# Supplementary material for: Gene regulation by gonadal hormone receptors underlies brain sex differences
Source: Nature. 2022 May 4;606(7912):153–9. doi: 10.1038/s41586-022-04686-1 (PMC9159952; doi:10.1038/s41586-022-04686-1)
Supplement: Supplementary file 3 — Supplementary Table 1 Differential peaks for adult brain ERα CUT&RUN. DiffBind output for ERα CUT&RUN experiment from ERα-expressing brain regions, along with ChIPSeeker gene annotations. Includes lists of genes annotated to brain-specific ERα and tissue-shared peaks. [file 41586_2022_4686_MOESM3_ESM.xlsx]

## Sheet: E2 peaks
chromosome	start	end	size	strand	Conc	Conc_E2	Conc_Veh	Fold	p-value	FDR	Gene annotation
chr1	158055034	158055234	201	*	6.16	7.01	3.82	3.19	6.69e-22	2.25e-17	Brinp2
chr10	33558145	33558345	201	*	5.67	6.56	2.88	3.67	2.07e-21	3.49e-17	Gm15939
chr12	40399140	40399340	201	*	4.78	5.75	0.33	5.42	5.91e-21	6.64e-17	Zfp277
chr12	29279729	29279929	201	*	5.83	6.78	1.76	5.02	2.75e-18	2.32e-14	Gm31333
chr5	27568337	27568537	201	*	5.86	6.8	2.3	4.51	5.7e-17	3.84e-13	Speer4b
chr18	31685915	31686115	201	*	4.25	5.19	0.57	4.63	2.77e-16	1.55e-12	Sap130
chr1	162792843	162793043	201	*	4.86	5.76	2.04	3.71	4.58e-16	2.2e-12	Fmo4
chr1	81482970	81483170	201	*	4.44	5.37	0.91	4.46	4.72e-15	1.99e-11	Nyap2
chr11	86950200	86950400	201	*	4.09	5.03	0.57	4.46	8.82e-15	3.3e-11	Ypel2
chr10	20886101	20886301	201	*	4.31	5.25	0.68	4.56	1.05e-14	3.52e-11	Ahi1
chr8	10579344	10579544	201	*	4.01	4.95	0.31	4.64	2.43e-14	7.44e-11	B930025P03Rik
chr5	149007068	149007268	201	*	4.23	5.19	0.31	4.88	4.32e-14	1.21e-10	Gm15408
chr15	4078084	4078284	201	*	5.81	6.74	2.47	4.27	7.39e-14	1.79e-10	BC037032
chr6	31288817	31289017	201	*	5.44	6.32	2.81	3.5	7.43e-14	1.79e-10	2210408F21Rik
chr19	27370883	27371083	201	*	4.49	5.38	1.67	3.71	1.17e-13	2.63e-10	Kcnv2
chr11	94441957	94442157	201	*	3.92	4.86	0.23	4.63	1.5e-13	3.15e-10	Cacna1g
chr3	156908064	156908264	201	*	5.15	6.09	1.42	4.67	2.95e-13	5.85e-10	Negr1
chr8	60121738	60121938	201	*	4.27	5.19	1.1	4.09	3.14e-13	5.87e-10	4930470O06Rik
chr6	40229802	40230002	201	*	3.9	4.85	0	4.86	3.57e-13	6.32e-10	Agk
chr3	138186621	138186821	201	*	5.93	6.78	3.62	3.16	4.6e-13	7.75e-10	4930579F01Rik
chr13	59338857	59339057	201	*	3.9	4.81	0.78	4.03	6.44e-13	1.03e-09	Agtpbp1
chr7	47108940	47109140	201	*	5.37	6.21	3.11	3.11	7.3e-13	1.12e-09	Ptpn5
chr1	154876757	154876957	201	*	4.1	5.03	0.71	4.32	1.39e-12	2.04e-09	Cacna1e
chr2	116307493	116307693	201	*	3.63	4.57	0	4.57	1.97e-12	2.77e-09	2810405F15Rik
chr4	148174483	148174683	201	*	4.32	5.18	1.9	3.28	2.77e-12	3.73e-09	Fbxo2
chr7	112220107	112220307	201	*	4.54	5.4	2.1	3.3	3.32e-12	4.3e-09	Mical2
chr9	83648381	83648581	201	*	3.69	4.61	0.43	4.18	3.87e-12	4.82e-09	Gm2109
chr2	178951685	178951885	201	*	5.1	6.01	2.04	3.97	4.28e-12	5.14e-09	4930591A17Rik
chr11	118891274	118891474	201	*	3.52	4.46	0	4.46	4.91e-12	5.7e-09	Rbfox3
chr15	36491941	36492141	201	*	5.32	6.24	2.02	4.22	5.23e-12	5.87e-09	Ankrd46
chr16	40191830	40192030	201	*	3.8	4.72	0.64	4.08	5.5e-12	5.97e-09	Lsamp
chr12	55465767	55465967	201	*	4.4	5.29	1.64	3.65	9.5e-12	9.99e-09	Nfkbia
chr11	118295126	118295326	201	*	5.16	5.96	3.23	2.73	1.11e-11	1.13e-08	Usp36
chr15	69246735	69246935	201	*	4.05	4.93	1.33	3.6	1.35e-11	1.32e-08	4930504C09Rik
chr4	152722597	152722797	201	*	3.81	4.75	0	4.76	1.37e-11	1.32e-08	Gm833
chr4	40509522	40509722	201	*	4.8	5.68	2.11	3.57	2.23e-11	2.08e-08	4933428C19Rik
chr4	150576352	150576552	201	*	4.67	5.46	2.79	2.67	3.17e-11	2.89e-08	Slc45a1
chr4	123071473	123071805	333	*	5.02	5.9	2.38	3.53	3.38e-11	2.92e-08	Bmp8b
chr1	158221508	158221708	201	*	3.95	4.88	0.57	4.32	3.38e-11	2.92e-08	Brinp2
chr1	180494913	180495113	201	*	3.87	4.8	0.57	4.23	3.5e-11	2.95e-08	Stum
chr1	157749418	157749618	201	*	4.39	5.33	0.91	4.42	3.96e-11	3.26e-08	Sec16b
chr6	137110946	137111146	201	*	3.91	4.79	1.15	3.64	4.24e-11	3.4e-08	Rerg
chr18	45781436	45781636	201	*	4.8	5.7	1.88	3.81	6.61e-11	5.18e-08	Kcnn2
chr4	136387285	136387485	201	*	4.53	5.38	2.24	3.13	7.51e-11	5.75e-08	Htr1d
chr16	40122788	40122988	201	*	3.57	4.48	0.57	3.91	9.81e-11	7.34e-08	Lsamp
chr10	111281184	111281384	201	*	4.33	5.24	1.29	3.96	1.45e-10	1.06e-07	Bbs10
chr1	127991876	127992076	201	*	3.53	4.44	0.43	4.01	1.91e-10	1.37e-07	Zranb3
chr18	44304636	44304836	201	*	4.16	5.05	1.34	3.72	2.07e-10	1.45e-07	Myot
chr3	130061479	130061679	201	*	4.44	5.38	0.67	4.72	2.25e-10	1.55e-07	Sec24b
chr5	149521692	149521892	201	*	3.73	4.68	0	4.68	2.4e-10	1.62e-07	Wdr95
chr8	59964845	59965045	201	*	4.99	5.88	2.2	3.68	2.52e-10	1.66e-07	4930470O06Rik
chr10	20529127	20529327	201	*	3.84	4.73	0.97	3.76	2.63e-10	1.7e-07	Pde7b
chr3	117459959	117460159	201	*	4.12	5.02	1.13	3.9	2.75e-10	1.75e-07	Plppr4
chr12	71560911	71561225	315	*	3.84	4.75	0.76	3.99	2.91e-10	1.78e-07	4930404H11Rik
chr16	27907927	27908127	201	*	4.77	5.64	2.26	3.38	2.91e-10	1.78e-07	Gm10823
chr3	85579957	85580157	201	*	5.06	5.95	2.27	3.68	3.26e-10	1.96e-07	Gatb
chr2	105416398	105416598	201	*	6.21	7.04	4.04	2.99	3.81e-10	2.25e-07	Rcn1
chr7	133900241	133900441	201	*	4.62	5.5	2.04	3.46	4.04e-10	2.35e-07	Dhx32
chr16	88374756	88374956	201	*	3.85	4.77	0.6	4.17	4.27e-10	2.38e-07	Grik1
chr7	74408704	74408904	201	*	4.49	5.4	1.45	3.95	4.29e-10	2.38e-07	Slco3a1
chr5	22941451	22941651	201	*	4.58	5.43	2.24	3.18	4.31e-10	2.38e-07	A930003O13Rik
chr14	29798249	29798449	201	*	3.88	4.81	0.57	4.24	5.28e-10	2.87e-07	Cacna2d3
chr15	34730561	34730761	201	*	4.66	5.54	2	3.54	5.86e-10	3.13e-07	Nipal2
chr14	45852355	45852555	201	*	3.76	4.64	1.04	3.6	6.5e-10	3.42e-07	Ddhd1
chr1	175766516	175766716	201	*	4.24	5.13	1.52	3.61	7.24e-10	3.75e-07	Wdr64
chr3	65381568	65381768	201	*	3.7	4.63	0.4	4.23	7.52e-10	3.84e-07	Ssr3
chr6	46745580	46745780	201	*	3.63	4.49	1.23	3.25	7.78e-10	3.91e-07	Cntnap2
chr3	130061276	130061476	201	*	3.97	4.9	0.57	4.34	8.38e-10	4.15e-07	Sec24b
chr16	84184027	84184227	201	*	4.82	5.7	2.22	3.48	9.64e-10	4.71e-07	4930553E22Rik
chr3	154625735	154625935	201	*	3.31	4.2	0.57	3.63	9.92e-10	4.77e-07	Cryz
chr9	73693938	73694138	201	*	3.11	4.03	0	4.03	1.04e-09	4.92e-07	Unc13c
chr16	28132394	28132594	201	*	5.03	5.94	2.07	3.86	1.1e-09	5.12e-07	Gm10823
chr2	105415843	105416119	277	*	4.67	5.45	2.84	2.61	1.11e-09	5.12e-07	Rcn1
chr13	70307284	70307484	201	*	3.36	4.25	0.6	3.65	1.13e-09	5.14e-07	4930520P13Rik
chr14	25185651	25185851	201	*	5.81	6.74	2.4	4.35	1.22e-09	5.42e-07	4930572O13Rik
chr18	64517460	64517660	201	*	4.48	5.36	1.88	3.48	1.22e-09	5.42e-07	Nars
chr10	82949240	82949440	201	*	3.65	4.54	0.92	3.61	1.29e-09	5.64e-07	Chst11
chr17	86263979	86264179	201	*	5.65	6.5	3.3	3.19	1.34e-09	5.78e-07	2010106C02Rik
chr4	76673442	76673704	263	*	3.77	4.68	0.71	3.97	1.37e-09	5.82e-07	Ptprd
chr1	170386966	170387166	201	*	5.39	6.29	2.49	3.79	1.54e-09	6.4e-07	Spata46
chr19	21054794	21054994	201	*	3.48	4.36	0.85	3.51	1.54e-09	6.4e-07	4930554I06Rik
chr8	87703143	87703343	201	*	4.69	5.59	1.79	3.8	1.67e-09	6.8e-07	1700096P03Rik
chr1	61188181	61188381	201	*	5.03	5.77	3.46	2.31	1.68e-09	6.8e-07	9530026F06Rik
chr5	83036241	83036441	201	*	3.95	4.81	1.45	3.37	1.81e-09	7.26e-07	Mir1187
chr19	25436104	25436481	378	*	3.91	4.81	1.05	3.76	1.89e-09	7.49e-07	Dmrt1
chr3	82789836	82790036	201	*	3.27	4.19	0	4.19	2.04e-09	8e-07	Rbm46
chr16	44716937	44717137	201	*	4.41	5.28	1.89	3.39	2.13e-09	8.25e-07	Nepro
chr18	45808208	45808408	201	*	4.19	5.04	1.79	3.25	2.26e-09	8.66e-07	A330093E20Rik
chr5	71170255	71170620	366	*	5.17	5.96	3.28	2.68	2.33e-09	8.83e-07	Gabra2
chr13	112315623	112315923	301	*	4.48	5.31	2.28	3.03	2.51e-09	9.29e-07	Ankrd55
chr10	70904081	70904281	201	*	4.62	5.56	0.85	4.71	2.54e-09	9.29e-07	D630013N20Rik
chr6	78295533	78295733	201	*	4.24	5.11	1.69	3.42	2.54e-09	9.29e-07	Reg3b
chr14	113835455	113835655	201	*	3.55	4.42	1.08	3.33	2.62e-09	9.48e-07	4930524C18Rik
chr1	68607318	68607518	201	*	3.67	4.58	0.57	4.01	2.84e-09	1.02e-06	Erbb4
chr1	145146998	145147198	201	*	3.58	4.47	0.85	3.62	2.9e-09	1.03e-06	Rgs18
chr6	135958984	135959184	201	*	4.1	4.95	1.72	3.23	3.07e-09	1.08e-06	Grin2b
chr7	98878650	98878896	247	*	3.12	4.02	0.31	3.71	4.37e-09	1.51e-06	Wnt11
chr6	92294194	92294394	201	*	5.06	5.96	2.05	3.91	4.41e-09	1.51e-06	Trh
chr7	96425273	96425473	201	*	3.72	4.66	0	4.67	4.46e-09	1.52e-06	Gm15412
chr13	42657162	42657362	201	*	3.29	4.22	0	4.22	4.61e-09	1.55e-06	Phactr1
chr12	90915791	90915991	201	*	5.07	5.94	2.54	3.4	4.86e-09	1.62e-06	5430427M07Rik
chr2	40342251	40342451	201	*	4.23	5.09	1.8	3.29	5.06e-09	1.67e-06	Ppp6c
chr9	45502527	45502777	251	*	3.64	4.56	0.33	4.24	5.16e-09	1.69e-06	4833428L15Rik
chr11	65721697	65721897	201	*	3.85	4.75	0.91	3.84	5.71e-09	1.85e-06	Mir744
chr17	5283542	5283742	201	*	4.01	4.92	0.97	3.95	6.2e-09	1.98e-06	Ldhal6b
chr7	115187010	115187210	201	*	3.98	4.87	1.19	3.69	6.24e-09	1.98e-06	A730082K24Rik
chr8	39505125	39505325	201	*	3.89	4.78	1.14	3.64	6.64e-09	2.09e-06	Msr1
chr14	79416944	79417144	201	*	3.57	4.49	0.31	4.18	7.05e-09	2.2e-06	Kbtbd7
chr2	77446521	77446721	201	*	4.21	5.11	1.38	3.73	7.7e-09	2.38e-06	Gm13944
chr15	92390751	92390951	201	*	4.93	5.78	2.65	3.13	8.04e-09	2.46e-06	Pdzrn4
chr4	82950033	82950233	201	*	3.61	4.5	0.86	3.64	8.42e-09	2.56e-06	Cer1
chr12	29050576	29050776	201	*	3.38	4.28	0.4	3.88	8.89e-09	2.67e-06	Gm31333
chr15	95352557	95352858	302	*	3.13	4.05	0	4.05	1.02e-08	3.05e-06	Nell2
chr9	62256475	62256675	201	*	4.36	5.19	2.18	3.01	1.04e-08	3.07e-06	A730043L09Rik
chr6	54759656	54759856	201	*	4.44	5.29	2.04	3.25	1.05e-08	3.07e-06	Znrf2
chr11	27408504	27408704	201	*	4.46	5.3	2.25	3.05	1.09e-08	3.17e-06	Gm12070
chr10	99575379	99575579	201	*	2.94	3.84	0	3.85	1.1e-08	3.17e-06	Gm20110
chr14	86019073	86019442	370	*	4.35	5.21	1.83	3.38	1.16e-08	3.32e-06	4930529K09Rik
chr11	81486866	81487066	201	*	4.83	5.72	1.96	3.76	1.17e-08	3.32e-06	1700071K01Rik
chr16	38285025	38285225	201	*	3.83	4.72	1.11	3.61	1.24e-08	3.49e-06	Nr1i2
chr7	57246709	57246909	201	*	4.33	5.19	1.93	3.26	1.29e-08	3.56e-06	Gabrg3
chr8	10474533	10474733	201	*	6.64	7.32	5.33	1.99	1.29e-08	3.56e-06	Myo16
chr11	94904409	94904702	294	*	3.33	4.22	0.6	3.62	1.33e-08	3.65e-06	Col1a1
chr9	111876847	111877047	201	*	3.65	4.55	0.82	3.73	1.35e-08	3.67e-06	Stac
chr17	12157002	12157202	201	*	4.43	5.33	1.62	3.7	1.38e-08	3.73e-06	Agpat4
chr18	78101796	78101996	201	*	3.26	4.18	0	4.19	1.43e-08	3.82e-06	Slc14a1
chr10	83733176	83733551	376	*	4.16	5.01	1.88	3.13	1.5e-08	3.97e-06	1500009L16Rik
chr15	90869512	90869712	201	*	4.12	4.88	2.42	2.46	1.52e-08	3.99e-06	Spn-ps
chr4	151569040	151569240	201	*	5.02	5.83	2.96	2.87	1.66e-08	4.35e-06	Camta1
chr5	76719258	76719458	201	*	4.15	5.05	1.31	3.74	1.75e-08	4.53e-06	C530008M17Rik
chr18	43145746	43146206	461	*	4.48	5.3	2.35	2.95	1.98e-08	5.09e-06	Stk32a
chr1	30685434	30685634	201	*	4.14	4.99	1.72	3.28	2.05e-08	5.24e-06	Phf3
chr9	112846139	112846339	201	*	3.53	4.38	1.14	3.24	2.23e-08	5.63e-06	2900079G21Rik
chr15	62295331	62295531	201	*	4.32	5.15	2.15	2.99	2.3e-08	5.77e-06	H2afy3
chr4	111612238	111612438	201	*	3.76	4.71	0	4.72	2.34e-08	5.84e-06	Spata6
chr5	131764635	131764835	201	*	4.25	5.09	2.01	3.09	2.67e-08	6.62e-06	4930563F08Rik
chr15	47923760	47924021	262	*	3.53	4.4	0.92	3.48	2.82e-08	6.93e-06	Csmd3
chr17	25625529	25625729	201	*	3.48	4.4	0.23	4.17	2.87e-08	6.99e-06	Lmf1
chr5	150824125	150824325	201	*	3.6	4.46	1.16	3.29	2.89e-08	6.99e-06	Kl
chr13	5423208	5423408	201	*	4.3	5.13	2.16	2.97	3.27e-08	7.87e-06	1700016G22Rik
chr1	79189529	79189729	201	*	3.99	4.85	1.52	3.33	3.3e-08	7.89e-06	Gm29536
chr6	47344795	47344995	201	*	3.9	4.8	0.99	3.81	3.45e-08	8.18e-06	Cntnap2
chr18	31689390	31689590	201	*	3.91	4.78	1.43	3.35	3.57e-08	8.36e-06	Sap130
chr1	78789821	78790021	201	*	4.35	5.13	2.53	2.59	3.58e-08	8.36e-06	Kcne4
chr10	8297444	8297644	201	*	3.98	4.85	1.36	3.49	3.61e-08	8.38e-06	Ust
chr5	131022893	131023093	201	*	5.18	5.94	3.46	2.48	3.7e-08	8.52e-06	Galnt17
chr3	84124309	84124509	201	*	3.69	4.61	0.64	3.96	3.72e-08	8.52e-06	Mnd1
chr2	57517431	57517631	201	*	3.77	4.59	1.68	2.91	3.76e-08	8.57e-06	Gpd2
chr9	59136129	59136329	201	*	3.08	3.99	0	4	4.07e-08	9.2e-06	Neo1
chr18	56124317	56124517	201	*	4.44	5.32	1.77	3.55	4.12e-08	9.25e-06	Gramd3
chr5	130803026	130803226	201	*	3.07	3.96	0.4	3.56	4.16e-08	9.28e-06	Caln1
chr15	92347922	92348122	201	*	4.25	4.98	2.67	2.31	4.31e-08	9.56e-06	Gm26760
chr5	105500735	105500935	201	*	4.93	5.72	3.03	2.69	4.34e-08	9.56e-06	Lrrc8c
chr14	46585800	46586000	201	*	3.46	4.38	0.31	4.07	4.38e-08	9.57e-06	Rubie
chr5	143053867	143054067	201	*	3.58	4.43	1.27	3.16	4.51e-08	9.8e-06	Rnf216
chr12	12872907	12873107	201	*	3.54	4.38	1.32	3.07	4.62e-08	9.97e-06	Mycn
chr16	9901083	9901283	201	*	3.91	4.75	1.66	3.09	4.66e-08	9.97e-06	Grin2a
chr1	175446153	175446353	201	*	3.73	4.59	1.29	3.3	4.68e-08	9.97e-06	Rgs7
chr14	36755493	36755693	201	*	3.95	4.83	1.31	3.52	4.82e-08	1.02e-05	Ccser2
chr12	28697613	28697813	201	*	3.8	4.64	1.58	3.06	5e-08	1.05e-05	Mir6937
chr8	126997825	126998025	201	*	4.73	5.53	2.77	2.76	5.16e-08	1.08e-05	Gm29688
chr5	150823425	150823625	201	*	4.43	5.25	2.36	2.89	5.22e-08	1.08e-05	Kl
chr3	65751386	65751586	201	*	4.69	5.53	2.4	3.13	5.24e-08	1.08e-05	Lekr1
chr9	46978963	46979163	201	*	4.03	4.86	1.88	2.98	5.63e-08	1.15e-05	Gm4791
chr5	149924645	149924845	201	*	3.43	4.31	0.78	3.53	5.65e-08	1.15e-05	4930500F04Rik
chr2	72324409	72324609	201	*	4.28	5.05	2.55	2.5	5.74e-08	1.16e-05	Map3k20
chr8	24398906	24399106	201	*	2.9	3.8	0	3.81	5.79e-08	1.17e-05	Tcim
chr2	65616263	65616463	201	*	4.03	4.89	1.55	3.34	5.95e-08	1.19e-05	Scn2a
chr9	108429860	108430060	201	*	3.1	4.01	0	4.02	6.06e-08	1.21e-05	Ccdc36
chr12	28700488	28700688	201	*	4.61	5.48	2.07	3.4	6.13e-08	1.21e-05	Mir6937
chr15	91338874	91339074	201	*	4.37	5.12	2.68	2.44	7.14e-08	1.4e-05	Abcd2
chr10	104644484	104644729	246	*	3.23	4.11	0.57	3.54	7.16e-08	1.4e-05	Mir6411
chr16	95811194	95811394	201	*	5.37	6.2	3.13	3.07	7.24e-08	1.41e-05	1600002D24Rik
chr2	102771381	102771581	201	*	3.31	4.22	0.31	3.91	7.52e-08	1.46e-05	Gm13872
chr2	172319463	172319801	339	*	3.83	4.69	1.42	3.27	7.72e-08	1.48e-05	Fam210b
chr9	46966853	46967053	201	*	3.47	4.35	0.87	3.47	7.73e-08	1.48e-05	Gm4791
chr16	66585338	66585538	201	*	3.59	4.47	0.87	3.6	8.34e-08	1.59e-05	1700010K23Rik
chr4	152948850	152949050	201	*	3.02	3.91	0.31	3.6	8.51e-08	1.61e-05	Gm833
chr19	27380331	27380531	201	*	3.31	4.21	0.43	3.78	8.65e-08	1.63e-05	Pum3
chr2	7207891	7208091	201	*	4.31	5.15	2.07	3.07	8.76e-08	1.64e-05	Celf2
chr5	97934708	97934908	201	*	3.12	4.04	0	4.04	9.03e-08	1.68e-05	Antxr2
chr9	78021439	78021639	201	*	4.5	5.36	2.1	3.26	9.54e-08	1.76e-05	Gcm1
chr14	28200711	28200911	201	*	3.22	4.1	0.57	3.53	9.61e-08	1.77e-05	Wnt5a
chr13	105850696	105850896	201	*	2.72	3.6	0	3.61	9.81e-08	1.79e-05	Htr1a
chr3	118408756	118408956	201	*	4.08	4.93	1.77	3.16	9.85e-08	1.79e-05	Mir137
chr18	8327849	8328049	201	*	2.96	3.83	0.4	3.44	1e-07	1.82e-05	Wac
chr16	4926375	4926575	201	*	2.82	3.71	0	3.72	1.04e-07	1.87e-05	Nudt16l1
chr11	76196121	76196321	201	*	3.39	4.24	1.11	3.12	1.07e-07	1.92e-05	Fam57a
chr7	90938749	90938949	201	*	3.22	4.05	0.99	3.06	1.08e-07	1.92e-05	Dlg2
chrX	18956381	18956581	201	*	3.11	4.02	0	4.03	1.09e-07	1.94e-05	Mir221
chr11	81850864	81851064	201	*	3.21	4.07	0.83	3.24	1.11e-07	1.94e-05	5530401A14Rik
chr4	56911740	56911940	201	*	3.11	3.98	0.58	3.4	1.11e-07	1.94e-05	Mir32
chr15	9507656	9507856	201	*	3.48	4.33	1.19	3.14	1.11e-07	1.94e-05	Il7r
chr7	88145002	88145202	201	*	4.19	5	2.23	2.77	1.13e-07	1.95e-05	Ctsc
chr17	86570591	86570791	201	*	4.19	5.04	1.8	3.24	1.13e-07	1.95e-05	Epas1
chr1	116111849	116112049	201	*	3.07	3.98	0	3.99	1.25e-07	2.14e-05	Cntnap5a
chr14	14852765	14852965	201	*	2.86	3.76	0	3.76	1.25e-07	2.14e-05	Nek10
chr16	26901682	26901882	201	*	4.88	5.74	2.38	3.36	1.28e-07	2.17e-05	Gmnc
chr2	92684750	92684950	201	*	4.22	5.11	1.39	3.72	1.3e-07	2.19e-05	Chst1
chr19	36367803	36368003	201	*	3.91	4.78	1.32	3.47	1.3e-07	2.19e-05	Pcgf5
chr9	97826041	97826241	201	*	2.75	3.63	0	3.64	1.31e-07	2.19e-05	4921534H16Rik
chr8	26880252	26880452	201	*	3.66	4.51	1.29	3.22	1.35e-07	2.23e-05	2310008N11Rik
chr16	28089487	28089687	201	*	6.48	7.35	3.98	3.37	1.35e-07	2.23e-05	Gm10823
chr2	93992848	93993048	201	*	5.24	6.14	2.28	3.86	1.35e-07	2.23e-05	Alkbh3os1
chr1	161360298	161360603	306	*	4.47	5.29	2.39	2.9	1.39e-07	2.29e-05	Tnfsf4
chr4	125261034	125261234	201	*	3.66	4.52	1.29	3.22	1.41e-07	2.31e-05	Zc3h12a
chr3	36837972	36838229	258	*	3.57	4.44	1.13	3.31	1.45e-07	2.35e-05	4932438A13Rik
chr5	13624789	13624989	201	*	3.96	4.8	1.71	3.1	1.47e-07	2.39e-05	Speer3
chr12	94405207	94405407	201	*	3.18	4.07	0.4	3.67	1.5e-07	2.39e-05	Mir8099-2
chr16	41324872	41325072	201	*	3.69	4.6	0.57	4.04	1.5e-07	2.39e-05	Lsamp
chr14	86176132	86176332	201	*	3.8	4.56	2.1	2.46	1.51e-07	2.39e-05	4930529K09Rik
chr10	83104499	83104699	201	*	3.33	4.22	0.57	3.65	1.51e-07	2.39e-05	Chst11
chr13	52054400	52054600	201	*	3.34	4.24	0.4	3.84	1.51e-07	2.39e-05	4921525O09Rik
chr8	16010605	16010805	201	*	3.48	4.32	1.23	3.09	1.52e-07	2.4e-05	Mir3106
chr10	94288890	94289090	201	*	4.35	5.15	2.35	2.81	1.55e-07	2.43e-05	Gm4792
chr5	111120917	111121162	246	*	3.84	4.73	1.11	3.62	1.57e-07	2.44e-05	Mir701
chrX	143556552	143556752	201	*	4.88	5.72	2.68	3.03	1.6e-07	2.49e-05	Pak3
chr7	112970731	112970931	201	*	3.78	4.58	1.78	2.8	1.61e-07	2.49e-05	Rassf10
chr15	88859217	88859417	201	*	4.55	5.35	2.61	2.74	1.64e-07	2.53e-05	Pim3
chr2	144224435	144224635	201	*	5.13	6.01	2.49	3.52	1.65e-07	2.53e-05	Gm5535
chr7	91337515	91337875	361	*	4.89	5.72	2.73	2.99	1.7e-07	2.59e-05	Dlg2
chr11	79075146	79075346	201	*	4.57	5.49	1.39	4.1	1.72e-07	2.6e-05	Ksr1
chr9	49738801	49739001	201	*	3.8	4.64	1.53	3.11	1.72e-07	2.6e-05	Ncam1
chr11	58066916	58067116	201	*	3.44	4.33	0.71	3.62	1.73e-07	2.6e-05	Cnot8
chr5	129269937	129270137	201	*	4.51	5.35	2.24	3.12	1.75e-07	2.62e-05	Adgrd1
chr12	76246677	76246877	201	*	3.33	4.17	1.06	3.1	1.76e-07	2.62e-05	Tex21
chr5	122453302	122453502	201	*	3.76	4.58	1.68	2.9	1.79e-07	2.65e-05	Anapc7
chr1	157584184	157584575	392	*	4.31	5.17	1.92	3.24	1.81e-07	2.67e-05	Sec16b
chr15	58688622	58688822	201	*	3.56	4.47	0.57	3.9	1.83e-07	2.69e-05	Tmem65
chr12	79925433	79925633	201	*	6.03	6.62	5.01	1.61	1.87e-07	2.74e-05	9430078K24Rik
chr2	54502070	54502270	201	*	3.24	4.11	0.71	3.4	1.88e-07	2.75e-05	Galnt13
chr6	65348394	65348594	201	*	2.97	3.83	0.57	3.26	1.89e-07	2.75e-05	Qrfprl
chr16	12639831	12640031	201	*	4.77	5.63	2.28	3.35	1.9e-07	2.75e-05	1700003L19Rik
chr11	121389078	121389278	201	*	3.76	4.58	1.68	2.9	1.93e-07	2.78e-05	Rab40b
chr6	94026737	94026937	201	*	4.62	5.52	1.83	3.69	1.97e-07	2.81e-05	Magi1
chr17	4008292	4008492	201	*	4.47	5.33	1.98	3.36	1.98e-07	2.81e-05	4930470H14Rik
chr3	130168546	130168746	201	*	4.26	5.06	2.3	2.77	1.98e-07	2.81e-05	Col25a1
chr12	25884511	25884711	201	*	3.5	4.4	0.57	3.84	1.99e-07	2.81e-05	Gm29687
chr3	50733497	50733821	325	*	3.72	4.57	1.31	3.26	2.01e-07	2.83e-05	Slc7a11
chr4	123146584	123146784	201	*	2.85	3.75	0	3.76	2.04e-07	2.86e-05	Ppie
chr6	39295848	39296048	201	*	2.77	3.66	0	3.66	2.07e-07	2.9e-05	Slc37a3
chr6	47285356	47285556	201	*	5.71	6.6	2.93	3.67	2.1e-07	2.92e-05	Cntnap2
chr8	127483235	127483435	201	*	4.68	5.51	2.47	3.05	2.1e-07	2.92e-05	Pard3
chr3	154817597	154817885	289	*	4.31	5.03	2.81	2.21	2.11e-07	2.92e-05	Erich3
chr2	93168733	93168933	201	*	3.93	4.85	0.74	4.11	2.14e-07	2.94e-05	Trp53i11
chr13	59091532	59091732	201	*	4.47	5.28	2.47	2.81	2.16e-07	2.96e-05	Ntrk2
chr5	146635301	146635501	201	*	4.66	5.49	2.48	3.01	2.19e-07	2.98e-05	Gpr12
chr5	128205540	128205740	201	*	3.52	4.4	0.97	3.42	2.3e-07	3.12e-05	Tmem132d
chr4	40498408	40498608	201	*	3.84	4.76	0.73	4.03	2.31e-07	3.13e-05	Tmem215
chr2	165347099	165347299	201	*	4.63	5.44	2.57	2.87	2.34e-07	3.16e-05	Zfp663
chr11	48112677	48112877	201	*	3.98	4.85	1.42	3.43	2.41e-07	3.22e-05	Rack1
chr8	87354619	87354819	201	*	3.24	4.13	0.57	3.56	2.41e-07	3.22e-05	Cbln1
chr17	10164612	10164812	201	*	3	3.91	0	3.92	2.48e-07	3.3e-05	Qk
chr5	48460230	48460619	390	*	5.13	5.85	3.63	2.22	2.49e-07	3.3e-05	Kcnip4
chr17	88329018	88329296	279	*	3.66	4.55	0.85	3.71	2.81e-07	3.71e-05	Foxn2
chr13	25521691	25521891	201	*	4.81	5.59	3	2.59	2.89e-07	3.8e-05	Nrsn1
chr3	158224723	158224923	201	*	4.43	5.23	2.52	2.71	2.92e-07	3.82e-05	Lrrc40
chr3	38656023	38656223	201	*	4.36	5.2	2.19	3	3.21e-07	4.19e-05	Ankrd50
chr10	70809560	70809760	201	*	3.66	4.51	1.29	3.22	3.27e-07	4.25e-05	D630013N20Rik
chr10	88495593	88495793	201	*	4.31	5.17	1.8	3.37	3.28e-07	4.25e-05	Chpt1
chr12	42370559	42370759	201	*	3.1	3.92	1.04	2.88	3.4e-07	4.39e-05	Gm33340
chr9	15904235	15904435	201	*	4.59	5.43	2.33	3.1	3.45e-07	4.43e-05	Mtnr1b
chr16	97302664	97302864	201	*	4.41	5.28	1.94	3.34	3.46e-07	4.43e-05	Bace2
chr9	26384079	26384279	201	*	3.62	4.42	1.72	2.69	3.5e-07	4.47e-05	B3gat1
chr17	74766930	74767130	201	*	4.71	5.49	2.86	2.63	3.53e-07	4.47e-05	Ttc27
chr9	8837711	8837911	201	*	4.15	4.99	1.86	3.13	3.53e-07	4.47e-05	Pgr
chr18	36039721	36039921	201	*	3.88	4.8	0.58	4.22	3.59e-07	4.52e-05	4930471G03Rik
chr5	33003735	33003935	201	*	3.65	4.55	0.67	3.89	3.64e-07	4.58e-05	Ywhah
chr1	189321515	189321715	201	*	2.96	3.87	0	3.87	3.68e-07	4.6e-05	Kcnk2
chr14	81455147	81455347	201	*	3.04	3.91	0.57	3.34	3.93e-07	4.91e-05	Olfm4
chr11	117599273	117599473	201	*	4.25	5.11	1.83	3.27	3.98e-07	4.95e-05	2900041M22Rik
chr3	54154632	54154832	201	*	3.27	4.12	0.87	3.25	4e-07	4.95e-05	Trpc4
chr9	8937798	8937998	201	*	4.12	4.9	2.3	2.6	4.11e-07	5.07e-05	Pgr
chr1	31034662	31034862	201	*	4.43	5.24	2.38	2.86	4.13e-07	5.08e-05	Gm29669
chr11	75868656	75868856	201	*	3.75	4.62	1.24	3.38	4.28e-07	5.23e-05	Rph3al
chr15	92584633	92584833	201	*	3.69	4.49	1.75	2.75	4.28e-07	5.23e-05	Pdzrn4
chr9	58112432	58112632	201	*	3.72	4.56	1.5	3.05	4.31e-07	5.24e-05	Ccdc33
chr4	148174278	148174478	201	*	5.13	5.76	4	1.76	4.36e-07	5.28e-05	Fbxo2
chr8	34168250	34168450	201	*	4.13	4.94	2.11	2.83	4.37e-07	5.28e-05	Mir6395
chr2	179849573	179849773	201	*	3.82	4.72	0.91	3.81	4.43e-07	5.31e-05	Taf4
chr8	55791014	55791214	201	*	3.31	4.17	0.88	3.29	4.43e-07	5.31e-05	Adam29
chr13	10059760	10059960	201	*	3.53	4.3	1.79	2.51	4.49e-07	5.35e-05	Zmynd11
chr14	106843720	106844054	335	*	4.04	4.86	1.95	2.91	4.5e-07	5.35e-05	1700128A07Rik
chr5	27557071	27557271	201	*	4.1	4.9	2.14	2.75	4.53e-07	5.37e-05	Speer4b
chr4	126337458	126337658	201	*	3.4	4.29	0.57	3.73	4.64e-07	5.48e-05	Tekt2
chr5	149528842	149529042	201	*	3.93	4.82	1.05	3.77	4.77e-07	5.58e-05	Wdr95
chr7	55043841	55044041	201	*	4.47	5.34	1.87	3.48	4.77e-07	5.58e-05	Luzp2
chr9	102992674	102992874	201	*	4.65	5.51	2.13	3.39	4.78e-07	5.58e-05	Slco2a1
chr2	133525557	133525757	201	*	2.78	3.63	0.4	3.23	4.79e-07	5.58e-05	Bmp2
chr6	118725016	118725216	201	*	2.78	3.67	0	3.67	4.83e-07	5.61e-05	Cacna1c
chr2	179856188	179856388	201	*	3.48	4.35	0.97	3.38	4.87e-07	5.62e-05	Taf4
chr12	89432034	89432234	201	*	4.51	5.37	2.09	3.28	4.88e-07	5.62e-05	Nrxn3
chr7	121540042	121540242	201	*	5.53	6.17	4.32	1.85	4.89e-07	5.62e-05	4933432K03Rik
chr10	77190906	77191106	201	*	4.45	5.31	2.05	3.26	4.99e-07	5.72e-05	Col18a1
chr8	5371218	5371418	201	*	3.05	3.92	0.5	3.42	5.11e-07	5.84e-05	Slc10a2
chr16	95304100	95304300	201	*	3.13	4	0.5	3.5	5.3e-07	6.03e-05	Gm31641
chr10	70159697	70159897	201	*	5.1	5.91	3.06	2.85	5.33e-07	6.04e-05	Mrln
chr3	146567389	146567589	201	*	3.74	4.58	1.57	3.01	5.51e-07	6.22e-05	Uox
chr12	28948785	28948985	201	*	5.2	6.09	2.35	3.74	5.55e-07	6.25e-05	Gm31508
chr2	77416701	77416901	201	*	2.87	3.74	0.31	3.44	5.59e-07	6.26e-05	Gm13944
chr12	116952562	116952921	360	*	3.52	4.38	1.11	3.28	5.59e-07	6.26e-05	Gm10421
chr16	60142755	60142955	201	*	2.98	3.88	0	3.89	5.69e-07	6.35e-05	Epha6
chr6	86886251	86886451	201	*	3.32	4.18	0.85	3.33	5.82e-07	6.46e-05	Aak1
chr10	83686088	83686288	201	*	4.82	5.66	2.49	3.17	5.88e-07	6.51e-05	1500009L16Rik
chr16	6168186	6168386	201	*	3.09	4	0	4.01	5.91e-07	6.52e-05	1700123O21Rik
chr10	39625040	39625240	201	*	3.7	4.53	1.54	2.98	6.03e-07	6.62e-05	Gm16364
chr2	180843608	180843808	201	*	2.76	3.61	0.4	3.21	6.03e-07	6.62e-05	Mir124a-3
chr6	149257326	149257526	201	*	2.89	3.79	0	3.8	6.06e-07	6.63e-05	Resf1
chr7	77622048	77622248	201	*	3.85	4.65	1.88	2.77	6.16e-07	6.72e-05	Ntrk3
chr6	100059947	100060147	201	*	5.4	6.1	3.98	2.12	6.48e-07	7.04e-05	Rybp
chr18	42724099	42724416	318	*	4.14	4.95	2.08	2.87	6.68e-07	7.24e-05	Gpr151
chr18	21319889	21320395	507	*	5	5.69	3.62	2.07	6.76e-07	7.3e-05	Garem1
chr1	175962112	175962312	201	*	3.56	4.36	1.65	2.7	6.87e-07	7.35e-05	Becn2
chr13	42672231	42672431	201	*	4.22	4.95	2.66	2.29	6.89e-07	7.35e-05	Phactr1
chr1	159824660	159824860	201	*	2.74	3.63	0	3.63	6.89e-07	7.35e-05	4930523C07Rik
chr1	158106002	158106343	342	*	4.1	4.95	1.74	3.22	6.9e-07	7.35e-05	Brinp2
chr12	112541769	112541969	201	*	2.99	3.83	0.71	3.12	6.93e-07	7.36e-05	Tmem179
chr9	42475310	42475510	201	*	3.31	4.14	1.2	2.94	6.95e-07	7.36e-05	Tbcel
chr5	82165127	82165327	201	*	3.12	4.01	0.31	3.7	7.1e-07	7.49e-05	1700031L13Rik
chr1	186712681	186712881	201	*	3.52	4.39	0.91	3.48	7.12e-07	7.49e-05	Tgfb2
chr6	135662376	135662576	201	*	4.38	5.12	2.79	2.33	7.3e-07	7.66e-05	4930425L21Rik
chr7	47163274	47163474	201	*	3.49	4.34	1.21	3.13	7.34e-07	7.68e-05	Mrgpra6
chr2	138604076	138604276	201	*	3.09	3.91	0.97	2.94	7.6e-07	7.92e-05	Mir1952
chr3	146554853	146555053	201	*	3.46	4.32	1	3.32	7.81e-07	8.12e-05	Rpf1
chr12	29290292	29290492	201	*	4.2	5.02	2.13	2.89	7.99e-07	8.26e-05	Gm31333
chr16	96476731	96477043	313	*	3.39	4.25	0.87	3.38	7.99e-07	8.26e-05	Pcp4
chr1	83871121	83871321	201	*	4.18	5.01	2.02	2.99	8.09e-07	8.33e-05	Mir6353
chr3	119882066	119882266	201	*	2.98	3.83	0.6	3.23	8.29e-07	8.51e-05	Ptbp2
chr10	85468148	85468461	314	*	4.27	5.07	2.29	2.78	8.36e-07	8.56e-05	Btbd11
chr1	134755509	134755709	201	*	2.57	3.45	0	3.45	8.39e-07	8.56e-05	Syt2
chr1	129464571	129464771	201	*	2.86	3.76	0	3.76	8.49e-07	8.61e-05	Thsd7b
chr12	16760392	16760592	201	*	5.93	6.75	3.82	2.93	8.49e-07	8.61e-05	Greb1
chr6	91076489	91076689	201	*	4.15	4.93	2.31	2.62	8.53e-07	8.63e-05	Nup210
chr1	179445936	179446136	201	*	4.69	5.54	2.4	3.14	8.57e-07	8.65e-05	Smyd3
chr1	25336547	25336747	201	*	4.66	5.51	2.32	3.19	8.74e-07	8.78e-05	Gm20172
chr3	85864780	85865150	371	*	4.18	5.05	1.55	3.5	8.77e-07	8.79e-05	Glt28d2
chr6	93700643	93700843	201	*	3.15	4.07	0	4.08	9.16e-07	9.15e-05	Magi1
chr1	38200354	38200554	201	*	3.43	4.25	1.33	2.92	9.28e-07	9.24e-05	Gm5099
chr17	89962124	89962324	201	*	2.71	3.6	0	3.61	9.39e-07	9.33e-05	Nrxn1
chr10	95163571	95163771	201	*	4.11	4.98	1.55	3.43	9.5e-07	9.41e-05	Gm29684
chr1	81158155	81158355	201	*	4.36	5.19	2.18	3.01	9.52e-07	9.41e-05	Nyap2
chr7	111020893	111021093	201	*	3.16	4.08	0	4.08	9.62e-07	9.46e-05	Ctr9
chr7	57675381	57675581	201	*	4.11	4.99	1.51	3.47	9.63e-07	9.46e-05	Gabrb3
chr19	53852690	53852890	201	*	6.8	7.53	5.22	2.32	9.73e-07	9.52e-05	Pdcd4
chr5	40976300	40976500	201	*	4.16	4.99	2.02	2.97	1.01e-06	9.85e-05	Rab28
chr16	76321711	76321911	201	*	5.15	5.97	3.07	2.9	1.04e-06	0.000101	Nrip1
chr15	102753708	102753908	201	*	3.25	4.13	0.6	3.53	1.04e-06	0.000101	Cistr
chr13	18168597	18168979	383	*	3.92	4.76	1.73	3.02	1.05e-06	0.000102	4930448F12Rik
chr18	86748966	86749166	201	*	2.91	3.74	0.71	3.03	1.05e-06	0.000102	Cbln2
chr12	82093739	82093939	201	*	3.98	4.84	1.62	3.21	1.08e-06	0.000104	Sipa1l1
chr15	88023331	88023531	201	*	4.06	4.91	1.7	3.21	1.09e-06	0.000105	Mir6393
chr4	76946393	76946635	243	*	3.54	4.41	0.97	3.44	1.1e-06	0.000105	Ptprd
chr1	164948821	164949021	201	*	3.41	4.24	1.29	2.95	1.11e-06	0.000106	Xcl1
chr14	101500748	101500948	201	*	3.21	4.04	0.97	3.07	1.11e-06	0.000106	Tbc1d4
chr5	27652812	27653104	293	*	3.95	4.83	1.38	3.45	1.16e-06	0.00011	Paxip1
chr13	92594096	92594445	350	*	4.07	4.97	1.29	3.67	1.17e-06	0.00011	Serinc5
chr2	127894863	127895063	201	*	3.1	4.01	0	4.02	1.23e-06	0.000116	Acoxl
chr14	101494382	101494582	201	*	4.27	5.11	2.06	3.05	1.24e-06	0.000117	Tbc1d4
chr4	111439924	111440124	201	*	3.12	3.99	0.57	3.43	1.25e-06	0.000117	Bend5
chr6	115046198	115046398	201	*	4.26	5.02	2.56	2.47	1.26e-06	0.000118	Tamm41
chr16	92157664	92157864	201	*	3.2	4.01	1.11	2.9	1.26e-06	0.000118	Mrps6
chr8	90877022	90877222	201	*	4.39	5.17	2.52	2.65	1.38e-06	0.000129	Chd9
chr12	98005810	98006010	201	*	4.03	4.85	1.88	2.97	1.39e-06	0.000129	Galc
chr3	65737778	65737978	201	*	4.34	5.19	2.06	3.13	1.4e-06	0.000129	Lekr1
chr5	25071744	25071944	201	*	2.73	3.62	0	3.63	1.4e-06	0.000129	Prkag2
chr15	92348358	92348558	201	*	2.73	3.62	0	3.62	1.4e-06	0.000129	Gm26760
chr7	121085443	121085643	201	*	3.74	4.6	1.29	3.31	1.41e-06	0.00013	Otoa
chr5	151054405	151054605	201	*	5.02	5.88	2.61	3.27	1.42e-06	0.00013	Kl
chr2	48124002	48124202	201	*	2.87	3.74	0.4	3.34	1.42e-06	0.00013	Acvr2a
chr7	119576107	119576307	201	*	3.59	4.42	1.43	2.99	1.43e-06	0.00013	Acsm2
chr1	34325543	34325743	201	*	2.55	3.43	0	3.43	1.51e-06	0.000137	Mir5103
chr10	31352434	31352634	201	*	3.01	3.87	0.57	3.3	1.51e-06	0.000137	Hddc2
chr2	136250544	136250744	201	*	3.41	4.22	1.39	2.82	1.52e-06	0.000137	Pak7
chr1	87164480	87164680	201	*	4.67	5.49	2.6	2.89	1.52e-06	0.000137	Ecel1
chr10	58523688	58523888	201	*	3.09	3.92	0.9	3.02	1.53e-06	0.000138	Ccdc138
chr1	51323504	51323704	201	*	3.69	4.43	2.07	2.36	1.54e-06	0.000138	9330175M20Rik
chr15	87020926	87021280	355	*	3.84	4.67	1.67	3	1.57e-06	0.00014	Tafa5
chr8	25388947	25389246	300	*	4.72	5.47	3.08	2.39	1.58e-06	0.000141	5430421F17Rik
chr15	80015734	80015934	201	*	3.29	4.16	0.76	3.39	1.59e-06	0.000141	Pdgfb
chr1	81284535	81284735	201	*	3.09	4.01	0	4.01	1.62e-06	0.000144	Nyap2
chr18	12488057	12488257	201	*	4.62	5.37	2.98	2.4	1.64e-06	0.000144	Lama3
chr6	107243335	107243535	201	*	3.71	4.55	1.42	3.13	1.64e-06	0.000144	Lrrn1
chr13	57089806	57090006	201	*	3.22	4.14	0	4.14	1.66e-06	0.000146	Trpc7
chr2	79339085	79339285	201	*	3.02	3.88	0.57	3.31	1.66e-06	0.000146	Itga4
chr17	4068531	4068731	201	*	2.79	3.64	0.43	3.21	1.73e-06	0.000151	4930470H14Rik
chr8	60798665	60798970	306	*	3.26	4.13	0.71	3.42	1.74e-06	0.000151	Hpf1
chr8	103180624	103180824	201	*	3.08	3.91	0.86	3.06	1.74e-06	0.000151	1600027J07Rik
chr1	85917141	85917341	201	*	5.98	6.63	4.74	1.88	1.74e-06	0.000151	4933407L21Rik
chr8	127194734	127194934	201	*	4.04	4.86	1.96	2.89	1.75e-06	0.000151	Pard3
chr9	49606556	49606756	201	*	4.31	5.13	2.15	2.98	1.76e-06	0.000152	Gm11149
chr8	88631517	88631717	201	*	3.41	4.26	1.08	3.18	1.79e-06	0.000155	Snx20
chr19	42910226	42910426	201	*	4.95	5.75	2.96	2.8	1.83e-06	0.000158	Hps1
chr5	148958991	148959191	201	*	4.94	5.76	2.83	2.94	1.85e-06	0.000159	8430423G03Rik
chr2	66221979	66222179	201	*	3.22	4.09	0.71	3.38	1.9e-06	0.000162	Ttc21b
chr3	104458324	104458524	201	*	4.25	5.1	1.9	3.2	1.91e-06	0.000163	Lrig2
chr9	77480892	77481092	201	*	3.79	4.62	1.63	3	1.94e-06	0.000165	Lrrc1
chr1	3441565	3441765	201	*	5.23	6.09	2.87	3.22	1.96e-06	0.000166	Xkr4
chr2	69544000	69544200	201	*	3.35	4.26	0.31	3.95	1.97e-06	0.000167	Lrp2
chr19	24407521	24407721	201	*	4.41	5.22	2.38	2.84	2.07e-06	0.000175	Fam122a
chr3	126082140	126082340	201	*	5.44	6.11	4.13	1.98	2.07e-06	0.000175	Ugt8a
chr10	92367450	92367650	201	*	4.24	5.15	1.19	3.97	2.08e-06	0.000175	Gm20757
chr15	81082298	81082498	201	*	3.98	4.81	1.77	3.05	2.1e-06	0.000176	Mrtfa
chr7	82480012	82480212	201	*	3.39	4.24	1.03	3.21	2.19e-06	0.000183	Adamtsl3
chr9	23933838	23934038	201	*	3.96	4.84	1.36	3.47	2.22e-06	0.000185	Npsr1
chr5	112958317	112958517	201	*	3.01	3.92	0	3.92	2.23e-06	0.000185	Grk3
chr19	37275397	37275597	201	*	3.86	4.65	1.97	2.69	2.28e-06	0.000189	4931408D14Rik
chr8	124921823	124922023	201	*	2.67	3.52	0.31	3.21	2.31e-06	0.000191	Sprtn
chr17	4029362	4029562	201	*	4.46	5.25	2.56	2.69	2.37e-06	0.000195	4930470H14Rik
chr19	58380893	58381093	201	*	3.88	4.62	2.28	2.34	2.37e-06	0.000195	Gfra1
chr13	32765554	32765754	201	*	3.45	4.26	1.46	2.79	2.4e-06	0.000197	Mylk4
chr14	123139485	123139685	201	*	4.1	4.92	2.02	2.9	2.45e-06	0.000201	AA536875
chr1	9289852	9290195	344	*	3.62	4.37	1.97	2.4	2.51e-06	0.000205	Sntg1
chr5	105434279	105434479	201	*	2.79	3.64	0.43	3.21	2.55e-06	0.000208	Lrrc8b
chr1	25535810	25536010	201	*	3.59	4.46	1.05	3.41	2.65e-06	0.000215	Gm20172
chr8	118542138	118542338	201	*	3.78	4.55	2.03	2.52	2.65e-06	0.000215	Cdh13
chr11	105426527	105426727	201	*	3.58	4.39	1.57	2.81	2.75e-06	0.000222	Marchf10
chr10	66898065	66898265	201	*	3.24	4.12	0.57	3.55	2.78e-06	0.000225	1110002J07Rik
chr3	97506689	97506889	201	*	3.75	4.61	1.4	3.21	2.79e-06	0.000225	Olfr1402
chr14	35603875	35604075	201	*	3.85	4.69	1.62	3.07	2.79e-06	0.000225	4930596D02Rik
chr7	111163316	111163516	201	*	3.64	4.37	2.06	2.31	2.81e-06	0.000226	1700012D14Rik
chr4	127655328	127655528	201	*	3.08	4	0	4	2.9e-06	0.000232	Gjb5
chr6	88959884	88960084	201	*	4.89	5.55	3.63	1.91	2.91e-06	0.000232	Tpra1
chr9	47569762	47569962	201	*	4.73	5.54	2.68	2.86	2.95e-06	0.000235	Cadm1
chr10	42926074	42926274	201	*	4.21	5.04	2.1	2.93	2.96e-06	0.000235	Gm5079
chr5	112859534	112859734	201	*	4.26	5.11	1.92	3.19	2.97e-06	0.000236	Myo18b
chr19	49626899	49627099	201	*	3.36	4.12	1.71	2.41	2.99e-06	0.000236	Sorcs1
chr13	96350710	96350910	201	*	3.73	4.61	1.09	3.52	3e-06	0.000236	Poc5
chr9	65357049	65357249	201	*	2.85	3.69	0.57	3.13	3.03e-06	0.000238	Ubap1l
chr1	79080367	79080567	201	*	3.74	4.54	1.78	2.76	3.03e-06	0.000238	Gm29536
chr7	74785238	74785438	201	*	3.37	4.18	1.29	2.89	3.04e-06	0.000238	Slco3a1
chr3	144468564	144468764	201	*	3.49	4.29	1.52	2.77	3.06e-06	0.000239	Hs2st1
chr11	60300388	60300588	201	*	4.84	5.66	2.72	2.94	3.1e-06	0.000242	Tom1l2
chr4	101540575	101540775	201	*	2.94	3.75	0.9	2.85	3.13e-06	0.000243	Dnajc6
chr5	32767711	32767981	271	*	2.74	3.62	0	3.63	3.15e-06	0.000245	Pisd
chr8	72350094	72350294	201	*	4.36	5.11	2.73	2.38	3.22e-06	0.000249	Klf2
chr6	26897743	26897943	201	*	3.24	4.07	1.08	2.98	3.31e-06	0.000255	Gm20756
chr12	71454390	71454590	201	*	3.02	3.86	0.81	3.05	3.32e-06	0.000256	1700083H02Rik
chr13	112274660	112274860	201	*	3.28	4.12	1.04	3.07	3.38e-06	0.00026	Ankrd55
chr13	92305270	92305470	201	*	2.66	3.51	0.31	3.2	3.51e-06	0.000269	Dhfr
chr8	113513945	113514145	201	*	3.89	4.68	1.99	2.69	3.56e-06	0.000273	4930571O06Rik
chr16	94821667	94821867	201	*	4.22	4.98	2.48	2.51	3.65e-06	0.000279	Kcnj6
chr11	90858144	90858344	201	*	2.78	3.62	0.57	3.05	3.72e-06	0.000283	4930405D11Rik
chr9	43582931	43583131	201	*	4.13	4.98	1.78	3.19	3.74e-06	0.000284	Nectin1
chr7	46536500	46536773	274	*	2.59	3.42	0.4	3.02	3.76e-06	0.000285	Sergef
chr11	46262863	46263063	201	*	4.77	5.64	2.28	3.36	3.78e-06	0.000285	Fndc9
chr8	63501983	63502183	201	*	3.95	4.71	2.24	2.47	3.78e-06	0.000285	Sgo2b
chr2	77994649	77994849	201	*	3.48	4.32	1.21	3.11	3.79e-06	0.000285	Cwc22
chr2	57335764	57335964	201	*	2.95	3.78	0.78	3	3.8e-06	0.000286	Gpd2
chr2	157766696	157766896	201	*	3.08	3.91	0.87	3.04	3.81e-06	0.000286	Ctnnbl1
chr9	47095557	47095757	201	*	3.34	4.11	1.58	2.54	3.83e-06	0.000287	Gm4791
chr2	35563884	35564084	201	*	4.47	5.29	2.37	2.92	3.84e-06	0.000287	Gm13446
chr5	7221056	7221256	201	*	2.79	3.6	0.71	2.89	3.91e-06	0.000291	Tex47
chr11	21307138	21307338	201	*	2.83	3.65	0.71	2.94	3.91e-06	0.000291	Mir1933
chr10	18526394	18526688	295	*	3.58	4.36	1.72	2.65	3.92e-06	0.000291	Hebp2
chr5	141617771	141617971	201	*	2.9	3.8	0	3.8	4.01e-06	0.000297	Sdk1
chr1	89350823	89351023	201	*	4.71	5.51	2.77	2.75	4.32e-06	0.000319	C030007H22Rik
chr1	79269065	79269265	201	*	4.84	5.69	2.56	3.13	4.33e-06	0.000319	Gm29536
chr14	109007080	109007280	201	*	4.34	5.23	1.59	3.65	4.37e-06	0.000321	Slitrk1
chr14	88631940	88632140	201	*	3.38	4.17	1.55	2.62	4.44e-06	0.000326	Pcdh20
chr11	31199229	31199429	201	*	4.31	5.14	2.18	2.96	4.55e-06	0.000333	Stc2
chr16	35234521	35234721	201	*	3.39	4.16	1.68	2.48	4.57e-06	0.000333	Adcy5
chr7	111672197	111672502	306	*	4.06	4.89	1.95	2.94	4.57e-06	0.000333	Galnt18
chr1	180384508	180384708	201	*	4.09	4.92	1.91	3.01	4.58e-06	0.000333	Gm5069
chr5	44863994	44864194	201	*	4.64	5.21	3.67	1.54	4.59e-06	0.000333	Ldb2
chrX	143543525	143543725	201	*	3.74	4.54	1.78	2.76	4.6e-06	0.000333	Pak3
chr3	116301845	116302045	201	*	2.95	3.81	0.57	3.24	4.64e-06	0.000336	Gpr88
chr8	127119872	127120072	201	*	2.94	3.84	0	3.85	4.77e-06	0.000344	Pard3
chrX	68236719	68237009	291	*	3.51	4.34	1.33	3.01	4.78e-06	0.000344	Mir509
chr18	30918456	30918656	201	*	2.59	3.42	0.4	3.02	4.79e-06	0.000344	Rit2
chr12	46221927	46222252	326	*	3.64	4.45	1.6	2.85	4.84e-06	0.000347	Nova1
chr7	89636619	89636819	201	*	3.56	4.4	1.29	3.11	4.85e-06	0.000347	Me3
chr5	44629261	44629461	201	*	3.83	4.56	2.27	2.29	4.97e-06	0.000355	Ldb2
chr4	16413994	16414194	201	*	3.4	4.15	1.73	2.42	5.1e-06	0.000363	A530072M11Rik
chr4	139933249	139933449	201	*	3.72	4.45	2.18	2.28	5.17e-06	0.000367	4933427I22Rik
chr9	119463739	119463939	201	*	3.2	4.02	1.14	2.88	5.26e-06	0.000373	Exog
chr11	111497525	111497725	201	*	4.13	4.85	2.6	2.25	5.29e-06	0.000374	Kcnj2
chr6	46585150	46585426	277	*	3.54	4.32	1.69	2.64	5.32e-06	0.000376	Cntnap2
chr1	8924136	8924336	201	*	2.41	3.27	0	3.28	5.46e-06	0.000385	Sntg1
chr3	123312650	123312850	201	*	3.75	4.52	1.99	2.52	5.5e-06	0.000387	Sec24d
chr9	8443344	8443544	201	*	4.76	5.53	2.99	2.54	5.64e-06	0.000396	Trpc6
chr16	28131928	28132128	201	*	3.62	4.47	1.29	3.18	5.66e-06	0.000396	Gm10823
chr2	93992423	93992738	316	*	5.2	5.81	4.11	1.7	5.67e-06	0.000396	Alkbh3os1
chrX	134188678	134188878	201	*	3.66	4.51	1.28	3.23	5.76e-06	0.000401	Arl13a
chr16	29297757	29297957	201	*	3.32	4.17	0.97	3.19	5.83e-06	0.000405	Atp13a5
chr14	48162551	48162751	201	*	4.39	5.17	2.55	2.63	5.85e-06	0.000406	Gm6498
chr16	40387756	40387956	201	*	3.23	4.01	1.38	2.63	5.86e-06	0.000406	Lsamp
chr10	12461058	12461258	201	*	3.39	4.2	1.33	2.87	5.92e-06	0.000409	Utrn
chr18	31275069	31275269	201	*	3.41	4.23	1.29	2.94	5.93e-06	0.000409	Rit2
chr7	78346402	78346602	201	*	3.2	4.05	0.83	3.22	6.05e-06	0.000416	Ntrk3
chr9	43454052	43454270	219	*	2.66	3.54	0	3.55	6.08e-06	0.000418	Trim29
chr19	25971327	25971527	201	*	5.09	5.71	3.97	1.74	6.18e-06	0.000424	Dmrt2
chr8	35922963	35923163	201	*	2.73	3.54	0.71	2.83	6.2e-06	0.000424	5430403N17Rik
chr5	99389605	99389805	201	*	2.38	3.23	0	3.24	6.3e-06	0.000428	Rasgef1b
chr2	65994940	65995140	201	*	3.2	4.03	0.99	3.04	6.3e-06	0.000428	Csrnp3
chr2	66018824	66019024	201	*	4.03	4.78	2.39	2.39	6.32e-06	0.000428	Csrnp3
chr3	138808366	138808566	201	*	3.14	4.02	0.5	3.52	6.32e-06	0.000428	Tspan5
chr8	94578025	94578225	201	*	3.51	4.33	1.42	2.9	6.46e-06	0.000437	Fam192a
chr1	168243842	168244042	201	*	3.75	4.62	1.19	3.44	6.47e-06	0.000437	Pbx1
chr9	64991675	64991875	201	*	2.92	3.78	0.57	3.21	6.5e-06	0.000438	Hacd3
chr14	62527466	62527666	201	*	5.56	6.42	3.15	3.27	6.61e-06	0.000444	Fam124a
chr8	102049866	102050066	201	*	2.93	3.78	0.57	3.21	6.64e-06	0.000445	Cdh11
chr10	24282058	24282258	201	*	4.15	4.89	2.58	2.31	6.72e-06	0.00045	Moxd1
chr2	77461305	77461505	201	*	3.05	3.91	0.57	3.35	6.82e-06	0.000456	Gm13944
chr13	56420295	56420495	201	*	2.97	3.75	1.11	2.64	6.84e-06	0.000456	Slc25a48
chrX	79042610	79042810	201	*	3	3.78	1.21	2.57	6.87e-06	0.000457	Fam47c
chr10	108810681	108810881	201	*	2.99	3.83	0.71	3.12	6.88e-06	0.000457	Gm5136
chr15	77231817	77232017	201	*	2.82	3.64	0.71	2.93	7.07e-06	0.000468	Rbfox2
chr1	39086326	39086526	201	*	5.18	5.71	4.32	1.39	7.29e-06	0.000482	Pdcl3
chr16	31607902	31608102	201	*	2.96	3.79	0.78	3.01	7.35e-06	0.000485	Gm536
chr6	145466148	145466348	201	*	3.76	4.59	1.55	3.04	7.38e-06	0.000486	Lmntd1
chr13	47749059	47749259	201	*	3.99	4.76	2.23	2.53	7.4e-06	0.000487	4930471G24Rik
chr12	59563277	59563477	201	*	2.79	3.69	0	3.69	7.43e-06	0.000488	Fbxo33
chr15	9543595	9543908	314	*	3.19	4.04	0.86	3.18	7.59e-06	0.000497	Il7r
chr1	87777516	87777716	201	*	3.05	3.87	0.97	2.9	7.79e-06	0.000509	Scarna6
chr13	92973534	92973734	201	*	5.06	5.87	3.05	2.81	7.8e-06	0.000509	Gm4814
chr18	69777399	69777599	201	*	3.06	3.89	0.86	3.03	7.83e-06	0.00051	Ccdc68
chr5	45917442	45917642	201	*	3.98	4.64	2.73	1.91	7.96e-06	0.000517	4930405L22Rik
chr11	29731202	29731402	201	*	3.49	4.36	0.99	3.37	7.97e-06	0.000517	Rtn4
chr3	105471235	105471435	201	*	2.69	3.58	0	3.58	8.06e-06	0.000522	Kcnd3os
chr4	21434318	21434650	333	*	4.91	5.67	3.21	2.46	8.14e-06	0.000526	Prdm13
chr12	21455114	21455314	201	*	3.19	4.01	1.14	2.87	8.16e-06	0.000526	Ywhaq
chr15	86408782	86408982	201	*	2.49	3.35	0	3.36	8.21e-06	0.000529	Tbc1d22a
chr6	89235839	89236039	201	*	4.22	4.94	2.74	2.2	8.34e-06	0.000536	Gm839
chrX	11378106	11378306	201	*	3.65	4.46	1.6	2.86	8.51e-06	0.000546	H2al1j
chr6	23697991	23698191	201	*	2.72	3.6	0	3.61	8.57e-06	0.000549	Rnf148
chr8	18427465	18427665	201	*	3.52	4.35	1.36	2.99	8.62e-06	0.00055	Mcph1
chr1	84422916	84423116	201	*	3.29	4.15	0.82	3.34	8.62e-06	0.00055	Pid1
chr8	97384224	97384424	201	*	3.41	4.29	0.78	3.51	8.72e-06	0.000554	Got2
chr1	85935095	85935295	201	*	4.61	5.33	3.13	2.2	8.72e-06	0.000554	4933407L21Rik
chr1	31148895	31149095	201	*	3.47	4.24	1.73	2.51	8.9e-06	0.000565	Lgsn
chr1	98018504	98018704	201	*	3.5	4.32	1.39	2.93	9.08e-06	0.000575	B230216N24Rik
chr2	67179233	67179433	201	*	4.03	4.8	2.25	2.55	9.11e-06	0.000575	Gm1322
chr15	86553532	86553732	201	*	3.09	3.97	0.43	3.54	9.17e-06	0.000578	Tbc1d22a
chr1	66148881	66149081	201	*	4.89	5.53	3.71	1.82	9.43e-06	0.000593	Map2
chr1	182021202	182021402	201	*	5.75	6.52	3.97	2.54	9.54e-06	0.000599	Enah
chr8	122014891	122015091	201	*	2.86	3.68	0.78	2.9	9.78e-06	0.000614	Mir7237
chr5	151396311	151396511	201	*	4.48	5.27	2.57	2.7	9.82e-06	0.000615	Gm3704
chrX	11428247	11428447	201	*	2.36	3.21	0	3.21	9.85e-06	0.000615	H2al1j
chr16	47712292	47712492	201	*	4.52	5.28	2.81	2.47	9.91e-06	0.000618	6430553K19Rik
chr10	28272269	28272469	201	*	2.34	3.19	0	3.19	1.01e-05	0.000631	Ptprk
chr1	21544067	21544267	201	*	3.46	4.26	1.51	2.75	1.03e-05	0.000637	Khdc1b
chr2	152107839	152108039	201	*	2.75	3.6	0.4	3.2	1.03e-05	0.000639	Srxn1
chr10	40682400	40682600	201	*	4.32	5.01	2.98	2.03	1.04e-05	0.000641	Mettl24
chr1	35536281	35536481	201	*	4.29	5.02	2.71	2.31	1.04e-05	0.000641	Hs6st1
chr5	115954205	115954405	201	*	4.06	4.83	2.3	2.53	1.04e-05	0.000643	Prkab1
chr9	66275607	66275807	201	*	3.16	3.91	1.56	2.35	1.06e-05	0.000652	Herc1
chr2	121709995	121710195	201	*	3.47	4.26	1.56	2.7	1.08e-05	0.000661	Frmd5
chr2	130257520	130257720	201	*	2.98	3.84	0.57	3.28	1.08e-05	0.000663	Nop56
chr8	55857625	55857825	201	*	2.96	3.81	0.6	3.21	1.09e-05	0.00067	Adam29
chr10	111624710	111625050	341	*	3.61	4.45	1.34	3.11	1.1e-05	0.000674	4933440J02Rik
chr6	82567397	82567597	201	*	3.03	3.92	0.33	3.59	1.1e-05	0.000674	Pole4
chr3	155114984	155115184	201	*	3.04	3.85	1.03	2.82	1.11e-05	0.000676	Lrriq3
chr2	59420579	59420779	201	*	2.72	3.54	0.67	2.87	1.11e-05	0.000677	5330411J11Rik
chr4	63097684	63097884	201	*	3.49	4.27	1.63	2.65	1.12e-05	0.00068	Ambp
chr17	34700388	34700588	201	*	3.01	3.92	0	3.93	1.12e-05	0.00068	Tnxb
chr2	4573605	4573805	201	*	3.6	4.41	1.54	2.87	1.13e-05	0.000683	Frmd4a
chr8	36021419	36021619	201	*	2.34	3.19	0	3.19	1.13e-05	0.000684	Prag1
chr2	14775211	14775411	201	*	3.27	4.07	1.29	2.79	1.16e-05	0.000701	Cacnb2
chr7	66949739	66949939	201	*	3.84	4.61	2.09	2.52	1.17e-05	0.000703	Adamts17
chr10	108743266	108743466	201	*	3.24	4.08	1	3.08	1.17e-05	0.000703	Gm5136
chr2	110659258	110659458	201	*	3.55	4.36	1.55	2.81	1.18e-05	0.000707	Slc5a12
chr3	120531980	120532180	201	*	5.64	6.41	3.93	2.48	1.18e-05	0.000708	6530403H02Rik
chr14	75488078	75488278	201	*	3.85	4.65	1.93	2.71	1.19e-05	0.00071	Siah3
chr2	93784743	93784943	201	*	4.04	4.83	2.16	2.67	1.19e-05	0.000711	Ext2
chr12	77703655	77703855	201	*	2.57	3.38	0.57	2.81	1.21e-05	0.00072	Fut8
chr11	6014994	6015194	201	*	3.65	4.45	1.69	2.75	1.22e-05	0.000723	Camk2b
chr10	54763443	54763643	201	*	2.33	3.17	0	3.18	1.22e-05	0.000724	Gm16998
chr18	42790633	42790833	201	*	3.14	4	0.71	3.29	1.23e-05	0.000727	Ppp2r2b
chr19	50101537	50101737	201	*	3.34	4.13	1.46	2.67	1.23e-05	0.000727	Sorcs1
chr15	77380251	77380451	201	*	2.57	3.45	0	3.45	1.23e-05	0.000727	Apol7a
chr4	123054539	123054891	353	*	4.74	5.43	3.36	2.07	1.24e-05	0.000728	Trit1
chr8	111569959	111570159	201	*	3.28	4.1	1.21	2.89	1.25e-05	0.000735	Znrf1
chr14	11729918	11730118	201	*	2.83	3.72	0	3.73	1.25e-05	0.000735	Ptprg
chr8	30505822	30506022	201	*	3.24	4.11	0.71	3.4	1.26e-05	0.000735	4933433F19Rik
chr13	54307002	54307202	201	*	3.1	3.93	0.97	2.95	1.26e-05	0.000735	Cplx2
chr4	40311048	40311248	201	*	4.6	5.42	2.45	2.98	1.29e-05	0.000754	4930509K18Rik
chr14	28691201	28691469	269	*	3.51	4.35	1.19	3.17	1.3e-05	0.000757	Wnt5a
chr3	63784355	63784555	201	*	3.08	3.86	1.26	2.6	1.31e-05	0.000762	Plch1
chr4	96781461	96781661	201	*	3.5	4.34	1.29	3.04	1.33e-05	0.000771	Gm12695
chr15	93510712	93510912	201	*	2.84	3.63	0.98	2.64	1.34e-05	0.000774	Prickle1
chr8	108501865	108502065	201	*	2.77	3.58	0.78	2.79	1.35e-05	0.000778	Lncbate1
chr8	23138843	23139063	221	*	3.72	4.48	2.02	2.46	1.35e-05	0.000778	Ank1
chr2	29095742	29095942	201	*	3.89	4.58	2.53	2.05	1.35e-05	0.000779	Setx
chr18	33135864	33136162	299	*	4.66	5.45	2.78	2.67	1.35e-05	0.000779	Stard4
chr14	49702040	49702240	201	*	3.29	4.09	1.4	2.69	1.36e-05	0.000783	Armh4
chr12	17149103	17149303	201	*	4.59	5.25	3.33	1.92	1.37e-05	0.000786	Kcnf1
chr18	29766471	29766671	201	*	4.29	5.1	2.27	2.83	1.38e-05	0.000791	4930578E11Rik
chr9	47733549	47733749	201	*	3.32	4.15	1.19	2.95	1.39e-05	0.000793	Gm10677
chr15	41155221	41155421	201	*	3.31	4.08	1.51	2.58	1.41e-05	0.000803	4930555K19Rik
chr5	74784082	74784282	201	*	3.35	4.19	1.14	3.05	1.42e-05	0.000809	Lnx1
chr2	179287268	179287468	201	*	2.47	3.29	0.31	2.98	1.42e-05	0.000809	4930591A17Rik
chr5	128347422	128347622	201	*	3.59	4.38	1.7	2.67	1.44e-05	0.000815	Tmem132d
chr15	36334431	36334631	201	*	4.05	4.89	1.76	3.13	1.44e-05	0.000817	Rnf19a
chr14	34130929	34131129	201	*	4.22	5.01	2.33	2.68	1.44e-05	0.000817	Npy4r
chr16	39469265	39469465	201	*	3.37	4.21	1.16	3.05	1.46e-05	0.000824	Gm36742
chr8	10545434	10545634	201	*	2.69	3.58	0	3.58	1.47e-05	0.000828	B930025P03Rik
chr11	88589136	88589336	201	*	3.34	4.15	1.33	2.82	1.48e-05	0.000835	0610039H22Rik
chr10	105910418	105910618	201	*	3.23	3.99	1.47	2.53	1.48e-05	0.000835	Ccdc59
chr2	31995906	31996106	201	*	3.32	4.1	1.49	2.61	1.53e-05	0.000856	Nup214
chr15	51071467	51071801	335	*	3.61	4.38	1.85	2.54	1.57e-05	0.000878	Trps1
chr1	80544783	80544983	201	*	2.99	3.9	0	3.9	1.57e-05	0.000878	1700016L21Rik
chr3	105568156	105568548	393	*	5.14	5.71	4.17	1.54	1.58e-05	0.00088	Kcnd3os
chr1	158489507	158489707	201	*	5.21	6.05	2.98	3.07	1.58e-05	0.000881	Mir488
chr5	32928027	32928227	201	*	3.82	4.52	2.41	2.11	1.61e-05	0.000899	Depdc5
chr4	149663919	149664119	201	*	2.85	3.66	0.78	2.88	1.62e-05	0.000902	Pik3cd
chr9	62221020	62221220	201	*	3.85	4.63	2.02	2.61	1.63e-05	0.000904	A730043L09Rik
chr13	54082782	54082982	201	*	3.46	4.31	1.18	3.13	1.63e-05	0.000904	Sfxn1
chr16	7447021	7447221	201	*	3.21	4.12	0.23	3.89	1.64e-05	0.000907	Rbfox1
chr10	71200914	71201114	201	*	3.32	4.16	1.05	3.11	1.64e-05	0.000908	1700113B09Rik
chr3	56687053	56687253	201	*	3.41	4.2	1.48	2.72	1.67e-05	0.00092	Nbea
chr9	107260735	107261141	407	*	4.09	4.85	2.41	2.44	1.72e-05	0.000945	Mapkapk3
chr15	84898098	84898298	201	*	4.79	5.62	2.67	2.95	1.72e-05	0.000945	Nup50
chr9	119726260	119726460	201	*	4.29	5.08	2.4	2.68	1.72e-05	0.000945	Scn10a
chr13	48145995	48146195	201	*	4.46	5.28	2.37	2.91	1.73e-05	0.000945	Id4
chr18	88847966	88848166	201	*	3.04	3.84	1.08	2.76	1.73e-05	0.000945	Socs6
chr3	139803426	139803626	201	*	3.69	4.34	2.46	1.88	1.73e-05	0.000945	Gm32693
chr9	8970413	8970613	201	*	3.91	4.71	1.9	2.81	1.74e-05	0.000948	Pgr
chr11	108742459	108742659	201	*	3.38	4.2	1.29	2.91	1.75e-05	0.000952	Cep112
chr13	109592522	109592838	317	*	4.05	4.81	2.33	2.48	1.75e-05	0.000952	Mir582
chr8	4239085	4239285	201	*	4.55	5.29	2.97	2.32	1.76e-05	0.000956	Map2k7
chr5	76708055	76708255	201	*	2.62	3.46	0.43	3.03	1.77e-05	0.000957	Cep135
chr2	59485750	59485950	201	*	4.18	4.95	2.4	2.55	1.79e-05	0.000965	Dapl1
chr19	52792080	52792280	201	*	4.2	4.9	2.75	2.16	1.79e-05	0.000966	AA387883
chr8	95496295	95496495	201	*	3.44	4.24	1.46	2.78	1.8e-05	0.000968	Csnk2a2
chr13	43510365	43510565	201	*	2.87	3.66	0.97	2.69	1.82e-05	0.000977	Ranbp9
chr4	102102284	102102484	201	*	3.85	4.61	2.1	2.51	1.82e-05	0.000977	Gm12789
chr11	57403037	57403237	201	*	5.11	5.82	3.62	2.2	1.84e-05	0.000985	Fam114a2
chr12	90210127	90210327	201	*	4	4.89	1.24	3.65	1.85e-05	0.000987	Nrxn3
chr5	46209771	46209971	201	*	3.76	4.54	1.91	2.63	1.85e-05	0.000988	4930405L22Rik
chr13	82744077	82744277	201	*	2.37	3.23	0	3.23	1.86e-05	0.000991	Mir3961
chr15	95478041	95478241	201	*	2.86	3.65	0.97	2.68	1.89e-05	0.00101	Nell2
chr9	63795479	63795679	201	*	2.99	3.84	0.68	3.15	1.94e-05	0.00103	Smad3
chr15	94729231	94729431	201	*	3.53	4.33	1.62	2.7	1.94e-05	0.00103	Tmem117
chr6	39988221	39988421	201	*	3.54	4.32	1.77	2.55	1.94e-05	0.00103	Tmem178b
chr9	111184984	111185184	201	*	4.81	5.43	3.72	1.71	1.95e-05	0.00103	Lrrfip2
chr6	47290198	47290398	201	*	3.01	3.76	1.33	2.43	1.95e-05	0.00103	Cntnap2
chr9	111429091	111429330	240	*	3.22	4.02	1.23	2.8	1.95e-05	0.00103	Dclk3
chr1	17504898	17505098	201	*	4.13	4.99	1.7	3.29	1.97e-05	0.00104	Pi15
chr6	116491107	116491307	201	*	3.67	4.48	1.68	2.8	1.97e-05	0.00104	Olfr211
chr3	97506909	97507109	201	*	4.04	4.89	1.7	3.19	1.98e-05	0.00104	Olfr1402
chr9	62277363	62277563	201	*	3.84	4.63	1.97	2.66	1.98e-05	0.00104	Spesp1
chr11	60044763	60044963	201	*	2.99	3.77	1.19	2.58	1.99e-05	0.00104	Pemt
chr7	34367861	34368061	201	*	2.87	3.77	0	3.77	2e-05	0.00104	Lsm14a
chr9	8819075	8819423	349	*	4.27	5	2.68	2.32	2e-05	0.00104	Gm32014
chr5	36886688	36886888	201	*	3.1	4	0.31	3.69	2e-05	0.00104	Ppp2r2cos
chr13	54976922	54977122	201	*	2.83	3.67	0.57	3.1	2.01e-05	0.00104	Unc5a
chr5	81535620	81535820	201	*	2.59	3.47	0	3.47	2.04e-05	0.00106	Adgrl3
chr12	112558707	112558907	201	*	2.48	3.35	0	3.35	2.04e-05	0.00106	Inf2
chr9	73507419	73507619	201	*	2.81	3.7	0	3.71	2.06e-05	0.00106	Rsl24d1
chr16	24569740	24570072	333	*	4.29	5.11	2.15	2.96	2.08e-05	0.00107	Morf4l1-ps1
chr3	147132808	147133008	201	*	3.61	4.49	1.02	3.46	2.08e-05	0.00107	Ttll7
chr8	87127605	87127805	201	*	3	3.83	0.78	3.05	2.08e-05	0.00107	Gm10637
chr12	5539918	5540203	286	*	3.3	4.12	1.19	2.93	2.08e-05	0.00107	2810032G03Rik
chr1	175415491	175415691	201	*	2.52	3.39	0	3.4	2.09e-05	0.00107	Rgs7
chr7	112222933	112223133	201	*	4.23	5.06	2.08	2.98	2.11e-05	0.00108	Mical2
chr1	179073161	179073502	342	*	3.96	4.68	2.49	2.19	2.11e-05	0.00108	Smyd3
chr16	24558369	24558612	244	*	3.24	4.01	1.48	2.53	2.13e-05	0.00109	Morf4l1-ps1
chr10	53398387	53398587	201	*	3.34	4.19	0.97	3.22	2.14e-05	0.00109	Gm36229
chr5	58370521	58370883	363	*	3.61	4.32	2.13	2.19	2.14e-05	0.00109	4930459L07Rik
chr4	65611129	65611444	316	*	3.94	4.76	1.87	2.89	2.16e-05	0.0011	Trim32
chr9	77308410	77308610	201	*	3.64	4.43	1.75	2.68	2.2e-05	0.00112	Mlip
chr18	35920341	35920541	201	*	4.05	4.83	2.23	2.6	2.21e-05	0.00112	Psd2
chr9	46956066	46956266	201	*	3.56	4.3	1.96	2.34	2.21e-05	0.00112	2900052N01Rik
chr3	72455452	72455652	201	*	2.77	3.55	1	2.55	2.23e-05	0.00113	Sis
chr4	89663755	89663955	201	*	3.14	3.93	1.27	2.66	2.27e-05	0.00114	Dmrta1
chr9	8700652	8700852	201	*	4.43	5.21	2.62	2.59	2.28e-05	0.00115	Gm32014
chr5	75754365	75754565	201	*	2.76	3.6	0.57	3.03	2.28e-05	0.00115	Kit
chr1	159901098	159901298	201	*	4.42	5.18	2.69	2.5	2.32e-05	0.00116	4930523C07Rik
chr5	73791158	73791495	338	*	3.8	4.66	1.43	3.23	2.32e-05	0.00116	Spata18
chr10	52918443	52918643	201	*	2.74	3.54	0.78	2.76	2.32e-05	0.00116	Slc35f1
chr12	55769843	55770043	201	*	3.75	4.6	1.41	3.19	2.33e-05	0.00117	Ralgapa1
chr16	43835051	43835251	201	*	2.47	3.28	0.43	2.85	2.33e-05	0.00117	Qtrt2
chr8	45725287	45725581	295	*	4.09	4.8	2.62	2.18	2.35e-05	0.00117	Sorbs2
chr2	163143113	163143313	201	*	3.62	4.45	1.46	2.99	2.39e-05	0.00119	Gtsf1l
chr14	29304659	29304859	201	*	2.29	3.14	0	3.14	2.39e-05	0.00119	Lrtm1
chr13	118348750	118348950	201	*	4.54	5.34	2.54	2.8	2.4e-05	0.00119	Mrps30
chr7	126109093	126109473	381	*	4.89	5.64	3.28	2.35	2.43e-05	0.0012	Gsg1l
chr12	16764810	16765010	201	*	3.42	4.17	1.75	2.43	2.43e-05	0.0012	Greb1
chr3	117076556	117076756	201	*	2.91	3.81	0	3.82	2.48e-05	0.00123	1700061I17Rik
chr16	13158979	13159430	452	*	4.73	5.42	3.4	2.02	2.49e-05	0.00123	Ercc4
chr12	5189139	5189339	201	*	3.84	4.72	1.2	3.52	2.5e-05	0.00123	Klhl29
chr18	56004395	56004595	201	*	3.34	4.12	1.52	2.6	2.52e-05	0.00124	Gramd3
chr17	63047918	63048118	201	*	3.03	3.87	0.78	3.08	2.54e-05	0.00124	Efna5
chr7	68198419	68198619	201	*	4.53	5.3	2.74	2.56	2.56e-05	0.00126	Pgpep1l
chr6	143633855	143634055	201	*	2.79	3.6	0.78	2.82	2.59e-05	0.00127	1700060C16Rik
chr13	58043387	58043587	201	*	3.4	4.15	1.74	2.4	2.6e-05	0.00127	Mir874
chr3	154938667	154938867	201	*	2.64	3.5	0.23	3.27	2.64e-05	0.00129	Tnni3k
chr14	86764133	86764333	201	*	4.55	5.35	2.63	2.72	2.67e-05	0.0013	Diaph3
chr6	137292756	137292956	201	*	3.99	4.82	1.81	3	2.72e-05	0.00133	Ptpro
chr8	45732624	45732824	201	*	3.57	4.25	2.22	2.03	2.74e-05	0.00133	Sorbs2
chr9	8838032	8838232	201	*	3.76	4.45	2.39	2.06	2.75e-05	0.00133	Pgr
chr11	118885757	118885957	201	*	2.83	3.63	0.9	2.73	2.76e-05	0.00134	Rbfox3
chr10	98538454	98538692	239	*	3.22	4	1.35	2.65	2.78e-05	0.00134	Gm8633
chr6	54606967	54607167	201	*	3.21	4.06	0.87	3.18	2.78e-05	0.00134	Plekha8
chr4	65818130	65818485	356	*	4.34	5.08	2.71	2.38	2.8e-05	0.00135	Trim32
chr3	139469194	139469394	201	*	2.63	3.42	0.78	2.63	2.9e-05	0.0014	Stpg2
chr11	26740004	26740204	201	*	2.65	3.49	0.43	3.06	2.93e-05	0.00141	Gm12070
chr13	20482295	20482495	201	*	2.17	3	0	3.01	2.96e-05	0.00142	Elmo1
chr9	32063624	32063824	201	*	3.41	4.21	1.48	2.73	3e-05	0.00144	Arhgap32
chr18	51777005	51777269	265	*	3.69	4.4	2.22	2.18	3.01e-05	0.00144	Mir28a
chr9	80465687	80465887	201	*	2.67	3.56	0	3.56	3.05e-05	0.00146	Impg1
chr8	125686321	125686521	201	*	3.75	4.55	1.78	2.77	3.06e-05	0.00146	Map10
chr18	49770864	49771211	348	*	4.69	5.44	3.05	2.39	3.11e-05	0.00148	Dtwd2
chr1	22211218	22211418	201	*	3.79	4.48	2.41	2.07	3.12e-05	0.00149	Kcnq5
chr18	30457431	30457631	201	*	3.17	3.98	1.19	2.79	3.15e-05	0.0015	Pik3c3
chr15	58995436	58995636	201	*	2.99	3.8	0.97	2.83	3.18e-05	0.00151	Ndufb9
chr11	111961027	111961268	242	*	3.42	4.3	0.71	3.59	3.19e-05	0.00151	BC006965
chr10	83010947	83011216	270	*	3.33	4.1	1.51	2.6	3.19e-05	0.00151	Chst11
chr12	83169740	83169940	201	*	2.64	3.52	0	3.52	3.21e-05	0.00152	1700085C21Rik
chr6	31647071	31647271	201	*	3.79	4.53	2.21	2.32	3.21e-05	0.00152	Gm13848
chr18	44304395	44304595	201	*	5.12	5.9	3.3	2.6	3.24e-05	0.00153	Myot
chr12	77789640	77789840	201	*	4.04	4.83	2.11	2.73	3.26e-05	0.00154	Fut8
chr8	108250252	108250452	201	*	2.93	3.74	0.91	2.83	3.27e-05	0.00154	Lncbate1
chr15	68134415	68134615	201	*	3.79	4.63	1.46	3.18	3.29e-05	0.00154	Zfat
chr2	11540337	11540537	201	*	3.9	4.69	2.01	2.68	3.29e-05	0.00154	Pfkfb3
chr13	26195691	26195891	201	*	4.26	4.91	3.05	1.86	3.3e-05	0.00154	1700092E19Rik
chr13	18182731	18182931	201	*	4.3	5.09	2.42	2.67	3.3e-05	0.00154	4930448F12Rik
chr5	36900415	36900697	283	*	4.02	4.77	2.38	2.39	3.35e-05	0.00156	Ppp2r2cos
chr17	66485507	66485707	201	*	3.27	4.05	1.44	2.61	3.35e-05	0.00156	Rab12
chr1	39089918	39090118	201	*	4.23	5.06	2.04	3.02	3.37e-05	0.00157	Mir6349
chr14	114567867	114568067	201	*	4.47	5.15	3.16	1.99	3.38e-05	0.00157	4930524C18Rik
chr12	84014737	84014937	201	*	2.98	3.83	0.71	3.12	3.39e-05	0.00157	Acot1
chr3	130534794	130534994	201	*	4.4	5.21	2.42	2.79	3.39e-05	0.00157	Etnppl
chr4	151569660	151569860	201	*	4.37	5.11	2.77	2.34	3.4e-05	0.00157	Camta1
chrX	88174043	88174339	297	*	2.66	3.51	0.31	3.2	3.41e-05	0.00158	Il1rapl1
chr5	101914474	101914674	201	*	2.76	3.65	0	3.65	3.46e-05	0.0016	Cds1
chr17	34700131	34700331	201	*	2.46	3.32	0	3.33	3.52e-05	0.00162	Tnxb
chr4	63459338	63459918	581	*	5.06	5.61	4.17	1.45	3.58e-05	0.00165	Whrn
chr9	40763221	40763421	201	*	4.99	5.8	3	2.8	3.59e-05	0.00165	Hspa8
chr17	83914120	83914320	201	*	3.06	3.85	1.19	2.66	3.61e-05	0.00166	C430042M11Rik
chr6	143035303	143035503	201	*	3.4	4.18	1.58	2.6	3.62e-05	0.00166	C2cd5
chr2	72078493	72078693	201	*	3.34	4.12	1.49	2.63	3.68e-05	0.00168	Rapgef4
chr14	11687626	11687826	201	*	3.42	4.27	1.06	3.21	3.7e-05	0.00169	Ptprg
chr1	155394106	155394306	201	*	2.91	3.67	1.15	2.52	3.71e-05	0.00169	Xpr1
chr16	81520414	81520614	201	*	3.03	3.89	0.6	3.29	3.72e-05	0.00169	Ncam2
chr1	138446925	138447125	201	*	3.04	3.78	1.45	2.33	3.73e-05	0.0017	Nek7
chr11	48413671	48413871	201	*	2.97	3.77	0.97	2.8	3.75e-05	0.0017	Rack1
chr17	11593293	11593493	201	*	4.55	5.32	2.83	2.49	3.79e-05	0.00172	D17Ertd648e
chr6	12413593	12413850	258	*	2.9	3.8	0	3.81	3.79e-05	0.00172	Gm6578
chr1	133323390	133323648	259	*	3.71	4.47	2.05	2.41	3.79e-05	0.00172	Kiss1
chr3	49591981	49592181	201	*	2.79	3.57	0.97	2.59	3.8e-05	0.00172	Pcdh18
chr16	28254381	28254581	201	*	3.54	4.41	0.99	3.42	3.8e-05	0.00172	Fgf12
chr3	56078434	56078634	201	*	2.21	3.04	0	3.05	3.82e-05	0.00172	Nbea
chr10	70876682	70876882	201	*	2.99	3.77	1.19	2.58	3.83e-05	0.00172	D630013N20Rik
chr4	119524155	119524355	201	*	5.21	5.71	4.43	1.28	3.83e-05	0.00172	Frg2f1
chr12	41060338	41060538	201	*	2.66	3.48	0.57	2.91	3.84e-05	0.00172	Immp2l
chr19	17171157	17171357	201	*	4.33	5.14	2.35	2.78	3.84e-05	0.00172	Gcnt1
chr2	40085707	40085907	201	*	3.28	4.17	0.6	3.57	3.86e-05	0.00173	Ppp6c
chr8	87152577	87152777	201	*	3.07	3.9	0.97	2.92	3.93e-05	0.00176	Gm10637
chr12	25870973	25871173	201	*	4.76	5.31	3.86	1.44	3.93e-05	0.00176	Gm29687
chr9	74970716	74970916	201	*	4.38	5.17	2.55	2.62	3.95e-05	0.00176	Gm51280
chr5	126194656	126194856	201	*	5.08	5.78	3.68	2.1	3.96e-05	0.00176	Gm4868
chr4	52739958	52740158	201	*	3.38	4.16	1.57	2.59	3.96e-05	0.00176	4930552N02Rik
chr11	55808201	55808401	201	*	3.48	4.3	1.38	2.92	3.97e-05	0.00176	Glra1
chr16	39056970	39057319	350	*	3.32	4.11	1.41	2.69	4.03e-05	0.00179	Gm36742
chr7	134147105	134147305	201	*	3.32	4.15	1.16	2.99	4.04e-05	0.00179	Adam12
chr16	53603228	53603579	352	*	3.98	4.76	2.18	2.58	4.04e-05	0.00179	4930404A05Rik
chr6	146330167	146330367	201	*	3.93	4.72	2.05	2.67	4.05e-05	0.00179	Itpr2
chr8	108495948	108496148	201	*	2.65	3.49	0.43	3.06	4.05e-05	0.00179	Lncbate1
chr10	108801280	108801480	201	*	3.46	4.33	0.97	3.36	4.06e-05	0.00179	Gm5136
chr11	76496271	76496471	201	*	2.34	3.15	0.31	2.84	4.12e-05	0.00181	Abr
chr2	77078871	77079071	201	*	2.7	3.5	0.71	2.79	4.14e-05	0.00182	Ccdc141
chr14	79749919	79750314	396	*	5.02	5.66	3.86	1.8	4.17e-05	0.00183	Mir759
chr13	96350476	96350676	201	*	3.06	3.84	1.22	2.62	4.19e-05	0.00184	Poc5
chr6	121538350	121538550	201	*	2.86	3.65	0.97	2.68	4.2e-05	0.00184	Iqsec3
chr15	44274777	44274977	201	*	2.84	3.63	0.97	2.66	4.23e-05	0.00185	Trhr
chr10	95139748	95139948	201	*	3.12	3.83	1.66	2.18	4.25e-05	0.00186	Gm29684
chr7	91412446	91412646	201	*	2.96	3.78	0.92	2.85	4.25e-05	0.00186	Dlg2
chr9	14102438	14102638	201	*	2.47	3.3	0.31	2.99	4.26e-05	0.00186	Gm51286
chr3	119510891	119511091	201	*	2.54	3.41	0	3.41	4.27e-05	0.00186	Ptbp2
chr10	73643471	73643671	201	*	2.75	3.57	0.6	2.97	4.32e-05	0.00187	Pcdh15
chr10	88391684	88391884	201	*	3.04	3.83	1.16	2.66	4.32e-05	0.00187	Gnptab
chr6	36673236	36673436	201	*	2.6	3.47	0	3.48	4.32e-05	0.00187	Ptn
chr14	79722360	79722560	201	*	2.81	3.61	0.87	2.74	4.36e-05	0.00189	Mir759
chr16	73362579	73362779	201	*	2.7	3.56	0.31	3.25	4.4e-05	0.0019	Robo1
chr3	115802445	115802816	372	*	3.85	4.65	1.88	2.77	4.41e-05	0.0019	A930005H10Rik
chr14	99988636	99988873	238	*	3.54	4.34	1.63	2.71	4.52e-05	0.00195	Klf12
chr5	92254611	92254811	201	*	2.85	3.64	0.97	2.68	4.52e-05	0.00195	Ppef2
chr5	21608645	21608845	201	*	2.78	3.57	0.87	2.7	4.55e-05	0.00196	Fbxl13
chr5	116255752	116255952	201	*	3.24	3.97	1.72	2.25	4.56e-05	0.00196	Ccdc60
chr7	137714300	137714500	201	*	2.98	3.78	1.03	2.75	4.65e-05	0.00199	Gm12669
chr1	68449476	68449676	201	*	3.31	4.16	0.97	3.19	4.69e-05	0.00201	Erbb4
chr6	145774250	145774450	201	*	3.08	3.9	0.97	2.93	4.77e-05	0.00204	Rassf8
chr13	36685835	36686035	201	*	3.44	4.27	1.3	2.97	4.84e-05	0.00207	Nrn1
chr16	39881133	39881333	201	*	3.5	4.3	1.52	2.78	4.85e-05	0.00207	Lsamp
chr10	68589630	68589830	201	*	2.95	3.72	1.21	2.5	4.86e-05	0.00207	Cabcoco1
chr10	41041579	41041779	201	*	3.66	4.46	1.75	2.71	4.88e-05	0.00208	Gpr6
chr2	163430896	163431096	201	*	2.69	3.51	0.57	2.95	4.92e-05	0.00209	Gdap1l1
chr12	116233742	116233942	201	*	2.42	3.28	0	3.29	4.93e-05	0.00209	Wdr60
chr10	111870142	111870342	201	*	4.94	5.69	3.3	2.39	4.93e-05	0.00209	Gm20758
chr10	121289047	121289247	201	*	2.9	3.67	1.08	2.59	4.95e-05	0.0021	Tbc1d30
chr7	39941032	39941232	201	*	2.37	3.23	0	3.23	4.97e-05	0.0021	Zfp619
chr1	16236621	16236821	201	*	2.47	3.26	0.6	2.66	4.98e-05	0.0021	Rdh10
chr9	121544044	121544244	201	*	3.29	4.07	1.44	2.64	5.04e-05	0.00213	Lyzl4os
chr9	30235076	30235276	201	*	3.43	4.25	1.34	2.91	5.08e-05	0.00214	Snx19
chr10	27233700	27233900	201	*	4.77	5.57	2.81	2.76	5.1e-05	0.00215	4930579H20Rik
chr1	84508682	84508882	201	*	2.3	3.15	0	3.16	5.16e-05	0.00217	Mir5126
chr16	34658036	34658305	270	*	3.19	4.04	0.83	3.21	5.24e-05	0.0022	Ropn1
chr13	111050376	111050576	201	*	3.03	3.85	0.97	2.87	5.25e-05	0.0022	4930526H09Rik
chr2	42008316	42008516	201	*	4.48	5.25	2.7	2.55	5.28e-05	0.00221	Mir6336
chr7	16505021	16505354	334	*	4.51	5.29	2.69	2.6	5.31e-05	0.00222	Npas1
chr3	138231131	138231331	201	*	2.46	3.27	0.43	2.84	5.32e-05	0.00222	0610031O16Rik
chr2	32953964	32954228	265	*	3.19	4.07	0.57	3.51	5.34e-05	0.00223	Lrsam1
chr6	80265802	80266002	201	*	2.98	3.76	1.14	2.62	5.37e-05	0.00224	Lrrtm4
chr5	149259177	149259377	201	*	4.83	5.51	3.5	2.01	5.48e-05	0.00228	Alox5ap
chr2	70218158	70218358	201	*	3.14	4.01	0.67	3.34	5.53e-05	0.0023	Myo3b
chr17	87872426	87872626	201	*	3.19	3.93	1.61	2.32	5.55e-05	0.00231	Kcnk12
chr15	57567261	57567461	201	*	4.57	5.34	2.8	2.54	5.6e-05	0.00232	Slc22a22
chr12	77856367	77856567	201	*	3.36	4.22	0.88	3.34	5.62e-05	0.00233	Gm6657
chr10	121569736	121569936	201	*	3.49	4.26	1.77	2.49	5.67e-05	0.00235	Tbk1
chr12	15216062	15216262	201	*	4.75	5.47	3.26	2.2	5.69e-05	0.00235	4930448C13Rik
chr4	114476990	114477190	201	*	2.09	2.91	0	2.92	5.77e-05	0.00238	Trabd2b
chr9	121602666	121602866	201	*	2.89	3.74	0.57	3.17	5.82e-05	0.0024	Lyzl4os
chr10	91735111	91735311	201	*	3.37	4.14	1.55	2.6	5.82e-05	0.0024	Gm31592
chr16	63227752	63228047	296	*	3.92	4.59	2.66	1.93	5.91e-05	0.00243	Pros1
chr13	7087058	7087258	201	*	2.4	3.22	0.31	2.91	5.94e-05	0.00244	Pfkp
chr2	148711774	148711974	201	*	3.06	3.85	1.23	2.61	6.01e-05	0.00246	Napb
chr3	157511542	157511742	201	*	2.7	3.55	0.31	3.24	6.04e-05	0.00247	4930592C13Rik
chr4	35571673	35571873	201	*	2.59	3.43	0.4	3.03	6.11e-05	0.0025	Lingo2
chr16	43800151	43800351	201	*	4.84	5.66	2.74	2.92	6.26e-05	0.00256	Drd3
chr11	101134623	101134823	201	*	2.93	3.69	1.23	2.45	6.29e-05	0.00257	Tubg1
chr10	11344966	11345166	201	*	3.49	4.26	1.74	2.53	6.32e-05	0.00258	Epm2a
chr10	5758301	5758501	201	*	2.5	3.37	0	3.37	6.34e-05	0.00258	Fbxo5
chr5	91236942	91237142	201	*	2.82	3.66	0.57	3.1	6.5e-05	0.00264	Gm19619
chr16	65958955	65959155	201	*	2.29	3.14	0	3.14	6.52e-05	0.00265	Vgll3
chr16	18705113	18705313	201	*	3.56	4.29	2.03	2.25	6.53e-05	0.00265	Cldn5
chr4	45832052	45832252	201	*	3.58	4.41	1.42	2.99	6.57e-05	0.00266	Igfbpl1
chr7	64429466	64429666	201	*	2.3	3.14	0	3.15	6.58e-05	0.00266	Mcee
chr1	194254113	194254313	201	*	3.49	4.27	1.66	2.62	6.59e-05	0.00267	4930503O07Rik
chr7	56111801	56112001	201	*	3.33	4.12	1.46	2.66	6.61e-05	0.00267	Herc2
chr4	153417287	153417569	283	*	3.95	4.72	2.19	2.53	6.63e-05	0.00268	Ajap1
chr4	5085226	5085426	201	*	2.33	3.18	0	3.18	6.68e-05	0.00269	Impad1
chr13	117480160	117480360	201	*	3.26	4.11	0.97	3.13	6.77e-05	0.00273	Hcn1
chr13	54824016	54824216	201	*	2.58	3.42	0.33	3.09	6.8e-05	0.00273	Tspan17
chr14	12402547	12402747	201	*	2.95	3.72	1.21	2.5	6.85e-05	0.00275	Fezf2
chr1	176833326	176833526	201	*	2.7	3.58	0	3.59	6.89e-05	0.00276	Hmga2-ps1
chr11	86904914	86905114	201	*	3.07	3.88	1.07	2.82	6.9e-05	0.00276	Gm51288
chr12	105884766	105884966	201	*	2.86	3.62	1.15	2.47	6.98e-05	0.00279	Papola
chr5	149229181	149229381	201	*	4.88	5.55	3.62	1.93	7e-05	0.0028	Alox5ap
chr4	10390460	10390660	201	*	2.89	3.63	1.29	2.34	7.01e-05	0.0028	1700123O12Rik
chr14	28948404	28948604	201	*	3.96	4.71	2.31	2.4	7.08e-05	0.00282	Lrtm1
chr2	70177469	70177669	201	*	3.49	4.38	0.71	3.67	7.1e-05	0.00283	Myo3b
chr9	61031476	61031676	201	*	3.07	3.81	1.43	2.39	7.14e-05	0.00284	Gm5122
chr1	82041373	82041573	201	*	2.33	3.14	0.31	2.84	7.16e-05	0.00284	Mir6344
chr13	45146267	45146467	201	*	2.9	3.67	1.14	2.53	7.2e-05	0.00285	Dtnbp1
chr16	76200887	76201218	332	*	3.83	4.6	2.07	2.53	7.2e-05	0.00285	4930578N18Rik
chr3	96785630	96785885	256	*	2.65	3.44	0.78	2.65	7.22e-05	0.00286	Cd160
chr1	163833152	163833352	201	*	2.97	3.72	1.33	2.39	7.28e-05	0.00287	Kifap3
chr15	63121750	63121950	201	*	4.61	5.42	2.6	2.81	7.28e-05	0.00287	Gm20740
chr11	94355760	94355960	201	*	2.58	3.35	0.76	2.59	7.3e-05	0.00288	Ankrd40
chr18	61993071	61993271	201	*	4.82	5.4	3.83	1.57	7.43e-05	0.00292	Sh3tc2
chr5	130596551	130596751	201	*	3.76	4.53	1.96	2.57	7.43e-05	0.00292	Caln1
chr2	160494338	160494605	268	*	2.96	3.77	0.97	2.8	7.47e-05	0.00293	Mafb
chr2	181420413	181420613	201	*	4.4	5.05	3.19	1.87	7.49e-05	0.00294	Zbtb46
chr4	140348540	140348740	201	*	3.27	4.15	0.71	3.43	7.52e-05	0.00295	Gm13016
chr9	113974340	113974655	316	*	3.64	4.42	1.84	2.58	7.54e-05	0.00295	Ubp1
chr5	141709475	141709675	201	*	2.58	3.45	0	3.46	7.56e-05	0.00295	Sdk1
chr9	55360960	55361160	201	*	3.66	4.44	1.84	2.6	7.56e-05	0.00295	Tmem266
chr5	66348016	66348309	294	*	3.64	4.39	2.01	2.38	7.59e-05	0.00296	Apbb2
chr6	52680531	52680731	201	*	3.18	3.93	1.48	2.45	7.75e-05	0.00301	Tax1bp1
chr8	86238742	86239025	284	*	3.44	4.17	1.87	2.3	7.76e-05	0.00301	Abcc12
chr4	55790391	55790591	201	*	3.25	4.07	1.14	2.93	7.83e-05	0.00304	Klf4
chr17	86467714	86467914	201	*	3.18	3.95	1.39	2.56	7.86e-05	0.00305	2010106C02Rik
chr12	29152870	29153070	201	*	3.09	3.95	0.67	3.28	7.91e-05	0.00306	Gm31333
chr4	137649901	137650101	201	*	2.88	3.74	0.4	3.35	7.91e-05	0.00306	Rap1gap
chr3	133758359	133758559	201	*	3.31	4.03	1.81	2.23	8.19e-05	0.00316	Tet2
chrX	57799449	57799649	201	*	2.4	3.26	0	3.26	8.2e-05	0.00316	Zic3
chrX	98693554	98693754	201	*	3.06	3.81	1.39	2.42	8.21e-05	0.00316	Ophn1
chr4	139933484	139933684	201	*	3.26	4.07	1.29	2.78	8.31e-05	0.0032	4933427I22Rik
chr19	8880384	8880584	201	*	3.08	3.93	0.73	3.2	8.35e-05	0.00321	Uqcc3
chr3	148113888	148114088	201	*	3.25	3.98	1.73	2.25	8.4e-05	0.00323	Adgrl2
chr3	28405344	28405544	201	*	5.08	5.78	3.66	2.11	8.41e-05	0.00323	Mir466q
chr2	49744175	49744490	316	*	4.98	5.7	3.47	2.23	8.43e-05	0.00323	Lypd6b
chr15	27791769	27791969	201	*	2.78	3.67	0	3.67	8.45e-05	0.00323	Otulinl
chr11	56674188	56674388	201	*	3.73	4.58	1.44	3.14	8.49e-05	0.00325	Gria1
chr13	31472363	31472563	201	*	3.58	4.23	2.33	1.91	8.51e-05	0.00325	Foxq1
chr11	75962951	75963151	201	*	3.63	4.45	1.48	2.97	8.54e-05	0.00326	1700016K19Rik
chr7	143923398	143923598	201	*	4.05	4.84	2.18	2.66	8.62e-05	0.00328	Mir6404
chr16	40335052	40335252	201	*	2.61	3.39	0.85	2.54	8.65e-05	0.00329	Lsamp
chr15	58204046	58204246	201	*	3.36	4.15	1.45	2.7	8.7e-05	0.00331	Fbxo32
chr8	23964241	23964441	201	*	3.59	4.25	2.3	1.95	8.71e-05	0.00331	Zmat4
chr8	68378519	68378719	201	*	3.49	4.19	2.05	2.14	8.72e-05	0.00331	1700125H03Rik
chr8	127138011	127138211	201	*	3.25	4.05	1.34	2.71	8.73e-05	0.00331	Pard3
chr8	29754826	29755026	201	*	4.83	5.59	3.08	2.51	8.77e-05	0.00332	Unc5d
chr17	10062803	10063003	201	*	4.7	5.46	3	2.45	8.88e-05	0.00336	Qk
chr5	35209402	35209602	201	*	3.22	4.02	1.25	2.77	8.92e-05	0.00337	Adra2c
chr3	152679525	152679725	201	*	2.75	3.56	0.71	2.85	8.93e-05	0.00337	Ak5
chr5	131707620	131707820	201	*	2.63	3.42	0.78	2.63	8.95e-05	0.00337	4930563F08Rik
chr9	105591814	105592014	201	*	3.11	3.93	1.08	2.84	8.96e-05	0.00337	Pik3r4
chr10	43580738	43581073	336	*	3.58	4.4	1.43	2.98	9.05e-05	0.0034	Cd24a
chr15	90476046	90476246	201	*	2.75	3.5	1.08	2.43	9.14e-05	0.00343	Gm36480
chr7	137874060	137874260	201	*	4.77	5.42	3.58	1.84	9.22e-05	0.00346	Gm12669
chr13	112425414	112425614	201	*	3.22	4	1.38	2.62	9.24e-05	0.00346	Il6st
chr16	41985035	41985235	201	*	3.27	4	1.72	2.28	9.28e-05	0.00347	Mir6540
chr7	67462178	67462378	201	*	3.3	4.05	1.65	2.4	9.33e-05	0.00349	Mef2a
chr16	5884743	5884943	201	*	2.56	3.43	0	3.43	9.43e-05	0.00352	Rbfox1
chr13	42804511	42804711	201	*	4.88	5.51	3.74	1.77	9.6e-05	0.00358	Phactr1
chrX	6860185	6860385	201	*	2.82	3.55	1.22	2.33	9.64e-05	0.00359	Dgkk
chr17	88938200	88938400	201	*	3.6	4.41	1.62	2.79	9.74e-05	0.00363	Lhcgr
chr1	175773083	175773415	333	*	4.56	5.37	2.52	2.85	9.77e-05	0.00363	Wdr64
chr7	144289197	144289397	201	*	3.39	4.13	1.77	2.35	9.82e-05	0.00364	Shank2
chr6	21277529	21277729	201	*	2.73	3.51	0.86	2.65	9.82e-05	0.00364	Kcnd2
chr7	50770533	50770788	256	*	4.43	5.14	2.98	2.16	0.000101	0.00373	4933405O20Rik
chr8	41099586	41099786	201	*	3.29	4.04	1.6	2.45	0.000101	0.00374	Mtus1
chr9	28439011	28439345	335	*	3.13	3.93	1.21	2.71	0.000101	0.00374	Opcml
chr13	51812015	51812215	201	*	3.13	3.86	1.57	2.29	0.000102	0.00375	Sema4d
chr1	69592050	69592250	201	*	3.9	4.62	2.37	2.25	0.000102	0.00375	Ikzf2
chr11	81035476	81035676	201	*	2.92	3.66	1.33	2.33	0.000102	0.00375	Asic2
chr1	133204109	133204309	201	*	3.37	4.15	1.55	2.6	0.000102	0.00375	Plekha6
chr3	44604749	44605079	331	*	3.71	4.55	1.4	3.15	0.000102	0.00375	2610316D01Rik
chr2	172127786	172127986	201	*	3.34	4.08	1.74	2.33	0.000103	0.00377	Cbln4
chr5	20241847	20242047	201	*	2.74	3.51	1	2.51	0.000103	0.00378	Magi2
chr3	126723559	126723759	201	*	2.61	3.46	0.31	3.15	0.000104	0.00382	Camk2d
chr3	109235421	109235621	201	*	2.7	3.51	0.71	2.8	0.000105	0.00383	Vav3
chr16	8539230	8539430	201	*	4.79	5.31	3.98	1.33	0.000107	0.00389	Abat
chr17	57826809	57827009	201	*	3.26	3.99	1.66	2.33	0.000108	0.00393	Cntnap5c
chr18	14654786	14654986	201	*	4.45	5.13	3.09	2.04	0.000108	0.00393	Ss18
chr8	17631020	17631220	201	*	3.43	4.22	1.57	2.65	0.000108	0.00394	Csmd1
chr2	76698408	76698608	201	*	3.61	4.36	1.99	2.37	0.000108	0.00394	Plekha3
chr16	24624395	24624595	201	*	5.22	5.97	3.56	2.41	0.000111	0.00402	Morf4l1-ps1
chr1	185928584	185928784	201	*	2.72	3.5	0.87	2.63	0.000112	0.00405	Lyplal1
chr3	51788828	51789095	268	*	4.47	5.21	2.88	2.33	0.000113	0.00408	Mgst2
chr10	94545545	94545745	201	*	3.79	4.61	1.66	2.95	0.000113	0.0041	Tmcc3
chr5	148053198	148053398	201	*	2.75	3.57	0.64	2.93	0.000116	0.00419	Mtus2
chr17	30214470	30214670	201	*	2.65	3.42	0.87	2.55	0.000116	0.0042	Gm6402
chr15	9634480	9634680	201	*	2.42	3.21	0.57	2.64	0.000117	0.00421	Il7r
chr9	111844644	111844844	201	*	3.46	4.25	1.55	2.7	0.000118	0.00426	Stac
chr15	89396868	89397068	201	*	3.33	4.1	1.59	2.51	0.000121	0.00437	Klhdc7b
chr11	95462970	95463170	201	*	2.05	2.86	0	2.87	0.000123	0.00442	Spop
chr9	75254581	75254781	201	*	4.77	5.32	3.88	1.44	0.000123	0.00443	Myo5c
chr10	39451265	39451465	201	*	2.49	3.36	0	3.36	0.000124	0.00445	Fyn
chr5	48448009	48448209	201	*	2.85	3.67	0.71	2.96	0.000125	0.00449	Kcnip4
chr4	63504935	63505135	201	*	2.71	3.53	0.57	2.97	0.000126	0.00453	Whrn
chr7	34806331	34806531	201	*	2.57	3.44	0	3.45	0.000128	0.00459	Chst8
chr17	77395939	77396139	201	*	3.48	4.2	1.97	2.23	0.000128	0.00459	Crim1
chr4	40324877	40325077	201	*	2.78	3.61	0.57	3.04	0.000129	0.00459	4930509K18Rik
chr15	87726938	87727138	201	*	3.61	4.32	2.18	2.14	0.000129	0.0046	Mir6393
chr6	90355735	90355935	201	*	2.5	3.28	0.64	2.64	0.000129	0.0046	Zxdc
chr9	23786735	23786935	201	*	3.81	4.5	2.47	2.03	0.000129	0.0046	Npsr1
chr2	166800251	166800451	201	*	2.5	3.29	0.6	2.69	0.000129	0.0046	Arfgef2
chr16	10736896	10737096	201	*	2.86	3.72	0.43	3.29	0.000129	0.0046	Socs1
chr12	34697774	34697974	201	*	2.9	3.74	0.64	3.1	0.00013	0.0046	Hdac9
chr3	65493202	65493402	201	*	2.2	3.04	0	3.04	0.00013	0.00462	Tiparp
chr18	62741290	62741490	201	*	3.69	4.39	2.3	2.09	0.000131	0.00463	Spink13
chr8	56997194	56997394	201	*	3.32	4.04	1.84	2.2	0.000131	0.00463	Hand2os1
chr7	109269105	109269305	201	*	3.02	3.78	1.36	2.42	0.000131	0.00464	Lmo1
chr11	65332456	65332794	339	*	3.66	4.43	1.9	2.53	0.000131	0.00464	Gm12295
chr6	125468423	125468623	201	*	3.16	3.87	1.69	2.18	0.000132	0.00464	Cd9
chr19	18269919	18270119	201	*	3.1	3.85	1.45	2.4	0.000132	0.00464	Ostf1
chr12	77841947	77842147	201	*	2.89	3.71	0.78	2.92	0.000132	0.00465	Gm6657
chr10	99159099	99159299	201	*	4.13	4.89	2.42	2.48	0.000132	0.00465	Galnt4
chr14	60442913	60443113	201	*	3.4	4.15	1.75	2.41	0.000134	0.00471	Amer2
chr14	77633287	77633487	201	*	3.97	4.67	2.55	2.13	0.000134	0.00472	Gm6994
chr4	133213092	133213292	201	*	2.46	3.23	0.71	2.52	0.000135	0.00472	Gpr3
chr19	24025895	24026095	201	*	2.91	3.63	1.4	2.23	0.000135	0.00473	Fam189a2
chr1	162743402	162743602	201	*	4.37	5.02	3.16	1.87	0.000136	0.00474	Prrc2c
chr16	13474446	13474646	201	*	4.2	4.98	2.38	2.59	0.000136	0.00476	Mir6365
chr2	135431683	135431883	201	*	2.59	3.42	0.43	2.99	0.000136	0.00476	9630028H03Rik
chr15	25371306	25371506	201	*	3.15	3.93	1.35	2.58	0.000137	0.00477	Basp1
chr1	186482264	186482464	201	*	3.84	4.48	2.67	1.81	0.000138	0.00481	A730004F24Rik
chr15	52183132	52183332	201	*	3.8	4.56	2.1	2.45	0.000139	0.00483	Slc30a8
chr16	56056857	56057057	201	*	3.35	4.17	1.26	2.91	0.000139	0.00483	Senp7
chr15	68683141	68683341	201	*	3.1	3.88	1.29	2.59	0.000139	0.00483	Gm41341
chr4	15657781	15657981	201	*	3.62	4.3	2.29	2.01	0.000139	0.00484	Calb1
chr13	25521485	25521685	201	*	3.71	4.48	1.96	2.52	0.000141	0.00488	Nrsn1
chr3	65804568	65804768	201	*	3.76	4.51	2.14	2.37	0.000141	0.00489	Lekr1
chr12	98103464	98103664	201	*	4.44	5.1	3.18	1.92	0.000142	0.0049	Galc
chr11	72135951	72136235	285	*	3.66	4.37	2.18	2.19	0.000142	0.0049	Pitpnm3
chr5	53848436	53848636	201	*	3.54	4.29	1.91	2.38	0.000142	0.0049	Tbc1d19
chr17	70513820	70514020	201	*	3.48	4.25	1.7	2.56	0.000143	0.00491	Dlgap1
chr3	140650481	140650681	201	*	2.53	3.31	0.71	2.6	0.000143	0.00491	Pdha2
chr17	10001348	10001548	201	*	3.8	4.47	2.51	1.97	0.000143	0.00492	4930452A19Rik
chr3	156196561	156196761	201	*	2.5	3.3	0.57	2.73	0.000144	0.00493	9330178D15Rik
chr3	52590336	52590536	201	*	3.12	3.83	1.63	2.21	0.000144	0.00496	Gm30173
chr8	49258588	49258788	201	*	2.93	3.78	0.61	3.17	0.000145	0.00499	Tenm3
chr10	17597417	17597773	357	*	4.33	5.05	2.86	2.18	0.000146	0.005	Cited2
chr14	12043727	12043927	201	*	3.3	4.11	1.28	2.83	0.000146	0.005	Ptprg
chr13	11905208	11905408	201	*	3.05	3.76	1.6	2.15	0.000147	0.00501	Ryr2
chr4	38979220	38979420	201	*	3.58	4.33	1.89	2.45	0.000147	0.00502	Gm12381
chr3	55756965	55757165	201	*	3.03	3.84	0.99	2.85	0.000147	0.00502	Mab21l1
chr8	10525689	10525889	201	*	5.83	6.57	4.24	2.33	0.000147	0.00502	B930025P03Rik
chr16	43193469	43193669	201	*	2.37	3.23	0	3.23	0.000148	0.00503	Zbtb20
chr16	4783887	4784087	201	*	2.04	2.85	0	2.86	0.000148	0.00503	Cdip1
chr5	57010032	57010232	201	*	2.9	3.65	1.24	2.41	0.000148	0.00504	4932441J04Rik
chr3	96918010	96918210	201	*	3.46	4.22	1.78	2.44	0.00015	0.00508	Gja8
chr13	41095717	41095917	201	*	2.39	3.25	0	3.25	0.00015	0.00508	Gcm2
chr5	129319462	129319662	201	*	2.4	3.26	0	3.26	0.00015	0.0051	Sfswap
chr6	22560135	22560335	201	*	2.85	3.69	0.6	3.09	0.000151	0.0051	Fam3c
chr17	66990317	66990517	201	*	3.34	4.07	1.79	2.28	0.000152	0.00514	Mir5709
chr5	71959942	71960204	263	*	2.72	3.6	0	3.61	0.000154	0.0052	Commd8
chr11	98940107	98940307	201	*	2.95	3.78	0.78	3	0.000154	0.00521	Rara
chr9	120303431	120303631	201	*	4.89	5.63	3.32	2.31	0.000156	0.00525	Myrip
chr12	93764993	93765193	201	*	2.58	3.39	0.57	2.83	0.000158	0.00533	Mir8099-1
chr19	50995245	50995445	201	*	4.06	4.8	2.46	2.35	0.000159	0.00536	Sorcs1
chr8	89153248	89153527	280	*	3.05	3.82	1.29	2.54	0.00016	0.00536	Sall1
chr7	63907777	63907977	201	*	2.5	3.3	0.57	2.73	0.000161	0.00541	E030018B13Rik
chr9	90506062	90506456	395	*	4.12	4.94	1.97	2.98	0.000163	0.00547	Tbc1d2b
chr3	123213357	123213557	201	*	3.07	3.8	1.48	2.33	0.000163	0.00547	Synpo2
chr12	92152452	92152652	201	*	5.93	6.67	4.35	2.32	0.000164	0.0055	Sel1l
chr5	4035124	4035324	201	*	2.17	3	0	3	0.000166	0.00553	Cyp51
chr14	120391427	120391823	397	*	4.23	4.98	2.6	2.38	0.000166	0.00553	Mbnl2
chr2	49738171	49738371	201	*	2.65	3.49	0.43	3.06	0.000166	0.00555	Lypd6b
chr15	86472392	86472592	201	*	4.24	5.1	1.82	3.28	0.000168	0.00558	Tbc1d22a
chr5	46054261	46054461	201	*	3.98	4.68	2.57	2.11	0.000168	0.00558	4930405L22Rik
chr8	126068212	126068549	338	*	3.28	4.01	1.72	2.3	0.000169	0.00561	Slc35f3
chr12	78788385	78788585	201	*	2.2	3.03	0	3.03	0.000169	0.00561	Mpp5
chr2	109032195	109032395	201	*	2.59	3.35	0.85	2.51	0.00017	0.00562	Mettl15
chr1	146584670	146584870	201	*	2.88	3.68	0.97	2.7	0.000176	0.00582	Brinp3
chrX	67256429	67256629	201	*	2.89	3.66	1.14	2.52	0.000179	0.00591	Mir465
chr12	37909575	37909775	201	*	4.2	4.96	2.48	2.48	0.000179	0.00591	Dgkb
chr13	117515294	117515494	201	*	2.37	3.22	0	3.23	0.000179	0.00591	Hcn1
chr1	182620439	182620639	201	*	2.56	3.44	0	3.44	0.000182	0.006	Capn8
chr3	26850794	26850994	201	*	3.33	3.96	2.17	1.79	0.000182	0.00601	Spata16
chr14	68899957	68900272	316	*	3.77	4.52	2.14	2.38	0.000183	0.00603	Stc1
chr4	152697612	152697812	201	*	2.45	3.31	0	3.31	0.000184	0.00606	Gm833
chr12	89518632	89518832	201	*	2.97	3.78	0.97	2.81	0.000185	0.00607	Nrxn3
chr17	25411178	25411378	201	*	3.53	4.2	2.23	1.97	0.000185	0.00608	Cacna1h
chr18	12025889	12026089	201	*	3.32	4.04	1.82	2.22	0.000185	0.00608	Tmem241
chr18	8958063	8958263	201	*	3.17	3.9	1.64	2.25	0.000186	0.00608	Fzd8
chr11	33736271	33736471	201	*	3.2	3.98	1.33	2.65	0.000187	0.00614	Kcnip1
chr5	116159192	116159392	201	*	2.69	3.43	1.11	2.32	0.000189	0.00616	C330018A13Rik
chr17	69120716	69120916	201	*	3.08	3.79	1.66	2.13	0.000189	0.00618	Epb41l3
chr5	35778317	35778670	354	*	3.99	4.83	1.77	3.06	0.000189	0.00618	Ablim2
chr8	81378374	81378574	201	*	3.23	4.08	0.87	3.2	0.00019	0.0062	Inpp4b
chr10	119107759	119107959	201	*	3.36	4.21	1.03	3.17	0.00019	0.0062	1700064J06Rik
chr5	92955785	92955985	201	*	3.09	3.91	0.95	2.96	0.000193	0.00628	Shroom3
chr13	20603460	20603660	201	*	3.63	4.39	1.93	2.46	0.000194	0.00631	Elmo1
chr3	69971783	69971983	201	*	2.21	3.04	0	3.05	0.000195	0.00634	Otol1
chr6	59489261	59489461	201	*	4.86	5.6	3.27	2.33	0.000196	0.00635	Gprin3
chr5	97329494	97329694	201	*	2.45	3.18	0.88	2.3	0.000196	0.00635	Naa11
chr5	97497183	97497383	201	*	2.87	3.7	0.71	2.99	0.000196	0.00636	Gk2
chr11	26824689	26824996	308	*	3.21	3.97	1.51	2.45	0.000197	0.00638	Gm12070
chr10	91433350	91433550	201	*	2.29	3.04	0.64	2.4	0.000198	0.00638	4930534H03Rik
chr3	149546424	149546624	201	*	3.4	4.1	1.99	2.11	0.000201	0.00648	Gm1653
chr10	97793354	97793554	201	*	3.99	4.7	2.56	2.13	0.000203	0.00654	4930525C09Rik
chr9	45130391	45130591	201	*	3.01	3.83	0.91	2.92	0.000204	0.00654	Gm10684
chr14	105417825	105418025	201	*	2.61	3.42	0.61	2.81	0.000204	0.00655	5430440P10Rik
chr4	104937369	104937569	201	*	2.94	3.71	1.18	2.54	0.000205	0.00656	Fyb2
chr18	34324212	34324412	201	*	1.97	2.77	0	2.78	0.000205	0.00657	Srp19
chr5	136467715	136467915	201	*	3.07	3.87	1.08	2.79	0.000209	0.00668	Mir721
chr13	80153709	80153909	201	*	3.22	3.95	1.68	2.27	0.000211	0.00674	Arrdc3
chr9	84044186	84044386	201	*	2.59	3.36	0.78	2.58	0.000212	0.00676	Bckdhb
chr16	80827404	80827604	201	*	3.38	4.07	2	2.07	0.000213	0.00679	Ncam2
chr2	10456057	10456257	201	*	2.76	3.65	0	3.65	0.000214	0.00684	Mir466m
chr4	131298032	131298232	201	*	2.79	3.56	1	2.56	0.000215	0.00686	A930031H19Rik
chr1	163554480	163554680	201	*	3.44	4.17	1.87	2.3	0.000217	0.0069	Gorab
chr3	121686473	121686673	201	*	3.63	4.27	2.44	1.84	0.000217	0.0069	4930432M17Rik
chr4	148198904	148199104	201	*	4.39	5.1	2.9	2.2	0.000218	0.00694	Fbxo2
chr6	30375236	30375436	201	*	2.58	3.43	0.31	3.12	0.000221	0.00702	Zc3hc1
chr5	118458770	118458970	201	*	4.78	5.57	2.92	2.64	0.000223	0.00708	Med13l
chr4	134817817	134818017	201	*	2.7	3.43	1.15	2.27	0.000229	0.00723	Maco1
chr2	102342395	102342595	201	*	3.51	4.37	1.09	3.28	0.00023	0.00725	Trim44
chrX	98347838	98348038	201	*	2.83	3.56	1.24	2.32	0.000231	0.00728	Ar
chr14	95383748	95383948	201	*	2.7	3.43	1.15	2.27	0.000235	0.00739	Spertl
chr10	15141653	15141853	201	*	3.8	4.6	1.87	2.72	0.000236	0.00743	Nmbr
chr2	33256941	33257141	201	*	4.18	4.92	2.57	2.35	0.000237	0.00744	Angptl2
chr6	144695808	144696008	201	*	3.54	4.28	1.98	2.29	0.000237	0.00744	Sox5os3
chr9	110053408	110053608	201	*	4.2	4.78	3.24	1.54	0.000237	0.00744	Map4
chr15	67487373	67487573	201	*	2.5	3.24	0.88	2.37	0.000238	0.00745	1700012I11Rik
chr9	75258258	75258458	201	*	4.56	5.27	3.1	2.17	0.000238	0.00745	Myo5c
chr16	66574796	66574996	201	*	3.65	4.45	1.68	2.78	0.00024	0.00752	1700010K23Rik
chr12	82420601	82420907	307	*	2.62	3.44	0.57	2.87	0.000241	0.00754	Sipa1l1
chr12	89141070	89141270	201	*	4.21	5.02	2.2	2.81	0.000242	0.00754	Nrxn3
chr6	70012519	70012719	201	*	2.17	3	0	3	0.000242	0.00755	Rprl1
chr4	133431814	133432014	201	*	2.79	3.61	0.71	2.9	0.000245	0.00762	Tent5b
chr16	27878734	27878934	201	*	2.63	3.41	0.78	2.63	0.000245	0.00764	Gm10823
chr10	96622322	96622522	201	*	2.56	3.35	0.68	2.67	0.000246	0.00764	Btg1
chr1	192463823	192464023	201	*	3.01	3.8	1.14	2.66	0.000246	0.00764	Kcnh1
chr3	145855664	145855864	201	*	2.27	3.06	0.4	2.66	0.000246	0.00764	Bcl10
chr11	46822081	46822281	201	*	4.69	5.39	3.28	2.11	0.000247	0.00765	Timd4
chr3	141819306	141819506	201	*	3.96	4.65	2.61	2.04	0.000247	0.00765	Bmpr1b
chrX	41982901	41983101	201	*	3.86	4.6	2.28	2.32	0.000249	0.0077	Thoc2
chr1	145514314	145514514	201	*	2.57	3.38	0.57	2.81	0.000249	0.00771	Rgs18
chr3	55431084	55431367	284	*	3.51	4.22	2.03	2.2	0.00025	0.00771	Dclk1
chr13	84695187	84695387	201	*	4.36	5.01	3.13	1.88	0.00025	0.00771	Tmem161b
chr16	95832182	95832382	201	*	6.09	6.69	5.04	1.66	0.000251	0.00773	1600002D24Rik
chr10	108872279	108872640	362	*	3.93	4.56	2.82	1.74	0.000256	0.00788	Syt1
chr13	78718012	78718212	201	*	3.67	4.39	2.13	2.26	0.000256	0.00788	Nr2f1
chr4	20397923	20398123	201	*	4.17	4.93	2.46	2.47	0.000256	0.00789	Ggh
chr8	17012178	17012378	201	*	3.35	4.15	1.45	2.7	0.000259	0.00795	Csmd1
chr5	17957462	17957662	201	*	4.18	4.89	2.7	2.19	0.000259	0.00796	Gnat3
chr8	87533386	87533586	201	*	2.62	3.41	0.76	2.65	0.00026	0.00798	4933402J07Rik
chr4	128473213	128473413	201	*	3.17	3.97	1.21	2.76	0.000262	0.00801	Zscan20
chr12	11994354	11994554	201	*	2.91	3.75	0.66	3.1	0.000262	0.00801	Tubb2a-ps2
chr9	75632272	75632472	201	*	3.3	4.03	1.75	2.28	0.000262	0.00801	Lysmd2
chr16	24408499	24408699	201	*	2.86	3.61	1.21	2.4	0.000264	0.00807	Lppos
chr14	11824838	11825038	201	*	3.25	4.07	1.14	2.93	0.000266	0.00812	Ptprg
chr10	70876014	70876214	201	*	2.62	3.46	0.4	3.06	0.000266	0.00813	D630013N20Rik
chr4	19108626	19108826	201	*	2.9	3.64	1.29	2.35	0.000267	0.00813	Cnbd1
chr3	146959696	146959896	201	*	2.76	3.5	1.19	2.31	0.000267	0.00813	Ttll7
chr11	107683582	107683782	201	*	3.67	4.47	1.7	2.77	0.000267	0.00813	Cacng1
chrX	142189092	142189292	201	*	2.13	2.96	0	2.96	0.000272	0.00826	Gucy2f
chr3	156840339	156840539	201	*	3.5	4.35	1.19	3.16	0.000272	0.00826	Negr1
chr3	156956020	156956220	201	*	4.28	4.97	2.91	2.06	0.000273	0.00828	Negr1
chr12	7557090	7557380	291	*	4.16	4.82	2.91	1.91	0.000274	0.00831	1700101O22Rik
chr16	76673479	76673679	201	*	2.64	3.39	0.97	2.42	0.000275	0.00833	Gm30790
chr9	97609799	97610306	508	*	4.85	5.46	3.8	1.65	0.000275	0.00833	Trim42
chr19	3428634	3428834	201	*	3.14	3.92	1.29	2.63	0.000275	0.00833	Gal
chr3	61631065	61631265	201	*	3.08	3.81	1.52	2.29	0.000278	0.00838	Rap2b
chr11	98871913	98872113	201	*	4.83	5.4	3.88	1.51	0.000278	0.00839	Wipf2
chr8	60114912	60115112	201	*	3.21	3.96	1.55	2.42	0.000281	0.00847	4930470O06Rik
chr9	52627373	52627573	201	*	3.34	4.13	1.47	2.66	0.000282	0.00849	AI593442
chr3	115035137	115035337	201	*	2.74	3.53	0.83	2.71	0.000283	0.00851	Olfm3
chr1	190241485	190241685	201	*	2.71	3.53	0.6	2.93	0.000284	0.00853	Prox1
chr6	55653192	55653392	201	*	2.57	3.33	0.85	2.48	0.000284	0.00853	Neurod6
chr13	60668763	60668963	201	*	3.14	3.89	1.51	2.38	0.000284	0.00853	Dapk1
chr2	12110109	12110309	201	*	3.61	4.34	2.08	2.25	0.000285	0.00855	E030013I19Rik
chr19	47516685	47516885	201	*	3.28	4.05	1.51	2.54	0.000286	0.00856	Gm19557
chr5	112552060	112552260	201	*	6.39	6.93	5.52	1.41	0.000287	0.00857	Sez6l
chr1	162109498	162109698	201	*	2.99	3.74	1.35	2.38	0.000287	0.00857	2810442N19Rik
chr16	94725014	94725323	310	*	4.18	4.84	2.92	1.91	0.000287	0.00857	Dyrk1a
chr6	82138672	82138872	201	*	3.96	4.66	2.57	2.09	0.000287	0.00857	Eva1a
chr10	89106218	89106418	201	*	2.59	3.31	1.11	2.2	0.000288	0.00857	Ano4
chr1	105246831	105247031	201	*	3.35	4.03	2.03	2	0.000288	0.00858	Gm17634
chr4	53911893	53912093	201	*	3.2	3.92	1.7	2.22	0.000289	0.00859	Tmem38b
chr16	26594325	26594525	201	*	3.72	4.4	2.41	1.99	0.000291	0.00865	Il1rap
chr6	112516607	112516956	350	*	3.91	4.7	2.03	2.67	0.000293	0.00871	Oxtr
chr18	3954364	3954660	297	*	3.51	4.26	1.86	2.4	0.000294	0.00872	Lyzl1
chr5	129350484	129350684	201	*	4.1	4.79	2.74	2.05	0.000294	0.00872	Sfswap
chr17	77017972	77018172	201	*	3.58	4.35	1.83	2.51	0.000296	0.00875	Gm4710
chr16	5965777	5965977	201	*	2.76	3.59	0.57	3.02	0.000298	0.00881	1700123O21Rik
chr5	59968182	59968382	201	*	2.79	3.61	0.71	2.9	0.0003	0.00886	4933402J10Rik
chr2	107716024	107716224	201	*	3.5	4.28	1.7	2.58	0.000301	0.00887	Kcna4
chr19	58317058	58317258	201	*	4.68	5.49	2.64	2.86	0.000303	0.00893	Gm10007
chr8	81613497	81613764	268	*	2.87	3.62	1.19	2.43	0.000305	0.00898	Inpp4b
chr18	75216700	75217119	420	*	4.94	5.53	3.92	1.61	0.000305	0.00898	2010010A06Rik
chr4	76672747	76672947	201	*	3.83	4.56	2.29	2.27	0.000305	0.00898	Ptprd
chr17	90342978	90343178	201	*	3.09	3.86	1.34	2.52	0.000306	0.00899	Nrxn1
chr13	24617529	24617729	201	*	4.13	4.82	2.75	2.08	0.000308	0.00903	Ripor2
chr14	9475279	9475479	201	*	3.5	4.09	2.47	1.63	0.000308	0.00903	Mnd1-ps
chr1	165948375	165948575	201	*	2.5	3.3	0.6	2.7	0.00031	0.00908	Pou2f1
chr2	7036781	7036981	201	*	3.73	4.35	2.64	1.71	0.00031	0.00909	Celf2
chr4	118156783	118156983	201	*	2.8	3.54	1.21	2.33	0.000311	0.00909	St3gal3
chr17	49852017	49852217	201	*	2.63	3.38	1	2.38	0.000311	0.0091	Kif6
chr5	112635933	112636133	201	*	4.77	5.44	3.47	1.97	0.000312	0.00913	1700034G24Rik
chr8	28982997	28983276	280	*	3.77	4.54	2.05	2.49	0.000315	0.00919	Unc5d
chr1	73629750	73629950	201	*	3.49	4.13	2.28	1.86	0.000315	0.00919	Pinc
chr9	86592792	86592992	201	*	3.91	4.56	2.66	1.91	0.000315	0.00919	Rwdd2a
chr2	132513707	132513907	201	*	2.52	3.25	1	2.25	0.000316	0.0092	1700026D11Rik
chr5	114804724	114804924	201	*	3.41	4.11	1.99	2.12	0.000319	0.00927	1500011B03Rik
chr13	70036258	70036458	201	*	3.42	4.15	1.89	2.26	0.000322	0.00934	1700084F23Rik
chr15	68726898	68727165	268	*	4.02	4.75	2.47	2.28	0.000322	0.00934	Gm41341
chr8	31002618	31002818	201	*	2.43	3.16	0.92	2.23	0.000322	0.00935	Dusp26
chr15	9982168	9982368	201	*	3.1	3.84	1.46	2.38	0.000323	0.00936	Prlr
chr3	137530112	137530483	372	*	4.03	4.77	2.43	2.33	0.000324	0.00937	Gm4861
chr6	120488732	120488932	201	*	1.97	2.78	0	2.78	0.000332	0.00958	Tmem121b
chr9	61439170	61439370	201	*	3.99	4.74	2.31	2.44	0.000333	0.00962	Tle3
chr15	101507192	101507392	201	*	3.14	3.88	1.54	2.34	0.000335	0.00965	Gm6042
chr2	157542739	157542939	201	*	4.49	5.23	2.9	2.33	0.000336	0.00968	Nnat
chr1	61461439	61461639	201	*	3.66	4.41	1.98	2.44	0.000336	0.00968	9530026F06Rik
chr16	85357705	85357905	201	*	2.06	2.87	0	2.88	0.000337	0.00968	App
chr9	99046587	99046787	201	*	3.23	3.98	1.52	2.46	0.000337	0.00969	Gm1123
chr1	78892796	78892996	201	*	2.13	2.96	0	2.96	0.00034	0.00975	Kcne4
chr2	179609057	179609257	201	*	4.35	5	3.14	1.87	0.000344	0.00986	Cdh4
chr13	3477999	3478199	201	*	3.13	3.93	1.23	2.7	0.00035	0.01	2810429I04Rik
chr12	5269336	5269672	337	*	3.42	4.25	1.25	3	0.000352	0.0101	Klhl29
chr14	65431578	65431912	335	*	4.59	5.16	3.65	1.51	0.000353	0.0101	Pnoc
chr15	60539863	60540063	201	*	3.04	3.73	1.68	2.05	0.000357	0.0102	9930014A18Rik
chr17	78254419	78254619	201	*	3.8	4.49	2.44	2.05	0.000357	0.0102	Crim1
chr12	46747484	46747684	201	*	3.8	4.56	2.11	2.45	0.00036	0.0103	Nova1
chr8	44918271	44918471	201	*	3.2	3.94	1.59	2.35	0.000361	0.0103	Fat1
chr3	148624138	148624458	321	*	3.31	4.02	1.86	2.15	0.000361	0.0103	Adgrl2
chr4	152795511	152795711	201	*	2.04	2.86	0	2.86	0.000363	0.0103	Gm833
chr4	40496822	40497266	445	*	4.73	5.32	3.69	1.64	0.000363	0.0103	Tmem215
chr13	54457977	54458177	201	*	3.07	3.71	1.87	1.85	0.000365	0.0104	Thoc3
chr16	13494117	13494317	201	*	2.59	3.32	1.06	2.25	0.000366	0.0104	Mir6365
chr11	12836283	12836483	201	*	3.3	4.02	1.81	2.21	0.00037	0.0105	Cobl
chr5	91337077	91337439	363	*	4.01	4.75	2.41	2.34	0.000372	0.0105	Gm19619
chr9	103139082	103139282	201	*	2.72	3.54	0.57	2.98	0.000373	0.0105	Rab6b
chr15	66157455	66157655	201	*	2.35	3.13	0.57	2.56	0.000373	0.0105	Kcnq3
chr14	46980936	46981136	201	*	4.69	5.35	3.43	1.92	0.000373	0.0105	Samd4
chr6	53012147	53012347	201	*	2.76	3.61	0.4	3.21	0.000373	0.0105	Jazf1
chr13	86375989	86376189	201	*	2.93	3.76	0.78	2.98	0.000374	0.0106	Cox7c
chr16	76672895	76673278	384	*	4.71	5.48	2.97	2.51	0.000375	0.0106	Gm30790
chr9	121083578	121083778	201	*	3.56	4.22	2.33	1.89	0.000386	0.0109	Mir7090
chr6	104472245	104472445	201	*	2.11	2.88	0.31	2.58	0.000388	0.0109	Cntn6
chr3	85058437	85058637	201	*	3.5	4.2	2.04	2.16	0.000391	0.011	Fbxw7
chr2	26902807	26903123	317	*	5.79	6.27	5.07	1.2	0.000393	0.011	Surf6
chr16	88151435	88151635	201	*	3.24	3.98	1.65	2.34	0.000393	0.011	Grik1
chr8	29755076	29755276	201	*	3.98	4.65	2.72	1.93	0.000394	0.011	Unc5d
chr12	12792223	12792423	201	*	2.94	3.62	1.6	2.02	0.000397	0.0111	Gm34637
chr2	167015138	167015345	208	*	2.72	3.4	1.39	2.01	0.000398	0.0111	Ddx27
chr16	76695420	76695620	201	*	3.56	4.34	1.74	2.6	0.000398	0.0111	Gm30790
chr6	77681069	77681553	485	*	4.75	5.37	3.65	1.72	0.000399	0.0111	Ctnna2
chr8	23698952	23699152	201	*	2.92	3.66	1.33	2.33	0.000399	0.0111	Zmat4
chr1	84621273	84621473	201	*	3.87	4.55	2.56	1.98	0.000399	0.0111	Mir5126
chr7	95480159	95480359	201	*	2.73	3.49	0.97	2.53	0.0004	0.0111	Tenm4
chr2	157339786	157339986	201	*	3.04	3.84	1.11	2.73	0.000402	0.0112	Ghrh
chr14	31207660	31207860	201	*	2.97	3.65	1.65	2	0.000409	0.0114	Tnnc1
chr8	15781250	15781450	201	*	3.55	4.31	1.84	2.47	0.000409	0.0114	Mir3106
chr2	169814911	169815111	201	*	4.61	5.3	3.27	2.03	0.000411	0.0114	AY702102
chr4	50145951	50146151	201	*	2.66	3.38	1.17	2.21	0.000415	0.0115	Grin3a
chr2	145937003	145937203	201	*	3.7	4.42	2.22	2.2	0.000415	0.0115	Cfap61
chr12	81235316	81235516	201	*	3.49	4.18	2.12	2.07	0.000416	0.0115	Gm3693
chr12	40640464	40640664	201	*	2.34	3.11	0.57	2.55	0.000416	0.0115	Dock4
chr6	101048629	101048829	201	*	2.64	3.52	0	3.53	0.000416	0.0115	Ppp4r2
chrX	94558277	94558477	201	*	2.7	3.44	1.14	2.29	0.000417	0.0115	Maged1
chr3	153506108	153506308	201	*	2.49	3.31	0.4	2.92	0.000418	0.0115	1700012D16Rik
chr10	99609941	99610141	201	*	2.36	3.09	0.81	2.28	0.000418	0.0115	Gm20110
chr17	75838222	75838422	201	*	4.56	5.17	3.51	1.66	0.000418	0.0115	Gm4710
chr6	113099062	113099262	201	*	2.42	3.16	0.78	2.38	0.000421	0.0116	Setd5
chr13	19707937	19708137	201	*	3.89	4.62	2.36	2.25	0.000423	0.0116	Nme8
chr1	39064075	39064275	201	*	5.43	6.04	4.36	1.68	0.000427	0.0117	Pdcl3
chr19	21687901	21688101	201	*	3.46	4.22	1.74	2.48	0.000428	0.0118	Abhd17b
chr2	28138720	28138979	260	*	3.7	4.42	2.16	2.26	0.000429	0.0118	Fcnb
chr2	149971824	149972184	361	*	3.48	4.28	1.55	2.73	0.00043	0.0118	Syndig1
chr8	59976249	59976449	201	*	3.19	3.9	1.72	2.18	0.00043	0.0118	4930470O06Rik
chr4	49262803	49263003	201	*	2.07	2.89	0	2.9	0.00043	0.0118	Acnat2
chr4	125729667	125729867	201	*	3.18	3.82	2.03	1.79	0.000437	0.012	2610028E06Rik
chr4	123210286	123210486	201	*	2.77	3.55	0.91	2.64	0.000439	0.012	Nt5c1a
chr14	99533662	99533862	201	*	3.35	4.11	1.65	2.46	0.000439	0.012	Klf5
chr1	28677811	28678011	201	*	3.04	3.83	1.19	2.64	0.00044	0.012	Gm597
chr12	15364983	15365183	201	*	4.43	5.19	2.77	2.42	0.000445	0.0121	4930448C13Rik
chr17	84601924	84602124	201	*	3.99	4.77	2.19	2.57	0.000446	0.0122	Dync2li1
chr6	95832818	95833018	201	*	2.71	3.41	1.29	2.12	0.000448	0.0122	Suclg2
chr16	28545275	28545591	317	*	3.42	4.21	1.6	2.61	0.000449	0.0122	Fgf12
chr15	75580178	75580378	201	*	3.6	4.32	2.08	2.24	0.00045	0.0122	Ly6h
chr19	23414667	23415084	418	*	4.03	4.79	2.28	2.51	0.000455	0.0123	Mamdc2
chr15	9856426	9856696	271	*	3.3	3.98	1.96	2.02	0.000455	0.0123	Spef2
chr6	121467342	121467588	247	*	2.93	3.67	1.35	2.31	0.000459	0.0124	Iqsec3
chr10	71895563	71895763	201	*	3.97	4.73	2.23	2.51	0.00046	0.0124	1700049L16Rik
chr9	24293404	24293604	201	*	3.1	3.87	1.29	2.58	0.00046	0.0125	Npsr1
chr8	108821359	108821559	201	*	2.44	3.16	0.92	2.24	0.000465	0.0126	Zfhx3
chr4	40703660	40703860	201	*	3.06	3.75	1.7	2.05	0.000465	0.0126	Aptx
chr13	6178972	6179269	298	*	3.33	4	2.05	1.95	0.000466	0.0126	Klf6
chr3	85368702	85368992	291	*	4.27	4.87	3.25	1.62	0.00047	0.0127	1700036G14Rik
chr12	70372832	70373032	201	*	2.23	3.02	0.31	2.72	0.000471	0.0127	Trim9
chr2	174668830	174669030	201	*	3.17	3.86	1.83	2.03	0.000473	0.0127	Zfp831
chr7	143822998	143823198	201	*	5.41	5.97	4.46	1.51	0.000473	0.0127	Dhcr7
chr4	138323931	138324131	201	*	3.59	4.31	2.07	2.23	0.000474	0.0127	Pink1
chr1	127604119	127604319	201	*	3.38	4.1	1.88	2.22	0.000476	0.0128	Tmem163
chr6	55744842	55745042	201	*	2.19	3.02	0	3.03	0.000477	0.0128	Gm3279
chr1	116043203	116043403	201	*	2.79	3.57	0.97	2.6	0.000477	0.0128	Cntnap5a
chr14	60443396	60443596	201	*	2.86	3.62	1.14	2.48	0.000478	0.0128	Amer2
chr2	166799917	166800117	201	*	3.7	4.4	2.32	2.07	0.000478	0.0128	Arfgef2
chr5	77558214	77558414	201	*	3.41	4.19	1.6	2.59	0.000479	0.0128	1700017L05Rik
chr6	111098754	111098954	201	*	2.98	3.72	1.38	2.34	0.000481	0.0129	Grm7
chr13	47574153	47574353	201	*	4.69	5.46	2.93	2.53	0.000484	0.0129	4930471G24Rik
chr10	95194144	95194344	201	*	2.84	3.61	1.11	2.5	0.000484	0.0129	Gm29684
chr13	43271572	43271772	201	*	3.86	4.56	2.4	2.16	0.000487	0.013	Gfod1
chr18	54270015	54270215	201	*	3.31	4	1.97	2.03	0.000492	0.0131	Redrum
chr11	60176720	60176920	201	*	4.3	4.87	3.34	1.53	0.000492	0.0131	Mir6921
chr2	49654801	49655001	201	*	3.71	4.44	2.19	2.25	0.000492	0.0131	Kif5c
chr2	7241785	7241985	201	*	4.98	5.76	3.18	2.58	0.000493	0.0131	Celf2
chr10	34071100	34071300	201	*	3.97	4.6	2.8	1.8	0.000496	0.0132	Calhm5
chr6	27166722	27166922	201	*	2.56	3.32	0.87	2.45	0.000496	0.0132	Mir592
chr19	52957694	52957894	201	*	4.12	4.83	2.67	2.16	0.000498	0.0132	AA387883
chr7	117106714	117106914	201	*	3.64	4.38	2.09	2.29	0.000499	0.0132	Xylt1
chr15	103135444	103135644	201	*	3.98	4.63	2.77	1.86	0.000501	0.0133	D930007P13Rik
chr7	74396574	74396774	201	*	4.01	4.75	2.37	2.38	0.000505	0.0134	Slco3a1
chr3	81154455	81154655	201	*	5.41	6.06	4.19	1.87	0.000506	0.0134	Pdgfc
chr19	52038550	52038750	201	*	3.02	3.79	1.29	2.5	0.000506	0.0134	Ins1
chr1	81111303	81111503	201	*	3.69	4.43	2.1	2.33	0.000507	0.0134	Nyap2
chr3	10440015	10440215	201	*	1.87	2.66	0	2.66	0.000507	0.0134	Snx16
chr8	100703397	100703597	201	*	3.37	4.16	1.49	2.67	0.000511	0.0135	A330008L17Rik
chr4	21204162	21204362	201	*	2.86	3.63	1.14	2.49	0.000517	0.0136	Nkain3
chr2	68222439	68222639	201	*	4.84	5.59	3.19	2.4	0.000517	0.0136	B3galt1
chr15	58324278	58324539	262	*	3.12	3.85	1.57	2.28	0.000518	0.0136	Klhl38
chrX	59473130	59473330	201	*	2.62	3.5	0	3.5	0.000519	0.0136	Fgf13
chr3	73206376	73206576	201	*	3.37	4.21	1.19	3.02	0.00052	0.0136	Gm20754
chr2	157648839	157649039	201	*	2.53	3.26	1.01	2.25	0.000523	0.0137	Blcap
chr11	35140578	35140778	201	*	3.4	4.19	1.48	2.71	0.000527	0.0138	Slit3
chr3	49842258	49842458	201	*	4.97	5.52	4.08	1.44	0.000527	0.0138	Pcdh18
chrX	162727723	162727923	201	*	3.39	4.21	1.29	2.92	0.000529	0.0138	Gm15201
chr5	22830129	22830329	201	*	4.24	4.95	2.79	2.16	0.000532	0.0139	A930003O13Rik
chr3	133141403	133141781	379	*	3.81	4.58	2.03	2.55	0.000536	0.014	Gstcd
chr13	58176989	58177189	201	*	3.54	4.22	2.23	1.98	0.00054	0.0141	Idnk
chr14	106917832	106918032	201	*	4.44	5.09	3.23	1.86	0.000544	0.0142	1700128A07Rik
chr10	39452397	39452597	201	*	3.91	4.64	2.32	2.33	0.000545	0.0142	Fyn
chr17	8506643	8506901	259	*	4.32	4.98	3.06	1.92	0.000545	0.0142	Pde10a
chr17	88652805	88653005	201	*	3.66	4.42	1.97	2.44	0.000548	0.0142	Gtf2a1l
chr2	136178408	136178754	347	*	5.15	5.86	3.68	2.18	0.000552	0.0143	Lamp5
chr6	49924374	49924574	201	*	2.73	3.43	1.34	2.09	0.000553	0.0144	Npy
chr6	93707127	93707327	201	*	3.23	3.95	1.72	2.23	0.000557	0.0145	Magi1
chr13	9840882	9841082	201	*	3.06	3.76	1.64	2.13	0.000572	0.0148	Zmynd11
chr18	60780119	60780319	201	*	2.95	3.62	1.67	1.95	0.00058	0.015	Rps14
chr19	52966189	52966389	201	*	2.66	3.45	0.78	2.67	0.000581	0.015	AA387883
chr6	145773758	145773958	201	*	4.22	4.95	2.67	2.28	0.000584	0.0151	Rassf8
chr2	145748116	145748316	201	*	3.51	4.21	2.1	2.11	0.00059	0.0152	Rin2
chr3	123543960	123544160	201	*	4.73	5.5	2.98	2.52	0.000592	0.0152	Snhg8
chr2	172111568	172111768	201	*	3.55	4.4	1.14	3.27	0.000592	0.0152	Cbln4
chr2	71861268	71861468	201	*	2.9	3.65	1.24	2.41	0.000592	0.0152	Pdk1
chr13	44292560	44292760	201	*	2.65	3.49	0.4	3.09	0.000594	0.0153	A330076C08Rik
chr11	51459544	51459744	201	*	2.92	3.61	1.55	2.06	0.000598	0.0154	Phykpl
chr10	55819084	55819284	201	*	2.22	2.96	0.64	2.32	0.000599	0.0154	Msl3l2
chr9	121870189	121870389	201	*	2.8	3.5	1.37	2.12	0.000602	0.0154	Higd1a
chr3	65075120	65075320	201	*	3.44	4.13	2.11	2.02	0.000603	0.0155	Kcnab1
chr10	40711238	40711438	201	*	4.35	5	3.16	1.84	0.000613	0.0157	Mettl24
chr3	158315556	158315756	201	*	1.99	2.8	0	2.8	0.000615	0.0157	Lrrc7
chr14	29189789	29189989	201	*	2.19	3.02	0	3.02	0.000621	0.0159	Lrtm1
chr1	13860205	13860405	201	*	2.45	3.26	0.4	2.87	0.000625	0.016	Gm5523
chr10	95239638	95239936	299	*	4.39	4.92	3.53	1.39	0.000627	0.016	Cradd
chr4	140205831	140206098	268	*	3.52	4.16	2.33	1.83	0.000627	0.016	Igsf21
chr15	10134811	10135011	201	*	2.84	3.61	1.08	2.53	0.00063	0.0161	Prlr
chr11	89085856	89086056	201	*	3.32	4.04	1.84	2.19	0.000632	0.0161	Gm525
chr8	36005589	36005789	201	*	4	4.73	2.44	2.29	0.000633	0.0161	Prag1
chr3	45694284	45694484	201	*	2.38	3.09	0.91	2.18	0.000636	0.0162	1700027H10Rik
chr10	66364797	66364997	201	*	2.27	3.02	0.57	2.46	0.000637	0.0162	4930407I19Rik
chr12	110791316	110791516	201	*	2.96	3.81	0.6	3.21	0.00064	0.0162	Mok
chr5	31627146	31627346	201	*	2.7	3.43	1.18	2.26	0.000641	0.0162	Mrpl33
chr2	101333613	101333813	201	*	3.57	4.28	2.13	2.14	0.000641	0.0162	B230118H07Rik
chr13	96350242	96350442	201	*	4.32	5.05	2.77	2.28	0.000646	0.0164	Poc5
chr16	45328753	45329040	288	*	3.24	3.97	1.69	2.28	0.000656	0.0166	Cd200
chr12	15566966	15567166	201	*	3.65	4.35	2.24	2.1	0.000657	0.0166	Mir6387
chr1	89401060	89401260	201	*	2.76	3.57	0.67	2.91	0.00066	0.0167	C030007H22Rik
chr9	61756300	61756500	201	*	2.96	3.62	1.72	1.9	0.000662	0.0167	Rplp1
chr11	5542215	5542415	201	*	4.56	5.15	3.55	1.6	0.000662	0.0167	Ccdc117
chr19	48949812	48950012	201	*	2.3	3.15	0	3.16	0.000675	0.017	Sorcs3
chr11	12659699	12659899	201	*	2.02	2.83	0	2.84	0.000677	0.017	Cobl
chr14	89378157	89378357	201	*	2.49	3.25	0.78	2.46	0.000688	0.0173	Gm5088
chr10	75719732	75719932	201	*	2.74	3.61	0.23	3.38	0.000689	0.0173	Cabin1
chr16	43799767	43799967	201	*	3.5	4.26	1.83	2.43	0.00069	0.0173	Drd3
chr3	65767542	65767742	201	*	3.39	4.05	2.15	1.9	0.000693	0.0174	Lekr1
chr12	110122889	110123089	201	*	3.04	3.69	1.85	1.83	0.000695	0.0174	3110009F21Rik
chr2	7626804	7627253	450	*	4.66	5.41	3	2.4	0.000696	0.0174	Celf2
chr17	56249825	56250025	201	*	2.9	3.68	1.08	2.59	0.0007	0.0175	Fem1a
chr16	85139263	85139463	201	*	2.3	3.06	0.57	2.5	0.0007	0.0175	App
chr7	117914360	117914560	201	*	3.3	4.09	1.43	2.67	0.000702	0.0175	Rps15a
chr18	56287204	56287404	201	*	2.66	3.4	1.05	2.35	0.000702	0.0175	Gramd3
chr18	12505373	12505573	201	*	2.78	3.51	1.19	2.32	0.000704	0.0176	Lama3
chr9	23733570	23733822	253	*	3.94	4.69	2.28	2.41	0.000708	0.0176	Npsr1
chr11	90050916	90051116	201	*	2.34	3.14	0.43	2.71	0.000712	0.0177	Tmem100
chr9	15636770	15636970	201	*	2.78	3.64	0.31	3.33	0.000713	0.0177	Deup1
chr19	15503770	15503970	201	*	3.51	4.2	2.15	2.05	0.000714	0.0178	Psat1
chr11	55026266	55026466	201	*	2.8	3.52	1.29	2.23	0.000717	0.0178	Anxa6
chr12	116948597	116948797	201	*	2.2	3.04	0	3.04	0.000718	0.0178	Gm10421
chr10	90752394	90752594	201	*	3.22	3.89	1.92	1.97	0.000725	0.018	Anks1b
chr5	111849873	111850073	201	*	2.47	3.16	1.08	2.08	0.000733	0.0182	E130006D01Rik
chr15	93337555	93337755	201	*	2.33	3.08	0.67	2.41	0.000734	0.0182	Yaf2
chr1	159822524	159822724	201	*	3.54	4.16	2.44	1.72	0.000737	0.0182	4930523C07Rik
chr9	100131093	100131372	280	*	3.82	4.49	2.53	1.96	0.000737	0.0182	4930519F24Rik
chr8	67087808	67088008	201	*	2.14	2.92	0.31	2.61	0.00074	0.0183	Naf1
chr2	73593354	73593554	201	*	3.25	4.05	1.29	2.76	0.000742	0.0183	Chn1os3
chr12	25261171	25261371	201	*	2.4	3.23	0.23	3.01	0.000742	0.0183	Gm17746
chr7	112513028	112513228	201	*	1.98	2.79	0	2.79	0.000745	0.0184	Parvaos
chr8	38485955	38486155	201	*	2.39	3.11	0.92	2.18	0.000746	0.0184	Sgcz
chr6	135594900	135595225	326	*	3.99	4.69	2.6	2.09	0.000747	0.0184	4930425L21Rik
chr6	67010905	67011105	201	*	2.93	3.73	0.99	2.74	0.000751	0.0185	E230016M11Rik
chr4	20540070	20540436	367	*	3.93	4.65	2.39	2.26	0.000756	0.0186	Nkain3
chr5	18195818	18196018	201	*	3.59	4.26	2.31	1.94	0.000756	0.0186	Gnai1
chr10	127666846	127667046	201	*	3.81	4.55	2.24	2.31	0.000758	0.0186	1700012D01Rik
chr5	114537700	114537900	201	*	4.64	5.35	3.23	2.12	0.000759	0.0186	Fam222a
chr4	102207162	102207362	201	*	2.83	3.49	1.57	1.92	0.000759	0.0186	Pde4b
chr10	88392079	88392279	201	*	3.1	3.86	1.36	2.51	0.000768	0.0188	Gnptab
chr1	182563774	182563974	201	*	2.63	3.33	1.23	2.11	0.000768	0.0188	Capn8
chr14	109937751	109937951	201	*	2.53	3.23	1.08	2.15	0.000769	0.0188	Slitrk6
chr13	115413864	115414064	201	*	2.17	2.88	0.71	2.17	0.000775	0.019	Itga1
chr12	28949027	28949227	201	*	4.28	5.02	2.68	2.34	0.000779	0.019	Gm31508
chr2	32927849	32928049	201	*	2.73	3.43	1.31	2.12	0.000784	0.0191	Lrsam1
chr5	83217380	83217879	500	*	4.25	4.86	3.18	1.67	0.000786	0.0192	Tecrl
chr9	103153467	103153667	201	*	3.16	3.91	1.51	2.4	0.000787	0.0192	Rab6b
chr13	91915087	91915287	201	*	3.8	4.41	2.75	1.65	0.000791	0.0193	Ckmt2
chr11	117954056	117954256	201	*	3.46	4.24	1.59	2.65	0.000795	0.0194	Socs3
chr6	5403479	5403679	201	*	4.72	5.32	3.66	1.67	0.000805	0.0196	Asb4
chrX	145370714	145370914	201	*	2.46	3.22	0.78	2.43	0.000808	0.0196	Lhfpl1
chr9	62591417	62591617	201	*	3.94	4.57	2.78	1.8	0.000813	0.0197	Coro2b
chr6	125330611	125330811	201	*	2.91	3.74	0.78	2.95	0.000815	0.0198	Scnn1a
chr17	27700840	27701040	201	*	2.79	3.56	0.99	2.57	0.000817	0.0198	Pacsin1
chr5	32008560	32008760	201	*	2.6	3.31	1.14	2.17	0.000821	0.0199	Gm51292
chr14	58855374	58855574	201	*	2.11	2.93	0	2.93	0.000827	0.02	1700129C05Rik
chr1	64520031	64520231	201	*	2.74	3.55	0.71	2.84	0.000837	0.0202	Creb1
chr9	117895766	117895966	201	*	3.11	3.76	1.91	1.84	0.000842	0.0203	Azi2
chr15	90213959	90214159	201	*	2.1	2.87	0.33	2.54	0.000842	0.0203	Alg10b
chr12	100302484	100302684	201	*	2.62	3.45	0.43	3.02	0.000844	0.0204	Gm10432
chr3	97683492	97683692	201	*	3.17	3.92	1.56	2.35	0.00085	0.0205	Mir7225
chr17	74260971	74261171	201	*	2.25	3	0.6	2.4	0.00085	0.0205	Memo1
chr10	94496830	94497030	201	*	4.77	5.38	3.68	1.7	0.000852	0.0205	Tmcc3
chr13	43206359	43206559	201	*	1.9	2.7	0	2.7	0.000859	0.0206	Tbc1d7
chr10	91540123	91540323	201	*	2.67	3.38	1.19	2.19	0.000862	0.0207	4930534H03Rik
chr9	14640635	14640835	201	*	3.48	4.11	2.34	1.77	0.000863	0.0207	Gm7607
chr14	24768150	24768392	243	*	3.84	4.58	2.24	2.34	0.000874	0.0209	Rps24
chr10	92238845	92239045	201	*	3.58	4.31	2.07	2.24	0.000875	0.021	Rmst
chr11	31900815	31901015	201	*	3.21	3.87	1.95	1.92	0.000881	0.0211	Cpeb4
chr3	154927812	154928012	201	*	3.86	4.47	2.78	1.69	0.000889	0.0213	Tnni3k
chr12	96685219	96685419	201	*	2.22	3.06	0	3.06	0.00089	0.0213	1700019M22Rik
chr11	56351391	56351591	201	*	3.88	4.65	2.08	2.57	0.000893	0.0213	Nmur2
chr11	32033121	32033321	201	*	3.3	4	1.9	2.1	0.000897	0.0214	Nsg2
chr5	97616992	97617192	201	*	3.6	4.39	1.74	2.65	0.000899	0.0214	Gk2
chr8	10734914	10735114	201	*	4.63	5.15	3.81	1.34	0.000901	0.0215	B930025P03Rik
chr9	117462727	117462927	201	*	3.92	4.54	2.84	1.7	0.000907	0.0216	Rbms3
chr17	78025629	78025829	201	*	2.94	3.64	1.55	2.09	0.00091	0.0216	Crim1
chr5	149485131	149485331	201	*	3.81	4.55	2.19	2.37	0.00091	0.0216	Wdr95
chr14	69969827	69970027	201	*	5.49	5.96	4.78	1.18	0.00091	0.0216	Egr3
chr6	50735829	50736029	201	*	3.34	3.94	2.3	1.64	0.000913	0.0217	C530044C16Rik
chr4	141705426	141705626	201	*	1.77	2.54	0	2.54	0.000925	0.022	Ddi2
chr9	22399252	22399452	201	*	2.38	3.09	0.91	2.18	0.00093	0.0221	Anln
chr13	42640523	42640723	201	*	2.45	3.14	1.05	2.09	0.000931	0.0221	Phactr1
chr4	54064367	54064801	435	*	5.07	5.63	4.13	1.5	0.000933	0.0221	Tmem38b
chr3	120094074	120094274	201	*	3.04	3.8	1.29	2.52	0.000936	0.0221	Ptbp2
chr16	24961452	24961652	201	*	3.52	4.16	2.34	1.82	0.00096	0.0227	A230028O05Rik
chr1	77108174	77108374	201	*	2.88	3.56	1.56	2	0.000965	0.0228	Mir6352
chr12	13793083	13793283	201	*	3.37	4.21	1.19	3.02	0.000966	0.0228	Gm35725
chr13	111235536	111236059	524	*	5.18	5.75	4.24	1.51	0.000967	0.0228	3110015C05Rik
chr15	92339325	92339525	201	*	2.74	3.39	1.51	1.88	0.000969	0.0228	Gm26760
chr1	133886477	133886677	201	*	2.2	3.03	0	3.04	0.000995	0.0234	Optc
chr16	50183024	50183224	201	*	2.14	2.97	0	2.98	0.000996	0.0234	Gm4827
chr4	123463423	123463623	201	*	2.85	3.6	1.2	2.4	0.00101	0.0237	D830031N03Rik
chr3	139048788	139048988	201	*	4.2	4.75	3.3	1.45	0.00101	0.0237	Rap1gds1
chr15	20680486	20680686	201	*	3.12	3.87	1.44	2.44	0.00101	0.0238	Acot10
chr9	66040955	66041155	201	*	4.01	4.58	3.06	1.52	0.00102	0.0239	Ppib
chr2	117996193	117996472	280	*	3.39	4.07	2.05	2.03	0.00102	0.0239	Gm13986
chr14	67101381	67101581	201	*	4.28	4.82	3.42	1.4	0.00103	0.0242	Ppp2r2a
chr8	110663361	110663561	201	*	2.94	3.68	1.33	2.36	0.00103	0.0242	Vac14
chr8	13529845	13530301	457	*	4.66	5.16	3.87	1.29	0.00104	0.0243	1700029H14Rik
chr13	46887726	46887926	201	*	3.21	3.83	2.07	1.76	0.00104	0.0244	Kif13a
chr18	83399963	83400163	201	*	3.01	3.66	1.83	1.83	0.00105	0.0245	4921531P14Rik
chr15	5308029	5308229	201	*	2.2	2.94	0.57	2.38	0.00105	0.0245	Ptger4
chr1	57846936	57847136	201	*	4.2	4.79	3.15	1.64	0.00105	0.0246	Spats2l
chr9	47013276	47013476	201	*	2.53	3.35	0.43	2.92	0.00105	0.0246	Gm4791
chr8	61301772	61301972	201	*	2.63	3.42	0.71	2.71	0.00106	0.0246	1700001D01Rik
chrX	52939742	52939942	201	*	2.97	3.75	1.14	2.61	0.00106	0.0247	Phf6
chr9	37263333	37263666	334	*	3.53	4.22	2.18	2.04	0.00107	0.0248	Slc37a2
chr13	70508708	70508908	201	*	4.12	4.86	2.56	2.3	0.00107	0.0249	1700100L14Rik
chr9	27200516	27200716	201	*	3.04	3.85	1.08	2.76	0.00108	0.025	Jam3
chr13	58561195	58561395	201	*	3.61	4.37	1.9	2.46	0.00108	0.0251	Slc28a3
chr17	12077310	12077510	201	*	2.31	3.04	0.79	2.24	0.00108	0.0251	Agpat4
chr12	30346851	30347051	201	*	2.74	3.37	1.59	1.79	0.00109	0.0252	Sntg2
chr4	131092136	131092336	201	*	2.35	3.2	0	3.21	0.00109	0.0252	A930031H19Rik
chr7	76830686	76830886	201	*	2.44	3.18	0.87	2.3	0.00109	0.0252	Agbl1
chr2	6306973	6307173	201	*	2.15	2.91	0.43	2.48	0.00109	0.0253	Usp6nl
chr5	126518211	126518411	201	*	3.99	4.69	2.57	2.12	0.0011	0.0254	4933438B17Rik
chr7	80501095	80501295	201	*	1.88	2.67	0	2.68	0.0011	0.0254	Blm
chr14	13768267	13768467	201	*	2.78	3.54	1.08	2.45	0.00112	0.0258	Sntn
chr18	9823386	9823586	201	*	2.39	3.18	0.57	2.61	0.00112	0.0258	Colec12
chr17	90788552	90788752	201	*	4.04	4.65	2.98	1.67	0.00112	0.0258	Gm20491
chr5	149287142	149287342	201	*	3.42	4.09	2.14	1.95	0.00113	0.0259	Alox5ap
chr10	127083770	127084017	248	*	3.57	4.27	2.13	2.14	0.00113	0.026	Agap2
chr19	30956771	30956971	201	*	4.4	5.02	3.3	1.72	0.00114	0.0261	Gm6642
chr11	75938420	75938620	201	*	2.35	3.11	0.6	2.52	0.00114	0.0261	Rph3al
chr11	100870719	100870919	201	*	2.6	3.32	1.08	2.24	0.00115	0.0264	Stat5a
chr12	33398331	33398531	201	*	2.6	3.39	0.68	2.71	0.00116	0.0265	Efcab10
chr13	77402204	77402404	201	*	2.96	3.68	1.47	2.21	0.00116	0.0267	2210408I21Rik
chr7	64450896	64451096	201	*	3.16	3.89	1.6	2.29	0.00116	0.0267	Apba2
chr6	91146595	91146795	201	*	3.74	4.38	2.57	1.81	0.00118	0.027	Hdac11
chrX	133988800	133989000	201	*	3.05	3.74	1.66	2.08	0.00118	0.0271	Sytl4
chr2	6969478	6969700	223	*	3.49	4.26	1.71	2.55	0.00118	0.0271	5031426D15Rik
chr3	141893482	141893682	201	*	3.29	4.05	1.63	2.42	0.00118	0.0271	Bmpr1b
chr18	49808252	49808452	201	*	3.82	4.43	2.73	1.7	0.00119	0.0271	1700065O20Rik
chr1	72463157	72463357	201	*	1.75	2.52	0	2.53	0.00119	0.0271	Marchf4
chr13	36734557	36734757	201	*	3.02	3.69	1.73	1.95	0.00119	0.0271	Nrn1
chr3	120002003	120002203	201	*	2.97	3.79	0.86	2.93	0.0012	0.0273	Ptbp2
chr9	23436704	23436904	201	*	2.78	3.43	1.57	1.86	0.0012	0.0273	Bmper
chrX	77208622	77208822	201	*	2.74	3.49	1.13	2.36	0.00121	0.0275	Tbl1x
chr15	73432469	73432669	201	*	2.83	3.5	1.52	1.98	0.00121	0.0276	Ptk2
chr4	106537771	106537971	201	*	2.23	3.01	0.43	2.58	0.00122	0.0276	Dhcr24
chr16	85394807	85395007	201	*	2.68	3.47	0.83	2.64	0.00122	0.0276	Cyyr1
chr14	15364848	15365048	201	*	3.18	3.92	1.59	2.33	0.00122	0.0276	B230110C06Rik
chr8	67143496	67143786	291	*	3.35	4	2.14	1.85	0.00122	0.0276	Naf1
chr8	127946676	127946876	201	*	2.57	3.37	0.64	2.73	0.00123	0.0279	Mir21c
chr4	145168767	145168967	201	*	3.9	4.61	2.47	2.14	0.00123	0.0279	Vps13d
chr9	20689736	20689936	201	*	2.43	3.21	0.58	2.63	0.00124	0.028	Olfm2
chr1	184193073	184193273	201	*	3.23	3.9	1.94	1.96	0.00125	0.0282	Dusp10
chr8	67590032	67590232	201	*	4.93	5.64	3.45	2.19	0.00126	0.0284	Nat3
chr13	105396579	105396779	201	*	4.3	4.96	3.07	1.89	0.00128	0.0288	Htr1a
chr4	141048863	141049063	201	*	4.08	4.72	2.94	1.78	0.00128	0.0289	Crocc
chr12	5428886	5429086	201	*	5.28	6.03	3.65	2.38	0.0013	0.0293	2810032G03Rik
chr13	26464531	26464731	201	*	3.78	4.43	2.56	1.87	0.00131	0.0293	1700092E19Rik
chr2	69344113	69344313	201	*	1.72	2.48	0	2.49	0.00131	0.0293	Abcb11
chr16	89762097	89762486	390	*	3.94	4.47	3.11	1.36	0.00132	0.0296	Tiam1
chr16	89622569	89622769	201	*	2.25	3	0.57	2.44	0.00132	0.0297	Krtap11-1
chr19	52835636	52835905	270	*	3.41	4.07	2.14	1.93	0.00133	0.0297	AA387883
chr3	65435529	65435953	425	*	4.28	5	2.76	2.24	0.00133	0.0297	Ssr3
chr1	9009322	9009522	201	*	2.05	2.8	0.4	2.41	0.00134	0.03	Sntg1
chr15	20591696	20591896	201	*	3.93	4.44	3.14	1.3	0.00134	0.03	Acot10
chr1	79179733	79180114	382	*	4.24	5	2.52	2.48	0.00134	0.03	Gm29536
chr12	17557690	17557890	201	*	4.95	5.65	3.56	2.09	0.00134	0.03	Odc1
chr9	97652649	97652849	201	*	2.54	3.22	1.19	2.03	0.00136	0.0302	Trim42
chr4	46429236	46429559	324	*	3.76	4.43	2.49	1.94	0.00136	0.0302	Anp32b
chr6	114409516	114409716	201	*	3.09	3.86	1.31	2.56	0.00136	0.0302	Hrh1
chr5	31526648	31526848	201	*	3.51	4.1	2.5	1.6	0.00136	0.0303	Supt7l
chr9	105200440	105200640	201	*	3.08	3.76	1.77	1.99	0.00136	0.0303	Nudt16l2
chr3	31585901	31586101	201	*	3.03	3.65	1.93	1.72	0.00137	0.0305	Slc7a14
chr12	16559946	16560146	201	*	3.06	3.65	2.05	1.6	0.00137	0.0305	Lpin1
chr8	10548069	10548380	312	*	4.56	5.09	3.69	1.4	0.00138	0.0306	B930025P03Rik
chr13	93024815	93025142	328	*	3.47	4.14	2.2	1.94	0.00138	0.0307	Gm4814
chr16	38074004	38074204	201	*	1.71	2.47	0	2.48	0.00139	0.0309	Gsk3b
chr15	88023656	88023856	201	*	3.45	4.14	2.04	2.11	0.0014	0.031	Mir6393
chr1	51723086	51723286	201	*	1.97	2.72	0.33	2.39	0.0014	0.031	Gm17767
chr2	166483211	166483411	201	*	2.95	3.61	1.7	1.91	0.0014	0.0311	5031425F14Rik
chr5	146675282	146675482	201	*	3	3.63	1.86	1.76	0.00141	0.0311	Gpr12
chr13	54847013	54847383	371	*	3.48	4.27	1.63	2.64	0.00141	0.0312	Tspan17
chr4	25721247	25721447	201	*	1.7	2.46	0	2.47	0.00141	0.0312	Fut9
chr18	28998908	28999108	201	*	2.35	3.1	0.71	2.39	0.00142	0.0313	Gm33948
chr9	9194449	9194649	201	*	1.95	2.7	0.33	2.37	0.00142	0.0313	Gm16833
chr12	68719046	68719246	201	*	2.31	3.08	0.57	2.51	0.00144	0.0316	Rps29
chr9	70152291	70152605	315	*	3.17	3.8	2.01	1.8	0.00144	0.0316	Fam81a
chr12	69827425	69827659	235	*	2.59	3.34	0.97	2.36	0.00145	0.0318	4931403G20Rik
chr19	37908024	37908224	201	*	3.93	4.6	2.63	1.97	0.00146	0.032	Myof
chr5	32362050	32362250	201	*	3.57	4.17	2.5	1.67	0.00146	0.032	Plb1
chr12	11762105	11762305	201	*	3.66	4.32	2.43	1.89	0.00147	0.0323	Tubb2a-ps2
chr3	55297010	55297210	201	*	3.9	4.62	2.38	2.24	0.00148	0.0323	Dclk1
chr2	56321728	56321928	201	*	1.88	2.67	0	2.67	0.00148	0.0325	Mir195b
chr17	33940553	33940753	201	*	3.47	4.01	2.6	1.41	0.00148	0.0325	Wdr46
chr18	47896404	47896604	201	*	2.55	3.34	0.61	2.74	0.00148	0.0325	G630055G22Rik
chr8	117434060	117434260	201	*	3.12	3.84	1.64	2.2	0.00149	0.0326	Mir7077
chr11	6778575	6778959	385	*	4.61	5.22	3.53	1.69	0.00151	0.0329	Gm11981
chr3	123071995	123072195	201	*	2.61	3.29	1.24	2.05	0.00151	0.033	Myoz2
chr7	68936057	68936257	201	*	2.45	3.2	0.81	2.39	0.00152	0.0331	Arrdc4
chr11	88573079	88573279	201	*	3.4	4.04	2.22	1.83	0.00152	0.0331	0610039H22Rik
chr11	48243954	48244230	277	*	3.16	3.86	1.78	2.08	0.00152	0.0332	Rack1
chr2	125866173	125866373	201	*	1.77	2.54	0	2.54	0.00153	0.0333	Galk2
chr16	62753185	62753385	201	*	3.18	3.81	2.07	1.74	0.00153	0.0334	Nsun3
chr18	54719941	54720141	201	*	3.69	4.39	2.29	2.11	0.00155	0.0337	9330117O12Rik
chr15	58512595	58512795	201	*	1.8	2.58	0	2.58	0.00155	0.0337	Fer1l6
chr6	61042722	61042922	201	*	3.53	4.24	2.1	2.14	0.00156	0.0337	Mmrn1
chr19	58783981	58784181	201	*	2.95	3.65	1.51	2.13	0.00156	0.0338	1700019N19Rik
chr17	80361885	80362085	201	*	4.11	4.79	2.76	2.03	0.00157	0.034	Gm10190
chr2	181673444	181673765	322	*	3.39	4.14	1.73	2.41	0.00157	0.034	Sox18
chr10	39540957	39541296	340	*	3.81	4.36	2.92	1.44	0.00159	0.0344	Traf3ip2
chr1	79715272	79715472	201	*	1.83	2.61	0	2.62	0.0016	0.0345	Ap1s3
chr3	127188460	127189004	545	*	5.29	5.84	4.39	1.45	0.00162	0.035	LOC100862268
chr6	92361171	92361371	201	*	2.95	3.72	1.23	2.49	0.00163	0.0351	Trh
chr12	13724096	13724350	255	*	3.68	4.4	2.2	2.2	0.00163	0.0351	Gm35725
chr11	105927111	105927311	201	*	2.72	3.34	1.59	1.76	0.00163	0.0352	Cyb561
chr16	41374129	41374329	201	*	3.51	4.23	2	2.23	0.00164	0.0352	Lsamp
chr11	56273169	56273369	201	*	3.6	4.41	1.62	2.79	0.00165	0.0355	Nmur2
chr14	18727799	18727999	201	*	2.86	3.58	1.34	2.24	0.00166	0.0356	Ube2e2
chr10	31869815	31870015	201	*	4.78	5.37	3.77	1.6	0.00166	0.0356	Rnf217
chr1	8476685	8476885	201	*	1.83	2.61	0	2.62	0.00166	0.0356	Sntg1
chr14	45821938	45822138	201	*	2.72	3.47	1.08	2.38	0.00166	0.0356	Ddhd1
chr3	78358194	78358624	431	*	4.53	5.15	3.44	1.7	0.0017	0.0363	Rapgef2
chr9	8751573	8751773	201	*	4.39	5.16	2.68	2.48	0.0017	0.0363	Gm32014
chr5	32990194	32990497	304	*	4.4	5	3.36	1.65	0.00171	0.0365	Ywhah
chr16	27609873	27610073	201	*	3.24	3.89	2.03	1.86	0.00171	0.0365	Ccdc50
chr8	66423283	66423483	201	*	3.39	4.04	2.17	1.87	0.00171	0.0365	Marchf1
chr6	24175426	24175626	201	*	6.22	6.85	5.08	1.78	0.00172	0.0367	Slc13a1
chr5	146627979	146628470	492	*	5.2	5.65	4.53	1.13	0.00173	0.0369	Gpr12
chr3	139803220	139803420	201	*	3.9	4.58	2.59	1.98	0.00173	0.0369	Gm32693
chr1	58165506	58165706	201	*	3.59	4.22	2.45	1.77	0.00173	0.0369	Aox4
chr1	43798225	43798425	201	*	3.18	3.81	2.03	1.78	0.00174	0.0371	Uxs1
chrX	117264947	117265147	201	*	2.72	3.52	0.71	2.81	0.00175	0.0372	H2ab1
chr16	76694944	76695144	201	*	3.28	3.97	1.89	2.08	0.00176	0.0373	Gm30790
chr10	108470436	108470636	201	*	2.86	3.56	1.46	2.1	0.00176	0.0374	Gm36283
chr2	133413724	133413924	201	*	3.07	3.75	1.73	2.02	0.00176	0.0374	Bmp2
chr18	64843433	64843633	201	*	2.26	3.1	0	3.11	0.00177	0.0375	Nedd4l
chr13	59180765	59180992	228	*	3.12	3.79	1.82	1.97	0.00178	0.0377	Agtpbp1
chr15	10201072	10201272	201	*	2.36	3.02	1.08	1.94	0.00179	0.0378	Prlr
chr18	86956380	86956580	201	*	2.71	3.44	1.15	2.28	0.00179	0.0379	Cbln2
chr5	83295286	83295486	201	*	3.6	4.24	2.42	1.83	0.00179	0.0379	Tecrl
chr15	74487570	74487770	201	*	2.15	2.91	0.43	2.48	0.0018	0.038	Gm32168
chr8	62280424	62280624	201	*	2.85	3.59	1.21	2.38	0.00181	0.0381	Anxa10
chr11	28582369	28582569	201	*	2.89	3.61	1.38	2.23	0.00182	0.0383	Ccdc85a
chr6	56521841	56522041	201	*	3.42	4.13	1.99	2.14	0.00182	0.0384	Pde1c
chr1	147311636	147311836	201	*	2.69	3.34	1.46	1.87	0.00185	0.0388	Brinp3
chr17	60223532	60223732	201	*	5.3	5.87	4.34	1.53	0.00185	0.0389	Nudt12
chr11	68778495	68778695	201	*	2.8	3.5	1.42	2.08	0.00187	0.0391	Ndel1
chr2	35687618	35687818	201	*	2.57	3.27	1.15	2.13	0.00187	0.0393	Dab2ip
chr13	37617078	37617278	201	*	2.58	3.26	1.28	1.98	0.00187	0.0393	Rreb1
chrX	161752403	161752603	201	*	3.76	4.39	2.61	1.78	0.00188	0.0394	Rai2
chr4	6718387	6718587	201	*	2.08	2.86	0.31	2.55	0.00189	0.0396	Nsmaf
chr17	29968337	29968537	201	*	2.27	3	0.71	2.29	0.00189	0.0396	Zfand3
chr16	9379737	9380085	349	*	3.89	4.56	2.59	1.97	0.0019	0.0396	1810013L24Rik
chr9	119716186	119716386	201	*	3.08	3.81	1.54	2.27	0.0019	0.0396	Scn10a
chrX	48803693	48803893	201	*	3.65	4.41	1.99	2.42	0.0019	0.0397	Fsip2l
chr6	97226204	97226404	201	*	2.53	3.24	1.08	2.15	0.00192	0.04	Arl6ip5
chr10	77749259	77749459	201	*	3.32	4.05	1.77	2.29	0.00193	0.0402	Gm9736
chr9	59125809	59126009	201	*	3.87	4.6	2.32	2.28	0.00193	0.0402	Neo1
chr1	27241193	27241393	201	*	2.83	3.49	1.55	1.95	0.00193	0.0403	4931408C20Rik
chr5	36007795	36007995	201	*	3.15	3.74	2.13	1.61	0.00195	0.0406	Afap1
chr2	53488503	53488703	201	*	3.95	4.65	2.5	2.15	0.00195	0.0406	Arl6ip6
chr6	54170545	54170745	201	*	2.78	3.44	1.52	1.92	0.00196	0.0406	Chn2
chr16	63240714	63240914	201	*	1.88	2.67	0	2.68	0.00196	0.0407	Pros1
chr2	41595225	41595425	201	*	4.14	4.77	3.01	1.76	0.00197	0.0409	Mir6336
chr6	102984376	102984576	201	*	2.16	2.86	0.73	2.14	0.00197	0.0409	Mir6373
chr13	42683034	42683234	201	*	3.68	4.34	2.43	1.91	0.00198	0.0409	Phactr1
chr15	30771233	30771433	201	*	2.15	2.98	0	2.98	0.002	0.0413	4930430F21Rik
chr1	184219799	184219999	201	*	4.05	4.67	2.96	1.71	0.002	0.0414	Dusp10
chr2	76290767	76290967	201	*	2.88	3.56	1.55	2	0.00201	0.0414	Pde11a
chr9	14075522	14075722	201	*	4.61	5.09	3.89	1.2	0.00202	0.0416	Gm51286
chr8	10357394	10357594	201	*	3.89	4.55	2.63	1.92	0.00202	0.0417	Myo16
chr12	28922378	28922578	201	*	2.54	3.19	1.33	1.86	0.00203	0.0418	Gm31508
chr6	29026690	29026890	201	*	3.21	3.86	2	1.86	0.00203	0.0418	Mir129-1
chr14	99806982	99807182	201	*	2.04	2.75	0.6	2.15	0.00203	0.0418	Klf12
chr7	40103264	40103464	201	*	3.87	4.52	2.67	1.85	0.00207	0.0425	4933402C06Rik
chr13	43109290	43109490	201	*	3.44	4	2.51	1.49	0.00207	0.0426	Phactr1
chr4	142568509	142568709	201	*	2.91	3.54	1.79	1.75	0.00208	0.0427	Kazn
chr5	148728600	148728872	273	*	2.23	2.94	0.78	2.16	0.00208	0.0427	2210417A02Rik
chr17	78160540	78160740	201	*	5.06	5.74	3.76	1.98	0.00208	0.0427	Crim1
chr10	6014104	6014304	201	*	2.58	3.23	1.34	1.9	0.00208	0.0427	Rgs17
chr1	167057370	167057570	201	*	3.35	3.98	2.18	1.8	0.00209	0.0428	Fam78b
chr15	42325297	42325497	201	*	3.84	4.43	2.84	1.58	0.0021	0.0429	Angpt1
chr4	71933402	71933602	201	*	1.9	2.69	0	2.7	0.00211	0.0431	Tle1
chr7	74332221	74332421	201	*	2.87	3.64	1.15	2.48	0.00211	0.0431	Slco3a1
chr13	29015006	29015206	201	*	3.76	4.35	2.73	1.62	0.00211	0.0431	A330102I10Rik
chr9	123402192	123402455	264	*	4.09	4.75	2.81	1.94	0.00212	0.0432	Lars2
chr9	110953942	110954142	201	*	3.61	4.2	2.61	1.6	0.00212	0.0432	Lrrc2
chrX	40922282	40922482	201	*	3.52	4.19	2.23	1.96	0.00212	0.0432	Gria3
chr7	46454108	46454308	201	*	3.96	4.52	3.05	1.47	0.00213	0.0433	Kcnc1
chr19	28408255	28408455	201	*	3.05	3.66	1.95	1.71	0.00214	0.0435	D930032P07Rik
chrX	156913254	156913454	201	*	3.08	3.73	1.9	1.83	0.00214	0.0435	4930503H13Rik
chr7	113961176	113961431	256	*	3.94	4.52	2.97	1.55	0.00215	0.0437	Rras2
chr17	70144547	70144747	201	*	2.3	3.08	0.43	2.65	0.00216	0.0439	Dlgap1
chr3	146609351	146609551	201	*	4.63	5.29	3.37	1.93	0.00218	0.0442	Dnase2b
chrX	145170686	145170886	201	*	1.79	2.56	0	2.56	0.00219	0.0443	Mir3472
chr17	25868632	25868832	201	*	3.32	4.03	1.89	2.13	0.00219	0.0444	Mcrip2
chr3	70439133	70439333	201	*	4.36	5.03	3.08	1.96	0.00219	0.0444	Gm6634
chr18	60901776	60901976	201	*	3.36	3.89	2.5	1.39	0.00221	0.0448	Arsi
chr14	46693613	46693813	201	*	3.43	4.18	1.81	2.37	0.00222	0.045	D330046F09Rik
chr11	114611667	114611867	201	*	4.57	5.17	3.52	1.65	0.00224	0.0453	Rpl38
chr3	39592556	39592756	201	*	2.88	3.52	1.7	1.82	0.00226	0.0455	Fat4
chr19	6533930	6534130	201	*	2.86	3.5	1.65	1.86	0.00226	0.0455	Slc22a12
chr9	62386212	62386412	201	*	1.64	2.38	0	2.39	0.00226	0.0455	Anp32a
chr3	77909865	77910065	201	*	4.28	4.93	3.07	1.86	0.00227	0.0457	Rapgef2
chr2	70178304	70178504	201	*	2.28	3.12	0	3.13	0.00227	0.0458	Myo3b
chr3	154703736	154703936	201	*	3.79	4.34	2.9	1.44	0.00228	0.0459	Erich3
chr2	179761887	179762087	201	*	3.69	4.46	1.96	2.49	0.00228	0.0459	Taf4
chr13	41655776	41655976	201	*	3.29	4.06	1.51	2.56	0.00228	0.0459	Tmem170b
chr10	70648668	70649002	335	*	4.58	5.15	3.63	1.51	0.00229	0.0459	D630013N20Rik
chr5	150229245	150229445	201	*	2.97	3.65	1.64	2.02	0.0023	0.0462	Fry
chr8	38873445	38873645	201	*	2.01	2.82	0	2.83	0.00231	0.0463	Tusc3
chr19	22973766	22973966	201	*	4.28	4.9	3.17	1.74	0.00231	0.0463	Trpm3
chr3	146426041	146426241	201	*	2.63	3.33	1.21	2.12	0.00232	0.0465	Ssx2ip
chr19	38641237	38641437	201	*	2.59	3.24	1.37	1.87	0.00233	0.0466	Plce1
chr1	142016887	142017087	201	*	1.9	2.69	0	2.7	0.00233	0.0467	4930590L20Rik
chr11	76529931	76530131	201	*	3.72	4.29	2.76	1.53	0.00237	0.0473	Abr
chr4	110788146	110788346	201	*	2.69	3.33	1.51	1.82	0.00237	0.0473	Agbl4
chr6	64077350	64077550	201	*	3.77	4.47	2.31	2.16	0.00239	0.0476	Atoh1
chr11	61443836	61444036	201	*	2	2.72	0.5	2.22	0.00239	0.0477	Rnf112
chr7	68041538	68041738	201	*	3.59	4.3	2.16	2.14	0.00239	0.0477	Igf1r
chr11	13456854	13457054	201	*	2.48	3.18	1.08	2.1	0.00241	0.0479	4930554G24Rik
chr16	33216501	33216701	201	*	3.01	3.69	1.67	2.02	0.00242	0.0481	Osbpl11
chr17	69895563	69895763	201	*	3.33	3.9	2.38	1.52	0.00242	0.0481	Dlgap1
chr2	130009999	130010199	201	*	2.07	2.83	0.4	2.43	0.00243	0.0482	Tgm3
chr11	97370305	97370505	201	*	2.8	3.61	0.76	2.85	0.00243	0.0483	Socs7
chr6	38065109	38065309	201	*	3.44	4.13	2.07	2.06	0.00243	0.0483	Svopl
chr13	25429777	25429977	201	*	4.05	4.67	2.91	1.76	0.00244	0.0484	Nrsn1
chr3	154165984	154166184	201	*	1.98	2.78	0	2.79	0.00246	0.0488	Lhx8
chr6	140147913	140148113	201	*	2.24	3.05	0.23	2.82	0.00247	0.049	Capza3
chr13	90238499	90238699	201	*	2.29	3.06	0.57	2.49	0.00249	0.0492	Tmem167
chr14	121148096	121148379	284	*	4.05	4.61	3.13	1.47	0.00251	0.0495	B930095G15Rik
chr12	89442404	89442604	201	*	4.28	4.92	3.08	1.84	0.00251	0.0495	Nrxn3
chr17	30770199	30770483	285	*	4.59	5.25	3.34	1.9	0.00251	0.0497	Glp1r
chr3	36395173	36395373	201	*	1.98	2.73	0.33	2.4	0.00252	0.0497	Mir7009
chr12	70525087	70525325	239	*	3.77	4.46	2.38	2.07	0.00253	0.0498	Tmx1
chr3	69763699	69763899	201	*	2.66	3.39	1.11	2.28	0.00253	0.0498	Nmd3
chr9	71022883	71023083	201	*	2.91	3.57	1.65	1.93	0.00253	0.0498	Lipc
chr11	8532169	8532369	201	*	4.14	4.69	3.25	1.44	0.00254	0.0499	Tns3
chr11	21033746	21033946	201	*	2.55	3.22	1.23	1.99	0.00254	0.0499	Peli1
chr6	69156251	69156451	201	*	1.75	2.52	0	2.53	0.00255	0.05	Rprl1
chr17	24116157	24116357	201	*	2.39	3.11	0.9	2.21	0.00255	0.0501	Pdpk1
chr10	13388584	13388955	372	*	4.75	5.23	4.04	1.19	0.00256	0.0501	Phactr2
chr13	24393254	24393454	201	*	2.4	3.1	0.97	2.13	0.00257	0.0504	Cmah
chr19	44025266	44025466	201	*	3.76	4.37	2.7	1.67	0.00257	0.0504	Cyp2c23
chr2	157054387	157054587	201	*	2.67	3.35	1.32	2.04	0.00257	0.0504	Soga1
chr1	83455261	83455461	201	*	2.87	3.47	1.81	1.66	0.00258	0.0504	Sphkap
chr13	35522231	35522431	201	*	1.97	2.66	0.6	2.06	0.00258	0.0505	Cdyl
chr8	72262925	72263125	201	*	1.96	2.72	0.31	2.41	0.00258	0.0505	Ap1m1
chr11	75015673	75015873	201	*	4.2	4.87	2.92	1.95	0.00262	0.0512	Mir684-1
chr10	74607751	74608010	260	*	3.77	4.47	2.34	2.14	0.00263	0.0514	Gnaz
chr14	48417250	48417450	201	*	1.98	2.68	0.57	2.11	0.00266	0.0518	Tmem260
chr12	97921471	97921671	201	*	2.98	3.63	1.77	1.86	0.00267	0.052	Galc
chr1	146763722	146763922	201	*	3.25	3.97	1.77	2.2	0.00267	0.052	Brinp3
chr3	9204185	9204385	201	*	3.64	4.28	2.46	1.82	0.00267	0.052	Zbtb10
chr11	56238700	56239028	329	*	4.99	5.66	3.68	1.98	0.00269	0.0522	Nmur2
chr3	42869411	42869611	201	*	2.34	3.1	0.6	2.5	0.0027	0.0523	D3Ertd751e
chr14	105669211	105669411	201	*	4.33	4.91	3.35	1.55	0.0027	0.0523	Mir6390
chr15	49491682	49491882	201	*	2.44	3.08	1.27	1.81	0.00272	0.0527	Csmd3
chr5	118135783	118135983	201	*	2.85	3.55	1.45	2.1	0.00275	0.0532	Fbxw8
chr3	155171035	155171293	259	*	3.53	4.24	2.07	2.17	0.00275	0.0532	Lrriq3
chr19	23003813	23004013	201	*	3.47	4.18	2	2.19	0.00276	0.0533	Trpm3
chr3	82629938	82630138	201	*	4.47	5.15	3.16	1.99	0.00276	0.0533	Npy2r
chr9	27166225	27166425	201	*	1.75	2.52	0	2.53	0.00277	0.0534	Jam3
chr7	51962807	51963007	201	*	1.97	2.66	0.57	2.1	0.00283	0.0543	Svip
chr12	104492015	104492215	201	*	3.21	3.9	1.8	2.11	0.00283	0.0543	Gsc
chr17	30296458	30296658	201	*	3.2	3.91	1.74	2.16	0.00284	0.0546	Gm6402
chr10	67560189	67560389	201	*	2.75	3.39	1.55	1.84	0.00285	0.0548	4930563J15Rik
chrX	94302977	94303177	201	*	4.13	4.73	3.07	1.65	0.00286	0.0549	Mir7673
chr4	148357459	148357659	201	*	2.93	3.7	1.15	2.55	0.00286	0.0549	Disp3
chr19	9029971	9030171	201	*	2.28	3.03	0.6	2.43	0.0029	0.0555	Ahnak
chr7	136060622	136060822	201	*	3.19	3.88	1.79	2.09	0.00291	0.0556	C030029H02Rik
chr10	41553906	41554106	201	*	2.06	2.75	0.71	2.04	0.00291	0.0556	5730435O14Rik
chr15	9893698	9893898	201	*	3.13	3.86	1.56	2.3	0.00291	0.0556	Spef2
chr15	22231605	22231805	201	*	4.03	4.66	2.88	1.77	0.00294	0.056	Hnrnpa1l2-ps2
chr10	6133223	6133585	363	*	3.56	4.1	2.68	1.43	0.00295	0.0561	Rgs17
chr12	50997273	50997473	201	*	3.42	4.03	2.34	1.69	0.00296	0.0564	1700008C04Rik
chr9	29472400	29472600	201	*	4.12	4.74	3	1.74	0.00298	0.0567	Ntm
chr18	76010899	76011099	201	*	4.19	4.87	2.83	2.05	0.00299	0.0569	Zbtb7c
chr10	98711596	98711796	201	*	4.02	4.64	2.93	1.71	0.00299	0.0569	Atp2b1
chr10	95840762	95840962	201	*	1.7	2.45	0	2.46	0.00301	0.0573	Eea1
chr13	52756179	52756379	201	*	2.45	3.11	1.19	1.91	0.00302	0.0574	BB123696
chr8	36027648	36027848	201	*	3.01	3.75	1.42	2.33	0.00303	0.0574	Prag1
chr6	86067181	86067381	201	*	4.08	4.69	2.98	1.71	0.00303	0.0574	Add2
chr7	82611343	82611543	201	*	4.09	4.79	2.68	2.12	0.00304	0.0576	Saxo2
chr16	91761225	91761425	201	*	3.36	4.04	2	2.04	0.00304	0.0576	Itsn1
chr5	14348537	14348737	201	*	4.58	5.17	3.57	1.59	0.00306	0.0578	Pclo
chr7	83074529	83074729	201	*	3.63	4.31	2.3	2.01	0.00307	0.058	A530021J07Rik
chr3	9779833	9780090	258	*	4.04	4.6	3.1	1.5	0.00308	0.0581	Pag1
chr18	43183358	43183558	201	*	2.29	3.09	0.31	2.78	0.00308	0.0581	Stk32a
chr7	73250762	73250962	201	*	5.29	5.79	4.52	1.27	0.00308	0.0582	4930429H19Rik
chr4	125185168	125185368	201	*	2.04	2.86	0	2.86	0.00309	0.0583	Zc3h12a
chr18	76011200	76011400	201	*	4.67	5.15	3.94	1.21	0.0031	0.0584	Zbtb7c
chr13	45582368	45583037	670	*	5.54	6.23	4.2	2.02	0.00313	0.059	Gmpr
chr15	78947750	78947950	201	*	4.21	4.76	3.31	1.45	0.00314	0.0591	Triobp
chr17	70511042	70511242	201	*	4.12	4.74	2.98	1.77	0.00316	0.0594	Dlgap1
chr1	150774436	150774636	201	*	3.1	3.71	2.05	1.66	0.00318	0.0598	Hmcn1
chr1	73457887	73458087	201	*	2.04	2.8	0.33	2.47	0.00319	0.0598	Pinc
chr9	94279163	94279363	201	*	3.77	4.34	2.82	1.51	0.0032	0.0601	Dipk2a
chr16	87354427	87354685	259	*	3.44	4.12	2.13	1.99	0.0032	0.0601	N6amt1
chr9	62622949	62623149	201	*	1.72	2.48	0	2.49	0.00321	0.0601	Itga11
chr2	5337754	5337954	201	*	3.03	3.68	1.83	1.85	0.00322	0.0604	Mir466d
chr2	35637999	35638354	356	*	4.7	5.24	3.85	1.39	0.00323	0.0604	Dab2ip
chr12	111243190	111243390	201	*	3.09	3.79	1.67	2.12	0.00323	0.0604	Amn
chr1	36762412	36762612	201	*	2.57	3.28	1.11	2.18	0.00324	0.0606	Zap70
chr6	59260897	59261097	201	*	2.8	3.47	1.51	1.96	0.00325	0.0607	Tigd2
chr6	92743532	92743894	363	*	4.32	4.86	3.44	1.43	0.00325	0.0607	Prickle2
chr13	10628341	10628541	201	*	3.48	4.16	2.15	2.01	0.00325	0.0607	Chrm3
chr1	155348662	155348862	201	*	2.83	3.42	1.83	1.59	0.00326	0.0608	Xpr1
chr2	158692343	158692543	201	*	2.58	3.27	1.19	2.08	0.00327	0.061	Ppp1r16b
chr14	118566236	118566436	201	*	2.85	3.46	1.77	1.69	0.00328	0.0611	Mir6391
chr8	127939775	127939975	201	*	4.18	4.78	3.15	1.63	0.00328	0.0611	Mir21c
chr15	24486555	24486755	201	*	3.03	3.74	1.59	2.14	0.00332	0.0619	Basp1
chr8	29789914	29790114	201	*	2.58	3.28	1.19	2.09	0.00335	0.0623	Unc5d
chr9	13587514	13587714	201	*	5.22	5.69	4.52	1.17	0.00337	0.0626	Maml2
chr9	66620434	66620634	201	*	2.38	3.17	0.43	2.74	0.00338	0.0628	Usp3
chr10	97889908	97890108	201	*	4.05	4.76	2.62	2.14	0.00339	0.0629	Gm10754
chr10	70307859	70308059	201	*	2.39	3.09	0.97	2.11	0.00339	0.0629	Slc16a9
chr3	119995153	119995353	201	*	2.49	3.27	0.71	2.56	0.00341	0.0632	Ptbp2
chr3	97435156	97435356	201	*	1.86	2.65	0	2.65	0.00341	0.0632	Olfr1402
chr18	17491795	17492181	387	*	4.13	4.7	3.18	1.52	0.00342	0.0633	4930545E07Rik
chr4	54425429	54425629	201	*	2.99	3.68	1.6	2.08	0.00343	0.0634	Zfp462
chr8	63459941	63460268	328	*	3.9	4.39	3.15	1.24	0.00346	0.0639	Sgo2b
chr14	68991985	68992185	201	*	2.11	2.84	0.57	2.27	0.00346	0.0639	Stc1
chr9	111562988	111563188	201	*	2.08	2.77	0.71	2.06	0.00349	0.0644	Dclk3
chr3	60533529	60533729	201	*	1.97	2.73	0.23	2.5	0.00349	0.0644	Mbnl1
chr9	121550487	121550687	201	*	4.96	5.6	3.78	1.82	0.00353	0.0649	Lyzl4os
chr14	39155957	39156157	201	*	2.53	3.15	1.44	1.71	0.00353	0.0649	Nrg3os
chr12	109936110	109936310	201	*	2.42	3.28	0	3.29	0.00354	0.0651	Mir3072
chr12	71922961	71923161	201	*	3.57	4.22	2.36	1.86	0.00354	0.0651	Daam1
chr9	59101120	59101463	344	*	3.71	4.44	2.19	2.25	0.00356	0.0652	Neo1
chr1	59670704	59670904	201	*	2.95	3.59	1.77	1.82	0.00359	0.0656	Sumo1
chr10	94332196	94332396	201	*	2.21	2.99	0.4	2.59	0.0036	0.0658	Tmcc3
chr1	39019473	39019673	201	*	4.32	5.01	2.94	2.07	0.00361	0.066	Pdcl3
chr19	43165494	43165694	201	*	1.64	2.39	0	2.39	0.00364	0.0664	Hpse2
chr8	77769002	77769202	201	*	1.55	2.28	0	2.28	0.00365	0.0666	Ednra
chrX	101131082	101131282	201	*	1.55	2.28	0	2.28	0.00365	0.0666	Slc7a3
chrX	11378317	11378517	201	*	3.86	4.55	2.47	2.08	0.00366	0.0667	H2al1j
chr2	32130564	32130764	201	*	1.6	2.34	0	2.35	0.00366	0.0667	Prrc2b
chr7	48807423	48807623	201	*	2.92	3.56	1.74	1.82	0.00366	0.0667	Zdhhc13
chr13	93921560	93921760	201	*	3.03	3.75	1.54	2.2	0.00367	0.0668	Mir5624
chr1	86079361	86079561	201	*	1.69	2.45	0	2.45	0.00368	0.067	Psmd1
chr11	83730511	83730711	201	*	2.14	2.82	0.78	2.04	0.00369	0.067	Wfdc21
chr2	115309784	115309984	201	*	3.64	4.31	2.35	1.96	0.00371	0.0674	4930528P14Rik
chr6	43159574	43159774	201	*	2.51	3.15	1.31	1.84	0.00374	0.0678	Olfr237
chr19	41712908	41713108	201	*	2.15	2.81	0.88	1.93	0.00376	0.0679	Slit1
chr11	31199502	31199702	201	*	2.93	3.6	1.63	1.97	0.00376	0.0679	Stc2
chr7	70614954	70615154	201	*	3.8	4.47	2.49	1.98	0.00376	0.0679	Nr2f2
chr1	103439268	103439468	201	*	2.98	3.67	1.63	2.04	0.00376	0.068	Cdh20
chr17	9222632	9222832	201	*	1.71	2.47	0	2.47	0.00379	0.0684	6530411M01Rik
chr5	112859826	112860026	201	*	3.78	4.35	2.84	1.51	0.00379	0.0684	Myo18b
chr5	127442198	127442398	201	*	2.41	3.24	0.31	2.93	0.0038	0.0685	Tmem132cos
chr11	13133397	13133597	201	*	2.17	2.94	0.4	2.54	0.00381	0.0686	Cobl
chr8	47568184	47568384	201	*	2.47	3.19	0.97	2.21	0.00382	0.0688	Rwdd4a
chr11	59927521	59927835	315	*	3.47	4.13	2.24	1.89	0.00383	0.0688	1810063I02Rik
chr5	149528154	149528525	372	*	5.32	5.89	4.37	1.52	0.00383	0.0688	Wdr95
chr17	86420908	86421108	201	*	3.94	4.52	2.95	1.57	0.00388	0.0695	2010106C02Rik
chr14	55867094	55867294	201	*	2.1	2.78	0.76	2.01	0.00388	0.0695	Nynrin
chr10	68590025	68590225	201	*	3.94	4.57	2.82	1.75	0.0039	0.0698	Cabcoco1
chr9	102054803	102055003	201	*	3.44	4.12	2.12	2	0.00391	0.0699	Mir7243
chr16	60392191	60392391	201	*	2.49	3.26	0.73	2.53	0.00392	0.0701	Epha6
chr1	168091639	168091839	201	*	2.49	3.13	1.31	1.83	0.00396	0.0707	Pbx1
chr9	111918611	111918811	201	*	2	2.66	0.74	1.93	0.00396	0.0707	Mir128-2
chr1	192474473	192474673	201	*	4.61	5.26	3.41	1.85	0.00398	0.071	Kcnh1
chr9	73005868	73006068	201	*	1.61	2.35	0	2.36	0.00398	0.071	Ccpg1
chr14	13047426	13047626	201	*	2.9	3.69	1.03	2.66	0.00399	0.071	Cadps
chr1	157493805	157494005	201	*	2.32	3.17	0	3.18	0.00399	0.071	Sec16b
chr16	26309272	26309472	201	*	3.76	4.34	2.76	1.57	0.00399	0.071	Cldn1
chr11	11812211	11812411	201	*	3.28	3.97	1.87	2.1	0.004	0.0711	Fignl1
chr13	104640791	104640991	201	*	2.23	2.95	0.71	2.24	0.004	0.0711	Cwc27
chr10	95251405	95251605	201	*	3.26	4.04	1.42	2.62	0.00403	0.0715	Cradd
chr11	121627203	121627403	201	*	3.22	3.99	1.46	2.53	0.00404	0.0716	B3gntl1
chr4	125259248	125259448	201	*	3.45	4.03	2.44	1.6	0.00405	0.0718	Zc3h12a
chr1	62546642	62546842	201	*	3.02	3.65	1.87	1.78	0.00405	0.0718	Nrp2
chr6	144477375	144477575	201	*	3.75	4.36	2.64	1.73	0.00406	0.0719	Sox5os3
chr10	10296777	10296977	201	*	1.99	2.8	0	2.8	0.00406	0.0719	Adgb
chr10	103592903	103593103	201	*	3.42	4.03	2.37	1.66	0.00408	0.072	Slc6a15
chr3	82275005	82275205	201	*	3.52	4.2	2.2	2	0.00408	0.0721	Map9
chr10	90358534	90358734	201	*	2.41	3.16	0.71	2.45	0.00409	0.0722	Anks1b
chr14	8135297	8135497	201	*	3.59	4.18	2.58	1.6	0.00413	0.0727	Pxk
chr13	42726132	42726332	201	*	2.89	3.59	1.48	2.11	0.00413	0.0727	Phactr1
chr6	38144454	38144654	201	*	3.17	3.76	2.16	1.6	0.00414	0.0728	Atp6v0a4
chr2	152375809	152376073	265	*	3.51	4.02	2.72	1.3	0.00414	0.0728	Nrsn2
chr9	121601084	121601284	201	*	3.91	4.47	2.96	1.52	0.00415	0.073	Lyzl4os
chr12	94497196	94497396	201	*	3.01	3.72	1.54	2.18	0.00418	0.0734	Mir8099-2
chr1	80658142	80658464	323	*	3.87	4.45	2.86	1.59	0.00419	0.0734	Dock10
chr11	48174121	48174321	201	*	2.01	2.72	0.57	2.15	0.00419	0.0734	Rack1
chr4	123365149	123365349	201	*	1.99	2.67	0.64	2.03	0.0042	0.0735	Bmp8a
chr9	108689971	108690171	201	*	2.88	3.66	1.05	2.61	0.00425	0.0742	Prkar2a
chr9	111408369	111408764	396	*	4.13	4.8	2.85	1.95	0.00426	0.0743	Dclk3
chr7	40097507	40097707	201	*	3.07	3.71	1.88	1.83	0.00427	0.0744	4933402C06Rik
chr4	114658064	114658264	201	*	1.78	2.55	0	2.56	0.00427	0.0744	Gm12830
chr17	47301208	47301408	201	*	2.02	2.83	0	2.83	0.0043	0.0748	Mrps10
chr16	38073539	38073739	201	*	2.59	3.33	0.97	2.36	0.0043	0.0748	Gsk3b
chr13	116110938	116111138	201	*	1.86	2.65	0	2.65	0.00431	0.0749	Isl1
chrX	7878074	7878274	201	*	4.08	4.53	3.43	1.09	0.00434	0.0754	Pim2
chr3	21272220	21272420	201	*	3.19	3.86	1.88	1.99	0.00434	0.0754	Tbl1xr1
chr2	15594494	15594694	201	*	2.99	3.58	1.98	1.6	0.00435	0.0754	Malrd1
chr11	115775874	115776074	201	*	2.49	3.2	0.99	2.21	0.00435	0.0754	Tmem94
chr6	88683292	88683492	201	*	3.67	4.39	2.19	2.2	0.00436	0.0755	Mgll
chr9	62591819	62592019	201	*	3.02	3.76	1.43	2.33	0.00438	0.0757	Coro2b
chr18	86778645	86778845	201	*	1.87	2.58	0.4	2.18	0.00438	0.0757	Cbln2
chr2	52400837	52401037	201	*	1.85	2.63	0	2.64	0.00439	0.0758	Arl5a
chr9	16273819	16274019	201	*	4.4	5.11	2.92	2.19	0.00439	0.0758	Fat3
chr17	31400520	31400720	201	*	3.17	3.8	2.04	1.77	0.00439	0.0758	Pde9a
chr13	70417625	70417887	263	*	3.51	4.04	2.67	1.37	0.00443	0.0763	1700100L14Rik
chr3	85599930	85600130	201	*	2.69	3.38	1.35	2.02	0.00444	0.0765	Gatb
chr4	135833424	135833624	201	*	4.13	4.68	3.22	1.46	0.00445	0.0766	Srsf10
chr17	81275572	81275772	201	*	4.26	4.89	3.08	1.81	0.00445	0.0766	Thumpd2
chr3	123553029	123553229	201	*	3.07	3.81	1.47	2.34	0.00448	0.0771	Snhg8
chr5	69815276	69815476	201	*	3.42	4.09	2.15	1.94	0.0045	0.0772	Gnpda2
chr15	62809200	62809400	201	*	2.41	3.08	1.1	1.99	0.0045	0.0772	H2afy3
chr5	113149176	113149376	201	*	3.25	3.89	2.07	1.82	0.00455	0.0781	2900026A02Rik
chr9	105987978	105988178	201	*	1.95	2.69	0.33	2.36	0.00456	0.0782	Col6a5
chr12	31267790	31267990	201	*	2.52	3.15	1.38	1.77	0.00459	0.0786	Lamb1
chr2	105334375	105334575	201	*	2.6	3.24	1.44	1.8	0.00462	0.0791	Rcn1
chr7	47019839	47020039	201	*	4.76	5.39	3.62	1.78	0.00464	0.0794	Spty2d1
chr15	28640653	28640925	273	*	2.76	3.51	1.13	2.39	0.00467	0.0799	Dnah5
chr1	189321160	189321360	201	*	2.65	3.39	1.08	2.3	0.00468	0.08	Kcnk2
chr1	5950738	5950938	201	*	2.27	2.88	1.16	1.72	0.0047	0.0801	Npbwr1
chr13	57876926	57877460	535	*	4.9	5.39	4.17	1.22	0.0047	0.0802	Spock1
chr4	68536097	68536297	201	*	2.22	2.94	0.71	2.23	0.00471	0.0803	Gm12911
chr9	70290857	70291057	201	*	3	3.64	1.83	1.81	0.00473	0.0805	Myo1e
chr6	23356226	23356426	201	*	3.25	3.86	2.19	1.67	0.00477	0.0813	Fezf1
chr6	135838326	135838526	201	*	2.54	3.29	0.86	2.43	0.00478	0.0814	4930425L21Rik
chr18	29396239	29396439	201	*	5.17	5.77	4.12	1.66	0.00479	0.0815	4930527G23Rik
chr18	79669375	79669575	201	*	3.36	4.06	1.97	2.09	0.0048	0.0817	Gm36718
chr2	17559681	17559881	201	*	2.8	3.52	1.31	2.21	0.0048	0.0817	Mir6419
chr17	9632202	9632402	201	*	2.17	2.8	1	1.8	0.00481	0.0817	Pabpc6
chr1	63603433	63603633	201	*	3.15	3.79	1.96	1.83	0.00481	0.0817	Gm39653
chr3	79808767	79809044	278	*	3.26	3.93	1.97	1.96	0.00483	0.0819	Tmem144
chr9	76763982	76764182	201	*	2.93	3.64	1.42	2.22	0.00483	0.0819	Fam83b
chrX	40921884	40922278	395	*	4.45	5.02	3.48	1.54	0.00483	0.0819	Gria3
chr2	97202324	97202524	201	*	1.94	2.63	0.57	2.06	0.00486	0.0823	Lrrc4c
chr6	101446860	101447060	201	*	2.86	3.5	1.64	1.86	0.00488	0.0826	Pdzrn3
chr12	58844960	58845160	201	*	2.78	3.44	1.55	1.89	0.00489	0.0826	Sec23a
chr10	43106194	43106394	201	*	3.22	3.88	1.98	1.89	0.0049	0.0827	Sobp
chr1	125858715	125858915	201	*	2.94	3.53	1.91	1.62	0.00493	0.0833	Lypd1
chr2	13776180	13776539	360	*	3.36	3.96	2.3	1.66	0.00493	0.0833	St8sia6
chr6	30492585	30492785	201	*	4.21	4.75	3.35	1.4	0.00495	0.0835	Tmem209
chr2	76491997	76492197	201	*	3.51	4.14	2.34	1.81	0.00496	0.0836	Osbpl6
chrX	10907521	10907721	201	*	2.27	2.96	0.91	2.05	0.00497	0.0837	Mid1ip1
chr11	66072798	66072998	201	*	2.74	3.43	1.4	2.02	0.00497	0.0837	Gm12296
chr8	18595420	18595620	201	*	1.84	2.54	0.43	2.11	0.00497	0.0837	Mcph1
chr5	9553061	9553261	201	*	2.24	2.9	0.97	1.93	0.00499	0.0839	Grm3
chr1	107535139	107535339	201	*	2.04	2.71	0.78	1.92	0.005	0.0839	Serpinb10
chr18	27124076	27124276	201	*	2.25	2.91	1	1.91	0.00509	0.0853	Celf4
chr16	58512946	58513146	201	*	1.74	2.5	0	2.51	0.0051	0.0855	St3gal6
chr12	80545469	80545669	201	*	4.06	4.64	3.07	1.57	0.00511	0.0856	Galnt16
chr13	10466348	10466548	201	*	2.82	3.51	1.46	2.05	0.00513	0.0859	Chrm3
chr11	108287475	108287840	366	*	3.48	4.17	2.14	2.02	0.00514	0.086	Prkca
chr9	62800370	62800570	201	*	2.1	2.92	0	2.93	0.00515	0.0861	Fem1b
chr5	53711788	53711988	201	*	4.2	4.83	3.05	1.78	0.00516	0.0861	Cckar
chr14	9330171	9330371	201	*	4.2	4.7	3.45	1.25	0.00516	0.0862	Mnd1-ps
chr6	28587736	28587936	201	*	2.48	3.09	1.41	1.68	0.00518	0.0864	Snd1
chr2	107141197	107141397	201	*	2.67	3.32	1.43	1.89	0.00518	0.0864	Fshb
chr7	125672098	125672298	201	*	2.94	3.59	1.73	1.86	0.00519	0.0864	Gtf3c1
chr2	22621942	22622142	201	*	4.46	5.18	2.94	2.24	0.00522	0.0868	Gad2
chr1	71896587	71896787	201	*	2.83	3.49	1.57	1.91	0.00523	0.087	Gm8883
chr17	66926811	66927011	201	*	2.44	3.21	0.71	2.49	0.00524	0.0871	Mir5709
chr8	64871597	64871797	201	*	2.32	2.95	1.16	1.78	0.00526	0.0873	Klhl2
chr14	25464619	25464819	201	*	2.03	2.74	0.6	2.14	0.00526	0.0873	Zmiz1
chr1	87740591	87740791	201	*	2.97	3.59	1.85	1.73	0.00527	0.0874	Gm33517
chr3	105581495	105581695	201	*	3.56	4.22	2.3	1.92	0.00528	0.0876	Ddx20
chr10	71131732	71132145	414	*	3.81	4.34	2.98	1.36	0.0053	0.0879	Bicc1
chr6	125028363	125028563	201	*	4.11	4.64	3.24	1.4	0.00532	0.0881	Ing4
chr19	57826535	57826735	201	*	3.38	4.1	1.86	2.24	0.00534	0.0883	Atrnl1
chr1	164247826	164248026	201	*	2.93	3.68	1.31	2.37	0.00535	0.0884	Slc19a2
chr13	58024125	58024442	318	*	4.07	4.58	3.29	1.29	0.00537	0.0887	Mir874
chr17	24972941	24973141	201	*	3.17	3.83	1.93	1.9	0.00539	0.0888	Jpt2
chr13	99967198	99967398	201	*	5.4	5.89	4.65	1.24	0.00539	0.0888	Mccc2
chr10	86258303	86258503	201	*	2.33	3.14	0.31	2.83	0.0054	0.0889	Timp3
chr10	99350532	99350774	243	*	3.34	3.88	2.47	1.42	0.0054	0.0889	Dusp6
chr2	71163002	71163202	201	*	3.95	4.49	3.05	1.44	0.00543	0.0893	Cybrd1
chr1	152235890	152236090	201	*	2.23	2.91	0.91	2	0.00544	0.0895	1700025G04Rik
chr5	130730189	130730389	201	*	2.08	2.86	0.31	2.55	0.00545	0.0896	Caln1
chr18	86449282	86449482	201	*	3.23	3.82	2.23	1.59	0.0055	0.0903	Neto1
chr1	93705507	93705707	201	*	2.12	2.86	0.57	2.29	0.00553	0.0907	Bok
chr1	114836096	114836296	201	*	2.17	2.94	0.4	2.54	0.00553	0.0908	Cntnap5a
chr1	174044480	174044680	201	*	2.83	3.44	1.77	1.67	0.00555	0.091	Olfr433
chr7	122879206	122879406	201	*	2.56	3.25	1.19	2.06	0.0056	0.0918	4930413G21Rik
chr3	133545041	133545241	201	*	3.33	3.96	2.19	1.78	0.00561	0.0918	Tet2
chr12	77538155	77538355	201	*	3.04	3.81	1.29	2.52	0.00564	0.0922	Fut8
chr7	93507997	93508197	201	*	4.1	4.7	3.05	1.65	0.00564	0.0922	Gm15501
chr9	52719676	52720027	352	*	4.93	5.44	4.12	1.32	0.00564	0.0922	Gm1715
chr7	133730485	133730685	201	*	3.17	3.94	1.39	2.55	0.00564	0.0922	Uros
chr15	66044209	66044409	201	*	1.95	2.75	0	2.75	0.00569	0.0928	Hhla1
chr11	50009038	50009238	201	*	4.1	4.66	3.18	1.48	0.0057	0.0928	Rnf130
chr8	87932943	87933143	201	*	2.48	3.16	1.14	2.03	0.00571	0.0931	Zfp423
chr8	55622482	55622682	201	*	5.16	5.7	4.28	1.42	0.00572	0.0931	Adam29
chr8	10594499	10594699	201	*	3.05	3.67	1.91	1.76	0.00573	0.0932	B930025P03Rik
chr11	11128017	11128217	201	*	2.46	3.18	0.97	2.2	0.00573	0.0932	Vwc2
chr12	26796439	26796639	201	*	3.53	4.2	2.23	1.97	0.00573	0.0932	4933409F18Rik
chr9	80648981	80649181	201	*	2.94	3.64	1.55	2.09	0.00576	0.0936	Impg1
chr2	58834878	58835256	379	*	3.18	3.78	2.14	1.64	0.00576	0.0936	Upp2
chr5	112507746	112507946	201	*	3.81	4.42	2.72	1.71	0.00576	0.0936	Gm6588
chr19	52380382	52380582	201	*	3.56	4.18	2.43	1.76	0.00576	0.0936	Ins1
chr14	80063049	80063249	201	*	1.71	2.42	0.23	2.19	0.00578	0.0938	Olfm4
chr1	90007150	90007350	201	*	4.69	5.37	3.4	1.97	0.00581	0.0943	Asb18
chr19	35262079	35262279	201	*	2.43	3.09	1.19	1.9	0.00584	0.0946	Mir1950
chr7	91503176	91503376	201	*	1.85	2.52	0.57	1.96	0.00585	0.0947	Dlg2
chr15	75575339	75575610	272	*	3.47	4.08	2.42	1.66	0.00586	0.0949	Ly6h
chr5	83494312	83494512	201	*	3.82	4.38	2.86	1.52	0.00587	0.0949	Tecrl
chr9	123366325	123366525	201	*	3.37	4.07	1.96	2.11	0.0059	0.0954	Lars2
chr12	52032125	52032325	201	*	2.85	3.46	1.79	1.67	0.0059	0.0954	Gpr33
chr7	115306501	115306701	201	*	2.69	3.43	1.1	2.33	0.00592	0.0955	A730082K24Rik
chr8	94167363	94167563	201	*	2.45	3.06	1.38	1.68	0.00592	0.0955	Mt2
chr4	52423723	52423923	201	*	5.13	5.73	4.08	1.65	0.00593	0.0956	Smc2os
chr5	3750609	3750809	201	*	2.47	3.1	1.31	1.8	0.00593	0.0956	Ankib1
chr1	73175132	73175499	368	*	4.27	4.96	2.92	2.04	0.00599	0.0965	1700027A15Rik
chr2	119408419	119408619	201	*	1.78	2.49	0.31	2.19	0.00604	0.0972	Chac1
chr13	69861966	69862166	201	*	2.96	3.58	1.86	1.72	0.00605	0.0973	Med10
chr4	106370921	106371121	201	*	2.08	2.72	0.88	1.85	0.00606	0.0974	Usp24
chr13	109641809	109642009	201	*	1.57	2.3	0	2.31	0.00606	0.0974	Mir1904
chr12	29831498	29831698	201	*	3.67	4.27	2.63	1.64	0.0061	0.0981	Pxdn
chr3	133244136	133244336	201	*	4.65	5.02	4.14	0.88	0.00611	0.0981	Arhgef38
chr18	43360289	43360569	281	*	2.9	3.57	1.59	1.98	0.00612	0.0982	Dpysl3
chr14	109467084	109467284	201	*	3.85	4.41	2.91	1.5	0.00613	0.0983	Slitrk1
chr9	54343054	54343351	298	*	3.2	3.88	1.87	2.01	0.00616	0.0987	Gldnos
chr6	149134425	149134690	266	*	3.37	4.04	2.07	1.97	0.00616	0.0987	Etfbkmt
chr14	12067746	12067946	201	*	2.58	3.36	0.78	2.58	0.00617	0.0988	Ptprg
chr12	106819718	106819918	201	*	1.77	2.46	0.4	2.07	0.00618	0.0989	4933406K04Rik
chr12	89877457	89877657	201	*	3.69	4.27	2.71	1.56	0.00619	0.099	Nrxn3
chr15	10299359	10299559	201	*	2.71	3.41	1.33	2.07	0.00619	0.099	Prlr
chr3	114435376	114435576	201	*	2.42	3.04	1.31	1.73	0.0062	0.099	Col11a1
chr19	54636143	54636343	201	*	3.1	3.82	1.56	2.26	0.00621	0.0991	Gpam
chr13	111845422	111845703	282	*	3.8	4.4	2.74	1.66	0.00622	0.0992	Gm15326
chr3	8348062	8348262	201	*	2.48	3.2	0.97	2.23	0.00622	0.0992	Gm6194
chr11	83999092	83999292	201	*	3.62	4.1	2.89	1.22	0.00624	0.0995	Synrg
chr12	17094189	17094389	201	*	3.36	3.91	2.46	1.44	0.00625	0.0995	2410004P03Rik
chr14	25377841	25378233	393	*	5.52	6	4.8	1.2	0.00626	0.0998	Zmiz1
chr15	43249275	43249475	201	*	1.98	2.65	0.71	1.94	0.00627	0.0998	Eif3e

## Sheet: Veh peaks
chromosome	start	end	size	strand	Conc	Conc_E2	Conc_Veh	Fold	p-value	FDR	Gene annotation
chr4	150168492	150168692	201	*	2.41	0.06	3.26	-3.2	6.23e-06	0.000426	Slc2a7
chr6	137188750	137188950	201	*	3.54	2.24	4.21	-1.96	1.82e-05	0.000977	Rerg
chr15	35155139	35155339	201	*	2.27	0.06	3.1	-3.04	2.51e-05	0.00124	Stk3
chr5	70659256	70659456	201	*	2.59	0.38	3.43	-3.05	3.69e-05	0.00169	Gabrg1
chr8	119798245	119798445	201	*	3.32	2.01	4	-1.99	7.43e-05	0.00292	Meak7
chr9	49494024	49494224	201	*	2.86	1.14	3.62	-2.48	7.76e-05	0.00301	Ttc12
chr10	63377598	63377798	201	*	2.67	1.01	3.42	-2.41	9.98e-05	0.0037	Dnajc12
chr18	53951285	53951485	201	*	2.47	0.72	3.23	-2.52	0.000159	0.00536	Csnk1g3
chr6	15197381	15197581	201	*	2.32	0.43	3.11	-2.68	0.000168	0.00558	Foxp2
chr11	96910127	96910327	201	*	2.25	0.3	3.05	-2.75	0.000195	0.00634	Cdk5rap3
chr7	144038317	144038517	201	*	2.13	0.06	2.95	-2.88	0.000198	0.00638	Mir3105
chr2	38592154	38592354	201	*	2.08	0.06	2.89	-2.82	0.000201	0.00648	Psmb7
chr10	41893669	41893869	201	*	2.77	1.25	3.49	-2.24	0.000225	0.00712	Sesn1
chr9	53902978	53903178	201	*	2.12	0.06	2.94	-2.87	0.000227	0.00718	Sln
chr1	194795404	194795750	347	*	3.66	2.2	4.37	-2.17	0.000229	0.00723	Mir3962
chr7	101005161	101005430	270	*	2.05	0.06	2.85	-2.79	0.000231	0.00729	P2ry2
chr18	84616721	84616921	201	*	2.34	0.72	3.08	-2.37	0.000278	0.00838	Zfp407
chr10	39170272	39170472	201	*	2.35	0.72	3.1	-2.38	0.000288	0.00857	Ccn6
chr7	27797989	27798189	201	*	1.98	0.06	2.78	-2.71	0.000324	0.00937	Zfp626
chr17	88788864	88789064	201	*	2.41	0.72	3.17	-2.46	0.000328	0.00949	Lhcgr
chr17	8592760	8592960	201	*	2.78	1.34	3.48	-2.14	0.00039	0.011	Pde10a
chr2	164402946	164403146	201	*	2.2	0.5	2.95	-2.45	0.000414	0.0115	Rbpjl
chr11	106160165	106160365	201	*	3.32	2.13	3.96	-1.83	0.0005	0.0132	Limd2
chr15	98600390	98600590	201	*	2.86	1.65	3.52	-1.87	0.000521	0.0137	Adcy6
chr12	87419039	87419239	201	*	2.4	0.72	3.16	-2.44	0.000566	0.0147	Mir3068
chr2	156584958	156585158	201	*	2.72	1.4	3.39	-1.99	0.000567	0.0147	Gm14169
chrX	151016915	151017115	201	*	3.47	2.39	4.08	-1.69	0.000586	0.0151	Gnl3l
chr10	80357977	80358177	201	*	2.59	1.16	3.29	-2.12	0.000631	0.0161	Plk5
chr5	48779475	48779675	201	*	2.31	0.68	3.06	-2.38	0.000639	0.0162	Kcnip4
chr2	98178837	98179037	201	*	1.97	0.06	2.77	-2.71	0.000663	0.0167	Lrrc4c
chr11	107876072	107876272	201	*	2.7	1.34	3.39	-2.05	0.000796	0.0194	Cacng5
chr5	121330967	121331167	201	*	2.26	0.5	3.03	-2.53	0.000798	0.0194	Trafd1
chr9	111683547	111683747	201	*	2.63	1.19	3.33	-2.15	0.000831	0.0201	Stac
chr5	37769156	37769356	201	*	3.57	2.6	4.15	-1.54	0.000862	0.0207	Cytl1
chr17	73263087	73263287	201	*	2.25	0.72	2.98	-2.26	0.000952	0.0225	Capn13
chr10	9008127	9008327	201	*	2.76	1.56	3.4	-1.84	0.00112	0.0258	Sash1
chr3	135085170	135085370	201	*	2.75	1.56	3.4	-1.84	0.00116	0.0266	Cenpe
chr15	84392958	84393217	260	*	2.91	1.63	3.57	-1.94	0.00119	0.0271	Shisal1
chr11	84429697	84429897	201	*	2.06	0.3	2.83	-2.53	0.00125	0.0282	Aatf
chr1	170900866	170901066	201	*	2.94	1.71	3.59	-1.88	0.00129	0.029	Fcrlb
chr1	83389585	83389844	260	*	2.98	1.91	3.59	-1.68	0.00129	0.0291	Sphkap
chr2	142403096	142403296	201	*	2.02	0.06	2.82	-2.76	0.00129	0.0291	Kif16b
chr10	5507551	5507751	201	*	2.32	0.78	3.04	-2.26	0.00133	0.0298	Syne1
chr1	164219570	164219835	266	*	2.61	1.09	3.33	-2.24	0.00142	0.0313	Gm51287
chr16	58663127	58663327	201	*	3.07	1.87	3.72	-1.85	0.00142	0.0314	Cpox
chr1	154167800	154168000	201	*	2.86	1.42	3.56	-2.14	0.00144	0.0316	Zfp648
chr11	101146476	101146676	201	*	3.17	2.21	3.74	-1.53	0.00155	0.0336	Tubg2
chr6	54242430	54242630	201	*	2.24	0.72	2.96	-2.24	0.00155	0.0337	Chn2
chr1	154210841	154211041	201	*	1.72	0.06	2.48	-2.41	0.00156	0.0338	Zfp648
chr15	79882751	79882951	201	*	3.74	2.93	4.26	-1.32	0.00156	0.0338	Apobec3
chr17	3571012	3571212	201	*	2.03	0.43	2.77	-2.34	0.00163	0.0351	1700102H20Rik
chr2	120265011	120265211	201	*	2.41	0.72	3.17	-2.46	0.00165	0.0355	Pla2g4e
chr15	60701327	60701527	201	*	3.38	2.37	3.97	-1.6	0.00174	0.037	9930014A18Rik
chr16	92382599	92382799	201	*	2.63	1.36	3.29	-1.92	0.00177	0.0375	Gm29805
chr5	72315388	72315588	201	*	2.04	0.5	2.77	-2.27	0.00177	0.0375	Atp10d
chrX	17456664	17456864	201	*	2.78	1.63	3.41	-1.78	0.00178	0.0378	Fundc1
chr9	49570748	49570948	201	*	3.43	2.3	4.05	-1.75	0.00179	0.0378	Gm11149
chr14	73502986	73503186	201	*	2.42	0.98	3.13	-2.14	0.0018	0.0379	Med4
chr6	100286945	100287145	201	*	1.94	0.06	2.73	-2.67	0.00182	0.0383	Rybp
chr17	15285471	15285671	201	*	2.02	0.5	2.75	-2.24	0.00188	0.0394	Gm5091
chr1	88576273	88576473	201	*	1.83	0.06	2.6	-2.54	0.00194	0.0403	Gm19589
chr11	56991659	56991859	201	*	2.22	0.61	2.96	-2.34	0.00197	0.0408	Gria1
chr3	105546850	105547050	201	*	3	1.73	3.66	-1.93	0.00198	0.0411	Kcnd3os
chr7	115132287	115132487	201	*	1.78	0.06	2.55	-2.48	0.00207	0.0425	A730082K24Rik
chr15	78718452	78718652	201	*	2.9	1.83	3.51	-1.69	0.00208	0.0427	Elfn2
chr17	31119488	31119688	201	*	2.17	0.5	2.92	-2.42	0.00211	0.0431	Tff3
chr12	85169571	85169771	201	*	2.75	1.58	3.38	-1.81	0.0022	0.0446	Pgf
chr6	88942705	88942905	201	*	4.54	3.81	5.03	-1.22	0.00228	0.0459	Tpra1
chr12	80273437	80273637	201	*	3.83	3.05	4.33	-1.28	0.00228	0.0459	Actn1
chr1	120075558	120075758	201	*	2.09	0.65	2.8	-2.15	0.00231	0.0463	Tmem37
chr13	114892153	114892353	201	*	2.3	0.96	2.98	-2.03	0.00235	0.0471	Itga2
chr14	50785156	50785356	201	*	2.15	0.75	2.85	-2.11	0.00245	0.0485	Ttc5
chr2	162914596	162914796	201	*	2.35	1.14	2.99	-1.86	0.00247	0.0489	Srsf6
chr14	36919271	36919471	201	*	2.31	1.01	2.98	-1.97	0.00253	0.0498	Ccser2
chr10	41678764	41678964	201	*	2.43	1.04	3.13	-2.09	0.00253	0.0498	Ccdc162
chr11	3514541	3514854	314	*	3.74	2.8	4.3	-1.5	0.00256	0.0501	Selenom
chr2	37908834	37909034	201	*	3.19	1.96	3.85	-1.89	0.00257	0.0503	Crb2
chr8	32796203	32796403	201	*	3.33	2.24	3.94	-1.7	0.00263	0.0513	Gm3985
chr12	7191915	7192115	201	*	2.85	1.76	3.47	-1.71	0.00267	0.052	1700101O22Rik
chr5	44785344	44785544	201	*	2.75	1.19	3.49	-2.3	0.00267	0.052	Ldb2
chr1	72874835	72875035	201	*	3.19	1.82	3.88	-2.06	0.00269	0.0523	Igfbp5
chr15	91376988	91377188	201	*	1.79	0.3	2.51	-2.21	0.0027	0.0523	Abcd2
chr6	127325096	127325296	201	*	2.12	0.5	2.87	-2.37	0.00271	0.0525	Gm38404
chr8	125567666	125567866	201	*	1.79	0.06	2.56	-2.5	0.00271	0.0525	Sipa1l2
chr4	137675924	137676124	201	*	2.2	0.68	2.92	-2.24	0.00275	0.0531	Rap1gap
chr1	119345440	119345640	201	*	1.68	0.06	2.43	-2.36	0.00276	0.0533	Inhbb
chr4	82592686	82592886	201	*	2.72	1.67	3.32	-1.66	0.00276	0.0533	Gm11266
chr3	52498555	52498755	201	*	3.28	2.25	3.88	-1.63	0.00279	0.0538	Gm30173
chr10	60941986	60942186	201	*	3.07	2.04	3.67	-1.63	0.0028	0.0539	Pldi
chr19	38506163	38506363	201	*	3.25	2.21	3.84	-1.64	0.0029	0.0555	Plce1
chr14	59884505	59884705	201	*	2.26	0.43	3.04	-2.61	0.0029	0.0555	Atp8a2
chr6	118047025	118047225	201	*	2.53	1.21	3.21	-2	0.00291	0.0556	Rasgef1a
chr5	92656359	92656559	201	*	2.02	0.5	2.74	-2.24	0.00291	0.0556	Ccdc158
chr4	86555140	86555340	201	*	2.5	1.11	3.19	-2.08	0.00302	0.0573	Saxo1
chr14	36049049	36049249	201	*	2.44	0.72	3.2	-2.49	0.00303	0.0574	4930474N05Rik
chr1	169467926	169468126	201	*	2.9	1.84	3.51	-1.67	0.00316	0.0594	Nuf2
chr3	52088448	52088648	201	*	3.12	2.04	3.73	-1.69	0.00318	0.0598	Maml3
chr8	38944111	38944311	201	*	1.84	0.3	2.57	-2.27	0.00322	0.0603	Tusc3
chr4	141142319	141142519	201	*	2.83	1.73	3.44	-1.71	0.00339	0.0629	Szrd1
chr6	135026226	135026426	201	*	2.66	1.56	3.28	-1.72	0.00341	0.0632	Ddx47
chr10	96577979	96578179	201	*	2.46	1.21	3.12	-1.91	0.00341	0.0632	Btg1
chr7	99229465	99229665	201	*	1.74	0.06	2.5	-2.44	0.00346	0.0639	Mogat2
chr9	122922912	122923112	201	*	3.01	1.93	3.63	-1.7	0.00349	0.0644	Zfp105
chr15	82268358	82268558	201	*	2.78	1.42	3.47	-2.04	0.0035	0.0646	Septin3
chr9	96196113	96196313	201	*	3.21	2.16	3.81	-1.65	0.00351	0.0646	Tfdp2
chr15	9785702	9785902	201	*	1.77	0.06	2.53	-2.47	0.00353	0.0649	Spef2
chr17	12531197	12531397	201	*	1.75	0.06	2.5	-2.44	0.00353	0.0649	Slc22a3
chr10	39438908	39439108	201	*	1.61	0.06	2.34	-2.28	0.00356	0.0652	Fyn
chr7	115866292	115866492	201	*	2.02	0.65	2.71	-2.06	0.00356	0.0652	Sox6
chr4	69777313	69777513	201	*	1.78	0.06	2.54	-2.48	0.00357	0.0653	Cdk5rap2
chr4	81900076	81900276	201	*	2.54	1.3	3.2	-1.9	0.00357	0.0654	Gm5860
chr17	67698837	67699037	201	*	2.09	0.65	2.79	-2.15	0.00362	0.0661	Lama1
chr12	89045848	89046048	201	*	2.47	1.11	3.16	-2.04	0.0037	0.0672	Nrxn3
chr7	80849832	80850032	201	*	2.44	1.21	3.1	-1.89	0.00373	0.0676	Zscan2
chr2	132379847	132380047	201	*	1.9	0.3	2.63	-2.34	0.00375	0.0679	Prokr2
chr11	54904338	54904538	201	*	3.44	2.61	3.96	-1.34	0.00376	0.0679	Gpx3
chr12	4548705	4548905	201	*	2.78	1.68	3.4	-1.72	0.00377	0.0681	Gm31938
chr12	44292384	44292584	201	*	2.32	1.01	2.99	-1.98	0.00377	0.0681	Pnpla8
chr2	153161417	153161617	201	*	3.65	2.78	4.2	-1.42	0.00379	0.0684	Tm9sf4
chr13	112204886	112205197	312	*	3.02	1.84	3.66	-1.82	0.00379	0.0684	Ankrd55
chr9	23675734	23675997	264	*	2.9	1.57	3.58	-2.01	0.00382	0.0688	Npsr1
chr13	41801400	41801600	201	*	2.35	0.84	3.07	-2.23	0.00383	0.0688	Adtrp
chr13	45917271	45917471	201	*	1.61	0.06	2.34	-2.28	0.00387	0.0694	Atxn1
chr12	112737888	112738088	201	*	2.65	1.45	3.29	-1.85	0.00387	0.0694	Mir6940
chr1	66175018	66175218	201	*	2.2	0.81	2.89	-2.08	0.00396	0.0707	Map2
chr4	150746250	150746450	201	*	2.82	1.68	3.45	-1.77	0.00397	0.0709	Gm51276
chr15	76232145	76232345	201	*	1.89	0.5	2.58	-2.08	0.00398	0.071	Plec
chr3	139777243	139777528	286	*	2.41	1.11	3.08	-1.96	0.00402	0.0713	Gm32693
chr16	75155524	75155724	201	*	2.83	1.65	3.48	-1.83	0.00403	0.0715	Robo2
chr8	35494983	35495183	201	*	1.76	0.06	2.52	-2.46	0.00406	0.0718	Eri1
chr11	82915067	82915267	201	*	2.76	1.72	3.35	-1.64	0.00407	0.0719	Unc45b
chr2	21205049	21205249	201	*	1.8	0.38	2.5	-2.12	0.00408	0.072	Enkur
chr1	64986231	64986431	201	*	2.02	0.65	2.71	-2.07	0.0041	0.0722	Plekhm3
chr11	86746149	86746349	201	*	1.94	0.5	2.65	-2.15	0.00411	0.0725	Cltc
chr5	148854271	148854527	257	*	3.86	3.14	4.34	-1.2	0.00416	0.0731	Katnal1
chr5	92398323	92398523	201	*	2.61	0.96	3.36	-2.4	0.00417	0.0732	Art3
chr11	68946843	68947043	201	*	3.49	2.59	4.04	-1.45	0.00419	0.0734	Arhgef15
chr13	97632200	97632400	201	*	2.26	1.06	2.91	-1.85	0.00419	0.0734	Gm5086
chr11	83472573	83472773	201	*	2.77	1.56	3.42	-1.86	0.00419	0.0734	Taf15
chr12	69361505	69361705	201	*	3.73	2.91	4.24	-1.33	0.00422	0.0738	Nemf
chr19	5846703	5846903	201	*	5.49	5.05	5.83	-0.77	0.00425	0.0742	Neat1
chr17	4974861	4975061	201	*	2.83	1.76	3.43	-1.67	0.00426	0.0743	Arid1b
chr5	73133848	73134048	201	*	2.44	0.95	3.16	-2.2	0.00428	0.0746	Fryl
chr1	157446402	157446602	201	*	2	0.72	2.67	-1.95	0.00429	0.0746	Cryzl2
chr11	76674811	76675011	201	*	1.83	0.3	2.55	-2.25	0.00433	0.0752	Bhlha9
chr3	116985829	116986029	201	*	2.08	0.65	2.79	-2.14	0.00434	0.0754	Palmd
chr4	130572533	130572733	201	*	1.99	0.72	2.66	-1.94	0.00435	0.0754	Nkain1
chr2	151703274	151703474	201	*	2.09	0.78	2.77	-1.99	0.00438	0.0757	Tmem74b
chr19	5856724	5856924	201	*	1.76	0.06	2.52	-2.45	0.00438	0.0757	Neat1
chr3	28828765	28828965	201	*	2.02	0.06	2.82	-2.76	0.00441	0.0761	Rpl22l1
chr8	34485024	34485224	201	*	2.81	1.61	3.46	-1.85	0.00447	0.0769	B930018H19Rik
chr1	178368967	178369167	201	*	3.48	2.56	4.04	-1.48	0.00455	0.078	Hnrnpu
chr7	109098597	109098797	201	*	2.04	0.65	2.73	-2.09	0.00457	0.0784	Ric3
chr17	26090210	26090659	450	*	4.28	3.52	4.78	-1.26	0.00464	0.0794	Decr2
chr5	74792430	74792630	201	*	1.56	0.06	2.27	-2.21	0.00468	0.0799	Lnx1
chr7	28780951	28781151	201	*	2.22	0.96	2.88	-1.92	0.00481	0.0817	Gm19897
chr7	92092814	92093014	201	*	2.27	1.01	2.93	-1.92	0.00486	0.0823	4930567K12Rik
chr19	45436113	45436313	201	*	4.46	3.76	4.93	-1.17	0.00489	0.0827	Btrc
chr12	72179648	72179848	201	*	2.29	1.01	2.95	-1.94	0.00499	0.0839	Ccdc175
chr1	75125147	75125347	201	*	2.89	1.9	3.47	-1.57	0.00499	0.0839	Slc23a3
chr3	100973995	100974195	201	*	2.79	1.54	3.45	-1.91	0.005	0.084	Ttf2
chr9	122345382	122345582	201	*	1.75	0.06	2.51	-2.45	0.005	0.084	Abhd5
chr12	25061024	25061224	201	*	1.92	0.43	2.64	-2.21	0.00501	0.084	Id2
chr9	120672587	120672787	201	*	2.62	1.6	3.21	-1.62	0.00502	0.0843	5830454E08Rik
chr1	57086131	57086331	201	*	2.53	1.11	3.23	-2.12	0.00514	0.086	Satb2
chr19	4333823	4334167	345	*	3.76	3	4.26	-1.25	0.00517	0.0863	Grk2
chr18	15391350	15391550	201	*	2.02	0.06	2.82	-2.75	0.00518	0.0864	Aqp4
chr3	105436493	105436693	201	*	2.75	1.66	3.37	-1.71	0.00523	0.087	Kcnd3
chr1	53812102	53812302	201	*	2.6	1.06	3.32	-2.26	0.00524	0.0871	Stk17b
chr8	32445780	32446113	334	*	2.91	1.93	3.49	-1.57	0.00527	0.0874	Gm8179
chr1	154638160	154638360	201	*	2.47	1.41	3.07	-1.67	0.00532	0.0881	Cacna1e
chr7	16751997	16752197	201	*	1.63	0.06	2.36	-2.3	0.00535	0.0885	Ap2s1
chr12	52833309	52833509	201	*	2.35	1.21	2.98	-1.77	0.00537	0.0886	Akap6
chr5	46666396	46666596	201	*	2.76	1.54	3.42	-1.87	0.00537	0.0886	4930405L22Rik
chr15	82793532	82793732	201	*	3.24	2.16	3.85	-1.68	0.00539	0.0888	Cyp2d26
chr8	106301002	106301202	201	*	2.6	1.4	3.25	-1.85	0.00546	0.0896	4930506A18Rik
chr9	51922805	51923005	201	*	2.27	0.84	2.97	-2.14	0.00561	0.0918	4933407I05Rik
chr2	174892100	174892300	201	*	2.3	1.04	2.96	-1.93	0.00563	0.0921	Edn3
chr8	25575203	25575403	201	*	2.03	0.75	2.7	-1.96	0.00566	0.0924	Gm16159
chr9	64021926	64022126	201	*	2.43	1.28	3.07	-1.79	0.00569	0.0928	Smad6
chr19	47746360	47746560	201	*	2.01	0.5	2.73	-2.22	0.00585	0.0947	Mir8090
chr17	43061995	43062195	201	*	1.71	0.06	2.45	-2.39	0.00593	0.0956	Tnfrsf21
chr19	28975440	28975640	201	*	2.32	1.11	2.97	-1.86	0.00596	0.096	4430402I18Rik
chr3	68150719	68151052	334	*	3.6	2.48	4.22	-1.74	0.00611	0.0981	Schip1
chr7	28437035	28437235	201	*	3.5	2.71	4.01	-1.31	0.00613	0.0983	Gmfg

## Sheet: Brain-specific peaks
chr	start	end	Gene annotation
chr3	120002003	120002203	Ptbp2
chr13	36734557	36734757	Nrn1
chr2	157648839	157649039	Blcap
chr3	133141403	133141781	Gstcd
chr14	13768267	13768467	Sntn
chr11	35140578	35140778	Slit3
chr3	49842258	49842458	Pcdh18
chr15	73432469	73432669	Ptk2
chr7	80501095	80501295	Blm
chr18	9823386	9823586	Colec12
chr17	90788552	90788752	Gm20491
chr18	54270015	54270215	Redrum
chr6	27166722	27166922	Mir592
chr16	85394807	85395007	Cyyr1
chr14	60443396	60443596	Amer2
chr3	73206376	73206576	Gm20754
chr1	72463157	72463357	Marchf4
chr8	100703397	100703597	A330008L17Rik
chr19	52038550	52038750	Ins1
chr7	64450896	64451096	Apba2
chr13	77402204	77402404	2210408I21Rik
chr2	166799917	166800117	Arfgef2
chrX	77208622	77208822	Tbl1x
chr6	55744842	55745042	Gm3279
chr5	77558214	77558414	1700017L05Rik
chr3	81154455	81154655	Pdgfc
chr4	145168767	145168967	Vps13d
chr1	81111303	81111503	Nyap2
chr3	10440015	10440215	Snx16
chr1	127604119	127604319	Tmem163
chr4	21204162	21204362	Nkain3
chr19	52957694	52957894	AA387883
chr6	111098754	111098954	Grm7
chr12	33398331	33398531	Efcab10
chr6	91146595	91146795	Hdac11
chrX	133988800	133989000	Sytl4
chr13	47574153	47574353	4930471G24Rik
chr8	67143496	67143786	Naf1
chr2	6969478	6969700	5031426D15Rik
chr14	15364848	15365048	B230110C06Rik
chr3	141893482	141893682	Bmpr1b
chr7	117106714	117106914	Xylt1
chr19	30956771	30956971	Gm6642
chr18	49808252	49808452	1700065O20Rik
chr1	116043203	116043403	Cntnap5a
chr9	62591417	62591617	Coro2b
chr5	126518211	126518411	4933438B17Rik
chr12	25261171	25261371	Gm17746
chr8	67590032	67590232	Nat3
chr9	117462727	117462927	Rbms3
chr17	78025629	78025829	Crim1
chr5	149485131	149485331	Wdr95
chr2	73593354	73593554	Chn1os3
chr14	69969827	69970027	Egr3
chr6	50735829	50736029	C530044C16Rik
chr8	67087808	67088008	Naf1
chr9	100131093	100131372	4930519F24Rik
chr4	141705426	141705626	Ddi2
chr1	159822524	159822724	4930523C07Rik
chr15	93337555	93337755	Yaf2
chr5	111849873	111850073	E130006D01Rik
chr10	90752394	90752594	Anks1b
chr12	116948597	116948797	Gm10421
chr13	42640523	42640723	Phactr1
chr4	54064367	54064801	Tmem38b
chr19	15503770	15503970	Psat1
chr3	120094074	120094274	Ptbp2
chr9	15636770	15636970	Deup1
chr11	90050916	90051116	Tmem100
chr1	77108174	77108374	Mir6352
chr9	23733570	23733822	Npsr1
chr8	10734914	10735114	B930025P03Rik
chr7	112513028	112513228	Parvaos
chr13	58176989	58177189	Idnk
chr5	97616992	97617192	Gk2
chr6	5403479	5403679	Asb4
chr17	27700840	27701040	Pacsin1
chr13	91915087	91915287	Ckmt2
chr5	32008560	32008760	Gm51292
chr5	83217380	83217879	Tecrl
chr13	115413864	115414064	Itga1
chr14	109937751	109937951	Slitrk6
chr10	88392079	88392279	Gnptab
chr4	102207162	102207362	Pde4b
chr15	90213959	90214159	Alg10b
chr12	100302484	100302684	Gm10432
chr3	97683492	97683692	Mir7225
chr5	18195818	18196018	Gnai1
chr4	20540070	20540436	Nkain3
chr10	91540123	91540323	4930534H03Rik
chr9	14640635	14640835	Gm7607
chr14	24768150	24768392	Rps24
chr10	92238845	92239045	Rmst
chr11	31900815	31901015	Cpeb4
chr3	154927812	154928012	Tnni3k
chr12	96685219	96685419	1700019M22Rik
chr8	38485955	38486155	Sgcz
chr11	32033121	32033321	Nsg2
chr12	13793083	13793283	Gm35725
chr18	12505373	12505573	Lama3
chr18	56287204	56287404	Gramd3
chr7	117914360	117914560	Rps15a
chr11	51459544	51459744	Phykpl
chr2	71861268	71861468	Pdk1
chr2	172111568	172111768	Cbln4
chr3	123543960	123544160	Snhg8
chr2	145748116	145748316	Rin2
chr6	145773758	145773958	Rassf8
chr19	52966189	52966389	AA387883
chrX	52939742	52939942	Phf6
chr9	37263333	37263666	Slc37a2
chr9	27200516	27200716	Jam3
chr18	60780119	60780319	Rps14
chr13	9840882	9841082	Zmynd11
chr13	58561195	58561395	Slc28a3
chr6	93707127	93707327	Magi1
chr17	12077310	12077510	Agpat4
chr12	30346851	30347051	Sntg2
chr2	136178408	136178754	Lamp5
chr17	88652805	88653005	Gtf2a1l
chr17	8506643	8506901	Pde10a
chr4	131092136	131092336	A930031H19Rik
chr7	76830686	76830886	Agbl1
chr2	6306973	6307173	Usp6nl
chr14	106917832	106918032	1700128A07Rik
chr9	47013276	47013476	Gm4791
chr10	55819084	55819284	Msl3l2
chr9	121870189	121870389	Higd1a
chr19	48949812	48950012	Sorcs3
chr15	92339325	92339525	Gm26760
chr2	7626804	7627253	Celf2
chr1	133886477	133886677	Optc
chr3	65767542	65767742	Lekr1
chr16	50183024	50183224	Gm4827
chr16	43799767	43799967	Drd3
chr10	75719732	75719932	Cabin1
chr3	139048788	139048988	Rap1gds1
chr14	89378157	89378357	Gm5088
chr11	12659699	12659899	Cobl
chr9	61756300	61756500	Rplp1
chr1	57846936	57847136	Spats2l
chr15	20680486	20680686	Acot10
chr9	66040955	66041155	Ppib
chr12	15566966	15567166	Mir6387
chr2	101333613	101333813	B230118H07Rik
chr3	45694284	45694484	1700027H10Rik
chr10	95239638	95239936	Cradd
chr13	46887726	46887926	Kif13a
chr18	83399963	83400163	4921531P14Rik
chr15	5308029	5308229	Ptger4
chr3	65075120	65075320	Kcnab1
chr3	158315556	158315756	Lrrc7
chr3	77909865	77910065	Rapgef2
chr13	105396579	105396779	Htr1a
chr4	125259248	125259448	Zc3h12a
chr2	152375809	152376073	Nrsn2
chr6	38144454	38144654	Atp6v0a4
chr10	90358534	90358734	Anks1b
chr3	82275005	82275205	Map9
chr10	103592903	103593103	Slc6a15
chr10	10296777	10296977	Adgb
chr6	144477375	144477575	Sox5os3
chr1	62546642	62546842	Nrp2
chr11	121627203	121627403	B3gntl1
chr1	80658142	80658464	Dock10
chr10	95251405	95251605	Cradd
chr16	26309272	26309472	Cldn1
chr1	157493805	157494005	Sec16b
chr14	13047426	13047626	Cadps
chr9	73005868	73006068	Ccpg1
chr1	192474473	192474673	Kcnh1
chr9	111918611	111918811	Mir128-2
chr16	60392191	60392391	Epha6
chr9	121601084	121601284	Lyzl4os
chr11	48174121	48174321	Rack1
chr14	55867094	55867294	Nynrin
chr9	62591819	62592019	Coro2b
chr5	69815276	69815476	Gnpda2
chr3	123553029	123553229	Snhg8
chr17	81275572	81275772	Thumpd2
chr3	85599930	85600130	Gatb
chr13	70417625	70417887	1700100L14Rik
chr17	31400520	31400720	Pde9a
chr2	52400837	52401037	Arl5a
chr18	86778645	86778845	Cbln2
chr6	88683292	88683492	Mgll
chr4	123365149	123365349	Bmp8a
chr2	15594494	15594694	Malrd1
chrX	7878074	7878274	Pim2
chr13	116110938	116111138	Isl1
chr17	47301208	47301408	Mrps10
chr4	114658064	114658264	Gm12830
chr7	40097507	40097707	4933402C06Rik
chr9	111408369	111408764	Dclk3
chr9	108689971	108690171	Prkar2a
chr9	102054803	102055003	Mir7243
chr17	86420908	86421108	2010106C02Rik
chr9	105987978	105988178	Col6a5
chr10	97889908	97890108	Gm10754
chr9	121550487	121550687	Lyzl4os
chr9	111562988	111563188	Dclk3
chr8	63459941	63460268	Sgo2b
chr4	54425429	54425629	Zfp462
chr18	17491795	17492181	4930545E07Rik
chr3	97435156	97435356	Olfr1402
chr3	119995153	119995353	Ptbp2
chr10	70307859	70308059	Slc16a9
chr8	29789914	29790114	Unc5d
chr12	71922961	71923161	Daam1
chr15	24486555	24486755	Basp1
chr2	158692343	158692543	Ppp1r16b
chr13	10628341	10628541	Chrm3
chr6	92743532	92743894	Prickle2
chr6	59260897	59261097	Tigd2
chr1	36762412	36762612	Zap70
chr2	35637999	35638354	Dab2ip
chr2	5337754	5337954	Mir466d
chr14	39155957	39156157	Nrg3os
chr9	59101120	59101463	Neo1
chr11	59927521	59927835	1810063I02Rik
chr19	41712908	41713108	Slit1
chr8	47568184	47568384	Rwdd4a
chr11	13133397	13133597	Cobl
chr5	127442198	127442398	Tmem132cos
chr5	112859826	112860026	Myo18b
chr17	9222632	9222832	6530411M01Rik
chr1	103439268	103439468	Cdh20
chr7	70614954	70615154	Nr2f2
chr11	31199502	31199702	Stc2
chr6	43159574	43159774	Olfr237
chr1	59670704	59670904	Sumo1
chr2	115309784	115309984	4930528P14Rik
chr11	83730511	83730711	Wfdc21
chr1	86079361	86079561	Psmd1
chr2	32130564	32130764	Prrc2b
chrX	11378317	11378517	H2al1j
chrX	101131082	101131282	Slc7a3
chr1	39019473	39019673	Pdcl3
chr10	94332196	94332396	Tmcc3
chr15	62809200	62809400	H2afy3
chr12	31267790	31267990	Lamb1
chr9	94279163	94279363	Dipk2a
chr9	52719676	52720027	Gm1715
chr19	52380382	52380582	Ins1
chr5	112507746	112507946	Gm6588
chr2	58834878	58835256	Upp2
chr12	26796439	26796639	4933409F18Rik
chr11	11128017	11128217	Vwc2
chr8	10594499	10594699	B930025P03Rik
chr8	55622482	55622682	Adam29
chr15	66044209	66044409	Hhla1
chr7	93507997	93508197	Gm15501
chr1	90007150	90007350	Asb18
chr12	77538155	77538355	Fut8
chr7	122879206	122879406	4930413G21Rik
chr1	114836096	114836296	Cntnap5a
chr1	93705507	93705707	Bok
chr18	86449282	86449482	Neto1
chr5	130730189	130730389	Caln1
chr1	152235890	152236090	1700025G04Rik
chr10	99350532	99350774	Dusp6
chr14	80063049	80063249	Olfm4
chr7	91503176	91503376	Dlg2
chr13	58024125	58024442	Mir874
chr9	54343054	54343351	Gldnos
chr12	17094189	17094389	2410004P03Rik
chr11	83999092	83999292	Synrg
chr3	8348062	8348262	Gm6194
chr19	54636143	54636343	Gpam
chr3	114435376	114435576	Col11a1
chr15	10299359	10299559	Prlr
chr12	89877457	89877657	Nrxn3
chr14	12067746	12067946	Ptprg
chr14	109467084	109467284	Slitrk1
chr15	75575339	75575610	Ly6h
chr3	133244136	133244336	Arhgef38
chr12	29831498	29831698	Pxdn
chr13	109641809	109642009	Mir1904
chr13	69861966	69862166	Med10
chr4	52423723	52423923	Smc2os
chr8	94167363	94167563	Mt2
chr7	115306501	115306701	A730082K24Rik
chr5	83494312	83494512	Tecrl
chr13	99967198	99967398	Mccc2
chr19	57826535	57826735	Atrnl1
chr2	105334375	105334575	Rcn1
chr2	17559681	17559881	Mir6419
chr1	125858715	125858915	Lypd1
chr10	43106194	43106394	Sobp
chr12	58844960	58845160	Sec23a
chr2	97202324	97202524	Lrrc4c
chrX	40921884	40922278	Gria3
chr9	76763982	76764182	Fam83b
chr1	63603433	63603633	Gm39653
chr17	9632202	9632402	Pabpc6
chr18	79669375	79669575	Gm36718
chr6	30492585	30492785	Tmem209
chr18	29396239	29396439	4930527G23Rik
chr6	23356226	23356426	Fezf1
chr9	70290857	70291057	Myo1e
chr4	68536097	68536297	Gm12911
chr13	57876926	57877460	Spock1
chr1	5950738	5950938	Npbwr1
chr1	189321160	189321360	Kcnk2
chr15	28640653	28640925	Dnah5
chr2	13776180	13776539	St8sia6
chr11	66072798	66072998	Gm12296
chr6	125028363	125028563	Ing4
chr14	9330171	9330371	Mnd1-ps
chr10	71131732	71132145	Bicc1
chr3	105581495	105581695	Ddx20
chr1	87740591	87740791	Gm33517
chr14	25464619	25464819	Zmiz1
chr8	64871597	64871797	Klhl2
chr17	66926811	66927011	Mir5709
chr2	107141197	107141397	Fshb
chr6	28587736	28587936	Snd1
chr5	53711788	53711988	Cckar
chr8	18595420	18595620	Mcph1
chr9	62800370	62800570	Fem1b
chr11	108287475	108287840	Prkca
chr13	10466348	10466548	Chrm3
chr12	80545469	80545669	Galnt16
chr16	58512946	58513146	St3gal6
chr18	27124076	27124276	Celf4
chr1	107535139	107535339	Serpinb10
chr5	9553061	9553261	Grm3
chr9	62622949	62623149	Itga11
chr1	150774436	150774636	Hmcn1
chr13	26464531	26464731	1700092E19Rik
chr13	59180765	59180992	Agtpbp1
chr17	60223532	60223732	Nudt12
chr1	147311636	147311836	Brinp3
chr6	56521841	56522041	Pde1c
chr11	28582369	28582569	Ccdc85a
chr8	62280424	62280624	Anxa10
chr15	74487570	74487770	Gm32168
chr5	83295286	83295486	Tecrl
chr18	86956380	86956580	Cbln2
chr18	64843433	64843633	Nedd4l
chr13	37617078	37617278	Rreb1
chr10	108470436	108470636	Gm36283
chrX	117264947	117265147	H2ab1
chr1	43798225	43798425	Uxs1
chr1	58165506	58165706	Aox4
chr16	27609873	27610073	Ccdc50
chr5	32990194	32990497	Ywhah
chr3	78358194	78358624	Rapgef2
chr14	45821938	45822138	Ddhd1
chr11	68778495	68778695	Ndel1
chr16	9379737	9380085	1810013L24Rik
chr10	31869815	31870015	Rnf217
chr6	102984376	102984576	Mir6373
chr10	6014104	6014304	Rgs17
chr17	78160540	78160740	Crim1
chr4	142568509	142568709	Kazn
chr13	43109290	43109490	Phactr1
chr14	99806982	99807182	Klf12
chr12	28922378	28922578	Gm31508
chr2	76290767	76290967	Pde11a
chr1	184219799	184219999	Dusp10
chr2	41595225	41595425	Mir6336
chr9	119716186	119716386	Scn10a
chr16	63240714	63240914	Pros1
chr6	54170545	54170745	Chn2
chr2	53488503	53488703	Arl6ip6
chr5	36007795	36007995	Afap1
chr1	27241193	27241393	4931408C20Rik
chr9	59125809	59126009	Neo1
chr6	97226204	97226404	Arl6ip5
chrX	48803693	48803893	Fsip2l
chr1	8476685	8476885	Sntg1
chr14	18727799	18727999	Ube2e2
chr15	42325297	42325497	Angpt1
chr12	16559946	16560146	Lpin1
chr18	28998908	28999108	Gm33948
chr4	25721247	25721447	Fut9
chr13	54847013	54847383	Tspan17
chr5	146675282	146675482	Gpr12
chr2	166483211	166483411	5031425F14Rik
chr1	51723086	51723286	Gm17767
chr13	93024815	93025142	Gm4814
chr8	10548069	10548380	B930025P03Rik
chr9	105200440	105200640	Nudt16l2
chr9	70152291	70152605	Fam81a
chr4	46429236	46429559	Anp32b
chr9	97652649	97652849	Trim42
chr12	17557690	17557890	Odc1
chr1	79179733	79180114	Gm29536
chr15	20591696	20591896	Acot10
chr1	9009322	9009522	Sntg1
chr19	52835636	52835905	AA387883
chr2	69344113	69344313	Abcb11
chr12	68719046	68719246	Rps29
chr19	37908024	37908224	Myof
chr16	41374129	41374329	Lsamp
chr16	62753185	62753385	Nsun3
chr11	105927111	105927311	Cyb561
chr6	92361171	92361371	Trh
chr3	127188460	127189004	LOC100862268
chr10	39540957	39541296	Traf3ip2
chr17	80361885	80362085	Gm10190
chr19	58783981	58784181	1700019N19Rik
chr6	61042722	61042922	Mmrn1
chr15	58512595	58512795	Fer1l6
chr2	125866173	125866373	Galk2
chr5	32362050	32362250	Plb1
chr11	48243954	48244230	Rack1
chr7	68936057	68936257	Arrdc4
chr3	123071995	123072195	Myoz2
chr11	6778575	6778959	Gm11981
chr18	47896404	47896604	G630055G22Rik
chr17	33940553	33940753	Wdr46
chr2	56321728	56321928	Mir195b
chr12	11762105	11762305	Tubb2a-ps2
chr1	167057370	167057570	Fam78b
chr4	71933402	71933602	Tle1
chr17	70511042	70511242	Dlgap1
chr3	9204185	9204385	Zbtb10
chr12	104492015	104492215	Gsc
chr9	27166225	27166425	Jam3
chr3	82629938	82630138	Npy2r
chr19	23003813	23004013	Trpm3
chr3	155171035	155171293	Lrriq3
chr15	49491682	49491882	Csmd3
chr14	105669211	105669411	Mir6390
chr3	42869411	42869611	D3Ertd751e
chr1	146763722	146763922	Brinp3
chr10	67560189	67560389	4930563J15Rik
chr12	97921471	97921671	Galc
chr10	74607751	74608010	Gnaz
chr13	35522231	35522431	Cdyl
chr1	83455261	83455461	Sphkap
chr13	24393254	24393454	Cmah
chr10	13388584	13388955	Phactr2
chr17	24116157	24116357	Pdpk1
chr11	21033746	21033946	Peli1
chr17	30296458	30296658	Gm6402
chrX	94302977	94303177	Mir7673
chr9	71022883	71023083	Lipc
chr6	86067181	86067381	Add2
chr15	78947750	78947950	Triobp
chr4	125185168	125185368	Zc3h12a
chr7	73250762	73250962	4930429H19Rik
chr18	43183358	43183558	Stk32a
chr7	83074529	83074729	A530021J07Rik
chr5	14348537	14348737	Pclo
chr16	91761225	91761425	Itsn1
chr7	82611343	82611543	Saxo2
chr8	36027648	36027848	Prag1
chr4	148357459	148357659	Disp3
chr13	52756179	52756379	BB123696
chr10	98711596	98711796	Atp2b1
chr18	76010899	76011099	Zbtb7c
chr9	29472400	29472600	Ntm
chr12	50997273	50997473	1700008C04Rik
chr10	6133223	6133585	Rgs17
chr15	22231605	22231805	Hnrnpa1l2-ps2
chr15	9893698	9893898	Spef2
chr11	8532169	8532369	Tns3
chr3	69763699	69763899	Nmd3
chr7	74332221	74332421	Slco3a1
chr17	25868632	25868832	Mcrip2
chr2	70178304	70178504	Myo3b
chr12	70372832	70373032	Trim9
chr9	62386212	62386412	Anp32a
chr3	39592556	39592756	Fat4
chr11	114611667	114611867	Rpl38
chr14	46693613	46693813	D330046F09Rik
chr18	60901776	60901976	Arsi
chr3	70439133	70439333	Gm6634
chrX	145170686	145170886	Mir3472
chr2	179761887	179762087	Taf4
chr3	146609351	146609551	Dnase2b
chr17	70144547	70144747	Dlgap1
chrX	156913254	156913454	4930503H13Rik
chr19	28408255	28408455	D930032P07Rik
chr7	46454108	46454308	Kcnc1
chrX	40922282	40922482	Gria3
chr9	110953942	110954142	Lrrc2
chr13	29015006	29015206	A330102I10Rik
chr3	154703736	154703936	Erich3
chr5	150229245	150229445	Fry
chr12	70525087	70525325	Tmx1
chr11	97370305	97370505	Socs7
chr3	36395173	36395373	Mir7009
chr17	30770199	30770483	Glp1r
chr12	89442404	89442604	Nrxn3
chr14	121148096	121148379	B930095G15Rik
chr13	90238499	90238699	Tmem167
chr3	154165984	154166184	Lhx8
chr13	25429777	25429977	Nrsn1
chr6	38065109	38065309	Svopl
chr17	69895563	69895763	Dlgap1
chr19	22973766	22973966	Trpm3
chr16	33216501	33216701	Osbpl11
chr11	13456854	13457054	4930554G24Rik
chr11	61443836	61444036	Rnf112
chr6	64077350	64077550	Atoh1
chr4	110788146	110788346	Agbl4
chr1	142016887	142017087	4930590L20Rik
chr19	38641237	38641437	Plce1
chr3	146426041	146426241	Ssx2ip
chr2	174668830	174669030	Zfp831
chr3	65804568	65804768	Lekr1
chr3	85368702	85368992	1700036G14Rik
chr2	77994649	77994849	Cwc22
chr7	111672197	111672502	Galnt18
chr11	31199229	31199429	Stc2
chr14	88631940	88632140	Pcdh20
chr14	109007080	109007280	Slitrk1
chr5	141617771	141617971	Sdk1
chr11	21307138	21307338	Mir1933
chr5	7221056	7221256	Tex47
chr2	157766696	157766896	Ctnnbl1
chr8	63501983	63502183	Sgo2b
chrX	143543525	143543725	Pak3
chr7	46536500	46536773	Sergef
chr11	90858144	90858344	4930405D11Rik
chr8	113513945	113514145	4930571O06Rik
chr13	92305270	92305470	Dhfr
chr12	71454390	71454590	1700083H02Rik
chr8	72350094	72350294	Klf2
chr4	101540575	101540775	Dnajc6
chr7	74785238	74785438	Slco3a1
chr1	180384508	180384708	Gm5069
chr8	127119872	127120072	Pard3
chr9	65357049	65357249	Ubap1l
chr18	31275069	31275269	Rit2
chr2	77461305	77461505	Gm13944
chr10	24282058	24282258	Moxd1
chr8	102049866	102050066	Cdh11
chr8	94578025	94578225	Fam192a
chr3	138808366	138808566	Tspan5
chr5	99389605	99389805	Rasgef1b
chr19	25971327	25971527	Dmrt2
chr7	78346402	78346602	Ntrk3
chr16	40387756	40387956	Lsamp
chrX	68236719	68237009	Mir509
chrX	134188678	134188878	Arl13a
chr2	93992423	93992738	Alkbh3os1
chr6	46585150	46585426	Cntnap2
chr11	111497525	111497725	Kcnj2
chr4	16413994	16414194	A530072M11Rik
chr5	44629261	44629461	Ldb2
chr12	46221927	46222252	Nova1
chr18	30918456	30918656	Rit2
chr1	79080367	79080567	Gm29536
chr19	49626899	49627099	Sorcs1
chr13	47749059	47749259	4930471G24Rik
chr7	121085443	121085643	Otoa
chr18	12488057	12488257	Lama3
chr1	81284535	81284735	Nyap2
chr15	80015734	80015934	Pdgfb
chr15	87020926	87021280	Tafa5
chr10	58523688	58523888	Ccdc138
chr2	136250544	136250744	Pak7
chr10	31352434	31352634	Hddc2
chr2	48124002	48124202	Acvr2a
chr15	92348358	92348558	Gm26760
chr2	79339085	79339285	Itga4
chr3	65737778	65737978	Lekr1
chr4	111439924	111440124	Bend5
chr2	127894863	127895063	Acoxl
chr1	164948821	164949021	Xcl1
chr4	76946393	76946635	Ptprd
chr18	86748966	86749166	Cbln2
chr13	18168597	18168979	4930448F12Rik
chr15	102753708	102753908	Cistr
chr6	107243335	107243535	Lrrn1
chr17	4068531	4068731	4930470H14Rik
chr5	112859534	112859734	Myo18b
chr19	37275397	37275597	4931408D14Rik
chr6	88959884	88960084	Tpra1
chr3	97506689	97506889	Olfr1402
chr10	66898065	66898265	1110002J07Rik
chr8	118542138	118542338	Cdh13
chr1	25535810	25536010	Gm20172
chr5	105434279	105434479	Lrrc8b
chr1	9289852	9290195	Sntg1
chr17	4029362	4029562	4930470H14Rik
chr9	23933838	23934038	Npsr1
chr8	60798665	60798970	Hpf1
chr7	82480012	82480212	Adamtsl3
chr15	81082298	81082498	Mrtfa
chr3	126082140	126082340	Ugt8a
chr1	3441565	3441765	Xkr4
chr9	77480892	77481092	Lrrc1
chr19	42910226	42910426	Hps1
chr8	127194734	127194934	Pard3
chr1	85917141	85917341	4933407L21Rik
chr10	108810681	108810881	Gm5136
chr12	59563277	59563477	Fbxo33
chr1	81158155	81158355	Nyap2
chr3	105568156	105568548	Kcnd3os
chr9	119726260	119726460	Scn10a
chr9	107260735	107261141	Mapkapk3
chr10	71200914	71201114	1700113B09Rik
chr16	7447021	7447221	Rbfox1
chr13	54082782	54082982	Sfxn1
chr9	62221020	62221220	A730043L09Rik
chr5	32928027	32928227	Depdc5
chr1	158489507	158489707	Mir488
chr1	80544783	80544983	1700016L21Rik
chr18	88847966	88848166	Socs6
chr2	31995906	31996106	Nup214
chr10	105910418	105910618	Ccdc59
chr11	88589136	88589336	0610039H22Rik
chr8	10545434	10545634	B930025P03Rik
chr16	39469265	39469465	Gm36742
chr14	34130929	34131129	Npy4r
chr5	128347422	128347622	Tmem132d
chr2	179287268	179287468	4930591A17Rik
chr13	48145995	48146195	Id4
chr19	52792080	52792280	AA387883
chr18	29766471	29766671	4930578E11Rik
chr9	62277363	62277563	Spesp1
chr16	24558369	24558612	Morf4l1-ps1
chr1	179073161	179073502	Smyd3
chr12	5539918	5540203	2810032G03Rik
chr3	147132808	147133008	Ttll7
chr16	24569740	24570072	Morf4l1-ps1
chr9	73507419	73507619	Rsl24d1
chr12	112558707	112558907	Inf2
chr7	34367861	34368061	Lsm14a
chr3	97506909	97507109	Olfr1402
chr4	102102284	102102484	Gm12789
chr6	116491107	116491307	Olfr211
chr9	111429091	111429330	Dclk3
chr6	39988221	39988421	Tmem178b
chr15	94729231	94729431	Tmem117
chr9	63795479	63795679	Smad3
chr15	95478041	95478241	Nell2
chr12	90210127	90210327	Nrxn3
chr11	57403037	57403237	Fam114a2
chr9	47733549	47733749	Gm10677
chr12	17149103	17149303	Kcnf1
chr15	9543595	9543908	Il7r
chr1	85935095	85935295	4933407L21Rik
chr2	121709995	121710195	Frmd5
chr9	66275607	66275807	Herc1
chr1	35536281	35536481	Hs6st1
chr16	47712292	47712492	6430553K19Rik
chr5	151396311	151396511	Gm3704
chr1	66148881	66149081	Map2
chr15	86553532	86553732	Tbc1d22a
chr1	98018504	98018704	B230216N24Rik
chr8	97384224	97384424	Got2
chr10	111624710	111625050	4933440J02Rik
chr1	84422916	84423116	Pid1
chr6	23697991	23698191	Rnf148
chrX	11378106	11378306	H2al1j
chr4	21434318	21434650	Prdm13
chr3	105471235	105471435	Kcnd3os
chr5	45917442	45917642	4930405L22Rik
chr13	92973534	92973734	Gm4814
chr1	87777516	87777716	Scarna6
chr8	55857625	55857825	Adam29
chr3	155114984	155115184	Lrriq3
chr14	49702040	49702240	Armh4
chr4	123054539	123054891	Trit1
chr18	33135864	33136162	Stard4
chr8	108501865	108502065	Lncbate1
chr15	93510712	93510912	Prickle1
chr4	96781461	96781661	Gm12695
chr3	63784355	63784555	Plch1
chr8	30505822	30506022	4933433F19Rik
chr14	11729918	11730118	Ptprg
chr8	111569959	111570159	Znrf1
chr15	77380251	77380451	Apol7a
chr8	36021419	36021619	Prag1
chr19	50101537	50101737	Sorcs1
chr12	77703655	77703855	Fut8
chr2	93784743	93784943	Ext2
chr3	120531980	120532180	6530403H02Rik
chr2	110659258	110659458	Slc5a12
chr10	108743266	108743466	Gm5136
chr7	66949739	66949939	Adamts17
chr2	14775211	14775411	Cacnb2
chr7	57675381	57675581	Gabrb3
chr17	89962124	89962324	Nrxn1
chr4	65611129	65611444	Trim32
chr15	90869512	90869712	Spn-ps
chr18	31689390	31689590	Sap130
chr6	47344795	47344995	Cntnap2
chr1	79189529	79189729	Gm29536
chr5	150824125	150824325	Kl
chr15	47923760	47924021	Csmd3
chr5	131764635	131764835	4930563F08Rik
chr4	111612238	111612438	Spata6
chr5	76719258	76719458	C530008M17Rik
chr10	83733176	83733551	1500009L16Rik
chr5	131022893	131023093	Galnt17
chr18	78101796	78101996	Slc14a1
chr9	111876847	111877047	Stac
chr11	94904409	94904702	Col1a1
chr8	10474533	10474733	Myo16
chr7	57246709	57246909	Gabrg3
chr11	81486866	81487066	1700071K01Rik
chr14	86019073	86019442	4930529K09Rik
chr10	99575379	99575579	Gm20110
chr10	8297444	8297644	Ust
chr3	84124309	84124509	Mnd1
chr15	95352557	95352858	Nell2
chr2	65616263	65616463	Scn2a
chr2	7207891	7208091	Celf2
chr16	66585338	66585538	1700010K23Rik
chr9	46966853	46967053	Gm4791
chr2	172319463	172319801	Fam210b
chr2	102771381	102771581	Gm13872
chr10	104644484	104644729	Mir6411
chr15	91338874	91339074	Abcd2
chr9	108429860	108430060	Ccdc36
chr9	46978963	46979163	Gm4791
chr2	57517431	57517631	Gpd2
chr5	150823425	150823625	Kl
chr8	126997825	126998025	Gm29688
chr14	36755493	36755693	Ccser2
chr1	175446153	175446353	Rgs7
chr16	9901083	9901283	Grin2a
chr15	92347922	92348122	Gm26760
chr5	130803026	130803226	Caln1
chr9	59136129	59136329	Neo1
chr11	27408504	27408704	Gm12070
chr15	92390751	92390951	Pdzrn4
chr3	118408756	118408956	Mir137
chr15	69246735	69246935	4930504C09Rik
chr18	44304636	44304836	Myot
chr1	127991876	127992076	Zranb3
chr16	40122788	40122988	Lsamp
chr1	157749418	157749618	Sec16b
chr1	180494913	180495113	Stum
chr1	158221508	158221708	Brinp2
chr4	40509522	40509722	4933428C19Rik
chr4	152722597	152722797	Gm833
chr16	40191830	40192030	Lsamp
chr12	71560911	71561225	4930404H11Rik
chr4	148174483	148174683	Fbxo2
chr1	154876757	154876957	Cacna1e
chr3	138186621	138186821	4930579F01Rik
chr6	40229802	40230002	Agk
chr8	60121738	60121938	4930470O06Rik
chr8	10579344	10579544	B930025P03Rik
chr18	31685915	31686115	Sap130
chr12	40399140	40399340	Zfp277
chr8	59964845	59965045	4930470O06Rik
chr16	27907927	27908127	Gm10823
chr2	77446521	77446721	Gm13944
chr3	82789836	82790036	Rbm46
chr8	39505125	39505325	Msr1
chr9	45502527	45502777	4833428L15Rik
chr2	40342251	40342451	Ppp6c
chr7	98878650	98878896	Wnt11
chr1	145146998	145147198	Rgs18
chr1	68607318	68607518	Erbb4
chr14	113835455	113835655	4930524C18Rik
chr5	71170255	71170620	Gabra2
chr5	83036241	83036441	Mir1187
chr2	105416398	105416598	Rcn1
chr1	61188181	61188381	9530026F06Rik
chr4	76673442	76673704	Ptprd
chr2	105415843	105416119	Rcn1
chr9	73693938	73694138	Unc13c
chr16	84184027	84184227	4930553E22Rik
chr6	46745580	46745780	Cntnap2
chr1	175766516	175766716	Wdr64
chr16	88374756	88374956	Grik1
chr13	105850696	105850896	Htr1a
chr7	90938749	90938949	Dlg2
chr6	93700643	93700843	Magi1
chr14	106843720	106844054	1700128A07Rik
chr2	77416701	77416901	Gm13944
chr16	95304100	95304300	Gm31641
chr8	5371218	5371418	Slc10a2
chr12	89432034	89432234	Nrxn3
chr2	179856188	179856388	Taf4
chr2	133525557	133525757	Bmp2
chr7	55043841	55044041	Luzp2
chr5	149528842	149529042	Wdr95
chr8	55791014	55791214	Adam29
chr16	60142755	60142955	Epha6
chr2	179849573	179849773	Taf4
chr8	34168250	34168450	Mir6395
chr4	148174278	148174478	Fbxo2
chr9	58112432	58112632	Ccdc33
chr11	75868656	75868856	Rph3al
chr11	117599273	117599473	2900041M22Rik
chr14	81455147	81455347	Olfm4
chr1	189321515	189321715	Kcnk2
chr12	116952562	116952921	Gm10421
chr10	83686088	83686288	1500009L16Rik
chr9	26384079	26384279	B3gat1
chr6	135662376	135662576	4930425L21Rik
chr3	85864780	85865150	Glt28d2
chr1	25336547	25336747	Gm20172
chr1	179445936	179446136	Smyd3
chr6	91076489	91076689	Nup210
chr1	129464571	129464771	Thsd7b
chr10	85468148	85468461	Btbd11
chr16	96476731	96477043	Pcp4
chr2	138604076	138604276	Mir1952
chr5	82165127	82165327	1700031L13Rik
chr16	6168186	6168386	1700123O21Rik
chr12	112541769	112541969	Tmem179
chr1	158106002	158106343	Brinp2
chr1	159824660	159824860	4930523C07Rik
chr13	42672231	42672431	Phactr1
chr18	21319889	21320395	Garem1
chr18	42724099	42724416	Gpr151
chr7	77622048	77622248	Ntrk3
chr2	180843608	180843808	Mir124a-3
chr5	33003735	33003935	Ywhah
chr9	15904235	15904435	Mtnr1b
chrX	18956381	18956581	Mir221
chr16	41324872	41325072	Lsamp
chr5	129269937	129270137	Adgrd1
chr9	49738801	49739001	Ncam1
chr7	91337515	91337875	Dlg2
chr7	112970731	112970931	Rassf10
chr10	94288890	94289090	Gm4792
chr8	16010605	16010805	Mir3106
chr13	52054400	52054600	4921525O09Rik
chr14	86176132	86176332	4930529K09Rik
chr3	36837972	36838229	4932438A13Rik
chr1	157584184	157584575	Sec16b
chr4	125261034	125261234	Zc3h12a
chr1	161360298	161360603	Tnfsf4
chr2	93992848	93993048	Alkbh3os1
chr19	36367803	36368003	Pcgf5
chr2	92684750	92684950	Chst1
chr1	116111849	116112049	Cntnap5a
chr4	56911740	56911940	Mir32
chr11	81850864	81851064	5530401A14Rik
chr12	76246677	76246877	Tex21
chr16	12639831	12640031	1700003L19Rik
chr12	42370559	42370759	Gm33340
chr5	146635301	146635501	Gpr12
chr3	158224723	158224923	Lrrc40
chr13	25521691	25521891	Nrsn1
chr5	48460230	48460619	Kcnip4
chr8	87354619	87354819	Cbln1
chr11	48112677	48112877	Rack1
chr2	165347099	165347299	Zfp663
chr4	40498408	40498608	Tmem215
chr5	128205540	128205740	Tmem132d
chr13	59091532	59091732	Ntrk2
chr11	121389078	121389278	Rab40b
chr2	93168733	93168933	Trp53i11
chr3	154817597	154817885	Erich3
chr6	47285356	47285556	Cntnap2
chr4	123146584	123146784	Ppie
chr3	50733497	50733821	Slc7a11
chr12	25884511	25884711	Gm29687
chr3	130168546	130168746	Col25a1
chr17	4008292	4008492	4930470H14Rik
chr5	58370521	58370883	4930459L07Rik
chr9	46956066	46956266	2900052N01Rik
chr13	6178972	6179269	Klf6
chr5	97329494	97329694	Naa11
chr16	80827404	80827604	Ncam2
chr9	84044186	84044386	Bckdhb
chr13	80153709	80153909	Arrdc3
chr18	34324212	34324412	Srp19
chr10	97793354	97793554	4930525C09Rik
chr10	91433350	91433550	4930534H03Rik
chr11	26824689	26824996	Gm12070
chr5	97497183	97497383	Gk2
chr6	59489261	59489461	Gprin3
chr3	121686473	121686673	4930432M17Rik
chr3	69971783	69971983	Otol1
chr5	92955785	92955985	Shroom3
chr8	81378374	81378574	Inpp4b
chr5	35778317	35778670	Ablim2
chr17	69120716	69120916	Epb41l3
chr5	116159192	116159392	C330018A13Rik
chr11	33736271	33736471	Kcnip1
chr18	12025889	12026089	Tmem241
chr2	10456057	10456257	Mir466m
chr4	148198904	148199104	Fbxo2
chr12	89518632	89518832	Nrxn3
chr3	141819306	141819506	Bmpr1b
chr8	87533386	87533586	4933402J07Rik
chr5	17957462	17957662	Gnat3
chr8	17012178	17012378	Csmd1
chr13	78718012	78718212	Nr2f1
chr10	108872279	108872640	Syt1
chr13	84695187	84695387	Tmem161b
chr3	55431084	55431367	Dclk1
chr1	145514314	145514514	Rgs18
chr11	46822081	46822281	Timd4
chr2	102342395	102342595	Trim44
chr10	96622322	96622522	Btg1
chr16	27878734	27878934	Gm10823
chr4	133431814	133432014	Tent5b
chr6	70012519	70012719	Rprl1
chr12	89141070	89141270	Nrxn3
chr16	66574796	66574996	1700010K23Rik
chr2	33256941	33257141	Angptl2
chr10	15141653	15141853	Nmbr
chr17	25411178	25411378	Cacna1h
chr4	152697612	152697812	Gm833
chr16	24408499	24408699	Lppos
chr3	140650481	140650681	Pdha2
chr5	57010032	57010232	4932441J04Rik
chr16	43193469	43193669	Zbtb20
chr3	55756965	55757165	Mab21l1
chr4	38979220	38979420	Gm12381
chr13	11905208	11905408	Ryr2
chr14	12043727	12043927	Ptprg
chr8	49258588	49258788	Tenm3
chr3	156196561	156196761	9330178D15Rik
chr17	70513820	70514020	Dlgap1
chr6	22560135	22560335	Fam3c
chr5	53848436	53848636	Tbc1d19
chr13	25521485	25521685	Nrsn1
chr15	68683141	68683341	Gm41341
chr16	56056857	56057057	Senp7
chr15	52183132	52183332	Slc30a8
chr15	25371306	25371506	Basp1
chr2	135431683	135431883	9630028H03Rik
chr16	13474446	13474646	Mir6365
chr13	41095717	41095917	Gcm2
chr17	66990317	66990517	Mir5709
chr14	68899957	68900272	Stc1
chr5	46054261	46054461	4930405L22Rik
chr3	26850794	26850994	Spata16
chr1	182620439	182620639	Capn8
chr13	117515294	117515494	Hcn1
chr12	37909575	37909775	Dgkb
chrX	67256429	67256629	Mir465
chr1	146584670	146584870	Brinp3
chr2	109032195	109032395	Mettl15
chr12	78788385	78788585	Mpp5
chr15	86472392	86472592	Tbc1d22a
chr5	71959942	71960204	Commd8
chr2	49738171	49738371	Lypd6b
chr14	120391427	120391823	Mbnl2
chr5	4035124	4035324	Cyp51
chr12	92152452	92152652	Sel1l
chr3	123213357	123213557	Synpo2
chr9	90506062	90506456	Tbc1d2b
chr7	63907777	63907977	E030018B13Rik
chr12	93764993	93765193	Mir8099-1
chr12	11994354	11994554	Tubb2a-ps2
chr14	11824838	11825038	Ptprg
chr14	77633287	77633487	Gm6994
chr6	104472245	104472445	Cntn6
chr7	95480159	95480359	Tenm4
chr1	84621273	84621473	Mir5126
chr8	23698952	23699152	Zmat4
chr6	77681069	77681553	Ctnna2
chr2	167015138	167015345	Ddx27
chr12	12792223	12792423	Gm34637
chr8	29755076	29755276	Unc5d
chr16	88151435	88151635	Grik1
chr9	121083578	121083778	Mir7090
chr8	15781250	15781450	Mir3106
chr13	86375989	86376189	Cox7c
chr14	46980936	46981136	Samd4
chr15	66157455	66157655	Kcnq3
chr5	91337077	91337439	Gm19619
chr11	12836283	12836483	Cobl
chr13	54457977	54458177	Thoc3
chr4	40496822	40497266	Tmem215
chr4	152795511	152795711	Gm833
chr2	157339786	157339986	Ghrh
chr2	169814911	169815111	AY702102
chr17	78254419	78254619	Crim1
chr8	59976249	59976449	4930470O06Rik
chr15	75580178	75580378	Ly6h
chr16	28545275	28545591	Fgf12
chr6	95832818	95833018	Suclg2
chr12	15364983	15365183	4930448C13Rik
chr1	28677811	28678011	Gm597
chr4	123210286	123210486	Nt5c1a
chr4	125729667	125729867	2610028E06Rik
chr4	49262803	49263003	Acnat2
chr2	149971824	149972184	Syndig1
chr4	50145951	50146151	Grin3a
chr19	21687901	21688101	Abhd17b
chr1	39064075	39064275	Pdcl3
chr17	75838222	75838422	Gm4710
chr10	99609941	99610141	Gm20110
chr3	153506108	153506308	1700012D16Rik
chrX	94558277	94558477	Maged1
chr12	81235316	81235516	Gm3693
chr2	145937003	145937203	Cfap61
chr8	44918271	44918471	Fat1
chr15	60539863	60540063	9930014A18Rik
chr4	19108626	19108826	Cnbd1
chr11	98871913	98872113	Wipf2
chr16	26594325	26594525	Il1rap
chr1	105246831	105247031	Gm17634
chr6	82138672	82138872	Eva1a
chr19	47516685	47516885	Gm19557
chr6	55653192	55653392	Neurod6
chr1	190241485	190241685	Prox1
chr9	52627373	52627573	AI593442
chr8	60114912	60115112	4930470O06Rik
chr3	61631065	61631265	Rap2b
chr5	129350484	129350684	Sfswap
chr9	97609799	97610306	Trim42
chr16	76673479	76673679	Gm30790
chr12	7557090	7557380	1700101O22Rik
chr3	156956020	156956220	Negr1
chr3	156840339	156840539	Negr1
chrX	142189092	142189292	Gucy2f
chr11	107683582	107683782	Cacng1
chr3	146959696	146959896	Ttll7
chr18	3954364	3954660	Lyzl1
chr17	77017972	77018172	Gm4710
chr14	65431578	65431912	Pnoc
chr1	73629750	73629950	Pinc
chr2	179609057	179609257	Cdh4
chr9	99046587	99046787	Gm1123
chr16	85357705	85357905	App
chr6	120488732	120488932	Tmem121b
chr15	68726898	68727165	Gm41341
chr13	70036258	70036458	1700084F23Rik
chr5	114804724	114804924	1500011B03Rik
chr9	86592792	86592992	Rwdd2a
chr8	28982997	28983276	Unc5d
chr16	5965777	5965977	1700123O21Rik
chr4	118156783	118156983	St3gal3
chr2	7036781	7036981	Celf2
chr1	165948375	165948575	Pou2f1
chr17	90342978	90343178	Nrxn1
chr4	76672747	76672947	Ptprd
chr18	75216700	75217119	2010010A06Rik
chr8	81613497	81613764	Inpp4b
chr5	59968182	59968382	4933402J10Rik
chr1	162743402	162743602	Prrc2c
chr14	60442913	60443113	Amer2
chr3	72455452	72455652	Sis
chr10	108801280	108801480	Gm5136
chr6	36673236	36673436	Ptn
chr10	88391684	88391884	Gnptab
chr10	73643471	73643671	Pcdh15
chr7	91412446	91412646	Dlg2
chr15	44274777	44274977	Trhr
chr6	121538350	121538550	Iqsec3
chr14	79749919	79750314	Mir759
chr11	76496271	76496471	Abr
chr8	108495948	108496148	Lncbate1
chr3	115802445	115802816	A930005H10Rik
chr6	146330167	146330367	Itpr2
chr16	53603228	53603579	4930404A05Rik
chr11	55808201	55808401	Glra1
chr4	52739958	52740158	4930552N02Rik
chr5	126194656	126194856	Gm4868
chr12	25870973	25871173	Gm29687
chr8	87152577	87152777	Gm10637
chr2	40085707	40085907	Ppp6c
chr14	79722360	79722560	Mir759
chr14	99988636	99988873	Klf12
chr12	41060338	41060538	Immp2l
chr9	121544044	121544244	Lyzl4os
chr2	70218158	70218358	Myo3b
chr6	80265802	80266002	Lrrtm4
chr2	32953964	32954228	Lrsam1
chr7	16505021	16505354	Npas1
chr2	42008316	42008516	Mir6336
chr1	84508682	84508882	Mir5126
chr10	27233700	27233900	4930579H20Rik
chr9	30235076	30235276	Snx19
chr1	16236621	16236821	Rdh10
chr5	116255752	116255952	Ccdc60
chr7	39941032	39941232	Zfp619
chr10	111870142	111870342	Gm20758
chr12	116233742	116233942	Wdr60
chr10	41041579	41041779	Gpr6
chr10	68589630	68589830	Cabcoco1
chr16	39881133	39881333	Lsamp
chr13	36685835	36686035	Nrn1
chr1	68449476	68449676	Erbb4
chr19	17171157	17171357	Gcnt1
chr4	119524155	119524355	Frg2f1
chr12	77856367	77856567	Gm6657
chr6	137292756	137292956	Ptpro
chr18	51777005	51777269	Mir28a
chr13	20482295	20482495	Elmo1
chr11	26740004	26740204	Gm12070
chr3	139469194	139469394	Stpg2
chr4	65818130	65818485	Trim32
chr10	98538454	98538692	Gm8633
chr11	118885757	118885957	Rbfox3
chr8	45732624	45732824	Sorbs2
chr14	86764133	86764333	Diaph3
chr18	49770864	49771211	Dtwd2
chr13	58043387	58043587	Mir874
chr17	63047918	63048118	Efna5
chr16	13158979	13159430	Ercc4
chr13	118348750	118348950	Mrps30
chr14	29304659	29304859	Lrtm1
chr8	45725287	45725581	Sorbs2
chr16	43835051	43835251	Qtrt2
chr5	73791158	73791495	Spata18
chr9	80465687	80465887	Impg1
chr1	22211218	22211418	Kcnq5
chr10	70876682	70876882	D630013N20Rik
chr6	143035303	143035503	C2cd5
chr16	28254381	28254581	Fgf12
chr6	12413593	12413850	Gm6578
chr17	11593293	11593493	D17Ertd648e
chr1	138446925	138447125	Nek7
chr16	81520414	81520614	Ncam2
chr1	155394106	155394306	Xpr1
chr14	11687626	11687826	Ptprg
chr2	72078493	72078693	Rapgef4
chr5	101914474	101914674	Cds1
chr12	83169740	83169940	1700085C21Rik
chrX	88174043	88174339	Il1rapl1
chr4	151569660	151569860	Camta1
chr12	84014737	84014937	Acot1
chr14	114567867	114568067	4930524C18Rik
chr13	18182731	18182931	4930448F12Rik
chr13	26195691	26195891	1700092E19Rik
chr8	108250252	108250452	Lncbate1
chr6	31647071	31647271	Gm13848
chr15	57567261	57567461	Slc22a22
chr10	121569736	121569936	Tbk1
chr12	77841947	77842147	Gm6657
chr7	144289197	144289397	Shank2
chr3	109235421	109235621	Vav3
chr5	20241847	20242047	Magi2
chr2	172127786	172127986	Cbln4
chr3	44604749	44605079	2610316D01Rik
chr13	51812015	51812215	Sema4d
chr9	28439011	28439345	Opcml
chr7	50770533	50770788	4933405O20Rik
chr6	21277529	21277729	Kcnd2
chr1	175773083	175773415	Wdr64
chr17	57826809	57827009	Cntnap5c
chr17	88938200	88938400	Lhcgr
chrX	6860185	6860385	Dgkk
chr13	42804511	42804711	Phactr1
chr16	5884743	5884943	Rbfox1
chr16	41985035	41985235	Mir6540
chr13	112425414	112425614	Il6st
chr7	137874060	137874260	Gm12669
chr15	90476046	90476246	Gm36480
chr16	8539230	8539430	Abat
chr8	17631020	17631220	Csmd1
chr5	131707620	131707820	4930563F08Rik
chr17	77395939	77396139	Crim1
chr19	18269919	18270119	Ostf1
chr11	65332456	65332794	Gm12295
chr8	56997194	56997394	Hand2os1
chr3	65493202	65493402	Tiparp
chr2	166800251	166800451	Arfgef2
chr9	23786735	23786935	Npsr1
chr15	87726938	87727138	Mir6393
chr4	40324877	40325077	4930509K18Rik
chr5	48448009	48448209	Kcnip4
chr2	76698408	76698608	Plekha3
chr9	75254581	75254781	Myo5c
chr11	95462970	95463170	Spop
chr9	111844644	111844844	Stac
chr15	9634480	9634680	Il7r
chr17	30214470	30214670	Gm6402
chr3	51788828	51789095	Mgst2
chr1	185928584	185928784	Lyplal1
chr16	24624395	24624595	Morf4l1-ps1
chr10	43580738	43581073	Cd24a
chr3	152679525	152679725	Ak5
chr12	15216062	15216262	4930448C13Rik
chr7	64429466	64429666	Mcee
chr2	70177469	70177669	Myo3b
chr12	105884766	105884966	Papola
chr11	86904914	86905114	Gm51288
chr13	117480160	117480360	Hcn1
chr4	5085226	5085426	Impad1
chr4	153417287	153417569	Ajap1
chr7	56111801	56112001	Herc2
chr1	194254113	194254313	4930503O07Rik
chr4	45832052	45832252	Igfbpl1
chr13	45146267	45146467	Dtnbp1
chr16	18705113	18705313	Cldn5
chr10	5758301	5758501	Fbxo5
chr10	11344966	11345166	Epm2a
chr3	157511542	157511742	4930592C13Rik
chr2	148711774	148711974	Napb
chr13	7087058	7087258	Pfkp
chr16	63227752	63228047	Pros1
chr9	121602666	121602866	Lyzl4os
chr1	82041373	82041573	Mir6344
chr3	96785630	96785885	Cd160
chr8	29754826	29755026	Unc5d
chrX	98693554	98693754	Ophn1
chr8	68378519	68378719	1700125H03Rik
chr8	23964241	23964441	Zmat4
chr11	75962951	75963151	1700016K19Rik
chr13	31472363	31472563	Foxq1
chr11	56674188	56674388	Gria1
chr15	27791769	27791969	Otulinl
chr3	28405344	28405544	Mir466q
chr3	148113888	148114088	Adgrl2
chrX	57799449	57799649	Zic3
chr18	61993071	61993271	Sh3tc2
chr4	137649901	137650101	Rap1gap
chr12	29152870	29153070	Gm31333
chr8	86238742	86239025	Abcc12
chr6	52680531	52680731	Tax1bp1
chr9	113974340	113974655	Ubp1
chr4	140348540	140348740	Gm13016
chr2	181420413	181420613	Zbtb46
chr5	130596551	130596751	Caln1
chr15	43249275	43249475	Eif3e

## Sheet: Shared peaks
chr	start	end	Gene annotation
chr10	33558145	33558345	Gm15939
chr5	149007068	149007268	Gm15408
chr19	27370883	27371083	Kcnv2
chr15	36491941	36492141	Ankrd46
chr12	55465767	55465967	Nfkbia
chr10	20529127	20529327	Pde7b
chr7	74408704	74408904	Slco3a1
chr3	65381568	65381768	Ssr3
chr14	25185651	25185851	4930572O13Rik
chr8	87703143	87703343	1700096P03Rik
chr16	44716937	44717137	Nepro
chr6	54759656	54759856	Znrf2
chr15	62295331	62295531	H2afy3
chr12	28700488	28700688	Mir6937
chr9	78021439	78021639	Gcm1
chr2	144224435	144224635	Gm5535
chr11	58066916	58067116	Cnot8
chr10	70159697	70159897	Mrln
chr10	39625040	39625240	Gm16364
chr6	100059947	100060147	Rybp
chr7	111020893	111021093	Ctr9
chr19	53852690	53852890	Pdcd4
chr16	76321711	76321911	Nrip1
chr8	90877022	90877222	Chd9
chr5	151054405	151054605	Kl
chr8	103180624	103180824	1600027J07Rik
chr5	112958317	112958517	Grk3
chr2	35563884	35564084	Gm13446
chr8	35922963	35923163	5430403N17Rik
chr1	39086326	39086526	Pdcl3
chr4	63097684	63097884	Ambp
chr11	6014994	6015194	Camk2b
chr5	74784082	74784282	Lnx1
chr9	8970413	8970613	Pgr
chr8	4239085	4239285	Map2k7
chr11	60044763	60044963	Pemt
chr6	143633855	143634055	1700060C16Rik
chr2	11540337	11540537	Pfkfb3
chr9	74970716	74970916	Gm51280
chr10	95139748	95139948	Gm29684
chr5	92254611	92254811	Ppef2
chr11	101134623	101134823	Tubg1
chr5	149229181	149229381	Alox5ap
chr9	61031476	61031676	Gm5122
chr16	76200887	76201218	4930578N18Rik
chr17	86467714	86467914	2010106C02Rik
chr3	133758359	133758559	Tet2
chr19	8880384	8880584	Uqcc3
chr7	67462178	67462378	Mef2a
chr10	94545545	94545745	Tmcc3
chr1	186482264	186482464	A730004F24Rik
chr11	72135951	72136235	Pitpnm3
chr9	120303431	120303631	Myrip
chr5	118458770	118458970	Med13l
chr16	13494117	13494317	Mir6365
chr7	143822998	143823198	Dhcr7
chr10	95194144	95194344	Gm29684
chr11	60176720	60176920	Mir6921
chr2	68222439	68222639	B3galt1
chr8	36005589	36005789	Prag1
chr5	31627146	31627346	Mrpl33
chr11	5542215	5542415	Ccdc117
chr11	55026266	55026466	Anxa6
chr10	127666846	127667046	1700012D01Rik
chr16	24961452	24961652	A230028O05Rik
chr8	110663361	110663561	Vac14
chr8	13529845	13530301	1700029H14Rik
chr11	100870719	100870919	Stat5a
chr3	65435529	65435953	Ssr3
chr3	139803220	139803420	Gm32693
chr2	157054387	157054587	Soga1
chr3	9779833	9780090	Pag1
chr16	87354427	87354685	N6amt1
chr13	104640791	104640991	Cwc27
chr16	38073539	38073739	Gsk3b
chr1	71896587	71896787	Gm8883
chr8	87932943	87933143	Zfp423
chr6	149134425	149134690	Etfbkmt

## Sheet: C&R_sex_E2_test
seqnames	start	end	logFC	logCPM	F	PValue	FDR
chr11	56273169	56273369	-4.75011	0.550484	14.5685	0.000135214	0.995926
chr12	82169172	82169372	3.08599	1.19769	13.8847	0.000194451	0.995926
chr16	28089487	28089687	2.45486	3.25734	13.6527	0.000220013	0.995926
chr18	58080798	58080998	2.9494	1.70616	13.5708	0.000229826	0.995926
chr19	47507178	47507378	-3.64552	0.601933	12.2638	0.000461971	0.995926
chr2	132343925	132344125	4.5985	0.152638	12.179	0.000483465	0.995926
chr4	54652430	54652777	3.30566	1.34225	12.0942	0.000505938	0.995926
chr2	3713307	3713507	-4.6644	-0.00418853	11.9521	0.000546041	0.995926
chr15	87497696	87498077	4.37407	0.136192	11.8214	0.000585717	0.995926
chr5	133935176	133935376	3.73066	0.479081	11.7209	0.000618195	0.995926
chr16	7031447	7031725	-4.89718	-0.0578041	11.5889	0.000663667	0.995926
chr8	15942612	15942812	3.27409	0.673948	11.58	0.000666834	0.995926
chr7	83201733	83201933	5.54525	-0.453367	11.4835	0.000702375	0.995926
chr8	64652408	64652608	-4.47544	0.000865843	11.2231	0.000808082	0.995926
chr13	18182731	18182931	3.19078	1.23935	11.1863	0.000824253	0.995926
chr9	120483344	120483544	3.53312	0.693497	10.9287	0.000947121	0.995926
chr12	81130891	81131091	3.06965	0.733398	10.7735	0.00102992	0.995926
chr10	76237840	76238040	2.94308	0.837412	10.7078	0.00106712	0.995926
chr14	74678596	74678796	2.82599	1.3143	10.6929	0.00107576	0.995926
chr12	82168878	82169078	3.23177	0.653825	10.6583	0.00109604	0.995926
chr2	68222439	68222639	2.85854	1.69566	10.6109	0.00112448	0.995926
chr4	129945291	129945491	5.32871	-0.506695	10.4506	0.00122639	0.995926
chr10	58871224	58871424	4.38504	-0.0824284	10.4428	0.00123156	0.995926
chr9	53609585	53609785	4.03758	0.144651	10.4036	0.00125798	0.995926
chr11	51857112	51857312	-3.00664	0.72528	10.2891	0.00133848	0.995926
chr18	66979268	66979468	4.20769	-0.00888362	10.2752	0.0013486	0.995926
chr14	117972383	117972583	5.2697	-0.501457	10.1997	0.00140496	0.995926
chr7	16294851	16295051	-3.80163	0.277863	10.192	0.0014108	0.995926
chr15	57567261	57567461	2.9016	1.45332	10.0995	0.00148346	0.995926
chr8	13591318	13591518	3.4077	0.608803	10.0789	0.00150014	0.995926
chr7	128895523	128895723	3.58915	0.407638	9.98772	0.00157623	0.995926
chr7	92100933	92101133	3.6636	0.264608	9.90742	0.0016465	0.995926
chr6	93395070	93395270	3.96025	0.148985	9.86413	0.00168569	0.995926
chr19	45435756	45435956	3.24983	0.520815	9.84481	0.00170348	0.995926
chr16	40027523	40027723	4.88703	-0.357666	9.83888	0.00170898	0.995926
chr1	74601286	74601557	3.34746	0.451385	9.75596	0.0017878	0.995926
chr9	112221347	112221547	2.95927	0.66889	9.64584	0.0018982	0.995926
chr15	3270385	3270585	5.02342	-0.475436	9.64365	0.00190047	0.995926
chr18	47857685	47857885	3.6887	0.261287	9.62822	0.0019165	0.995926
chr2	116181973	116182285	2.27513	1.54611	9.57826	0.00196935	0.995926
chr2	13407357	13407557	3.09877	0.547949	9.46561	0.00209402	0.995926
chr4	110121499	110121699	-5.3438	-0.482754	9.45226	0.00210931	0.995926
chr12	92152452	92152652	2.04909	2.71281	9.44861	0.00211351	0.995926
chr4	41756114	41756314	-3.92957	0.0458864	9.37712	0.00219754	0.995926
chr2	136178408	136178754	2.27955	1.99282	9.30813	0.00228184	0.995926
chr8	13288069	13288269	3.42982	0.308416	9.28577	0.00230985	0.995926
chr5	13477801	13478001	4.93469	-0.476965	9.26591	0.00233504	0.995926
chr8	117465386	117465586	-2.85644	0.761502	9.24666	0.00235971	0.995926
chr7	125951930	125952130	4.4195	-0.155	9.17502	0.00245387	0.995926
chr2	52533797	52533997	3.11135	0.56966	9.16067	0.00247319	0.995926
chr15	37025619	37025819	5.07101	-0.592607	9.10869	0.00254446	0.995926
chr9	99450009	99450209	-4.79039	-0.430684	9.09657	0.00256137	0.995926
chr7	68118130	68118330	-4.05266	0.0647983	9.02846	0.00265857	0.995926
chr12	8140976	8141176	4.59814	-0.39558	8.92155	0.00281875	0.995926
chr13	4047135	4047335	2.86365	1.34099	8.9038	0.00284629	0.995926
chr17	30770199	30770483	2.44601	1.48343	8.90035	0.00285167	0.995926
chr6	144209118	144209318	4.53536	-0.311067	8.89277	0.00286353	0.995926
chr15	81585283	81585483	2.18049	1.76121	8.89273	0.0028636	0.995926
chr7	74640207	74640407	4.21679	-0.109034	8.88865	0.00287001	0.995926
chr5	132264066	132264389	4.14298	-0.0326809	8.8512	0.00292947	0.995926
chr6	28705498	28705698	3.56645	0.165793	8.82338	0.00297448	0.995926
chr12	26276598	26276969	3.81418	0.0254085	8.8159	0.00298669	0.995926
chr10	114240635	114241026	2.69004	0.990079	8.80402	0.00300621	0.995926
chr12	48224986	48225186	4.97373	-0.598982	8.742	0.00311017	0.995926
chr5	102109943	102110317	2.14583	1.55129	8.74131	0.00311134	0.995926
chr3	137415643	137415843	4.10902	-0.170259	8.71672	0.0031536	0.995926
chr2	113059085	113059285	-4.51992	-0.287046	8.70316	0.00317714	0.995926
chr1	47310699	47310899	4.11907	-0.150224	8.69852	0.00318524	0.995926
chr6	18633867	18634067	3.68208	0.0429581	8.6848	0.00320929	0.995926
chr8	13907612	13907812	-2.99487	0.566464	8.66398	0.00324617	0.995926
chr11	57506859	57507059	3.39056	0.302009	8.65863	0.00325571	0.995926
chr19	7423422	7423622	3.26227	0.32638	8.58125	0.00339698	0.995926
chr11	94468870	94469070	2.18801	1.53858	8.55259	0.00345088	0.995926
chr10	69471572	69471959	2.49905	1.06237	8.54906	0.00345759	0.995926
chr14	8638904	8639104	2.4749	1.33199	8.50649	0.0035394	0.995926
chr7	102267121	102267321	-2.7702	0.841462	8.46974	0.00361162	0.995926
chr2	94470810	94471010	3.75846	0.0663989	8.46538	0.00362028	0.995926
chr2	76698408	76698608	3.44608	0.631692	8.4623	0.00362643	0.995926
chr17	10507575	10507775	3.35196	0.244541	8.41887	0.00371408	0.995926
chr3	65751386	65751586	2.54355	1.58314	8.41549	0.00372097	0.995926
chr1	179445936	179446136	2.76657	1.55258	8.37417	0.00380653	0.995926
chr3	65435529	65435953	2.7378	1.201	8.35683	0.00384302	0.995926
chr2	161470142	161470342	-3.75748	-0.0353205	8.34831	0.00386107	0.995926
chr10	127094505	127094705	-3.64277	0.233284	8.34122	0.00387618	0.995926
chr11	68982752	68982952	-4.8528	-0.559346	8.30952	0.0039444	0.995926
chr16	90399276	90399476	4.6547	-0.538469	8.28368	0.00400092	0.995926
chr1	171037784	171037984	3.46035	0.192308	8.20533	0.0041774	0.995926
chr4	123601133	123601333	3.80468	-0.0325825	8.15123	0.00430384	0.995926
chr14	65069349	65069549	3.33041	0.229498	8.15099	0.00430442	0.995926
chr5	136634026	136634226	2.77949	0.636946	8.13391	0.00434515	0.995926
chr10	64830313	64830513	-3.26371	0.289985	8.12868	0.0043577	0.995926
chr1	165763592	165763792	3.16604	0.343058	8.10766	0.00440852	0.995926
chr15	6622622	6622822	4.60803	-0.548618	8.09764	0.00443297	0.995926
chr6	56168882	56169082	3.30394	0.193018	8.06022	0.00452545	0.995926
chr1	95602123	95602323	-4.82115	-0.639091	8.04503	0.00456354	0.995926
chr13	47574153	47574353	2.54554	1.55731	8.04273	0.00456933	0.995926
chr1	144894589	144894789	4.31489	-0.31744	8.022	0.00462194	0.995926
chr15	81264732	81264932	-3.74248	-0.0855605	8.01101	0.00465006	0.995926
chr14	86729807	86730007	-4.78777	-0.628978	7.97342	0.00474761	0.995926
chr9	20493444	20493644	-4.34438	-0.346204	7.97111	0.00475368	0.995926
chr12	16760392	16760592	1.88566	2.72824	7.96536	0.0047688	0.995926
chr2	118779563	118779763	-2.42253	0.994359	7.9586	0.00478664	0.995926
chr19	37908024	37908224	2.63073	0.93792	7.94516	0.00482232	0.995926
chr2	161506535	161506735	2.40401	1.31646	7.93218	0.00485704	0.995926
chr11	79818775	79818975	-2.58912	0.774985	7.89553	0.00495644	0.995926
chr2	49744175	49744490	2.14196	1.83513	7.85299	0.0050744	0.995926
chr3	152764917	152765117	4.97453	-0.808104	7.84488	0.00509722	0.995926
chr1	6592641	6592841	4.76157	-0.686421	7.83057	0.00513772	0.995926
chr1	139209879	139210079	4.60063	-0.551493	7.82893	0.00514237	0.995926
chr7	130977892	130978092	-4.33709	-0.396847	7.82021	0.00516724	0.995926
chr14	75488078	75488278	3.17513	0.833678	7.81128	0.00519286	0.995926
chr17	86263979	86264179	2.01263	2.46598	7.78482	0.00526944	0.995926
chr13	18168597	18168979	3.19299	0.908311	7.77418	0.00530057	0.995926
chr13	105631840	105632152	2.26884	1.18424	7.76725	0.00532094	0.995926
chr10	88730951	88731223	2.17346	1.27934	7.76493	0.00532779	0.995926
chr9	98527393	98527691	2.60863	0.84075	7.76385	0.00533096	0.995926
chr16	26782425	26782625	-3.8917	-0.171114	7.71068	0.00549026	0.995926
chr12	29290292	29290492	2.83228	1.1321	7.70697	0.00550157	0.995926
chr1	39019473	39019673	2.72189	1.21458	7.69243	0.00554606	0.995926
chr12	29831498	29831698	2.68819	0.730401	7.68935	0.00555554	0.995926
chr10	99159099	99159299	2.81276	1.07093	7.67488	0.00560025	0.995926
chr8	53352427	53352787	2.98092	0.540481	7.67296	0.00560621	0.995926
chr1	82294186	82294386	-3.2927	0.166486	7.67291	0.00560635	0.995926
chr12	5189139	5189339	-3.08876	0.78862	7.65327	0.00566771	0.995926
chr7	123201088	123201288	4.34743	-0.484155	7.63022	0.00574062	0.995926
chr19	17535567	17535767	3.47146	0.0231568	7.62132	0.00576901	0.995926
chr18	43359823	43360023	4.22498	-0.343318	7.61495	0.00578941	0.995926
chr8	84913258	84913458	2.55989	0.856281	7.5967	0.00584831	0.995926
chr5	44403428	44403628	4.30911	-0.390884	7.58802	0.00587652	0.995926
chr2	161498484	161499001	-2.00213	1.65337	7.5839	0.00588997	0.995926
chr2	167112872	167113072	3.72152	-0.0695573	7.58032	0.00590169	0.995926
chr9	12973051	12973375	3.1737	0.253704	7.56076	0.00596608	0.995926
chr15	78380858	78381058	4.15706	-0.327483	7.55526	0.00598431	0.995926
chr7	58078914	58079114	-3.8145	-0.132502	7.54263	0.00602641	0.995926
chr1	164473016	164473216	3.01611	0.322025	7.54074	0.00603271	0.995926
chr8	40133007	40133207	-3.4979	0.00748281	7.53082	0.00606602	0.995926
chr7	102420851	102421051	4.41129	-0.476412	7.50014	0.00617023	0.995926
chr2	11244010	11244464	2.07867	1.46718	7.49932	0.00617304	0.995926
chr1	194847149	194847349	4.15214	-0.347709	7.48453	0.00622395	0.995926
chr14	20707453	20707653	2.48018	0.767803	7.47294	0.00626412	0.995926
chr7	92874454	92874654	-3.06105	0.440331	7.44633	0.0063574	0.995926
chr5	135490027	135490227	-4.03913	-0.320302	7.41636	0.00646418	0.995926
chr6	31160478	31160678	2.71653	1.11395	7.4125	0.00647807	0.995926
chr3	130534794	130534994	2.67873	1.30383	7.40753	0.00649598	0.995926
chr7	44647423	44647623	-3.58752	-0.0876195	7.406	0.00650149	0.995926
chr6	92584163	92584363	-3.16868	0.193241	7.35255	0.00669761	0.995926
chr9	74970716	74970916	2.54823	1.28528	7.3361	0.00675918	0.995926
chr1	192770192	192770392	-3.2	0.20693	7.32896	0.0067861	0.995926
chr6	27339861	27340061	4.616	-0.716733	7.31599	0.00683522	0.995926
chr11	105456773	105456973	3.87522	-0.115106	7.31586	0.00683574	0.995926
chr1	172280217	172280417	2.81426	0.459396	7.31263	0.00684801	0.995926
chr1	184220201	184220401	2.97595	0.408774	7.29729	0.00690672	0.995926
chr9	16273819	16274019	2.63839	1.27733	7.29589	0.00691213	0.995926
chr13	25931925	25932125	2.59915	1.08167	7.29224	0.00692615	0.995926
chr4	20397923	20398123	2.73474	1.09046	7.28422	0.00695714	0.995926
chr16	38948546	38948746	3.54073	-0.0673361	7.26487	0.00703249	0.995926
chr10	17597417	17597773	2.30717	1.27237	7.24351	0.00711663	0.995926
chr2	32928311	32928511	-3.51982	-0.0396359	7.24333	0.00711735	0.995926
chr1	84561998	84562198	-4.46029	-0.58317	7.23902	0.00713447	0.995926
chr9	114933857	114934057	-2.66649	0.576841	7.22558	0.00718807	0.995926
chr4	75676746	75676946	3.80293	-0.24306	7.21881	0.00721524	0.995926
chr11	68648879	68649079	-2.80553	0.466787	7.21027	0.00724964	0.995926
chr9	89757470	89757670	2.36557	0.85512	7.20823	0.00725791	0.995926
chr11	109347687	109347887	-3.07249	0.269086	7.19764	0.00730086	0.995926
chr17	34593234	34593434	-4.19249	-0.400478	7.17374	0.00739873	0.995926
chr19	30109110	30109310	3.3002	0.227892	7.16227	0.00744621	0.995926
chr11	98150475	98150675	2.38704	0.877002	7.1446	0.00751989	0.995926
chrX	40740777	40740977	2.9972	0.286316	7.14274	0.00752772	0.995926
chr13	43774252	43774452	4.10208	-0.358215	7.14261	0.00752826	0.995926
chr18	72117624	72117824	-4.36178	-0.537457	7.13747	0.00754987	0.995926
chr2	144995213	144995413	4.45446	-0.621975	7.13314	0.00756813	0.995926
chr11	52634544	52634744	3.17015	0.16864	7.13162	0.00757453	0.995926
chr3	126869524	126869724	2.36782	0.867909	7.12833	0.00758843	0.995926
chr14	62527466	62527666	1.94006	2.37969	7.12833	0.00758847	0.995926
chr11	25674814	25675014	3.05415	0.277754	7.1211	0.00761912	0.995926
chr2	40342251	40342451	2.94597	1.14201	7.10507	0.00768752	0.995926
chr18	75740648	75740848	-3.41819	0.0650802	7.09884	0.0077143	0.995926
chr9	89606311	89606584	2.38625	1.14663	7.09664	0.00772377	0.995926
chr11	79106779	79106979	3.58587	-0.131767	7.09416	0.00773445	0.995926
chr3	137513082	137513282	3.5689	-0.103401	7.09397	0.00773527	0.995926
chr10	98897682	98897882	3.22884	0.173574	7.09119	0.00774731	0.995926
chr9	27809815	27810015	-4.52461	-0.689859	7.07689	0.00780938	0.995926
chr3	18941389	18941589	3.07123	0.226055	7.06695	0.00785281	0.995926
chr13	20066228	20066428	4.72402	-0.828913	7.05701	0.00789648	0.995926
chr8	15012957	15013157	-2.96704	0.313601	7.04715	0.00794007	0.995926
chr16	23403294	23403494	3.12804	0.199364	7.02054	0.00805893	0.995926
chr11	69878381	69878581	-3.05056	0.220391	7.00723	0.00811908	0.995926
chr3	34638102	34638302	2.32696	0.959027	7.00021	0.00815098	0.995926
chr2	148736499	148736699	-3.1655	0.335839	6.99704	0.00816541	0.995926
chr11	120423709	120423909	-4.18251	-0.405072	6.99234	0.00818686	0.995926
chr2	69635056	69635256	-3.35153	0.00546972	6.99218	0.0081876	0.995926
chr5	99544982	99545182	2.33338	0.869996	6.9774	0.00825549	0.995926
chr8	126986557	126986757	2.41326	0.745083	6.97409	0.00827076	0.995926
chr14	91737044	91737244	4.57576	-0.619363	6.96189	0.00832735	0.995926
chr18	29396239	29396439	1.8739	2.00398	6.96175	0.008328	0.995926
chr1	172147982	172148182	-2.15878	1.14712	6.95861	0.00834265	0.995926
chrX	20961958	20962158	2.33328	0.812403	6.94425	0.00840987	0.995926
chr10	105402066	105402266	-3.12391	0.339739	6.94269	0.00841722	0.995926
chr6	38065109	38065309	3.21608	0.48349	6.93692	0.0084444	0.995926
chr2	178435892	178436092	4.03896	-0.392776	6.92422	0.00850456	0.995926
chr2	130058255	130058455	2.87645	0.341662	6.91693	0.00853932	0.995926
chr8	108125133	108125333	2.9895	0.290174	6.91126	0.00856641	0.995926
chr6	19400022	19400222	-4.73826	-0.692854	6.90526	0.00859522	0.995926
chr10	120678695	120678895	4.50174	-0.75621	6.90213	0.00861029	0.995926
chr1	68146892	68147092	-3.83899	-0.324983	6.89589	0.00864038	0.995926
chr4	21776104	21776304	-3.08878	0.289582	6.89084	0.00866481	0.995926
chr1	87813138	87813419	-2.3412	0.940975	6.88755	0.0086808	0.995926
chr14	45850571	45850771	2.69444	0.640082	6.87897	0.00872257	0.995926
chr2	107507467	107507667	4.1361	-0.448893	6.86499	0.00879108	0.995926
chr9	74245670	74245870	2.28357	0.874218	6.84173	0.00890624	0.995926
chr15	21665019	21665219	-3.73643	-0.22673	6.84164	0.00890671	0.995926
chr9	58086951	58087151	-4.46263	-0.69865	6.81261	0.00905264	0.995926
chr7	74396574	74396774	2.60827	0.960578	6.80875	0.00907221	0.995926
chr6	135827982	135828182	2.40129	0.750815	6.80849	0.00907352	0.995926
chr6	136167455	136167655	-4.01383	-0.441856	6.80427	0.00909503	0.995926
chr1	158364591	158364791	2.55023	0.57306	6.80364	0.00909822	0.995926
chr11	86993691	86993891	-2.32131	0.835549	6.79983	0.00911766	0.995926
chr6	92294194	92294394	2.65683	1.86019	6.79602	0.00913713	0.995926
chr8	4413932	4414132	-3.08636	0.206394	6.79331	0.00915103	0.995926
chr5	102366879	102367079	4.46396	-0.716659	6.79186	0.00915847	0.995926
chr4	128811471	128811671	-1.81533	1.87426	6.78666	0.00918518	0.995926
chr16	88387308	88387705	1.80822	2.18806	6.77066	0.00926788	0.995926
chr15	80366934	80367134	2.72287	0.652707	6.75839	0.00933181	0.995926
chr9	74277779	74277979	4.45859	-0.754001	6.7582	0.00933281	0.995926
chr4	6349307	6349507	3.6355	-0.180077	6.75519	0.00934856	0.995926
chr13	48145995	48146195	2.74486	1.33941	6.75306	0.00935974	0.995926
chr1	90007150	90007350	2.24707	1.54249	6.75298	0.00936016	0.995926
chr9	68923256	68923456	2.79975	0.388154	6.75187	0.00936598	0.995926
chr1	48604536	48604736	2.58757	0.754414	6.7513	0.00936899	0.995926
chr12	26802735	26802935	3.74163	-0.306551	6.74159	0.00942008	0.995926
chr8	87064083	87064283	2.4735	0.627523	6.72714	0.00949672	0.995926
chr14	72844820	72845020	1.92957	1.45004	6.72685	0.00949824	0.995926
chr6	55879585	55879874	2.77823	0.452536	6.71992	0.00953523	0.995926
chr12	54279691	54279891	4.43246	-0.759596	6.71618	0.00955523	0.995926
chr16	37704097	37704297	3.01175	0.262249	6.71336	0.00957037	0.995926
chr5	127956522	127956722	2.88361	0.329108	6.70469	0.00961701	0.995926
chr9	49998990	49999190	4.45202	-0.781323	6.70084	0.00963777	0.995926
chr14	71799848	71800048	3.0975	0.180622	6.69033	0.00969477	0.995926
chr7	95250171	95250435	3.08151	0.516831	6.6861	0.0097178	0.995926
chr2	132485531	132485731	-4.08098	-0.506933	6.68608	0.00971791	0.995926
chr19	17171157	17171357	2.56777	1.23826	6.68384	0.00973014	0.995926
chr2	146214806	146215006	3.85463	-0.388332	6.67659	0.00976975	0.995926
chr14	47367675	47367875	-4.0637	-0.496361	6.67293	0.00978985	0.995926
chr1	30261450	30261650	3.67954	-0.139015	6.67151	0.00979766	0.995926
chrX	75095869	75096069	1.96276	1.34554	6.66212	0.00984942	0.995926
chr10	94991538	94991738	3.3613	-0.08122	6.63702	0.00998913	0.995926
chr4	40773239	40773439	2.1686	0.987534	6.62544	0.0100543	0.995926
chr15	81082298	81082498	2.94704	0.917532	6.61786	0.0100971	0.995926
chr3	105281772	105281972	2.9811	0.227661	6.61477	0.0101147	0.995926
chr6	34371811	34372011	-3.17721	0.142326	6.61395	0.0101194	0.995926
chr6	21594717	21594917	4.43008	-0.674332	6.61386	0.0101199	0.995926
chr15	102204161	102204361	3.73639	-0.279878	6.60988	0.0101425	0.995926
chr14	28691201	28691469	3.33143	0.562398	6.58873	0.0102637	0.995926
chr18	21382828	21383028	3.51761	-0.121725	6.58787	0.0102687	0.995926
chr3	57102376	57102576	1.82652	1.63176	6.57191	0.0103611	0.995926
chrX	40922282	40922482	3.06274	0.540122	6.56541	0.0103991	0.995926
chr4	140547603	140547803	-3.52649	-0.162628	6.56515	0.0104006	0.995926
chr12	88876741	88876941	2.58609	1.06178	6.56356	0.0104098	0.995926
chr17	9776089	9776289	-3.63647	-0.190987	6.55909	0.010436	0.995926
chr5	146750851	146751051	4.54477	-0.902682	6.55714	0.0104475	0.995926
chr4	129128658	129128858	-3.4442	0.065577	6.55204	0.0104775	0.995926
chr16	20426289	20426489	-2.26338	1.05511	6.53061	0.0106044	0.995926
chr5	86493536	86493736	4.26461	-0.660518	6.52657	0.0106286	0.995926
chr10	119107759	119107959	-3.4153	0.359135	6.52496	0.0106382	0.995926
chr1	42041578	42041881	2.48312	0.658295	6.52418	0.0106428	0.995926
chr2	178265498	178265698	-3.67587	-0.283833	6.52165	0.010658	0.995926
chr1	24219115	24219315	2.50226	0.646405	6.51866	0.0106759	0.995926
chr16	42370236	42370436	-2.00403	1.23296	6.50901	0.010734	0.995926
chr1	25336547	25336747	2.36708	1.53176	6.48006	0.0109102	0.995926
chr2	121413749	121413949	-2.00631	1.36465	6.47738	0.0109267	0.995926
chr6	64308649	64308915	2.72067	0.754727	6.4548	0.0110664	0.995926
chr5	140116059	140116259	-2.71745	0.380885	6.45457	0.0110679	0.995926
chr5	112002443	112002643	3.18473	0.153824	6.45339	0.0110752	0.995926
chr16	76865478	76865678	2.21684	0.868155	6.43172	0.0112111	0.995926
chr12	117627334	117627534	2.4433	0.609825	6.42601	0.0112472	0.995926
chr5	77784046	77784246	-1.97327	1.52642	6.42493	0.011254	0.995926
chr10	56767236	56767436	4.36351	-0.75692	6.41014	0.0113482	0.995926
chr12	37909575	37909775	2.55239	1.11353	6.40378	0.0113889	0.995926
chr2	55407115	55407315	-3.62458	-0.128022	6.3943	0.0114499	0.995926
chr9	98979819	98980019	-3.39129	-0.0444573	6.38627	0.0115018	0.995926
chr3	80871589	80871789	3.9271	-0.488622	6.38415	0.0115155	0.995926
chr16	26901682	26901882	2.21042	1.74073	6.36376	0.0116486	0.995926
chr1	63176939	63177139	1.73797	1.79367	6.35953	0.0116764	0.995926
chr8	117366595	117366795	-3.85694	-0.32652	6.35684	0.0116941	0.995926
chr1	157055149	157055349	2.70962	0.369961	6.35095	0.011733	0.995926
chrX	167855363	167855563	-4.08035	-0.33386	6.34423	0.0117775	0.995926
chr4	52341244	52341444	3.82761	-0.390456	6.34247	0.0117892	0.995926
chr17	94457283	94457483	4.35569	-0.718507	6.33363	0.0118481	0.995926
chr17	44485478	44485678	4.4532	-0.93124	6.32695	0.0118929	0.995926
chr2	119254790	119254990	4.11224	-0.598367	6.31836	0.0119506	0.995926
chr16	6548097	6548297	2.77738	0.342826	6.31828	0.0119511	0.995926
chr16	76856134	76856334	2.13373	1.3348	6.30699	0.0120274	0.995926
chr8	126000073	126000273	3.25892	0.00241205	6.29273	0.0121246	0.995926
chr14	74091999	74092199	2.57185	0.496851	6.29203	0.0121294	0.995926
chr6	35189015	35189215	3.54666	-0.24464	6.27919	0.0122176	0.995926
chr9	23733570	23733822	2.78555	0.892768	6.27573	0.0122415	0.995926
chr7	87113727	87113927	-2.85614	0.218659	6.27056	0.0122772	0.995926
chr5	45472942	45473142	3.80436	-0.371066	6.26855	0.0122911	0.995926
chr10	77749259	77749459	2.91105	0.440502	6.26629	0.0123068	0.995926
chr13	100873130	100873330	-3.0428	0.110621	6.26439	0.0123201	0.995926
chrX	19160950	19161150	4.4515	-0.935761	6.25238	0.0124039	0.995926
chr13	46335091	46335291	3.17934	-0.0366652	6.25023	0.0124189	0.995926
chr17	41248390	41248590	3.3465	-0.136756	6.24934	0.0124252	0.995926
chr19	54339165	54339365	-4.53511	-0.747642	6.24666	0.0124439	0.995926
chr14	67142282	67142482	3.11444	0.0108395	6.24597	0.0124488	0.995926
chr5	112507746	112507946	2.43387	0.795454	6.24532	0.0124533	0.995926
chr2	124530494	124530694	2.59299	0.546952	6.24042	0.0124879	0.995926
chr10	81020091	81020291	-3.71978	-0.360017	6.23879	0.0124994	0.995926
chr4	148140347	148140547	-2.88695	0.191366	6.22404	0.0126039	0.995926
chr12	7521652	7521852	1.74583	1.84507	6.21921	0.0126384	0.995926
chr7	126475371	126475571	2.3401	0.736444	6.21236	0.0126873	0.995926
chr17	11933874	11934074	2.89341	0.222954	6.2028	0.012756	0.995926
chr3	109360940	109361140	4.0052	-0.527548	6.20209	0.0127611	0.995926
chr7	87277369	87277569	-3.45422	-0.206449	6.19511	0.0128116	0.995926
chr19	24268738	24268938	2.28116	0.739099	6.189	0.0128559	0.995926
chr6	24175426	24175626	1.51269	2.9976	6.18252	0.0129031	0.995926
chr11	72103653	72103853	-3.356	-0.0798695	6.18009	0.0129208	0.995926
chr5	53848690	53848890	2.23895	1.12093	6.1778	0.0129375	0.995926
chr17	90668368	90668568	3.10752	-0.00511649	6.17718	0.0129421	0.995926
chr15	84856055	84856255	-3.35804	-0.164099	6.16866	0.0130045	0.995926
chr9	14635711	14635911	3.43383	-0.144207	6.16761	0.0130123	0.995926
chr18	30844477	30844677	2.99775	0.105899	6.16334	0.0130437	0.995926
chr1	150392651	150392851	1.76087	1.67572	6.1626	0.0130491	0.995926
chr19	10940453	10940653	-3.12707	0.0277352	6.15852	0.0130792	0.995926
chr2	11540337	11540537	2.66451	0.881545	6.15769	0.0130854	0.995926
chr11	17546676	17546876	3.96661	-0.41498	6.15427	0.0131107	0.995926
chr2	28583185	28583385	-2.87751	0.332069	6.15381	0.0131142	0.995926
chr1	64956730	64956930	-3.48792	-0.190995	6.15341	0.0131171	0.995926
chr3	62348637	62348837	-3.96916	-0.515921	6.14733	0.0131623	0.995926
chrX	150458792	150458992	3.68449	-0.341596	6.1452	0.0131781	0.995926
chrX	41982901	41983101	2.52263	0.848826	6.1427	0.0131968	0.995926
chr2	121355304	121355504	1.68428	2.04345	6.13722	0.0132378	0.995926
chr15	31989717	31989917	2.52732	0.483987	6.13366	0.0132644	0.995926
chr9	85856300	85856500	3.27067	-0.11256	6.13025	0.01329	0.995926
chr4	78386210	78386410	-3.16306	0.0898384	6.10733	0.0134634	0.995926
chr2	5844862	5845062	2.21506	0.848101	6.09626	0.0135481	0.995926
chr5	89087960	89088160	-4.26381	-0.758569	6.09584	0.0135513	0.995926
chr15	79742487	79742687	2.43645	0.554611	6.09286	0.0135741	0.995926
chr7	143784027	143784227	-3.18981	-0.0162489	6.08795	0.0136119	0.995926
chr8	40511238	40511507	-2.93944	0.132741	6.08778	0.0136133	0.995926
chr5	144289934	144290307	1.97732	1.14616	6.08631	0.0136246	0.995926
chr14	31768626	31768826	3.26051	-0.0146719	6.08594	0.0136274	0.995926
chr15	89629314	89629514	2.18285	0.821398	6.08382	0.0136438	0.995926
chr8	62323954	62324154	3.01186	0.16703	6.0652	0.0137884	0.995926
chr11	73281829	73282029	-3.23859	-0.0975939	6.06385	0.0137989	0.995926
chr18	59081805	59082005	-3.018	0.0613432	6.05432	0.0138735	0.995926
chr1	182094932	182095226	2.18572	1.01313	6.05278	0.0138857	0.995926
chr5	145069794	145069994	2.78128	0.3338	6.05003	0.0139073	0.995926
chrX	47814551	47814751	3.68809	-0.284716	6.04987	0.0139086	0.995926
chr16	53243514	53243714	4.37079	-0.966276	6.04058	0.0139819	0.995926
chr3	131918791	131918991	-4.38466	-0.925456	6.0338	0.0140358	0.995926
chr14	27338111	27338311	-3.1481	0.104861	6.02261	0.014125	0.995926
chr7	48807423	48807623	3.14692	0.134078	6.01666	0.0141727	0.995926
chr1	37728097	37728297	-3.08398	-0.00585372	6.00657	0.014254	0.995926
chr10	91448165	91448365	2.50985	0.57589	6.00416	0.0142735	0.995926
chr1	127160022	127160222	3.03551	0.0981419	5.99796	0.0143237	0.995926
chr3	88686198	88686398	3.81148	-0.496809	5.99312	0.014363	0.995926
chr10	28161032	28161232	3.07555	0.361526	5.99124	0.0143783	0.995926
chr7	141328066	141328266	2.03241	1.08431	5.99064	0.0143833	0.995926
chr16	45853391	45853591	2.67502	0.32822	5.98684	0.0144143	0.995926
chr3	124026112	124026312	3.38132	-0.21136	5.97902	0.0144783	0.995926
chr6	115914769	115915168	2.10542	1.16363	5.97238	0.0145329	0.995926
chr2	30270248	30270515	-2.0005	1.11662	5.95606	0.0146681	0.995926
chr17	84259005	84259205	2.90381	0.116523	5.94906	0.0147264	0.995926
chr8	127190449	127190649	-2.96803	0.117129	5.94863	0.01473	0.995926
chr1	162743402	162743602	1.99774	1.30342	5.94755	0.014739	0.995926
chr9	44468906	44469106	-3.79997	-0.495777	5.94711	0.0147427	0.995926
chr9	37263333	37263666	2.74928	0.561581	5.94491	0.0147611	0.995926
chr15	33924209	33924409	3.56597	-0.362323	5.94271	0.0147796	0.995926
chr14	116581203	116581403	3.38499	-0.164914	5.94019	0.0148007	0.995926
chr7	73595142	73595342	2.88542	0.181958	5.93286	0.0148624	0.995926
chr11	90512613	90512813	2.14717	0.945637	5.9287	0.0148975	0.995926
chr7	84001588	84001788	2.55418	0.456231	5.92507	0.0149282	0.995926
chr2	174911776	174911976	2.65369	0.357535	5.92433	0.0149345	0.995926
chr3	41410853	41411053	3.39335	-0.0725898	5.92184	0.0149556	0.995926
chr5	9726090	9726290	-2.44165	0.545353	5.92113	0.0149617	0.995926
chr3	110777327	110777527	-3.24955	-0.0441124	5.91818	0.0149868	0.995926
chr19	14871285	14871485	3.06951	0.038443	5.91744	0.014993	0.995926
chr9	40242249	40242449	1.97779	1.42296	5.91726	0.0149945	0.995926
chr2	74178052	74178252	3.82289	-0.462394	5.9123	0.0150368	0.995926
chr2	73911275	73911475	2.28698	0.771383	5.91023	0.0150545	0.995926
chr8	111990017	111990217	3.4843	-0.258835	5.90797	0.0150738	0.995926
chr9	49980907	49981107	3.64932	-0.366788	5.90382	0.0151093	0.995926
chr12	112263770	112264033	2.85355	0.180366	5.89977	0.0151442	0.995926
chr1	79061098	79061393	1.98618	1.15982	5.89973	0.0151445	0.995926
chr5	119509105	119509305	-4.30047	-0.937165	5.89751	0.0151636	0.995926
chr17	33940274	33940474	2.03763	1.01537	5.89498	0.0151854	0.995926
chr11	28556425	28556625	4.22205	-0.757931	5.89033	0.0152256	0.995926
chr6	92630538	92630738	4.07935	-0.719815	5.88492	0.0152724	0.995926
chr19	6307560	6307760	-4.29303	-0.938424	5.87822	0.0153306	0.995926
chr5	124058828	124059028	4.00842	-0.6284	5.87181	0.0153866	0.995926
chr8	60028771	60028971	2.37772	0.571179	5.87105	0.0153931	0.995926
chr15	79474360	79474560	3.92484	-0.556424	5.86794	0.0154204	0.995926
chr1	179136413	179136613	3.1547	0.214157	5.86574	0.0154397	0.995926
chr1	24917094	24917294	3.06841	0.307249	5.86223	0.0154705	0.995926
chr4	20540070	20540436	2.55128	0.876604	5.86012	0.015489	0.995926
chr2	179193903	179194103	3.31698	-0.137345	5.85978	0.015492	0.995926
chr2	30721985	30722285	-2.05159	0.964533	5.85714	0.0155153	0.995926
chr10	21832403	21832603	3.21951	-0.138803	5.85507	0.0155335	0.995926
chr5	151054405	151054605	2.0726	1.85519	5.84798	0.0155962	0.995926
chr7	90843688	90843888	-2.44602	0.498795	5.84554	0.0156179	0.995926
chr10	74925334	74925534	-4.07824	-0.633213	5.83902	0.0156759	0.995926
chr9	115638579	115638779	-4.19679	-0.785366	5.83894	0.0156766	0.995926
chr8	82988002	82988202	2.8539	0.132417	5.83848	0.0156807	0.995926
chr1	165344692	165344892	3.78087	-0.50332	5.82724	0.0157812	0.995926
chr9	70302537	70302737	-2.3199	0.620941	5.82663	0.0157867	0.995926
chr7	114840131	114840331	-3.38903	-0.191028	5.82506	0.0158007	0.995926
chr8	72646573	72646773	-2.429	0.520978	5.82207	0.0158276	0.995926
chr18	61952764	61952964	-3.83967	-0.528901	5.81763	0.0158676	0.995926
chr7	63925301	63925501	1.6968	1.66439	5.81301	0.0159094	0.995926
chr3	120531980	120532180	1.65235	2.44189	5.80982	0.0159383	0.995926
chr12	118112713	118112913	2.98497	0.00970576	5.80833	0.0159518	0.995926
chr3	141391742	141391942	3.50793	-0.147761	5.80614	0.0159716	0.995926
chr12	45595736	45595936	2.69961	0.368803	5.80048	0.0160231	0.995926
chr8	46210981	46211181	1.67884	1.82866	5.79147	0.0161054	0.995926
chr7	57246709	57246909	2.45081	1.23282	5.79087	0.016111	0.995926
chr2	109280656	109280856	2.24629	0.683647	5.78889	0.0161291	0.995926
chr8	120938619	120938819	4.14454	-0.845313	5.78832	0.0161343	0.995926
chr13	49178922	49179122	-2.61781	0.372163	5.78459	0.0161686	0.995926
chr14	18106860	18107060	2.13836	0.804404	5.77947	0.0162158	0.995926
chr16	10063539	10063739	-3.73639	-0.499116	5.77898	0.0162203	0.995926
chr15	35664110	35664310	-3.58366	-0.274674	5.77807	0.0162287	0.995926
chr12	17557690	17557890	1.8629	1.79728	5.77703	0.0162383	0.995926
chr11	70605286	70605486	3.63415	-0.455293	5.76796	0.0163223	0.995926
chr2	71535964	71536164	2.22383	0.800268	5.76677	0.0163334	0.995926
chr8	42429297	42429497	4.02227	-0.625432	5.75863	0.0164092	0.995926
chr8	42211058	42211258	4.00692	-0.652943	5.75135	0.0164773	0.995926
chr7	113132285	113132485	3.44684	-0.210576	5.74943	0.0164954	0.995926
chr5	142557491	142557691	2.64187	0.489151	5.74558	0.0165315	0.995926
chr14	72360910	72361110	2.04052	0.939904	5.74556	0.0165317	0.995926
chr14	123139485	123139685	2.66708	1.01479	5.74074	0.0165771	0.995926
chr8	119020949	119021149	1.93054	1.24563	5.73941	0.0165897	0.995926
chr17	72043744	72043944	2.33629	0.615629	5.73893	0.0165942	0.995926
chr9	78881880	78882080	3.86587	-0.492953	5.73053	0.0166738	0.995926
chr2	53706635	53706835	2.75021	0.291088	5.73043	0.0166748	0.995926
chr8	91019851	91020051	2.95631	0.125891	5.72632	0.0167138	0.995926
chr11	118870638	118870838	3.20406	0.185619	5.72314	0.0167441	0.995926
chr3	77314601	77314801	4.25222	-0.990255	5.71728	0.0168001	0.995926
chr18	55028747	55028947	3.16954	-0.0993362	5.71005	0.0168695	0.995926
chr15	66189615	66189815	-2.92587	0.31192	5.70781	0.016891	0.995926
chr3	152365039	152365239	-3.48028	-0.351246	5.70776	0.0168915	0.995926
chr15	40131169	40131369	-3.17733	-0.0845626	5.706	0.0169084	0.995926
chr7	59027490	59027690	1.90617	1.18507	5.69715	0.0169938	0.995926
chr1	80656656	80656856	-2.76735	0.223749	5.69536	0.0170112	0.995926
chr4	127600882	127601082	3.94259	-0.655751	5.68696	0.0170928	0.995926
chr9	58159131	58159331	2.8219	0.134591	5.68579	0.0171042	0.995926
chr4	119733626	119733826	-1.72446	1.61489	5.67749	0.0171853	0.995926
chr7	128529510	128529710	1.88134	1.35756	5.67221	0.0172371	0.995926
chr8	80550706	80550906	2.07668	0.890437	5.6715	0.0172441	0.995926
chr18	29906947	29907147	-4.01609	-0.593357	5.66825	0.0172761	0.995926
chr12	46700104	46700304	4.09851	-0.851944	5.66647	0.0172936	0.995926
chr2	49654801	49655001	2.42467	0.742356	5.6542	0.017415	0.995926
chr17	69784814	69785014	-3.82985	-0.60125	5.65203	0.0174366	0.995926
chr10	121655949	121656149	2.84836	0.116107	5.64894	0.0174674	0.995926
chr5	130596551	130596751	2.7459	0.733189	5.64412	0.0175154	0.995926
chr1	83871121	83871321	2.45001	1.09321	5.63556	0.0176011	0.995926
chr2	157296525	157296725	1.91195	1.40142	5.62889	0.0176682	0.995926
chr7	79935234	79935434	-3.44163	-0.283071	5.62809	0.0176763	0.995926
chr19	8840414	8840614	-2.24071	0.648379	5.62676	0.0176897	0.995926
chr10	79614037	79614237	-2.32767	0.58129	5.62604	0.017697	0.995926
chr4	86274558	86274808	2.70192	0.214709	5.62383	0.0177193	0.995926
chr3	108911694	108911894	1.94094	1.1181	5.62369	0.0177207	0.995926
chr14	40917802	40918002	-3.55436	-0.376853	5.61829	0.0177754	0.995926
chr5	67306316	67306516	-4.09298	-0.819405	5.61746	0.0177838	0.995926
chr15	66411900	66412100	3.32533	-0.250749	5.61644	0.0177942	0.995926
chrX	161752403	161752603	2.32312	0.770633	5.61443	0.0178146	0.995926
chr6	47285356	47285556	1.92475	2.47492	5.61248	0.0178344	0.995926
chr1	13134434	13134634	3.72323	-0.54257	5.61147	0.0178447	0.995926
chr2	26237312	26237512	-2.47094	0.466606	5.60985	0.0178612	0.995926
chr12	15364983	15365183	2.21181	1.3249	5.60783	0.0178818	0.995926
chr11	100113293	100113493	4.0989	-0.849709	5.6076	0.0178841	0.995926
chr7	78290270	78290470	-2.84268	0.0948445	5.6075	0.0178852	0.995926
chr17	60267690	60267890	2.91336	0.0870118	5.60715	0.0178887	0.995926
chr3	102381283	102381483	3.29086	-0.0267005	5.60323	0.0179288	0.995926
chr2	141448943	141449143	4.20317	-0.997637	5.59354	0.0180283	0.995926
chr2	77483775	77483975	3.98904	-0.729953	5.58872	0.018078	0.995926
chr7	114321771	114321971	3.82548	-0.613373	5.58303	0.0181368	0.995926
chr8	86486726	86486926	4.08371	-0.87934	5.57554	0.0182145	0.995926
chr19	36130283	36130483	2.51407	0.467878	5.57197	0.0182517	0.995926
chr7	130606288	130606488	4.08891	-0.848535	5.57144	0.0182571	0.995926
chr6	29993794	29993994	-3.70005	-0.512957	5.56042	0.0183724	0.995926
chr5	27191820	27192020	3.88665	-0.656453	5.55718	0.0184065	0.995926
chr8	127483235	127483435	2.05538	1.56834	5.55557	0.0184234	0.995926
chr3	147428863	147429063	-2.09478	0.830501	5.53572	0.0186336	0.995926
chr7	121034378	121034578	-1.8819	1.18922	5.53214	0.0186717	0.995926
chr3	109636181	109636381	2.97853	0.0592982	5.53126	0.0186811	0.995926
chr8	11758236	11758436	3.11535	-0.0855413	5.52668	0.01873	0.995926
chr19	26763276	26763476	3.67061	-0.548319	5.52082	0.0187929	0.995926
chr2	143423000	143423200	-2.59105	0.455355	5.51394	0.018867	0.995926
chr9	103765633	103765833	4.1784	-1.0137	5.51386	0.0188679	0.995926
chr7	95689215	95689415	2.68103	0.198231	5.50701	0.0189418	0.995926
chr17	9121547	9121747	-3.63916	-0.481769	5.49892	0.0190296	0.995926
chr13	110012123	110012323	1.9565	1.00897	5.49721	0.0190483	0.995926
chr15	68071200	68071400	2.85466	0.116172	5.49421	0.019081	0.995926
chr7	82867074	82867274	-1.67873	1.62186	5.48382	0.0191947	0.995926
chr10	8584467	8584667	2.62958	0.553088	5.48232	0.0192112	0.995926
chr1	152560490	152560690	-2.9072	0.0073317	5.48081	0.0192278	0.995926
chr4	53845384	53845584	3.40565	-0.131367	5.47946	0.0192427	0.995926
chr11	102739354	102739554	-2.21105	0.692899	5.47942	0.0192431	0.995926
chr3	10387368	10387568	2.23087	0.63511	5.47924	0.0192451	0.995926
chr9	106643185	106643385	3.41911	-0.207354	5.47688	0.019271	0.995926
chr11	19651726	19651926	4.21089	-0.941362	5.47605	0.0192802	0.995926
chr2	32428379	32428579	-1.61388	1.77819	5.4747	0.0192951	0.995926
chr2	93992848	93993048	2.33681	2.0181	5.46346	0.0194196	0.995926
chr3	134238803	134239003	2.69335	0.308067	5.4632	0.0194225	0.995926
chr3	82112044	82112244	3.59049	-0.348983	5.46312	0.0194234	0.995926
chr10	80747478	80747678	3.04974	0.0265593	5.46052	0.0194523	0.995926
chr3	101749786	101749986	-3.25256	-0.0823542	5.45217	0.0195455	0.995926
chr1	30740994	30741194	-2.59899	0.301147	5.45084	0.0195603	0.995926
chr19	4191994	4192194	-2.46847	0.432679	5.44992	0.0195707	0.995926
chr15	92704846	92705046	4.02391	-0.862792	5.44877	0.0195835	0.995926
chr5	104004977	104005177	3.85964	-0.667742	5.44805	0.0195917	0.995926
chr15	79440664	79440864	-2.73195	0.301957	5.44801	0.0195921	0.995926
chr3	73056139	73056339	2.43431	0.451426	5.44374	0.0196401	0.995926
chr9	49468830	49469030	2.39821	0.482498	5.44111	0.0196696	0.995926
chr2	141844608	141844808	-3.35246	-0.257499	5.43894	0.019694	0.995926
chr19	6304901	6305101	-3.44872	-0.24926	5.43894	0.0196941	0.995926
chr12	109936110	109936310	-4.17883	-0.363922	5.43562	0.0197315	0.995926
chr2	157313853	157314053	2.07651	0.824424	5.42482	0.0198539	0.995926
chr4	153483210	153483410	-3.11894	-0.114835	5.42465	0.0198559	0.995926
chr9	69907448	69907648	3.64992	-0.55961	5.41889	0.0199215	0.995926
chr3	109730478	109730678	2.41132	0.444912	5.41783	0.0199336	0.995926
chr1	135958588	135958788	-3.27506	-0.224059	5.41747	0.0199378	0.995926
chr7	69396630	69396830	3.95424	-0.655168	5.41715	0.0199414	0.995926
chr10	91882641	91882841	2.97766	-0.044161	5.4165	0.0199488	0.995926
chr5	71708634	71708834	3.70116	-0.471721	5.41497	0.0199662	0.995926
chr2	45804341	45804541	2.8135	0.0734657	5.4148	0.0199682	0.995926
chr2	27027891	27028091	-2.01935	0.95066	5.40831	0.0200426	0.995926
chr15	76659690	76659890	1.62966	1.74036	5.40723	0.020055	0.995926
chr2	79054748	79054948	-2.92501	0.266036	5.40257	0.0201086	0.995926
chr5	69802573	69802953	2.27372	0.568489	5.3997	0.0201417	0.995926
chr1	100194066	100194266	3.9746	-0.765749	5.39778	0.0201639	0.995926
chr8	116372692	116372892	2.93356	0.0812451	5.3964	0.0201799	0.995926
chr8	92253057	92253257	-2.76416	0.184899	5.39097	0.0202426	0.995926
chr14	50885831	50886031	4.17438	-0.967018	5.38279	0.0203378	0.995926
chr15	31737884	31738084	2.66551	0.722107	5.38209	0.020346	0.995926
chr8	67590032	67590232	1.83233	1.76723	5.37758	0.0203986	0.995926
chrX	94212845	94213291	2.01507	1.09331	5.37303	0.020452	0.995926
chr3	130168546	130168746	2.10273	1.21677	5.37283	0.0204543	0.995926
chr14	29929000	29929200	3.36055	-0.25675	5.37133	0.0204718	0.995926
chr18	19177866	19178145	2.36684	0.473961	5.36833	0.0205072	0.995926
chr6	29382593	29382793	3.21937	-0.25793	5.36754	0.0205164	0.995926
chr18	84997492	84997692	3.03196	-0.0973128	5.36429	0.0205546	0.995926
chr19	42317812	42318012	2.99535	-0.0927719	5.3631	0.0205687	0.995926
chr19	8735393	8735593	4.04291	-0.801222	5.35736	0.0206365	0.995926
chr15	88314853	88315053	2.14434	0.697995	5.35697	0.0206411	0.995926
chr13	37104178	37104378	2.24837	0.704722	5.35687	0.0206422	0.995926
chr8	63966668	63966868	2.25911	0.578664	5.35276	0.020691	0.995926
chr5	111649034	111649234	1.70603	1.67701	5.34746	0.020754	0.995926
chr6	36627423	36627623	-4.12851	-0.99907	5.34656	0.0207647	0.995926
chr14	17156511	17156711	-3.1465	-0.10719	5.34646	0.0207659	0.995926
chr7	101368039	101368239	-3.57518	-0.499719	5.34335	0.020803	0.995926
chr19	7064657	7064857	-2.31269	0.536532	5.3397	0.0208465	0.995926
chr9	118674311	118674511	-3.24387	-0.249988	5.3351	0.0209016	0.995926
chr13	73425918	73426118	-3.36554	-0.325954	5.33406	0.0209141	0.995926
chr16	9901083	9901283	2.66836	0.858408	5.32997	0.0209633	0.995926
chr9	42658155	42658355	-3.90395	-0.746211	5.32908	0.0209739	0.995926
chr5	121836897	121837097	-2.91939	-0.0193462	5.32718	0.0209968	0.995926
chr12	25871297	25871497	1.86182	1.16123	5.32611	0.0210097	0.995926
chr17	83514274	83514474	1.63371	1.64332	5.3239	0.0210364	0.995926
chr8	31097067	31097267	3.29412	-0.263132	5.32236	0.0210549	0.995926
chr6	72534186	72534386	1.78762	1.29853	5.31787	0.0211093	0.995926
chr4	103975043	103975243	3.17516	-0.193527	5.30885	0.0212189	0.995926
chr14	21987916	21988116	-1.66693	1.5493	5.30876	0.02122	0.995926
chr18	34080139	34080339	-2.65294	0.364276	5.30873	0.0212203	0.995926
chr19	44314582	44314782	-2.35043	0.547848	5.30656	0.0212468	0.995926
chr7	78822141	78822341	2.56507	0.329311	5.29777	0.0213542	0.995926
chr17	71965847	71966047	-3.09965	-0.142332	5.29663	0.0213682	0.995926
chr16	89788223	89788423	3.29725	-0.146639	5.29338	0.0214081	0.995926
chr13	95096025	95096225	-2.68377	0.157043	5.2923	0.0214215	0.995926
chr19	28476551	28476751	-3.97651	-0.862557	5.29181	0.0214274	0.995926
chr14	71655987	71656338	2.3503	1.01993	5.28919	0.0214597	0.995926
chr7	90442391	90442591	3.14405	-0.179242	5.28585	0.0215009	0.995926
chr15	94729231	94729431	2.65968	0.599228	5.2847	0.0215151	0.995926
chr14	67008361	67008561	2.53652	0.291102	5.28232	0.0215446	0.995926
chr4	119102648	119102891	-2.52631	0.308333	5.27566	0.0216271	0.995926
chrX	100159199	100159399	2.68373	0.131113	5.27114	0.0216833	0.995926
chr6	136861085	136861285	-3.45684	-0.438846	5.26793	0.0217233	0.995926
chr9	121392491	121392691	-3.13837	-0.198222	5.26553	0.0217533	0.995926
chr11	97713953	97714153	-3.36778	-0.322482	5.26517	0.0217578	0.995926
chr14	25015624	25015824	2.25774	0.671728	5.25703	0.0218598	0.995926
chr19	55788318	55788518	2.69886	0.389629	5.25514	0.0218836	0.995926
chr2	81238456	81238656	1.66934	1.59383	5.25471	0.021889	0.995926
chr8	84945371	84945571	-2.49577	0.398501	5.24994	0.021949	0.995926
chr4	102102284	102102484	2.36164	0.84001	5.24902	0.0219607	0.995926
chr9	78876171	78876371	3.36894	-0.385438	5.24377	0.022027	0.995926
chr12	98124129	98124329	3.84419	-0.744583	5.23822	0.0220974	0.995926
chr17	34024272	34024472	-3.24928	-0.172303	5.2322	0.022174	0.995926
chr1	87176127	87176327	3.3814	-0.323235	5.23213	0.022175	0.995926
chr10	111257505	111257705	-3.81289	-0.642165	5.22832	0.0222236	0.995926
chrX	42540803	42541003	2.94211	-0.0711314	5.2276	0.0222327	0.995926
chr6	39881286	39881486	4.0796	-0.654003	5.22504	0.0222655	0.995926
chr3	50851301	50851501	4.02433	-0.758345	5.21931	0.022339	0.995926
chr1	145190180	145190467	2.33753	0.480434	5.21928	0.0223394	0.995926
chr12	79859668	79859868	-2.8794	-0.016468	5.21383	0.0224095	0.995926
chr11	22644101	22644301	-3.22406	-0.237733	5.21075	0.0224492	0.995926
chr5	61304174	61304374	2.48705	0.363052	5.20986	0.0224608	0.995926
chr5	112326181	112326381	1.9397	0.938021	5.20443	0.022531	0.995926
chr14	48309907	48310107	-4.00985	-0.747475	5.20363	0.0225413	0.995926
chr2	49764651	49764851	-3.66934	-0.545427	5.20109	0.0225743	0.995926
chr1	137091863	137092063	-2.62315	0.246526	5.19619	0.022638	0.995926
chr11	118355323	118355523	-2.14871	0.694635	5.19537	0.0226487	0.995926
chr12	7906780	7906980	-4.01498	-0.691024	5.19445	0.0226607	0.995926
chr1	159684380	159684580	-4.08866	-0.945753	5.19421	0.0226638	0.995926
chr17	5975599	5975799	2.82532	0.0721427	5.19311	0.0226781	0.995926
chr7	109689764	109689964	3.95416	-0.904092	5.19241	0.0226872	0.995926
chr12	13724096	13724350	2.67602	0.655592	5.19076	0.0227089	0.995926
chr6	136874674	136874874	2.64968	0.181688	5.18773	0.0227485	0.995926
chr10	68191466	68191666	-3.1259	-0.107534	5.18682	0.0227604	0.995926
chr16	92224194	92224394	3.63203	-0.530543	5.1858	0.0227738	0.995926
chr5	83484226	83484426	3.5283	-0.49605	5.18542	0.0227787	0.995926
chr11	36716145	36716345	4.04751	-1.03562	5.18437	0.0227925	0.995926
chr18	44744686	44744886	2.81823	0.101173	5.17793	0.0228771	0.995926
chr9	81214766	81214966	3.36558	-0.334922	5.17773	0.0228798	0.995926
chr3	70439133	70439333	1.97467	1.26516	5.16898	0.0229953	0.995926
chr10	35381786	35381986	-3.80261	-0.712815	5.16555	0.0230407	0.995926
chr6	53449853	53450053	-3.77936	-0.7302	5.16482	0.0230504	0.995926
chr7	139894653	139894853	-3.42207	-0.374707	5.1607	0.0231051	0.995926
chr4	129967131	129967331	2.40054	0.394234	5.1559	0.0231691	0.995926
chr8	57723802	57724002	2.04684	0.772183	5.15468	0.0231854	0.995926
chr7	124289722	124289922	3.79429	-0.733913	5.15416	0.0231923	0.995926
chr7	74408704	74408904	-2.3656	1.36042	5.15373	0.0231981	0.995926
chr16	88807170	88807370	3.61442	-0.598119	5.15097	0.0232349	0.995926
chr4	46429236	46429559	2.23662	0.764777	5.15069	0.0232388	0.995926
chr10	24651254	24651454	-4.03391	-1.00067	5.15033	0.0232435	0.995926
chr18	29632779	29632979	-2.83617	-0.0131313	5.15029	0.0232441	0.995926
chr15	24992736	24992975	-2.61907	0.274763	5.1404	0.0233768	0.995926
chr2	125136528	125136728	-3.23387	-0.308039	5.13964	0.0233871	0.995926
chr17	45626912	45627112	-2.75812	0.181802	5.13686	0.0234246	0.995926
chr16	88724429	88724629	3.56654	-0.471233	5.13559	0.0234416	0.995926
chr11	104590214	104590414	-2.88833	-0.0324665	5.12753	0.0235508	0.995926
chr6	56635882	56636082	-3.9792	-0.756762	5.12455	0.0235912	0.995926
chr13	69186333	69186533	3.14002	-0.0190691	5.12313	0.0236106	0.995926
chr4	45531189	45531389	-2.28889	0.638513	5.12267	0.0236169	0.995926
chr14	60357964	60358164	3.68759	-0.609064	5.12227	0.0236223	0.995926
chr19	38238717	38238917	1.87413	1.11139	5.12109	0.0236384	0.995926
chr7	123030918	123031118	1.53697	1.85777	5.11491	0.0237227	0.995926
chr5	78032992	78033192	2.49229	0.283701	5.11261	0.0237542	0.995926
chr11	99364555	99364755	3.03643	0.134904	5.11239	0.0237572	0.995926
chr15	97606872	97607072	2.46579	0.329237	5.11101	0.0237761	0.995926
chr11	81010833	81011033	2.5085	0.321075	5.11034	0.0237853	0.995926
chr5	40976300	40976500	-2.23595	1.09616	5.10891	0.0238049	0.995926
chr15	93216374	93216574	-2.95034	-0.0792339	5.10882	0.0238061	0.995926
chr6	94413667	94413867	-2.51161	0.373931	5.10607	0.0238439	0.995926
chr12	3732741	3732941	2.46442	0.336275	5.10576	0.0238481	0.995926
chr8	81069517	81069717	3.69403	-0.6088	5.10525	0.0238551	0.995926
chr10	38377984	38378184	3.00925	0.0154229	5.10523	0.0238554	0.995926
chr6	7844440	7844720	2.17846	0.636389	5.10398	0.0238726	0.995926
chr3	39305094	39305294	-3.80816	-0.763831	5.10153	0.0239064	0.995926
chr4	23832095	23832295	2.88458	-0.0557592	5.09807	0.0239541	0.995926
chr6	134425263	134425463	-3.03474	-0.166169	5.09799	0.0239552	0.995926
chr18	49770864	49771211	-1.77401	1.54416	5.09747	0.0239623	0.995926
chr13	48948898	48949098	3.05169	-0.0725532	5.09529	0.0239924	0.995926
chr15	99024713	99024913	3.20455	-0.11047	5.09411	0.0240088	0.995926
chr8	64615582	64615782	3.69216	-0.592644	5.09321	0.0240212	0.995926
chr11	36677408	36677608	1.83282	1.08594	5.09238	0.0240328	0.995926
chr3	26153923	26154123	-2.15556	0.680675	5.08399	0.0241493	0.995926
chr8	125254183	125254383	-2.14616	0.625996	5.08306	0.0241623	0.995926
chr18	46909241	46909441	-2.97086	-0.128007	5.07842	0.0242271	0.995926
chr11	78683926	78684126	-3.41444	-0.435077	5.07832	0.0242284	0.995926
chrX	68678462	68678662	-2.00426	1.03984	5.07828	0.024229	0.995926
chr6	17584082	17584282	3.53259	-0.548226	5.07568	0.0242654	0.995926
chr9	66305377	66305577	2.28792	0.484025	5.07459	0.0242806	0.995926
chr6	134034877	134035077	-2.65935	0.150737	5.07271	0.0243069	0.995926
chr3	34465521	34465721	2.64204	0.119385	5.06464	0.0244204	0.995926
chr15	89140030	89140230	-3.40393	-0.463437	5.06441	0.0244236	0.995926
chr2	76256347	76256547	3.28576	-0.125359	5.05315	0.0245828	0.995926
chr5	113484803	113485003	3.89674	-0.90732	5.05232	0.0245946	0.995926
chr9	103971265	103971465	-3.9942	-1.01288	5.04431	0.0247086	0.995926
chr13	23413258	23413458	-2.88336	-0.0258844	5.04317	0.0247248	0.995926
chr3	115802445	115802816	-2.28854	0.816658	5.04235	0.0247366	0.995926
chr2	68423769	68423969	3.89242	-0.906899	5.04093	0.0247568	0.995926
chr13	32411690	32411890	3.19099	-0.286137	5.03812	0.024797	0.995926
chr7	141172445	141172645	1.83552	1.08753	5.03594	0.0248282	0.995926
chr5	105620624	105620824	2.63297	0.175674	5.03497	0.0248422	0.995926
chr14	68044819	68045019	1.50177	1.92714	5.03309	0.0248692	0.995926
chr2	158546864	158547064	3.01877	-0.15212	5.03197	0.0248852	0.995926
chr5	62764994	62765194	-3.98854	-1.01373	5.03085	0.0249013	0.995926
chr19	3952019	3952219	3.72391	-0.709001	5.03012	0.0249118	0.995926
chr15	73118020	73118220	-2.11152	0.733911	5.02948	0.0249211	0.995926
chr16	71772447	71772647	-3.91255	-0.830379	5.02899	0.024928	0.995926
chr6	145962307	145962507	2.94882	-0.117568	5.02791	0.0249437	0.995926
chr11	75015673	75015873	1.95807	1.14815	5.02777	0.0249457	0.995926
chr10	59879410	59879610	1.65151	1.45304	5.02614	0.0249691	0.995926
chr1	29182879	29183079	2.35501	0.412039	5.02462	0.024991	0.995926
chr13	70508708	70508908	2.18682	1.06405	5.02244	0.0250226	0.995926
chr2	146549519	146549719	-3.98288	-1.01459	5.0174	0.0250954	0.995926
chr2	35336952	35337152	-1.73993	1.27335	5.0163	0.0251114	0.995926
chr2	48736390	48736590	-1.90257	0.934614	5.01239	0.0251682	0.995926
chr11	52568018	52568218	2.43855	0.401661	5.01173	0.0251778	0.995926
chr7	126951453	126951759	1.87466	1.11956	5.01061	0.025194	0.995926
chr4	107243844	107244044	3.11202	-0.041092	5.01028	0.0251989	0.995926
chr11	53255030	53255230	3.16431	-0.202117	5.00982	0.0252055	0.995926
chr2	139381721	139381921	3.54442	-0.573588	5.00881	0.0252203	0.995926
chr17	75465466	75465666	-3.69239	-0.648747	5.00817	0.0252297	0.995926
chr4	40285698	40285898	-3.02335	-0.159025	5.00606	0.0252604	0.995926
chr5	3641684	3641884	2.5562	0.211702	5.00459	0.0252818	0.995926
chr1	157642752	157642952	4.01702	-1.00812	4.9996	0.0253547	0.995926
chr9	57762576	57762776	3.6754	-0.68705	4.99933	0.0253587	0.995926
chr13	108044337	108044537	-2.7515	0.130079	4.99848	0.0253712	0.995926
chr13	97477536	97477736	3.5786	-0.615936	4.99529	0.025418	0.995926
chr8	39432002	39432285	1.86265	1.48153	4.99467	0.0254271	0.995926
chr3	46036571	46036771	3.98119	-1.06021	4.99273	0.0254557	0.995926
chr6	99393495	99393695	3.98119	-1.06021	4.99273	0.0254557	0.995926
chr2	38646054	38646254	-2.31138	0.440453	4.9923	0.0254619	0.995926
chr13	113340814	113341014	-3.61804	-0.65306	4.99185	0.0254686	0.995926
chr13	21453663	21453863	-2.22223	0.620456	4.99143	0.0254748	0.995926
chr12	28948785	28948985	2.08036	1.99177	4.9913	0.0254766	0.995926
chr1	133920862	133921062	2.52725	0.239351	4.98814	0.0255232	0.995926
chr8	14842216	14842416	-2.89657	-0.0299516	4.98618	0.0255522	0.995926
chr17	46153452	46153652	2.45438	0.305429	4.98405	0.0255837	0.995926
chr15	9794299	9794499	1.58269	1.97234	4.98063	0.0256343	0.995926
chr13	59875754	59875954	2.53938	0.417316	4.97442	0.0257264	0.995926
chr7	59007247	59007560	-1.94957	0.872525	4.97192	0.0257636	0.995926
chr12	26838097	26838297	3.85464	-0.908188	4.96977	0.0257957	0.995926
chr7	83074529	83074729	2.4503	0.654194	4.96891	0.0258085	0.995926
chr13	54418887	54419087	2.34783	0.379296	4.9667	0.0258415	0.995926
chr5	60143410	60143655	2.06901	0.686635	4.96616	0.0258497	0.995926
chr10	77190906	77191106	2.22217	1.33504	4.96496	0.0258676	0.995926
chr10	104898827	104899027	3.29466	-0.335816	4.96388	0.0258837	0.995926
chr12	71702251	71702451	-3.48827	-0.533791	4.95646	0.025995	0.995926
chr9	34029205	34029405	-4.00525	-0.962666	4.95358	0.0260384	0.995926
chr7	17027267	17027467	-2.26867	0.466194	4.95233	0.0260572	0.995926
chr9	119435043	119435243	3.97492	-1.05976	4.94937	0.0261018	0.995926
chr6	88485071	88485271	3.69376	-0.711253	4.94909	0.026106	0.995926
chr2	42653387	42653587	-2.52545	0.23835	4.94828	0.0261182	0.995926
chr12	110791316	110791516	-3.36442	0.030916	4.94724	0.026134	0.995926
chr16	68842055	68842255	3.85318	-0.922248	4.94457	0.0261744	0.995926
chr3	55354117	55354317	2.01773	0.776156	4.94445	0.0261763	0.995926
chr3	107537246	107537446	-2.13035	0.615022	4.94396	0.0261836	0.995926
chr12	65075479	65075679	2.48642	0.244261	4.94367	0.0261881	0.995926
chr3	105538519	105538719	2.82163	-0.0620097	4.94269	0.0262029	0.995926
chr2	148290520	148290720	3.78089	-0.8266	4.94082	0.0262312	0.995926
chr19	53853161	53853361	1.60322	1.53652	4.94033	0.0262387	0.995926
chr11	103302880	103303080	3.5266	-0.561379	4.93993	0.0262448	0.995926
chr11	94990835	94991035	-1.87453	1.01229	4.93914	0.0262568	0.995926
chr17	33134982	33135182	-4.09448	-0.826806	4.93742	0.0262829	0.995926
chr2	16304359	16304559	3.96826	-0.698912	4.93392	0.0263362	0.995926
chr18	62124811	62125011	3.39668	-0.364361	4.93312	0.0263483	0.995926
chr3	19628154	19628354	1.63941	1.52834	4.9318	0.0263685	0.995926
chr14	73079819	73080019	2.83149	-0.0680512	4.93094	0.0263816	0.995926
chr1	174810112	174810312	4.17996	-0.81361	4.92868	0.0264161	0.995926
chr15	11339706	11340088	1.78135	1.25912	4.92684	0.0264442	0.995926
chr11	56238700	56239028	1.69467	1.82733	4.92659	0.026448	0.995926
chr10	73296561	73296761	2.88065	-0.0969842	4.92405	0.026487	0.995926
chr7	128895747	128895947	2.44743	0.310644	4.92317	0.0265006	0.995926
chr13	46572374	46572574	2.13601	0.588759	4.92213	0.0265164	0.995926
chr4	90144201	90144401	3.1314	-0.29862	4.91861	0.0265705	0.995926
chr3	135281035	135281235	-2.94624	-0.127554	4.91665	0.0266008	0.995926
chr6	29026690	29026890	2.58198	0.333878	4.91373	0.0266457	0.995926
chr6	135827466	135827666	2.83507	0.102769	4.91333	0.0266519	0.995926
chr1	176175843	176176043	3.85313	-0.914231	4.90818	0.0267314	0.995926
chr18	75514487	75514687	3.05168	-0.224998	4.9073	0.0267451	0.995926
chr6	85069525	85069725	-3.16554	-0.237664	4.90696	0.0267504	0.995926
chr16	91931547	91931747	2.1674	0.582379	4.90691	0.0267511	0.995926
chr11	120151287	120151487	-1.5203	1.82973	4.90586	0.0267674	0.995926
chr15	88937156	88937356	-3.68196	-0.737828	4.90199	0.0268274	0.995926
chr14	120834617	120834817	2.41682	0.526269	4.89345	0.0269604	0.995926
chr15	79756246	79756446	2.90836	-0.147274	4.88975	0.0270183	0.995926
chr3	82629938	82630138	1.87662	1.37013	4.88723	0.0270577	0.995926
chr7	100283422	100283622	2.74249	0.215857	4.8871	0.0270598	0.995926
chr8	45763650	45763898	1.97084	0.788038	4.88664	0.0270669	0.995926
chr10	44887187	44887387	-3.70842	-0.698702	4.88131	0.0271508	0.995926
chr6	37317776	37317976	-3.69977	-0.707934	4.88037	0.0271654	0.995926
chr15	42962808	42963008	-2.7909	0.0198292	4.8757	0.027239	0.995926
chr17	85269793	85269993	3.5097	-0.49782	4.87342	0.0272751	0.995926
chr9	51976394	51976594	3.05905	-0.223217	4.86886	0.0273472	0.995926
chr7	144289197	144289397	2.45253	0.514322	4.86736	0.027371	0.995926
chr10	20170584	20170784	-2.24547	0.466019	4.8602	0.0274848	0.995926
chr2	90679264	90679464	2.5338	0.210973	4.85783	0.0275226	0.995926
chr17	10161260	10161460	-3.56143	-0.57459	4.85427	0.0275794	0.995926
chr4	97132772	97132972	3.36232	-0.479974	4.85107	0.0276306	0.995926
chr6	114345240	114345440	-2.81787	-0.0491079	4.85069	0.0276368	0.995926
chr4	135981760	135981960	2.57035	0.160191	4.84765	0.0276854	0.995926
chr3	69506450	69506650	2.97795	-0.181545	4.84109	0.027791	0.995926
chr11	76695886	76696086	2.41266	0.290317	4.84109	0.0277911	0.995926
chr6	120835869	120836257	-1.69468	1.28394	4.83693	0.0278582	0.995926
chr7	46449317	46449672	2.08353	0.68047	4.83617	0.0278704	0.995926
chr6	49367504	49367704	-2.31783	0.417409	4.83607	0.0278721	0.995926
chr4	13207244	13207444	2.8612	-0.0903716	4.8345	0.0278974	0.995926
chr17	5189751	5189951	-2.80972	-0.0532639	4.83382	0.0279084	0.995926
chr14	99876907	99877107	3.0824	-0.280895	4.82749	0.0280112	0.995926
chr5	149259177	149259377	1.65352	1.69203	4.827	0.028019	0.995926
chr4	95179019	95179219	2.45861	0.233703	4.82241	0.0280937	0.995926
chr3	121171766	121171966	2.82828	-0.0657232	4.82135	0.028111	0.995926
chrX	129304066	129304266	2.91995	-0.154486	4.82045	0.0281258	0.995926
chr10	32871113	32871313	2.06279	0.654417	4.81855	0.0281567	0.995926
chr3	81932902	81933102	2.07761	0.766278	4.81744	0.0281748	0.995926
chr6	5419520	5419720	-3.79422	-0.888496	4.81632	0.0281931	0.995926
chrX	164741617	164741817	3.64978	-0.718134	4.81451	0.0282227	0.995926
chr12	5428664	5428864	1.89744	1.37031	4.81412	0.0282292	0.995926
chr3	122924167	122924367	-1.97581	0.828545	4.81394	0.0282321	0.995926
chr1	152525066	152525266	-2.94633	0.105842	4.81355	0.0282385	0.995926
chr18	85334849	85335049	1.97255	0.77946	4.81342	0.0282407	0.995926
chr13	21354281	21354481	-2.90897	-0.0878264	4.81092	0.0282816	0.995926
chr9	72628665	72628865	-2.59839	0.214563	4.81019	0.0282936	0.995926
chr19	57923271	57923471	3.5754	-0.677095	4.80548	0.0283711	0.995926
chr8	83662434	83662634	-3.10641	-0.268842	4.80462	0.0283852	0.995926
chr5	30763272	30763472	2.45833	0.363401	4.80326	0.0284076	0.995926
chr13	77385720	77385920	2.79704	-0.0292487	4.80273	0.0284165	0.995926
chr17	31658737	31658937	-1.68952	1.27879	4.80235	0.0284227	0.995926
chr13	92740911	92741111	3.48165	-0.606585	4.80082	0.0284478	0.995926
chr17	35897324	35897677	1.89189	0.886163	4.79962	0.0284678	0.995926
chr5	150097759	150097959	3.41598	-0.399432	4.79752	0.0285025	0.995926
chr15	86338412	86338612	3.56577	-0.668278	4.79664	0.0285171	0.995926
chr12	77643932	77644132	3.12429	-0.14495	4.79195	0.0285947	0.995926
chr7	111806169	111806369	-2.4954	0.282433	4.78893	0.0286449	0.995926
chr18	40009075	40009275	-1.69874	1.28542	4.78859	0.0286505	0.995926
chr1	74460361	74460561	-3.55472	-0.647684	4.78856	0.028651	0.995926
chr13	6839477	6839677	-1.93397	0.837268	4.78426	0.0287227	0.995926
chr8	13757531	13757731	2.82437	-0.0849939	4.78025	0.0287896	0.995926
chr13	93192395	93192595	-1.73221	1.25783	4.7793	0.0288056	0.995926
chr13	56794528	56794728	2.23219	0.494164	4.7786	0.0288173	0.995926
chr3	83027676	83027876	1.93528	0.937697	4.77614	0.0288585	0.995926
chr14	41033451	41033651	-3.48126	-0.568069	4.76925	0.0289742	0.995926
chr3	157303776	157303976	-3.44231	-0.469498	4.76876	0.0289824	0.995926
chr4	130977025	130977225	2.00232	0.768556	4.76489	0.0290477	0.995926
chr9	35533319	35533519	3.58422	-0.719909	4.76458	0.0290528	0.995926
chr8	16538274	16538474	3.56822	-0.690663	4.76328	0.0290747	0.995926
chr18	31316918	31317226	-2.40748	0.298422	4.76085	0.0291159	0.995926
chr17	57837414	57837614	2.36059	0.349151	4.75972	0.029135	0.995926
chr4	135507951	135508229	2.12249	0.620506	4.75867	0.0291527	0.995926
chr2	70433893	70434093	3.89365	-0.723121	4.75173	0.0292706	0.995926
chr2	42897329	42897529	-2.65077	0.171282	4.74822	0.0293303	0.995926
chr6	47988271	47988471	3.03548	-0.221339	4.73774	0.0295095	0.995926
chr9	69623412	69623612	3.66551	-0.756119	4.73616	0.0295366	0.995926
chr6	83647795	83647995	3.77549	-0.95442	4.73558	0.0295466	0.995926
chr12	50873720	50873920	3.19745	-0.192619	4.73554	0.0295473	0.995926
chr8	118169068	118169268	2.6615	0.101061	4.73462	0.0295631	0.995926
chr1	80857079	80857279	-1.76133	1.3541	4.7339	0.0295755	0.995926
chr3	120982613	120982813	2.55179	0.17654	4.73313	0.0295887	0.995926
chr12	80673296	80673496	-3.55526	-0.592323	4.7317	0.0296134	0.995926
chr6	55167168	55167368	-3.63742	-0.765507	4.73035	0.0296365	0.995926
chr7	142255672	142255872	-3.79364	-0.858685	4.72936	0.0296536	0.995926
chr10	44799461	44799661	-3.15582	-0.32509	4.72852	0.0296682	0.995926
chr7	97842843	97843043	-2.53829	0.171564	4.72757	0.0296845	0.995926
chr8	16117855	16118055	2.18017	0.58062	4.72496	0.0297296	0.995926
chr13	18744314	18744514	3.64665	-0.812957	4.72253	0.0297717	0.995926
chr6	99669586	99669786	-1.80027	1.02113	4.72133	0.0297924	0.995926
chr9	60125774	60125974	3.84158	-0.838325	4.72112	0.0297961	0.995926
chr14	57664867	57665067	2.6437	0.0644151	4.71945	0.029825	0.995926
chr2	12705053	12705253	3.49184	-0.549455	4.71721	0.0298639	0.995926
chr15	51907996	51908196	3.55765	-0.713269	4.71339	0.0299302	0.995926
chr2	117312638	117312838	2.18901	0.492798	4.70893	0.0300081	0.995926
chr9	27353294	27353494	3.3283	-0.381332	4.70616	0.0300564	0.995926
chr6	114928543	114928743	1.98829	0.733869	4.70501	0.0300766	0.995926
chr4	133751665	133751865	2.16443	0.549718	4.70441	0.030087	0.995926
chr3	113680939	113681139	4.07483	-0.85216	4.70097	0.0301473	0.995926
chr1	144214247	144214447	2.33463	0.352237	4.69917	0.030179	0.995926
chr13	24603153	24603353	3.44656	-0.525668	4.69887	0.0301842	0.995926
chr14	71963702	71963902	2.51092	0.25908	4.69788	0.0302016	0.995926
chr2	104816777	104816977	-3.44674	-0.599604	4.69787	0.0302017	0.995926
chr5	13263314	13263514	2.68591	0.00482414	4.68339	0.0304573	0.995926
chrX	134963343	134963543	1.69319	1.35577	4.68304	0.0304635	0.995926
chr4	68887709	68887909	2.70321	-0.0302548	4.68209	0.0304803	0.995926
chr1	74576287	74576487	-3.68086	-0.582079	4.67777	0.0305571	0.995926
chr17	74866989	74867189	3.22332	-0.4225	4.6776	0.0305601	0.995926
chr8	9521713	9521913	3.44671	-0.563308	4.67547	0.0305981	0.995926
chr9	21546142	21546342	-2.03567	0.683321	4.67521	0.0306028	0.995926
chr19	56699883	56700315	1.77279	1.37125	4.67477	0.0306106	0.995926
chr12	74216215	74216415	-2.61136	0.0877978	4.67079	0.0306816	0.995926
chr7	123069363	123069563	-1.62576	1.38415	4.67035	0.0306894	0.995926
chr5	96677623	96677823	-2.65411	0.0344341	4.66679	0.0307531	0.995926
chr13	98156769	98157068	1.77253	1.08484	4.66487	0.0307876	0.995926
chr13	21200590	21200790	-1.64523	1.47299	4.66389	0.0308051	0.995926
chr14	55822543	55822743	3.25485	-0.424517	4.66154	0.0308472	0.995926
chr7	143461023	143461223	-2.36789	0.297661	4.66087	0.0308593	0.995926
chr2	42008316	42008516	1.89905	1.36772	4.65903	0.0308924	0.995926
chr8	46216923	46217123	-2.8431	-0.105404	4.65768	0.0309166	0.995926
chr9	14090657	14090857	3.13342	-0.365078	4.65412	0.0309808	0.995926
chr14	108744029	108744229	2.84021	-0.0859108	4.64892	0.0310748	0.995926
chr5	142688993	142689193	-3.61641	-0.775008	4.64696	0.0311104	0.995926
chr16	9379737	9380085	2.1042	0.8679	4.64569	0.0311334	0.995926
chr8	11009535	11009735	1.76781	1.12456	4.64447	0.0311556	0.995926
chr6	138117601	138117801	-2.90418	-0.168899	4.64204	0.0311997	0.995926
chr1	179252752	179252952	3.7457	-0.957346	4.63956	0.0312448	0.995926
chr18	9865742	9865942	1.57459	1.4857	4.63918	0.0312516	0.995926
chr1	134106706	134106906	3.2219	-0.274678	4.63492	0.0313295	0.995926
chr5	137583733	137583933	-2.3238	0.33814	4.63474	0.0313326	0.995926
chr2	98367423	98367623	-3.73676	-0.929244	4.63261	0.0313716	0.995926
chr2	122905501	122905701	-3.42936	-0.517217	4.63076	0.0314054	0.995926
chr7	89183821	89184021	3.53248	-0.714003	4.62939	0.0314306	0.995926
chr14	31001832	31002032	-2.3579	0.323419	4.62922	0.0314336	0.995926
chr2	97652829	97653029	-2.91521	-0.101483	4.62358	0.0315372	0.995926
chr13	113921613	113921813	2.42235	0.628472	4.62219	0.0315628	0.995926
chr6	111512443	111512643	2.10114	0.589565	4.61972	0.0316082	0.995926
chr7	134869482	134869682	3.59417	-0.73101	4.61927	0.0316165	0.995926
chr11	24448042	24448325	2.0323	0.774867	4.61754	0.0316483	0.995926
chr8	125961864	125962064	3.34091	-0.511437	4.61496	0.031696	0.995926
chr10	49652397	49652597	2.77708	0.0739858	4.61418	0.0317104	0.995926
chr3	52590336	52590536	2.6795	0.264658	4.61219	0.0317472	0.995926
chr2	128643970	128644170	-2.51167	0.153496	4.61022	0.0317837	0.995926
chr13	42690705	42690905	3.47932	-0.560586	4.60843	0.0318169	0.995926
chr8	54913747	54913947	-2.51147	0.170561	4.60768	0.0318309	0.995926
chr5	122900330	122900530	-2.2112	0.450165	4.59993	0.0319751	0.995926
chr14	28784340	28784540	-3.62905	-0.793279	4.59877	0.0319966	0.995926
chr2	165347099	165347299	1.87574	1.50514	4.59405	0.0320848	0.995926
chr5	97284430	97284630	1.96516	0.776766	4.59394	0.0320869	0.995926
chr16	97962547	97962747	2.0562	0.612059	4.59293	0.0321058	0.995926
chr12	68035834	68036034	-3.93848	-0.896342	4.59244	0.032115	0.995926
chr8	73930455	73930758	2.2848	0.360461	4.58868	0.0321855	0.995926
chr2	140668355	140668555	-3.19033	-0.279934	4.58857	0.0321877	0.995926
chr3	153962121	153962321	-3.64786	-0.652408	4.58845	0.03219	0.995926
chr10	17366222	17366422	-3.79898	-0.79374	4.58785	0.0322012	0.995926
chr8	120265027	120265227	3.35445	-0.461473	4.58782	0.0322017	0.995926
chr17	47763023	47763223	-1.97436	0.758017	4.58376	0.0322781	0.995926
chr3	43155784	43155984	-2.76279	-0.0636225	4.58368	0.0322796	0.995926
chr17	78603699	78603899	-3.6011	-0.703833	4.58154	0.03232	0.995926
chr12	21160611	21160811	-3.23895	-0.430998	4.57956	0.0323574	0.995926
chr11	25338511	25338711	3.72999	-0.939743	4.57701	0.0324055	0.995926
chr4	32303797	32303997	2.16644	0.62364	4.57667	0.032412	0.995926
chr9	115564519	115564719	-3.24797	-0.45786	4.57443	0.0324543	0.995926
chr11	71652910	71653110	2.36515	0.285913	4.57387	0.032465	0.995926
chr7	90426311	90426511	1.34614	2.26601	4.57376	0.0324671	0.995926
chr2	123696568	123696768	2.26555	0.418015	4.57338	0.0324742	0.995926
chr16	94744128	94744328	-2.16323	0.484242	4.56232	0.0326847	0.995926
chr1	123695536	123695736	3.58664	-0.810891	4.56178	0.0326949	0.995926
chr1	155303526	155303726	-2.50292	0.177213	4.55881	0.0327515	0.995926
chr15	34443712	34443912	-2.34474	0.299927	4.55457	0.0328328	0.995926
chr2	19415124	19415324	-2.36372	0.276451	4.55407	0.0328424	0.995926
chr1	177703542	177703742	2.42046	0.209056	4.55343	0.0328546	0.995926
chr13	111237997	111238197	-1.92548	0.761604	4.55023	0.032916	0.995926
chr3	105581495	105581695	2.37868	0.596113	4.54878	0.032944	0.995926
chr9	2999983	3000183	2.95744	-0.170045	4.54783	0.0329623	0.995926
chr3	120311043	120311243	-3.69531	-0.930403	4.54736	0.0329713	0.995926
chr3	134189556	134189756	3.60168	-0.815652	4.54685	0.0329812	0.995926
chr4	133485884	133486084	-3.77384	-0.809267	4.54524	0.0330122	0.995926
chr14	111576768	111576968	2.96166	-0.268089	4.5446	0.0330246	0.995926
chr2	174858436	174858636	1.52223	1.58365	4.54327	0.0330502	0.995926
chr12	111687432	111687632	-2.19698	0.449393	4.53985	0.0331162	0.995926
chr18	3382840	3383040	-2.62771	0.024116	4.53895	0.0331337	0.995926
chrX	70767904	70768104	2.56135	0.0627812	4.53815	0.0331493	0.995926
chr4	20093763	20093963	3.12405	-0.343323	4.53696	0.0331723	0.995926
chr14	105631047	105631247	1.81859	1.03052	4.53631	0.0331848	0.995926
chr6	85961612	85961812	1.81352	0.918923	4.53396	0.0332305	0.995926
chr9	112747765	112748036	1.94492	0.760477	4.53388	0.0332319	0.995926
chr5	117831017	117831217	-3.79982	-1.05393	4.5337	0.0332356	0.995926
chr13	113130053	113130253	-2.30403	0.333375	4.53347	0.0332399	0.995926
chr12	12420924	12421198	-2.43376	0.279581	4.53208	0.0332671	0.995926
chr11	94435787	94435987	3.203	-0.377409	4.53079	0.033292	0.995926
chrX	135742564	135742764	1.84845	0.886744	4.52406	0.0334232	0.995926
chr17	10394808	10395008	-1.78512	1.03033	4.52383	0.0334277	0.995926
chr17	45718413	45718613	3.19178	-0.448985	4.52064	0.0334901	0.995926
chr15	102740026	102740226	2.76613	-0.124135	4.52053	0.0334923	0.995926
chr1	158106002	158106343	2.15308	1.06885	4.51785	0.0335447	0.995926
chr12	56415242	56415442	3.35994	-0.453093	4.51374	0.0336255	0.995926
chr11	59228264	59228464	1.61102	1.35901	4.51212	0.0336574	0.995926
chr12	85603674	85603874	3.48839	-0.737524	4.51134	0.0336726	0.995926
chr13	32765554	32765754	2.65286	0.512339	4.50746	0.0337491	0.995926
chr11	31199229	31199429	2.15111	1.20737	4.50725	0.0337533	0.995926
chr11	21109303	21109503	2.37678	0.242614	4.49472	0.0340015	0.995926
chr5	131430257	131430457	-2.95977	-0.273488	4.49156	0.0340644	0.995926
chr4	85232598	85232798	3.01472	-0.282276	4.49029	0.0340897	0.995926
chr1	40022894	40023094	-3.80625	-1.02763	4.48887	0.0341181	0.995926
chr1	60749072	60749272	3.49688	-0.664172	4.48867	0.0341221	0.995926
chr16	14361012	14361212	-3.24124	-0.456498	4.4871	0.0341534	0.995926
chr11	101986105	101986305	-2.52648	0.166544	4.48569	0.0341817	0.995926
chr15	93926372	93926572	-3.46657	-0.622911	4.48558	0.0341837	0.995926
chr18	67121111	67121537	2.4611	0.286788	4.48532	0.034189	0.995926
chr12	73055936	73056136	3.78382	-1.10412	4.48458	0.0342038	0.995926
chr6	87326349	87326549	3.78382	-1.10412	4.48458	0.0342038	0.995926
chr13	56352548	56352748	-2.53992	0.120311	4.48375	0.0342204	0.995926
chr2	59485750	59485950	1.96725	1.11896	4.47506	0.0343947	0.995926
chr7	125983552	125983752	-3.44691	-0.669131	4.47504	0.0343952	0.995926
chr15	98093179	98093442	1.88884	0.781961	4.47211	0.0344543	0.995926
chr5	67016568	67016768	2.14708	0.533093	4.4706	0.0344848	0.995926
chr16	13903305	13903755	1.56447	1.42007	4.46958	0.0345054	0.995926
chr9	29849192	29849392	-3.53791	-0.743793	4.46733	0.0345508	0.995926
chr19	43495930	43496130	2.85216	-0.203084	4.46595	0.0345788	0.995926
chr2	23572014	23572214	1.98062	0.662737	4.4654	0.0345898	0.995926
chr14	36226659	36226859	3.67277	-0.956195	4.4654	0.0345898	0.995926
chr3	123543960	123544160	1.84719	1.58127	4.46336	0.0346311	0.995926
chr12	3235638	3235838	-2.45097	0.259023	4.46293	0.0346398	0.995926
chr2	159646042	159646242	2.84055	-0.161856	4.45766	0.0347468	0.995926
chr14	25168406	25168606	-2.17383	0.53289	4.45727	0.0347549	0.995926
chr11	48833696	48833896	-2.76668	-0.0648219	4.45059	0.034891	0.995926
chr9	47333235	47333435	-3.62574	-0.743321	4.45024	0.0348982	0.995926
chr9	65133840	65134040	-3.58282	-0.711296	4.44716	0.0349612	0.995926
chr3	74040199	74040399	3.67116	-0.984177	4.44642	0.0349764	0.995926
chr6	8729369	8729569	-3.04431	-0.258397	4.44626	0.0349797	0.995926
chr14	114869610	114869810	-2.36699	0.322406	4.44568	0.0349916	0.995926
chr7	133900241	133900441	1.87017	1.53236	4.44466	0.0350124	0.995926
chr7	45739464	45739664	-2.91379	-0.136252	4.44418	0.0350223	0.995926
chr19	15329823	15330023	-3.84959	-1.00397	4.44377	0.0350306	0.995926
chr10	26870917	26871117	-3.31826	-0.57345	4.44211	0.0350646	0.995926
chr13	113821865	113822065	-3.35717	-0.592745	4.44191	0.0350689	0.995926
chr12	55491897	55492097	-2.45406	0.141343	4.43789	0.0351516	0.995926
chr14	76883040	76883240	-2.0878	0.559108	4.43788	0.0351516	0.995926
chr17	72043512	72043712	1.93379	0.691527	4.43499	0.0352114	0.995926
chr9	8443344	8443544	1.68172	1.6428	4.43447	0.0352219	0.995926
chr1	170492549	170492749	-3.27403	-0.517869	4.43428	0.035226	0.995926
chr17	25732162	25732362	1.99613	0.797303	4.43114	0.0352908	0.995926
chr4	151165593	151165793	-1.73992	1.03567	4.43056	0.0353028	0.995926
chr8	23288614	23288814	3.5402	-0.839465	4.42982	0.035318	0.995926
chr2	65912285	65912485	2.53964	0.0938388	4.42826	0.0353504	0.995926
chr15	68145287	68145487	-2.6591	0.0960644	4.42632	0.0353905	0.995926
chr17	34902743	34902943	3.75738	-1.10791	4.42577	0.035402	0.995926
chr7	91122683	91122883	3.75738	-1.10791	4.42577	0.035402	0.995926
chr13	51004710	51004910	3.81905	-1.043	4.42423	0.035434	0.995926
chr10	61264030	61264230	-3.53755	-0.76011	4.42405	0.0354376	0.995926
chr5	125063767	125063967	2.28556	0.338745	4.42113	0.0354983	0.995926
chr3	148624138	148624458	2.52315	0.392004	4.41993	0.0355234	0.995926
chrX	146460049	146460249	-2.9647	-0.276357	4.4191	0.0355407	0.995926
chr6	83155755	83155955	1.79807	0.936333	4.41751	0.0355739	0.995926
chr10	108089751	108089951	-3.41746	-0.585351	4.41466	0.0356333	0.995926
chr7	139704795	139704995	2.88811	-0.21275	4.41452	0.0356362	0.995926
chr9	27174169	27174369	3.12129	-0.286721	4.41418	0.0356432	0.995926
chr8	122678702	122678902	-3.43392	-0.700909	4.41381	0.035651	0.995926
chr10	54300086	54300286	-3.79594	-1.01548	4.41381	0.035651	0.995926
chr12	5428886	5429086	1.63554	2.08379	4.41362	0.0356549	0.995926
chr6	93580618	93580818	1.96384	0.656074	4.41314	0.0356649	0.995926
chr5	52116070	52116270	-2.81603	-0.16954	4.41155	0.0356982	0.995926
chr10	43580738	43581073	-2.39022	0.566658	4.41022	0.0357262	0.995926
chr13	30659877	30660077	-3.14834	-0.384875	4.40807	0.0357711	0.995926
chr15	41666039	41666391	1.47324	1.91351	4.40799	0.0357728	0.995926
chr8	73884765	73885024	2.34641	0.574837	4.40763	0.0357803	0.995926
chr3	80535931	80536131	2.42384	0.274301	4.40714	0.0357906	0.995926
chr1	130008379	130008579	-3.767	-1.08222	4.4069	0.0357958	0.995926
chr2	144172487	144172764	-1.72882	1.04855	4.40586	0.0358176	0.995926
chr14	16296978	16297262	-1.86632	0.807215	4.40508	0.0358339	0.995926
chr13	75114114	75114314	-1.94494	0.711297	4.4043	0.0358503	0.995926
chr3	118865350	118865550	2.63202	-0.0320859	4.40103	0.0359191	0.995926
chr4	147995491	147995691	-3.31206	-0.581974	4.40016	0.0359374	0.995926
chr3	121489535	121489735	-2.60412	0.038414	4.39973	0.0359465	0.995926
chr14	79184454	79184654	-2.99103	-0.0595151	4.39959	0.0359494	0.995926
chr18	34624501	34624701	1.81989	0.866113	4.39874	0.0359674	0.995926
chr18	80417418	80417618	2.76317	-0.117843	4.39754	0.0359927	0.995926
chr14	86543835	86544035	2.00556	0.94475	4.39707	0.0360026	0.995926
chr19	42910226	42910426	1.71464	1.7808	4.3952	0.0360421	0.995926
chr11	12935590	12935790	3.35555	-0.474216	4.39309	0.0360868	0.995926
chr15	63121750	63121950	1.92909	1.47234	4.39094	0.0361323	0.995926
chr18	44304395	44304595	1.62358	1.93898	4.3895	0.0361628	0.995926
chr5	66244145	66244345	-2.51989	0.138083	4.3802	0.0363606	0.995926
chr18	30272682	30272882	1.55323	1.44831	4.37865	0.0363936	0.995926
chr2	145522112	145522312	2.95136	-0.16235	4.37268	0.0365214	0.995926
chr10	118003782	118003982	2.16991	0.56278	4.37119	0.0365533	0.995926
chr7	133805712	133805912	-2.689	0.00737319	4.36761	0.0366301	0.995926
chr9	95560265	95560465	2.65132	-0.0259747	4.36756	0.0366313	0.995926
chr7	19665362	19665562	1.54119	1.46334	4.36705	0.0366423	0.995926
chr11	87448853	87449053	2.02843	0.807338	4.36403	0.0367073	0.995926
chr1	51720401	51720601	1.89952	0.856082	4.36402	0.0367074	0.995926
chr1	133245688	133245888	2.56955	0.0315632	4.36392	0.0367097	0.995926
chr4	45478263	45478463	-2.99897	-0.31397	4.36307	0.0367278	0.995926
chr11	77346031	77346231	3.52666	-0.794449	4.36235	0.0367435	0.995926
chr6	88980249	88980449	2.83392	-0.0864125	4.35897	0.0368165	0.995926
chr18	47715359	47715743	1.73682	1.31259	4.35785	0.0368406	0.995926
chr5	137533212	137533412	1.74601	1.01656	4.35606	0.0368793	0.995926
chr11	106255742	106255942	2.63548	0.124837	4.35475	0.0369077	0.995926
chr9	74979089	74979289	1.70511	1.12676	4.35396	0.0369248	0.995926
chrX	85003227	85003427	2.64596	-0.00858574	4.35364	0.0369318	0.995926
chr2	97704269	97704469	3.61721	-0.977645	4.35216	0.0369639	0.995926
chr8	24366126	24366326	-2.76294	-0.102403	4.35163	0.0369754	0.995926
chr19	56422607	56422807	2.95663	-0.303913	4.35116	0.0369855	0.995926
chr17	49867389	49867589	2.89676	-0.268632	4.35113	0.0369863	0.995926
chr9	25443374	25443574	2.63128	-0.0110806	4.34576	0.0371032	0.995926
chr7	6891243	6891496	-1.79219	0.943319	4.3444	0.0371327	0.995926
chr11	12316692	12316892	-3.00103	-0.276111	4.34199	0.0371854	0.995926
chr6	24306409	24306609	3.00121	-0.284141	4.33698	0.0372949	0.995926
chr13	18810086	18810286	-2.95175	-0.317461	4.33427	0.0373543	0.995926
chr12	92052845	92053045	2.23123	0.356219	4.33423	0.0373552	0.995926
chr4	6790597	6790797	1.53757	1.44306	4.33352	0.0373707	0.995926
chr7	143923398	143923598	2.31468	0.966221	4.33297	0.0373828	0.995926
chr9	64277785	64277985	-3.50326	-0.713211	4.33209	0.0374021	0.995926
chr13	54108323	54108523	3.56826	-0.896182	4.33027	0.0374421	0.995926
chr13	24159189	24159389	3.55544	-0.872634	4.32973	0.0374541	0.995926
chr9	41870353	41870553	2.44544	0.180366	4.3293	0.0374635	0.995926
chr12	71954262	71954462	2.10122	0.543215	4.32687	0.037517	0.995926
chr4	41129462	41129662	-3.08359	-0.321457	4.32635	0.0375285	0.995926
chr18	46650087	46650287	-3.62166	-0.923676	4.32603	0.0375357	0.995926
chr2	151920241	151920441	-2.75851	-0.122006	4.3241	0.0375782	0.995926
chr17	45731246	45731446	-2.09064	0.575414	4.31807	0.0377115	0.995926
chr8	96309480	96309680	3.33921	-0.502218	4.31576	0.0377628	0.995926
chr8	120307141	120307341	-2.85407	-0.246747	4.31533	0.0377723	0.995926
chr12	44167003	44167203	2.59401	-0.0104397	4.31499	0.03778	0.995926
chr7	31051005	31051205	-2.46216	0.102086	4.31335	0.0378163	0.995926
chr7	46846930	46847130	2.1251	0.48407	4.31311	0.0378216	0.995926
chr13	46238893	46239093	2.5168	0.0684191	4.31263	0.0378322	0.995926
chr8	9494317	9494517	3.53358	-0.826085	4.31105	0.0378675	0.995926
chr2	35508790	35509167	1.85483	0.879617	4.31095	0.0378698	0.995926
chr5	140321501	140321831	-2.48692	0.138208	4.3104	0.0378818	0.995926
chr11	98345338	98345538	-2.78789	0.0434954	4.31032	0.0378837	0.995926
chr1	80477094	80477294	2.46447	0.154401	4.30991	0.0378929	0.995926
chr5	120024059	120024259	2.18869	0.426599	4.3089	0.0379153	0.995926
chr7	95466455	95466655	3.35189	-0.614883	4.30821	0.0379307	0.995926
chr19	36003162	36003362	2.84905	-0.0921341	4.30815	0.037932	0.995926
chr9	40332450	40332650	3.25267	-0.487414	4.30733	0.0379504	0.995926
chr10	42926074	42926274	2.12612	1.12261	4.3058	0.0379846	0.995926
chr3	147132808	147133008	-2.52894	0.584767	4.30555	0.0379901	0.995926
chrX	164980336	164980536	-1.80575	0.871678	4.3051	0.0380001	0.995926
chr2	105736266	105736466	-3.63267	-0.930788	4.29871	0.0381431	0.995926
chr18	27617156	27617514	1.59242	1.32157	4.29741	0.0381724	0.995926
chr3	116594820	116595020	1.66077	1.18998	4.29428	0.0382428	0.995926
chr4	31253657	31253857	-3.44561	-0.726441	4.29343	0.0382619	0.995926
chr7	54881480	54881680	3.42785	-0.698981	4.29152	0.0383049	0.995926
chr13	35513233	35513433	2.96721	-0.272903	4.2896	0.038348	0.995926
chr16	87454865	87455065	1.57038	1.3379	4.28823	0.0383789	0.995926
chr5	138193867	138194067	3.54938	-0.757201	4.28822	0.0383792	0.995926
chr12	45733893	45734093	-2.9221	-0.221694	4.2864	0.0384203	0.995926
chr11	11113891	11114091	-2.91127	-0.274122	4.28541	0.0384428	0.995926
chr16	28389344	28389544	-2.17629	0.548606	4.28368	0.0384819	0.995926
chr18	5269449	5269649	2.93102	-0.305488	4.28355	0.0384848	0.995926
chr2	93835320	93835520	2.67372	0.0736505	4.28301	0.0384971	0.995926
chr3	119995862	119996062	2.28726	0.295719	4.28296	0.0384981	0.995926
chr13	6471743	6471943	1.86286	0.796886	4.27663	0.0386419	0.995926
chr11	100790943	100791143	-3.10002	-0.442023	4.2763	0.0386494	0.995926
chr5	130853386	130853648	2.23779	0.412542	4.27543	0.0386691	0.995926
chr2	160873037	160873237	-1.63906	1.21685	4.27431	0.0386945	0.995926
chr1	134053308	134053508	3.03125	-0.204994	4.27336	0.0387162	0.995926
chr8	36381516	36381716	-2.38836	0.224071	4.26845	0.0388283	0.995926
chr17	82970480	82970680	1.88227	1.08082	4.26788	0.0388413	0.995926
chr1	42753462	42753662	3.69567	-0.798984	4.26572	0.0388908	0.995926
chr16	43537294	43537494	2.27275	0.362929	4.26518	0.038903	0.995926
chr1	91494472	91494672	2.22121	0.464024	4.26388	0.0389329	0.995926
chr14	120391427	120391823	-1.80571	1.13782	4.2617	0.0389828	0.995926
chr16	25104878	25105078	1.826	0.813656	4.25792	0.0390696	0.995926
chr15	36491941	36492141	1.87296	2.12916	4.2548	0.0391416	0.995926
chr17	47878915	47879115	-2.48855	0.102801	4.25363	0.0391685	0.995926
chr14	10288074	10288439	1.43928	1.85096	4.25356	0.0391702	0.995926
chr6	113980514	113980714	-3.71986	-1.0817	4.253	0.0391829	0.995926
chr6	118303040	118303240	2.03618	0.623555	4.25281	0.0391874	0.995926
chr19	29093214	29093414	3.6778	-1.11928	4.25191	0.0392082	0.995926
chr2	117439165	117439365	2.27502	0.298799	4.25152	0.0392172	0.995926
chr5	139067108	139067308	-3.38204	-0.669483	4.25001	0.0392521	0.995926
chr12	27248337	27248537	2.23132	0.354536	4.24748	0.0393105	0.995926
chr6	127768342	127768542	-3.16422	-0.356664	4.24739	0.0393127	0.995926
chr9	74335713	74335913	3.47076	-0.840689	4.24662	0.0393304	0.995926
chr19	40760232	40760432	2.64222	-0.0145501	4.24588	0.0393476	0.995926
chr17	70438521	70438721	3.17929	-0.531006	4.24518	0.0393639	0.995926
chr7	24890427	24890747	2.21642	0.389492	4.24506	0.0393666	0.995926
chr12	28949027	28949227	1.89905	1.19753	4.24426	0.0393851	0.995926
chr5	144412653	144412853	2.62962	0.339047	4.24293	0.0394161	0.995926
chr6	108738617	108738817	2.35942	0.208914	4.24141	0.0394513	0.995926
chr3	85846378	85846664	1.78941	0.963495	4.23965	0.0394923	0.995926
chr17	31385906	31386106	2.0596	0.491107	4.23744	0.0395437	0.995926
chr15	97181660	97181860	1.89471	0.706785	4.23052	0.0397053	0.995926
chr17	64972163	64972363	3.46746	-0.83731	4.22981	0.0397219	0.995926
chr16	62929822	62930022	3.51852	-0.878907	4.22863	0.0397494	0.995926
chr11	100332870	100333070	1.41001	1.8024	4.22633	0.0398034	0.995926
chr12	75016918	75017118	3.20259	-0.43095	4.22518	0.0398303	0.995926
chr15	86921303	86921503	3.32699	-0.654493	4.2249	0.0398368	0.995926
chr6	72216733	72216933	1.50807	1.49484	4.22427	0.0398516	0.995926
chr19	45056424	45056624	2.03658	0.50981	4.22427	0.0398516	0.995926
chr10	97890137	97890337	1.97838	0.812917	4.22419	0.0398536	0.995926
chr7	82611343	82611543	2.00855	1.03014	4.22187	0.0399081	0.995926
chr16	88594689	88594889	3.56274	-0.988726	4.22155	0.0399156	0.995926
chr7	66949739	66949939	-2.09425	0.809793	4.21973	0.0399585	0.995926
chr7	66711281	66711481	2.4002	0.135893	4.21876	0.0399812	0.995926
chr10	90704618	90704818	3.16363	-0.537977	4.21476	0.0400758	0.995926
chr6	148728676	148728876	-2.44792	0.0924688	4.21436	0.0400852	0.995926
chr8	47371742	47371942	2.15989	0.452314	4.21368	0.0401011	0.995926
chr3	136609903	136610103	-3.46971	-0.802164	4.20252	0.0403659	0.995926
chr2	4301554	4301754	-2.73064	-0.164037	4.202	0.0403782	0.995926
chr10	60752743	60752943	-2.42661	0.119698	4.19916	0.040446	0.995926
chr1	20184124	20184324	-3.56569	-0.958491	4.19895	0.0404508	0.995926
chr8	69177954	69178154	-1.6464	1.16265	4.19734	0.0404894	0.995926
chr10	55614872	55615072	3.20811	-0.568876	4.19689	0.0405002	0.995926
chr1	79269065	79269265	1.74438	1.69622	4.19584	0.0405252	0.995926
chr7	116246230	116246430	2.96291	-0.30138	4.19563	0.0405301	0.995926
chr18	71914170	71914370	-2.39211	0.139433	4.19359	0.0405791	0.995926
chr3	51561511	51561711	-2.25935	0.277456	4.193	0.040593	0.995926
chr7	75092798	75092998	2.5787	-0.028086	4.1916	0.0406266	0.995926
chr2	84743710	84743910	-1.91966	0.645566	4.19129	0.040634	0.995926
chr1	80106416	80106616	3.19496	-0.455073	4.18934	0.0406809	0.995926
chr14	22445587	22445787	2.35771	0.145272	4.18803	0.0407123	0.995926
chr9	70296854	70297197	2.32391	0.523608	4.18529	0.0407783	0.995926
chr5	110873261	110873461	-2.03841	0.589625	4.18377	0.0408147	0.995926
chr13	98815158	98815358	1.70722	1.05487	4.18172	0.0408643	0.995926
chr5	120088633	120088833	2.82702	-0.261569	4.17857	0.0409401	0.995926
chr11	106999480	106999680	-1.61514	1.32723	4.17599	0.0410024	0.995926
chr10	81620889	81621089	3.07147	-0.465252	4.17507	0.0410249	0.995926
chr17	26009518	26009718	2.55676	0.08588	4.17448	0.0410391	0.995926
chr10	43843445	43843645	-3.34633	-0.692612	4.16918	0.0411676	0.995926
chr2	136532145	136532345	-1.89431	0.678846	4.16916	0.0411681	0.995926
chr12	69198281	69198481	-2.31338	0.221605	4.16818	0.041192	0.995926
chr18	66860388	66860685	-2.34405	0.308084	4.16808	0.0411944	0.995926
chr10	17530006	17530250	1.88532	0.704179	4.16469	0.0412769	0.995926
chr7	105411960	105412160	-2.63738	0.0141028	4.16388	0.0412967	0.995926
chr13	11294838	11295038	2.94117	-0.292818	4.16313	0.0413149	0.995926
chr16	96385096	96385296	-3.49119	-0.799571	4.16268	0.0413259	0.995926
chr14	93068191	93068391	2.54081	0.00585632	4.16165	0.0413509	0.995926
chr12	76438046	76438246	3.69928	-1.07831	4.16055	0.041378	0.995926
chr19	15770000	15770200	-2.84519	-0.187756	4.15808	0.0414384	0.995926
chr11	27408504	27408704	1.81554	1.37393	4.15716	0.0414609	0.995926
chr12	66556379	66556579	2.75772	-0.171509	4.15624	0.0414833	0.995926
chrX	101740924	101741124	1.64774	1.15391	4.15578	0.0414945	0.995926
chr6	31658675	31658875	2.28104	0.226357	4.15521	0.0415085	0.995926
chr3	143895949	143896149	3.54708	-0.988886	4.15391	0.0415405	0.995926
chr16	73105642	73105842	2.01841	0.538161	4.1521	0.0415849	0.995926
chr2	103848995	103849195	2.95236	-0.303843	4.14999	0.0416367	0.995926
chr16	53603228	53603579	2.06255	0.947735	4.14714	0.0417069	0.995926
chr11	4697741	4697941	2.11984	0.420112	4.14531	0.0417519	0.995926
chr5	149439572	149439772	-2.43185	0.110936	4.14348	0.0417971	0.995926
chr5	119716447	119716647	3.54179	-0.989509	4.14331	0.0418013	0.995926
chr6	113644949	113645149	-2.54061	0.00959804	4.14284	0.041813	0.995926
chr1	95950516	95950716	1.72152	1.05859	4.14159	0.0418439	0.995926
chr5	108034217	108034417	-3.38201	-0.671612	4.14136	0.0418494	0.995926
chr1	184219799	184219999	1.81329	1.01435	4.13985	0.041887	0.995926
chr2	3739639	3739839	2.70623	-0.156381	4.13775	0.0419388	0.995926
chr8	48445767	48445967	2.90001	-0.319502	4.13649	0.0419701	0.995926
chr9	61573842	61574042	1.99973	0.53597	4.13581	0.041987	0.995926
chr16	85394807	85395007	-3.17158	-0.157491	4.12734	0.0421976	0.995926
chr9	40763221	40763421	1.61596	1.83847	4.12671	0.0422132	0.995926
chr11	84264585	84264785	-3.29095	-0.583258	4.12431	0.0422731	0.995926
chr6	82138672	82138872	1.92348	0.932359	4.12423	0.0422751	0.995926
chr9	112283114	112283314	-3.46908	-0.849117	4.12378	0.0422865	0.995926
chr14	121589431	121589631	-2.96184	-0.315811	4.12121	0.0423509	0.995926
chr2	5441167	5441367	2.61184	0.085705	4.1189	0.0424087	0.995926
chr10	91297909	91298109	1.94777	0.624654	4.11725	0.04245	0.995926
chr7	64877455	64877655	1.90758	0.825709	4.11716	0.0424521	0.995926
chr10	60760439	60760730	-1.81771	0.794069	4.1167	0.0424639	0.995926
chr17	9169417	9169617	-2.01789	0.543031	4.11505	0.0425053	0.995926
chr9	60088200	60088400	-3.33508	-0.66834	4.1123	0.0425744	0.995926
chr1	189664794	189664994	-3.46293	-0.845362	4.11173	0.0425887	0.995926
chr11	11973478	11973678	2.35861	0.162054	4.10853	0.0426694	0.995926
chr2	41595225	41595425	1.82238	1.07541	4.10744	0.0426969	0.995926
chr18	65924703	65924903	2.20638	0.402457	4.10711	0.0427052	0.995926
chr14	72963695	72963895	-3.08606	-0.458276	4.1017	0.042842	0.995926
chr3	81419286	81419486	2.62504	-0.073316	4.10057	0.0428707	0.995926
chr6	148601016	148601216	-3.06794	-0.448359	4.09999	0.0428853	0.995926
chr9	33383131	33383331	-3.45767	-0.846198	4.09985	0.0428891	0.995926
chr6	147476205	147476405	-1.95434	0.592643	4.09976	0.0428913	0.995926
chr2	45308531	45308731	3.6911	-1.0703	4.09632	0.0429786	0.995926
chr12	60369081	60369281	3.48114	-0.88087	4.09604	0.0429858	0.995926
chr13	64274934	64275134	-2.43314	0.160881	4.09592	0.0429888	0.995926
chr17	34349539	34349739	3.05758	-0.37251	4.09569	0.0429945	0.995926
chr11	65332456	65332794	2.26904	0.671565	4.09509	0.04301	0.995926
chr8	88707204	88707404	3.66814	-1.08206	4.09461	0.0430221	0.995926
chr5	103832106	103832306	-3.67754	-1.02884	4.0941	0.043035	0.995926
chr9	31857586	31857786	-2.12384	0.43862	4.09296	0.0430641	0.995926
chr1	153037798	153037998	2.8326	-0.272108	4.09284	0.0430672	0.995926
chr5	126549211	126549411	-3.42192	-0.81259	4.09202	0.043088	0.995926
chr7	105726479	105726679	-2.92043	-0.317089	4.0911	0.0431117	0.995926
chr12	112569738	112569938	1.74676	1.01778	4.09015	0.0431357	0.995926
chr15	36695655	36695855	-2.36822	0.146242	4.08773	0.0431977	0.995926
chr18	73623155	73623355	3.10162	-0.4505	4.08657	0.0432273	0.995926
chr7	133608631	133608831	2.18449	0.388028	4.08633	0.0432334	0.995926
chr13	100797651	100797851	3.51641	-0.992152	4.08535	0.0432584	0.995926
chr2	9819918	9820118	3.77393	-0.980066	4.08473	0.0432744	0.995926
chr1	172126640	172126840	2.25871	0.229636	4.08349	0.0433061	0.995926
chr9	37222502	37222702	2.92254	-0.289564	4.08231	0.0433365	0.995926
chr8	96412763	96412963	3.4005	-0.877917	4.07813	0.0434436	0.995926
chr8	64522576	64522776	2.26757	0.5814	4.07767	0.0434556	0.995926
chr3	133758359	133758559	2.29007	0.43266	4.07635	0.0434896	0.995926
chr7	122890891	122891091	2.90221	-0.295041	4.0759	0.043501	0.995926
chr15	54512788	54512988	-2.43575	0.154197	4.07093	0.0436291	0.995926
chr2	35803800	35804000	3.53609	-0.957215	4.06931	0.0436711	0.995926
chr11	11699566	11699766	-2.96966	-0.399929	4.06726	0.0437241	0.995926
chr10	97352964	97353164	3.23208	-0.561431	4.06492	0.0437849	0.995926
chr4	100542515	100542715	-3.6615	-1.0333	4.06267	0.043843	0.995926
chr3	157345780	157345980	2.54644	-0.0540005	4.06242	0.0438495	0.995926
chr1	176929562	176929762	3.50305	-0.798969	4.06092	0.0438884	0.995926
chr3	118328336	118328536	2.71953	-0.184712	4.05961	0.0439226	0.995926
chr13	58113758	58113958	2.48232	0.0664929	4.05811	0.0439617	0.995926
chr2	82292518	82292718	3.16868	-0.569836	4.0579	0.0439672	0.995926
chr17	63995999	63996199	2.47099	0.0399744	4.05756	0.0439761	0.995926
chr15	44787860	44788060	-2.98796	-0.385674	4.0502	0.0441681	0.995926
chr10	101317020	101317220	2.93785	-0.334449	4.04611	0.0442753	0.995926
chr6	109521608	109521808	2.95373	-0.317135	4.04476	0.0443106	0.995926
chr1	153635618	153635818	1.746	0.947321	4.04451	0.0443171	0.995926
chr13	15715219	15715419	-2.27124	0.262396	4.04337	0.0443472	0.995926
chr8	76429814	76430014	-2.3651	0.174437	4.04128	0.0444022	0.995926
chr1	63566369	63566569	-2.70473	-0.180468	4.04117	0.0444051	0.995926
chr15	84466947	84467147	-1.85616	0.779154	4.03803	0.0444876	0.995926
chr2	14137024	14137224	-2.93534	-0.287078	4.03576	0.0445476	0.995926
chr13	63779506	63779706	2.28899	0.20347	4.03387	0.0445975	0.995926
chr17	80008924	80009124	1.94563	0.581361	4.03236	0.0446375	0.995926
chr11	81486866	81487066	1.87233	1.67563	4.032	0.0446469	0.995926
chr16	41278257	41278457	2.63594	-0.144351	4.03164	0.0446566	0.995926
chr17	13836020	13836220	-3.39338	-0.856844	4.03052	0.0446862	0.995926
chr12	13769239	13769439	3.63705	-1.08581	4.02954	0.0447122	0.995926
chr6	137520111	137520311	-2.58339	-0.0572383	4.02945	0.0447144	0.995926
chr8	127451174	127451374	1.49531	1.59331	4.02835	0.0447438	0.995926
chr3	121059044	121059244	-3.46629	-0.772454	4.02694	0.044781	0.995926
chr3	30275238	30275438	-3.35526	-0.757945	4.02614	0.0448024	0.995926
chr11	53627992	53628192	2.04043	0.466659	4.02548	0.0448197	0.995926
chr7	123130287	123130487	-3.48573	-0.978988	4.025	0.0448326	0.995926
chr7	49065211	49065411	-2.89891	-0.324213	4.02442	0.0448479	0.995926
chr13	54556106	54556306	3.22271	-0.55562	4.02432	0.0448508	0.995926
chrX	10810897	10811097	-3.19734	-0.559636	4.02146	0.0449269	0.995926
chr15	88839412	88839612	-1.61551	1.10812	4.02031	0.0449575	0.995926
chr14	72889660	72890042	2.59324	-0.0790328	4.01976	0.0449721	0.995926
chr15	101373693	101373893	-2.53283	-0.0389827	4.01963	0.0449756	0.995926
chr1	66211509	66211709	2.16851	0.31954	4.01828	0.0450116	0.995926
chr1	37135377	37135577	3.27511	-0.592886	4.01679	0.0450515	0.995926
chr17	35134785	35134985	-1.66489	1.03963	4.01511	0.0450964	0.995926
chr5	98348744	98348944	2.64494	-0.113517	4.01482	0.0451042	0.995926
chr9	95750250	95750510	-1.85741	0.742097	4.01376	0.0451325	0.995926
chr15	85716092	85716292	2.42991	0.0988141	4.01094	0.0452079	0.995926
chr3	100440058	100440258	-2.8454	-0.205064	4.01018	0.0452282	0.995926
chr7	19157517	19157717	2.19639	0.375414	4.00813	0.0452834	0.995926
chr19	8718418	8718618	-3.23105	-0.490693	4.00783	0.0452915	0.995926
chr14	101138009	101138209	2.65164	-0.102392	4.00728	0.0453062	0.995926
chr17	81669148	81669348	2.64463	-0.154211	4.00707	0.0453117	0.995926
chr3	56362525	56362816	1.89164	0.652702	4.00691	0.045316	0.995926
chr15	97780546	97780746	2.67011	-0.0517329	4.00672	0.0453212	0.995926
chr11	53849995	53850195	-2.25213	0.24307	4.00542	0.0453562	0.995926
chr5	118650266	118650466	3.19136	-0.548556	4.0048	0.0453729	0.995926
chr8	37151431	37151631	-3.60385	-0.811254	4.00435	0.045385	0.995926
chr6	30403550	30403750	1.74118	0.889414	4.00177	0.0454544	0.995926
chr9	42433836	42434036	-3.46784	-0.966144	4.00031	0.0454938	0.995926
chr12	107027907	107028107	-3.20842	-0.641852	3.99654	0.0455958	0.995926
chr16	89816968	89817168	-2.59085	-0.0358968	3.99208	0.0457166	0.995926
chr12	110373553	110373865	1.60179	1.19635	3.99151	0.0457321	0.995926
chr9	92899866	92900066	1.71929	0.942431	3.99071	0.0457539	0.995926
chr13	25269997	25270197	2.1458	0.376843	3.99019	0.045768	0.995926
chr2	35983952	35984152	-2.14617	0.390784	3.989	0.0458002	0.995926
chr2	105016993	105017193	-2.33714	0.243562	3.98741	0.0458434	0.995926
chr12	111855218	111855418	-3.58291	-1.09518	3.98639	0.0458713	0.995926
chr17	52132621	52132821	-3.58291	-1.09518	3.98639	0.0458713	0.995926
chr12	77659124	77659324	3.58542	-1.1454	3.98546	0.0458967	0.995926
chr3	117716959	117717159	3.45577	-0.829898	3.98325	0.0459568	0.995926
chr10	34037499	34037699	-1.7389	0.889621	3.98281	0.0459689	0.995926
chr5	92309963	92310163	1.67335	1.01206	3.98145	0.0460061	0.995926
chr13	109592522	109592838	-1.8943	0.998733	3.98129	0.0460103	0.995926
chr8	126945888	126946088	1.63654	1.0743	3.98057	0.0460301	0.995926
chr15	68108949	68109149	-2.14907	0.33209	3.98044	0.0460337	0.995926
chr4	7597412	7597612	1.65753	1.04053	3.97762	0.0461108	0.995926
chr7	143978769	143978969	-2.88741	-0.305315	3.97728	0.04612	0.995926
chr10	121569736	121569936	2.45306	0.519187	3.97673	0.0461349	0.995926
chr3	130709336	130709536	-2.24643	0.283286	3.97428	0.0462022	0.995926
chr12	117174000	117174200	-2.69967	-0.169657	3.97367	0.046219	0.995926
chr4	118103056	118103256	3.35973	-0.878342	3.97275	0.0462443	0.995926
chr11	67657787	67657987	2.63777	-0.141537	3.97197	0.0462655	0.995926
chr9	13025586	13025786	3.35318	-0.884694	3.97042	0.0463083	0.995926
chr11	11780775	11780975	1.96398	0.521155	3.9665	0.0464161	0.995926
chr13	38960470	38960670	-2.61905	-0.149904	3.96484	0.046462	0.995926
chr7	13009179	13009379	2.20376	0.425522	3.96289	0.0465159	0.995926
chr10	66158429	66158629	2.84862	-0.351192	3.96263	0.0465229	0.995926
chr3	29649604	29649804	3.53341	-0.907735	3.96024	0.046589	0.995926
chr2	117996193	117996472	2.32465	0.446465	3.96017	0.0465909	0.995926
chr13	116002472	116002672	-2.97588	-0.307777	3.95733	0.0466697	0.995926
chr18	29209748	29209948	2.85075	-0.321555	3.95387	0.0467656	0.995926
chr4	108354267	108354467	2.99355	-0.292048	3.9534	0.0467787	0.995926
chr2	7626804	7627253	1.70513	1.51177	3.95203	0.0468169	0.995926
chr1	16568512	16568712	-3.36472	-0.835296	3.95051	0.0468591	0.995926
chr5	125271610	125271810	-2.64539	-0.151351	3.9493	0.046893	0.995926
chrX	133243333	133243625	-1.63282	1.0645	3.94755	0.0469417	0.995926
chr6	90435252	90435452	-2.27401	0.185095	3.94708	0.0469547	0.995926
chr2	81130114	81130314	2.9188	-0.385129	3.94588	0.0469882	0.995926
chr5	108660743	108660943	-1.96686	0.526202	3.94538	0.0470022	0.995926
chr11	95001281	95001481	2.07788	0.430811	3.94446	0.0470279	0.995926
chr8	121829505	121829705	1.4816	1.43279	3.94298	0.0470693	0.995926
chr17	11084497	11084697	3.45758	-1.03013	3.94146	0.0471119	0.995926
chr18	56815679	56816029	1.42846	1.56635	3.94086	0.0471288	0.995926
chr4	29230268	29230468	3.40261	-0.643241	3.94071	0.0471329	0.995926
chr10	45629713	45629913	3.28421	-0.71303	3.93853	0.0471941	0.995926
chr15	96285800	96286000	1.88411	0.783717	3.93772	0.0472169	0.995926
chr7	99947191	99947391	1.69134	1.05739	3.93685	0.0472411	0.995926
chr9	48251079	48251279	3.42408	-0.844967	3.93633	0.0472557	0.995926
chr3	65904925	65905125	-2.2984	0.163709	3.93542	0.0472815	0.995926
chr18	83011641	83011841	2.22229	0.265577	3.93529	0.0472851	0.995926
chr17	45767078	45767278	1.39362	1.72268	3.93216	0.047373	0.995926
chr13	119631902	119632102	2.56031	-0.09014	3.93193	0.0473796	0.995926
chr6	4028304	4028504	3.44274	-1.01935	3.9289	0.0474649	0.995926
chr16	80514103	80514303	-3.23414	-0.585708	3.92838	0.0474798	0.995926
chr5	142074893	142075093	-2.42926	0.311091	3.92795	0.0474919	0.995926
chr2	87155150	87155350	3.55678	-1.14923	3.92555	0.0475595	0.995926
chr1	37272569	37272769	-3.22443	-0.563261	3.9252	0.0475696	0.995926
chr5	76782368	76782568	3.2805	-0.744521	3.92388	0.0476069	0.995926
chr3	28558416	28558616	1.57848	1.16047	3.9234	0.0476204	0.995926
chr3	14874475	14874675	2.52912	-0.0941423	3.9206	0.0476999	0.995926
chr7	19421399	19421599	-2.26695	0.213906	3.9205	0.0477028	0.995926
chr3	158036545	158036745	1.45697	1.54275	3.92045	0.0477041	0.995926
chr9	107357706	107357906	2.32593	0.105225	3.9202	0.0477112	0.995926
chr14	31786665	31786865	2.54895	-0.0951959	3.92007	0.047715	0.995926
chr17	70630035	70630235	2.36158	0.129325	3.91901	0.0477451	0.995926
chr14	88087429	88087629	3.06764	-0.397324	3.91702	0.0478016	0.995926
chr9	77602756	77603289	-1.40267	1.77287	3.91579	0.0478365	0.995926
chr5	139949405	139949605	3.26271	-0.788312	3.91447	0.0478741	0.995926
chr6	7355282	7355482	1.60344	1.15897	3.91374	0.047895	0.995926
chr3	94338656	94338856	2.92645	-0.381549	3.91272	0.047924	0.995926
chr8	29912731	29912931	2.56902	-0.0062267	3.9121	0.0479416	0.995926
chr4	138562065	138562265	-3.3173	-0.632328	3.91181	0.0479499	0.995926
chr5	113716589	113716789	1.50335	1.40195	3.91146	0.0479601	0.995926
chr5	116420881	116421081	3.10808	-0.422635	3.911	0.0479731	0.995926
chr4	13146920	13147120	1.83545	0.692369	3.91064	0.0479834	0.995926
chr18	42248885	42249085	3.28671	-0.669487	3.90916	0.0480256	0.995926
chr11	47705411	47705611	2.89902	-0.314986	3.90853	0.0480435	0.995926
chr1	55704791	55704991	1.9897	0.495845	3.90592	0.0481184	0.995926
chr9	44655183	44655383	-3.31879	-0.757189	3.90582	0.0481211	0.995926
chr9	37420771	37420971	-2.76459	-0.246392	3.90408	0.048171	0.995926
chr2	131204791	131204991	2.53589	0.0165037	3.90331	0.048193	0.995926
chr12	40976563	40976763	2.99998	-0.282301	3.90308	0.0481997	0.995926
chr13	23697459	23697659	-1.60739	1.13809	3.90293	0.0482041	0.995926
chrX	92284239	92284439	-3.70599	-0.920673	3.90172	0.0482387	0.995926
chr12	44804382	44804582	-2.88277	-0.386645	3.90088	0.0482629	0.995926
chr3	107853355	107853555	2.33329	0.131528	3.90043	0.0482757	0.995926
chr1	103817863	103818063	2.98201	-0.449995	3.90004	0.0482871	0.995926
chr4	33555452	33555652	2.70536	-0.243056	3.89968	0.0482973	0.995926
chr6	115538988	115539188	-2.6114	-0.125121	3.89806	0.0483441	0.995926
chr5	133432629	133432829	-1.5934	1.12752	3.89782	0.0483507	0.995926
chr7	84679370	84679570	1.54194	1.23766	3.89684	0.048379	0.995926
chr4	65523206	65523406	3.68042	-1.01517	3.89615	0.0483988	0.995926
chr16	34280020	34280220	2.50387	-0.085291	3.89429	0.0484525	0.995926
chr7	126922894	126923094	-2.38319	0.109797	3.89284	0.0484943	0.995926
chr9	97081146	97081346	-3.31177	-0.739031	3.89114	0.0485435	0.995926
chr1	39089918	39090118	2.03684	1.12865	3.89023	0.0485698	0.995926
chr1	165510414	165510614	3.43301	-1.03385	3.88877	0.0486121	0.995926
chr8	114452809	114453009	2.31142	0.243907	3.88535	0.0487113	0.995926
chr8	84713717	84713917	2.76332	-0.178644	3.88492	0.0487237	0.995926
chr6	114367843	114368043	-1.68727	0.99313	3.88446	0.048737	0.995926
chr12	59013247	59013447	1.80761	0.693163	3.88402	0.0487496	0.995926
chr9	54734483	54734683	1.63534	1.00244	3.88373	0.0487582	0.995926
chr7	54374660	54374860	-3.55304	-1.12463	3.88028	0.0488583	0.995926
chr4	25410579	25410779	2.77561	-0.101381	3.87957	0.0488792	0.995926
chr8	59964845	59965045	1.68401	1.84075	3.87829	0.0489163	0.995926
chr2	178675397	178675597	-3.42572	-0.97752	3.87676	0.0489609	0.995926
chr7	141447473	141447673	1.81522	0.749518	3.87605	0.0489816	0.995926
chr18	70568160	70568360	1.67908	0.974012	3.87482	0.0490175	0.995926
chr1	62794966	62795166	2.58915	-0.129201	3.87171	0.0491084	0.995926
chr18	84722399	84722599	2.14209	0.306833	3.87165	0.0491103	0.995926
chr8	40473950	40474150	1.99217	0.489649	3.87157	0.0491127	0.995926
chr19	31498245	31498445	2.43659	0.271903	3.86999	0.0491588	0.995926
chrX	136761166	136761366	-1.95288	0.508851	3.86944	0.049175	0.995926
chr13	23518034	23518234	2.06789	0.416137	3.86796	0.0492184	0.995926
chr4	15173741	15173941	2.51338	0.0708232	3.86738	0.0492354	0.995926
chr7	93444314	93444514	3.56084	-1.11907	3.86659	0.0492584	0.995926
chr10	81401588	81401788	2.56918	-0.0965239	3.86594	0.0492776	0.995926
chr6	71908655	71908855	-2.28423	0.133933	3.86342	0.0493518	0.995926
chr17	25115911	25116111	-1.53561	1.25183	3.8619	0.0493964	0.995926
chr7	19361067	19361267	-2.64698	-0.145644	3.86027	0.0494444	0.995926
chr2	76618190	76618390	-2.63166	-0.0501922	3.85694	0.0495426	0.995926
chr5	52415832	52416032	3.36489	-0.930604	3.85674	0.0495484	0.995926
chr8	109279242	109279442	3.00962	-0.52863	3.85587	0.0495743	0.995926
chr10	8046044	8046244	3.65835	-0.980152	3.85529	0.0495913	0.995926
chr5	139252119	139252319	1.34689	1.77808	3.85468	0.0496096	0.995926
chr14	64125897	64126097	-2.04757	0.410424	3.85187	0.0496926	0.995926
chr18	4505397	4505597	3.04521	-0.547379	3.84739	0.0498254	0.995926
chr2	166271943	166272143	1.85	0.668185	3.84685	0.0498416	0.995926
chr5	43662271	43662471	2.87316	-0.282643	3.84604	0.0498657	0.995926
chr12	36681246	36681446	2.75088	-0.28573	3.84591	0.0498694	0.995926
chr4	148288299	148288544	-1.55401	1.18597	3.84573	0.0498749	0.995926
chr7	57051360	57051560	1.48799	1.34638	3.84417	0.0499213	0.995926
chr1	40874262	40874462	2.98288	-0.480633	3.84407	0.0499241	0.995926
chr19	31156755	31156955	3.02972	-0.47101	3.84322	0.0499496	0.995926
chr16	97443925	97444125	2.8994	-0.368212	3.84267	0.0499658	0.995926
chr13	95898258	95898458	3.11044	-0.608713	3.84107	0.0500138	0.995926
chr11	102604152	102604352	-1.70115	0.872886	3.83935	0.0500649	0.995926
chr1	143640584	143640784	2.2636	0.148476	3.83788	0.0501088	0.995926
chrX	99481790	99481990	1.60648	1.06598	3.83779	0.0501117	0.995926
chr13	9191231	9191431	-2.25729	0.176385	3.83724	0.0501282	0.995926
chr2	142698793	142698993	-2.87805	-0.352375	3.83598	0.0501658	0.995926
chr7	120835606	120835982	1.63929	1.23712	3.83518	0.0501898	0.995926
chr10	61570222	61570422	2.66438	-0.115346	3.83504	0.0501939	0.995926
chr19	50087355	50087649	2.20877	0.364239	3.83454	0.0502087	0.995926
chr7	78840566	78840766	-2.53601	-0.0837793	3.83438	0.0502136	0.995926
chr7	64024248	64024574	2.22816	0.217039	3.83427	0.0502168	0.995926
chr4	33169717	33169917	3.39801	-1.02724	3.83408	0.0502227	0.995926
chr12	49808292	49808492	2.66036	-0.224392	3.83304	0.0502537	0.995926
chr18	15062898	15063098	-2.53036	-0.0958222	3.83278	0.0502615	0.995926
chr12	49324462	49324662	1.963	0.494864	3.83201	0.0502848	0.995926
chr8	44263428	44263628	2.68648	-0.151141	3.83093	0.050317	0.995926
chr15	91092510	91092710	-2.98427	-0.386135	3.83077	0.050322	0.995926
chr9	64447638	64447838	-2.93197	-0.34885	3.82473	0.0505035	0.995926
chr6	121326751	121326951	3.0071	-0.523974	3.82425	0.050518	0.995926
chr19	38054731	38054931	-1.77435	0.809216	3.82376	0.0505328	0.995926
chr17	24068179	24068379	-2.96154	-0.328978	3.82261	0.0505674	0.995926
chr4	141560026	141560226	2.50322	0.0937054	3.82167	0.0505958	0.995926
chr2	12318179	12318379	2.79469	-0.335527	3.82074	0.0506239	0.995926
chr1	174501188	174501388	-3.24471	-0.634905	3.8207	0.0506253	0.995926
chr1	39001224	39001424	-2.15356	0.305972	3.8204	0.0506343	0.995926
chr10	129799606	129799806	2.96116	-0.447156	3.81971	0.0506552	0.995926
chr11	66046761	66046961	2.70529	-0.258467	3.81959	0.0506586	0.995926
chr2	43563151	43563351	1.916	0.556175	3.81421	0.0508217	0.995926
chr8	66687215	66687415	1.86167	0.604599	3.81363	0.0508393	0.995926
chr16	91183274	91183474	3.29239	-0.866199	3.81285	0.050863	0.995926
chr1	180863740	180863940	2.53567	0.0490162	3.80804	0.0510092	0.995926
chr2	101333613	101333813	2.10312	0.600414	3.80771	0.0510192	0.995926
chr2	140248004	140248204	-3.31011	-0.750131	3.80703	0.0510399	0.995926
chr5	72203168	72203368	-2.38204	0.0368499	3.80672	0.0510493	0.995926
chr5	118123215	118123415	1.79188	0.793215	3.8062	0.0510651	0.995926
chr13	67844247	67844447	-2.01964	0.472885	3.80557	0.0510844	0.995926
chr18	30218478	30218678	2.36522	0.0303522	3.80471	0.0511107	0.995926
chr16	76200887	76201218	2.11461	0.79764	3.80377	0.0511393	0.995926
chr5	69621196	69621396	-2.43454	-0.0323904	3.80345	0.0511493	0.995926
chr16	92140223	92140423	3.34682	-0.758045	3.80145	0.0512102	0.995926
chr10	59950982	59951182	-2.75601	-0.327136	3.79961	0.0512666	0.995926
chr6	53081370	53081570	2.79536	-0.351202	3.79947	0.0512709	0.995926
chr14	123255909	123256109	2.78728	-0.256618	3.79744	0.051333	0.995926
chr7	100863394	100863594	-1.79516	0.76946	3.79733	0.0513366	0.995926
chr5	69341632	69341832	-2.58589	-0.151281	3.79545	0.051394	0.995926
chr18	51715068	51715268	-2.90964	-0.418539	3.79525	0.0514001	0.995926
chr2	9968100	9968300	-3.49874	-1.12307	3.79498	0.0514086	0.995926
chr7	64374012	64374212	-1.55508	1.16293	3.78838	0.0516116	0.995926
chr16	34170656	34170856	-3.49545	-1.12351	3.78824	0.0516161	0.995926
chr2	104356623	104356823	2.52268	0.0464763	3.78529	0.0517071	0.995926
chr17	45735544	45735744	-2.59732	0.00201869	3.78516	0.0517112	0.995926
chr8	10646665	10646865	2.60147	-0.168641	3.78508	0.0517134	0.995926
chr7	112390897	112391097	2.11943	0.307412	3.78459	0.0517287	0.995926
chr19	23037157	23037357	-2.67299	-0.216366	3.78363	0.0517583	0.995926
chr5	139345239	139345439	1.90063	0.546872	3.7836	0.0517594	0.995926
chr3	39592556	39592756	2.662	0.0463672	3.78347	0.0517633	0.995926
chr13	70840263	70840463	-2.28734	0.135571	3.78286	0.0517821	0.995926
chr8	91108385	91108585	-3.20227	-0.707989	3.78277	0.0517851	0.995926
chr15	71926838	71927038	-2.77632	-0.327298	3.78273	0.0517863	0.995926
chr13	21033205	21033405	2.8201	-0.374751	3.78248	0.051794	0.995926
chr8	126596211	126596411	1.52629	1.23598	3.78134	0.0518293	0.995926
chr17	25476022	25476222	2.33146	0.0910661	3.78107	0.0518377	0.995926
chr2	131639006	131639206	-3.0204	-0.581522	3.77963	0.0518822	0.995926
chr6	137292756	137292956	-1.94851	0.910705	3.77957	0.0518841	0.995926
chr6	47270745	47270945	-2.76463	-0.264075	3.77935	0.051891	0.995926
chr6	48645723	48645923	2.69197	-0.00151703	3.77712	0.0519601	0.995926
chr1	192345377	192345577	2.47447	0.0243883	3.77696	0.051965	0.995926
chr15	84898098	84898298	1.69738	1.64257	3.77644	0.0519813	0.995926
chr17	83287506	83287706	2.80645	-0.366688	3.77609	0.051992	0.995926
chr11	69991451	69991719	1.27797	2.0134	3.77571	0.0520038	0.995926
chr6	114375435	114375635	-3.37799	-1.00559	3.77571	0.0520038	0.995926
chr11	57011176	57011376	1.31484	1.85335	3.77538	0.0520141	0.995926
chr4	108005457	108005657	-2.76095	-0.333676	3.77485	0.0520308	0.995926
chr19	23414667	23415084	2.16533	0.937613	3.77469	0.0520355	0.995926
chr13	9758244	9758444	-2.183	0.249725	3.77406	0.0520552	0.995926
chr3	119056858	119057058	3.09357	-0.612866	3.77393	0.0520593	0.995926
chr7	38018498	38018698	2.17808	0.22852	3.7735	0.0520725	0.995926
chr3	98255036	98255236	3.09329	-0.601211	3.77174	0.0521275	0.995926
chr19	45947792	45947992	1.84823	0.617039	3.76945	0.0521988	0.995926
chr4	134356919	134357119	-2.85533	-0.207746	3.76795	0.0522457	0.995926
chr11	116368230	116368430	2.71463	-0.281216	3.76521	0.0523313	0.995926
chr15	89903172	89903372	-1.87887	0.594927	3.76401	0.0523688	0.995926
chr4	76672747	76672947	1.88702	0.84059	3.7615	0.0524477	0.995926
chr14	73740739	73740939	2.50878	-0.10741	3.76113	0.0524593	0.995926
chr9	102992674	102992874	1.90064	1.49977	3.75982	0.0525004	0.995926
chr3	47457308	47457508	3.37703	-1.02803	3.75962	0.0525065	0.995926
chr6	94283690	94283943	1.78798	0.678857	3.75957	0.0525081	0.995926
chr1	169831508	169831708	2.70504	-0.161368	3.75935	0.0525151	0.995926
chr9	41377198	41377398	1.36459	1.66705	3.7593	0.0525166	0.995926
chr15	33629260	33629460	2.40852	-0.0337507	3.75798	0.0525581	0.995926
chr13	69442970	69443170	2.8463	-0.378347	3.75795	0.0525591	0.995926
chr7	87186518	87186718	1.83904	0.640011	3.75664	0.0526001	0.995926
chr1	80052871	80053071	3.31787	-0.836555	3.75515	0.0526471	0.995926
chr1	86281779	86281979	3.31787	-0.836555	3.75515	0.0526471	0.995926
chr17	24667125	24667325	3.46742	-0.878382	3.75325	0.0527071	0.995926
chr11	100144213	100144413	3.34917	-0.873089	3.75244	0.0527326	0.995926
chr7	80901156	80901356	1.71107	0.797801	3.75231	0.0527365	0.995926
chr15	84627401	84627601	-1.51387	1.21152	3.75185	0.052751	0.995926
chr6	112507697	112507897	-2.45141	0.0821587	3.75111	0.0527744	0.995926
chr5	125792984	125793184	3.26231	-0.772677	3.7495	0.0528254	0.995926
chr15	63343542	63343742	3.30148	-0.917422	3.74943	0.0528277	0.995926
chr2	68283338	68283538	2.96828	-0.531041	3.74942	0.052828	0.995926
chr14	71609799	71609999	1.98712	0.497545	3.74907	0.052839	0.995926
chr16	72622937	72623137	3.14848	-0.479694	3.74669	0.0529142	0.995926
chr5	107192010	107192210	2.71544	-0.294388	3.74658	0.0529178	0.995926
chr4	15593832	15594032	-2.85007	-0.431554	3.74586	0.0529406	0.995926
chr10	86021751	86021988	-1.8876	0.646078	3.74484	0.0529729	0.995926
chr8	34485024	34485224	2.51947	0.0744089	3.74471	0.0529772	0.995926
chr9	68941195	68941395	2.12437	0.313231	3.74384	0.0530047	0.995926
chr15	79030745	79030945	-1.68946	0.883911	3.74337	0.0530194	0.995926
chr9	119749171	119749371	-1.90195	0.555062	3.74331	0.0530214	0.995926
chr8	122476030	122476230	1.83095	0.650868	3.74305	0.0530295	0.995926
chr5	31974725	31975122	1.55995	1.1471	3.74155	0.0530772	0.995926
chr16	33813308	33813508	-3.26431	-0.792433	3.74117	0.0530895	0.995926
chr19	47730686	47730886	-2.1767	0.265923	3.74094	0.0530968	0.995926
chr6	95180215	95180415	-3.39732	-0.961933	3.7403	0.0531169	0.995926
chr18	27897440	27897640	1.89867	0.545096	3.74003	0.0531257	0.995926
chr11	71448148	71448348	2.20852	0.214499	3.73953	0.0531415	0.995926
chr7	19003926	19004126	1.54589	1.2503	3.73854	0.053173	0.995926
chr8	30589040	30589240	3.59804	-1.05445	3.73703	0.053221	0.995926
chr4	94556703	94556903	-1.95373	0.512318	3.73682	0.0532277	0.995926
chr8	88671731	88671931	-2.38253	0.0114025	3.73679	0.0532287	0.995926
chr2	24343181	24343381	-2.48865	-0.0710032	3.73678	0.0532292	0.995926
chr1	53823932	53824132	-2.31474	0.232345	3.73538	0.0532735	0.995926
chr16	5363271	5363471	2.59966	-0.197314	3.73528	0.0532767	0.995926
chr10	60351792	60351992	2.94971	-0.477498	3.73496	0.053287	0.995926
chr14	21831087	21831287	-2.06878	0.378839	3.73424	0.05331	0.995926
chr15	78982911	78983111	-2.62345	-0.172309	3.73272	0.0533586	0.995926
chr1	91065241	91065441	1.89575	0.533282	3.73251	0.0533651	0.995926
chr8	114421714	114421914	2.2954	0.138813	3.73242	0.0533681	0.995926
chr9	27030548	27030748	1.32473	1.7809	3.72883	0.053483	0.995926
chr2	118598696	118598896	3.32122	-0.82158	3.72791	0.0535124	0.995926
chr7	35260036	35260236	3.3195	-0.885331	3.72788	0.0535135	0.995926
chr6	115123303	115123503	-1.5087	1.27772	3.72773	0.0535181	0.995926
chr7	112184594	112184794	1.96532	0.563479	3.72586	0.0535782	0.995926
chr4	117267417	117267617	2.16028	0.290845	3.72554	0.0535884	0.995926
chr14	59448211	59448411	3.38836	-0.981175	3.72469	0.0536158	0.995926
chr2	22255682	22255882	2.29885	0.0864873	3.72423	0.0536303	0.995926
chr18	78873500	78873700	2.26918	0.12891	3.72177	0.0537095	0.995926
chr7	138909560	138909760	2.13714	0.267986	3.71853	0.0538138	0.995926
chr7	64450896	64451096	2.30974	0.331108	3.71804	0.0538298	0.995926
chr16	93264253	93264453	3.27936	-0.920931	3.71747	0.0538478	0.995926
chr9	43537218	43537418	2.07774	0.363772	3.71671	0.0538724	0.995926
chr6	59315891	59316091	2.75507	-0.149282	3.71661	0.0538758	0.995926
chr2	163340275	163340475	2.27815	0.17189	3.71511	0.0539241	0.995926
chr2	47833515	47833715	2.6115	-0.186932	3.71275	0.0540005	0.995926
chr8	77550279	77550479	3.18933	-0.735686	3.70856	0.0541362	0.995926
chr14	64624352	64624552	-1.82879	0.616347	3.7081	0.0541512	0.995926
chr11	76953577	76953777	2.48519	-0.0833627	3.70682	0.0541925	0.995926
chr5	136253019	136253219	-2.93864	-0.489152	3.70448	0.0542688	0.995926
chr14	28253574	28253774	2.06321	0.400584	3.70408	0.0542817	0.995926
chr9	60344710	60344910	-3.38461	-0.976124	3.7026	0.0543299	0.995926
chrX	85216020	85216220	2.3301	0.330281	3.70116	0.0543767	0.995926
chr5	37264203	37264403	-2.49182	-0.113517	3.69855	0.054462	0.995926
chr14	32321911	32322111	-3.09015	-0.683556	3.69775	0.054488	0.995926
chr7	120632586	120632786	-2.82089	-0.376649	3.69583	0.0545509	0.995926
chr5	62481062	62481262	-2.44878	-0.0354894	3.6956	0.0545583	0.995926
chr1	158052774	158052974	1.56127	1.14679	3.69479	0.0545848	0.995926
chr12	82093739	82093939	2.09884	0.920012	3.69425	0.0546023	0.995926
chr15	81860012	81860212	-1.30741	1.83894	3.69215	0.0546713	0.995926
chr13	110653178	110653378	2.42628	-0.0429219	3.6886	0.0547878	0.995926
chr17	7820754	7820954	-3.32909	-0.998351	3.68698	0.054841	0.995926
chr4	21804869	21805069	3.38005	-0.762199	3.68685	0.0548452	0.995926
chr8	54594631	54594831	-2.1674	0.229221	3.68646	0.054858	0.995926
chr12	117665191	117665391	3.48805	-1.16204	3.68607	0.0548708	0.995926
chr4	153652940	153653200	1.68934	0.848623	3.68158	0.0550188	0.995926
chrX	37110155	37110476	1.2658	2.01843	3.67986	0.0550755	0.995926
chr5	53711788	53711988	1.68203	1.12423	3.67901	0.0551037	0.995926
chr14	31436109	31436309	-1.96737	0.472335	3.67767	0.055148	0.995926
chr2	28793102	28793302	2.30075	0.228364	3.67702	0.0551696	0.995926
chr9	54560220	54560420	-1.88671	0.595856	3.67687	0.0551743	0.995926
chr8	15604697	15604897	-2.34447	0.039498	3.67679	0.055177	0.995926
chr14	70241550	70241750	-2.98783	-0.549552	3.67653	0.0551858	0.995926
chr10	59241162	59241405	2.38872	0.0335566	3.67383	0.0552752	0.995926
chr8	94908951	94909151	2.82947	-0.431009	3.67337	0.0552903	0.995926
chr1	180256250	180256450	1.97461	0.420343	3.67244	0.0553211	0.995926
chr5	24530160	24530360	2.62932	0.0412858	3.67148	0.0553532	0.995926
chr16	71208886	71209086	-2.79727	-0.388909	3.67147	0.0553536	0.995926
chr16	30587661	30587861	1.48475	1.23788	3.67132	0.0553585	0.995926
chr8	90877022	90877222	1.66344	1.30205	3.66826	0.0554603	0.995926
chr18	32068070	32068270	2.93353	-0.469754	3.66822	0.0554615	0.995926
chrX	67077870	67078070	2.17175	0.190985	3.6675	0.0554853	0.995926
chr6	113991444	113991644	-2.35581	0.0386387	3.66732	0.0554915	0.995926
chr2	28547928	28548175	2.49662	-0.0617721	3.66643	0.055521	0.995926
chr4	63853800	63854000	2.40287	-0.0289646	3.66565	0.055547	0.995926
chr9	8970413	8970613	2.04751	0.874204	3.66486	0.0555733	0.995926
chr9	106908776	106908976	-2.12359	0.402077	3.66432	0.0555915	0.995926
chr1	63603433	63603633	2.49102	0.240433	3.66258	0.0556497	0.995926
chr18	19068506	19068706	-3.12645	-0.614375	3.66252	0.0556514	0.995926
chr7	68198419	68198619	1.64071	1.41333	3.66189	0.0556725	0.995926
chr17	10062803	10063003	1.51397	1.57895	3.66126	0.0556936	0.995926
chr11	69561611	69561811	-1.5415	1.14917	3.66106	0.0557005	0.995926
chr11	102888223	102888423	2.03219	0.36712	3.66046	0.0557205	0.995926
chr17	75617351	75617551	-2.35286	0.00630293	3.6601	0.0557323	0.995926
chr1	78371496	78371696	-3.16531	-0.752405	3.6596	0.0557491	0.995926
chr3	95317479	95317679	-2.74372	-0.351435	3.65933	0.0557583	0.995926
chr5	149489177	149489377	1.49095	1.23464	3.65891	0.0557722	0.995926
chr5	92602096	92602296	3.16008	-0.706657	3.65822	0.0557952	0.995926
chr9	72702238	72702438	2.61743	-0.222251	3.65822	0.0557954	0.995926
chr13	79356373	79356573	3.32769	-1.03547	3.65695	0.0558379	0.995926
chr1	71455767	71455967	-3.22915	-0.770283	3.65647	0.0558541	0.995926
chr14	68991985	68992185	3.1743	-0.445103	3.65509	0.0559003	0.995926
chr4	153199048	153199248	2.6997	-0.317065	3.655	0.0559032	0.995926
chr9	44767782	44768013	-1.99997	0.422335	3.65449	0.0559204	0.995926
chr1	172410901	172411101	-2.65966	-0.275385	3.65368	0.0559476	0.995926
chr5	112054833	112055033	-3.0943	-0.421393	3.65351	0.0559534	0.995926
chr6	58946332	58946532	3.29656	-0.902802	3.65242	0.0559898	0.995926
chr9	20522000	20522200	3.34207	-1.00646	3.65181	0.0560104	0.995926
chr6	145628332	145628532	2.11171	0.299439	3.65081	0.0560442	0.995926
chr4	108798526	108798726	-2.70465	-0.0813212	3.64975	0.0560799	0.995926
chr17	73757468	73757668	1.80966	0.886911	3.64831	0.0561282	0.995926
chr6	13921243	13921443	2.11221	0.2874	3.64777	0.0561464	0.995926
chr10	80650476	80650676	3.53002	-1.0938	3.64743	0.0561579	0.995926
chr9	51442071	51442271	-1.7593	0.699046	3.64649	0.0561898	0.995926
chr2	153426235	153426435	-2.52853	-0.170448	3.64602	0.0562056	0.995926
chr5	77826135	77826335	2.55659	-0.173267	3.64516	0.0562344	0.995926
chr2	144550756	144550956	-2.26499	0.0976222	3.64496	0.0562414	0.995926
chr13	92354896	92355096	-2.31204	0.133711	3.64324	0.0562993	0.995926
chr15	102683716	102683916	-3.20995	-0.789301	3.64013	0.0564046	0.995926
chr7	4996092	4996292	1.7318	0.803804	3.63979	0.056416	0.995926
chr4	53195037	53195237	3.40273	-0.945264	3.63784	0.0564824	0.995926
chr17	4495988	4496188	3.02098	-0.607908	3.63775	0.0564853	0.995926
chr1	30685434	30685634	1.84917	1.10505	3.63752	0.0564933	0.995926
chr3	100180765	100180965	2.24601	0.195144	3.63511	0.0565749	0.995926
chr14	48370464	48370664	2.38578	-0.0522405	3.63509	0.0565755	0.995926
chr8	13021837	13022037	3.2216	-0.839226	3.63308	0.056644	0.995926
chr6	108250268	108250468	2.43831	-0.0609572	3.63168	0.0566917	0.995926
chr12	109539205	109539405	-1.42273	1.4133	3.63136	0.0567025	0.995926
chr16	54195193	54195393	2.74513	-0.248671	3.6296	0.0567625	0.995926
chr3	40428378	40428578	3.21891	-0.920598	3.62925	0.0567747	0.995926
chr2	73572595	73572795	1.54122	1.13245	3.6286	0.0567968	0.995926
chr7	64697857	64698057	2.6541	-0.156123	3.62802	0.0568164	0.995926
chr1	163833152	163833352	2.59717	0.143653	3.62685	0.0568566	0.995926
chr5	139939169	139939369	-3.38424	-0.917719	3.62616	0.05688	0.995926
chr3	88152221	88152421	-1.74205	0.745927	3.62604	0.0568841	0.995926
chr8	84029355	84029555	2.37922	-0.0513916	3.62584	0.0568909	0.995926
chr10	34326827	34327027	-1.92177	0.484069	3.62331	0.0569776	0.995926
chr11	23202175	23202375	-1.81735	0.641106	3.62259	0.0570022	0.995926
chr14	16280322	16280522	2.83431	-0.423526	3.62174	0.0570312	0.995926
chr10	68659456	68659656	1.65265	0.856693	3.6203	0.0570806	0.995926
chr7	71937262	71937462	-1.73607	0.764517	3.6163	0.0572181	0.995926
chr7	43465563	43465763	-2.27154	0.0694331	3.61454	0.0572787	0.995926
chr6	145998770	145998970	1.82262	0.631316	3.61438	0.0572843	0.995926
chr8	123224704	123224904	2.12131	0.247178	3.61263	0.0573447	0.995926
chr5	90366120	90366320	1.8788	0.564077	3.6125	0.0573489	0.995926
chr11	99250290	99250490	-3.06012	-0.67265	3.61186	0.0573709	0.995926
chr7	111339603	111339803	2.44657	-0.0745059	3.61096	0.0574021	0.995926
chr13	53861971	53862171	2.25588	0.0885303	3.61089	0.0574047	0.995926
chr15	96528140	96528340	-3.16395	-0.678729	3.61014	0.0574304	0.995926
chr17	54800712	54800912	1.93871	0.453393	3.60954	0.0574513	0.995926
chr12	34697774	34697974	2.6666	0.0706483	3.60924	0.0574615	0.995926
chr11	115474015	115474215	1.73596	0.906643	3.60883	0.0574758	0.995926
chr6	38116209	38116409	-3.20635	-0.867118	3.60546	0.0575922	0.995926
chr14	100076390	100076590	3.09737	-0.63524	3.60503	0.0576071	0.995926
chr10	59387059	59387259	3.11427	-0.675487	3.60488	0.0576125	0.995926
chr5	131643425	131643625	1.68602	0.841127	3.60248	0.0576956	0.995926
chr6	146120646	146120846	-2.68412	-0.0960914	3.60141	0.0577328	0.995926
chr15	95075471	95075671	2.52049	-0.0492486	3.60114	0.057742	0.995926
chr9	25355897	25356097	2.42998	-0.0882841	3.60109	0.057744	0.995926
chrX	106011902	106012102	1.4371	1.48662	3.59856	0.0578316	0.995926
chr7	82583585	82583785	3.19189	-0.838706	3.59816	0.0578458	0.995926
chr3	32365749	32365949	-2.98659	-0.538145	3.59809	0.057848	0.995926
chr16	89489720	89489920	-3.00046	-0.589539	3.59662	0.0578994	0.995926
chr7	84917541	84917741	3.49843	-1.08603	3.59593	0.0579233	0.995926
chr8	79575267	79575467	2.52425	-0.160733	3.59575	0.0579296	0.995926
chr19	30951044	30951244	2.44289	-0.0257715	3.59471	0.0579659	0.995926
chr3	70399198	70399478	1.74065	0.871691	3.59352	0.0580074	0.995926
chr11	101270676	101270987	2.78309	-0.221723	3.59305	0.0580238	0.995926
chr7	138666878	138667078	2.13344	0.197737	3.59225	0.0580518	0.995926
chr1	64409370	64409570	1.99563	0.403363	3.59224	0.058052	0.995926
chr6	71075158	71075358	-2.52975	-0.194152	3.59173	0.0580698	0.995926
chr3	85129232	85129432	-3.17418	-0.792689	3.59109	0.0580924	0.995926
chr1	118321682	118321882	1.49463	1.1824	3.59103	0.0580942	0.995926
chr7	80602568	80602768	-2.75103	-0.358352	3.58992	0.0581331	0.995926
chr9	107484331	107484531	2.19336	0.153713	3.58931	0.0581545	0.995926
chr7	117139601	117139801	2.08342	0.270468	3.58582	0.0582769	0.995926
chr6	47343301	47343501	1.62976	0.900543	3.58554	0.0582868	0.995926
chr18	3954364	3954660	2.19273	0.530837	3.58512	0.0583013	0.995926
chr6	29099664	29099864	1.87162	0.515377	3.58455	0.0583213	0.995926
chr8	95951814	95952014	-2.92826	-0.489325	3.58213	0.0584063	0.995926
chr12	85455778	85455978	2.4006	-0.0760182	3.58178	0.0584186	0.995926
chr3	133224133	133224333	1.89165	0.516217	3.57999	0.0584816	0.995926
chr18	54828242	54828442	-1.90313	0.492574	3.57881	0.0585233	0.995926
chr4	4944661	4944861	-2.8975	-0.395493	3.57841	0.0585373	0.995926
chr3	38656023	38656223	1.73136	1.29124	3.57758	0.0585666	0.995926
chr16	26594325	26594525	1.84564	0.744426	3.57728	0.0585771	0.995926
chr16	24961452	24961652	1.96117	0.578961	3.57706	0.0585848	0.995926
chr19	54515083	54515283	3.20655	-0.811308	3.57476	0.0586662	0.995926
chr12	106027524	106027724	-1.59521	1.03662	3.57381	0.0586997	0.995926
chr6	98288251	98288451	2.20699	0.165584	3.57293	0.0587308	0.995926
chr3	108093045	108093245	3.25371	-0.928186	3.57253	0.0587448	0.995926
chr13	43719398	43719598	-3.18298	-0.893664	3.57156	0.0587793	0.995926
chr10	94654761	94654961	-3.15573	-0.569296	3.57127	0.0587893	0.995926
chr9	101540194	101540394	-2.43563	0.0907181	3.57124	0.0587904	0.995926
chr11	30232451	30232651	2.13299	0.198408	3.56986	0.0588395	0.995926
chr2	98665048	98665248	1.91075	0.479459	3.5692	0.0588627	0.995926
chr8	117259673	117259873	2.27081	0.0458708	3.56915	0.0588646	0.995926
chr15	103420235	103420435	3.19016	-0.923804	3.567	0.0589407	0.995926
chr2	50296697	50296897	-1.46835	1.24242	3.56595	0.058978	0.995926
chr8	35301146	35301346	2.13375	0.208294	3.56485	0.0590171	0.995926
chr2	165849222	165849422	1.78657	0.643911	3.56328	0.0590731	0.995926
chr17	87011741	87011941	2.42817	-0.0706438	3.56275	0.0590919	0.995926
chr18	45268285	45268485	1.53424	1.12141	3.56262	0.0590964	0.995926
chr4	155624618	155624960	1.16936	2.38537	3.56187	0.0591232	0.995926
chr18	65095015	65095215	1.62394	0.94666	3.55699	0.0592974	0.995926
chr3	30995336	30995536	-1.60651	0.919832	3.55544	0.0593528	0.995926
chr1	162109498	162109698	-2.61491	0.111401	3.55531	0.0593575	0.995926
chr14	64164356	64164556	-2.15373	0.264334	3.55502	0.0593679	0.995926
chr1	170255668	170255868	1.93761	0.423312	3.55445	0.059388	0.995926
chr3	68687217	68687417	-2.9397	-0.559326	3.55283	0.0594461	0.995926
chr14	60443396	60443596	2.52885	0.0941733	3.55281	0.0594469	0.995926
chr16	56920410	56920610	2.08401	0.26529	3.55245	0.0594598	0.995926
chr5	71092530	71092730	1.75212	0.671419	3.55198	0.0594766	0.995926
chr10	63386445	63386645	2.26292	0.143008	3.5517	0.0594865	0.995926
chr7	98309406	98309606	-2.35654	0.0111925	3.55144	0.059496	0.995926
chr1	78727624	78727824	2.91717	-0.371731	3.54989	0.0595516	0.995926
chr4	152432426	152432626	2.79805	-0.367093	3.54785	0.0596249	0.995926
chr5	63525516	63525900	1.36736	1.53594	3.54603	0.0596901	0.995926
chr5	135903658	135903858	-1.34769	1.56162	3.54524	0.0597188	0.995926
chr3	20354269	20354469	-3.2331	-0.633626	3.5451	0.0597237	0.995926
chr16	70920382	70920582	3.29373	-1.03443	3.54405	0.0597616	0.995926
chr4	125261034	125261234	2.3063	0.656058	3.54375	0.0597722	0.995926
chr17	15375732	15375932	2.96604	-0.593982	3.54323	0.0597909	0.995926
chr2	70260031	70260231	-3.36183	-0.615338	3.54256	0.0598151	0.995926
chr9	121550487	121550687	1.36735	1.80705	3.54076	0.0598804	0.995926
chr12	45016720	45016920	3.28896	-0.79017	3.53995	0.0599093	0.995926
chrX	93286320	93286520	-1.80978	0.591437	3.53915	0.0599383	0.995926
chr8	120787057	120787257	-3.48545	-1.04465	3.53847	0.059963	0.995926
chr17	21473402	21473602	-2.44829	-0.12319	3.53689	0.0600199	0.995926
chr7	68041538	68041738	2.06042	0.614878	3.53621	0.0600447	0.995926
chr17	45500250	45500450	-2.38143	-0.0683287	3.53617	0.0600462	0.995926
chr3	18746367	18746567	3.65486	-0.891835	3.53468	0.0601002	0.995926
chr5	17957462	17957662	1.68937	1.1169	3.53463	0.0601018	0.995926
chr10	18661073	18661273	3.28939	-1.034	3.53462	0.0601023	0.995926
chr17	79034760	79034960	3.28939	-1.034	3.53462	0.0601023	0.995926
chr18	90510052	90510252	1.73425	0.681237	3.53455	0.0601047	0.995926
chr18	82954235	82954435	-1.95453	0.421768	3.53324	0.0601524	0.995926
chr16	62680771	62680971	-3.19688	-0.894487	3.53323	0.0601526	0.995926
chr6	94795526	94795726	-2.79231	-0.384034	3.53154	0.0602141	0.995926
chr2	58475503	58475703	-2.40478	0.0519453	3.53033	0.060258	0.995926
chr16	20711359	20711559	3.12469	-0.819565	3.53025	0.0602608	0.995926
chr6	125089869	125090069	1.44955	1.39356	3.52981	0.0602767	0.995926
chr7	65475679	65475879	3.4642	-1.08977	3.52961	0.0602841	0.995926
chr13	115232170	115232370	1.15678	2.67488	3.52833	0.0603307	0.995926
chr15	58078437	58078637	1.54565	1.05032	3.52612	0.0604113	0.995926
chr2	162872338	162872538	2.77925	-0.444074	3.52604	0.0604142	0.995926
chr9	106447602	106447802	-1.71571	0.72778	3.52569	0.0604268	0.995926
chr17	43434709	43434909	2.59883	-0.158715	3.5255	0.0604337	0.995926
chr1	115154894	115155094	-3.28659	-0.990068	3.52486	0.0604573	0.995926
chr9	14500405	14500605	1.3021	1.72174	3.52436	0.0604754	0.995926
chr2	7290503	7290703	-2.45673	-0.092487	3.52176	0.0605704	0.995926
chr4	77895833	77896033	3.12343	-0.817975	3.52102	0.0605972	0.995926
chr18	63125932	63126132	2.48861	-0.173033	3.52076	0.0606069	0.995926
chr12	5028662	5028862	2.61773	-0.252369	3.52064	0.0606111	0.995926
chrX	70477099	70477299	2.26103	0.0667167	3.5187	0.0606821	0.995926
chr6	78250716	78250916	-2.87282	-0.498597	3.51803	0.0607069	0.995926
chr15	58872523	58872723	2.03964	0.332086	3.51744	0.0607282	0.995926
chr19	56423107	56423307	-2.34593	0.0104536	3.51647	0.0607638	0.995926
chr1	164630422	164630622	-1.96261	0.393043	3.51514	0.0608128	0.995926
chr16	28545275	28545591	-2.15709	0.452042	3.51503	0.0608166	0.995926
chr9	33756837	33757037	-1.92417	0.501197	3.51414	0.0608494	0.995926
chr2	26732025	26732225	3.1218	-0.744104	3.51248	0.0609104	0.995926
chr14	16201402	16201602	-1.90475	0.661279	3.51078	0.0609728	0.995926
chr3	28781075	28781275	-1.84186	0.631093	3.51057	0.0609806	0.995926
chr10	91456368	91456568	-2.6356	-0.324487	3.51046	0.0609846	0.995926
chr3	65363508	65363708	1.77912	0.628818	3.5104	0.0609868	0.995926
chr12	98564468	98564668	-2.55919	-0.251149	3.50906	0.0610363	0.995926
chr14	106733900	106734100	2.98419	-0.611154	3.50885	0.0610439	0.995926
chr2	161453765	161453965	3.00055	-0.520813	3.50799	0.0610755	0.995926
chr6	137724030	137724230	2.50414	-0.205514	3.5076	0.0610899	0.995926
chr9	99587818	99588018	-2.58017	-0.194166	3.506	0.0611492	0.995926
chr4	19595188	19595388	-3.30094	-0.964219	3.50529	0.0611755	0.995926
chr11	8424326	8424526	-2.04736	0.295896	3.50503	0.061185	0.995926
chr5	121711129	121711329	3.15356	-0.778064	3.50403	0.0612218	0.995926
chr2	79152555	79152755	1.73204	0.681904	3.50306	0.0612578	0.995926
chr1	70155541	70155741	2.86016	-0.473703	3.50264	0.0612732	0.995926
chr3	35232629	35232829	2.76766	-0.450529	3.50088	0.0613384	0.995926
chr4	40546055	40546255	-1.89185	0.500918	3.50042	0.0613554	0.995926
chr12	31267790	31267990	2.74712	-0.198357	3.50035	0.0613581	0.995926
chr3	118408756	118408956	1.99691	1.02109	3.50008	0.0613679	0.995926
chr19	16506736	16506936	2.05526	0.311983	3.49984	0.061377	0.995926
chr7	135139258	135139458	-2.70617	-0.267824	3.4969	0.0614858	0.995926
chr4	45972131	45972331	-1.54836	1.31217	3.49633	0.0615072	0.995926
chr7	25658660	25658860	1.64261	0.925225	3.49614	0.0615141	0.995926
chr5	118113591	118113830	-2.19372	0.101833	3.49609	0.0615162	0.995926
chr6	145306786	145306986	-2.22174	0.0808259	3.49492	0.0615597	0.995926
chr14	25527335	25527585	1.73275	0.668133	3.49488	0.0615609	0.995926
chr12	75953360	75953560	2.25661	0.0618193	3.49445	0.0615771	0.995926
chr11	106276512	106276712	-1.70036	0.726212	3.4944	0.0615787	0.995926
chr11	59541400	59541600	2.92413	-0.57841	3.49401	0.0615935	0.995926
chr4	38785162	38785362	-1.76684	0.632648	3.49263	0.0616446	0.995926
chr8	60865619	60865819	2.1223	0.174006	3.48881	0.0617872	0.995926
chr2	93188853	93189053	2.70662	-0.375404	3.48801	0.0618172	0.995926
chr17	31019681	31019881	-2.07932	0.242431	3.48686	0.0618601	0.995926
chr15	102421544	102421744	-2.95847	-0.273662	3.48604	0.0618907	0.995926
chr7	71046697	71046897	-1.58655	0.928919	3.48381	0.0619742	0.995926
chr8	28299653	28299853	-2.19909	0.157799	3.48342	0.0619887	0.995926
chr7	127675374	127675698	-1.75756	0.663018	3.48324	0.0619953	0.995926
chr4	16792333	16792533	3.24972	-1.06257	3.48109	0.0620759	0.995926
chr6	46268627	46268827	3.16593	-0.92407	3.48079	0.0620871	0.995926
chr17	25344227	25344427	-3.14627	-0.879163	3.48009	0.0621134	0.995926
chr7	115389011	115389211	2.19785	0.143731	3.47994	0.0621191	0.995926
chr6	13607937	13608137	1.64626	0.838239	3.47973	0.0621269	0.995926
chr2	61160240	61160440	-2.89826	-0.528113	3.47928	0.062144	0.995926
chr12	81619399	81619599	2.33574	-0.0402578	3.47882	0.0621612	0.995926
chr4	29604383	29604583	3.38637	-0.887524	3.47828	0.0621814	0.995926
chr5	122786100	122786300	2.52125	-0.220455	3.47824	0.0621831	0.995926
chr5	69815276	69815476	2.17595	0.456304	3.4772	0.0622223	0.995926
chr10	30967511	30967711	3.2608	-1.03772	3.47672	0.0622402	0.995926
chr10	59828780	59828980	3.16035	-0.813961	3.47517	0.0622984	0.995926
chrX	48343593	48343793	-1.69209	0.724266	3.47516	0.0622991	0.995926
chr5	150262554	150262754	2.89477	-0.418225	3.47465	0.0623182	0.995926
chr9	102905551	102905751	3.27275	-1.03522	3.47321	0.0623724	0.995926
chr15	93002133	93002333	3.01355	-0.726883	3.47276	0.0623893	0.995926
chr14	114567867	114568067	1.48961	1.38958	3.47188	0.0624226	0.995926
chr4	127232134	127232334	-2.18667	0.140685	3.47181	0.062425	0.995926
chr10	70993596	70993796	1.84228	0.512143	3.47144	0.0624392	0.995926
chr17	88788300	88788694	1.60315	0.914071	3.47074	0.0624654	0.995926
chr9	83969437	83969637	2.33749	-0.0206673	3.46884	0.0625374	0.995926
chr6	49269291	49269491	-2.60829	-0.025638	3.46879	0.0625391	0.995926
chr3	37724636	37724836	2.0829	0.230993	3.46733	0.0625944	0.995926
chrX	110347754	110347954	3.31317	-0.969933	3.4671	0.0626033	0.995926
chr5	65770748	65770948	1.92745	0.418376	3.467	0.0626068	0.995926
chr11	43313480	43313680	2.1644	0.164728	3.46555	0.062662	0.995926
chr10	69594562	69594762	1.88532	0.585666	3.46496	0.0626843	0.995926
chr4	32950813	32951013	-2.51156	-0.122294	3.46412	0.0627162	0.995926
chr6	109672884	109673084	-3.13432	-0.891473	3.46269	0.0627703	0.995926
chr10	94297211	94297411	1.71745	0.853682	3.46261	0.0627732	0.995926
chr2	17415490	17415690	2.47725	-0.190005	3.46097	0.0628357	0.995926
chr1	92934273	92934473	1.23058	2.02558	3.46091	0.062838	0.995926
chr7	3330253	3330453	1.91377	0.652709	3.45987	0.0628774	0.995926
chr7	126494271	126494471	-3.16908	-0.906466	3.45966	0.0628853	0.995926
chr11	115564317	115564517	2.04089	0.312439	3.45958	0.0628886	0.995926
chr3	88458854	88459054	-2.39274	-0.0918944	3.45701	0.0629865	0.995926
chr6	32789911	32790111	1.9124	0.445335	3.45618	0.0630178	0.995926
chr7	63322140	63322390	-1.91189	0.440724	3.4557	0.0630364	0.995926
chr7	133868293	133868493	3.07537	-0.811305	3.45319	0.0631319	0.995926
chr16	91305562	91305936	-1.3869	1.40682	3.4522	0.0631697	0.995926
chr11	51449999	51450199	2.65521	-0.259158	3.45218	0.0631705	0.995926
chr1	5829683	5829883	2.32933	-0.0164712	3.45187	0.0631825	0.995926
chr10	81357351	81357551	1.86695	0.478714	3.44858	0.0633082	0.995926
chr15	81831461	81831661	1.89347	0.510262	3.44447	0.0634659	0.995926
chr6	127330303	127330503	2.44864	-0.103603	3.44394	0.0634863	0.995926
chr11	15386317	15386602	-1.55541	1.09036	3.44368	0.0634963	0.995926
chr10	71895563	71895763	1.96933	0.904485	3.44354	0.0635018	0.995926
chr3	127896388	127896588	-2.60236	-0.228698	3.4416	0.0635763	0.995926
chr6	61768509	61768709	-2.88059	-0.525713	3.44081	0.0636068	0.995926
chr9	21164956	21165156	-2.11111	0.310045	3.43917	0.06367	0.995926
chr2	134816431	134816631	-3.17837	-0.839523	3.4387	0.0636879	0.995926
chr18	26510796	26510996	1.67512	0.744381	3.43662	0.0637683	0.995926
chr11	5356271	5356471	2.32864	-0.030239	3.43543	0.0638141	0.995926
chr10	75719732	75719932	-2.99629	-0.115466	3.43483	0.0638372	0.995926
chr4	43431695	43431974	-1.88528	0.480108	3.43267	0.063921	0.995926
chr10	128923466	128923666	1.64886	0.913813	3.43232	0.0639343	0.995926
chr5	30001476	30001676	-3.32633	-1.16519	3.43202	0.063946	0.995926
chr14	27692245	27692445	-2.53563	-0.224766	3.43169	0.0639587	0.995926
chr6	95832818	95833018	2.53009	-0.0290637	3.43131	0.0639735	0.995926
chr14	29487878	29488078	1.80247	0.765221	3.4279	0.0641056	0.995926
chr5	148958991	148959191	-1.45986	1.75877	3.42752	0.0641206	0.995926
chr13	107233324	107233524	-2.46372	-0.117968	3.42735	0.0641271	0.995926
chr2	133413724	133413924	2.44861	0.193323	3.42624	0.0641704	0.995926
chr11	21200211	21200411	-3.29565	-0.962058	3.42618	0.0641724	0.995926
chr12	30578129	30578329	-2.24343	0.0499021	3.42555	0.064197	0.995926
chr10	75872902	75873102	2.05384	0.298125	3.42545	0.0642011	0.995926
chr19	18959181	18959381	3.40984	-1.11862	3.42451	0.0642374	0.995926
chr9	20677648	20677848	3.40984	-1.11862	3.42451	0.0642374	0.995926
chr11	102082414	102082614	-1.46223	1.18162	3.42183	0.0643419	0.995926
chr19	5490299	5490499	-1.46835	1.22984	3.42164	0.0643493	0.995926
chr10	43953988	43954188	-2.55113	-0.195294	3.41987	0.0644181	0.995926
chr16	53974368	53974568	3.2322	-1.04144	3.41943	0.0644356	0.995926
chr8	125418621	125418821	-2.35481	-0.0781959	3.41892	0.0644552	0.995926
chr6	108608312	108608512	2.08837	0.271613	3.41884	0.0644586	0.995926
chr11	118612422	118612622	-2.10029	0.273642	3.41619	0.0645619	0.995926
chr17	3611365	3611565	2.22774	0.0352504	3.41564	0.0645837	0.995926
chr13	72435790	72435990	-2.93466	-0.631063	3.41406	0.0646452	0.995926
chr9	105363611	105363811	2.95463	-0.520114	3.41345	0.0646692	0.995926
chr10	26825362	26825562	2.26414	0.192253	3.41255	0.0647046	0.995926
chr3	146450320	146450520	-1.82505	0.517086	3.41088	0.0647702	0.995926
chr3	135844690	135844890	3.144	-0.806805	3.4107	0.0647772	0.995926
chr3	46134441	46134641	-3.21647	-1.04482	3.41045	0.064787	0.995926
chr3	128345641	128345841	3.12236	-0.946173	3.4093	0.0648323	0.995926
chr17	80180079	80180279	2.23312	0.0459977	3.40737	0.0649082	0.995926
chr14	25756464	25756664	3.0863	-0.697631	3.40598	0.0649627	0.995926
chr6	136998299	136998499	-1.49234	1.09719	3.40567	0.0649748	0.995926
chr4	135833424	135833624	1.57244	1.07543	3.40559	0.064978	0.995926
chr5	87857762	87857962	-3.21364	-1.04525	3.40478	0.0650098	0.995926
chr5	147381464	147381664	2.99028	-0.693959	3.40213	0.0651144	0.995926
chr17	56467460	56467660	-2.29124	0.0408554	3.40008	0.0651953	0.995926
chr9	8837711	8837911	1.93877	1.07559	3.39916	0.0652319	0.995926
chr17	27856318	27856518	2.41633	0.028939	3.39902	0.0652372	0.995926
chr14	95506461	95506661	2.68847	-0.34589	3.39836	0.0652633	0.995926
chr13	12386391	12386591	-2.85499	-0.421043	3.39807	0.065275	0.995926
chr6	13288569	13288769	-2.78975	-0.461948	3.39795	0.0652798	0.995926
chr18	24530168	24530368	-1.56776	0.942928	3.39727	0.0653065	0.995926
chr14	64517691	64517891	2.49758	-0.161102	3.39646	0.0653387	0.995926
chr3	62074447	62074823	1.48473	1.30055	3.39621	0.0653487	0.995926
chr7	44360488	44360688	-1.76976	0.576445	3.3951	0.0653927	0.995926
chr2	67166072	67166272	2.7443	-0.456772	3.39479	0.065405	0.995926
chr10	26297327	26297527	1.89257	0.425765	3.39448	0.0654174	0.995926
chr11	75913052	75913252	2.08129	0.200484	3.39228	0.0655044	0.995926
chr5	66676025	66676225	-1.37021	1.39994	3.39187	0.0655207	0.995926
chr17	31263066	31263266	2.97537	-0.730341	3.39137	0.0655407	0.995926
chr5	32990194	32990497	-1.47557	1.30522	3.39107	0.0655527	0.995926
chr4	101579937	101580137	3.26373	-0.796908	3.39015	0.0655893	0.995926
chr2	71958502	71958702	2.2087	0.104323	3.38955	0.0656131	0.995926
chr9	105885081	105885281	2.75017	-0.416731	3.38913	0.0656297	0.995926
chr16	38941315	38941515	-1.98665	0.341613	3.38902	0.0656341	0.995926
chr14	51089541	51089741	1.3615	1.64905	3.38883	0.0656415	0.995926
chr5	10206814	10207014	3.1054	-0.859885	3.3884	0.0656588	0.995926
chr15	100145285	100145485	2.44589	-0.194118	3.38782	0.0656818	0.995926
chr1	83851634	83851834	2.33517	0.0281409	3.38648	0.0657354	0.995926
chr10	121033343	121033543	-2.66924	-0.365176	3.38579	0.065763	0.995926
chr14	54974188	54974388	1.9525	0.471444	3.38507	0.0657917	0.995926
chr3	85368702	85368992	1.50366	1.21909	3.38347	0.0658554	0.995926
chr12	97921471	97921671	2.46449	0.119296	3.38278	0.0658829	0.995926
chr15	35765634	35765834	3.15093	-0.949556	3.38277	0.0658833	0.995926
chr16	28132394	28132594	1.68094	1.85404	3.38276	0.0658838	0.995926
chr11	113313970	113314170	2.94289	-0.629598	3.38264	0.0658886	0.995926
chr11	81838490	81838690	-2.51003	-0.197638	3.38255	0.0658924	0.995926
chr14	77011882	77012082	-2.53492	-0.270287	3.38233	0.065901	0.995926
chr16	4583908	4584108	-3.08786	-0.827763	3.38223	0.0659049	0.995926
chr5	136186855	136187055	-2.88258	-0.57243	3.38144	0.0659366	0.995926
chr16	34236961	34237211	1.62909	0.816994	3.38004	0.0659925	0.995926
chr17	78160540	78160740	1.37349	1.89398	3.37772	0.0660855	0.995926
chr5	96918045	96918245	-2.37555	-0.115106	3.37751	0.0660939	0.995926
chr5	131673514	131673714	2.9935	-0.539904	3.37711	0.0661099	0.995926
chr4	129514451	129514651	-3.14546	-0.714948	3.3734	0.066259	0.995926
chr12	16769901	16770101	3.24946	-1.00663	3.37297	0.0662762	0.995926
chr7	130546808	130547008	1.76467	0.663493	3.37268	0.0662882	0.995926
chr14	110760986	110761186	2.82919	-0.530101	3.37227	0.0663044	0.995926
chr7	75220833	75221033	1.50387	1.04875	3.37217	0.0663084	0.995926
chr13	32332722	32332922	-3.21251	-1.03815	3.37118	0.0663484	0.995926
chr4	85768088	85768288	-2.51255	-0.227749	3.36989	0.0664006	0.995926
chr13	93299483	93299683	2.22286	0.0395288	3.36977	0.0664052	0.995926
chr12	74117865	74118065	2.53899	-0.280844	3.36944	0.0664186	0.995926
chr14	56553506	56553706	-3.03312	-0.789115	3.36841	0.0664602	0.995926
chr7	83717105	83717305	2.16669	0.120597	3.3681	0.0664724	0.995926
chr14	65659727	65659927	2.44054	-0.0159345	3.36782	0.0664838	0.995926
chr16	76865680	76865880	1.2641	1.76165	3.36773	0.0664874	0.995926
chr10	79788488	79788688	-2.45065	-0.0446705	3.36727	0.0665059	0.995926
chr8	124455443	124455643	2.76802	-0.426772	3.36724	0.0665073	0.995926
chr1	153506302	153506502	1.7658	0.671182	3.3672	0.0665087	0.995926
chr4	72017154	72017354	3.19248	-1.06966	3.36591	0.0665611	0.995926
chr7	136060622	136060822	-2.14754	0.284747	3.36562	0.0665729	0.995926
chr8	37125928	37126128	2.55283	-0.235631	3.36559	0.0665738	0.995926
chr8	118087369	118087569	-3.20946	-1.03859	3.36516	0.0665913	0.995926
chr9	77452582	77452782	2.44852	-0.0404536	3.36338	0.0666635	0.995926
chr19	5924706	5924906	-2.05384	0.223183	3.36151	0.066739	0.995926
chr13	19106418	19106618	1.75409	0.709776	3.36149	0.0667397	0.995926
chr4	50055322	50055522	2.8551	-0.416148	3.36004	0.0667987	0.995926
chr18	52730475	52730675	3.37559	-1.1224	3.35974	0.0668108	0.995926
chr3	146345278	146345478	-1.83668	0.537214	3.35896	0.0668425	0.995926
chr13	84373257	84373457	2.60876	-0.291106	3.35842	0.0668643	0.995926
chr19	44007337	44007537	-2.95289	-0.716588	3.35579	0.0669711	0.995926
chr6	30580107	30580307	2.24	0.0399457	3.35412	0.0670394	0.995926
chr18	46867873	46868073	2.08402	0.338341	3.35328	0.0670734	0.995926
chr3	53768215	53768415	2.53022	-0.268925	3.35216	0.0671192	0.995926
chr12	109446584	109446784	-3.12581	-0.924154	3.35209	0.0671219	0.995926
chr17	69382805	69383005	-1.91405	0.429529	3.35164	0.0671401	0.995926
chr6	83078583	83078783	-2.72948	-0.45565	3.3507	0.0671785	0.995926
chr18	85120192	85120392	2.92762	-0.617038	3.34958	0.0672243	0.995926
chr13	78194565	78194765	-2.22908	0.0293633	3.34947	0.0672288	0.995926
chr7	99798364	99798564	1.85262	0.483687	3.34929	0.0672364	0.995926
[truncated: 31,678 more rows]
