# Supplementary material for: Gene regulation by gonadal hormone receptors underlies brain sex differences
Source: Nature. 2022 May 4;606(7912):153–9. doi: 10.1038/s41586-022-04686-1 (PMC9159952; doi:10.1038/s41586-022-04686-1)
Supplement: Supplementary file 4 — Supplementary Table 2 Differential gene list for BNSTp ERα+ neuron RNA-seq. DESeq2 comparisons and HT counts for RNA-seq experiments from adult BNSTp ERα+ neurons. [file 41586_2022_4686_MOESM4_ESM.xlsx]

## Sheet: EB vs Veh
	baseMean	log2FoldChange	lfcSE	stat	pvalue	padj
Susd5	213.201	4.7738	0.719352	6.63625	3.21765e-11	3.43377e-08
Rcn1	1738.4	1.10501	0.177746	6.21677	5.07509e-10	4.87437e-07
Rfx2	210.939	-2.49594	0.449247	-5.55583	2.76295e-08	2.04129e-05
Brinp2	1335.71	1.41879	0.279372	5.07851	3.80413e-07	0.000260734
Cntnap4	1092.47	-0.836582	0.164796	-5.07646	3.84524e-07	0.000260734
Marveld3	52.3792	-4.78778	0.943961	-5.07201	3.93632e-07	0.000260734
Myrip	1037.37	0.98415	0.196428	5.01025	5.43604e-07	0.00034807
Lrrtm2	2466.6	-0.682635	0.144525	-4.72332	2.3203e-06	0.00139283
Ngfr	61.6035	4.33212	0.92627	4.67695	2.91172e-06	0.00164503
Mob3c	104.117	-2.78498	0.610946	-4.55847	5.15281e-06	0.00274945
Phlda1	1308.86	1.36684	0.310325	4.40454	1.06008e-05	0.00535872
Ptchd2	889.853	1.00774	0.233786	4.31052	1.62868e-05	0.00802186
Csrnp3	7513.91	0.506684	0.117771	4.30229	1.69043e-05	0.00811785
Nxn	161.835	2.41829	0.572895	4.22118	2.43031e-05	0.0113863
Rgs16	256.569	1.17906	0.280454	4.20411	2.62111e-05	0.0119878
L3mbtl3	476.676	-1.03502	0.248548	-4.16426	3.12357e-05	0.0133335
Slitrk4	2578.4	-0.780942	0.187433	-4.16651	3.09298e-05	0.0133335
Taco1	112.416	-2.1406	0.513436	-4.16918	3.05704e-05	0.0133335
Oprk1	805.725	-0.947315	0.232786	-4.06947	4.71211e-05	0.0192585
Ahdc1	2196.79	0.48425	0.119538	4.05101	5.09976e-05	0.0200775
Denr	426.144	-1.12701	0.281075	-4.00965	6.081e-05	0.0224634
Limch1	4053.1	0.639646	0.160395	3.98794	6.66483e-05	0.0237083
Palb2	75.6456	3.79488	0.956597	3.96707	7.2763e-05	0.0254128
Glis2	188.505	-1.62177	0.413823	-3.91899	8.89213e-05	0.0305016
Zan	61.9461	-2.66998	0.687542	-3.88337	0.000103019	0.0347175
Ccni	1896.32	0.53713	0.138676	3.87328	0.000107379	0.0349601
Sike1	866.607	-0.88859	0.229192	-3.87706	0.000105727	0.0349601
Fancm	554.062	-1.02317	0.265282	-3.85692	0.000114826	0.0367614
Itga7	53.3543	2.6864	0.69743	3.85186	0.000117224	0.0369142
Gpr160	52.8272	-3.34784	0.872334	-3.8378	0.000124144	0.0384626
Azin1	1420.21	0.686764	0.179306	3.83012	0.000128079	0.0390519
2310030G06Rik	63.3984	2.76465	0.723728	3.82	0.000133449	0.0396008
Lhx6	2885.79	-0.606051	0.158694	-3.81898	0.000134002	0.0396008
Pgr	1419.67	0.723679	0.189938	3.81007	0.000138927	0.040434
2310033P09Rik	273.996	-1.64582	0.435475	-3.77936	0.000157229	0.0448751
Unc5b	620.436	0.983713	0.262427	3.74851	0.000177885	0.0488142
Pik3cg	94.3057	-2.2587	0.605333	-3.73133	0.000190474	0.0508169
Gdap10	175.084	-1.74512	0.470731	-3.70727	0.000209508	0.0551293
Nrip1	1839.51	0.575155	0.156232	3.68141	0.000231947	0.0594063
Cyp19a1	147.561	-1.66629	0.454751	-3.66419	0.000248127	0.0611999
Dhx8	526.43	0.963393	0.26295	3.66379	0.000248508	0.0611999
Adora2a	189.592	2.15561	0.589475	3.65682	0.000255361	0.0620868
Sh3rf3	492.39	1.0616	0.290563	3.65362	0.000258574	0.0620868
Arx	900.834	-0.867303	0.239167	-3.62635	0.000287454	0.0681691
Sp9	519.895	-1.14501	0.316189	-3.62129	0.000293136	0.0686688
Cep112	357.185	-1.17586	0.326593	-3.60039	0.000317745	0.0732341
Nr2f1	500.926	-0.807142	0.224309	-3.59834	0.000320249	0.0732341
Pqlc3	55.4508	3.00122	0.839039	3.57697	0.0003476	0.0785535
Lrp2bp	51.774	-3.47492	0.979671	-3.54703	0.000389605	0.0860221
2610008E11Rik	691.582	0.777541	0.219599	3.54072	0.000399031	0.0861234
B230217C12Rik	856.619	0.583319	0.165329	3.52823	0.000418342	0.0883069
Sorbs2	5810.7	0.508313	0.143979	3.53046	0.000414838	0.0883069
9130019P16Rik	178.532	-1.51969	0.4311	-3.52514	0.000423267	0.0883753
Ankrd34a	1643.8	-0.812936	0.23093	-3.52027	0.000431101	0.0890433
Irs2	2020.02	0.741469	0.211497	3.50582	0.000455199	0.0920413
Tiparp	647.869	1.02391	0.292002	3.50651	0.000454023	0.0920413
Ripk2	188.386	-1.7156	0.490456	-3.49798	0.000468803	0.0938045
Reep3	830.674	0.806332	0.231753	3.47927	0.000502774	0.0985488
Tex264	470.804	1.36267	0.39242	3.47249	0.00051566	0.0990532
Arfgef2	1740.99	0.503373	0.14561	3.45699	0.000546248	0.10389
Nkain4	137.184	-1.49442	0.435526	-3.4313	0.000600687	0.112025
3110002H16Rik	342.165	-1.30563	0.382265	-3.4155	0.000636641	0.116469
Gulp1	176.529	-1.75092	0.513344	-3.41082	0.000647672	0.117369
Nipa1	615.675	1.1272	0.332161	3.39352	0.000689996	0.12387
Enah	15057	0.323683	0.0956773	3.38307	0.000716795	0.12632
Zcchc24	1347.82	0.677673	0.20022	3.38464	0.000712729	0.12632
Btf3	436.876	0.89269	0.264494	3.37508	0.000737933	0.126562
C2cd2	227.231	1.31745	0.389927	3.37871	0.000728271	0.126562
Cox15	897.282	0.690575	0.204544	3.37617	0.000735014	0.126562
Cxxc5	859.637	0.748743	0.222078	3.37153	0.000747528	0.127073
Manba	131.636	2.31679	0.687821	3.3683	0.000756336	0.127443
Gmcl1	521.368	-0.983198	0.292289	-3.36378	0.000768822	0.12842
Tspan14	99.8882	-1.92267	0.573279	-3.3538	0.000797087	0.129833
Wdsub1	182.196	2.11021	0.629228	3.35364	0.000797558	0.129833
Zfp870	209.32	-1.27824	0.381739	-3.34847	0.000812605	0.131171
Lepre1	144.075	-2.63308	0.788852	-3.33787	0.000844242	0.131929
Zfp658	103.278	-1.41065	0.42288	-3.33583	0.000850463	0.131929
Rgs2	1956.73	-0.461289	0.138701	-3.32577	0.000881741	0.135499
Sox8	712.213	0.975643	0.294775	3.30979	0.000933645	0.141216
Cd33	137.481	-2.09814	0.637716	-3.29008	0.00100158	0.150308
Ky	92.6804	-1.80799	0.551999	-3.27534	0.00105534	0.155939
A230050P20Rik	395.128	-1.17553	0.360712	-3.25892	0.00111836	0.157515
Capn7	1534.72	-0.540676	0.165587	-3.2652	0.00109387	0.157515
Dhx15	2077.99	-0.448724	0.137517	-3.26303	0.00110226	0.157515
Mycl	452.389	1.10885	0.339295	3.2681	0.00108272	0.157515
Rpusd4	70.1019	-1.82471	0.560092	-3.25787	0.00112251	0.157515
Utp23	111.713	1.54156	0.473212	3.25764	0.00112341	0.157515
Zfp804a	1402.88	-0.917759	0.281467	-3.26063	0.00111167	0.157515
6430584L05Rik	181.233	-1.83615	0.5672	-3.23722	0.00120701	0.16618
Dedd2	151.643	-1.98082	0.613142	-3.23061	0.00123526	0.1671
Gm15760	124.841	-1.80144	0.557998	-3.22841	0.00124481	0.167214
Gm6277	106.437	-2.85726	0.886397	-3.22345	0.00126655	0.167797
Mamld1	1987.73	0.946548	0.294484	3.21427	0.00130778	0.172063
Apba3	172.484	-1.15748	0.36298	-3.18882	0.00142853	0.17633
Ccdc59	320.153	0.93135	0.291689	3.19295	0.00140825	0.17633
Eif3m	563.587	-0.577893	0.180616	-3.19957	0.00137635	0.17633
Odc1	724.235	0.714085	0.223983	3.18812	0.00143201	0.17633
Trim21	82.3964	2.56353	0.803531	3.19033	0.0014211	0.17633
Ddx19b	380.21	-1.2923	0.405663	-3.18566	0.00144426	0.176706
Ets2	3188.22	0.481357	0.15142	3.17896	0.00147804	0.179694
Foxg1	1801.69	-0.663799	0.209852	-3.16318	0.00156057	0.182397
Gm9776	73.7948	2.40142	0.756889	3.17276	0.00151	0.182397
Hmces	126.708	1.96635	0.621865	3.16203	0.00156674	0.182397
Ifi27	121.342	-1.67439	0.529196	-3.16403	0.00155602	0.182397
Plscr4	105.798	1.8868	0.596506	3.16309	0.00156104	0.182397
Pogz	5458.5	-0.392936	0.124338	-3.16022	0.00157651	0.182429
6030458C11Rik	741.785	0.708463	0.224683	3.15318	0.00161505	0.184663
Dusp7	858.654	-0.945745	0.301243	-3.13947	0.00169254	0.189454
Snx5	1187.03	0.642729	0.204831	3.13786	0.00170189	0.189454
Zbtb40	223.644	-0.920941	0.293222	-3.14076	0.00168509	0.189454
Esam	81.5598	1.68582	0.538047	3.13322	0.00172901	0.189786
Tomm70a	2835.76	0.504668	0.161045	3.1337	0.00172616	0.189786
Epm2a	174.821	-1.28803	0.41291	-3.1194	0.00181223	0.19779
Cbx8	67.9715	-2.70727	0.869138	-3.11489	0.00184012	0.197867
Zfp446	268.196	1.22466	0.39304	3.11587	0.00183406	0.197867
Raph1	3462.47	0.457284	0.147265	3.10518	0.00190165	0.201817
Scrt1	734.417	-0.66224	0.213403	-3.10324	0.00191415	0.202027
Zfp953	68.5885	-2.4989	0.80595	-3.10056	0.00193154	0.202748
Ak6	71.8966	2.08509	0.675167	3.08826	0.00201335	0.2029
Bai2	2302.04	-0.392284	0.12705	-3.08765	0.00201749	0.2029
Dalrd3	629.407	-1.05314	0.340292	-3.0948	0.00196943	0.2029
Kcng3	273.517	-1.06338	0.34387	-3.09239	0.0019855	0.2029
Pccb	556.986	0.661931	0.214327	3.08841	0.0020123	0.2029
Prkcb	6363.74	0.402152	0.129982	3.09389	0.00197549	0.2029
Sec14l5	69.689	-2.03383	0.658439	-3.08887	0.00200918	0.2029
Wdr53	110.201	-1.75896	0.570678	-3.08222	0.0020546	0.205556
Bnip3	395.14	0.774068	0.25181	3.07402	0.00211195	0.206098
Kcnk1	1063.38	0.763216	0.248356	3.07307	0.00211867	0.206098
Nfatc2ip	90.7283	-1.96676	0.640478	-3.07076	0.00213512	0.206098
Zfp169	458.109	0.949473	0.308833	3.07439	0.00210936	0.206098
Arid5a	98.0576	-2.15156	0.701016	-3.06921	0.00214627	0.206138
G3bp2	13839.3	0.279318	0.091089	3.06643	0.0021663	0.207027
Pptc7	1999.95	0.479067	0.156411	3.06288	0.00219216	0.207434
Ptprm	1966.81	-0.582972	0.190303	-3.0634	0.0021884	0.207434
Nipal2	307.188	-0.98507	0.322288	-3.05649	0.00223943	0.208821
Spire2	338.235	1.33129	0.435425	3.05744	0.00223234	0.208821
Mthfd1	385.37	1.01909	0.33361	3.05474	0.00225256	0.209031
Serpine1	60.184	1.92436	0.630657	3.05136	0.00227806	0.210381
Esco1	620.247	-0.907761	0.297907	-3.04712	0.00231042	0.212349
Cog8	325.898	-1.03555	0.340445	-3.04176	0.00235202	0.214123
Cited2	975.308	-0.786916	0.258945	-3.03893	0.00237418	0.215121
Shroom3	549.303	-1.25472	0.414061	-3.03028	0.00244323	0.219309
Bdnf	99.4268	1.94371	0.64227	3.02632	0.00247554	0.221175
Sipa1l1	11207.3	0.415111	0.137307	3.02324	0.00250083	0.2224
Rab15	1148.82	0.692359	0.229216	3.02055	0.00252315	0.223351
0610037L13Rik	284.311	-0.723122	0.239568	-3.01845	0.00254074	0.223877
Ldoc1l	857.383	-0.583326	0.193505	-3.01453	0.00257376	0.225425
Sorl1	1940.42	0.462542	0.153486	3.01359	0.00258178	0.225425
Lonp2	989.952	-0.571509	0.190906	-2.99366	0.00275649	0.235331
Sik2	927.095	0.684804	0.228668	2.99475	0.0027467	0.235331
Zbtb21	632.129	1.02684	0.342966	2.99399	0.00275357	0.235331
Eps15l1	1442.91	-0.51313	0.171803	-2.98673	0.0028198	0.23967
Edem3	1982.02	0.557121	0.187195	2.97615	0.00291893	0.243918
Myo1b	506.769	-0.903372	0.30357	-2.97583	0.00292198	0.243918
Orc2	468.909	0.933874	0.313945	2.97465	0.00293327	0.243918
Clec14a	58.5236	2.55272	0.860187	2.96763	0.00300105	0.248479
Wipf2	5038.74	0.375806	0.126721	2.96562	0.00302072	0.249034
Rpl36a	396.221	0.640939	0.216885	2.9552	0.00312471	0.253259
Got1l1	52.2884	-2.31516	0.783796	-2.95378	0.00313912	0.253359
Afg3l1	152.449	-1.46526	0.496434	-2.95157	0.00316164	0.254109
Dnah7b	714.376	-0.51243	0.173902	-2.94666	0.00321229	0.256346
Dus4l	74.1919	2.16538	0.734951	2.94628	0.00321617	0.256346
Armcx1	485.196	-0.670499	0.228907	-2.92913	0.00339909	0.258748
Atp2b3	2419.61	-0.336312	0.114944	-2.92588	0.00343485	0.258748
Bcorl1	548.582	-0.894681	0.305782	-2.92587	0.00343489	0.258748
D630023F18Rik	153.707	-1.10882	0.377797	-2.93497	0.00333579	0.258748
Fyco1	1086.45	0.787371	0.268354	2.93407	0.00334544	0.258748
Mpv17l2	140.056	2.12944	0.727364	2.92761	0.0034158	0.258748
Rasgef1c	96.7664	-2.06716	0.702709	-2.9417	0.00326412	0.258748
Scn5a	1533.41	0.611524	0.208504	2.93291	0.003358	0.258748
Slc39a2	76.4378	-2.18344	0.745001	-2.93079	0.003381	0.258748
Sox18	279.255	1.43359	0.487914	2.9382	0.00330119	0.258748
Srek1	1792.15	-0.44688	0.152136	-2.93737	0.00331013	0.258748
Tceal5	621.705	-0.621007	0.211755	-2.93267	0.0033606	0.258748
Tle3	893.288	0.683526	0.233315	2.92962	0.00339375	0.258748
Atox1	131.61	1.01122	0.347543	2.90963	0.00361852	0.261309
Kcnmb4	51.2147	2.14459	0.736889	2.91033	0.00361045	0.261309
Naa15	1872.99	0.600488	0.206142	2.91299	0.00357989	0.261309
Rps6kb2	539.676	-0.818396	0.280697	-2.91558	0.00355024	0.261309
Rtfdc1	293.696	-1.10053	0.377388	-2.91619	0.00354339	0.261309
Smad9	400.61	-0.949799	0.325292	-2.91984	0.00350214	0.261309
Smu1	585.293	0.731794	0.251301	2.91202	0.00359095	0.261309
Trak2	2120.95	0.471199	0.161547	2.9168	0.00353644	0.261309
Kcnn3	2244.48	0.618458	0.212723	2.90734	0.00364511	0.262106
Syn3	1945.94	-0.447426	0.154308	-2.89956	0.00373684	0.262871
Tceb1	600.298	0.696882	0.240052	2.90304	0.00369554	0.262871
Scd1	2226.51	0.611754	0.211556	2.89169	0.00383176	0.265322
Vstm2a	2569.35	-0.468048	0.161897	-2.89103	0.00383984	0.265322
Rab26	312.801	-0.8921	0.309605	-2.88142	0.00395892	0.27257
Tbc1d8	399.927	0.779191	0.270841	2.87693	0.00401566	0.273535
Tcp1	1556.22	-0.32598	0.113283	-2.87757	0.00400755	0.273535
Tirap	87.2146	2.35692	0.819713	2.8753	0.00403646	0.27398
Tor1aip1	810.965	0.518013	0.18026	2.8737	0.00405698	0.274403
Arhgap20	2829.39	-0.356965	0.124294	-2.87195	0.00407949	0.274958
Ajap1	815.512	0.582627	0.203061	2.86922	0.00411486	0.276372
Cdkl4	422.151	0.876824	0.305842	2.86692	0.00414487	0.277418
Lrp8	1616.89	-0.446555	0.156203	-2.85881	0.00425228	0.279733
Pex19	947.715	0.538949	0.188369	2.86114	0.00422124	0.279733
Pknox1	247.258	1.10541	0.386115	2.86291	0.00419773	0.279733
Srpk1	1076.38	-0.571675	0.199863	-2.86033	0.004232	0.279733
Htr4	118.359	-0.995982	0.349108	-2.85294	0.0043317	0.283019
Irs1	1852.23	-0.712801	0.249772	-2.8538	0.00431994	0.283019
Commd2	306.297	1.11583	0.39182	2.84783	0.00440189	0.284959
Gpr108	505.962	-0.898574	0.315682	-2.84645	0.00442097	0.284975
Amer2	423.109	0.900389	0.317399	2.83677	0.00455725	0.287017
Pcgf5	367.966	1.22787	0.432547	2.83869	0.00452987	0.287017
Snx9	273.205	1.1155	0.393784	2.83276	0.00461476	0.289689
Fam211a	86.2702	-2.22487	0.786378	-2.82927	0.00466549	0.29192
Ntsr1	328.69	1.29798	0.459003	2.82783	0.0046865	0.292283
Eps8l2	53.2603	2.99558	1.06024	2.82538	0.00472244	0.292624
Astn2	1109.66	-0.742693	0.263188	-2.82192	0.00477377	0.293971
Rassf10	73.3069	2.24213	0.796455	2.81514	0.00487565	0.299222
Gm20063	68.3359	-2.88849	1.02694	-2.81272	0.0049124	0.300415
Hdhd3	66.7032	-2.82162	1.00478	-2.80821	0.00498181	0.30093
Rybp	1198.17	0.77044	0.274209	2.80968	0.00495901	0.30093
Phf2	1740.51	0.488096	0.173985	2.8054	0.00502546	0.301669
Col25a1	2018.45	0.416498	0.14861	2.80263	0.00506875	0.301703
Tdrd5	152.099	-1.59353	0.568639	-2.80235	0.00507315	0.301703
Zfp41	180.129	-1.85867	0.663031	-2.80329	0.00505846	0.301703
D17H6S53E	114.855	1.5693	0.560456	2.80004	0.00510968	0.302938
Tspan5	2104.82	0.524802	0.187696	2.79602	0.00517367	0.305788
Klc1	3382.23	-0.296043	0.105947	-2.79426	0.00520187	0.306512
Itfg3	98.9017	-1.40538	0.503247	-2.79262	0.00522839	0.307132
A930017M01Rik	501.938	0.82186	0.294419	2.79147	0.00524697	0.307284
Map10	220.67	-1.11376	0.399544	-2.78758	0.00531026	0.310045
9630033F20Rik	345.316	-1.10918	0.398202	-2.78547	0.00534504	0.31054
Maged2	459.927	-0.932266	0.334733	-2.7851	0.00535107	0.31054
Gm13375	156.247	-1.18724	0.427061	-2.78002	0.00543557	0.314494
Abtb2	124.984	1.74247	0.629009	2.77018	0.00560256	0.320919
Bcl7a	1021.86	0.616026	0.222696	2.76621	0.00567114	0.320919
Ctdsp2	1123.21	0.613988	0.221847	2.76761	0.00564683	0.320919
Nfic	1538.6	-0.504878	0.182194	-2.77111	0.00558659	0.320919
Ntm	1726.83	-0.617218	0.222861	-2.76952	0.00561387	0.320919
Pigx	105.434	1.53222	0.553928	2.7661	0.00567304	0.320919
Gpr171	98.1216	-2.33228	0.844194	-2.76273	0.00573207	0.32125
Rnf144b	244.584	1.16059	0.420136	2.76242	0.00573755	0.32125
Tox	1357.08	-0.760264	0.275179	-2.7628	0.00573078	0.32125
Gsto1	359.346	1.08949	0.394812	2.75952	0.00578864	0.32137
Tpgs1	545.286	-0.944964	0.342814	-2.75649	0.0058425	0.323425
Hells	73.8643	-2.03017	0.737282	-2.75358	0.00589467	0.324444
Rbm20	111.922	1.61654	0.586868	2.75451	0.00587794	0.324444
Kcnq2	2510.83	0.481079	0.174865	2.75115	0.00593868	0.325316
Cbr1	697.251	-0.730037	0.266265	-2.74177	0.00611085	0.329729
Pram1	79.1989	-1.93461	0.705472	-2.74229	0.00610124	0.329729
Wdr91	309.022	0.930512	0.339338	2.74214	0.00610404	0.329729
Gpt	95.2995	2.14012	0.781706	2.73776	0.00618597	0.331057
Kcnv1	310.218	-1.1104	0.405526	-2.73818	0.0061781	0.331057
Rora	1544.26	0.509106	0.185962	2.73769	0.00618718	0.331057
Col6a2	161.494	-1.7376	0.635249	-2.7353	0.00623229	0.332545
1500012F01Rik	130.572	1.16637	0.428845	2.71978	0.00653245	0.333326
A230046K03Rik	1499.37	0.492445	0.18112	2.71888	0.00655027	0.333326
Cdkl5	1822.28	0.601095	0.220918	2.7209	0.00651047	0.333326
Cs	3650.22	0.385743	0.141771	2.72089	0.00651055	0.333326
Cttnbp2nl	921.237	-0.707782	0.260219	-2.71995	0.00652915	0.333326
Ddc	335.923	0.836957	0.307347	2.72317	0.00646584	0.333326
Gm12504	72.5313	-2.52745	0.928463	-2.72219	0.00648507	0.333326
Hsd17b7	323.357	1.01582	0.372909	2.72405	0.00644861	0.333326
Lrrc71	83.1585	-1.65032	0.605875	-2.72386	0.00645232	0.333326
Mettl10	115.044	-1.03663	0.380586	-2.72377	0.00645416	0.333326
Mrm1	50.1247	-2.7864	1.02501	-2.71843	0.00655928	0.333326
Npas2	939.935	0.708073	0.259819	2.72526	0.00642508	0.333326
Slc39a14	551.614	1.08286	0.396245	2.7328	0.00627991	0.333326
Wdr41	541.023	0.803115	0.294024	2.73146	0.0063054	0.333326
Wdr74	255.859	1.31196	0.481865	2.72267	0.00647571	0.333326
2010015L04Rik	170.71	-1.30243	0.479685	-2.71518	0.00662398	0.334613
Arrdc1	130.944	-1.73302	0.638424	-2.71454	0.00663686	0.334613
Dennd2a	336.965	0.804043	0.296417	2.71254	0.00667695	0.335752
Trib2	985.474	0.556411	0.205554	2.70688	0.00679182	0.340637
Vcl	786.772	-0.615545	0.227508	-2.7056	0.0068181	0.341065
Slc38a11	80.9554	-2.369	0.875882	-2.70471	0.00683648	0.341096
A330102I10Rik	59.7739	-1.90251	0.703802	-2.70319	0.00686776	0.34128
Necab2	546.881	0.812414	0.300671	2.70201	0.00689225	0.34128
Gm14057	107.533	-1.6474	0.609977	-2.70076	0.00691814	0.341621
5031426D15Rik	79.5393	-1.93085	0.715943	-2.69693	0.00699815	0.341672
Epb4.1	687.319	-0.660762	0.245224	-2.69453	0.00704888	0.341672
Fbxo4	203.4	1.43014	0.530929	2.69365	0.00706739	0.341672
Lnx1	578.38	0.618708	0.229455	2.69642	0.00700883	0.341672
Ppwd1	286.008	-0.915241	0.339337	-2.69715	0.00699367	0.341672
Zfp777	291.033	0.903606	0.335419	2.69396	0.00706077	0.341672
Tnks1bp1	381.117	-0.894071	0.332471	-2.68917	0.00716304	0.344849
Lyrm4	375.353	-0.94885	0.353217	-2.68631	0.00722462	0.346944
5730455P16Rik	1477.53	-0.433761	0.161597	-2.68421	0.00727012	0.347542
Cacna1i	1345.6	0.676935	0.252796	2.67779	0.00741102	0.347542
Cntn3	537.739	0.764516	0.285497	2.67785	0.00740971	0.347542
Far2	348.606	-0.764656	0.285492	-2.67838	0.00739789	0.347542
Gabrq	723.804	0.680776	0.253828	2.68204	0.00731756	0.347542
Gm5113	272.398	-0.8802	0.328833	-2.67674	0.00743423	0.347542
Hsd17b12	405.194	0.80622	0.300904	2.67933	0.00737706	0.347542
Htr7	438.022	-0.859888	0.321003	-2.67876	0.00738964	0.347542
Myh6	52.0762	-2.51177	0.938685	-2.67584	0.00745418	0.347542
Ncoa5	745.38	-0.490082	0.182742	-2.68183	0.00732209	0.347542
2310039H08Rik	52.3183	-2.46519	0.921877	-2.6741	0.00749305	0.347667
Hps4	175.248	-1.01404	0.379125	-2.67468	0.00748003	0.347667
Zfp407	762.432	0.515539	0.192896	2.67262	0.00752617	0.348362
Mccc1os	172.515	-1.67191	0.626903	-2.66694	0.00765463	0.351765
Prr16	302.541	-0.877603	0.329176	-2.66606	0.00767462	0.351842
Lmf2	410.789	-1.21614	0.456466	-2.66426	0.0077159	0.352892
Sik1	778.255	0.755411	0.283896	2.66087	0.00779386	0.355611
L3mbtl2	515.207	-1.02212	0.384424	-2.65884	0.00784111	0.356919
Crym	82.7228	1.79409	0.676882	2.65052	0.00803674	0.362389
Fam102b	1520.68	0.516698	0.194828	2.65208	0.00799984	0.362389
Kbtbd8	159.672	1.03953	0.392121	2.65105	0.00802411	0.362389
Prrc2b	20776.9	0.357051	0.134641	2.65188	0.00800452	0.362389
2210016F16Rik	193.01	0.960233	0.363272	2.64329	0.00821048	0.363651
Bcas2	527.009	0.802695	0.303825	2.64197	0.00824264	0.363651
Dvl3	870.811	0.684364	0.258706	2.64534	0.00816096	0.363651
E530011L22Rik	100.848	-1.55208	0.587577	-2.6415	0.00825404	0.363651
Fam132a	66.6267	-1.50008	0.566667	-2.6472	0.00811615	0.363651
Mttp	304.281	-0.826185	0.312592	-2.64302	0.0082171	0.363651
Stx6	401.192	0.76644	0.289632	2.64625	0.00813887	0.363651
Ypel2	1275.9	0.608023	0.230117	2.64224	0.00823604	0.363651
Lrrtm1	751.889	-0.616107	0.233712	-2.63618	0.00838457	0.367715
Apln	69.3771	1.80708	0.686172	2.63357	0.00844935	0.36864
Col4a5	105.574	-1.64948	0.627025	-2.63065	0.0085221	0.36864
Frmpd1	269.051	0.885452	0.336503	2.63134	0.00850496	0.36864
Igsf3	917.194	0.617199	0.234818	2.62841	0.00857838	0.36864
Kcnj3	876.992	-0.789282	0.299843	-2.63232	0.00848039	0.36864
Lhfpl5	56.965	1.76422	0.670493	2.63123	0.00850762	0.36864
Ptpn2	575.602	-0.657244	0.249982	-2.62916	0.00855955	0.36864
Timm17b	279.056	-1.05283	0.400454	-2.62909	0.00856133	0.36864
Xylt2	166.61	-1.02631	0.39043	-2.62866	0.00857225	0.36864
Igsf21	308.395	1.02734	0.390974	2.62764	0.00859791	0.368655
Sept8	845.021	0.570144	0.217328	2.62342	0.00870509	0.372094
Ssbp4	884.428	-0.498786	0.190493	-2.61839	0.00883461	0.375452
Aldh2	369.801	-1.00371	0.384817	-2.60829	0.00909961	0.377653
Bcat1	2040.79	0.447818	0.171226	2.61536	0.00891324	0.377653
Dctd	118.428	1.2435	0.476988	2.60698	0.00913455	0.377653
Gtf2ird2	217.845	-1.20649	0.462973	-2.60596	0.00916166	0.377653
Gtpbp2	762.735	-0.796002	0.304556	-2.61365	0.00895808	0.377653
Narfl	162.881	-1.05883	0.406231	-2.60648	0.00914794	0.377653
Polr3h	163.103	-0.899976	0.345272	-2.60657	0.00914541	0.377653
Ruvbl2	483.6	0.74656	0.286032	2.61005	0.00905282	0.377653
Serpinf1	149.81	1.00985	0.38739	2.6068	0.00913936	0.377653
Slc10a7	112.992	-1.30222	0.498542	-2.61205	0.00900005	0.377653
Epn1	1662.87	0.420462	0.16156	2.60251	0.00925439	0.378499
Hs3st2	315.978	1.15153	0.442483	2.60242	0.00925681	0.378499
Mapre1	2691.24	0.411197	0.157906	2.60406	0.00921258	0.378499
Neurod2	77.9461	-4.68953	1.80209	-2.60227	0.009261	0.378499
Shank2	5263.14	0.473334	0.181974	2.60111	0.00929234	0.378973
Ctnna3	100.097	2.08035	0.800281	2.59952	0.00933548	0.379477
Ercc2	161.006	-1.21035	0.465661	-2.5992	0.00934419	0.379477
Ppard	228.11	-1.35195	0.521116	-2.59434	0.00947739	0.383266
Bcam	319.347	1.11706	0.430979	2.5919	0.00954468	0.383639
Kifc2	2796.85	-0.416068	0.160619	-2.5904	0.00958649	0.383639
Ptms	3383.42	-0.306336	0.118162	-2.59251	0.00952784	0.383639
Ssh2	3099.97	0.508433	0.196177	2.59171	0.00955008	0.383639
Kif5b	7495.95	0.274144	0.105939	2.58775	0.00966053	0.385798
Mrc2	104.462	1.52281	0.588813	2.58624	0.00970298	0.38669
Rassf8	199.231	1.15476	0.446687	2.58517	0.00973316	0.387089
Prpf38b	1044.15	-0.627706	0.242878	-2.58445	0.00975336	0.387092
Gnpda2	327.968	-0.749926	0.290324	-2.58307	0.0097926	0.387847
Lrrc8c	952.19	0.784242	0.303867	2.58087	0.00985505	0.388718
Fam216a	919.355	-0.517926	0.200743	-2.58005	0.00987868	0.388852
Slc2a3	2466.89	-0.503478	0.195203	-2.57925	0.00990146	0.388951
1500009C09Rik	1266.53	-0.531631	0.206256	-2.57753	0.00995083	0.389146
Errfi1	1071.19	0.719527	0.279291	2.57626	0.00998746	0.389146
Kcnd3	2516.99	0.406111	0.157621	2.57651	0.0099804	0.389146
Med25	646.383	-0.736848	0.285882	-2.57746	0.00995307	0.389146
Rnf150	2308.06	-0.473492	0.18386	-2.57529	0.0100157	0.389458
H1f0	860.209	0.533209	0.20725	2.57278	0.0100885	0.391495
Xpo7	3352.54	0.341068	0.132612	2.57193	0.0101134	0.391672
Rabl3	354.728	0.998859	0.388896	2.56845	0.0102154	0.394825
Arfgef1	2990.09	0.382493	0.149298	2.56193	0.0104092	0.399899
Snx6	594.474	0.63267	0.246841	2.56306	0.0103753	0.399899
Trmt12	175.148	-1.24588	0.486178	-2.5626	0.0103892	0.399899
Map2k5	382.668	0.969028	0.378452	2.5605	0.0104521	0.400747
Ly75	68.0791	-2.40392	0.939519	-2.55868	0.0105071	0.401256
Srsf6	1203.36	0.491514	0.192083	2.55886	0.0105015	0.401256
Abhd14b	243.724	-1.12528	0.441269	-2.55009	0.0107694	0.408234
Kctd21	186.779	1.17958	0.462792	2.54883	0.0108086	0.408234
Obsl1	197.406	-1.17046	0.459513	-2.54718	0.0108599	0.408234
Pcdhac2	575.213	-0.678055	0.266009	-2.54899	0.0108035	0.408234
Spa17	110.384	-1.72205	0.675792	-2.5482	0.0108282	0.408234
Scyl1	410.317	0.668056	0.262522	2.54476	0.0109353	0.410266
Tmcc3	1302.49	0.583521	0.229501	2.54257	0.0110042	0.412047
4933431E20Rik	1017.1	0.469782	0.184911	2.54059	0.0110666	0.412772
Aldh6a1	657.109	0.607159	0.23931	2.53713	0.0111767	0.415229
Ntn3	204.411	-1.04053	0.410225	-2.53648	0.0111973	0.415229
Ebpl	68.9856	1.55485	0.613412	2.53475	0.0112528	0.416277
Plagl2	625.888	0.737919	0.291179	2.53425	0.0112689	0.416277
Phkg2	209.278	-0.961836	0.380185	-2.52991	0.011409	0.418237
Pum1	2982	0.379786	0.15003	2.53141	0.0113606	0.418237
Hnrnpa2b1	3115.81	-0.335827	0.13279	-2.52901	0.0114384	0.418515
Apba2	993.618	0.545512	0.215993	2.5256	0.0115502	0.421801
Bbs4	932.86	0.442534	0.175332	2.52397	0.0116038	0.422662
Pappa	234.466	1.02206	0.405355	2.52139	0.0116892	0.423211
Rrad	125.817	-2.17492	0.862914	-2.52044	0.011721	0.423211
Smyd2	689.318	0.913826	0.362296	2.52232	0.0116585	0.423211
4933426M11Rik	530.464	0.840541	0.334145	2.5155	0.0118863	0.425978
Fech	828.874	-0.611439	0.243034	-2.51586	0.0118742	0.425978
Tmem9	1478.38	0.576117	0.228927	2.5166	0.0118494	0.425978
Tshz1	484.889	0.619395	0.246064	2.51721	0.0118288	0.425978
Tshr	112.653	-2.32971	0.926571	-2.51434	0.0119256	0.426589
Kiss1r	95.5916	1.72433	0.6866	2.51141	0.0120251	0.427879
Nog	108.824	1.43703	0.571982	2.51238	0.0119921	0.427879
Rps21	690.78	0.423143	0.168583	2.51	0.012073	0.427879
Rnft2	971.468	-0.699465	0.27892	-2.50776	0.0121499	0.42902
Lrrc2	93.1651	-2.08207	0.830806	-2.50608	0.0122077	0.429989
Sema3e	162.229	1.21802	0.486124	2.50558	0.0122251	0.429989
Taf4a	515.358	-0.834697	0.33321	-2.50502	0.0122445	0.429989
Zfp948	274.449	-0.939149	0.375048	-2.50408	0.0122772	0.430352
Rcan2	4064.68	0.309161	0.123517	2.50299	0.012315	0.43089
Rraga	1288.22	0.504193	0.201668	2.50011	0.0124155	0.433172
Zfml	6818.19	0.411646	0.16467	2.49983	0.0124253	0.433172
Ddx26b	912.769	0.552373	0.22121	2.49705	0.0125231	0.433436
Narf	716.337	-0.6654	0.266338	-2.49833	0.012478	0.433436
Plxnd1	273.213	0.951693	0.38109	2.49729	0.0125146	0.433436
Tapbp	476.975	0.874605	0.350235	2.4972	0.0125179	0.433436
Pnpla6	972.467	-0.451427	0.181062	-2.49322	0.0126591	0.436785
Trip6	63.4883	-1.74375	0.699447	-2.49304	0.0126654	0.436785
Myrf	567.113	0.795178	0.319296	2.49041	0.0127595	0.439244
Tbrg1	212.483	-0.925206	0.372256	-2.48541	0.0129404	0.443878
Etfa	442.365	-0.849722	0.342396	-2.4817	0.0130758	0.446929
C1qtnf1	86.7867	1.57934	0.636737	2.48036	0.0131249	0.447807
Igsf6	80.5028	2.02041	0.815931	2.47621	0.0132787	0.451294
Ppapdc1a	63.5134	1.5335	0.619303	2.47617	0.01328	0.451294
Ptbp3	1226.55	0.768395	0.310389	2.47559	0.0133016	0.451294
1700030J22Rik	369.679	0.954947	0.386106	2.47328	0.013388	0.452763
Arhgap5	3044.72	-0.260694	0.105602	-2.46865	0.0135623	0.455497
Zfp184	63.924	1.63334	0.661605	2.46876	0.0135583	0.455497
Ccdc78	71.0151	2.22058	0.901301	2.46375	0.013749	0.458516
Vps35	2031.65	0.363081	0.14736	2.46391	0.0137431	0.458516
Cd320	192.129	-1.27638	0.518305	-2.4626	0.0137935	0.459203
Sfmbt2	340.345	-0.938285	0.381261	-2.46101	0.0138548	0.459984
Ncapd2	195.287	-1.0529	0.427989	-2.46012	0.0138891	0.459993
Apool	52.5615	2.25217	0.91598	2.45876	0.0139418	0.460943
Rnf13	1026	-0.52116	0.212108	-2.45705	0.0140082	0.462344
Chgb	5451.65	-0.337216	0.137281	-2.4564	0.0140339	0.462395
Cry2	1567.7	0.41758	0.170162	2.45402	0.0141271	0.463876
Zscan18	621.311	-0.902766	0.368234	-2.45161	0.014222	0.4654
Peli1	1257.99	0.452175	0.184491	2.45093	0.0142489	0.465489
Prrt2	4668.83	-0.407636	0.16659	-2.44695	0.0144071	0.468092
Slitrk5	2301.03	-0.379437	0.155224	-2.44444	0.0145076	0.469943
2310036O22Rik	371.371	-0.923604	0.37884	-2.43798	0.0147697	0.47169
AI987944	122.182	-0.993814	0.407645	-2.43794	0.0147713	0.47169
Dok4	126.584	-1.5158	0.621637	-2.43839	0.0147528	0.47169
Marf1	8087.12	0.275969	0.113231	2.43723	0.0148001	0.47169
Rhou	769.573	0.847765	0.347103	2.4424	0.0145898	0.47169
Scfd1	495.979	0.55812	0.228992	2.43729	0.0147976	0.47169
Trpm4	54.7886	-2.07585	0.851178	-2.4388	0.0147363	0.47169
Ust	388.683	0.865346	0.354657	2.43995	0.0146893	0.47169
Thy1	10379.2	-0.380308	0.156128	-2.43587	0.0148559	0.472461
Kcnd1	79.9131	-2.00689	0.824402	-2.43435	0.0149184	0.473665
Top1mt	207.778	-1.00446	0.412755	-2.43356	0.014951	0.473917
BC022687	64.3074	1.59908	0.657288	2.43284	0.0149811	0.474087
4921504A21Rik	80.5039	-1.64181	0.675614	-2.4301	0.0150945	0.47496
Rreb1	1321.48	-0.509154	0.209546	-2.42979	0.0151075	0.47496
Sema4f	974.399	-0.447627	0.184221	-2.42983	0.0151058	0.47496
Chodl	279.437	-0.688201	0.283606	-2.42661	0.0152407	0.477759
Dpf1	439.987	-0.693139	0.285831	-2.42499	0.0153087	0.478932
Hsf4	297.05	1.412	0.582542	2.42385	0.0153569	0.47966
Dak	247.929	-1.55436	0.642172	-2.42047	0.0155005	0.483359
Pgs1	258.377	0.899839	0.372141	2.418	0.015606	0.48429
Ccdc117	557.024	0.69581	0.287943	2.41649	0.0156711	0.485406
Unc5c	1617.38	0.438189	0.181371	2.41599	0.0156925	0.485406
Gcnt2	571.281	0.590655	0.244554	2.41524	0.015725	0.48563
2410004P03Rik	658.037	-1.00314	0.416064	-2.41102	0.0159081	0.485834
Angptl1	79.2154	-1.6984	0.706538	-2.40383	0.0162245	0.485834
Bace2	126.563	1.99198	0.827013	2.40864	0.0160121	0.485834
Cacng4	231.717	1.24556	0.517253	2.40802	0.0160391	0.485834
Col23a1	109.023	-1.24483	0.51725	-2.40664	0.0161001	0.485834
D030056L22Rik	243.25	0.98562	0.409711	2.40564	0.016144	0.485834
Farsa	195.11	1.02426	0.426075	2.40394	0.0162197	0.485834
Fmn2	3566.68	0.385852	0.160051	2.4108	0.0159175	0.485834
Gspt2	584.02	0.643758	0.267619	2.4055	0.0161501	0.485834
Itgav	700.311	0.702599	0.292031	2.40591	0.0161324	0.485834
Lgr4	700.529	0.588254	0.244842	2.40258	0.0162797	0.485834
Mlst8	205.304	-1.14275	0.47508	-2.40539	0.0161553	0.485834
Plxna3	1030.42	-0.498956	0.207593	-2.40353	0.0162375	0.485834
Slc39a12	373.775	0.914519	0.379273	2.41124	0.0158983	0.485834
Tpm4	581.703	-0.661894	0.274803	-2.40861	0.0160134	0.485834
Wdr34	421.858	-0.795494	0.329512	-2.41416	0.0157716	0.485834
Bgn	206.431	1.0248	0.426795	2.40115	0.0163436	0.485981
Bscl2	1485.31	0.456529	0.190233	2.39985	0.0164019	0.486866
Cckar	333.791	0.971286	0.405024	2.3981	0.0164804	0.486866
Fahd1	188.492	0.887303	0.37007	2.39766	0.0165001	0.486866
Fam149a	949.476	-0.671677	0.280096	-2.39803	0.0164837	0.486866
Them6	84.3786	-1.53692	0.640808	-2.39841	0.0164666	0.486866
Tuba4a	1909.32	0.323965	0.135186	2.39643	0.0165555	0.487753
Fam3a	196.594	-1.14581	0.47867	-2.39374	0.0166778	0.488445
Htr1a	517.7	-0.74516	0.311422	-2.39276	0.016722	0.488445
Plek	303.254	-0.953326	0.39808	-2.39481	0.016629	0.488445
Tmem86b	97.7677	-3.78748	1.58375	-2.39146	0.0167816	0.488445
Usp45	1286.42	-0.431586	0.180471	-2.39144	0.0167824	0.488445
Socs5	2141.33	0.30701	0.128419	2.39069	0.0168166	0.488698
Arsb	2528.31	0.333622	0.139644	2.38909	0.0168904	0.489363
Msh6	403.447	0.670336	0.280583	2.38908	0.0168904	0.489363
Actr6	358.089	-0.918784	0.385295	-2.38462	0.0170967	0.492763
Cln8	436.995	-0.775869	0.325455	-2.38395	0.0171278	0.492763
Mbd2	475.737	0.593043	0.249017	2.38153	0.0172408	0.492763
Mfap3	549.347	-0.549812	0.230829	-2.3819	0.0172234	0.492763
Myo6	4358.9	0.344424	0.144639	2.38127	0.0172531	0.492763
Patz1	756.931	-0.730542	0.306818	-2.38103	0.0172643	0.492763
Psph	156.855	-1.68197	0.705422	-2.38434	0.0171096	0.492763
Sepsecs	130.911	1.13826	0.477386	2.38437	0.0171086	0.492763
Ssbp3	2233.93	0.455618	0.191345	2.38113	0.0172595	0.492763
Vgll4	89.6905	-2.17832	0.914103	-2.38301	0.0171717	0.492763
Rph3al	52.9379	-1.92774	0.809988	-2.37996	0.0173147	0.493468
Pkp4	7817.37	0.297139	0.124962	2.37783	0.0174151	0.494861
Kank4	86.735	-1.36686	0.575122	-2.37665	0.0174708	0.495712
Calr	3443.93	0.393524	0.165732	2.37447	0.0175743	0.495718
Pacrgl	270.368	1.06886	0.450107	2.37467	0.0175645	0.495718
Pak3	8530.6	0.254694	0.107259	2.37457	0.0175696	0.495718
Rel	61.1541	1.86464	0.785693	2.37324	0.0176328	0.496641
2700060E02Rik	497.731	0.495015	0.208781	2.37098	0.017741	0.497659
4930594C11Rik	53.0889	-1.83516	0.775699	-2.36582	0.0179902	0.497659
Cbfb	1017.86	-0.507474	0.214406	-2.36689	0.0179383	0.497659
Dnajc24	186.599	-0.989202	0.418704	-2.36253	0.0181506	0.497659
Emb	699.893	0.730534	0.308328	2.36934	0.0178198	0.497659
Gtf3c4	1305.59	0.477353	0.202045	2.36261	0.0181468	0.497659
Kif19a	97.1624	-1.96559	0.832061	-2.36231	0.0181612	0.497659
Ncs1	4694.94	0.256233	0.108383	2.36415	0.0180717	0.497659
Nhlrc3	88.4814	1.4162	0.599357	2.36286	0.0181345	0.497659
Pde7a	700.387	0.691246	0.292375	2.36424	0.0180671	0.497659
Slc33a1	402.36	0.780398	0.330065	2.36438	0.0180605	0.497659
Snrpa	1001.73	0.477957	0.20208	2.36519	0.0180208	0.497659
Wbp1l	553.915	0.776233	0.328783	2.36093	0.0182293	0.498812
Clip4	1183.16	0.490787	0.208009	2.35946	0.0183018	0.499933
Aif1	55.1851	-2.09546	0.889097	-2.35684	0.0184312	0.500771
Klhl9	2837.19	0.274515	0.116475	2.35685	0.0184306	0.500771
Adi1	1299.58	-0.466851	0.198182	-2.35567	0.0184894	0.50111
Chst1	1775.61	0.402464	0.171016	2.35337	0.0186043	0.501982
Foxo6	226.329	-1.0964	0.465996	-2.3528	0.0186326	0.501982
Gpr68	201.688	1.18408	0.503159	2.35329	0.0186083	0.501982
Gm17066	434.511	0.606079	0.258224	2.3471	0.0189202	0.505477
Slco5a1	160.347	-1.3991	0.596017	-2.34742	0.0189038	0.505477
Tmem59	1861.09	0.448895	0.191196	2.34782	0.0188835	0.505477
Ska2	158.947	-1.61646	0.689354	-2.34489	0.0190325	0.507381
Tle2	141.483	-1.15634	0.493182	-2.34466	0.0190443	0.507381
Cog6	610.909	0.517262	0.220792	2.34276	0.0191419	0.508806
Rnaseh2a	100.099	-1.26881	0.541628	-2.34258	0.0191508	0.508806
Adssl1	143.257	1.34821	0.577302	2.33536	0.0195246	0.508921
Agpat1	2760.38	0.500715	0.214513	2.3342	0.0195853	0.508921
Bnip1	95.0009	-1.43874	0.615881	-2.33607	0.0194876	0.508921
Cdr2l	399.498	0.905748	0.387386	2.3381	0.0193819	0.508921
Cops6	1171.09	0.5035	0.215083	2.34095	0.0192346	0.508921
Ehbp1	2148.06	-0.388129	0.166214	-2.33512	0.0195373	0.508921
Ilkap	242.493	-0.75439	0.323163	-2.3344	0.019575	0.508921
Kcnb1	3947.55	0.421094	0.180415	2.33403	0.0195944	0.508921
Kctd9	378.512	-0.910816	0.390091	-2.33488	0.0195497	0.508921
Pcdha7	134.274	-1.23308	0.527175	-2.33904	0.0193335	0.508921
Slc25a25	851.687	-0.455559	0.195199	-2.33381	0.0196055	0.508921
Ten1	167.151	-1.13544	0.485666	-2.33792	0.0193916	0.508921
Arpc1a	1217.62	0.407145	0.174518	2.33297	0.0196499	0.509385
Proser1	520.051	-0.564652	0.242184	-2.33149	0.0197273	0.510703
Tmem261	208.369	0.97713	0.41923	2.33077	0.0197654	0.511
Tgfb1	68.3643	1.8632	0.800248	2.32828	0.0198971	0.513714
Hprt	2449.69	0.529193	0.22735	2.32765	0.0199304	0.513884
Ppp6r1	947.828	0.452189	0.194585	2.32387	0.0201326	0.5184
1700049G17Rik	175.781	1.08538	0.468621	2.31611	0.0205521	0.518483
Aarsd1	467.352	-0.638654	0.275653	-2.31688	0.0205105	0.518483
Abcb1b	52.0462	-1.89202	0.815826	-2.31914	0.0203873	0.518483
Adcy1	1428.17	0.399176	0.172117	2.31921	0.0203834	0.518483
Brsk2	1494.47	0.441492	0.190848	2.31331	0.0207055	0.518483
Camk4	2955.61	0.289095	0.124993	2.31288	0.020729	0.518483
Ccdc85c	205.439	1.1003	0.475445	2.31425	0.0206539	0.518483
Dlx5	504.16	-0.767433	0.331298	-2.31645	0.020534	0.518483
Frmd4b	492.584	0.859751	0.372353	2.30897	0.0209455	0.518483
Fxyd1	163.081	-1.26823	0.546825	-2.31926	0.020381	0.518483
Leprotl1	1405.25	0.469008	0.203124	2.30897	0.020945	0.518483
Med19	372.757	0.740841	0.320287	2.31305	0.0207197	0.518483
Pard6g	175.464	1.06242	0.45962	2.31152	0.0208041	0.518483
Pde8a	360.014	0.919549	0.397812	2.31152	0.0208044	0.518483
Ptpn3	287.21	-0.932442	0.403561	-2.31053	0.0208587	0.518483
Pwwp2a	460.926	-0.840865	0.363606	-2.31257	0.0207464	0.518483
Rab35	632.983	0.855059	0.368999	2.31724	0.0204907	0.518483
Slc23a2	2614.86	0.311584	0.134249	2.32095	0.0202897	0.518483
Stoml3	189.625	1.52142	0.658746	2.30957	0.020912	0.518483
Tceal1	349.863	0.537192	0.232568	2.30983	0.0208977	0.518483
Tmem132a	655.401	-0.678415	0.293394	-2.3123	0.0207612	0.518483
Tmem66	2056.05	0.416615	0.179443	2.32171	0.0202485	0.518483
Trio	17449.1	0.409212	0.176356	2.32037	0.0203208	0.518483
Ubl4	828.036	0.539518	0.233105	2.31449	0.0206411	0.518483
Zbtb16	712.88	0.800986	0.344887	2.32246	0.0202083	0.518483
Zfp629	483.917	-0.72477	0.312732	-2.31754	0.0204741	0.518483
Sec22b	1509.59	0.477671	0.206957	2.30807	0.0209953	0.519045
Dhx16	236.365	-1.14638	0.497355	-2.30495	0.0211694	0.521337
Pcdhgb8	187.333	-1.08554	0.470945	-2.30502	0.0211656	0.521337
Tmem135	735.74	0.460597	0.199827	2.30498	0.0211676	0.521337
Car15	84.6147	-2.46842	1.07152	-2.30366	0.0212418	0.52245
Akap6	22076.6	0.339175	0.147324	2.30224	0.0213215	0.522982
Slc25a37	488.296	-0.577204	0.250759	-2.30182	0.0213451	0.522982
Fancf	94.6546	-1.26466	0.550072	-2.29909	0.0214999	0.5241
Kcna6	2764.67	-0.370971	0.16129	-2.30003	0.0214468	0.5241
Tpra1	198.155	-0.860955	0.374452	-2.29924	0.0214913	0.5241
Cpne8	602.282	-0.601837	0.261907	-2.2979	0.0215673	0.525078
Kif3b	1436.46	0.444327	0.193517	2.29606	0.0216724	0.526969
Slc41a3	154.857	1.66044	0.72346	2.29514	0.0217249	0.52706
Sncb	1744.28	0.569221	0.248023	2.29504	0.021731	0.52706
Ahcyl2	2211.18	0.459092	0.200275	2.29231	0.0218879	0.530196
Rufy1	321.138	-0.6403	0.279463	-2.29118	0.0219528	0.530724
Snx7	305.06	-0.808809	0.353043	-2.29096	0.0219655	0.530724
Socs4	240.959	0.672251	0.293496	2.2905	0.0219926	0.530724
Sulf2	1607.62	0.348496	0.152251	2.28896	0.0220817	0.532205
Neto2	2335.01	0.410161	0.179475	2.28534	0.0222932	0.534619
Nfil3	159.554	1.24998	0.546776	2.2861	0.0222486	0.534619
Rpap1	286.895	0.894533	0.391309	2.286	0.0222541	0.534619
Zfp108	216.125	-0.959986	0.420056	-2.28538	0.0222906	0.534619
Hmgcs2	138.131	1.49299	0.653759	2.28369	0.0223895	0.535062
Lrrc51	125.133	-1.14265	0.500476	-2.28312	0.0224231	0.535062
Sft2d3	177.819	1.25462	0.54947	2.28333	0.0224109	0.535062
Timp4	243.799	-1.13481	0.496932	-2.28363	0.0223933	0.535062
Nme5	186.995	1.02719	0.450169	2.28178	0.0225026	0.536293
Simc1	528.98	-0.435056	0.190763	-2.28061	0.0225718	0.537276
Smg7	3815.37	0.384827	0.168835	2.2793	0.022649	0.53778
Bcl2l11	134.469	1.32968	0.583896	2.27725	0.0227713	0.538613
Ehmt1	451.657	-0.499057	0.219588	-2.2727	0.0230443	0.538613
H6pd	176.058	1.31727	0.579413	2.27346	0.0229983	0.538613
Lyn	187.914	1.24195	0.546298	2.27339	0.0230027	0.538613
N6amt2	114.947	1.11083	0.488645	2.27328	0.0230092	0.538613
Nr4a2	96.6494	-1.72161	0.757267	-2.27345	0.0229988	0.538613
Rab3b	1113.34	0.531701	0.234007	2.27216	0.0230766	0.538613
Sfrp2	245.311	-0.851908	0.374392	-2.27544	0.0228795	0.538613
Smyd1	82.4642	1.66094	0.730991	2.27218	0.0230759	0.538613
Tmem165	335.232	1.07922	0.474571	2.27409	0.0229605	0.538613
Trmt6	394.75	0.635948	0.279507	2.27525	0.0228909	0.538613
Tsn	1547.97	0.412562	0.181427	2.27398	0.0229673	0.538613
Zkscan16	2360.35	0.31132	0.13696	2.27307	0.0230221	0.538613
Qpctl	245.786	-0.990532	0.436144	-2.27111	0.0231401	0.539211
4430402I18Rik	172.065	-0.949259	0.418271	-2.26949	0.0232388	0.539775
Bbs2	707.063	0.626315	0.27597	2.26951	0.0232376	0.539775
Lin54	318.985	0.744716	0.328239	2.26882	0.0232793	0.540062
Armcx3	163.312	0.704257	0.310533	2.2679	0.0233355	0.540714
Pias3	336.435	0.688679	0.30382	2.26673	0.0234067	0.541058
Polr3a	702.757	-0.698616	0.308171	-2.26697	0.0233919	0.541058
B3galnt1	739.376	0.508835	0.224548	2.26604	0.023449	0.541073
Fgd1	208.666	1.00354	0.443335	2.26362	0.0235977	0.541169
Nucb2	611.004	-0.619	0.273478	-2.26344	0.0236087	0.541169
Stra13	116.732	-1.76563	0.779686	-2.26454	0.0235407	0.541169
Wdr3	316.519	0.942288	0.416066	2.26476	0.0235277	0.541169
Gpr37	136.24	0.917994	0.405828	2.26203	0.0236958	0.542272
Aaed1	86.9871	1.34879	0.596815	2.25997	0.0238229	0.542747
Asb4	264.277	0.897131	0.397183	2.25873	0.0238999	0.542747
Sgcz	142.681	-1.10545	0.489423	-2.25868	0.023903	0.542747
Wwtr1	421.045	-0.527951	0.233611	-2.25996	0.023824	0.542747
Zxdc	806.159	0.633613	0.280486	2.25898	0.0238845	0.542747
Asah2	373.314	-0.771553	0.341856	-2.25695	0.0240112	0.543207
Hyou1	3730.61	0.351414	0.155669	2.25745	0.0239799	0.543207
Rpp14	480.811	0.836427	0.370601	2.25695	0.0240114	0.543207
Ppp1r12b	1049.54	-0.653471	0.289698	-2.2557	0.0240897	0.543277
Bsdc1	1497.35	-0.433325	0.192353	-2.25276	0.0242746	0.546007
Sp1	884.162	0.485871	0.215655	2.253	0.0242593	0.546007
Col5a3	71.3545	-1.72965	0.768016	-2.2521	0.0243159	0.546298
D130017N08Rik	123.206	1.44264	0.641199	2.24992	0.0244543	0.546813
Pex10	249.037	0.995202	0.442184	2.25065	0.0244076	0.546813
Purg	670.034	-0.540824	0.240421	-2.24949	0.0244812	0.546813
Safb	1042.6	-0.56649	0.251757	-2.25015	0.0244396	0.546813
Lsm10	62.8913	1.91236	0.850346	2.24891	0.0245179	0.546904
Pwwp2b	77.6588	1.51949	0.675945	2.24795	0.0245796	0.547103
1500009L16Rik	364.655	1.00663	0.448862	2.24262	0.0249212	0.549689
2610100L16Rik	195.053	-1.24098	0.553347	-2.24268	0.0249173	0.549689
6720401G13Rik	642.545	-0.584868	0.260704	-2.24342	0.0248697	0.549689
Bzrap1	1383.83	-0.50687	0.226071	-2.24208	0.0249563	0.549689
Eef1e1	316.355	0.767344	0.342178	2.24253	0.0249274	0.549689
Ier3	126.091	-1.51575	0.675542	-2.24375	0.0248483	0.549689
Klhl23	750.144	0.612417	0.272946	2.24373	0.0248498	0.549689
Sdhaf2	372.297	0.582391	0.259587	2.24353	0.0248625	0.549689
Zfat	150.887	-1.48113	0.660724	-2.24168	0.024982	0.549689
Cacna2d2	3391.38	-0.232951	0.104041	-2.23904	0.0251535	0.549868
Celf3	3400.11	-0.443912	0.198285	-2.23876	0.0251716	0.549868
Galnt9	370.992	0.674544	0.301195	2.23956	0.0251195	0.549868
Gemin4	298.919	-0.732102	0.326958	-2.23913	0.0251472	0.549868
Mtfr1l	867.618	-0.446501	0.199535	-2.2377	0.0252404	0.549868
Rab11fip5	1252.54	-0.541506	0.241926	-2.23831	0.0252007	0.549868
Zfp672	452.509	0.502446	0.224548	2.23759	0.0252477	0.549868
Fmnl1	718.717	-0.482893	0.215954	-2.23609	0.0253459	0.551382
Dpy19l3	1241.65	-0.470781	0.210916	-2.23207	0.0256102	0.555299
Sgpl1	266.134	-0.807869	0.36188	-2.23242	0.0255871	0.555299
Wars	1239.89	0.490119	0.219657	2.23129	0.0256619	0.555738
Impad1	3332.58	0.309051	0.138547	2.23065	0.0257045	0.555931
Mt1	951.978	0.600456	0.269345	2.22932	0.0257926	0.555931
Rasgrp1	2217.11	-0.376507	0.168817	-2.23027	0.0257296	0.555931
Rcor3	242.986	-0.871942	0.391185	-2.22898	0.0258155	0.555931
Trim46	1276.33	-0.508232	0.227924	-2.22983	0.0257589	0.555931
Dusp8	3052.75	0.359815	0.161616	2.22635	0.0259905	0.557695
Krt222	1296.49	-0.522336	0.234697	-2.22558	0.0260426	0.557695
Uvrag	586.496	0.710445	0.319424	2.22415	0.0261386	0.559128
Ablim3	1478.61	-0.412822	0.185861	-2.22113	0.0263419	0.559232
Hbegf	100.756	1.35839	0.611084	2.22292	0.0262215	0.559232
Kcnt2	473.746	-0.790761	0.356033	-2.22103	0.0263488	0.559232
Tmem134	96.6001	-1.15592	0.520438	-2.22105	0.0263476	0.559232
4833424O15Rik	893.747	0.856683	0.386473	2.21667	0.0266457	0.559997
Htr5a	639.516	0.531491	0.239626	2.218	0.0265546	0.559997
Mmgt1	482.5	0.575882	0.259467	2.21948	0.0264542	0.559997
Ngdn	119.581	1.35833	0.612442	2.21789	0.0265623	0.559997
Zmat3	8755.19	0.385787	0.173945	2.21786	0.0265642	0.559997
Gal3st1	72.358	1.96518	0.887396	2.21454	0.0267915	0.56
Hist1h2be	61.1072	1.62148	0.731882	2.2155	0.026726	0.56
Samd4b	2725.25	0.433264	0.195645	2.21454	0.0267916	0.56
Zxdb	256.06	0.72023	0.324992	2.21615	0.0266813	0.56
Upf3b	313.61	-0.679237	0.306819	-2.2138	0.0268422	0.560448
Hmgn2	232.357	0.550267	0.248685	2.2127	0.0269181	0.561421
Prkab2	454.486	0.807195	0.364883	2.2122	0.0269528	0.561536
Gm16532	175.474	-1.1113	0.502829	-2.21009	0.0270986	0.562832
Ptrh2	496.82	-0.790361	0.357644	-2.20991	0.0271115	0.562832
Vps8	585.223	0.615868	0.278776	2.20919	0.0271615	0.562832
Abhd10	505.023	0.71806	0.325579	2.20549	0.0274199	0.563325
Cadm1	5405.84	0.334146	0.151431	2.20659	0.0273425	0.563325
Ppip5k1	1558.06	-0.392345	0.177769	-2.20705	0.0273106	0.563325
Pspc1	765.01	0.444164	0.201153	2.20808	0.0272384	0.563325
Tm9sf1	453.02	0.792152	0.359173	2.20549	0.0274197	0.563325
Tsta3	76.5826	-1.21743	0.551572	-2.20719	0.0273007	0.563325
Rpn2	1959.36	0.369703	0.167805	2.20316	0.0275833	0.566076
Rbbp8	77.2815	1.41091	0.641469	2.1995	0.0278421	0.570169
Col6a5	277.138	-0.801758	0.364817	-2.1977	0.0279706	0.571653
Pum2	5015.99	0.254837	0.115959	2.19765	0.0279741	0.571653
Abhd17b	736.428	0.635633	0.289473	2.19583	0.028104	0.572289
Aff2	2654.66	0.322057	0.146917	2.19209	0.0283727	0.572289
Cirh1a	400.921	0.703957	0.320859	2.19398	0.028237	0.572289
Neil1	60.128	-1.96552	0.896202	-2.19317	0.0282953	0.572289
Pkib	670.607	-1.31641	0.600783	-2.19116	0.0284405	0.572289
Prkce	9130.81	0.271734	0.123771	2.19546	0.0281305	0.572289
Prr13	791.995	-0.614547	0.280388	-2.19177	0.028396	0.572289
Ranbp3	497.274	0.599675	0.27355	2.1922	0.0283654	0.572289
Rpl7	440.17	0.518447	0.236233	2.19465	0.0281889	0.572289
Setd1b	2094.54	0.350669	0.16008	2.19058	0.0284819	0.572289
Slco3a1	1099.95	-0.429987	0.196168	-2.19194	0.0283842	0.572289
Slitrk1	5357.11	-0.280522	0.128108	-2.18974	0.0285433	0.572923
Cnksr2	4770.41	0.250595	0.114501	2.18859	0.0286267	0.573999
Pcgf6	309.056	-0.828515	0.378808	-2.18717	0.0287305	0.574879
Polr2i	114.239	-1.26866	0.580349	-2.18603	0.0288134	0.57534
Rab3ip	413.952	-0.589065	0.26942	-2.18642	0.0287847	0.57534
Ebna1bp2	486.039	-0.608876	0.278671	-2.18493	0.0288943	0.575357
Icam5	316.871	-0.587982	0.269175	-2.18438	0.0289341	0.575357
Rbfox3	3158.11	-0.3671	0.16804	-2.18461	0.0289178	0.575357
Thop1	259.301	0.768412	0.351627	2.18531	0.0288664	0.575357
Wdr17	1159.44	-0.445392	0.204032	-2.18295	0.0290391	0.576849
Fam69b	838.366	0.744615	0.341171	2.18253	0.0290708	0.576881
Gtdc1	556.156	0.51623	0.236602	2.18185	0.0291208	0.577277
Cacna1b	4012.58	0.344292	0.158159	2.17688	0.0294894	0.577549
Cnbd2	66.4241	-1.3324	0.611728	-2.17809	0.0293996	0.577549
Dcaf11	381.493	-0.62907	0.288554	-2.18008	0.0292518	0.577549
Ephx4	98.5488	1.44498	0.66367	2.17726	0.0294612	0.577549
Gldn	820.8	-0.577668	0.265383	-2.17674	0.0295003	0.577549
Hnrnpa1	104.206	-1.05028	0.482576	-2.1764	0.0295254	0.577549
Mad1l1	165.515	0.867793	0.398693	2.17659	0.0295108	0.577549
Mturn	1898.66	0.478021	0.21946	2.17817	0.0293934	0.577549
Nxph2	97.6835	1.34115	0.615271	2.17977	0.0292747	0.577549
Prl	54.1613	4.04026	1.85497	2.17808	0.0294002	0.577549
Prpf19	2389.59	-0.309665	0.142207	-2.17756	0.0294388	0.577549
St6gal2	106.622	1.35915	0.624454	2.17654	0.0295151	0.577549
Rps6ka2	1646.2	0.394951	0.181512	2.1759	0.029563	0.577696
Ankra2	359.196	0.891356	0.410631	2.1707	0.0299541	0.580142
Asrgl1	1212.83	0.499849	0.230459	2.16893	0.0300879	0.580142
Cpt1a	487.139	-1.02119	0.470988	-2.1682	0.0301437	0.580142
Dnajc10	1851.78	-0.321433	0.148301	-2.16744	0.0302016	0.580142
Elavl2	1866.22	-0.310631	0.143311	-2.16754	0.0301937	0.580142
Galk1	112.399	1.23016	0.56707	2.16933	0.0300577	0.580142
Nnat	14661	0.420571	0.193815	2.16996	0.03001	0.580142
Nop9	139.866	-0.957952	0.441273	-2.17088	0.0299399	0.580142
Nr4a1	410.94	-0.70165	0.323605	-2.16823	0.0301413	0.580142
Pcdh17	9279.22	-0.221938	0.102254	-2.17046	0.0299724	0.580142
S100a10	149.685	0.929953	0.428454	2.17049	0.0299701	0.580142
Zfp287	275.612	-0.525169	0.241998	-2.17013	0.0299967	0.580142
Zmiz2	4105.99	0.262959	0.121054	2.17225	0.029837	0.580142
Rtkn	236.395	-0.800058	0.369297	-2.16643	0.030278	0.581029
Cirbp	642.612	0.695477	0.321224	2.16508	0.0303814	0.581228
Gpr125	333.276	-0.833284	0.384939	-2.16472	0.0304094	0.581228
2310045N01Rik	115.484	1.07078	0.495144	2.16256	0.0305749	0.582962
Atp11a	1761.53	0.444636	0.205731	2.16125	0.0306761	0.582962
Fam19a1	220.508	1.06065	0.490955	2.16038	0.0307429	0.582962
Il6ra	191.174	-1.28234	0.593183	-2.16179	0.0306341	0.582962
Trnp1	292.266	0.826665	0.38227	2.16252	0.0305782	0.582962
Ankrd55	470.839	0.773003	0.358276	2.15757	0.0309616	0.585375
Syt6	920.607	0.629533	0.291886	2.15678	0.0310229	0.585957
Egfem1	177.695	1.48587	0.689796	2.15408	0.0312342	0.589369
Adam1a	92.9982	-1.20404	0.559246	-2.15296	0.0313216	0.589453
Bsg	5968.38	-0.330948	0.153754	-2.15246	0.0313614	0.589453
Ccdc153	217.241	-1.05582	0.490468	-2.15268	0.0313437	0.589453
Clk4	1130.57	-0.527502	0.245053	-2.1526	0.0313499	0.589453
Cxxc4	1490.29	-0.433923	0.201689	-2.15145	0.031441	0.589794
Snrnp40	301.252	-0.792626	0.368409	-2.15149	0.0314377	0.589794
Casc4	3663.39	0.35303	0.164164	2.15046	0.0315185	0.58983
Ccdc106	365.895	-0.871038	0.405159	-2.14987	0.0315657	0.58983
Ttpal	1272.74	1.38366	0.643448	2.15038	0.0315254	0.58983
Grb14	227.538	-0.969909	0.451557	-2.14792	0.03172	0.590391
Rin3	73.2168	1.89807	0.883264	2.14893	0.0316402	0.590391
Skiv2l	1187.18	-0.42669	0.198667	-2.14776	0.0317325	0.590391
Best1	117.508	1.11449	0.519344	2.14595	0.031877	0.590477
Bok	161.065	1.08749	0.50663	2.14651	0.0318324	0.590477
C920006O11Rik	51.5799	-1.50174	0.699645	-2.14643	0.0318386	0.590477
Cap2	2661.68	0.449978	0.209656	2.14627	0.0318512	0.590477
Trnt1	364.56	-0.688625	0.320994	-2.14529	0.0319297	0.590884
Magel2	1750.4	-0.421739	0.196836	-2.14259	0.0321462	0.593747
9530091C08Rik	297.362	-0.99365	0.464014	-2.14142	0.03224	0.594907
Faf2	885.954	0.486074	0.227102	2.14033	0.0323277	0.595953
Ang	51.6796	-2.296	1.07331	-2.13917	0.032422	0.597119
Aldh1l1	224.737	-1.16855	0.547013	-2.13623	0.0326607	0.598473
Cdk14	2565.73	0.499469	0.233919	2.13523	0.0327424	0.598473
Lrrfip2	654.396	0.47876	0.224235	2.13509	0.0327539	0.598473
Tctn2	613.117	0.87469	0.409651	2.13521	0.032744	0.598473
Thbs1	169.676	1.46271	0.685143	2.1349	0.0327695	0.598473
Ttc17	997.637	-0.41935	0.196362	-2.13559	0.0327127	0.598473
Zmpste24	961.33	0.434326	0.203449	2.13482	0.032776	0.598473
Map3k2	1386.22	0.419216	0.196445	2.13401	0.032842	0.598815
AK129341	698.871	-0.510049	0.239172	-2.13256	0.0329605	0.600131
Pnpla7	177.309	-1.04757	0.491331	-2.1321	0.0329987	0.600258
Cblb	1867.16	-0.51973	0.243852	-2.13134	0.0330614	0.60083
Rnf11	1002.54	0.464807	0.218412	2.12812	0.0333269	0.60394
Slc41a2	778.861	0.496348	0.233191	2.1285	0.0332955	0.60394
Mkrn1	1045.23	0.53432	0.25137	2.12563	0.0335341	0.606715
Bbs1	1433.22	-0.498482	0.234887	-2.12222	0.0338191	0.607132
Bmp6	89.8189	-1.32447	0.623905	-2.12288	0.0337642	0.607132
Chl1	5814.45	-0.217278	0.102313	-2.12365	0.0336992	0.607132
Fam98c	96.9817	1.74129	0.819983	2.12357	0.0337064	0.607132
Gm10125	73.786	-1.64203	0.773131	-2.12387	0.0336809	0.607132
Pick1	421.723	-0.679366	0.320028	-2.12283	0.0337677	0.607132
Rell2	209.031	0.864455	0.407281	2.1225	0.0337957	0.607132
Dmkn	59.6421	1.72121	0.811788	2.12026	0.0339838	0.60952
Adam5	75.53	2.08752	0.98561	2.118	0.034175	0.609989
Cebpg	810.932	0.535405	0.252725	2.11853	0.0341304	0.609989
Crebl2	688.2	0.534089	0.252278	2.11706	0.0342544	0.609989
Hist2h4	78.5396	-1.24666	0.589312	-2.11546	0.0343911	0.609989
Kcnrg	62.277	2.10375	0.994308	2.1158	0.0343621	0.609989
Polr2j	411.201	-1.71157	0.809003	-2.11566	0.0343737	0.609989
Recql	228.16	-0.836436	0.394929	-2.11794	0.03418	0.609989
Vmac	153.383	1.19183	0.563313	2.11575	0.0343657	0.609989
Zkscan7	59.3036	-2.0344	0.961292	-2.11632	0.0343175	0.609989
Meg3	20825.4	-0.379398	0.179379	-2.11506	0.0344248	0.610024
E2f3	531.568	-0.597234	0.282634	-2.1131	0.0345925	0.611304
Prkar2a	2409.77	0.327236	0.15485	2.11325	0.0345793	0.611304
Grk5	315.17	-0.844141	0.399876	-2.111	0.0347719	0.612299
S1pr5	93.545	1.2266	0.581165	2.11058	0.0348082	0.612299
Tma7	252.301	0.554473	0.262601	2.11146	0.0347325	0.612299
Atpaf1	503.528	0.82064	0.389323	2.10786	0.0350428	0.614093
Col5a1	59.7435	-2.38538	1.13188	-2.10746	0.0350776	0.614093
Herc6	185.732	1.12065	0.531919	2.10681	0.0351339	0.614093
Idnk	274.487	0.71392	0.33872	2.1077	0.0350572	0.614093
Plod2	302.474	-0.8209	0.389483	-2.10767	0.0350596	0.614093
Tmed2	189.745	0.721454	0.342388	2.10712	0.0351067	0.614093
Rlbp1	53.5587	-2.16894	1.03063	-2.10448	0.0353369	0.617079
Aco1	426.903	0.700885	0.333353	2.10253	0.0355069	0.618922
Abcb10	503.371	0.586955	0.279225	2.10208	0.0355462	0.619045
Cdh19	151.303	0.780616	0.37162	2.10057	0.0356785	0.619468
Rab5c	983.038	0.428717	0.204119	2.10033	0.0356995	0.619468
Zfand1	116.892	0.930533	0.442886	2.10107	0.0356351	0.619468
Zscan20	68.5743	-1.12328	0.53456	-2.10131	0.0356139	0.619468
Ephb1	788.14	0.778588	0.371004	2.0986	0.0358526	0.620516
Tbc1d1	442.636	-0.595098	0.283626	-2.09818	0.0358891	0.620516
Rasgrf2	3331.37	0.342737	0.163523	2.09595	0.0360866	0.621797
Klc2	2394.7	0.354931	0.169408	2.09513	0.0361595	0.622391
Syt2	77.3779	1.32819	0.63458	2.09302	0.0363475	0.625067
Greb1	403.884	0.903069	0.431665	2.09206	0.0364332	0.625752
Rasgef1b	379.515	0.832519	0.397983	2.09184	0.0364525	0.625752
Gli3	664.754	0.499086	0.238683	2.091	0.0365278	0.625926
Rpp38	175.41	1.13197	0.541342	2.09105	0.0365233	0.625926
Rpusd2	331.432	1.064	0.508988	2.09042	0.0365805	0.626269
Foxn3	742.408	0.531221	0.254215	2.08965	0.036649	0.626883
Cd109	410.115	1.00193	0.479659	2.08884	0.0367218	0.627571
Dhx57	1491.09	-0.311649	0.149255	-2.08803	0.0367956	0.627912
Fam159b	115.133	-1.25253	0.5999	-2.0879	0.0368072	0.627912
Kcnk10	166.853	-1.56198	0.748342	-2.08726	0.036865	0.62802
Morn1	76.4192	-1.69527	0.812345	-2.08688	0.0368991	0.62802
Rrs1	176.268	-0.79031	0.378788	-2.08642	0.0369407	0.62802
Dap3	658.241	-0.52367	0.251254	-2.08422	0.0371399	0.628236
Fam228a	56.02	-1.64804	0.790522	-2.08474	0.0370925	0.628236
Iars	1470.73	-0.402071	0.192846	-2.08493	0.0370754	0.628236
Lacc1	79.9828	-1.77412	0.851272	-2.08408	0.0371532	0.628236
Pianp	5721.39	-0.322827	0.154831	-2.08503	0.0370664	0.628236
Xpo4	305.44	-0.552447	0.265066	-2.08419	0.0371431	0.628236
Dock5	358.785	-0.944072	0.453261	-2.08285	0.0372653	0.629578
Leo1	402.668	-0.74713	0.359072	-2.08072	0.0374592	0.632297
Snapc5	139.827	-1.26139	0.606363	-2.08025	0.0375026	0.632474
Pja1	3384.33	-0.332613	0.160011	-2.07869	0.0376458	0.633775
Ebf3	318.191	0.848536	0.408616	2.07661	0.0378375	0.634964
Jrkl	142.512	-0.998892	0.481065	-2.07642	0.0378555	0.634964
Sfxn1	1670.53	0.410578	0.197761	2.07613	0.0378817	0.634964
Dcaf10	688.826	0.683555	0.329403	2.07513	0.0379743	0.635408
Nploc4	1143.39	-0.389291	0.187587	-2.07525	0.0379632	0.635408
Atp10a	433.773	-0.852261	0.411481	-2.0712	0.03834	0.640432
Dlx1	1637.21	-0.438138	0.211649	-2.07012	0.0384413	0.640432
Wipf1	314.846	1.03127	0.49816	2.07017	0.0384366	0.640432
Etv1	860.484	-0.503247	0.243454	-2.06711	0.0387235	0.643687
Mme	270.543	-0.767739	0.371433	-2.06697	0.0387372	0.643687
Stxbp5l	4216.57	0.276091	0.133606	2.06646	0.0387851	0.643927
4931406C07Rik	395.89	0.941359	0.4557	2.06574	0.0388526	0.64449
Fezf1	75.7052	1.37472	0.66588	2.06452	0.0389685	0.645298
Amz2	523.235	0.573805	0.277992	2.06411	0.0390077	0.645391
Tomm34	934.108	0.435162	0.210866	2.06369	0.0390474	0.645491
Parp1	670.956	-0.420924	0.204015	-2.0632	0.0390934	0.645696
Ypel1	120.503	-1.19018	0.576977	-2.06278	0.0391335	0.645803
Ptprz1	28869.5	0.349469	0.169505	2.0617	0.039236	0.646939
BC031361	132.837	1.34538	0.653115	2.05994	0.0394043	0.649156
Gars	1252.63	0.359799	0.174808	2.05825	0.0395661	0.649355
Psmc4	595.494	0.616795	0.299684	2.05815	0.039576	0.649355
Rps4l	143.59	-0.924568	0.449245	-2.05805	0.0395853	0.649355
Dhx36	2093.06	0.378653	0.184181	2.05588	0.0397943	0.65167
Trmt61a	219.844	1.34934	0.656744	2.05459	0.0399189	0.653154
Lsm14a	1487.01	0.364495	0.177455	2.05401	0.0399743	0.653504
Gin1	144.789	0.894823	0.43578	2.05338	0.0400356	0.653573
Mtfp1	712.47	0.476884	0.232256	2.05327	0.0400466	0.653573
Pbrm1	5637.86	0.39532	0.192581	2.05275	0.040097	0.653702
Prdx5	1200.03	0.484166	0.236054	2.05108	0.0402588	0.653704
Irf2bp1	602.61	0.594438	0.289975	2.04996	0.040368	0.654922
Aatf	267.609	-0.790043	0.385501	-2.04939	0.0404239	0.655277
Dlk2	110.976	0.953446	0.465709	2.0473	0.0406284	0.655338
Klf9	2030.51	0.399826	0.195198	2.04831	0.0405294	0.655338
Rgs12	397.601	-0.675212	0.329812	-2.04726	0.0406324	0.655338
Rprm	577.539	0.497569	0.243015	2.04749	0.0406105	0.655338
Tti2	864.714	0.407903	0.199106	2.04867	0.0404941	0.655338
Tenm1	5124.1	0.317148	0.155041	2.04557	0.0407983	0.657463
Cmtm8	106.128	3.0011	1.46753	2.045	0.0408548	0.65782
Mgst3	119.347	1.01621	0.497244	2.0437	0.0409836	0.658572
Ncor2	7845.15	0.363344	0.17778	2.04378	0.0409751	0.658572
Mical2	2345.41	0.345108	0.168987	2.04221	0.0411304	0.660045
2700046G09Rik	105.663	1.24265	0.609173	2.0399	0.0413598	0.661892
Clybl	167.262	1.18342	0.580363	2.03911	0.0414389	0.661892
Hsdl2	404.922	0.49346	0.24196	2.03943	0.041407	0.661892
Trip4	749.742	0.482	0.236393	2.03898	0.0414522	0.661892
Akap17b	768.953	-0.596784	0.292851	-2.03784	0.0415655	0.662598
Bmi1	617.588	0.462869	0.227204	2.03724	0.0416261	0.662688
2310047M10Rik	167.322	-1.05315	0.517501	-2.03507	0.0418436	0.664268
3010001F23Rik	67.3947	-2.20039	1.08131	-2.03493	0.0418579	0.664268
Spred1	4120.73	0.356369	0.175154	2.03461	0.0418904	0.664268
Tnfaip1	861.826	0.45924	0.225678	2.03494	0.0418572	0.664268
Micu2	512.9	0.533657	0.262496	2.03301	0.0420515	0.664283
Skida1	138.6	-1.04366	0.513123	-2.03393	0.0419588	0.664283
Tor2a	129.904	-1.25367	0.616561	-2.03333	0.042019	0.664283
Fndc9	1428.47	0.420573	0.206922	2.03251	0.0421016	0.664528
Lrrc1	475.408	0.775709	0.381891	2.03123	0.0422318	0.665112
Lrrc18	52.0235	-1.62296	0.798834	-2.03166	0.042188	0.665112
Mapk4	966.781	0.411572	0.202735	2.0301	0.0423464	0.665112
Nars	3316.84	0.256621	0.126492	2.02875	0.0424836	0.665883
Skiv2l2	1454.09	-0.30425	0.149981	-2.0286	0.0424995	0.665883
Cep63	415.769	-0.686121	0.33837	-2.02772	0.0425884	0.666733
Slbp	297.683	0.77338	0.38169	2.0262	0.0427446	0.668152
Sptb	11620.1	0.288247	0.142287	2.02582	0.0427835	0.668152
1110012L19Rik	86.7118	-1.33337	0.659248	-2.02256	0.0431187	0.66927
Bcat2	84.9661	-1.46036	0.721553	-2.02391	0.0429791	0.66927
Ccdc34	457.97	-0.813991	0.402687	-2.0214	0.0432382	0.66927
Ddah1	2273.63	0.313602	0.154886	2.02473	0.0428947	0.66927
Faim	528.974	0.552158	0.272859	2.0236	0.043011	0.66927
Lemd2	104.162	1.17084	0.578812	2.02284	0.04309	0.66927
Ptpro	1849.46	0.394879	0.195287	2.02204	0.0431724	0.66927
Syap1	282.203	0.619063	0.30583	2.02421	0.042949	0.66927
Vmp1	1012	0.488738	0.24178	2.02142	0.0432368	0.66927
Taf12	90.0306	1.30354	0.645008	2.02096	0.0432837	0.669433
Limd1	261.097	-0.949625	0.470453	-2.01853	0.0435358	0.67117
Rab33b	805.426	0.48626	0.240821	2.01917	0.0434692	0.67117
Xpot	1858.94	0.367586	0.182094	2.01867	0.0435219	0.67117
Rhbdd3	57.8051	1.37433	0.681054	2.01795	0.0435968	0.671572
Spint1	163.187	-1.14037	0.56528	-2.01735	0.0436589	0.67199
Scube1	91.2519	1.32412	0.65676	2.01615	0.0437846	0.673385
Med13l	2447.47	0.354235	0.175732	2.01577	0.0438243	0.673457
Glmn	313.358	-0.741677	0.368157	-2.01457	0.0439501	0.674311
Eno4	178.817	-1.02959	0.511274	-2.01377	0.0440339	0.675058
Xpo6	2845	0.279406	0.138775	2.01338	0.0440752	0.675151
Acot13	354.349	0.785389	0.390994	2.0087	0.0445693	0.67575
Arl3	789.199	-0.479382	0.238418	-2.01068	0.0443591	0.67575
Cox11	260.518	0.71194	0.353993	2.01117	0.0443076	0.67575
Dlx1as	241.132	-0.811502	0.403405	-2.01163	0.0442587	0.67575
Fbxw8	511.546	0.796946	0.396406	2.01043	0.044386	0.67575
Kcnh8	125.967	1.43577	0.715111	2.00776	0.0446691	0.67575
Lenep	59.5736	1.56057	0.777424	2.00736	0.0447114	0.67575
Mcf2	532.019	0.893953	0.444317	2.01197	0.044223	0.67575
Nr2e1	274.249	-0.836374	0.416665	-2.00731	0.0447171	0.67575
Nr3c2	620.051	-0.51429	0.256193	-2.00743	0.0447037	0.67575
Rab21	2342.48	0.307423	0.153106	2.00791	0.044653	0.67575
Rprd1b	866.096	0.503426	0.250573	2.0091	0.0445267	0.67575
Slc24a1	57.8739	-1.79474	0.894233	-2.00702	0.0447475	0.67575
Thap3	148.162	-1.17034	0.58302	-2.00738	0.0447091	0.67575
U2af2	449.089	-0.54887	0.273531	-2.00661	0.0447915	0.675884
Cnot11	679.503	0.538595	0.268752	2.00406	0.0450634	0.676268
Ntpcr	70.6417	-1.39414	0.695551	-2.00437	0.0450307	0.676268
Scn3a	2736.34	-0.338759	0.168902	-2.00566	0.0448928	0.676268
Tgfa	366.26	0.680619	0.339437	2.00514	0.0449482	0.676268
Tgif1	116.168	1.80317	0.899629	2.00435	0.045033	0.676268
Ttc5	501.552	-0.59564	0.296948	-2.00587	0.0448698	0.676268
Mvk	135.764	-1.07267	0.535772	-2.0021	0.0452734	0.676369
Usb1	81.5412	1.80073	0.89945	2.00203	0.0452814	0.676369
Zfp775	164.334	-0.981597	0.48995	-2.00346	0.0451277	0.676369
Ank2	51161	0.374095	0.186938	2.00117	0.045374	0.676973
Nptx1	2381.47	0.366283	0.18305	2.001	0.0453924	0.676973
Ttc28	1222.29	0.635724	0.317841	2.00013	0.0454862	0.677847
Golga7	607.231	0.442728	0.221473	1.99901	0.0456068	0.678592
Zfand2b	110.74	-0.968388	0.48441	-1.99911	0.0455967	0.678592
Peli3	132.072	-1.19346	0.597279	-1.99817	0.0456984	0.678903
Atp6v0d1	2752.27	0.369367	0.185038	1.99616	0.0459162	0.680034
Inpp4a	3432.41	0.326293	0.163459	1.99619	0.0459138	0.680034
Bcl7b	379.261	0.507508	0.254543	1.9938	0.0461742	0.682803
Jakmip2	1047.8	-0.432504	0.21727	-1.99063	0.046522	0.686848
Fzd8	88.2596	1.2046	0.605502	1.98942	0.0466548	0.687263
Zfp397	849.822	0.547058	0.275028	1.98909	0.0466908	0.687267
Gstz1	506.364	-0.812176	0.408585	-1.98778	0.0468364	0.688882
Gtf2h4	79.5444	1.29301	0.650735	1.98699	0.0469231	0.68963
Tmem168	154.032	1.29416	0.651494	1.98644	0.046984	0.689997
Tshz3	224.597	0.748472	0.376874	1.986	0.0470329	0.690187
Foxp4	1194.37	-0.477488	0.240511	-1.98531	0.0471101	0.690266
Smad3	551.371	0.451173	0.227222	1.9856	0.0470774	0.690266
Ppat	792.66	0.483994	0.24391	1.98431	0.0472207	0.691359
Baiap2	1824.1	-0.349643	0.176362	-1.98253	0.0474202	0.693585
Gpr3	68.8314	1.59851	0.80658	1.98183	0.047498	0.693799
Hist1h2bc	58.8032	0.990225	0.499784	1.9813	0.0475572	0.693799
Tns3	1758.73	0.387606	0.195668	1.98094	0.0475984	0.693799
Kcnc3	732.255	0.438893	0.221601	1.98056	0.047641	0.693811
Atp9a	2487.17	0.32008	0.161658	1.97999	0.0477051	0.694217
Ccdc151	112.859	-1.04733	0.529757	-1.977	0.048042	0.69859
Rdx	1992.77	0.390506	0.19757	1.97655	0.0480926	0.698798
Cbln4	843.778	0.672561	0.340452	1.9755	0.0482119	0.69964
Thumpd3	225.266	0.60892	0.308252	1.97539	0.0482234	0.69964
Ldb1	1183.53	0.309573	0.156771	1.97469	0.0483035	0.699748
Fzd2	217.621	1.03726	0.525491	1.97389	0.0483941	0.700002
Galk2	223.396	0.758429	0.384197	1.97407	0.0483743	0.700002
Ick	926.878	0.445979	0.22615	1.97205	0.0486039	0.701979
Sept5	1976.95	0.442892	0.224719	1.97087	0.0487389	0.7034
Tbc1d22a	213.886	0.666069	0.338029	1.97045	0.0487867	0.703562
Tbrg4	641.469	0.682727	0.346649	1.9695	0.0488955	0.704602
Pkp2	121.556	1.08753	0.552349	1.96892	0.0489622	0.705033
Fhdc1	66.1031	-0.959183	0.487348	-1.96817	0.0490489	0.705636
Gm16973	118.265	-0.916153	0.465544	-1.96792	0.0490775	0.705636
C4b	271.876	0.72283	0.367425	1.96728	0.0491506	0.705774
Tmlhe	126.653	-0.966364	0.491239	-1.9672	0.0491606	0.705774
Kank2	440.868	-0.777318	0.395233	-1.96673	0.0492141	0.706014
Cenpu	51.3663	-2.09355	1.06657	-1.96288	0.0496602	0.706648
Fam129b	199.992	-0.704558	0.358875	-1.96324	0.0496183	0.706648
Mettl21a	139.615	1.00696	0.512826	1.96356	0.0495815	0.706648
Obfc1	96.3198	-1.24761	0.635099	-1.96443	0.0494806	0.706648
Pfn2	2331.87	0.308377	0.156902	1.96541	0.0493666	0.706648
Zc3h4	2245.71	0.432643	0.220134	1.96536	0.0493721	0.706648
Nelfb	498.22	-0.618789	0.315323	-1.9624	0.0497161	0.706882
Cant1	511.748	-0.588074	0.29986	-1.96116	0.04986	0.708193
Fam13c	650.976	0.477087	0.243358	1.96044	0.0499448	0.708193
Farsb	1423.68	-0.479313	0.24466	-1.9591	0.0501011	0.708193
Gpd1l	2164.31	0.424341	0.216757	1.95768	0.050267	0.708193
Lca5	413.834	-0.713273	0.364208	-1.95842	0.0501807	0.708193
Npdc1	1711.64	-0.362015	0.184739	-1.9596	0.0500421	0.708193
Phf20	2570.83	0.421106	0.214894	1.9596	0.0500427	0.708193
Tmem243	133.876	-1.03904	0.530711	-1.95783	0.0502496	0.708193
Tnrc6a	2734.29	-0.333178	0.169913	-1.96087	0.0498938	0.708193
Ubap1	515.286	-0.601456	0.307305	-1.9572	0.0503245	0.708193
Clic4	1801.89	0.374684	0.191548	1.95609	0.0504549	0.708342
Taf1b	381.36	0.549457	0.280802	1.95674	0.0503777	0.708342
Parp16	78.6742	1.04533	0.534903	1.95424	0.0506725	0.709969
D3Bwg0562e	3317.59	-0.304896	0.156284	-1.9509	0.0510684	0.713975
Brs3	397.054	-0.724879	0.371894	-1.94916	0.0512766	0.714026
Cacng3	617.404	0.505026	0.259156	1.94873	0.0513276	0.714026
Cd3eap	180.84	-0.941151	0.483035	-1.94841	0.0513658	0.714026
Ift52	424.285	0.686027	0.351897	1.94951	0.0512347	0.714026
Mzt1	781.434	0.401175	0.205936	1.94806	0.0514081	0.714026
Nucb1	777.631	-0.436048	0.223585	-1.95026	0.0511456	0.714026
Plekha8	371.041	0.739028	0.379333	1.94823	0.0513873	0.714026
Sgms2	254.178	-0.991306	0.508686	-1.94876	0.0513245	0.714026
Cand1	5232.96	0.337794	0.173648	1.94528	0.051741	0.71417
Fbxl19	545.523	0.661153	0.339739	1.94606	0.0516473	0.71417
Mns1	225.259	-0.912832	0.469073	-1.94603	0.0516508	0.71417
Mrrf	293.273	0.625778	0.321722	1.94509	0.0517642	0.71417
Mycn	102.357	0.897695	0.461167	1.94657	0.0515862	0.71417
Nop56	985.939	0.368523	0.189479	1.94493	0.0517831	0.71417
Spen	9251.87	0.37161	0.19109	1.94469	0.0518121	0.71417
Gria2	14953.8	-0.179237	0.0922517	-1.94292	0.0520264	0.715885
Aif1l	104.697	1.58837	0.819415	1.93842	0.0525725	0.716827
Btbd11	1442.51	0.421019	0.217161	1.93874	0.0525329	0.716827
Cd274	125.305	1.12741	0.580539	1.94201	0.0521363	0.716827
Cmtm4	4328.22	0.287164	0.147995	1.94036	0.0523364	0.716827
E030019B13Rik	67.8081	-1.33771	0.689645	-1.93971	0.0524149	0.716827
Hcn4	431.986	0.74858	0.386144	1.9386	0.05255	0.716827
Jag1	108.53	1.10389	0.568722	1.94101	0.0522573	0.716827
Jdp2	201.562	0.813611	0.41981	1.93805	0.0526173	0.716827
Nt5c3b	191.06	0.848302	0.437102	1.94074	0.0522895	0.716827
Trex1	122.664	-1.42845	0.737038	-1.9381	0.0526111	0.716827
Amot	1284.63	0.409121	0.211182	1.9373	0.0527092	0.71757
Alg14	110.121	1.04414	0.539366	1.93586	0.0528844	0.717814
Axin2	603.106	-0.553681	0.285946	-1.93631	0.0528298	0.717814
Gm6297	63.0384	-1.79759	0.92906	-1.93485	0.0530093	0.717814
Hipk4	560.088	-0.498984	0.257911	-1.93472	0.0530251	0.717814
Lpl	127.889	-0.938601	0.484723	-1.93637	0.0528226	0.717814
Pcbd2	176.172	-0.829148	0.42868	-1.93419	0.0530898	0.717814
Runx1t1	1839.59	-0.369406	0.190977	-1.93429	0.0530771	0.717814
Zc3h7a	689.299	-0.629276	0.325074	-1.93579	0.0528934	0.717814
2310035C23Rik	2384.4	-0.263518	0.136476	-1.93088	0.0534984	0.720188
Gart	316.862	0.638636	0.330661	1.93139	0.0534348	0.720188
Gm5468	62.1669	-2.06399	1.06886	-1.93101	0.0534817	0.720188
Pam16	171.724	0.800971	0.414828	1.93085	0.0535014	0.720188
Has1	103.387	-1.27987	0.663282	-1.9296	0.0536559	0.720752
Ttc39c	214.288	0.717547	0.371832	1.92976	0.0536362	0.720752
Chd7	687.028	-0.428234	0.222004	-1.92895	0.053737	0.721338
Fam107a	3246.67	0.274798	0.142531	1.92799	0.0538569	0.721983
Lbh	833.663	-0.486965	0.252581	-1.92796	0.0538603	0.721983
Cript	899.538	0.434518	0.225727	1.92497	0.0542327	0.724951
Prkab1	137.952	-1.1501	0.597396	-1.92518	0.0542066	0.724951
Epha8	80.603	-2.00138	1.03995	-1.92449	0.0542926	0.725049
Junb	151.158	-1.12799	0.5862	-1.92423	0.0543255	0.725049
Mlh1	230.258	-0.623588	0.324587	-1.92117	0.0547103	0.72779
Pkmyt1	68.5588	-1.73073	0.900617	-1.92171	0.0546417	0.72779
Tln1	730.25	0.548646	0.285567	1.92125	0.0547001	0.72779
Pias4	158.667	-0.994306	0.517933	-1.91976	0.0548883	0.729149
Atp7b	145.103	-1.1861	0.618917	-1.91641	0.055313	0.729744
Fmo2	98.1528	1.49628	0.780752	1.91646	0.0553061	0.729744
Fndc4	241.238	-0.749641	0.390946	-1.91751	0.0551736	0.729744
Gtf2ird1	297.832	-0.749359	0.390685	-1.91806	0.0551031	0.729744
Hcn3	402.041	-0.752891	0.392779	-1.91683	0.0552594	0.729744
Map3k11	390.849	0.512183	0.267238	1.91658	0.0552914	0.729744
Oxnad1	182.257	-1.06171	0.55372	-1.91741	0.0551862	0.729744
Pex3	377.869	0.645964	0.336727	1.91836	0.0550649	0.729744
Shq1	62.938	1.24537	0.649301	1.91802	0.0551089	0.729744
Igf2r	1799.08	-0.294345	0.153675	-1.91536	0.055446	0.730996
Coil	228.782	-0.799703	0.417924	-1.91351	0.0556824	0.732104
Rps14	663.222	0.515825	0.269558	1.91359	0.0556725	0.732104
Gstcd	102.303	-1.22557	0.640725	-1.91278	0.055776	0.732833
Pcdhga4	321.706	0.671543	0.351328	1.91144	0.0559478	0.734086
Tcf7l2	703.584	0.581858	0.304494	1.9109	0.0560176	0.7345
Atp6v1g2	8370.86	-0.253497	0.132887	-1.90762	0.0564407	0.734603
Cd164	1698.48	0.334238	0.175173	1.90804	0.0563859	0.734603
Cul3	3356.17	0.287134	0.150531	1.90748	0.0564583	0.734603
Fam136a	128.308	-0.802972	0.420712	-1.9086	0.0563138	0.734603
Lama2	491.108	0.6229	0.326269	1.90916	0.0562413	0.734603
Mad2l1	235.056	0.946736	0.49608	1.90843	0.0563351	0.734603
Rab40b	248.506	0.787035	0.412451	1.90819	0.0563666	0.734603
Rbm27	2724.37	-0.239288	0.12546	-1.90728	0.0564844	0.734603
Stx1b	2652.24	-0.34573	0.181133	-1.90871	0.0563001	0.734603
Ufm1	565.053	0.527036	0.275892	1.91029	0.0560954	0.734603
Scn9a	718.003	-0.371564	0.194897	-1.90646	0.0565903	0.735014
Mynn	1072.44	-0.666339	0.349661	-1.90567	0.0566931	0.735326
Phospho2	401.096	0.627968	0.329489	1.90589	0.0566649	0.735326
Siah3	114.644	1.51979	0.798379	1.90359	0.0569633	0.735758
Zfp462	3454.83	0.21224	0.111526	1.90306	0.0570328	0.735758
Cldn25	1199.39	0.405834	0.213428	1.9015	0.0572362	0.736186
Ddx21	368.688	0.629901	0.331262	1.90152	0.0572343	0.736186
Dhrs3	298.983	-1.03761	0.54581	-1.90105	0.057296	0.736186
Ttn	448.73	-0.564535	0.296827	-1.9019	0.0571845	0.736186
Xpc	189.13	-0.771793	0.405982	-1.90105	0.057295	0.736186
Cnot6l	1690.91	-0.398224	0.20961	-1.89983	0.0574552	0.736754
Ppp2r5d	1764.31	0.594823	0.313076	1.89993	0.0574422	0.736754
Senp3	569.211	0.59849	0.314971	1.90014	0.0574148	0.736754
Acsl1	1375.35	-0.477699	0.251708	-1.89783	0.0577185	0.736783
Arl6ip1	5697.54	0.34226	0.180211	1.89922	0.0575353	0.736783
Fam160b1	808.9	-0.37601	0.198132	-1.89777	0.057726	0.736783
Gas6	1255.84	0.442658	0.233242	1.89785	0.0577157	0.736783
Mki67	198.537	1.30389	0.686858	1.89835	0.0576503	0.736783
Osbpl1a	795.548	0.458332	0.241422	1.89847	0.0576341	0.736783
Plxna2	4033.65	0.251798	0.13259	1.89907	0.0575555	0.736783
Magi3	1728.97	0.294059	0.155016	1.89696	0.0578331	0.737412
Blcap	2249.09	-0.347139	0.183139	-1.8955	0.058026	0.739139
Ankrd24	344.228	-0.931681	0.491776	-1.89453	0.0581554	0.73954
Lzts3	643.621	0.528693	0.27905	1.89461	0.0581435	0.73954
Myo7a	914.993	-0.631741	0.333531	-1.8941	0.0582115	0.73954
Pet100	187.224	0.964444	0.509123	1.89432	0.0581821	0.73954
B4galnt1	1457.08	0.294548	0.15557	1.89335	0.0583119	0.740325
2610015P09Rik	211.284	0.772165	0.408097	1.89211	0.0584761	0.740411
Mphosph8	1142.52	-0.330656	0.174742	-1.89225	0.0584572	0.740411
Rptor	1737.6	0.328032	0.173382	1.89196	0.0584959	0.740411
Arpc5	2322.19	-0.398355	0.210769	-1.89001	0.0587569	0.741137
Ddx19a	333.672	-0.858008	0.454035	-1.88974	0.0587928	0.741137
Fbxo27	111.205	-1.15226	0.609763	-1.88968	0.0588002	0.741137
Plin3	59.7529	1.32318	0.7	1.89026	0.0587234	0.741137
Gm13446	106.215	-1.45993	0.77311	-1.88839	0.0589735	0.741861
Heatr6	583.55	-0.471124	0.249475	-1.88846	0.058964	0.741861
Muc6	250.526	-0.729046	0.386041	-1.88852	0.0589559	0.741861
Tex2	2975.1	-0.31897	0.168942	-1.88805	0.0590196	0.741955
Slc25a5	549.891	0.409818	0.217104	1.88766	0.0590716	0.742123
Exoc6b	2776.03	0.241505	0.127977	1.8871	0.059147	0.742584
Man1a	489.354	-0.469344	0.248793	-1.88648	0.0592302	0.743143
Rgs3	170.392	0.735726	0.39007	1.88614	0.0592762	0.743235
Dcn	122.531	-1.59621	0.846587	-1.88546	0.0593671	0.74389
Fam114a2	320.347	-0.748583	0.397217	-1.88457	0.0594879	0.744917
Tubgcp4	504.351	-0.557039	0.29567	-1.88399	0.0595666	0.745417
Fgf10	116.932	-1.08879	0.57832	-1.88268	0.0597435	0.74625
Prkcdbp	82.4851	-1.45089	0.770773	-1.88239	0.0597836	0.74625
Rgp1	424.157	-0.694	0.368688	-1.88235	0.0597884	0.74625
Fam72a	50.6598	3.53936	1.88106	1.88158	0.0598937	0.746584
Pin1	513.986	-0.555327	0.295101	-1.88182	0.0598606	0.746584
Sfswap	699.51	-0.480915	0.25563	-1.88129	0.0599323	0.746584
Il6st	3092.75	0.353693	0.188115	1.88019	0.0600818	0.747032
Pitpnm3	3639.51	0.314554	0.167301	1.88017	0.0600845	0.747032
Pde9a	290.283	0.821672	0.43727	1.8791	0.0602314	0.74789
9430015G10Rik	213.901	-0.839555	0.447018	-1.87812	0.0603646	0.748093
Atg5	192.71	0.702297	0.373879	1.87841	0.0603256	0.748093
BC005561	648.074	-0.625191	0.332841	-1.87835	0.0603331	0.748093
Ccdc170	127.353	-1.492	0.795003	-1.87673	0.0605554	0.749974
C230052I12Rik	104.693	-1.53659	0.819148	-1.87583	0.060678	0.750785
Cnpy2	502.346	-0.60992	0.325203	-1.87551	0.0607232	0.750785
Ppp2r4	1800.56	-0.259355	0.138318	-1.87507	0.0607833	0.75086
Ern1	165.69	-0.691673	0.369044	-1.87423	0.0608989	0.751101
Oscp1	412.278	0.6207	0.331204	1.87407	0.0609201	0.751101
Plekhg3	237.555	0.859493	0.458528	1.87446	0.0608672	0.751101
Rnf220	2384.02	0.223494	0.119286	1.8736	0.0609852	0.75142
Nagk	252.641	-0.732874	0.391288	-1.87298	0.0610713	0.751836
Npy2r	672.565	0.570699	0.304732	1.87279	0.0610972	0.751836
Fam213a	2431.45	0.3967	0.211878	1.8723	0.0611649	0.752187
Cc2d1a	749.188	-0.617217	0.330284	-1.86875	0.0616577	0.753097
Cyc1	1279.51	-0.345381	0.184787	-1.86907	0.061613	0.753097
D030028A08Rik	91.1016	-1.54705	0.827892	-1.86866	0.0616702	0.753097
Fem1a	971.771	0.501075	0.268038	1.86942	0.0615646	0.753097
Gbas	908.608	-0.286767	0.153362	-1.86987	0.061502	0.753097
Gpaa1	227.531	0.647308	0.346242	1.86953	0.0615498	0.753097
Lrrc14b	132.595	0.855286	0.457302	1.87029	0.0614441	0.753097
Pcdhb12	105.498	-1.07183	0.572937	-1.87077	0.0613768	0.753097
Pde8b	1640.49	-0.344044	0.184049	-1.86931	0.0615802	0.753097
Prdm5	139.756	1.21777	0.650743	1.87135	0.0612964	0.753097
Sec23a	2145.93	0.373848	0.19993	1.86989	0.0614987	0.753097
Tas1r3	54.8383	1.82982	0.98099	1.86528	0.0621418	0.757412
Abcd1	266.195	-0.960185	0.51622	-1.86003	0.0628814	0.757484
Actr10	3079.92	-0.233652	0.125553	-1.86099	0.0627453	0.757484
Anapc7	470.546	0.733082	0.394077	1.86025	0.06285	0.757484
Apex2	136.637	-0.900117	0.483049	-1.86341	0.0624046	0.757484
B630019K06Rik	890.275	0.369322	0.198295	1.86249	0.0625346	0.757484
Cacna1g	1360.44	0.40487	0.217678	1.85995	0.0628929	0.757484
Fbxo33	692.994	0.451318	0.242611	1.86025	0.0628499	0.757484
Lrrc20	160.605	-1.19612	0.643019	-1.86016	0.0628634	0.757484
Mlxip	624.272	-0.617616	0.331366	-1.86385	0.0623424	0.757484
Pbx3	632.221	0.438031	0.235402	1.86078	0.0627747	0.757484
Pcgf2	938.47	-0.514164	0.276081	-1.86237	0.0625512	0.757484
Tcf7	148.938	3.39402	1.82207	1.86273	0.0625006	0.757484
Tmem39a	351.895	-0.840427	0.451505	-1.86139	0.062689	0.757484
Fam120c	3880.89	0.332187	0.178675	1.85916	0.0630038	0.758296
Myef2	760.478	0.358393	0.193	1.85696	0.0633174	0.761593
Aste1	226.415	-0.949696	0.511781	-1.85567	0.063501	0.761638
Ccar1	2000.42	-0.306419	0.165236	-1.85443	0.063678	0.761638
Cenpt	175.892	-1.01641	0.548025	-1.85469	0.0636411	0.761638
Erlin2	1721.84	0.350239	0.188747	1.8556	0.0635105	0.761638
Gm16894	58.9831	1.86423	1.00524	1.85451	0.0636668	0.761638
Nif3l1	249.854	0.641326	0.345713	1.85508	0.0635846	0.761638
Rnf180	259.971	0.675744	0.364036	1.85626	0.0634168	0.761638
Rnf4	1709.63	0.420874	0.226687	1.85663	0.0633641	0.761638
Exph5	207.653	0.860713	0.464389	1.85343	0.0638203	0.762217
Pogk	1133.08	0.372607	0.201055	1.85326	0.0638455	0.762217
Nos1	1200.21	0.435147	0.234853	1.85285	0.0639039	0.76244
Pigu	442.151	-0.580902	0.313746	-1.8515	0.0640975	0.76352
Tmem212	183.042	1.07067	0.578223	1.85165	0.0640762	0.76352
Cryl1	73.5928	1.42289	0.768802	1.85079	0.0642001	0.764067
Maml3	420.611	-0.696183	0.376486	-1.84916	0.0644346	0.764067
Pcdhgc5	1187.07	-0.446353	0.241343	-1.84945	0.0643925	0.764067
Srpk2	2322.23	0.293737	0.158792	1.84983	0.0643387	0.764067
Foxo4	53.9718	-1.08363	0.586198	-1.84857	0.0645205	0.764102
Dnah1	2602.84	-0.317211	0.171715	-1.84731	0.0647017	0.765776
Ndufc2	1273.53	0.423826	0.229489	1.84682	0.0647728	0.766145
Pdpk1	5155.27	0.248036	0.134344	1.84628	0.0648518	0.766608
Acpl2	276.361	-0.715029	0.387993	-1.84289	0.0653448	0.767004
Cfdp1	1140.38	-0.430018	0.233309	-1.84313	0.0653106	0.767004
Dcakd	878.571	0.505136	0.273886	1.84433	0.065135	0.767004
Dnajb13	68.9723	-1.74447	0.94519	-1.84563	0.0649454	0.767004
Gdpd2	689.663	-0.784439	0.425311	-1.84439	0.0651264	0.767004
Ica1l	966.551	0.417306	0.226424	1.84302	0.0653254	0.767004
Nmral1	166.651	0.824793	0.447328	1.84382	0.0652094	0.767004
Slc15a4	242.61	-0.738936	0.400458	-1.84523	0.0650044	0.767004
Zkscan4	69.4651	-1.48568	0.805674	-1.84402	0.0651803	0.767004
Esyt2	1543.46	0.28589	0.155218	1.84186	0.0654954	0.767013
Katnbl1	314.847	0.703167	0.381812	1.84166	0.0655249	0.767013
Pcdh7	7762.38	-0.183467	0.0995952	-1.84212	0.0654573	0.767013
Pdik1l	477.048	-0.567439	0.30801	-1.84228	0.0654349	0.767013
Akr1b10	174.357	-1.28114	0.696282	-1.83998	0.0657713	0.767579
Zcchc11	1917.24	-0.335251	0.182205	-1.83997	0.0657731	0.767579
Akt2	293.016	-0.725424	0.394575	-1.83849	0.0659896	0.767969
Kazn	6216.58	0.253418	0.137775	1.83936	0.0658618	0.767969
Ntmt1	90.9996	0.968781	0.526796	1.83901	0.0659143	0.767969
Plaa	1230.07	0.390281	0.212259	1.8387	0.0659589	0.767969
Tarsl2	704.054	0.523367	0.284787	1.83775	0.0660991	0.768481
Zfp94	131.645	0.867655	0.472183	1.83754	0.0661305	0.768481
March1	1150.1	-0.340982	0.18562	-1.83699	0.0662113	0.768491
Cmpk1	883.242	-0.568073	0.309212	-1.83716	0.0661861	0.768491
Ctxn2	187.328	-0.864951	0.471032	-1.83629	0.066315	0.768554
Hist2h2ab	72.7568	-1.13136	0.61625	-1.83588	0.0663748	0.768554
Trim16	105.287	-2.84601	1.55011	-1.836	0.0663578	0.768554
Hdac9	1115.17	-0.456107	0.248642	-1.83439	0.0665955	0.76982
Rufy2	1345	-0.406434	0.221572	-1.83432	0.0666063	0.76982
Slc12a4	111.012	1.0607	0.578088	1.83483	0.0665304	0.76982
Ptpn4	2188.85	0.256726	0.140087	1.83261	0.0668601	0.771594
Tmem200a	312.735	0.753057	0.411011	1.83221	0.0669205	0.771594
Ubald1	971.392	-0.340378	0.185704	-1.83291	0.066816	0.771594
Eogt	1022.88	-0.531294	0.290048	-1.83174	0.0669895	0.77176
Rgs5	905.853	0.639033	0.348981	1.83114	0.0670798	0.77176
Sfr1	1076	-0.33099	0.180793	-1.83076	0.0671358	0.77176
Rgs22	280.294	-0.855841	0.467677	-1.82998	0.0672528	0.772643
F5	104.885	1.30038	0.710822	1.82941	0.0673385	0.772704
Pglyrp1	177.939	1.04583	0.571676	1.82942	0.067337	0.772704
Bin3	80.7915	1.20485	0.659392	1.82721	0.0676683	0.772794
Cdadc1	1246.91	-0.412804	0.225821	-1.82801	0.0675476	0.772794
Itsn1	4969.91	0.179296	0.0981051	1.82759	0.0676109	0.772794
Pphln1	1660.4	0.431283	0.236006	1.82742	0.0676362	0.772794
Qsox1	257.042	0.853982	0.466894	1.82907	0.067389	0.772794
Sdf4	5010.99	-0.224528	0.122863	-1.82747	0.0676289	0.772794
Anapc13	329.956	-0.579434	0.317515	-1.8249	0.068016	0.773364
Csde1	5903.65	0.195581	0.107158	1.82517	0.0679755	0.773364
Fbln7	222.748	-0.809427	0.443579	-1.82477	0.0680364	0.773364
Gapdhs	124.919	-1.1998	0.657517	-1.82474	0.0680402	0.773364
Gm15663	229.202	-0.896134	0.490791	-1.8259	0.0678659	0.773364
Hvcn1	67.6787	-1.7837	0.976766	-1.82612	0.0678318	0.773364
Mkl2	14220.3	0.204708	0.112073	1.82657	0.0677647	0.773364
Shisa9	1948.29	0.299559	0.164122	1.82522	0.0679671	0.773364
Cct3	638.231	0.434283	0.238156	1.82353	0.0682237	0.774076
Tmem201	1035.7	-0.562473	0.308409	-1.82379	0.0681842	0.774076
Stam	1705.13	0.326012	0.178821	1.82311	0.068286	0.774324
Dlgap1	6598.33	0.257831	0.14168	1.81981	0.0687872	0.776263
Fars2	113.993	0.868285	0.476871	1.8208	0.0686377	0.776263
Irgm1	72.6951	0.953252	0.523794	1.8199	0.0687746	0.776263
Prmt1	461.457	-0.618748	0.340047	-1.8196	0.0688206	0.776263
Sac3d1	56.5976	1.11168	0.610607	1.82062	0.0686647	0.776263
Slc37a4	82.6008	1.36688	0.750916	1.82029	0.0687153	0.776263
9130011E15Rik	335.604	0.488375	0.268786	1.81697	0.069222	0.777075
Abat	7007.24	0.233055	0.12832	1.8162	0.069339	0.777075
Amdhd2	106.61	-0.788866	0.434481	-1.81565	0.0694238	0.777075
Asic1	1466.38	-0.391318	0.215406	-1.81666	0.0692697	0.777075
Efcab12	215.229	-1.25131	0.688645	-1.81706	0.0692087	0.777075
Gcsh	740.903	0.366937	0.20204	1.81616	0.0693455	0.777075
Gpr52	116.57	0.788632	0.434292	1.8159	0.0693854	0.777075
Jpx	153.817	-1.40689	0.774979	-1.81539	0.0694639	0.777075
Lrtm1	95.739	1.34939	0.742148	1.81822	0.0690305	0.777075
Mettl20	51.6774	1.2068	0.664137	1.8171	0.0692022	0.777075
Ulk2	2284.77	0.349081	0.192314	1.81516	0.0694995	0.777075
Dgka	190.334	-1.23168	0.678801	-1.8145	0.0696012	0.777513
Ube2q1	1710.74	0.295249	0.162755	1.81407	0.0696669	0.777513
Zfp1	392.257	0.664968	0.366786	1.81296	0.0698379	0.778142
Sec22c	948.25	0.602915	0.332927	1.81095	0.0701487	0.780247
Trib1	370.989	0.857689	0.473525	1.81129	0.0700964	0.780247
Fam213b	291.279	0.539288	0.297935	1.81009	0.0702821	0.780375
Slmo1	660.34	0.579294	0.320002	1.81028	0.0702518	0.780375
Zfp13	111.796	0.872351	0.481936	1.8101	0.0702806	0.780375
Nkd1	116.084	-0.91156	0.503732	-1.80961	0.0703561	0.780746
Stk17b	157.15	1.05252	0.581768	1.80917	0.0704242	0.78105
Tmem163	352.782	0.715569	0.395688	1.80842	0.0705415	0.781899
Aars2	133.117	-0.820787	0.45439	-1.80635	0.0708637	0.782555
Ikbkb	308.684	0.590639	0.327136	1.80548	0.0709988	0.782555
Itga3	587.065	-0.56741	0.314145	-1.80621	0.0708863	0.782555
Mars2	176.747	0.764083	0.422942	1.80659	0.0708259	0.782555
Sh2b2	63.9723	-1.18791	0.657508	-1.80669	0.0708112	0.782555
Sh3gl1	476.544	-0.656684	0.363279	-1.80766	0.0706598	0.782555
Slc12a5	7934.34	0.198314	0.109816	1.80588	0.0709376	0.782555
Smarca1	1004.76	0.368646	0.203985	1.80722	0.0707279	0.782555
Gigyf1	556.714	0.466652	0.258667	1.80406	0.0712217	0.784043
Serpine2	2303.1	-0.409234	0.226876	-1.80378	0.0712655	0.784043
Slc16a7	151.727	-0.882324	0.489083	-1.80404	0.0712255	0.784043
Cenpo	84.4766	-1.03267	0.57278	-1.80291	0.0714026	0.78434
Zmynd10	256.607	-0.802451	0.445111	-1.80281	0.0714182	0.78434
Actn2	218.551	0.740758	0.411378	1.80067	0.0717542	0.784478
Amer3	379.487	-0.748121	0.415383	-1.80104	0.0716967	0.784478
Jak1	2747.95	0.227833	0.12646	1.80163	0.0716042	0.784478
Ppih	181.502	-1.17155	0.650309	-1.80153	0.0716197	0.784478
Unc45a	411.279	0.613526	0.340684	1.80086	0.0717245	0.784478
9430023L20Rik	108.448	-0.962892	0.535529	-1.79802	0.0721738	0.786512
Dagla	1619.32	0.358649	0.199477	1.79794	0.072186	0.786512
Hdx	395.829	0.619073	0.344211	1.79853	0.0720932	0.786512
Pcdha5	121.173	-1.14421	0.636279	-1.79828	0.0721327	0.786512
Ptdss2	231.721	-0.661726	0.367921	-1.79856	0.0720889	0.786512
Lrrc4c	3423.97	-0.303924	0.169128	-1.79701	0.0723348	0.787686
St6galnac4	150.477	-0.735549	0.409449	-1.79644	0.0724252	0.788224
Tmeff2	2159.72	-0.296795	0.165321	-1.79527	0.0726113	0.789036
Zfp583	158.962	0.851363	0.474246	1.79519	0.072623	0.789036
2810021J22Rik	300.383	0.746659	0.417132	1.78998	0.0734564	0.790256
Gde1	794.129	0.418357	0.233609	1.79085	0.073318	0.790256
Hlf	3295.11	0.366557	0.204781	1.78999	0.0734549	0.790256
Hspe1	424.895	-0.457796	0.255302	-1.79315	0.0729482	0.790256
Irak2	222.635	0.832812	0.464764	1.7919	0.0731483	0.790256
Nid2	73.1482	-1.12087	0.625421	-1.79219	0.0731025	0.790256
Ogdh	4387.9	0.236532	0.131912	1.7931	0.0729565	0.790256
Prkrip1	293.79	-0.740107	0.412784	-1.79297	0.0729783	0.790256
Ptn	1515.19	-0.402544	0.224878	-1.79005	0.0734456	0.790256
Rffl	300.38	0.858327	0.479497	1.79006	0.0734445	0.790256
Senp1	598.324	-0.436977	0.243661	-1.79338	0.0729121	0.790256
Sgsm1	3016.96	0.244992	0.136891	1.78969	0.0735036	0.790256
Tox3	466.958	-0.519145	0.289671	-1.79219	0.0731027	0.790256
Uba7	82.7395	1.63692	0.913142	1.79262	0.0730336	0.790256
Vwa9	451.44	-0.496842	0.277552	-1.79009	0.0734396	0.790256
Wash	272.016	-0.793171	0.442886	-1.79091	0.073307	0.790256
Agrn	1621.93	-0.331453	0.185296	-1.78878	0.0736508	0.791011
Rps6ka4	220.365	-0.62636	0.350284	-1.78815	0.0737519	0.791011
Tmem108	740.636	0.528509	0.295513	1.78845	0.0737038	0.791011
Ccnj	146.893	0.891939	0.498937	1.78768	0.073828	0.791156
Exoc2	2312.86	0.883445	0.49422	1.78756	0.0738478	0.791156
Dlec1	353.31	-0.779122	0.436249	-1.78596	0.0741059	0.793479
Akt1s1	155.746	-0.705943	0.396873	-1.77876	0.0752789	0.795356
Alas2	77.9884	-1.18852	0.667529	-1.78048	0.0749979	0.795356
Cckbr	370.808	-0.440273	0.247167	-1.78128	0.0748674	0.795356
Dhrs13	62.7858	-1.05047	0.590583	-1.7787	0.0752881	0.795356
Emg1	134.793	0.808474	0.454551	1.77862	0.0753021	0.795356
Exo5	207.786	-0.996898	0.560267	-1.77933	0.075186	0.795356
Gosr1	851.728	0.386401	0.216819	1.78214	0.0747267	0.795356
Hk2	157.454	1.22106	0.684759	1.7832	0.0745545	0.795356
Htr1b	147.791	-0.867587	0.487177	-1.78085	0.0749376	0.795356
Lifr	2098.76	0.297407	0.16706	1.78024	0.0750362	0.795356
Maea	977.668	0.317158	0.177818	1.78361	0.0744868	0.795356
Mavs	358.39	0.53195	0.299107	1.77846	0.0753287	0.795356
Mob3a	124.791	-1.03624	0.581895	-1.7808	0.0749458	0.795356
Nt5dc3	1909.24	0.336873	0.188953	1.78284	0.0746131	0.795356
Plekha1	1837.31	0.232088	0.130389	1.77997	0.0750806	0.795356
Prkch	86.5076	0.895605	0.502699	1.78159	0.0748157	0.795356
Rprd2	3859.78	-0.329335	0.184946	-1.78071	0.0749604	0.795356
Spg20	900.981	0.404213	0.226985	1.78079	0.0749465	0.795356
Sptssa	214.533	-0.567035	0.318518	-1.78023	0.0750387	0.795356
3110043O21Rik	473.51	-0.511438	0.288851	-1.77059	0.0766283	0.79595
Acadm	247.278	0.546724	0.308242	1.77368	0.0761154	0.79595
Ap3b1	1202.98	-0.345536	0.194491	-1.77662	0.0756306	0.79595
Apaf1	351.902	0.733183	0.412708	1.77652	0.0756477	0.79595
Arf5	160.43	-0.771417	0.435303	-1.77214	0.0763717	0.79595
Ccrn4l	990.059	0.322762	0.182338	1.77013	0.0767058	0.79595
Cdh9	235.628	-1.13914	0.64091	-1.77738	0.0755056	0.79595
Cthrc1	58.7357	1.34825	0.759992	1.77403	0.076058	0.79595
D16Ertd472e	231.252	0.666892	0.375573	1.77567	0.0757879	0.79595
Dgki	596.137	-0.40995	0.231446	-1.77125	0.0765192	0.79595
Dok6	134.976	0.775283	0.437475	1.77218	0.0763652	0.79595
Fam20a	192.401	-1.15197	0.649678	-1.77314	0.0762061	0.79595
Fyb	230.495	-1.00034	0.56426	-1.77284	0.076256	0.79595
Galnt1	672.962	-0.445131	0.251293	-1.77136	0.0765004	0.79595
Glrx5	206.8	0.633884	0.358131	1.76998	0.0767305	0.79595
Igf1	65.0354	1.12773	0.637162	1.76992	0.0767401	0.79595
Kcnf1	1085.58	0.335306	0.188721	1.77673	0.0756123	0.79595
Klhl29	1034.29	0.37662	0.21265	1.77108	0.0765477	0.79595
Lmo2	66.633	1.17244	0.661864	1.77143	0.0764895	0.79595
Map3k3	181.944	-0.780833	0.439594	-1.77626	0.0756901	0.79595
Marcks	3283.67	0.233016	0.131422	1.77303	0.0762238	0.79595
Pafah1b2	7269.44	0.222632	0.125672	1.77153	0.076473	0.79595
Pdgfb	263.136	1.10791	0.625395	1.77153	0.0764718	0.79595
Ppp2ca	4214.78	0.210356	0.118485	1.77538	0.0758348	0.79595
Rpe	403.178	-0.549673	0.310201	-1.77199	0.0763965	0.79595
Selk	752.087	0.314408	0.177479	1.77152	0.0764744	0.79595
Slc35a1	305.602	-0.841988	0.474566	-1.77423	0.0760254	0.79595
Tbc1d25	319.052	0.880876	0.49748	1.77067	0.0766149	0.79595
Tinagl1	99.3244	1.59895	0.902038	1.7726	0.0762954	0.79595
Uqcr11	363.908	0.453978	0.255866	1.77428	0.0760174	0.79595
1110008P14Rik	282.859	-0.684921	0.387066	-1.76952	0.0768071	0.795997
Hmox2	313.818	-0.564878	0.319248	-1.7694	0.0768274	0.795997
2610005L07Rik	140.909	-0.616586	0.348706	-1.76821	0.0770255	0.797619
Ccdc176	281.19	-0.635755	0.359721	-1.76736	0.0771686	0.797687
Etf1	1269.56	-0.309611	0.175201	-1.76718	0.0771982	0.797687
Polr1c	254.488	0.581315	0.32893	1.76729	0.0771796	0.797687
Srsf11	1673.31	-0.25721	0.145512	-1.76762	0.0771251	0.797687
C030029H02Rik	56.5586	-1.07264	0.607068	-1.76692	0.0772418	0.797708
Arid3b	98.7937	-1.10391	0.625041	-1.76613	0.0773732	0.798637
Pik3r5	145.895	1.09624	0.620852	1.7657	0.0774469	0.798715
Taf1a	378.124	-0.673413	0.381454	-1.76538	0.0774994	0.798715
Ccs	79.5341	1.35688	0.768822	1.76488	0.0775832	0.799086
B630005N14Rik	1250.65	-0.390516	0.221663	-1.76176	0.0781105	0.800049
Dnaja3	669.084	-0.391877	0.22225	-1.76323	0.0778618	0.800049
Dusp15	253.254	0.872385	0.495073	1.76213	0.0780468	0.800049
Id2	369.124	0.664592	0.377163	1.76208	0.0780556	0.800049
Kpna2	111.622	0.699725	0.396767	1.76357	0.0778052	0.800049
Polr1e	93.6321	-0.89987	0.510632	-1.76227	0.0780239	0.800049
Rab11fip4	862.318	-0.32494	0.184372	-1.76241	0.078	0.800049
Rfx3	3871.95	-0.258061	0.146429	-1.76236	0.078008	0.800049
Rnf44	2948.72	0.30721	0.174266	1.76288	0.0779207	0.800049
Morc3	725.047	0.559463	0.317653	1.76124	0.0781975	0.800264
Aim1	62.9773	1.64563	0.93629	1.75761	0.0788135	0.800858
Bbs10	163.452	-0.96787	0.549991	-1.75979	0.0784431	0.800858
Bcl10	128.385	-0.88143	0.502325	-1.7547	0.0793108	0.800858
Cacng5	559.516	-0.536096	0.305536	-1.75461	0.0793259	0.800858
Cdk5	592.364	-0.380463	0.216206	-1.75973	0.0784543	0.800858
Donson	454.213	-0.538162	0.306271	-1.75714	0.0788932	0.800858
Ecm2	214.518	-0.828537	0.471117	-1.75867	0.0786343	0.800858
Ehd1	381.31	0.743173	0.422942	1.75715	0.0788918	0.800858
Fkbp5	437.451	0.671765	0.381592	1.76043	0.0783354	0.800858
Gnpda1	134.958	-0.858549	0.489247	-1.75484	0.0792869	0.800858
Hibch	191.459	0.849705	0.484242	1.75471	0.0793085	0.800858
Hipk3	3326.64	0.231145	0.131519	1.7575	0.0788331	0.800858
Lrrc3b	222.46	-0.953401	0.543368	-1.75462	0.0793251	0.800858
Mknk1	161.639	-0.803948	0.458197	-1.75459	0.0793298	0.800858
Mob1a	93.0168	-0.978609	0.557372	-1.75576	0.0791302	0.800858
Slc30a3	70.8122	-1.07288	0.609945	-1.75898	0.0785812	0.800858
Taf4b	119.945	-0.907763	0.516542	-1.75738	0.0788523	0.800858
Tarbp2	54.9485	-1.40857	0.801446	-1.75754	0.078826	0.800858
Yipf2	129.073	0.770598	0.439204	1.75453	0.0793395	0.800858
5830418K08Rik	2156.15	0.319132	0.181964	1.75382	0.0794608	0.801499
Exosc8	228.541	0.712752	0.406684	1.7526	0.0796715	0.802522
Mrps6	197.464	-0.709158	0.404584	-1.75281	0.0796351	0.802522
Erh	54.0582	-0.953506	0.544271	-1.7519	0.0797916	0.80289
Tmem143	178.022	-0.733582	0.418722	-1.75196	0.0797813	0.80289
Trpt1	111.176	0.972755	0.555458	1.75127	0.0799	0.803139
Usp40	600.802	-0.502003	0.286635	-1.75137	0.079883	0.803139
Ppm1a	2045.84	0.223507	0.127663	1.75075	0.0799883	0.803606
B4galt4	314.919	-0.756345	0.432153	-1.75018	0.0800874	0.803761
Pcp4	1472.87	-0.435461	0.248797	-1.75026	0.0800728	0.803761
Ank1	1314.31	0.445313	0.254667	1.74861	0.080358	0.804751
Ap1s2	303.677	-0.485598	0.277678	-1.74878	0.0803293	0.804751
Mab21l1	66.9368	-1.10951	0.634764	-1.74791	0.0804793	0.804751
Sox2	625.539	-0.415137	0.237348	-1.74907	0.0802794	0.804751
Rhbdd2	2322.37	-0.27709	0.158651	-1.74654	0.0807179	0.804855
Sdccag8	464.556	-0.536762	0.307274	-1.74686	0.0806624	0.804855
Sec24d	767.825	0.500407	0.286509	1.74656	0.080713	0.804855
Camk2g	2307.37	-0.30816	0.176498	-1.74597	0.0808169	0.804883
Map3k9	1159.78	0.350392	0.200694	1.7459	0.0808277	0.804883
Pdpr	286.852	0.558255	0.320053	1.74426	0.0811138	0.805228
Tmem44	134.206	-1.12274	0.64335	-1.74514	0.0809607	0.805228
Tmem86a	157.217	1.4251	0.816961	1.7444	0.0810901	0.805228
Pcdhga8	426.87	-0.62976	0.361357	-1.74276	0.0813749	0.806675
Pex5l	1681.41	-0.354332	0.203349	-1.74248	0.0814243	0.806675
Polr2e	388.132	0.649192	0.372571	1.74246	0.0814276	0.806675
2310061J03Rik	50.1004	1.42014	0.817362	1.73747	0.0823039	0.807765
Adam10	1292.73	0.385297	0.22171	1.73784	0.0822383	0.807765
AI450353	115.548	1.62347	0.933501	1.73912	0.0820143	0.807765
Cd74	381.265	0.723784	0.415845	1.74051	0.0817692	0.807765
Glg1	3732.14	-0.263119	0.151418	-1.7377	0.0822628	0.807765
Msh2	702.825	-0.430496	0.247384	-1.74019	0.0818254	0.807765
Smc4	305.418	-0.680998	0.39174	-1.73839	0.0821414	0.807765
Tigd5	148.261	-1.38057	0.794782	-1.73705	0.0823786	0.807765
Timmdc1	301.977	-0.642147	0.369522	-1.73778	0.0822503	0.807765
Tpcn1	615.74	0.640792	0.368784	1.73758	0.0822852	0.807765
Trappc2	75.8894	0.901904	0.519159	1.73724	0.0823448	0.807765
Ttbk1	1539.09	0.463574	0.266305	1.74076	0.081725	0.807765
Zfp202	145.307	0.714557	0.410379	1.74121	0.0816468	0.807765
Zfp964	64.0253	-1.39709	0.803595	-1.73855	0.0821142	0.807765
Axin1	185.712	0.746909	0.430048	1.7368	0.0824217	0.807774
Fam135b	986.998	-0.531302	0.306099	-1.73572	0.0826131	0.808261
Mvb12b	2695.28	0.304164	0.175253	1.73557	0.0826397	0.808261
Slc18a2	286.116	-0.63548	0.366148	-1.73558	0.0826373	0.808261
Ccdc92	3271.07	-0.261005	0.150435	-1.73501	0.0827398	0.80857
Ttc37	530.852	0.436602	0.251656	1.73492	0.0827554	0.80857
Arpc3	308.57	0.556426	0.320921	1.73384	0.0829467	0.808681
Brd1	1394.36	0.355098	0.204828	1.73364	0.0829813	0.808681
Kcns1	94.8771	1.16063	0.669331	1.73401	0.0829159	0.808681
Oaz3	86.0902	-1.05964	0.610986	-1.73431	0.0828631	0.808681
Srp19	630.196	0.560948	0.32349	1.73405	0.0829094	0.808681
Yif1b	261.41	-0.694608	0.400768	-1.73319	0.0830615	0.808681
Gyg	512.498	-0.479135	0.276504	-1.73283	0.083126	0.808899
Ddx51	457.935	0.498515	0.287813	1.73208	0.08326	0.808974
Ifrd1	239.193	0.705535	0.407255	1.73241	0.0831999	0.808974
Zmat4	448.545	0.629697	0.363537	1.73214	0.0832487	0.808974
4930451G09Rik	97.8549	-1.41169	0.819699	-1.72221	0.0850314	0.809372
9330151L19Rik	440.072	0.424983	0.246748	1.72234	0.0850085	0.809372
Ankzf1	408.151	0.69769	0.405618	1.72007	0.0854202	0.809372
Ap2a1	1747.02	0.342189	0.199015	1.71941	0.0855391	0.809372
Apcdd1	237.485	-0.753511	0.437918	-1.72067	0.0853108	0.809372
Arpp21	3352.81	-0.251118	0.146078	-1.71906	0.0856033	0.809372
B3galt2	473.638	-0.438991	0.254343	-1.72598	0.084351	0.809372
Bbs5	255.407	0.478616	0.276848	1.72881	0.0838435	0.809372
Cbln1	905.262	0.488653	0.283082	1.72619	0.0843141	0.809372
Cdc27	3389.58	0.279951	0.162855	1.71902	0.0856106	0.809372
Clp1	110.61	-1.40133	0.814108	-1.7213	0.0851963	0.809372
Cmip	17298.9	0.235727	0.136697	1.72445	0.0846269	0.809372
Cryz	121.819	1.04025	0.60397	1.72236	0.0850047	0.809372
Dync2li1	231.526	0.619108	0.35799	1.7294	0.0837375	0.809372
Fabp5	146.002	0.743224	0.430389	1.72686	0.084192	0.809372
Fam222a	771.258	0.560621	0.325389	1.72292	0.0849022	0.809372
Gid4	788.553	-0.438151	0.254859	-1.71919	0.0855803	0.809372
Gm10069	84.5746	-1.70213	0.986956	-1.72463	0.0845948	0.809372
Grik3	3593.37	0.326489	0.189423	1.7236	0.0847809	0.809372
Kdm6b	1601.96	0.43454	0.251791	1.7258	0.0843836	0.809372
Lamtor2	542.767	-0.645239	0.375284	-1.71934	0.0855533	0.809372
Lef1	162.595	-0.692852	0.401459	-1.72583	0.0843772	0.809372
Lipe	136.749	-1.1028	0.637659	-1.72945	0.0837288	0.809372
Lrrk1	89.0941	-1.90759	1.10902	-1.72007	0.0854202	0.809372
Ltk	97.5933	-1.25348	0.724666	-1.72974	0.0836769	0.809372
Lysmd4	250.454	-0.836595	0.486408	-1.71995	0.0854421	0.809372
Lzts1	210.193	0.790514	0.456703	1.73092	0.0834668	0.809372
Malat1	188720	-0.302863	0.176116	-1.71967	0.0854919	0.809372
Map7d2	3515.45	0.322098	0.187295	1.71974	0.0854797	0.809372
Ndufa5	830.044	-0.408416	0.236906	-1.72396	0.0847154	0.809372
Npas3	569.005	0.601113	0.34943	1.72027	0.0853839	0.809372
Nudcd1	352.161	0.429844	0.248778	1.72782	0.0840203	0.809372
Palm3	53.3529	-1.87026	1.08586	-1.72237	0.0850016	0.809372
Palmd	205.883	-0.756805	0.437845	-1.72848	0.0839027	0.809372
Pard6a	120.193	-0.922007	0.535291	-1.72244	0.0849899	0.809372
Slc30a6	186.725	0.831558	0.482408	1.72376	0.0847504	0.809372
Stub1	103.747	0.879554	0.508326	1.73029	0.0835776	0.809372
Zfp280b	619.407	-0.370571	0.214096	-1.73087	0.0834756	0.809372
Zswim4	314.978	0.775908	0.448198	1.73117	0.0834212	0.809372
4930488L21Rik	65.896	-1.43819	0.837126	-1.71801	0.0857944	0.809565
Atg2a	1337.89	0.441181	0.256808	1.71794	0.0858074	0.809565
Fosb	191.829	-0.699771	0.407172	-1.71861	0.0856851	0.809565
Tor1aip2	1079.36	-0.343553	0.199973	-1.718	0.0857973	0.809565
Nmd3	412.69	0.564162	0.328521	1.71728	0.0859287	0.810312
Adarb2	338.624	0.497497	0.289894	1.71614	0.0861372	0.811879
Src	502.553	-0.522218	0.304368	-1.71574	0.0862094	0.812161
Sema5a	3095.79	0.30694	0.178929	1.71543	0.0862667	0.812303
Galns	171.937	-1.13283	0.660772	-1.7144	0.0864557	0.813674
Zfp946	79.9246	0.951709	0.5552	1.71417	0.0864971	0.813674
Kdm2b	221.167	0.671495	0.391907	1.7134	0.0866386	0.813947
Wls	247.2	-0.726225	0.423768	-1.71373	0.086578	0.813947
Exoc5	1139.47	-0.380855	0.222393	-1.71253	0.0867983	0.814763
Hdac8	122.722	0.725665	0.42383	1.71216	0.0868673	0.814763
Asns	835.734	0.380506	0.22234	1.71137	0.0870123	0.815459
Med16	1091.64	0.332601	0.194382	1.71107	0.0870689	0.815459
Ralgapa2	838.781	0.437845	0.255879	1.71114	0.0870559	0.815459
Ptprk	2228.79	-0.348027	0.20351	-1.71013	0.0872426	0.816688
AK010878	97.1118	-0.876752	0.513013	-1.70902	0.0874464	0.816826
Chst3	54.8181	-1.46869	0.859652	-1.70847	0.0875499	0.816826
Ctdspl	651.635	-0.439912	0.257543	-1.70811	0.0876161	0.816826
Dcun1d5	338.201	0.555024	0.32499	1.70782	0.0876704	0.816826
Nipsnap1	542.981	0.405185	0.237161	1.70848	0.087547	0.816826
Pds5a	1390.52	-0.352601	0.206257	-1.70952	0.087354	0.816826
Zfp109	157.713	-0.965628	0.565337	-1.70806	0.0876254	0.816826
Ppie	62.2815	-1.11061	0.65071	-1.70677	0.0878647	0.81773
Arhgap1	1500.87	0.366381	0.214742	1.70614	0.0879813	0.818418
Cdk18	1288.45	0.277562	0.162737	1.70558	0.0880862	0.818764
Nol4	1954.02	0.401932	0.23567	1.70549	0.0881037	0.818764
Mri1	108.371	-0.882236	0.517571	-1.70457	0.0882747	0.819028
Neto1	2365.44	-0.320526	0.188056	-1.70442	0.0883027	0.819028
Polr3f	396.027	0.598501	0.351126	1.70452	0.0882846	0.819028
St8sia5	216.534	-0.896254	0.525763	-1.70467	0.0882553	0.819028
Flt4	78.7876	1.7384	1.02051	1.70345	0.0884835	0.819837
Kctd10	613.181	0.475933	0.279402	1.7034	0.088494	0.819837
Ppp1cb	4324.41	0.192311	0.112907	1.70327	0.0885179	0.819837
Abcc8	232.602	0.642687	0.377505	1.70246	0.0886693	0.819841
Gltpd1	337.016	0.618467	0.363171	1.70296	0.0885747	0.819841
Lsm12	1226.88	0.443341	0.260453	1.70219	0.0887192	0.819841
Pfas	744.431	0.415086	0.243851	1.70221	0.0887157	0.819841
Slc13a4	95.6058	-1.49999	0.88136	-1.7019	0.0887745	0.819841
Brinp3	1509.61	-0.412628	0.242571	-1.70106	0.0889312	0.820894
2510039O18Rik	468.29	0.468785	0.275621	1.70083	0.0889746	0.820899
Ipo13	1355.97	-0.389358	0.229102	-1.69949	0.0892261	0.822825
Sephs2	288.388	0.476211	0.280255	1.69921	0.0892802	0.822929
Actl6a	163.205	-1.07009	0.630143	-1.69817	0.0894753	0.823328
Snap29	454.62	-0.545652	0.321324	-1.69813	0.0894825	0.823328
Rnf19b	520.733	-0.599768	0.353383	-1.69722	0.0896551	0.824081
Trp53inp1	350.841	0.543184	0.320099	1.69692	0.089711	0.824131
March9	125.003	-0.891326	0.526427	-1.69316	0.0904246	0.825107
4930565N06Rik	213.926	-1.22866	0.726974	-1.69011	0.0910071	0.825107
Ahr	183.044	1.07235	0.634235	1.69079	0.0908778	0.825107
Arhgap4	82.5288	-2.94395	1.74203	-1.68996	0.0910361	0.825107
Ccser1	436.234	0.446486	0.263465	1.69466	0.090139	0.825107
Cisd2	909.638	0.308248	0.182347	1.69044	0.090943	0.825107
Dab2ip	1897.82	0.322042	0.190393	1.69146	0.0907492	0.825107
Gal	232.621	0.98454	0.582212	1.69103	0.0908303	0.825107
Ikbip	139.878	0.93829	0.554516	1.69209	0.0906296	0.825107
Kdm4c	1512.5	-0.294444	0.174067	-1.69156	0.0907303	0.825107
Mknk2	117.724	0.671893	0.397592	1.68991	0.0910459	0.825107
Mtmr6	2491.61	0.295513	0.174828	1.6903	0.0909699	0.825107
Ost4	542.759	-0.630568	0.372426	-1.69314	0.0904296	0.825107
Phc2	828.113	0.414329	0.24444	1.69501	0.0900727	0.825107
Pigyl	111.115	1.18945	0.702847	1.69233	0.090584	0.825107
R3hcc1l	214.142	-0.797547	0.471967	-1.68984	0.0910591	0.825107
Siah1a	278.517	0.555378	0.328575	1.69026	0.090978	0.825107
Slmo2	717.221	-0.472276	0.27921	-1.69147	0.0907469	0.825107
Snap25	33765.8	-0.175616	0.103643	-1.69443	0.0901835	0.825107
Ubxn7	3407.34	0.27641	0.163216	1.69353	0.0903551	0.825107
Usp42	624.995	0.386237	0.22848	1.69047	0.0909388	0.825107
Utp6	894.889	-0.498668	0.29516	-1.68948	0.0911271	0.825107
Zfp281	1040.67	-0.345258	0.203787	-1.69421	0.0902253	0.825107
Dnttip1	147.813	0.657784	0.3897	1.68792	0.0914257	0.826804
Fermt3	89.9405	-1.62934	0.965539	-1.68749	0.0915085	0.826804
Rec8	192.477	-0.914031	0.541481	-1.68802	0.0914073	0.826804
Tenc1	546.13	0.454485	0.269318	1.68754	0.091499	0.826804
Dusp11	1474.42	-0.410128	0.243142	-1.68679	0.0916444	0.827644
Evi5l	690.159	0.538192	0.319287	1.6856	0.091872	0.828711
Gpr88	390.288	0.661618	0.392613	1.68516	0.0919569	0.828711
Spock1	9999.56	0.213254	0.126556	1.68505	0.0919784	0.828711
Nkap	609.673	0.571096	0.339443	1.68245	0.092481	0.831717
Tmem67	831.831	0.542876	0.322669	1.68246	0.0924802	0.831717
Ept1	1453.83	0.306893	0.182468	1.6819	0.0925878	0.83225
Onecut2	240.135	0.709557	0.421941	1.68165	0.0926366	0.8323
Cacna1h	1317.82	-0.270091	0.160695	-1.68077	0.0928076	0.832597
Cd36	87.9875	0.985379	0.586269	1.68076	0.092809	0.832597
Tspyl4	7193.11	0.232654	0.138436	1.68059	0.0928431	0.832597
Mdga1	522.807	0.630027	0.375303	1.67871	0.093208	0.834225
Mvb12a	88.2881	1.04959	0.625298	1.67854	0.0932417	0.834225
Ngrn	414.938	-0.649368	0.386726	-1.67914	0.0931241	0.834225
Reck	291.183	-0.958496	0.570969	-1.67872	0.0932071	0.834225
Rnaseh2b	243.588	-0.521372	0.310604	-1.67857	0.0932351	0.834225
Clcn2	447.979	-0.850763	0.507164	-1.67749	0.0934467	0.834592
Fam168b	3960.22	0.24693	0.147174	1.67781	0.0933847	0.834592
Hivep2	6667.37	-0.293174	0.174778	-1.67741	0.0934624	0.834592
Nlgn2	5630.17	0.263255	0.15697	1.6771	0.0935226	0.834592
Prrx1	278.671	0.717979	0.428404	1.67594	0.0937501	0.834592
Rgs9	555.559	0.495354	0.295644	1.67551	0.0938342	0.834592
Sfrs18	3087.68	-0.343762	0.204982	-1.67703	0.0935364	0.834592
Stac2	698.599	-0.42881	0.255913	-1.67561	0.0938151	0.834592
Vwc2	254.062	-0.570607	0.340571	-1.67544	0.0938476	0.834592
Inppl1	225.145	0.586025	0.349984	1.67444	0.094045	0.835867
Tcf7l1	81.8762	-1.24123	0.741461	-1.67403	0.0941243	0.835892
Zfp770	772.04	0.327767	0.195832	1.67372	0.0941854	0.836047
Igdcc3	54.4148	1.56156	0.93316	1.67341	0.0942472	0.83621
Gpr98	347.413	-0.538929	0.322143	-1.67295	0.0943375	0.836348
Mipol1	116.179	1.18187	0.706486	1.67289	0.0943498	0.836348
Qrich1	2334.49	0.371401	0.222085	1.67234	0.0944579	0.83692
Cuedc1	183.044	-0.781091	0.467897	-1.66937	0.0950447	0.836965
Nefh	630.415	0.431205	0.257921	1.67185	0.0945533	0.836965
Pigt	2216.17	0.356547	0.213433	1.67054	0.0948135	0.836965
Pom121	4929.19	-0.166547	0.0996131	-1.67194	0.0945355	0.836965
Rabepk	104.097	-0.864541	0.517472	-1.6707	0.0947805	0.836965
Rce1	92.9137	-1.30233	0.779841	-1.67	0.0949203	0.836965
Sec63	1155.35	0.34157	0.204593	1.66951	0.0950169	0.836965
Tmem127	1685.53	-0.267743	0.160248	-1.6708	0.0947602	0.836965
Ubqln1	3411.85	0.304604	0.182308	1.67082	0.0947565	0.836965
Zfp790	553.29	0.583904	0.349806	1.66922	0.095073	0.836965
Kif2a	3018.81	-0.226801	0.135991	-1.66777	0.095362	0.838475
Fbxo36	71.1104	-1.46396	0.878154	-1.66709	0.0954971	0.838557
Taf5	300.401	0.706592	0.423818	1.66721	0.0954734	0.838557
Zfp791	149.885	0.852309	0.511353	1.66677	0.0955595	0.838557
1110004F10Rik	933.845	0.339444	0.203689	1.66648	0.0956169	0.83861
B4galt6	5788.28	-0.170494	0.102361	-1.66561	0.0957909	0.838819
Btg2	224.952	-0.972598	0.584408	-1.66424	0.0960635	0.838819
Flot1	872.25	-0.410881	0.246853	-1.66448	0.0960175	0.838819
Lonrf2	11993.8	0.156628	0.0941279	1.664	0.0961133	0.838819
Myl6	390.928	0.387206	0.232678	1.66413	0.0960859	0.838819
Sc4mol	563.909	0.443975	0.266672	1.66487	0.0959388	0.838819
Spcs2	1067.08	0.373812	0.224491	1.66516	0.0958812	0.838819
Zbtb44	2886.25	0.298676	0.179393	1.66492	0.0959281	0.838819
Arpc1b	141.824	-0.916389	0.550895	-1.66345	0.0962215	0.839382
Rps26	309.806	-0.473302	0.284579	-1.66317	0.0962791	0.839503
Tsfm	63.1342	0.945528	0.568598	1.66291	0.0963303	0.839568
Cga	107.611	4.90728	2.95244	1.66211	0.0964911	0.839827
Gh	438.607	4.41062	2.65354	1.66216	0.0964799	0.839827
Plekha2	191.023	0.927315	0.557851	1.6623	0.096453	0.839827
Bambi	76.2502	1.16097	0.698752	1.6615	0.0966136	0.839994
Ccpg1os	90.3691	-1.15602	0.695773	-1.6615	0.0966138	0.839994
D1Ertd622e	366.455	-0.528443	0.318162	-1.66092	0.096729	0.839994
F2r	285.315	-0.517685	0.311678	-1.66096	0.0967214	0.839994
Gtf2h2	459.795	-0.564283	0.339677	-1.66123	0.0966669	0.839994
Cdk20	98.9282	1.44131	0.869259	1.65809	0.0972984	0.840717
Cep128	292.661	-0.69523	0.419293	-1.6581	0.0972972	0.840717
Cnpy3	1064.8	-0.462703	0.278899	-1.65904	0.0971083	0.840717
Gbf1	2992.28	0.250917	0.151269	1.65874	0.0971682	0.840717
Plxdc2	1550.3	-0.29155	0.175758	-1.65882	0.0971527	0.840717
Triqk	147.921	-0.640933	0.38664	-1.6577	0.0973776	0.840717
Mbp	19898.9	0.321001	0.193712	1.65711	0.0974977	0.841128
Rnaseh2c	200.673	-0.637059	0.384693	-1.65602	0.0977176	0.842485
Ptdss1	880.282	0.502753	0.303839	1.65467	0.0979915	0.844076
Vti1b	1159.16	0.276127	0.166866	1.65478	0.0979685	0.844076
Anxa6	722.898	-0.326323	0.197319	-1.65379	0.0981703	0.844871
Smim13	3076.76	0.248576	0.15034	1.65342	0.0982447	0.845091
Slc38a10	668.897	0.462041	0.279568	1.65269	0.098393	0.845651
Pde1a	4400.76	-0.1995	0.120735	-1.65238	0.0984581	0.845832
Myo1e	349.157	-0.656839	0.397775	-1.65128	0.0986812	0.84665
Ecel1	1114.19	0.352364	0.213508	1.65035	0.0988705	0.847859
Phf7	78.0378	1.3731	0.832808	1.64876	0.0991977	0.848015
Rrp7a	689.802	-0.463211	0.280873	-1.64919	0.0991095	0.848015
Slc35a2	189.998	0.808673	0.490292	1.64937	0.0990719	0.848015
Sra1	310.357	-0.819943	0.497026	-1.6497	0.0990044	0.848015
Scn3b	2605.93	-0.356679	0.216363	-1.64852	0.0992452	0.848043
Pdcd11	549.18	-0.617447	0.374745	-1.64765	0.0994251	0.848839
Zfp536	201.067	0.564037	0.34233	1.64764	0.0994267	0.848839
Ncapg2	147.076	0.802962	0.487424	1.64736	0.0994844	0.848954
2310011J03Rik	97.3578	0.887717	0.539121	1.6466	0.0996402	0.849174
Rmdn2	87.0384	-1.19093	0.723302	-1.64652	0.0996571	0.849174
Vapa	1893.22	0.406035	0.246624	1.64637	0.0996869	0.849174
Tceanc2	369.678	-0.42424	0.257767	-1.64583	0.0997993	0.849662
2810403A07Rik	1362.97	-0.368284	0.223951	-1.64449	0.100076	0.850023
3110035E14Rik	441.311	0.492315	0.299766	1.64233	0.100521	0.850023
Bin2	76.789	1.36368	0.832644	1.63778	0.101468	0.850023
C030016D13Rik	67.048	-3.10491	1.89435	-1.63904	0.101206	0.850023
Cnnm3	707.051	-0.389769	0.237181	-1.64334	0.100313	0.850023
Dpf2	1007.41	-0.45287	0.276168	-1.63984	0.101039	0.850023
Elovl4	826.342	0.34706	0.211396	1.64176	0.10064	0.850023
Entpd3	141.428	-0.793829	0.484054	-1.63996	0.101014	0.850023
Fut8	786.749	-0.344635	0.210035	-1.64085	0.100829	0.850023
Gfra1	1085.69	0.361067	0.219573	1.6444	0.100093	0.850023
Gnb4	505.08	0.420136	0.255453	1.64467	0.100038	0.850023
Lypla2	249.703	-0.651358	0.396927	-1.641	0.100797	0.850023
Mcm7	176.22	0.626692	0.382608	1.63795	0.101433	0.850023
Naga	313.559	-0.606036	0.369843	-1.63863	0.101291	0.850023
Nckap5l	160.556	-1.0084	0.61566	-1.63792	0.101438	0.850023
Ngf	55.3579	1.3809	0.842355	1.63933	0.101145	0.850023
Nol7	419.824	-0.547335	0.333525	-1.64106	0.100785	0.850023
Pde1c	990.952	-0.355899	0.216487	-1.64397	0.100182	0.850023
Psmf1	434.746	0.482722	0.294711	1.63795	0.101432	0.850023
Rad54l2	709.3	-0.410325	0.249861	-1.64221	0.100546	0.850023
Sec61a1	593.028	0.347368	0.211761	1.64038	0.100926	0.850023
Sirt4	62.4991	-1.17097	0.714919	-1.6379	0.101442	0.850023
Stim1	1292.05	-0.463669	0.28249	-1.64136	0.100722	0.850023
Txndc17	398.378	-0.550249	0.3349	-1.64303	0.100377	0.850023
Usp9x	10367.3	0.217302	0.132301	1.64248	0.10049	0.850023
Atp5e	485.122	-0.526192	0.321396	-1.63721	0.101587	0.850274
Pknox2	944.733	-0.456587	0.278994	-1.63655	0.101725	0.850342
Rev3l	5023.47	-0.238069	0.145528	-1.6359	0.10186	0.850342
Tmem80	94.0818	-1.00957	0.617121	-1.63594	0.101851	0.850342
Lysmd2	248.283	-0.540094	0.330317	-1.63508	0.102033	0.850433
Rchy1	498.89	0.435266	0.266269	1.63468	0.102115	0.850433
Kdelc1	206.554	-0.839927	0.514141	-1.63365	0.102332	0.850546
Scp2	231.378	-0.535055	0.327674	-1.63289	0.102492	0.850546
Thbs4	105.735	1.33083	0.814823	1.63327	0.102412	0.850546
Tnrc6c	2716	0.335459	0.205334	1.63372	0.102317	0.850546
Tubgcp6	646.046	-0.376618	0.230654	-1.63283	0.102505	0.850546
Xpo1	1940.11	-0.268191	0.164208	-1.63324	0.102418	0.850546
Cep72	76.2179	1.0178	0.623923	1.63128	0.102831	0.852705
Dnajc28	202.036	-0.587735	0.360404	-1.63077	0.102939	0.852705
Cope	564.265	-0.542882	0.333034	-1.63011	0.103078	0.853123
Taok2	2016.72	-0.303512	0.186193	-1.63009	0.103082	0.853123
Leprel4	248.194	-1.08334	0.664907	-1.62931	0.103248	0.853396
Pag1	1079.98	0.488636	0.299903	1.62931	0.103247	0.853396
Acox3	324.171	-0.581647	0.357292	-1.62793	0.103539	0.854102
Chst15	603.382	0.376656	0.231442	1.62743	0.103645	0.854102
Col8a2	221.833	1.12899	0.69341	1.62818	0.103487	0.854102
Gnai2	5040.6	-0.170317	0.104677	-1.62707	0.103722	0.854102
Kcnip2	618.746	-0.453862	0.278954	-1.62702	0.103734	0.854102
Ofd1	297.995	-0.546481	0.335851	-1.62715	0.103705	0.854102
Usp36	817.291	0.452375	0.277791	1.62848	0.103424	0.854102
Wdr59	482.634	0.50662	0.31106	1.62869	0.103379	0.854102
Scaf11	3223.35	0.233432	0.143502	1.62668	0.103805	0.854158
Pou6f2	92.5895	-1.36674	0.840501	-1.6261	0.103928	0.854241
Ssr4	207.253	0.502	0.308689	1.62623	0.103901	0.854241
Ak5	988.229	0.375427	0.230922	1.62578	0.103997	0.85444
Abhd3	362.429	0.656644	0.404539	1.62319	0.104548	0.855237
Cfl1	6314.53	0.234159	0.144231	1.62351	0.104481	0.855237
Clk2	527.749	-0.515068	0.317016	-1.62474	0.104218	0.855237
Coprs	504.676	0.525919	0.324001	1.6232	0.104547	0.855237
Homer2	2591.53	0.357559	0.220304	1.62303	0.104584	0.855237
Lpar2	88.1068	-1.65505	1.01884	-1.62445	0.104281	0.855237
Mib1	1758.94	0.309537	0.190493	1.62493	0.104177	0.855237
Npbwr1	189.394	0.907772	0.559092	1.62365	0.10445	0.855237
Tmem65	2929.78	0.301004	0.185282	1.62457	0.104253	0.855237
Wdr7	6333.83	-0.166265	0.102388	-1.62388	0.104402	0.855237
Zfp579	95.0839	-1.0986	0.67653	-1.62388	0.104401	0.855237
Bach2	330.764	-0.63909	0.394224	-1.62113	0.104989	0.855998
Kcnk13	73.938	1.15503	0.712481	1.62114	0.104987	0.855998
Miip	61.5149	-1.24307	0.766751	-1.62121	0.104972	0.855998
Sertad2	436.337	-0.580668	0.357999	-1.62198	0.104807	0.855998
Slain1os	93.0291	-1.17067	0.721871	-1.62172	0.104863	0.855998
Tchh	105.82	-0.906506	0.559145	-1.62124	0.104967	0.855998
Ankrd11	15270.9	0.274728	0.169643	1.61945	0.10535	0.856039
Asb3	338.326	0.616944	0.380911	1.61965	0.105307	0.856039
Dock6	369.919	-0.511338	0.315715	-1.61962	0.105315	0.856039
Lonp1	405.466	-0.509366	0.314411	-1.62006	0.105219	0.856039
Podxl	843.968	-0.637745	0.393682	-1.61995	0.105243	0.856039
Rab23	850.451	0.374183	0.231009	1.61978	0.10528	0.856039
Slc38a4	59.5799	-1.47427	0.910284	-1.61958	0.105323	0.856039
Baz2a	1439.66	-0.377921	0.233481	-1.61864	0.105524	0.856064
BC053749	134.139	-0.81808	0.505422	-1.61861	0.105532	0.856064
Ipo11	1048.73	-0.459403	0.283794	-1.61879	0.105493	0.856064
LOC106740	296.655	0.706277	0.436708	1.61728	0.105819	0.857668
Opa3	605.46	0.57156	0.353389	1.61737	0.105799	0.857668
3110082I17Rik	157.151	1.12549	0.696856	1.6151	0.106289	0.857724
Cox10	319.773	-0.669067	0.413942	-1.61633	0.106023	0.857724
Dvl2	188.931	-0.837093	0.518306	-1.61506	0.106299	0.857724
Fnbp1	2124.82	-0.313988	0.194283	-1.61614	0.106064	0.857724
Nsmce4a	176.887	-0.748968	0.463828	-1.61475	0.106364	0.857724
Nuak1	611.316	-0.511544	0.316704	-1.61521	0.106264	0.857724
Rbm5	3121.55	-0.217028	0.134333	-1.6156	0.106181	0.857724
Scap	1445.32	-0.256019	0.158439	-1.61589	0.106119	0.857724
Tcp11l1	942.138	-0.34907	0.216214	-1.61447	0.106426	0.857724
Herpud1	639.215	0.52142	0.323192	1.61335	0.106669	0.858073
Mrpl24	69.1709	-0.66831	0.414242	-1.61333	0.106673	0.858073
Ndufb3	419.678	0.422526	0.261859	1.61356	0.106623	0.858073
2900097C17Rik	2609.58	0.204903	0.127549	1.60646	0.108173	0.860024
Acsf3	101.003	1.27249	0.790622	1.60948	0.107512	0.860024
Agap1	8460.63	0.221472	0.137994	1.60494	0.108506	0.860024
Arhgap32	7840.88	0.235443	0.146787	1.60398	0.108717	0.860024
Bcap31	697.601	-0.430323	0.267919	-1.60617	0.108237	0.860024
Bmyc	2450.07	-0.300723	0.187219	-1.60626	0.108216	0.860024
Ebf1	299.343	-0.588926	0.366869	-1.60528	0.108433	0.860024
Efnb2	1318.04	-0.35116	0.218564	-1.60667	0.108127	0.860024
Eftud2	986.823	0.294819	0.18342	1.60734	0.107979	0.860024
Eng	335.283	0.829815	0.517306	1.60411	0.10869	0.860024
Fam134b	835.943	0.414685	0.258219	1.60594	0.108286	0.860024
Fam181b	101.361	-0.951855	0.59096	-1.61069	0.107247	0.860024
Hspa1a	99.1405	-0.857707	0.532665	-1.61022	0.10735	0.860024
Htra1	221.725	0.694808	0.432481	1.60656	0.10815	0.860024
Kcnh4	88.5382	-1.36627	0.850729	-1.606	0.108273	0.860024
Minpp1	916.021	0.311892	0.194255	1.60558	0.108367	0.860024
Nfkbia	175.742	0.873288	0.543081	1.60803	0.107829	0.860024
Npy1r	492.445	-0.569469	0.353859	-1.60931	0.107548	0.860024
Nrbp2	2407.7	-0.28899	0.179299	-1.61177	0.107011	0.860024
Nup88	1482.9	-0.354057	0.220688	-1.60434	0.10864	0.860024
Osbpl6	2951.65	0.270857	0.168711	1.60545	0.108394	0.860024
P2rx7	141.305	-0.786413	0.48874	-1.60906	0.107603	0.860024
Pck2	196.043	-0.562732	0.350867	-1.60383	0.108751	0.860024
Prkaa1	1144.94	-0.295703	0.184106	-1.60616	0.108239	0.860024
Ryk	315.433	-0.426544	0.265821	-1.60463	0.108575	0.860024
Snip1	195.358	-0.930181	0.579358	-1.60554	0.108376	0.860024
Steap2	852.62	-0.402093	0.249779	-1.60979	0.107443	0.860024
Stxbp2	292.916	0.527464	0.327847	1.60887	0.107644	0.860024
Tamm41	54.6114	1.25989	0.784167	1.60666	0.108129	0.860024
Thap1	136.427	0.814574	0.506698	1.60761	0.10792	0.860024
Tmem200c	100.892	-0.930646	0.579211	-1.60675	0.108109	0.860024
Trim3	1038.06	0.536547	0.334314	1.60492	0.108512	0.860024
Uba1	6237.13	0.221788	0.138025	1.60686	0.108084	0.860024
Ubqln2	3893.2	0.254354	0.1582	1.6078	0.107879	0.860024
4930452B06Rik	250.611	-0.553691	0.346365	-1.59858	0.109914	0.860876
9530059O14Rik	113.733	1.41162	0.883313	1.5981	0.110021	0.860876
Acyp1	184.67	0.57183	0.357377	1.60008	0.109582	0.860876
Atg4c	971.407	0.456147	0.285105	1.59993	0.109615	0.860876
Capsl	108.181	-0.852188	0.533217	-1.5982	0.109999	0.860876
Ctso	304.359	0.526476	0.328744	1.60148	0.109271	0.860876
Dnajb1	1282.89	-0.293719	0.183684	-1.59905	0.10981	0.860876
H2afj	209.017	-0.743244	0.464725	-1.59932	0.109749	0.860876
Islr	53.6759	1.61408	1.0095	1.59889	0.109845	0.860876
Kdm5b	2410.43	0.279469	0.1746	1.60063	0.109459	0.860876
Napb	7987.53	0.210392	0.131549	1.59935	0.109743	0.860876
Runx2	150.82	-1.06035	0.661794	-1.60224	0.109102	0.860876
Traip	75.188	-0.8726	0.545851	-1.5986	0.109908	0.860876
Wasf3	2483.42	0.300353	0.18776	1.59967	0.109672	0.860876
Zfp862-ps	261.847	-1.02251	0.638411	-1.60165	0.109232	0.860876
Gtpbp4	756.378	0.368636	0.230735	1.59766	0.110119	0.861205
2810408M09Rik	268.913	0.650328	0.407359	1.59645	0.110388	0.861722
Btbd19	167.755	-1.08121	0.677381	-1.59616	0.110452	0.861722
Grk4	87.5485	-1.11212	0.69682	-1.59599	0.110491	0.861722
Micu1	512.709	0.557122	0.349076	1.59599	0.110491	0.861722
Smyd5	534.719	-0.614414	0.384799	-1.59671	0.110329	0.861722
Ube3b	1200.11	0.309502	0.193885	1.59632	0.110418	0.861722
Adamtsl1	136.253	0.979694	0.61544	1.59186	0.111416	0.862815
Ankmy2	885.707	0.369835	0.232251	1.59239	0.111296	0.862815
Cnot7	1389.47	0.499058	0.313261	1.59311	0.111137	0.862815
Golga7b	507.457	-0.437982	0.275004	-1.59264	0.111241	0.862815
Hccs	347.373	0.745345	0.467699	1.59364	0.111016	0.862815
Hexb	498.233	0.403299	0.253266	1.5924	0.111296	0.862815
Kdm1a	884.905	0.355945	0.22341	1.59324	0.111107	0.862815
Lrrn2	2585.09	-0.249242	0.156526	-1.59233	0.11131	0.862815
Mpdu1	221.399	-0.563282	0.353693	-1.59257	0.111256	0.862815
Paqr5	113.095	-0.961291	0.60333	-1.59331	0.111091	0.862815
Ppp1r1a	204.448	-0.576316	0.361743	-1.59316	0.111124	0.862815
Slc26a2	187.123	1.14486	0.71893	1.59246	0.111282	0.862815
Slc39a3	315.454	-0.661291	0.414649	-1.59482	0.110752	0.862815
Zfp800	512.221	0.354715	0.222838	1.59181	0.111427	0.862815
Tert	73.1148	1.32048	0.829751	1.59142	0.111515	0.862962
H2-Aa	71.4289	-1.3185	0.828737	-1.59097	0.111615	0.863132
Lphn1	11608.3	0.166288	0.104533	1.59077	0.111661	0.86314
Pdk1	696.316	0.48003	0.301897	1.59005	0.111825	0.864054
Fnbp1l	3070.26	-0.260648	0.164012	-1.5892	0.112016	0.864168
Prpf4	734.678	0.530637	0.333826	1.58956	0.111934	0.864168
Sap30bp	191.414	0.707932	0.445469	1.58918	0.112019	0.864168
Jph4	6086.46	-0.179345	0.112897	-1.58857	0.112157	0.864296
Nhp2	92.986	-0.970382	0.610943	-1.58834	0.11221	0.864296
Pex2	169.331	0.533011	0.335668	1.58791	0.112306	0.864296
Sptbn2	10849.1	0.291394	0.183559	1.58747	0.112407	0.864726
Klhl25	62.3085	-1.26752	0.798694	-1.58699	0.112514	0.865104
Mef2c	2401.08	-0.282254	0.177943	-1.58621	0.112693	0.865104
Ndfip1	3323.36	0.265468	0.167334	1.58646	0.112635	0.865104
Setmar	62.1537	-1.38914	0.875846	-1.58606	0.112726	0.865104
Nebl	970.261	0.298759	0.188435	1.58547	0.112859	0.86549
Tecr	16348.2	-0.162434	0.102454	-1.58544	0.112867	0.86549
Chka	576.746	-0.504492	0.318349	-1.58471	0.113032	0.865719
Tmem184c	652.151	-0.458799	0.289513	-1.58473	0.113028	0.865719
Park7	620.805	0.488343	0.30825	1.58424	0.113139	0.865911
Armc8	2511.33	-0.213411	0.134811	-1.58305	0.113411	0.866896
Eya3	489.833	-0.439478	0.277563	-1.58335	0.113343	0.866896
Mettl3	456.089	-0.45116	0.284974	-1.58316	0.113384	0.866896
Atp2b2	10417.2	0.199675	0.126213	1.58205	0.113639	0.866995
Col9a3	165.376	0.674144	0.426006	1.58248	0.113541	0.866995
Plcl1	642.955	0.411235	0.259937	1.58206	0.113636	0.866995
Rnf145	1567.7	-0.21626	0.136699	-1.58202	0.113646	0.866995
Adora1	643.05	-0.421248	0.266984	-1.5778	0.114611	0.867135
Cd24a	1288.99	0.486071	0.3082	1.57713	0.114765	0.867135
Cep135	336.383	-0.613352	0.388171	-1.58011	0.114083	0.867135
Dcps	108.189	0.969448	0.614096	1.57866	0.114414	0.867135
Ezr	947.534	0.420212	0.266224	1.57841	0.114471	0.867135
Igsf9	72.3129	-1.23917	0.784231	-1.5801	0.114083	0.867135
Ly6c1	454.899	0.692395	0.439016	1.57715	0.114761	0.867135
Mov10	242.555	-0.605111	0.383348	-1.57849	0.114453	0.867135
Mr1	138.184	0.963629	0.610165	1.57929	0.114269	0.867135
Pank2	755.7	-0.384745	0.243711	-1.57869	0.114406	0.867135
Pex12	218.764	-0.640638	0.40624	-1.577	0.114796	0.867135
Prox1	1468.85	-0.50306	0.318877	-1.5776	0.114659	0.867135
Rgl2	178.504	-0.826749	0.524191	-1.57719	0.114752	0.867135
Rwdd4a	388.735	0.387231	0.245442	1.57769	0.114637	0.867135
Spry2	363.61	0.546514	0.346092	1.5791	0.114313	0.867135
Tspan4	87.7077	0.831102	0.525495	1.58156	0.11375	0.867135
Ube2cbp	81.2012	-1.81275	1.14651	-1.5811	0.113855	0.867135
Ubiad1	173.633	0.492611	0.311738	1.58021	0.114059	0.867135
Wnt5a	515.906	-0.575124	0.364634	-1.57726	0.114735	0.867135
Anks6	167.447	0.985241	0.625315	1.57559	0.11512	0.86743
Cct7	1427.12	0.295649	0.187743	1.57475	0.115313	0.86743
D630041G03Rik	93.9077	-1.12432	0.713667	-1.57541	0.115163	0.86743
Lrrc7	6304.62	-0.269654	0.171237	-1.57474	0.115316	0.86743
Ltbp4	1286.87	-0.321702	0.204284	-1.57478	0.115308	0.86743
Rab3a	7166.33	0.296202	0.188132	1.57443	0.115387	0.86743
Rin1	428.541	0.532824	0.338079	1.57603	0.115018	0.86743
Ring1	545.252	-0.645659	0.410143	-1.57423	0.115435	0.86743
Thada	1119.56	0.317276	0.201562	1.57409	0.115468	0.86743
Tmco1	407.445	0.487821	0.309755	1.57486	0.115288	0.86743
Tmem123	334.893	0.636006	0.403905	1.57464	0.115339	0.86743
Zc3h7b	2186.79	0.262764	0.166791	1.57541	0.115161	0.86743
Rbbp7	1401.42	0.330904	0.210269	1.57372	0.115552	0.867726
Asap2	1396.21	0.345782	0.219784	1.57328	0.115654	0.867813
Ube2g2	448.56	0.403143	0.256227	1.57338	0.115631	0.867813
Rcsd1	58.8971	1.34696	0.856504	1.57263	0.115805	0.868606
4932418E24Rik	351.252	-0.838714	0.53349	-1.57213	0.115921	0.868758
Gfpt2	121.244	-1.17928	0.750076	-1.57221	0.115902	0.868758
Mettl9	734.713	0.41181	0.261973	1.57195	0.115961	0.868758
Fign	690.631	-0.426654	0.271495	-1.5715	0.116066	0.869015
Phtf1	878.178	-0.42394	0.269782	-1.57142	0.116086	0.869015
Fam96a	295.11	-0.397957	0.253401	-1.57046	0.116307	0.869996
Pola1	182.939	-0.569446	0.362567	-1.5706	0.116277	0.869996
Abcb9	155.297	-0.631559	0.402464	-1.56923	0.116594	0.870085
Actr1b	3642.85	0.17044	0.108621	1.56913	0.116618	0.870085
Brsk1	522.366	0.398564	0.25471	1.56477	0.117636	0.870085
C530008M17Rik	2796.55	0.285824	0.182657	1.56482	0.117626	0.870085
Ccdc57	126.495	-1.0235	0.654119	-1.56471	0.117652	0.870085
Ctns	141.926	-0.853174	0.543514	-1.56974	0.116476	0.870085
E130309F12Rik	305.912	0.688549	0.440247	1.56401	0.117816	0.870085
Elac2	311.517	-0.657318	0.419588	-1.56658	0.117213	0.870085
Gdi1	11090.2	-0.16711	0.106637	-1.56709	0.117093	0.870085
Glt1d1	68.4649	-0.889326	0.568495	-1.56435	0.117735	0.870085
Gtf3c2	1274.04	0.326	0.208309	1.56499	0.117586	0.870085
Lgr5	136.947	0.907305	0.579215	1.56644	0.117246	0.870085
Olfml1	115.783	-1.14557	0.731023	-1.56708	0.117096	0.870085
P4ha1	578.687	-0.530104	0.337602	-1.5702	0.116368	0.870085
Phpt1	266.011	0.49365	0.314723	1.56852	0.11676	0.870085
Ppt1	1905.5	0.29246	0.186776	1.56583	0.117388	0.870085
Rimkla	388.884	0.697225	0.445192	1.56612	0.117321	0.870085
Schip1	74.4621	-0.913155	0.583029	-1.56623	0.117296	0.870085
Slc25a33	147.534	0.656492	0.418602	1.5683	0.116812	0.870085
Snapc1	750.809	-0.380579	0.24335	-1.56392	0.117837	0.870085
Sstr4	90.4949	-1.18325	0.756488	-1.56413	0.117787	0.870085
St6galnac3	286.838	-0.673534	0.429404	-1.56853	0.116757	0.870085
Strada	162.727	0.663133	0.422543	1.56939	0.116558	0.870085
Suox	160.414	0.930946	0.594467	1.56602	0.117344	0.870085
Thoc5	414.802	0.52263	0.333851	1.56546	0.117475	0.870085
Tnfsf10	86.5658	1.52248	0.971982	1.56637	0.117262	0.870085
Vegfa	729.222	-0.579894	0.37047	-1.56529	0.117514	0.870085
Zfp799	1052.73	0.325486	0.208038	1.56455	0.117689	0.870085
Snrpb	174.139	0.598797	0.383041	1.56327	0.117989	0.870707
2610002J02Rik	337.713	-0.536236	0.344281	-1.55755	0.119339	0.871392
Atl1	1571.66	0.234598	0.150776	1.55594	0.119722	0.871392
BC024978	130.515	-0.708636	0.454759	-1.55827	0.11917	0.871392
Ccnt2	965.752	-0.349668	0.224426	-1.55805	0.11922	0.871392
Cep70	493.611	-0.546709	0.350672	-1.55903	0.118988	0.871392
Chd2	2184.94	-0.263368	0.168837	-1.5599	0.118784	0.871392
Cntrob	231.765	0.755208	0.484606	1.5584	0.119139	0.871392
Dusp1	478.759	-0.545122	0.349918	-1.55786	0.119268	0.871392
Fam71e1	57.4642	-1.10129	0.70751	-1.55657	0.119573	0.871392
Fem1b	7792.85	0.19735	0.126821	1.55613	0.119678	0.871392
Galr1	251.599	-0.566444	0.363066	-1.56017	0.11872	0.871392
Gpr176	457.015	1.09236	0.699418	1.56181	0.118332	0.871392
Gpr89	485.727	0.552874	0.354581	1.55923	0.118942	0.871392
Gtf2h1	463.578	0.393005	0.251953	1.55983	0.118799	0.871392
Iqca	351.869	-0.747694	0.47924	-1.56017	0.11872	0.871392
Lin28b	158.139	-0.888996	0.57021	-1.55907	0.11898	0.871392
Lrp5	127.847	0.948353	0.608343	1.55891	0.119017	0.871392
Mir568	57.2051	1.13342	0.726109	1.56095	0.118535	0.871392
Mpp7	65.2801	-1.06328	0.68076	-1.56191	0.11831	0.871392
Mrs2	415.371	0.406342	0.261071	1.55645	0.119602	0.871392
Phyhd1	173.544	0.821884	0.526406	1.56131	0.11845	0.871392
Pou3f4	87.4773	-0.819952	0.526887	-1.55622	0.119656	0.871392
[truncated: 10,444 more rows]

## Sheet: M_EB vs M_Veh
	baseMean	log2FoldChange	lfcSE	stat	pvalue	padj
Gh	438.607	33.0106	3.55945	9.27406	1.79186e-20	2.91954e-17
Fam166b	95.6517	-5.749	0.959039	-5.99454	2.0406e-09	1.68345e-07
Susd5	213.201	5.96954	1.10411	5.40667	6.42083e-08	3.99809e-06
Ccdc134	70.5301	-6.04771	1.22787	-4.92539	8.41931e-07	3.88242e-05
Timm17b	279.056	-2.21795	0.45516	-4.87289	1.09977e-06	4.8759e-05
Lrrc2	93.1651	-4.57041	0.964445	-4.7389	2.14879e-06	8.10654e-05
2310033P09Rik	273.996	-2.68925	0.570003	-4.71796	2.38226e-06	8.77174e-05
Rcn1	1738.4	1.23181	0.264525	4.65668	3.21351e-06	0.000113005
Phlda1	1308.86	1.95325	0.420701	4.64286	3.43618e-06	0.000120186
C030016D13Rik	67.048	-11.3432	2.5266	-4.48951	7.13866e-06	0.000236168
Ccdc153	217.241	-2.43629	0.551167	-4.42023	9.85936e-06	0.000317056
AF529169	322.146	1.88467	0.432425	4.35837	1.31037e-05	0.000415241
Egln3	56.1038	-7.49432	1.73768	-4.31284	1.61172e-05	0.000505007
Lrp2bp	51.774	-5.81161	1.37232	-4.23487	2.2868e-05	0.000697526
Junb	151.158	-2.99485	0.712511	-4.20323	2.63129e-05	0.000797626
Nfatc2ip	90.7283	-3.65029	0.869204	-4.19958	2.67406e-05	0.000808087
Has3	182.864	2.85392	0.691079	4.12966	3.63294e-05	0.00106175
Brinp2	1335.71	1.56417	0.383201	4.08185	4.46789e-05	0.00127341
Scube1	91.2519	3.25538	0.813843	4.00001	6.33398e-05	0.00173935
Prkcb	6363.74	0.6435	0.160964	3.99779	6.39357e-05	0.00175207
Zan	61.9461	-3.95674	0.990178	-3.99599	6.44236e-05	0.00175923
Sipa1l1	11207.3	0.67812	0.17146	3.95498	7.65412e-05	0.00206418
Prl	54.1613	6.61768	1.67462	3.95174	7.7584e-05	0.00208942
Slc35a1	305.602	-2.29875	0.582673	-3.94518	7.97393e-05	0.00214157
Cpt1a	487.139	-2.31865	0.593177	-3.90886	9.27309e-05	0.00245636
Ngfr	61.6035	4.51511	1.1576	3.90041	9.60283e-05	0.00252698
Gm6277	106.437	-4.81418	1.23594	-3.89517	9.81312e-05	0.00257538
Epha8	80.603	-5.37617	1.38262	-3.8884	0.000100907	0.00263762
Iqcg	259.769	-2.49281	0.643751	-3.87232	0.000107806	0.00280296
Ccdc170	127.353	-4.05858	1.05005	-3.86511	0.000111038	0.00287551
Cacna1i	1345.6	1.24518	0.325368	3.82698	0.000129722	0.00332852
Arrdc1	130.944	-3.26191	0.854584	-3.81696	0.000135104	0.00346207
Tnfrsf18	80.9205	-3.11002	0.817237	-3.80553	0.0001415	0.00361175
Cd33	137.481	-3.38329	0.890753	-3.79823	0.00014573	0.00371488
Dnah10	972.712	-1.66516	0.438997	-3.79312	0.000148769	0.00378741
Dck	560.451	1.16757	0.307934	3.79162	0.00014967	0.00380044
Pgr	1419.67	0.966292	0.258948	3.7316	0.000190265	0.00477544
6430584L05Rik	181.233	-2.83918	0.762177	-3.72508	0.00019525	0.00489426
E530011L22Rik	100.848	-2.90169	0.779032	-3.72473	0.000195521	0.00489478
Ypel1	120.503	-2.69164	0.72603	-3.70734	0.000209446	0.00523001
Pnpla7	177.309	-2.2476	0.61337	-3.66434	0.000247976	0.00616065
Rbbp8	77.2815	2.76051	0.753663	3.66279	0.000249487	0.00618248
Tmem86b	97.7677	-8.23044	2.2644	-3.63471	0.000278293	0.00687888
Oprk1	805.725	-1.20852	0.333797	-3.62054	0.000293986	0.0072302
Rfx2	210.939	-2.41791	0.670565	-3.60578	0.000311222	0.00764449
Mob3c	104.117	-3.25956	0.904086	-3.60536	0.000311715	0.00764698
Med25	646.383	-1.33643	0.372026	-3.5923	0.000327767	0.00802064
9130019P16Rik	178.532	-2.05542	0.573642	-3.58311	0.000339528	0.0082877
Smim1	83.6056	-3.64158	1.0223	-3.56216	0.000367821	0.00894483
Ctnna1	1071.59	-0.999657	0.281555	-3.55049	0.000384509	0.0093159
Slc39a14	551.614	1.85074	0.522905	3.53935	0.00040112	0.00970631
Rpap1	286.895	1.63876	0.463132	3.53843	0.000402511	0.00972794
4833424O15Rik	893.747	1.77576	0.505494	3.51292	0.000443212	0.0106589
1500015A07Rik	55.7682	-3.62512	1.03293	-3.50957	0.000448839	0.010781
Azin1	1420.21	0.908801	0.259328	3.50445	0.000457558	0.0109635
Limch1	4053.1	0.812797	0.232195	3.5005	0.000464389	0.0110999
Ntm	1726.83	-1.04325	0.298376	-3.49643	0.000471525	0.011243
Akap14	61.6094	-3.89017	1.11283	-3.49575	0.000472729	0.011258
Mapk4	966.781	0.861584	0.24778	3.47721	0.000506653	0.0120219
Zfp804b	234.859	1.7647	0.508589	3.46981	0.000520832	0.0123434
Nadsyn1	60.5946	-2.69745	0.777824	-3.46794	0.00052447	0.0123996
Tceb1	600.298	1.11216	0.321104	3.46356	0.000533074	0.0125878
Srpk3	111.826	-3.56553	1.03126	-3.45744	0.000545329	0.0128616
Chst3	54.8181	-3.92947	1.13735	-3.45495	0.000550398	0.0129655
Pim3	354.214	1.22624	0.356522	3.43946	0.000582886	0.0136978
Snap29	454.62	-1.34443	0.392604	-3.4244	0.000616166	0.0144452
Lamc3	62.3308	-3.61538	1.05884	-3.41446	0.000639076	0.0149108
Prrc2b	20776.9	0.563402	0.164992	3.41473	0.000638447	0.0149108
Polk	837.68	-1.04846	0.307677	-3.40766	0.000655227	0.0152512
Gbe1	156.401	-1.94647	0.573747	-3.39257	0.000692411	0.0160975
Csrnp3	7513.91	0.595655	0.176483	3.37515	0.000737762	0.0170909
Rassf2	647.05	1.28874	0.382475	3.36949	0.000753085	0.0174252
Scml2	93.1141	3.09807	0.919991	3.3675	0.00075853	0.0175305
Xrcc2	157.235	-2.3582	0.702663	-3.35609	0.000790539	0.0182487
Bcas2	527.009	1.31236	0.39219	3.34625	0.00081912	0.0188639
Rars	838.269	-0.892375	0.266656	-3.34654	0.000818256	0.0188639
Parvg	99.6569	-3.44262	1.03234	-3.33477	0.000853701	0.019591
Htr5a	639.516	0.867071	0.260531	3.32809	0.000874451	0.0200202
Map10	220.67	-1.83122	0.550218	-3.32817	0.000874178	0.0200202
Cbx8	67.9715	-4.10704	1.23669	-3.32098	0.000897006	0.0204886
Pram1	79.1989	-3.28673	0.990654	-3.31774	0.000907504	0.0207042
Klf4	95.1462	-3.00913	0.908816	-3.31105	0.000929482	0.0211809
Dedd2	151.643	-2.84532	0.863076	-3.29673	0.000978192	0.022265
Plagl2	625.888	1.28612	0.39049	3.29361	0.000989099	0.0224609
Cntnap5c	298.749	1.66097	0.506604	3.27864	0.00104307	0.023659
Rnpepl1	318.624	-1.41805	0.434091	-3.26671	0.00108805	0.0246506
Lrrtm2	2466.6	-0.716742	0.219907	-3.25929	0.0011169	0.0252751
Sorbs2	5810.7	0.63559	0.195383	3.25304	0.00114176	0.0258077
Rrad	125.817	-3.58642	1.1035	-3.25005	0.00115384	0.0260506
Fam175a	181.794	-2.13307	0.66218	-3.22128	0.0012762	0.0287138
Lgr4	700.529	1.04343	0.324377	3.21673	0.0012966	0.0291169
Palb2	75.6456	4.30118	1.33759	3.21561	0.00130167	0.0291861
Rora	1544.26	0.772796	0.240386	3.21482	0.00130528	0.0292334
Gtf2h1	463.578	0.993722	0.310453	3.20088	0.00137008	0.0305798
Kif19a	97.1624	-3.53886	1.10636	-3.19866	0.00138069	0.0307462
Acot1	142.336	-2.08829	0.654897	-3.18873	0.001429	0.0317498
Casc1	138.795	-5.33515	1.67415	-3.18678	0.00143866	0.031928
Gulp1	176.529	-2.33829	0.736746	-3.17381	0.0015045	0.0333138
Got1l1	52.2884	-3.57854	1.12894	-3.16982	0.00152532	0.0337364
Spred1	4120.73	0.714718	0.225957	3.16307	0.00156116	0.0344513
Fgd1	208.666	1.85693	0.587404	3.16124	0.00157098	0.034629
Pxn	517.682	-1.4383	0.455734	-3.15601	0.00159943	0.0352163
Kif3b	1436.46	0.761961	0.241726	3.15217	0.0016206	0.0356423
Cmtm8	106.128	4.42429	1.40683	3.14487	0.00166159	0.0365026
Etfa	442.365	-1.46362	0.467629	-3.12987	0.00174882	0.0383759
Mapk7	151.802	-2.21325	0.709878	-3.11779	0.00182215	0.0399401
Tmem65	2929.78	0.696583	0.223559	3.11587	0.001834	0.040155
1500009C09Rik	1266.53	-0.881426	0.283078	-3.11372	0.00184744	0.0404041
Btf3	436.876	1.17901	0.37913	3.10977	0.00187234	0.0409027
BC100451	75.8569	3.40665	1.09594	3.10842	0.00188093	0.0409531
Rab31	730.241	1.16177	0.373724	3.10864	0.00187952	0.0409531
Iqub	333.242	-1.80209	0.580818	-3.10268	0.00191776	0.0417087
Nup93	692.539	-0.996773	0.321817	-3.09733	0.00195275	0.0423284
Ripk2	188.386	-2.05738	0.664491	-3.09618	0.0019603	0.042445
Mthfd1	385.37	1.48009	0.478209	3.09506	0.00196774	0.042465
Tmem9	1478.38	0.877889	0.283608	3.09543	0.00196525	0.042465
Rybp	1198.17	1.10207	0.3572	3.0853	0.00203346	0.0437866
Anapc7	470.546	1.46351	0.474966	3.08128	0.00206109	0.0443328
Rassf8	199.231	1.90895	0.620532	3.07631	0.00209582	0.0450302
S100pbp	775.381	-0.851072	0.27679	-3.07479	0.00210652	0.0452104
Ttpal	1272.74	2.64603	0.861645	3.07091	0.00213407	0.0457515
Anpep	58.4779	5.23927	1.70711	3.06909	0.00214711	0.0459805
Hprt	2449.69	0.920139	0.300104	3.06607	0.00216894	0.0463972
Epn1	1662.87	0.658985	0.21517	3.06262	0.00219411	0.0468843
Tmem66	2056.05	0.721611	0.235835	3.05981	0.00221479	0.0472747
Lhx6	2885.79	-0.668324	0.218472	-3.05908	0.00222016	0.0473376
6030458C11Rik	741.785	0.979549	0.320312	3.05811	0.00222739	0.0474267
Sec24d	767.825	1.05266	0.344245	3.05787	0.00222919	0.0474267
Smarca1	1004.76	0.798511	0.262551	3.04136	0.00235514	0.0500518
Cdk14	2565.73	0.934533	0.307737	3.03679	0.00239112	0.0507612
Iqca	351.869	-1.92121	0.632881	-3.03566	0.00240011	0.0508417
Sox8	712.213	1.29248	0.425753	3.03575	0.0023994	0.0508417
Taf12	90.0306	2.68609	0.886741	3.02917	0.00245228	0.0517787
Adora2a	189.592	2.59897	0.858146	3.02859	0.00245696	0.0518214
Tstd2	156.339	1.93962	0.640556	3.02802	0.0024616	0.0518633
Arx	900.834	-0.84873	0.280384	-3.02703	0.0024697	0.0519781
2610507I01Rik	235.37	-1.89233	0.6262	-3.02193	0.00251166	0.0528043
Fancm	554.062	-1.19432	0.395431	-3.02031	0.00252514	0.0530306
Ccdc106	365.895	-1.65807	0.550325	-3.01289	0.00258773	0.0542286
Ajap1	815.512	0.772776	0.257094	3.00581	0.00264872	0.055388
Sec23a	2145.93	0.756857	0.252649	2.99568	0.0027383	0.0572001
Txndc16	1130.62	0.829175	0.278177	2.98075	0.00287544	0.0598729
Ick	926.878	0.863778	0.290191	2.97659	0.00291477	0.0606272
Dusp8	3052.75	0.623702	0.210005	2.96994	0.00297854	0.0618096
Ptbp3	1226.55	1.27996	0.431008	2.96968	0.0029811	0.0618096
Nrbp2	2407.7	-0.680638	0.229282	-2.96856	0.002992	0.0619699
Ano6	701.609	-0.973539	0.327992	-2.96818	0.00299569	0.0619807
AA388235	122.123	-2.79649	0.942444	-2.96727	0.00300455	0.0620327
Heyl	208.399	-2.78053	0.937017	-2.96743	0.00300303	0.0620327
Ccni	1896.32	0.622958	0.210049	2.96577	0.00301924	0.0622047
Creb3l2	353.831	-1.3373	0.451281	-2.96334	0.00304324	0.0626331
9630033F20Rik	345.316	-1.54423	0.522016	-2.9582	0.00309436	0.0634848
Dvl3	870.811	1.02853	0.347659	2.95845	0.00309188	0.0634848
Snx5	1187.03	0.875587	0.295934	2.95872	0.00308915	0.0634848
Tnfrsf1b	62.3792	4.84064	1.63656	2.95782	0.00309827	0.0634983
Ppp1r1b	695.028	-1.45377	0.491571	-2.95741	0.0031024	0.0635163
Myo7a	914.993	-1.31633	0.445232	-2.9565	0.00311148	0.0636357
Lrrc36	211.243	-2.99149	1.01217	-2.95552	0.00312147	0.0637733
Bcat1	2040.79	0.702365	0.237707	2.95476	0.00312916	0.0638637
Rmdn2	87.0384	-2.90574	0.983723	-2.95382	0.00313865	0.0639904
Kctd21	186.779	1.77567	0.602505	2.94715	0.00320717	0.0653193
Adamts3	540.103	-1.16171	0.394341	-2.94595	0.00321969	0.065506
Nxn	161.835	2.4965	0.848046	2.94382	0.00324187	0.0658204
Homer2	2591.53	0.81823	0.278049	2.94276	0.00325303	0.0659784
Rbm20	111.922	2.38747	0.812263	2.93928	0.00328971	0.0666533
Cacng4	231.717	1.92735	0.656961	2.93374	0.00334903	0.0677848
Mpv17l2	140.056	2.89328	0.988114	2.92808	0.00341065	0.0689607
Kcnk1	1063.38	1.03766	0.355233	2.92106	0.00348837	0.0703866
Sike1	866.607	-0.966388	0.330919	-2.92032	0.00349673	0.0704826
Irs2	2020.02	0.810671	0.27808	2.91525	0.00355408	0.0715648
Gata2	113.311	-3.20405	1.09978	-2.91335	0.00357568	0.0718597
Unc5c	1617.38	0.704427	0.241795	2.91332	0.00357608	0.0718597
Ankrd45	1297.16	-0.866567	0.297734	-2.91054	0.00360806	0.0723536
Bnip3	395.14	1.07453	0.369162	2.91073	0.00360585	0.0723536
Pvrl4	61.2086	3.43804	1.18346	2.90509	0.0036715	0.0734751
Fbxl14	1301.54	1.39863	0.482656	2.89778	0.0037581	0.0750545
Nipa1	615.675	1.31328	0.453166	2.89801	0.00375541	0.0750545
Morn1	76.4192	-3.3339	1.15066	-2.89738	0.00376296	0.0750749
Prkab2	454.486	1.45764	0.503613	2.89438	0.00379913	0.0756421
Ctxn2	187.328	-1.80857	0.625202	-2.89278	0.00381843	0.0759491
Cntln	737.102	-0.797493	0.275929	-2.89021	0.0038499	0.0764524
Has1	103.387	-2.61251	0.90396	-2.89007	0.00385155	0.0764524
D930015E06Rik	492.969	1.31749	0.457136	2.88206	0.00395082	0.0783432
Krt1	367.327	-1.53327	0.532247	-2.88075	0.00396728	0.0785899
Ccdc34	457.97	-1.5169	0.526826	-2.87931	0.00398549	0.0788707
Abhd17b	736.428	1.06849	0.371226	2.87826	0.00399872	0.0790526
Dnah9	1660.97	-1.23378	0.429045	-2.87563	0.00403219	0.0796337
Lrrc10b	216.425	-2.49559	0.868536	-2.87333	0.00406165	0.0801345
Tmem177	124.982	1.62119	0.564324	2.87281	0.00406838	0.0801865
4933431E20Rik	1017.1	0.746363	0.260014	2.87048	0.00409853	0.0806181
Mcm9	126.866	-2.38544	0.832513	-2.86535	0.00416553	0.0818537
Carns1	189.919	1.84343	0.643627	2.86412	0.0041817	0.082089
Dhcr7	1050.86	1.05931	0.370172	2.86166	0.00421426	0.0825624
Ttc21a	379.398	-1.54752	0.540752	-2.86179	0.00421261	0.0825624
D630041G03Rik	93.9077	-2.77098	0.970906	-2.85402	0.00431702	0.0844908
Gtpbp2	762.735	-1.1322	0.396908	-2.85253	0.0043372	0.084801
Fam114a2	320.347	-1.46097	0.512313	-2.85172	0.00434835	0.0848493
Rbks	75.4685	-2.90838	1.01978	-2.85196	0.00434505	0.0848493
Pafah1b1	10431.9	0.55598	0.19536	2.84593	0.00442826	0.0862364
Pcgf6	309.056	-1.48822	0.5233	-2.84392	0.00445628	0.086663
Rab3a	7166.33	0.696441	0.244905	2.84372	0.00445903	0.086663
Cntnap4	1092.47	-0.692944	0.243725	-2.84313	0.00446721	0.0867358
Ephb1	788.14	1.44043	0.50679	2.84225	0.00447959	0.0868899
Dnajb13	68.9723	-3.70381	1.30356	-2.84131	0.00449289	0.0869753
Npas2	939.935	1.02852	0.361951	2.8416	0.00448884	0.0869753
Myrip	1037.37	0.831878	0.292868	2.84045	0.00450493	0.087122
Arhgap32	7840.88	0.502606	0.177131	2.83749	0.00454697	0.0877614
Emp1	57.5909	-3.63043	1.27931	-2.8378	0.0045425	0.0877614
Fam216b	206.508	-2.12557	0.7495	-2.83599	0.00456842	0.0880886
Ppm1e	2852.85	0.569131	0.200788	2.83448	0.00459005	0.0884184
Pptc7	1999.95	0.64606	0.228092	2.83246	0.00461918	0.088892
Ptp4a1	120.178	2.12236	0.749441	2.83192	0.004627	0.0889549
Zfp386	627.726	-0.998079	0.352829	-2.82879	0.00467246	0.0897406
Zbtb21	632.129	1.25958	0.445593	2.82675	0.00470229	0.0902248
Ust	388.683	1.41328	0.500431	2.82413	0.00474093	0.0907881
Ptchd2	889.853	0.990238	0.350831	2.82255	0.00476434	0.0911471
Utp6	894.889	-1.02002	0.361459	-2.82197	0.00477303	0.0912242
1500012F01Rik	130.572	1.65175	0.585578	2.82073	0.00479152	0.0913098
Akap17b	768.953	-1.10708	0.392478	-2.82075	0.00479115	0.0913098
Axin2	603.106	-1.09005	0.386518	-2.82017	0.00479976	0.0913777
Adcy1	1428.17	0.666699	0.236556	2.81836	0.00482699	0.0918068
Mkrn1	1045.23	0.937586	0.333038	2.81525	0.00487387	0.0926082
Caprin2	164.679	-2.64114	0.93855	-2.81406	0.004892	0.0928202
Dnah7b	714.376	-0.724526	0.25751	-2.81358	0.00489927	0.0928202
Pcdhgb8	187.333	-1.67126	0.593962	-2.81375	0.00489668	0.0928202
Dync1li1	1117.02	0.682749	0.242849	2.81142	0.00493235	0.0933566
Pex5l	1681.41	-0.758688	0.269955	-2.81042	0.00494772	0.0935279
Srek1	1792.15	-0.625494	0.222585	-2.81014	0.00495204	0.0935279
Vcl	786.772	-0.866993	0.309011	-2.8057	0.00502069	0.0945709
Lipe	136.749	-2.44326	0.87116	-2.80461	0.00503773	0.0947094
Otp	102.045	2.02467	0.721872	2.80475	0.00503555	0.0947094
Lifr	2098.76	0.608571	0.217457	2.79858	0.00513274	0.0963103
Adssl1	143.257	2.12093	0.758555	2.79601	0.00517375	0.0969867
Zfp326	511.705	-1.01933	0.365151	-2.79154	0.0052458	0.0982432
Gpr88	390.288	1.44752	0.518903	2.78958	0.00527759	0.098744
Angptl1	79.2154	-2.84002	1.01934	-2.78615	0.00533376	0.0996174
Pik3cg	94.3057	-2.50685	0.899766	-2.78611	0.00533447	0.0996174
Etaa1	391.066	1.42156	0.51045	2.78492	0.00535413	0.0998892
Neurl4	1241.18	1.07951	0.388263	2.78036	0.00542991	0.10111
Hspa2	988.301	-1.05166	0.378528	-2.77829	0.00546465	0.10166
Akap1	263.2	1.44568	0.521858	2.77025	0.00560129	0.104009
Gnaz	1846.12	-0.569459	0.205563	-2.77024	0.00560157	0.104009
Tmlhe	126.653	-1.8707	0.676825	-2.76394	0.00571087	0.105938
Pde3b	454.758	1.3334	0.483294	2.75897	0.00579832	0.107459
Ascc1	294.79	-1.2128	0.440245	-2.75483	0.00587235	0.108728
Unc93b1	89.5279	2.43433	0.886418	2.74626	0.00602798	0.111293
Fam228a	56.02	-3.14672	1.14608	-2.74563	0.00603948	0.1114
Serpine2	2303.1	-0.839033	0.305734	-2.74432	0.00606362	0.11174
Prpf40b	753.28	-1.20187	0.438486	-2.74096	0.00612593	0.112782
Mfap3	549.347	-0.894894	0.326863	-2.73783	0.00618467	0.113756
Dnaic2	119.967	-2.86137	1.04528	-2.73743	0.00619221	0.113788
Sfrs18	3087.68	-0.746991	0.273308	-2.73315	0.00627325	0.115169
S1pr5	93.545	2.24388	0.821598	2.73111	0.00631206	0.115772
Necab2	546.881	1.0912	0.39968	2.73017	0.00633013	0.115995
Marf1	8087.12	0.437447	0.160316	2.72866	0.00635923	0.116419
Gm6588	82.62	6.17057	2.26266	2.72713	0.00638879	0.11666
Shmt2	380.68	1.46913	0.538641	2.72748	0.00638208	0.11666
Wdr83	109.611	-2.65945	0.975354	-2.72665	0.00639813	0.116694
Shisa5	867.553	-0.799978	0.293451	-2.7261	0.00640873	0.116779
Wash	272.016	-1.64068	0.602334	-2.72388	0.00645202	0.11724
Zfp804a	1402.88	-1.03227	0.378931	-2.72416	0.00644661	0.11724
Rab15	1148.82	0.867946	0.318709	2.72332	0.00646296	0.117329
Ptplad2	88.5588	2.17656	0.799899	2.72105	0.00650757	0.11803
Fbln7	222.748	-1.64472	0.605443	-2.71655	0.00659661	0.119423
C2cd2	227.231	1.43809	0.530235	2.71217	0.00668438	0.120788
Farsa	195.11	1.42438	0.525546	2.71029	0.00672238	0.121363
Tpgs1	545.286	-1.32164	0.487751	-2.70967	0.00673507	0.12148
Rtn4ip1	275.295	1.54901	0.571785	2.70908	0.00674694	0.121582
Tmem176a	153.268	1.88562	0.69647	2.7074	0.00678132	0.122089
Ahdc1	2196.79	0.487567	0.180137	2.70664	0.00679685	0.122256
Ctnna3	100.097	3.01566	1.11469	2.70538	0.00682272	0.122496
Tmem87a	646.921	-0.948693	0.350909	-2.70353	0.00686065	0.122951
Slit3	768.031	0.764652	0.282983	2.70212	0.00688997	0.12325
Slc25a25	851.687	-0.748644	0.277365	-2.69913	0.0069521	0.124248
Astn2	1109.66	-1.00071	0.370998	-2.69735	0.00698944	0.124688
Zfyve21	151.023	2.43197	0.901608	2.69737	0.00698897	0.124688
Gsto1	359.346	1.53779	0.570323	2.69634	0.00701061	0.124951
Cdh24	224.715	-1.72174	0.639072	-2.69412	0.00705746	0.125672
Paqr5	113.095	-1.97491	0.733614	-2.69203	0.0071019	0.126348
Asrgl1	1212.83	0.843214	0.313438	2.69021	0.00714071	0.126808
Scrn3	430.433	-1.17105	0.435453	-2.68926	0.00716104	0.127053
Aplp2	9233.08	0.509189	0.189515	2.6868	0.00721405	0.127878
Dcaf13	227.427	1.2505	0.465618	2.68568	0.00723826	0.128191
Bcl7a	1021.86	0.864486	0.321939	2.68525	0.00724758	0.128207
Ptpn2	575.602	-0.951596	0.35444	-2.68479	0.00725756	0.128207
Zbtb8a	52.1876	-3.43697	1.2805	-2.68408	0.00727293	0.12834
Gm10033	216.724	-1.7798	0.663792	-2.68127	0.00733437	0.129138
Rwdd2b	81.313	-2.41115	0.900417	-2.67781	0.00741048	0.130179
Foxj1	923.255	-1.34576	0.502745	-2.67683	0.00743215	0.130443
Esrrg	351.376	-1.29501	0.485043	-2.66989	0.00758752	0.132812
Pbrm1	5637.86	0.66599	0.249584	2.6684	0.00762129	0.133284
Ppp4r1l-ps	76.7952	-2.28196	0.85545	-2.66756	0.00764052	0.133382
Tldc1	128.417	-2.3052	0.864075	-2.66783	0.00763435	0.133382
Id2	369.124	1.31259	0.492331	2.66608	0.00767424	0.133851
Arid1b	2385.83	0.601783	0.225763	2.66556	0.00768604	0.133937
Trpm4	54.7886	-3.31058	1.24253	-2.66439	0.00771288	0.134244
Fezf1	75.7052	2.48375	0.933082	2.66188	0.00777055	0.134929
Naa15	1872.99	0.796976	0.299382	2.66207	0.00776621	0.134929
Hyal3	55.358	-7.19825	2.70733	-2.65881	0.00784181	0.135925
Armcx3	163.312	1.15156	0.433801	2.65458	0.00794068	0.137517
Ccdc57	126.495	-2.35599	0.887838	-2.65362	0.00796326	0.137786
2310011J03Rik	97.3578	1.96042	0.739118	2.65237	0.00799281	0.138175
Ldoc1l	857.383	-0.760781	0.287169	-2.64924	0.00806724	0.139215
Ppp1r12b	1049.54	-1.07551	0.406576	-2.64528	0.00816229	0.140607
Ddx19b	380.21	-1.54826	0.58582	-2.6429	0.00821994	0.141358
Brsk1	522.366	0.841347	0.318767	2.63938	0.00830577	0.142297
Myl12b	3957.49	-0.545434	0.206632	-2.63964	0.00829942	0.142297
Tmem47	4996.91	-0.528007	0.200067	-2.63915	0.00831131	0.142297
B3gat2	835.351	0.970201	0.367782	2.63798	0.00834015	0.142612
Hmox2	313.818	-1.01455	0.384617	-2.63781	0.00834433	0.142612
Bzrap1	1383.83	-0.781105	0.296206	-2.63704	0.00836341	0.142813
Pccb	556.986	0.849927	0.322347	2.63668	0.0083721	0.142837
Zfp438	136.743	-1.73664	0.659319	-2.63399	0.00843889	0.143726
Zfp36l1	1297.27	-1.10674	0.420355	-2.63286	0.00846693	0.144074
Fam73b	457.432	-0.796497	0.303087	-2.62794	0.00859025	0.145543
Frem1	116.804	-2.2486	0.855952	-2.62701	0.00861376	0.145815
Dock8	267.122	-1.6194	0.616889	-2.62511	0.00866212	0.146507
1500009L16Rik	364.655	1.60977	0.613565	2.62364	0.00869966	0.147014
Egr3	1821.89	0.8823	0.336574	2.62142	0.00875655	0.14772
Vps35	2031.65	0.556541	0.212294	2.62156	0.00875296	0.14772
Rell2	209.031	1.49663	0.571018	2.62098	0.00876776	0.147782
Arl4a	723.509	-0.868814	0.331567	-2.62033	0.00878453	0.147937
Phf21b	185.927	1.92501	0.735904	2.61584	0.00890088	0.149768
Grb14	227.538	-1.59103	0.60879	-2.61343	0.00896385	0.150439
Palmd	205.883	-1.57898	0.604277	-2.613	0.008975	0.150497
Rgl2	178.504	-1.81133	0.693743	-2.61095	0.00902907	0.151274
Unc5b	620.436	1.02895	0.394509	2.60818	0.00910245	0.152372
Ypel3	1046.28	0.780108	0.299304	2.6064	0.00914988	0.152886
Lepre1	144.075	-2.89608	1.11273	-2.60268	0.00924971	0.154309
5031426D15Rik	79.5393	-2.74067	1.05445	-2.59915	0.00934538	0.155507
Edn3	82.6101	-4.14689	1.59615	-2.59806	0.00937524	0.155631
Pglyrp1	177.939	2.02093	0.777712	2.59856	0.00936155	0.155631
Tomm70a	2835.76	0.616174	0.237172	2.598	0.00937672	0.155631
Sh3bp5	629.835	1.20847	0.465261	2.5974	0.00939334	0.155651
Tmem150a	195.352	2.79371	1.07593	2.59657	0.00941602	0.155887
Cactin	207.918	1.48118	0.570878	2.59456	0.00947123	0.156668
Gjb2	79.1379	-3.09501	1.19303	-2.59424	0.00948003	0.156681
Aldh1l1	224.737	-2.00677	0.774635	-2.5906	0.0095808	0.157946
Epb4.1	687.319	-0.928392	0.358355	-2.59071	0.0095779	0.157946
Egfl7	108.96	-2.08659	0.805747	-2.58963	0.0096078	0.158152
Esf1	919.657	-0.928398	0.359099	-2.58535	0.00972792	0.159684
Snrpb	174.139	1.31952	0.510489	2.58481	0.00974339	0.159684
Srgap1	1345.13	0.83832	0.324315	2.5849	0.00974084	0.159684
Zfp407	762.432	0.689682	0.266968	2.58338	0.00978364	0.160209
Lrguk	253.419	-1.52642	0.591232	-2.58176	0.00982989	0.160747
Mvb12b	2695.28	0.594862	0.230419	2.58165	0.0098329	0.160747
Tex264	470.804	1.40687	0.545316	2.57992	0.00988241	0.161286
Cand1	5232.96	0.606222	0.23526	2.57681	0.0099716	0.1626
Prkar1b	7212.84	0.50455	0.195825	2.57654	0.00997956	0.1626
Wdr41	541.023	1.05682	0.410259	2.57598	0.00999566	0.162727
Rph3al	52.9379	-3.03021	1.1766	-2.5754	0.0100126	0.162866
Tirap	87.2146	3.08209	1.19733	2.57414	0.0100489	0.163321
Ost4	542.759	-1.22801	0.477183	-2.57347	0.0100686	0.163506
Ccdc59	320.153	1.11044	0.431895	2.57108	0.0101382	0.1645
Snapc5	139.827	-2.14723	0.836069	-2.56824	0.0102215	0.165714
Rufy2	1345	-0.746968	0.290892	-2.56785	0.0102331	0.165764
Sptb	11620.1	0.499162	0.194597	2.56511	0.0103143	0.166804
Lhfpl5	56.965	2.51551	0.981047	2.56411	0.0103442	0.167148
Alas1	542.897	-1.13822	0.44402	-2.56345	0.0103638	0.167189
Dennd6b	883.53	-1.06186	0.414212	-2.56356	0.0103604	0.167189
Chgb	5451.65	-0.504569	0.197054	-2.56057	0.0104501	0.168304
Ak7	768.214	-1.50484	0.588515	-2.55701	0.0105575	0.169659
Kifc2	2796.85	-0.591485	0.231327	-2.55692	0.0105603	0.169659
Rab3b	1113.34	0.800509	0.313432	2.55401	0.0106489	0.170942
Mapre1	2691.24	0.550002	0.215672	2.55018	0.0107667	0.17255
Arhgap1	1500.87	0.746552	0.292798	2.54972	0.0107811	0.172639
Capsl	108.181	-1.81039	0.710153	-2.5493	0.0107939	0.172703
Taco1	112.416	-1.9312	0.757794	-2.54844	0.0108205	0.172987
Tarsl2	704.054	0.978076	0.384023	2.54692	0.0108678	0.173601
Tcf7	148.938	6.39971	2.51355	2.54609	0.0108938	0.173873
Baz2a	1439.66	-0.770113	0.302552	-2.54539	0.0109155	0.174022
Zfp870	209.32	-1.46305	0.574823	-2.54522	0.0109209	0.174022
Capn7	1534.72	-0.631492	0.248341	-2.54284	0.0109955	0.174784
Zfp169	458.109	1.12914	0.444019	2.54301	0.0109904	0.174784
Wars	1239.89	0.792381	0.311847	2.54093	0.0110558	0.1756
Gm15663	229.202	-1.73109	0.681727	-2.53928	0.0111082	0.176289
Myt1	507.913	-1.10808	0.436706	-2.53736	0.0111692	0.176987
Ubl4	828.036	0.797587	0.314342	2.53733	0.0111703	0.176987
Col6a5	277.138	-1.25622	0.496343	-2.53096	0.0113751	0.179746
Tmem251	195.21	1.83593	0.725486	2.53062	0.0113861	0.179746
Uba1	6237.13	0.466343	0.18429	2.53049	0.0113904	0.179746
Asb4	264.277	1.39072	0.550109	2.52809	0.0114686	0.180833
Ank2	51161	0.632536	0.250281	2.5273	0.0114943	0.181093
Cbx4	676.836	0.922898	0.365359	2.526	0.0115368	0.18147
Kctd15	56.2938	-3.63177	1.43766	-2.52616	0.0115317	0.18147
Rpp38	175.41	1.92857	0.763985	2.52436	0.0115908	0.182174
Arl6ip5	490.735	1.52605	0.60475	2.52344	0.0116214	0.18236
Hdac9	1115.17	-0.859214	0.340466	-2.52364	0.0116147	0.18236
Ptprk	2228.79	-0.669647	0.265549	-2.52175	0.0116773	0.183092
Klc1	3382.23	-0.402913	0.159879	-2.52011	0.0117318	0.183798
Fhad1	498.561	-1.07553	0.427156	-2.51789	0.0118059	0.184811
Rdx	1992.77	0.691393	0.274751	2.51643	0.011855	0.185431
Dip2a	1216.56	-0.623733	0.248021	-2.51484	0.0119086	0.18612
Smyd5	534.719	-1.20843	0.481148	-2.51155	0.0120201	0.187713
Pigt	2216.17	0.696257	0.277422	2.50974	0.012082	0.18853
Shc2	488.663	0.994686	0.396535	2.50844	0.0121264	0.18892
Pex19	947.715	0.63696	0.254235	2.5054	0.0122312	0.190402
Itgav	700.311	1.01905	0.407285	2.50206	0.0123474	0.191601
Cep128	292.661	-1.40344	0.561122	-2.50113	0.0123799	0.1918
Pum2	5015.99	0.412756	0.165012	2.50138	0.0123712	0.1918
Zfml	6818.19	0.583301	0.233335	2.49984	0.0124248	0.192343
Abhd10	505.023	1.15743	0.463088	2.49938	0.0124411	0.192443
Hsd17b12	405.194	1.10333	0.441551	2.49875	0.0124631	0.192631
Cacna1h	1317.82	-0.549684	0.220161	-2.49674	0.0125342	0.193577
Cttnbp2nl	921.237	-0.939965	0.376557	-2.49621	0.012553	0.193714
Slc30a6	186.725	1.66201	0.666042	2.49535	0.0125832	0.194028
1700084C01Rik	191.823	-1.42908	0.573031	-2.4939	0.0126348	0.194363
Apln	69.3771	2.11316	0.848022	2.49187	0.0127071	0.195168
Taf4a	515.358	-1.17448	0.472101	-2.48777	0.0128547	0.19728
Mturn	1898.66	0.758632	0.305072	2.48673	0.0128924	0.197704
0610037L13Rik	284.311	-0.916622	0.368853	-2.48506	0.0129529	0.198476
Mrvi1	92.7844	3.44163	1.38575	2.48358	0.0130068	0.199145
Lrrc46	71.2072	-2.2907	0.923438	-2.48062	0.0131153	0.200362
Thap3	148.162	-2.05227	0.827427	-2.4803	0.0131272	0.200362
Peli1	1257.99	0.646691	0.260803	2.47961	0.0131525	0.200591
Fyco1	1086.45	0.900385	0.3632	2.47903	0.013174	0.200762
Syn3	1945.94	-0.546262	0.220478	-2.47763	0.013226	0.201397
Col25a1	2018.45	0.523714	0.211434	2.47696	0.0132508	0.201619
Gpr98	347.413	-1.1026	0.445253	-2.47636	0.0132731	0.201801
Mafb	239.519	1.69595	0.685286	2.47481	0.0133308	0.20252
Morf4l1	1472.54	0.480464	0.19418	2.47432	0.0133491	0.202641
Nudcd2	110.076	2.48412	1.00432	2.47344	0.0133819	0.202981
Nipsnap1	542.981	0.765096	0.309429	2.47261	0.0134131	0.203297
Nrip1	1839.51	0.562204	0.227516	2.47106	0.0134715	0.203948
Nudt16	165.798	-1.48038	0.59969	-2.46857	0.0135654	0.205128
Ncam1	11967.8	0.442474	0.179518	2.46479	0.0137092	0.206982
Gde1	794.129	0.801889	0.325516	2.46344	0.0137611	0.207606
Ccdc11	92.1165	-1.56592	0.636093	-2.46177	0.0138253	0.208413
Aggf1	790.864	-0.707434	0.287564	-2.46009	0.01389	0.209228
Clic6	125.31	-1.85365	0.753741	-2.45927	0.0139219	0.209547
Adi1	1299.58	-0.701244	0.285341	-2.45756	0.0139884	0.209579
Amot	1284.63	0.727439	0.295953	2.45795	0.0139732	0.209579
Clcn4-2	1099.51	0.776284	0.31583	2.45792	0.0139746	0.209579
Prdm2	3152.3	0.693047	0.281984	2.45775	0.013981	0.209579
Sema3e	162.229	1.66446	0.677055	2.45838	0.0139566	0.209579
Tapbp	476.975	1.23598	0.502758	2.4584	0.0139558	0.209579
Anln	544.639	-0.997822	0.406098	-2.4571	0.0140064	0.209689
Rwdd4a	388.735	0.808604	0.329181	2.45641	0.0140333	0.20993
Itga3	587.065	-1.06988	0.43595	-2.45414	0.0141223	0.210939
Gpr125	333.276	-1.34865	0.549709	-2.45339	0.0141516	0.211216
Cox15	897.282	0.754108	0.307435	2.4529	0.0141708	0.211341
2810403A07Rik	1362.97	-0.755435	0.308381	-2.44968	0.0142982	0.2125
Dak	247.929	-2.26697	0.925476	-2.44952	0.0143048	0.2125
Dcun1d3	608.305	0.890972	0.363848	2.44875	0.0143355	0.2125
Dlx1as	241.132	-1.32237	0.539962	-2.44901	0.0143249	0.2125
Fam102b	1520.68	0.68976	0.281592	2.4495	0.0143056	0.2125
Gm6297	63.0384	-3.32643	1.35771	-2.45003	0.0142842	0.2125
Pi4kb	646.418	1.05772	0.431854	2.44924	0.0143156	0.2125
Six3os1	279.195	-1.76042	0.720261	-2.44414	0.0145197	0.215067
Serpine1	60.184	2.31471	0.947712	2.44243	0.014589	0.21593
Esco1	620.247	-1.03595	0.424248	-2.44185	0.0146123	0.216112
Xpo7	3352.54	0.475768	0.195174	2.43767	0.0147823	0.218131
Myo6	4358.9	0.487596	0.200065	2.43719	0.0148021	0.218258
Ddx46	1920.1	0.627375	0.257451	2.43687	0.0148148	0.218281
Hps4	175.248	-1.22242	0.501806	-2.43604	0.0148492	0.218623
Prkce	9130.81	0.42856	0.175982	2.43526	0.0148813	0.218931
Cyp26b1	137.222	2.39053	0.982218	2.4338	0.0149412	0.219481
Ttn	448.73	-1.02037	0.419223	-2.43396	0.0149348	0.219481
Tnk2	2017.51	0.408381	0.167823	2.4334	0.0149576	0.219558
Tmem59	1861.09	0.656793	0.269963	2.4329	0.0149785	0.219649
Cnppd1	529.647	-1.16495	0.47907	-2.43169	0.0150284	0.220102
Mtfr1	163.277	-2.22498	0.916747	-2.42703	0.0152229	0.22245
Pqlc1	174.723	-1.48615	0.612308	-2.42713	0.0152189	0.22245
Slc41a3	154.857	2.49421	1.02756	2.42732	0.0152108	0.22245
Mfsd4	630.288	1.06264	0.43827	2.42462	0.0153243	0.223291
Ogdh	4387.9	0.442707	0.182591	2.42458	0.0153261	0.223291
Tceal5	621.705	-0.726928	0.299801	-2.4247	0.015321	0.223291
Tcte1	217.751	-1.47018	0.606205	-2.42522	0.0152991	0.223291
Wrb	2957.27	0.722868	0.29834	2.42297	0.0153942	0.224116
Gmcl1	521.368	-1.03745	0.428307	-2.4222	0.0154267	0.224421
1700016K19Rik	124.644	-2.26426	0.935542	-2.42027	0.015509	0.225239
6720489N17Rik	84.4255	-1.93151	0.798119	-2.42007	0.0155174	0.225239
A230077H06Rik	70.1896	-2.94847	1.21817	-2.42041	0.0155029	0.225239
2310022B05Rik	1038.01	0.714288	0.295517	2.41708	0.0156457	0.226542
AI429214	52.3933	2.88489	1.1934	2.41737	0.0156333	0.226542
Rabgef1	475.047	1.15927	0.479653	2.41689	0.0156536	0.226542
Copa	6150.81	0.399607	0.165505	2.41448	0.0157578	0.227377
Ncor2	7845.15	0.568737	0.235532	2.41469	0.0157486	0.227377
Ppif	396.374	1.64801	0.682716	2.41391	0.0157825	0.227567
Gabrq	723.804	0.816239	0.338347	2.41243	0.0158465	0.227985
Cdc14b	446.867	-1.55911	0.646711	-2.41083	0.0159163	0.228821
Malsu1	156.697	-1.42717	0.592781	-2.40758	0.0160587	0.230539
Snx33	286.768	-1.97377	0.819823	-2.40756	0.0160595	0.230539
Pgrmc2	1296.86	0.703567	0.292307	2.40694	0.0160868	0.230762
Cbr4	165.07	2.22189	0.923316	2.40642	0.0161095	0.230919
Psmb10	232.96	1.2365	0.514085	2.40525	0.0161614	0.231492
Cyhr1	1033.71	0.886406	0.368719	2.40401	0.0162162	0.231938
Tiparp	647.869	0.901422	0.37493	2.40424	0.0162062	0.231938
Polr3f	396.027	1.10348	0.459326	2.40239	0.0162882	0.232797
1700009P17Rik	149.322	-1.66672	0.69406	-2.4014	0.0163323	0.233257
Hbegf	100.756	2.13053	0.887408	2.40085	0.0163572	0.233442
Dhx36	2093.06	0.628285	0.261826	2.39963	0.0164117	0.233551
Klhdc9	341.659	1.4269	0.594665	2.39951	0.0164171	0.233551
Pnpt1	695.578	-1.12693	0.469682	-2.39934	0.0164245	0.233551
Ttc17	997.637	-0.590539	0.246079	-2.3998	0.0164041	0.233551
Siah3	114.644	2.70492	1.12768	2.39865	0.0164555	0.233821
Atg4c	971.407	0.912802	0.380787	2.39715	0.0165234	0.234452
Cdkl5	1822.28	0.772363	0.322731	2.39321	0.0167017	0.236631
Cadm1	5405.84	0.516803	0.216069	2.39185	0.0167638	0.23734
Ntn3	204.411	-1.41864	0.593635	-2.38975	0.01686	0.23838
Olfml1	115.783	-2.16412	0.905597	-2.38971	0.0168617	0.23838
Zfp113	216.284	-1.37367	0.575014	-2.38893	0.0168976	0.238715
Cthrc1	58.7357	2.45955	1.02977	2.38845	0.0169196	0.238853
Zscan29	406.282	-1.30925	0.548298	-2.38784	0.0169477	0.238905
Zyg11b	7806.41	0.407665	0.170719	2.38792	0.0169439	0.238905
5930430L01Rik	137.872	-1.46405	0.613753	-2.38541	0.0170599	0.239869
Sp9	519.895	-1.11935	0.469268	-2.3853	0.0170652	0.239869
Tbc1d8	399.927	0.969602	0.406706	2.38404	0.0171239	0.240432
Wls	247.2	-1.37585	0.577138	-2.38391	0.0171298	0.240432
Wtap	484.702	0.995763	0.417874	2.38293	0.0171757	0.240903
Fancf	94.6546	-1.91693	0.804677	-2.38223	0.017208	0.241183
1700109K24Rik	70.7665	2.16773	0.910443	2.38097	0.0172673	0.2417
Agap1	8460.63	0.45072	0.189355	2.3803	0.0172986	0.241933
Sec22b	1509.59	0.672759	0.282681	2.37992	0.0173163	0.242007
Stk3	591.676	0.906818	0.381213	2.37877	0.0173707	0.242499
Nkap	609.673	1.11241	0.467933	2.37728	0.0174409	0.243054
Kcnh3	190.525	1.24929	0.526049	2.37486	0.0175555	0.244477
Psmd14	625.213	0.765691	0.322542	2.37392	0.0176002	0.244751
Uhmk1	2858.78	0.514495	0.216712	2.37409	0.0175921	0.244751
Afg3l1	152.449	-1.76266	0.74291	-2.37264	0.0176613	0.245285
Orai1	110.177	2.70856	1.1416	2.37259	0.0176637	0.245285
Rnf207	98.6111	-2.9857	1.25878	-2.37189	0.0176972	0.245401
Ankra2	359.196	1.27541	0.538095	2.37023	0.0177772	0.246234
Cdr2l	399.498	1.21179	0.51128	2.37012	0.0177825	0.246234
Arid5a	98.0576	-2.39313	1.01007	-2.36927	0.0178233	0.24634
Phf2	1740.51	0.612502	0.258516	2.3693	0.0178218	0.24634
Zfp385b	1141.89	0.794289	0.33526	2.36917	0.0178279	0.24634
Arl6ip1	5697.54	0.598109	0.252538	2.3684	0.0178654	0.246684
Ptrh2	496.82	-1.10256	0.465585	-2.36813	0.0178785	0.24669
Rabl3	354.728	1.31488	0.55539	2.36749	0.0179093	0.246941
Ifi27	121.342	-1.88457	0.796882	-2.36493	0.0180336	0.248479
Gm16973	118.265	-1.59317	0.673761	-2.3646	0.0180497	0.248527
Vcam1	228.004	-2.05845	0.870754	-2.36399	0.0180795	0.248761
Rxra	1195.63	0.693259	0.293395	2.36289	0.0181332	0.249325
Bnip1	95.0009	-2.09119	0.88516	-2.3625	0.0181522	0.24941
Pxk	738.907	0.77475	0.328033	2.36181	0.0181861	0.249702
Prkag2	630.516	0.895819	0.379455	2.3608	0.0182353	0.250202
Prdm5	139.756	2.16445	0.916929	2.36054	0.0182482	0.250203
AK129341	698.871	-0.772464	0.327439	-2.35911	0.0183189	0.250294
Evi5l	690.159	1.04268	0.441853	2.35978	0.0182858	0.250294
Itga9	136.489	-2.23652	0.9479	-2.35945	0.0183021	0.250294
Fxyd1	163.081	-1.85405	0.786015	-2.3588	0.0183343	0.25033
Pdgfra	669.344	1.111	0.471253	2.35754	0.0183966	0.25083
Ppp2r5d	1764.31	1.035	0.43939	2.35555	0.0184955	0.251828
Tmem39a	351.895	-1.49165	0.633547	-2.35444	0.0185506	0.252401
Rhou	769.573	0.992334	0.421526	2.35415	0.0185653	0.252426
Msh6	403.447	0.899451	0.382123	2.35383	0.0185813	0.252469
Tenm1	5124.1	0.476079	0.202472	2.35133	0.0187062	0.253461
Cybrd1	78.2114	-2.79741	1.19089	-2.34901	0.0188233	0.254694
Tbc1d20	523.889	0.820413	0.349342	2.34845	0.0188517	0.254902
Taldo1	171.256	-1.14505	0.487688	-2.34792	0.0188788	0.254915
Atp2b2	10417.2	0.405419	0.172705	2.34746	0.0189017	0.255049
Lef1	162.595	-1.3417	0.571688	-2.34691	0.0189301	0.255256
4430402I18Rik	172.065	-1.3538	0.57716	-2.34563	0.0189951	0.25578
Prrx1	278.671	1.41072	0.601416	2.34566	0.0189935	0.25578
Sec14l5	69.689	-2.22997	0.950895	-2.34513	0.0190207	0.255948
Mrps6	197.464	-1.23421	0.526349	-2.34486	0.0190343	0.255955
Chek1	65.8015	-3.59179	1.53266	-2.3435	0.0191039	0.256362
Ttc27	347.115	-1.2228	0.521989	-2.34258	0.0191507	0.256814
Agpat1	2760.38	0.72056	0.307657	2.34209	0.0191762	0.25698
Lrrc8a	3035.98	0.547273	0.233705	2.34172	0.019195	0.257055
Ltk	97.5933	-2.37293	1.01344	-2.34145	0.0192088	0.257064
Elac2	311.517	-1.29763	0.554757	-2.33909	0.0193308	0.25852
Spen	9251.87	0.574974	0.24588	2.33844	0.0193646	0.258794
Mmaa	216.746	-1.54734	0.661987	-2.33742	0.0194172	0.25932
Zfp454	67.6672	-2.38705	1.0215	-2.3368	0.0194497	0.2594
C030006K11Rik	239.606	-1.59747	0.683769	-2.33627	0.019477	0.259586
2010015L04Rik	170.71	-1.65398	0.708313	-2.33509	0.0195385	0.259914
Lnx1	578.38	0.776425	0.33251	2.33504	0.0195414	0.259914
Tmed2	189.745	1.17013	0.501099	2.33512	0.019537	0.259914
Fndc4	241.238	-1.28126	0.548946	-2.33404	0.0195938	0.260024
Rpa2	114.984	-1.88951	0.809474	-2.33425	0.0195827	0.260024
Vkorc1l1	1533.32	0.622106	0.266556	2.33386	0.0196028	0.260024
Por	1726.05	0.648725	0.27828	2.3312	0.019743	0.261527
Aldh2	369.801	-1.26914	0.544592	-2.33045	0.0197824	0.261695
Bckdha	133.014	-1.68833	0.724715	-2.32964	0.019825	0.261897
C530008M17Rik	2796.55	0.545227	0.234066	2.32938	0.0198392	0.261897
Nptx1	2381.47	0.592439	0.254599	2.32695	0.0199682	0.262731
Ssbp4	884.428	-0.660867	0.283964	-2.32729	0.0199496	0.262731
Bbs10	163.452	-1.71844	0.73935	-2.32426	0.0201115	0.264261
Gtf2e2	204.248	-1.37379	0.591065	-2.32427	0.0201112	0.264261
Sncb	1744.28	0.819575	0.352787	2.32315	0.0201712	0.264868
Pwwp2b	77.6588	2.11913	0.913294	2.32032	0.0203237	0.266512
Fam117a	116.487	-2.28715	0.985923	-2.3198	0.0203515	0.266697
Fam136a	128.308	-1.40844	0.60721	-2.31953	0.0203664	0.266714
Nfe2l2	387.505	-1.13415	0.489287	-2.31796	0.0204513	0.267646
Stat5b	852.396	0.865201	0.373481	2.31659	0.0205262	0.268278
Cblb	1867.16	-0.787868	0.340282	-2.31534	0.0205945	0.268643
Mycl	452.389	1.07927	0.466144	2.31531	0.0205962	0.268643
Ttc30b	200.651	-1.58752	0.685616	-2.31546	0.0205875	0.268643
Macrod1	95.9322	2.46272	1.06546	2.31141	0.02081	0.27071
Taok2	2016.72	-0.598187	0.258992	-2.30968	0.020906	0.271778
Fam129c	57.7259	2.8577	1.23751	2.30922	0.0209312	0.271925
Exoc3l	150.753	-1.63574	0.708681	-2.30815	0.0209907	0.272516
Cdc5l	632.387	-0.663639	0.287744	-2.30635	0.0210909	0.273455
Drp2	1638.09	0.795005	0.344743	2.30608	0.0211061	0.27347
Kcnq1ot1	2946.97	-0.522111	0.226582	-2.30429	0.0212061	0.274584
Gm7173	130.445	-1.76116	0.764517	-2.30362	0.0212439	0.274892
Slc39a12	373.775	1.16123	0.504144	2.30337	0.021258	0.274892
Gtpbp8	249.796	-1.23428	0.536129	-2.30221	0.0213233	0.275554
Hint3	301.928	1.28446	0.558075	2.30159	0.0213583	0.275825
Dhx15	2077.99	-0.482163	0.209542	-2.30103	0.0213899	0.27605
Wdr33	1054.98	0.644103	0.279971	2.3006	0.021414	0.276179
Cwc25	173.232	-1.50455	0.654061	-2.30031	0.0214305	0.276209
Ccdc114	99.4109	-2.06437	0.898322	-2.29803	0.0215603	0.277516
9430083A17Rik	123.524	-2.13863	0.930819	-2.29758	0.0215855	0.277558
Pigx	105.434	1.87071	0.814246	2.29747	0.0215919	0.277558
Kcnb1	3947.55	0.5908	0.257306	2.2961	0.0216703	0.278382
Twf2	197.427	1.25172	0.545344	2.29528	0.021717	0.278616
Acat1	1980.38	0.590844	0.257623	2.29344	0.0218224	0.279785
Dstn	1413.75	0.492436	0.214874	2.29175	0.0219201	0.280853
Tex10	721.744	-0.961319	0.419646	-2.29079	0.0219758	0.281383
Ppapdc1b	338.276	1.19607	0.522371	2.2897	0.0220385	0.282
Fahd1	188.492	1.25664	0.549394	2.28733	0.0221766	0.283397
Lca5	413.834	-1.19349	0.521903	-2.28681	0.0222072	0.283488
Cirh1a	400.921	1.04058	0.455164	2.28617	0.0222442	0.283704
Parp14	81.2842	-2.55121	1.11621	-2.28559	0.0222781	0.283952
Cd55	213.761	-1.64887	0.7223	-2.28281	0.0224416	0.285298
Copb1	1294.03	0.602793	0.264026	2.28308	0.0224259	0.285298
Myh6	52.0762	-3.14453	1.37886	-2.28054	0.022576	0.286627
Ssbp3	2233.93	0.634281	0.278122	2.28059	0.0225728	0.286627
Dctd	118.428	1.62159	0.711148	2.28025	0.022593	0.286657
Adam10	1292.73	0.690191	0.302772	2.27957	0.022633	0.286936
Galnt16	4085.94	0.43308	0.189999	2.27938	0.0226444	0.286936
B4galt4	314.919	-1.37696	0.604193	-2.27901	0.0226664	0.28703
Hspe1	424.895	-0.811551	0.356284	-2.27782	0.0227372	0.287691
Npdc1	1711.64	-0.585107	0.257003	-2.27665	0.0228069	0.287691
Vash1	179.212	-1.01575	0.445998	-2.27748	0.0227575	0.287691
Zcchc24	1347.82	0.685532	0.301098	2.27677	0.0227998	0.287691
Zfp787	89.2798	2.06636	0.907513	2.27695	0.0227892	0.287691
Dap3	658.241	-0.819659	0.360089	-2.27627	0.02283	0.287796
Plekha8	371.041	1.23748	0.543994	2.2748	0.0229179	0.288718
Deaf1	845.861	0.744589	0.327411	2.27417	0.0229557	0.289008
Exph5	207.653	1.50343	0.661616	2.27237	0.0230644	0.289817
Psmd3	843.522	0.800162	0.352083	2.27265	0.023047	0.289817
Mia	102.621	-1.96064	0.863608	-2.27029	0.0231902	0.290837
Mrps16	109.053	1.36952	0.603197	2.27044	0.0231808	0.290837
Prpf31	290.469	-1.27725	0.562472	-2.27078	0.0231605	0.290837
Slc27a1	1298.86	-0.771565	0.339898	-2.26999	0.0232082	0.290844
Trip6	63.4883	-2.4085	1.06111	-2.26979	0.0232205	0.290844
Pcdhac2	575.213	-0.891742	0.393058	-2.26873	0.0232847	0.291461
Crlf3	115.595	-1.59691	0.704041	-2.26821	0.0233165	0.291637
Pdgfb	263.136	1.99573	0.880042	2.26777	0.0233435	0.291637
Phc2	828.113	0.737321	0.32512	2.26784	0.0233387	0.291637
Impad1	3332.58	0.453698	0.200116	2.26718	0.0233795	0.291798
Prickle1	671.244	0.832437	0.367187	2.26706	0.0233863	0.291798
Tmem186	133.406	1.45457	0.641788	2.26644	0.0234247	0.292091
Atp6v0d1	2752.27	0.580862	0.256341	2.26598	0.0234528	0.292256
Fam162a	191.888	-1.11601	0.492953	-2.26392	0.023579	0.293641
Zmynd10	256.607	-1.40311	0.619863	-2.26358	0.0235998	0.293714
Cyp2j6	177.002	-1.25729	0.555658	-2.2627	0.0236542	0.293949
Utp20	1256.01	0.865961	0.382729	2.26259	0.0236607	0.293949
Ilk	971.241	0.759409	0.335682	2.26229	0.0236795	0.293957
Mgat5b	420.109	0.923498	0.40842	2.26115	0.0237502	0.294647
Hccs	347.373	1.43987	0.636936	2.26062	0.0237828	0.294865
Ppp1r16b	2485.25	0.541464	0.239594	2.25992	0.0238259	0.295212
D19Ertd737e	454.353	-0.974557	0.431973	-2.25606	0.024067	0.29719
Efcab6	112.614	-1.74904	0.775071	-2.25662	0.0240321	0.29719
Faim	528.974	0.888202	0.393611	2.25655	0.0240364	0.29719
Paip2b	740.247	1.0048	0.44541	2.2559	0.0240768	0.29719
Errfi1	1071.19	0.79563	0.352895	2.25458	0.0241598	0.297652
G3bp2	13839.3	0.318653	0.141306	2.25506	0.0241298	0.297652
Rassf10	73.3069	2.63408	1.16827	2.25469	0.0241529	0.297652
Nf1	11510.5	0.37536	0.166574	2.25341	0.0242332	0.29818
Synpr	798.767	0.717419	0.31836	2.25348	0.0242288	0.29818
Arhgdig	616.552	-1.13153	0.502585	-2.25142	0.0243589	0.299538
4930565N06Rik	213.926	-2.3165	1.0291	-2.25098	0.0243865	0.299674
Phlda3	246.478	-1.20099	0.533594	-2.25076	0.0244007	0.299674
Hic1	55.0059	3.08454	1.37229	2.24773	0.0245932	0.300966
Rpusd4	70.1019	-1.90442	0.84734	-2.24753	0.0246064	0.300966
Srsf11	1673.31	-0.467972	0.208257	-2.24709	0.0246342	0.300966
Zfp109	157.713	-1.79928	0.800773	-2.24693	0.0246443	0.300966
Zfp51	134.121	-2.06503	0.918687	-2.2478	0.0245888	0.300966
2610008E11Rik	691.582	0.731972	0.325985	2.24542	0.0247414	0.301962
Stox2	10241.5	0.408672	0.182068	2.24461	0.024793	0.302403
Rnf144a	625.396	1.05356	0.469522	2.2439	0.0248387	0.302772
Btd	132.922	-1.67172	0.745528	-2.24233	0.0249399	0.303096
Dlec1	353.31	-1.38837	0.619042	-2.24277	0.0249115	0.303096
Micu2	512.9	0.849088	0.378531	2.24312	0.0248893	0.303096
Nppc	116.61	-2.13577	0.952373	-2.24258	0.0249242	0.303096
Recql	228.16	-1.24795	0.556613	-2.24205	0.0249583	0.303096
Grin2d	322.39	-1.12808	0.503201	-2.2418	0.0249743	0.303102
Efna2	161.362	-2.67535	1.19378	-2.24107	0.0250216	0.303208
Kazn	6216.58	0.438225	0.195588	2.24056	0.0250548	0.303208
Top1mt	207.778	-1.34707	0.601246	-2.24047	0.0250606	0.303208
Dusp23	54.1092	-2.91871	1.30288	-2.2402	0.0250777	0.303228
Fbxw7	2007.44	0.448671	0.200402	2.23885	0.0251654	0.303912
Wdr65	250.101	-1.21269	0.541656	-2.23886	0.025165	0.303912
Pcdh17	9279.22	-0.329264	0.147125	-2.23799	0.025222	0.303969
Sdccag8	464.556	-0.975793	0.436045	-2.23783	0.0252323	0.303969
Shroom3	549.303	-1.35048	0.603439	-2.23797	0.0252228	0.303969
Faf2	885.954	0.713611	0.318996	2.23705	0.0252831	0.304206
Casc4	3663.39	0.469298	0.209921	2.2356	0.0253783	0.305164
Clip2	1748.29	0.708245	0.316992	2.23427	0.0254654	0.306023
Aspa	329.758	-1.52646	0.683429	-2.23353	0.0255138	0.306211
Scai	2616.91	0.643273	0.288035	2.23332	0.025528	0.306211
Gm410	65.8127	-2.59985	1.1645	-2.23259	0.0255759	0.306409
Slc35d1	420.028	-0.823272	0.368885	-2.23179	0.0256291	0.306859
Tmem165	335.232	1.52704	0.684479	2.23095	0.0256845	0.307146
Ten1	167.151	-1.49482	0.670516	-2.22936	0.0257899	0.308218
Maats1	340.002	-1.3085	0.587025	-2.22903	0.0258119	0.308292
B230217C12Rik	856.619	0.549772	0.246795	2.22765	0.025904	0.30895
Disp2	15361.9	0.320535	0.143876	2.22786	0.0258899	0.30895
Hsd17b7	323.357	1.22903	0.55183	2.22718	0.025935	0.30895
Morc4	237.367	1.86338	0.836624	2.22726	0.02593	0.30895
Wdr20	279.401	1.24136	0.55741	2.22702	0.025946	0.30895
Map3k9	1159.78	0.63104	0.28346	2.2262	0.0260006	0.309412
Cdc42ep2	77.24	-2.34889	1.05549	-2.22539	0.026055	0.30987
A230050P20Rik	395.128	-1.17736	0.529325	-2.22427	0.0261303	0.310505
Ints4	961.869	-1.09902	0.494188	-2.22389	0.026156	0.310505
Nploc4	1143.39	-0.594532	0.267332	-2.22395	0.026152	0.310505
Ercc2	161.006	-1.52285	0.684946	-2.22331	0.0261949	0.310778
Fam43a	338.191	-0.987598	0.444588	-2.22138	0.0263254	0.311606
Slc29a1	168.46	-1.34598	0.605935	-2.22133	0.0263284	0.311606
Srsf2	5370.41	0.545035	0.245356	2.22141	0.0263235	0.311606
Tspan14	99.8882	-1.89815	0.854432	-2.22154	0.0263147	0.311606
1810026B05Rik	336.471	1.44813	0.652212	2.22034	0.0263955	0.311992
Bet1l	248.838	-1.318	0.593568	-2.22046	0.0263873	0.311992
Dbp	99.4696	-1.56423	0.704711	-2.21968	0.0264408	0.311992
H1f0	860.209	0.684259	0.308268	2.21969	0.0264399	0.311992
Rab35	632.983	1.15477	0.520331	2.21931	0.0264658	0.312099
Osbpl5	146.584	1.42229	0.641159	2.21831	0.0265335	0.31252
Tsc22d3	654.354	-0.81907	0.369487	-2.21677	0.0266385	0.313568
Spag5	89.304	-2.72444	1.22984	-2.21528	0.0267408	0.314393
Plekho2	176.18	2.16454	0.97754	2.21427	0.0268103	0.314978
Rps6ka2	1646.2	0.579198	0.261608	2.21399	0.0268297	0.314978
Smoc1	213.264	-1.34147	0.605942	-2.21385	0.0268389	0.314978
Cmtm5	265.271	-1.39916	0.63214	-2.21336	0.0268726	0.315184
Zfp446	268.196	1.29664	0.58592	2.213	0.0268975	0.315287
Tomm34	934.108	0.674196	0.304726	2.21247	0.0269343	0.315341
Tmcc3	1302.49	0.730521	0.330259	2.21197	0.026969	0.315558
Marcksl1	1179.28	0.697171	0.315504	2.20971	0.0271254	0.316489
Sac3d1	56.5976	1.92019	0.86886	2.21002	0.0271041	0.316489
Epm2a	174.821	-1.37777	0.623906	-2.2083	0.0272233	0.316734
Lonrf2	11993.8	0.292355	0.1324	2.20812	0.0272362	0.316734
Spa17	110.384	-2.09709	0.949607	-2.20838	0.027218	0.316734
Trip4	749.742	0.733128	0.33204	2.20795	0.0272477	0.316734
Vps33b	410.428	-1.12409	0.508944	-2.20866	0.027198	0.316734
Wipf2	5038.74	0.424866	0.192333	2.20901	0.0271739	0.316734
Slc7a2	806.059	-0.920031	0.417327	-2.20458	0.0274835	0.318815
Ap5z1	209.323	-1.13806	0.516577	-2.20307	0.0275896	0.319758
Rps4l	143.59	-1.4459	0.656679	-2.20183	0.0276772	0.320393
Usp31	4521.7	0.454389	0.206356	2.20197	0.0276676	0.320393
Ccdc23	66.1289	-3.64764	1.65692	-2.20146	0.0277034	0.320508
Mfsd6	3359.43	0.575123	0.261305	2.20097	0.0277384	0.320722
Srpk1	1076.38	-0.612174	0.278337	-2.1994	0.0278495	0.321436
Clec11a	51.9085	2.64668	1.20443	2.19745	0.027988	0.322464
Kbtbd8	159.672	1.28576	0.585073	2.19761	0.0279769	0.322464
Slc25a27	815.031	-0.68551	0.312089	-2.19652	0.0280546	0.323041
Gtdc1	556.156	0.748099	0.340633	2.1962	0.0280774	0.323113
Cnot11	679.503	0.853605	0.389151	2.19351	0.028271	0.324958
Sema4f	974.399	-0.578298	0.26376	-2.19252	0.028342	0.325583
Efhc2	97.4806	-2.22565	1.01532	-2.19207	0.0283743	0.325724
Pcbd1	245.479	-1.21811	0.555734	-2.19189	0.0283876	0.325724
Galnt9	370.992	0.97104	0.443066	2.19164	0.0284057	0.325741
Flot1	872.25	-0.717016	0.327237	-2.19112	0.0284432	0.32598
Sgk3	213.793	1.15683	0.52824	2.18996	0.0285271	0.326441
Syndig1l	229.795	1.31072	0.598532	2.18989	0.0285322	0.326441
Tiam2	196.392	-1.06082	0.484423	-2.18987	0.0285335	0.326441
Atp8a1	7755.38	0.491304	0.224446	2.18896	0.0285999	0.326627
Ltn1	2437.55	0.409535	0.187057	2.18935	0.0285711	0.326627
Tnxb	79.9541	-1.94	0.886228	-2.18905	0.0285929	0.326627
Kcnj10	2266.54	-0.545774	0.249407	-2.18828	0.0286489	0.326805
Psmc4	595.494	0.943956	0.431359	2.18833	0.0286456	0.326805
Slmo2	717.221	-0.835631	0.382149	-2.18666	0.028767	0.327846
Cirbp	642.612	0.988399	0.452403	2.18477	0.0289054	0.328963
Eef1e1	316.355	1.09279	0.500317	2.18419	0.0289485	0.329262
Arf4	2240.22	0.565459	0.258973	2.18347	0.0290012	0.329478
Kif3c	2421.23	0.4897	0.224276	2.18348	0.0290007	0.329478
Pgam5	627.841	0.832599	0.381397	2.18303	0.0290338	0.329657
Ccdc85c	205.439	1.51139	0.692493	2.18254	0.0290698	0.329683
Trio	17449.1	0.554768	0.254222	2.18222	0.0290934	0.329759
Ranbp3	497.274	0.827536	0.379272	2.18191	0.0291165	0.32983
Pi16	81.8227	-2.11765	0.971611	-2.17953	0.0292924	0.331438
Gigyf1	556.714	0.81008	0.37195	2.17793	0.0294113	0.332312
Usp9x	10367.3	0.4011	0.184159	2.17801	0.0294054	0.332312
Zc3h10	166.05	2.26351	1.03936	2.1778	0.0294206	0.332312
Klf9	2030.51	0.603827	0.277396	2.17677	0.0294975	0.332988
Fam120c	3880.89	0.545983	0.250879	2.17628	0.0295341	0.333209
Oard1	132.4	-1.96869	0.905548	-2.17403	0.0297028	0.33428
Slc1a6	204.832	-0.985686	0.453408	-2.17395	0.0297089	0.33428
Zfp41	180.129	-2.04688	0.941579	-2.17387	0.0297146	0.33428
Pcid2	601.208	0.92628	0.426191	2.17339	0.0297507	0.334494
Ccdc78	71.0151	2.81141	1.29374	2.1731	0.0297731	0.334553
Rasgrf2	3331.37	0.510985	0.235311	2.17154	0.0298907	0.335489
Frmd4b	492.584	1.14451	0.527352	2.17029	0.0299846	0.336351
Grk5	315.17	-1.20166	0.553909	-2.16942	0.0300508	0.336706
Slc33a1	402.36	1.04456	0.481477	2.16948	0.0300463	0.336706
Upf1	696.08	0.603454	0.278193	2.16919	0.0300684	0.336711
Myb	229.031	-1.14385	0.527461	-2.16859	0.0301137	0.337025
Asb13	318.356	-1.21589	0.560977	-2.16745	0.0302007	0.337806
Rraga	1288.22	0.645235	0.29773	2.16718	0.0302209	0.337838
Ccdc41	498.927	-0.811915	0.374912	-2.16562	0.0303406	0.338402
Qrich1	2334.49	0.67602	0.312152	2.16567	0.0303363	0.338402
C1qtnf1	86.7867	2.02625	0.935776	2.16532	0.0303633	0.338462
Ncs1	4694.94	0.350862	0.162055	2.16507	0.030382	0.338478
D17H6S53E	114.855	1.68464	0.778609	2.16365	0.030491	0.339499
Pam16	171.724	1.28319	0.593284	2.16287	0.0305513	0.339783
Abca8a	168.581	-1.52633	0.706171	-2.16142	0.0306632	0.339819
Dalrd3	629.407	-1.08202	0.5007	-2.16102	0.0306935	0.339819
Fign	690.631	-0.828206	0.38302	-2.1623	0.0305947	0.339819
Ggta1	83.0514	-2.13822	0.98943	-2.16107	0.0306903	0.339819
Gm17066	434.511	0.830234	0.384118	2.1614	0.0306642	0.339819
Sh3rf3	492.39	0.935956	0.432974	2.16169	0.0306421	0.339819
Senp5	1189.64	0.45965	0.212791	2.1601	0.0307646	0.340412
Lmtk3	2282.73	0.553431	0.25633	2.15906	0.0308458	0.34054
Mcam	114.67	-1.71368	0.793707	-2.15908	0.0308437	0.34054
Ndufs1	1304.36	0.646526	0.299373	2.1596	0.0308039	0.34054
Smtn	138.773	-2.11763	0.980703	-2.15929	0.0308274	0.34054
Mns1	225.259	-1.46383	0.678163	-2.15852	0.0308872	0.340805
Donson	454.213	-0.93157	0.431665	-2.15809	0.0309211	0.340818
Eif3m	563.587	-0.606949	0.281248	-2.15806	0.0309232	0.340818
Ccdc146	299.967	-1.57902	0.73248	-2.15572	0.0311052	0.342245
Rgs16	256.569	0.907276	0.420851	2.15581	0.0310981	0.342245
Fbxo27	111.205	-1.88901	0.876752	-2.15455	0.0311971	0.342931
Myo1e	349.157	-1.1392	0.528759	-2.15448	0.0312027	0.342931
Smyd2	689.318	1.12457	0.52204	2.15418	0.0312261	0.342995
Shank2	5263.14	0.565283	0.262536	2.15317	0.0313056	0.343298
Snx14	1274.16	-0.602406	0.279778	-2.15316	0.0313063	0.343298
Pde7a	700.387	0.91511	0.425099	2.1527	0.0313425	0.34331
Hydin	3476.59	-0.764211	0.355252	-2.15118	0.0314621	0.344427
Cacna2d1	1907.73	0.584667	0.271843	2.15075	0.0314956	0.344601
2610100L16Rik	195.053	-1.72131	0.800787	-2.14952	0.0315936	0.345479
Cacna1g	1360.44	0.631474	0.293849	2.14897	0.0316365	0.345562
Tvp23a	458.06	-0.947985	0.441108	-2.1491	0.0316263	0.345562
Slc39a2	76.4378	-2.38486	1.11055	-2.14747	0.031756	0.34642
Zfp354c	1373.23	0.595952	0.277487	2.14768	0.0317393	0.34642
Zfp868	333.843	-1.0081	0.46947	-2.14732	0.0317682	0.34642
Dnah7a	174.764	-1.50448	0.700947	-2.14635	0.031845	0.346484
Lamtor2	542.767	-1.14828	0.534919	-2.14665	0.0318216	0.346484
Slitrk4	2578.4	-0.579009	0.269729	-2.14663	0.0318224	0.346484
Zc3h7b	2186.79	0.505254	0.23538	2.14655	0.0318292	0.346484
1700026D08Rik	329.861	-1.26937	0.591796	-2.14494	0.0319576	0.347131
Thbs1	169.676	2.08148	0.970758	2.14418	0.0320183	0.347597
Skida1	138.6	-1.57385	0.734134	-2.14382	0.0320475	0.347657
Spag17	372.743	-1.24311	0.579899	-2.14367	0.0320594	0.347657
Cfdp1	1140.38	-0.694536	0.324171	-2.1425	0.0321533	0.348482
Gk5	58.4342	-2.12279	0.991018	-2.14203	0.0321912	0.348699
D030028A08Rik	91.1016	-2.5594	1.19503	-2.14171	0.0322171	0.348706
Scd1	2226.51	0.664343	0.310212	2.14158	0.0322275	0.348706
Synm	1911.34	-0.535028	0.249927	-2.14074	0.0322949	0.349242
Eppk1	337.55	-1.06565	0.498282	-2.13865	0.032464	0.349801
Marcks	3283.67	0.396999	0.1856	2.13901	0.0324352	0.349801
Sstr1	665.36	-0.710362	0.332169	-2.13855	0.0324718	0.349801
Sstr4	90.4949	-2.15036	1.0052	-2.13923	0.032417	0.349801
Tekt1	96.4941	-1.8961	0.886338	-2.13925	0.0324152	0.349801
Tor2a	129.904	-1.88865	0.882762	-2.13948	0.0323968	0.349801
Trnp1	292.266	1.19883	0.560482	2.13893	0.0324409	0.349801
2810013P06Rik	235.481	1.0137	0.474131	2.13801	0.0325158	0.350082
Slc2a13	3025.36	0.534825	0.250203	2.13756	0.0325525	0.350092
Cep112	357.185	-0.99445	0.465513	-2.13625	0.0326594	0.351048
Actn2	218.551	1.25275	0.586675	2.13534	0.0327329	0.351452
Rpl9	1075.53	0.581536	0.27247	2.13431	0.0328175	0.352166
Capn15	466.891	-0.878795	0.411958	-2.13322	0.0329068	0.352692
Efs	281.198	-1.65744	0.776887	-2.13344	0.0328884	0.352692
Prcc	681.386	1.21194	0.56823	2.13283	0.0329386	0.352692
Itga7	53.3543	2.16816	1.01693	2.13207	0.0330013	0.35317
Scp2	231.378	-0.999181	0.468855	-2.13111	0.0330802	0.35382
Tfap4	50.5697	-2.40165	1.12753	-2.13001	0.0331705	0.354398
Med10	153.298	1.3061	0.613275	2.12972	0.0331951	0.354468
Bcorl1	548.582	-0.958561	0.450322	-2.12862	0.0332861	0.355052
Gpn1	256.282	-1.0958	0.514792	-2.12862	0.0332854	0.355052
Cln5	283.17	0.925668	0.435036	2.1278	0.0333539	0.355257
Kcnj13	64.0286	-2.54876	1.19794	-2.12761	0.0333697	0.355257
Ska2	158.947	-2.0425	0.960389	-2.12674	0.0334414	0.355738
Bin2	76.789	2.48045	1.16693	2.12562	0.0335351	0.35654
Slc18a2	286.116	-1.07095	0.503953	-2.1251	0.0335786	0.356809
Inpp4a	3432.41	0.498927	0.234961	2.12344	0.0337168	0.35807
Frat1	109.21	1.17902	0.555411	2.12279	0.0337714	0.358274
Gpr52	116.57	1.33408	0.62872	2.1219	0.0338463	0.358679
Oprd1	139.11	-1.38121	0.651098	-2.12136	0.0338914	0.358962
Xpnpep3	578.711	-0.861264	0.406399	-2.11926	0.0340687	0.360255
Npy5r	67.2725	-1.88332	0.889128	-2.11817	0.0341609	0.361034
Odf2l	241.134	-1.23005	0.580805	-2.11784	0.0341888	0.361134
Coro6	166.545	-2.02536	0.956739	-2.11694	0.034265	0.361744
Map7d2	3515.45	0.546857	0.258353	2.11671	0.0342849	0.361755
Zfp219	123.568	-1.78912	0.845322	-2.11649	0.0343031	0.361755
Mbd2	475.737	0.759396	0.358949	2.11561	0.0343779	0.362348
Dmrtc1a	67.0158	-2.32874	1.10197	-2.11326	0.0345788	0.363682
Nos1	1200.21	0.711111	0.336469	2.11345	0.0345621	0.363682
Tob2	844.055	0.928293	0.439238	2.11342	0.034565	0.363682
Dhx16	236.365	-1.53325	0.726539	-2.11035	0.0348282	0.364419
Kras	3157.51	0.415827	0.196919	2.11167	0.0347152	0.364419
Ngef	1119.33	0.748254	0.354396	2.11135	0.0347423	0.364419
Nol4	1954.02	0.607556	0.287846	2.1107	0.0347985	0.364419
Polr2i	114.239	-1.79401	0.850157	-2.11021	0.0348401	0.364419
Sec22a	152.94	-1.35701	0.64285	-2.11094	0.0347779	0.364419
Stt3b	1176.66	0.579229	0.274509	2.11005	0.0348539	0.364419
Tmem43	649.039	1.02791	0.487059	2.11045	0.0348198	0.364419
Ubfd1	4016.52	0.405186	0.191973	2.11064	0.0348035	0.364419
Hnrnpa2b1	3115.81	-0.422887	0.200541	-2.10873	0.0349676	0.365218
Gpr165	3356.65	0.484507	0.229814	2.10826	0.0350088	0.365452
Limk1	612.549	1.04554	0.496144	2.10733	0.035089	0.366094
Rps6ka1	216.148	-1.7522	0.832033	-2.10592	0.0352111	0.367172
Kcng3	273.517	-1.08522	0.515506	-2.10516	0.0352778	0.367613
Anks6	167.447	1.85922	0.884028	2.10313	0.0354546	0.367829
F630111L10Rik	93.758	-2.37981	1.13111	-2.10396	0.0353815	0.367829
Kcnmb1	233.004	-1.69815	0.807637	-2.10261	0.0354999	0.367829
Rem2	73.2026	2.20037	1.04598	2.10365	0.0354091	0.367829
Rgs9	555.559	0.880748	0.418498	2.10454	0.035331	0.367829
Sgcz	142.681	-1.52374	0.724659	-2.1027	0.0354919	0.367829
Smim3	60.2839	-2.62098	1.24612	-2.10331	0.0354383	0.367829
Tgfb3	278.689	-1.73445	0.824879	-2.10268	0.0354942	0.367829
Col5a1	59.7435	-2.76264	1.3167	-2.09816	0.0358909	0.370249
Dnajc28	202.036	-1.07714	0.513277	-2.09855	0.0358567	0.370249
Hs2st1	2455.16	0.563233	0.268452	2.09808	0.0358984	0.370249
Il17rd	164.755	1.26836	0.604545	2.09805	0.035901	0.370249
Pappa	234.466	1.15089	0.548356	2.09879	0.0358351	0.370249
Nnat	14661	0.568737	0.271114	2.09778	0.0359249	0.370271
Bmyc	2450.07	-0.534417	0.254924	-2.09638	0.0360485	0.371154
Uckl1	176.008	-1.16492	0.556078	-2.09489	0.0361805	0.372316
Cr2	50.9227	-3.24378	1.54929	-2.09372	0.0362853	0.372566
Lonp1	405.466	-0.91454	0.436753	-2.09395	0.0362643	0.372566
Nol7	419.824	-0.994232	0.474724	-2.09434	0.0362299	0.372566
Epc1	1913.02	0.651112	0.311162	2.09252	0.0363919	0.373152
Prkra	150.487	-1.21507	0.580681	-2.09248	0.0363953	0.373152
Phyh	1080.39	-0.63501	0.303511	-2.09221	0.0364194	0.373203
Ruvbl2	483.6	0.834622	0.399252	2.09046	0.0365763	0.374419
Setd1b	2094.54	0.494128	0.236422	2.09002	0.0366157	0.374626
Cttn	521.49	0.912796	0.436817	2.08966	0.0366487	0.374768
Gfpt2	121.244	-2.24234	1.07342	-2.08898	0.0367099	0.375197
Cdc16	712.947	0.574892	0.275247	2.08864	0.0367403	0.375312
Tnfaip8	51.7213	-2.41736	1.15776	-2.08796	0.0368017	0.375743
Comt	1093.34	0.734574	0.352195	2.0857	0.0370058	0.376322
Helq	291.747	-1.15485	0.553561	-2.08622	0.0369586	0.376322
Ikbkap	1427.08	-0.36505	0.17502	-2.08576	0.0370004	0.376322
Nkiras1	723.477	-0.745412	0.35738	-2.08577	0.0369995	0.376322
Rbm5	3121.55	-0.399627	0.191581	-2.08594	0.0369841	0.376322
Scfd1	495.979	0.717069	0.343729	2.08615	0.0369654	0.376322
Serinc2	59.9469	-3.24558	1.55534	-2.08674	0.036912	0.376322
Fndc9	1428.47	0.625148	0.299913	2.08443	0.0371209	0.376837
Pitpnm3	3639.51	0.502268	0.241071	2.08349	0.0372065	0.37751
Tle2	141.483	-1.48477	0.712852	-2.08285	0.0372645	0.377722
Lama1	196.699	1.21051	0.581391	2.08209	0.0373343	0.378218
Smim20	107.299	-1.72154	0.826939	-2.08182	0.0373591	0.378273
Tamm41	54.6114	2.29922	1.1049	2.08092	0.0374408	0.378904
Chpt1	345.392	0.659164	0.316879	2.08018	0.037509	0.379398
Inip	174.106	1.33098	0.639982	2.07972	0.0375516	0.379503
Vapa	1893.22	0.706928	0.339962	2.07943	0.0375776	0.379503
Vimp	408.975	0.956247	0.459817	2.07962	0.03756	0.379503
2810025M15Rik	54.6389	2.99497	1.44115	2.07817	0.0376935	0.379984
L3mbtl3	476.676	-0.747246	0.359558	-2.07824	0.0376876	0.379984
Oxnad1	182.257	-1.66165	0.799695	-2.07786	0.0377224	0.379984
Pdcd6ip	2905.36	0.58576	0.281799	2.07864	0.0376502	0.379984
Snx9	273.205	1.21142	0.582985	2.07796	0.0377127	0.379984
Chn1	3653.26	0.440147	0.211922	2.07693	0.0378083	0.380344
Gdpd2	689.663	-1.25352	0.60357	-2.07684	0.0378165	0.380344
Itfg3	98.9017	-1.58407	0.763147	-2.07571	0.0379212	0.381144
Htr4	118.359	-1.08643	0.523576	-2.07502	0.0379843	0.381279
Tmem147	221.544	1.25851	0.606515	2.07499	0.0379875	0.381279
Cacng8	166.006	-1.25602	0.605765	-2.07344	0.0381316	0.382529
Myh10	7191.19	0.488973	0.235925	2.07257	0.0382119	0.382942
Rundc3b	1123.32	0.644079	0.310754	2.07263	0.0382066	0.382942
Tmem132c	238.246	1.0589	0.51117	2.07152	0.0383101	0.383729
Stx6	401.192	0.898758	0.433936	2.07118	0.0383422	0.383854
Lbh	833.663	-0.737133	0.355995	-2.07063	0.0383934	0.38417
Ankrd24	344.228	-1.43076	0.691617	-2.06871	0.0385734	0.385111
Eps8l2	53.2603	3.2625	1.57713	2.06863	0.0385806	0.385111
Leng8	6267.83	-0.568174	0.274681	-2.06849	0.038594	0.385111
Mettl9	734.713	0.688927	0.333078	2.06837	0.0386057	0.385111
Hkdc1	55.636	-3.22047	1.55935	-2.06527	0.0388976	0.38743
Khk	120.117	-1.7996	0.871567	-2.06479	0.0389429	0.387684
Lrriq1	345.358	-1.23646	0.599048	-2.06404	0.0390143	0.387999
Etv1	860.484	-0.712441	0.345484	-2.06215	0.0391934	0.388641
Igsf6	80.5028	2.47349	1.19974	2.06168	0.0392378	0.388641
Lin54	318.985	0.982932	0.476433	2.06311	0.0391026	0.388641
Pamr1	147.142	-1.92537	0.93336	-2.06283	0.0391283	0.388641
Prpf38b	1044.15	-0.742979	0.360317	-2.06202	0.0392062	0.388641
Rab21	2342.48	0.45524	0.2208	2.06177	0.0392295	0.388641
Them6	84.3786	-1.93811	0.939789	-2.06228	0.0391808	0.388641
Usb1	81.5412	2.69859	1.3083	2.06268	0.0391435	0.388641
Flrt1	856.241	-0.69391	0.336636	-2.06131	0.0392736	0.388799
Cope	564.265	-0.96622	0.468964	-2.06033	0.0393672	0.389331
Tcp1	1556.22	-0.361598	0.175541	-2.05991	0.0394072	0.38953
Nwd1	1585.33	-0.738937	0.358926	-2.05875	0.0395186	0.390039
Pag1	1079.98	0.864134	0.419668	2.05909	0.0394857	0.390039
Aip	1123.46	0.748323	0.363819	2.05685	0.0397004	0.391534
Usp46	3147.57	0.51993	0.252912	2.05577	0.0398043	0.392068
Pkp2	121.556	1.47629	0.718266	2.05535	0.0398449	0.39227
Dagla	1619.32	0.582487	0.283465	2.05488	0.0398907	0.392326
Pde8b	1640.49	-0.510365	0.248357	-2.05496	0.0398827	0.392326
Fam211a	86.2702	-2.40585	1.17111	-2.05433	0.0399439	0.392586
Napb	7987.53	0.380312	0.18514	2.05419	0.0399573	0.392586
Acot11	321.783	0.96649	0.470744	2.05311	0.0400617	0.39315
Dusp7	858.654	-0.912091	0.444278	-2.05297	0.040075	0.39315
Fam181b	101.361	-1.75403	0.854547	-2.05259	0.0401126	0.39332
Spag6	472.062	-0.808195	0.394178	-2.05033	0.0403321	0.395274
Hcn2	333.223	1.17822	0.574988	2.04912	0.04045	0.395857
Mttp	304.281	-0.938093	0.457721	-2.04949	0.0404144	0.395857
Pigb	256.407	1.02666	0.501029	2.0491	0.0404523	0.395857
Celf1	5065.15	0.416038	0.203118	2.04825	0.0405351	0.396469
Gria2	14953.8	-0.279651	0.136577	-2.04757	0.0406019	0.396689
Srsf9	298.813	0.887144	0.433286	2.04748	0.0406111	0.396689
Sipa1l3	2181.55	0.450833	0.220296	2.04649	0.0407082	0.397236
Trim21	82.3964	2.41083	1.17823	2.04614	0.0407422	0.397302
D130017N08Rik	123.206	1.8834	0.920717	2.04558	0.0407973	0.397493
Tle4	1841.05	0.57843	0.282777	2.04553	0.0408024	0.397493
Ahcyl2	2211.18	0.599418	0.293161	2.04468	0.0408868	0.397919
Prdx4	134.315	-1.35575	0.663033	-2.04476	0.0408783	0.397919
Med13l	2447.47	0.521135	0.254908	2.0444	0.0409138	0.397977
Eif2ak3	194.81	-1.19784	0.586141	-2.0436	0.0409928	0.398157
Sox18	279.255	1.35052	0.660823	2.0437	0.0409831	0.398157
Ecm2	214.518	-1.38107	0.676143	-2.04256	0.0410956	0.398343
Eno2	10387.9	0.359247	0.175914	2.04218	0.0411341	0.398343
Gal3st1	72.358	2.12196	1.03867	2.04296	0.0410563	0.398343
Mapk1ip1	828.51	1.20278	0.588712	2.04307	0.0410454	0.398343
Nt5c1a	94.959	-2.077	1.01678	-2.04272	0.0410798	0.398343
Parva	1342.18	0.66164	0.32397	2.04229	0.0411229	0.398343
Apool	52.5615	2.43421	1.19237	2.04149	0.0412023	0.398441
Fam161b	311.269	-1.25295	0.613718	-2.04158	0.0411936	0.398441
Zscan2	116.156	-1.6222	0.794859	-2.04087	0.0412639	0.398809
Pcdha7	134.274	-1.58804	0.778366	-2.04022	0.0413279	0.398978
Pip4k2b	5155.42	0.403883	0.19796	2.04023	0.0413279	0.398978
Rpa1	426.173	-0.950021	0.465679	-2.04008	0.0413426	0.398978
A230046K03Rik	1499.37	0.555458	0.272375	2.03931	0.0414191	0.399519
Slc16a12	78.8856	-2.17105	1.06495	-2.03863	0.0414867	0.399778
Sdf4	5010.99	-0.36412	0.178695	-2.03766	0.041584	0.400518
Dclre1b	161.145	-1.25444	0.615865	-2.03688	0.0416618	0.400959
Fhod1	154.679	1.62747	0.799278	2.03618	0.0417323	0.400959
Lrrtm1	751.889	-0.711562	0.349425	-2.03638	0.0417123	0.400959
Zfp939	195.372	-1.40545	0.690216	-2.03625	0.0417257	0.400959
Hs3st2	315.978	1.27391	0.625774	2.03573	0.0417772	0.401091
Bri3bp	2233.23	0.413731	0.203363	2.03444	0.0419069	0.401772
Casz1	234.023	1.45729	0.71626	2.03458	0.0418931	0.401772
Klhl23	750.144	0.78969	0.388185	2.03432	0.0419198	0.401772
Rnf165	1420.76	0.466327	0.229288	2.0338	0.0419717	0.402073
Rgs3	170.392	1.16523	0.573245	2.0327	0.0420831	0.402757
Ppip5k1	1558.06	-0.529544	0.260584	-2.03214	0.0421395	0.403033
Zc3h11a	2092.49	0.571183	0.281224	2.03106	0.0422492	0.403742
Cntn6	282.967	-1.08976	0.536969	-2.02946	0.0424112	0.405093
Col4a5	105.574	-1.88382	0.928383	-2.02915	0.0424433	0.405201
Ly75	68.0791	-2.80714	1.38396	-2.02834	0.0425258	0.40579
Pdik1l	477.048	-0.785173	0.387239	-2.02761	0.0425996	0.406296
Basp1	5732.04	0.358128	0.176653	2.0273	0.0426321	0.406408
Enah	15057	0.281964	0.139258	2.02476	0.0428916	0.407258
Eps15l1	1442.91	-0.518196	0.255831	-2.02554	0.042812	0.407258
Gpr171	98.1216	-2.47921	1.22398	-2.02552	0.0428136	0.407258
Gpr37	136.24	1.2304	0.60797	2.02379	0.0429921	0.407258
Hcfc1	5509.36	0.377965	0.186731	2.02412	0.0429581	0.407258
Lrrc18	52.0235	-2.32493	1.1484	-2.0245	0.0429188	0.407258
Sfxn1	1670.53	0.585751	0.289348	2.02438	0.0429309	0.407258
Thbs3	222.513	-1.33047	0.656884	-2.02542	0.0428239	0.407258
Zfp235	289.024	-0.95912	0.473632	-2.02503	0.042864	0.407258
Cdkn2d	524.666	-0.881524	0.435879	-2.02241	0.0431345	0.408177
Ptpn3	287.21	-1.1645	0.575846	-2.02224	0.0431517	0.408177
Samd7	51.4785	-2.79199	1.38045	-2.02252	0.0431223	0.408177
F2rl2	80.0547	-3.19887	1.58201	-2.02203	0.0431729	0.40818
Tmem108	740.636	0.845292	0.418605	2.01931	0.0434554	0.410454
Akap11	21275.8	0.478445	0.237159	2.0174	0.043654	0.411932
Pet100	187.224	1.46923	0.728247	2.01749	0.0436443	0.411932
L3mbtl2	515.207	-1.06621	0.528671	-2.01678	0.0437182	0.412339
Phtf1	878.178	-0.775464	0.384606	-2.01626	0.0437732	0.412659
Ptprm	1966.81	-0.570191	0.282852	-2.01587	0.043814	0.412844
2410131K14Rik	102.492	1.6519	0.819688	2.01528	0.043875	0.413052
C330018D20Rik	204.32	-1.29053	0.640383	-2.01525	0.0438784	0.413052
Zfp146	331.43	0.964733	0.479026	2.01395	0.0440151	0.41414
Fam46a	574.328	-0.917881	0.45587	-2.01347	0.0440653	0.4144
Msantd3	81.2959	-2.163	1.07437	-2.01328	0.0440851	0.4144
Prr12	3527.83	0.438802	0.218011	2.01275	0.0441412	0.414728
Glrb	2586.37	0.402431	0.199964	2.01252	0.0441653	0.414755
5730455P16Rik	1477.53	-0.461385	0.229388	-2.01138	0.0442855	0.415484
Cfh	387.239	1.56639	0.779143	2.0104	0.044389	0.416256
Tmem229b	214.413	-0.92023	0.458	-2.00923	0.0445123	0.417012
Osbpl8	2969.04	0.434367	0.216231	2.00881	0.0445571	0.417232
Snip1	195.358	-1.65372	0.823476	-2.00822	0.0446195	0.417417
Zfp108	216.125	-1.11294	0.554149	-2.00839	0.0446022	0.417417
Gpr160	52.8272	-2.55551	1.27326	-2.00705	0.0447439	0.41838
D3Ertd751e	254.903	-1.04635	0.521532	-2.00629	0.044825	0.418938
Pdcd7	421.507	0.843415	0.420466	2.0059	0.0448666	0.419126
Kcnj3	876.992	-0.846018	0.422005	-2.00476	0.0449889	0.419868
Trib2	985.474	0.583154	0.290864	2.0049	0.0449734	0.419868
Nelfa	934.495	-0.674297	0.336441	-2.00421	0.0450479	0.420018
Pacrgl	270.368	1.14016	0.568856	2.00431	0.0450366	0.420018
Lonp2	989.952	-0.556144	0.277568	-2.00363	0.0451096	0.420392
Map2	13917.1	0.350609	0.175144	2.00183	0.0453025	0.421788
Usp40	600.802	-0.831662	0.41544	-2.00188	0.0452973	0.421788
Pcbd2	176.172	-1.25756	0.628499	-2.00089	0.0454045	0.422536
Gars	1252.63	0.51916	0.259512	2.00052	0.045444	0.422703
Slain1os	93.0291	-2.06701	1.03342	-2.00016	0.0454827	0.422861
Lcat	115.378	-2.31804	1.15935	-1.99944	0.0455609	0.423193
Tigd5	148.261	-2.15579	1.0782	-1.99943	0.0455616	0.423193
Aff2	2654.66	0.323611	0.16191	1.99871	0.0456403	0.423722
BC005624	798.224	0.619203	0.310014	1.99734	0.0457884	0.424895
Zfp276	187.888	-1.18453	0.593165	-1.99696	0.0458292	0.425073
Fam19a1	220.508	1.35747	0.680129	1.9959	0.0459447	0.425103
Lgr5	136.947	1.64801	0.825501	1.99638	0.0458927	0.425103
Lurap1l	81.9807	2.09777	1.05103	1.99592	0.0459424	0.425103
Pkib	670.607	-1.82158	0.912738	-1.99573	0.0459629	0.425103
Prdx5	1200.03	0.688965	0.345208	1.9958	0.0459559	0.425103
Rcor1	405.483	-1.0809	0.541479	-1.9962	0.0459124	0.425103
Pogk	1133.08	0.57358	0.287528	1.99487	0.0460575	0.425562
Spry1	154.902	1.41741	0.710729	1.9943	0.0461192	0.425562
Tbpl1	1260.53	-0.526654	0.264046	-1.99455	0.0460917	0.425562
Zfp72	76.0075	-1.68183	0.843328	-1.99428	0.0461215	0.425562
Lsm12	1226.88	0.732976	0.367582	1.99405	0.046147	0.425597
Hnrnpa3	718.076	0.644122	0.323128	1.9934	0.046218	0.425851
Phf6	625.915	0.900722	0.45181	1.99359	0.046197	0.425851
Fmn2	3566.68	0.40173	0.201611	1.9926	0.0463054	0.426254
Gclm	583.85	0.60496	0.303583	1.99274	0.0462905	0.426254
Col1a1	86.5576	-2.03473	1.02248	-1.99001	0.0465901	0.428472
BC005561	648.074	-0.936222	0.470664	-1.98915	0.0466845	0.428684
Cd97	583.615	-1.08443	0.545487	-1.98801	0.0468106	0.428684
Peg3	63733.5	0.396174	0.199203	1.9888	0.0467232	0.428684
St18	1339.49	-0.650668	0.327257	-1.98825	0.0467841	0.428684
Stxbp5l	4216.57	0.33	0.165888	1.98929	0.046669	0.428684
Tsnaxip1	86.188	-2.42387	1.21922	-1.98804	0.0468069	0.428684
Zfp287	275.612	-0.738286	0.37135	-1.98812	0.0467989	0.428684
Zfp953	68.5885	-2.32014	1.16693	-1.98825	0.0467845	0.428684
Ubqln1	3411.85	0.519368	0.26128	1.98779	0.0468352	0.428709
Fbxo3	1665	-0.491411	0.247394	-1.98635	0.0469944	0.429378
Foxo4	53.9718	-1.75418	0.882941	-1.98675	0.0469505	0.429378
Wdr3	316.519	1.14482	0.576305	1.98648	0.0469795	0.429378
Sbno1	4798.15	-0.337295	0.169855	-1.98578	0.0470579	0.42954
Hlf	3295.11	0.551163	0.277605	1.98542	0.0470977	0.429704
Lmf2	410.789	-1.31729	0.664008	-1.98385	0.0472726	0.431098
Ccar1	2000.42	-0.479306	0.241813	-1.98214	0.0474639	0.431836
Ndst3	977.999	0.705131	0.355717	1.98228	0.0474482	0.431836
Phb	264.429	-1.1151	0.562506	-1.98238	0.0474364	0.431836
Sfr1	1076	-0.514523	0.259553	-1.98235	0.0474405	0.431836
Srrm1	4016.16	0.476536	0.240328	1.98286	0.0473834	0.431836
2310047M10Rik	167.322	-1.48719	0.750406	-1.98185	0.0474966	0.431932
Adarb2	338.624	0.818439	0.41321	1.98068	0.0476269	0.432288
Bend3	192.661	1.29474	0.653513	1.9812	0.0475688	0.432288
Cops6	1171.09	0.633284	0.319758	1.98051	0.0476463	0.432288
Dus4l	74.1919	2.1453	1.08293	1.98103	0.0475884	0.432288
Pcbp2	2132.98	0.420824	0.212449	1.98083	0.0476108	0.432288
Pcdhga12	414.92	-1.01016	0.510276	-1.97964	0.0477444	0.432976
Slc24a2	4034.11	0.434225	0.21939	1.97924	0.0477886	0.432976
Cep135	336.383	-1.07938	0.54558	-1.97841	0.0478823	0.433223
Dffa	392.684	0.910353	0.460084	1.97867	0.0478535	0.433223
Eya3	489.833	-0.788476	0.398538	-1.97842	0.0478813	0.433223
Dcakd	878.571	0.776216	0.392639	1.97692	0.0480507	0.433943
Mapkap1	638.248	-0.924225	0.467471	-1.97707	0.0480332	0.433943
Pnn	1574.14	-0.466543	0.23606	-1.97638	0.0481122	0.434098
Actb	24733.1	0.312784	0.158359	1.97515	0.0482506	0.434544
Lrrc71	83.1585	-1.65633	0.838568	-1.97519	0.0482462	0.434544
Sec13	244.66	-0.833501	0.421927	-1.97546	0.0482156	0.434544
Higd1a	479.052	-0.898625	0.455065	-1.97472	0.0483001	0.43479
Lrp6	2641.35	0.508327	0.257542	1.97376	0.0484088	0.435568
Rnf170	477.433	0.636067	0.322303	1.9735	0.0484381	0.435631
Tusc2	611.722	0.859141	0.435478	1.97287	0.0485103	0.436079
Pogz	5458.5	-0.370103	0.187642	-1.97239	0.0485656	0.436376
3110047P20Rik	561.854	-0.739203	0.374855	-1.97197	0.0486128	0.4364
Lrrcc1	785.373	-0.607696	0.308389	-1.97055	0.0487749	0.437395
Wdr37	2532.72	0.304166	0.154376	1.9703	0.0488044	0.437395
Kcnn3	2244.48	0.611567	0.310586	1.96908	0.0489442	0.438368
Sik1	778.255	0.827526	0.420403	1.96841	0.0490207	0.438852
Manea	724.724	0.653085	0.331874	1.96787	0.0490828	0.439006
Rock1	1210.31	-0.595122	0.302412	-1.96791	0.0490778	0.439006
Agbl5	511.621	-0.908262	0.461651	-1.96742	0.0491344	0.439267
Cmip	17298.9	0.36401	0.185076	1.96681	0.0492051	0.439674
Tmem167b	912.862	0.629887	0.320352	1.96623	0.0492719	0.439863
Gm13375	156.247	-1.26796	0.64561	-1.96396	0.0495342	0.440456
Orc5	269.904	1.09103	0.555527	1.96395	0.0495354	0.440456
Prr5	349.397	-0.928021	0.472531	-1.96393	0.0495377	0.440456
Gm15760	124.841	-1.44352	0.735345	-1.96305	0.04964	0.441164
Prkacb	25825.8	0.354863	0.180817	1.96255	0.0496984	0.441483
Actl6a	163.205	-1.77365	0.904137	-1.96171	0.0497967	0.441954
Narfl	162.881	-1.20643	0.614952	-1.96184	0.0497816	0.441954
Dnah11	864.104	-0.889178	0.453536	-1.96055	0.0499319	0.442953
2610001J05Rik	267.668	-0.779149	0.397571	-1.95978	0.0500221	0.443237
9930104L06Rik	189.942	2.13491	1.08957	1.95941	0.050065	0.443237
A330023F24Rik	806.924	-1.07013	0.546294	-1.95888	0.0501266	0.443237
Cckar	333.791	0.737158	0.376305	1.95893	0.0501204	0.443237
Ctps2	1081.8	-0.606923	0.309958	-1.95808	0.0502201	0.443237
Dsg2	399.834	-1.16013	0.592436	-1.95823	0.0502033	0.443237
Eftud2	986.823	0.523067	0.267104	1.95829	0.0501956	0.443237
Greb1	403.884	0.988336	0.504691	1.9583	0.0501948	0.443237
Gtf2ird2	217.845	-1.21899	0.622583	-1.95795	0.050236	0.443237
Wasf3	2483.42	0.522148	0.266537	1.95901	0.050112	0.443237
Zfp777	291.033	0.956728	0.488272	1.95942	0.0500642	0.443237
Efna5	1594.52	0.693084	0.354162	1.95697	0.0503513	0.444054
Tbc1d4	246.98	-0.821285	0.419831	-1.95623	0.0504386	0.444624
2310030G06Rik	63.3984	2.03767	1.04198	1.95558	0.050515	0.444759
Cog5	519.781	-0.949941	0.485871	-1.95513	0.0505677	0.444759
Grwd1	70.3735	2.05281	1.04978	1.95547	0.0505272	0.444759
Phactr4	348.3	-1.00572	0.514356	-1.9553	0.0505472	0.444759
Nacc1	1685.91	-0.400769	0.205072	-1.95428	0.0506675	0.445037
Ndufa13	1321.21	-0.627836	0.321259	-1.9543	0.0506657	0.445037
Smg7	3815.37	0.471782	0.241383	1.9545	0.0506422	0.445037
Bcl6	1651.68	0.702221	0.359517	1.95324	0.0507917	0.445527
Myh11	129.455	3.49247	1.78795	1.95334	0.0507788	0.445527
Anxa3	140.331	2.3433	1.20047	1.95199	0.0509399	0.445826
Ftx	932.178	-0.896825	0.45931	-1.95255	0.050873	0.445826
Sulf2	1607.62	0.404408	0.207176	1.952	0.0509383	0.445826
Unc45a	411.279	0.917159	0.469768	1.95236	0.050895	0.445826
Zfp2	837.649	-1.62085	0.830199	-1.95236	0.0508957	0.445826
Dfna5	243.329	-1.40722	0.72111	-1.95146	0.051002	0.446171
Ift57	751.11	-0.621048	0.318381	-1.95064	0.0510996	0.446824
Grik3	3593.37	0.52132	0.267309	1.95025	0.0511463	0.447033
Pspc1	765.01	0.560672	0.287561	1.94975	0.0512064	0.447358
Acp2	1558.98	0.434965	0.223145	1.94925	0.051266	0.447679
Peg10	12810	0.284041	0.145788	1.94831	0.0513776	0.448453
Atp9a	2487.17	0.455321	0.233814	1.94736	0.0514911	0.449243
A330102I10Rik	59.7739	-2.06997	1.06326	-1.94681	0.0515579	0.449626
Tspan3	2696.55	-0.417277	0.214394	-1.94631	0.0516174	0.449943
Crebrf	3685.08	0.344664	0.177133	1.94579	0.0516802	0.45009
Fam72a	50.6598	5.16437	2.65621	1.94427	0.0518633	0.450984
Slc38a6	126.255	-1.40047	0.720416	-1.94398	0.0518982	0.450984
Lrig2	1623.37	0.451714	0.232423	1.9435	0.0519558	0.451083
Zc3h7a	689.299	-0.872384	0.448842	-1.94363	0.0519399	0.451083
Zmat3	8755.19	0.479533	0.246764	1.94329	0.0519817	0.451108
Poli	296.602	-1.07808	0.554941	-1.9427	0.0520523	0.451521
Mzt1	781.434	0.574061	0.295646	1.94172	0.0521713	0.451951
Narf	716.337	-0.770393	0.396698	-1.94201	0.0521355	0.451951
Zfp58	132.065	-1.45937	0.751551	-1.9418	0.0521608	0.451951
Acadl	146.054	1.64489	0.848464	1.93867	0.0525419	0.452814
Mtfr1l	867.618	-0.567847	0.292877	-1.93886	0.0525187	0.452814
Myo5a	27394.6	0.39526	0.203888	1.93861	0.0525488	0.452814
Ndrg3	4569.96	0.380122	0.195973	1.93966	0.0524207	0.452814
Nhlrc3	88.4814	1.74092	0.89772	1.93927	0.0524689	0.452814
Serpinb1a	79.1047	-1.63872	0.845076	-1.93914	0.0524842	0.452814
Slc10a7	112.992	-1.36777	0.705407	-1.93898	0.0525042	0.452814
Spag8	92.0688	-2.00582	1.03464	-1.93867	0.0525412	0.452814
Tdp2	193.515	-1.36358	0.703354	-1.93868	0.0525401	0.452814
Baz1a	52.45	-2.47871	1.27946	-1.93731	0.0527074	0.45378
Lrrc16b	1983.93	-0.604339	0.311937	-1.93738	0.0526992	0.45378
Clic5	157.108	-2.09297	1.08068	-1.93671	0.0527812	0.454016
Ppard	228.11	-1.40772	0.726842	-1.93676	0.0527743	0.454016
Apba3	172.484	-1.0656	0.55077	-1.93475	0.0530206	0.455875
Hif1a	1776.85	0.386861	0.20004	1.93392	0.0531235	0.456358
Ankrd11	15270.9	0.459643	0.237774	1.93311	0.0532228	0.456609
Bbs1	1433.22	-0.620763	0.321102	-1.93322	0.0532086	0.456609
Cdc42se1	423.292	-1.17281	0.606591	-1.93344	0.053182	0.456609
Zfp36	153.786	-1.47824	0.765271	-1.93165	0.0534025	0.45757
Chrna7	159.554	-0.96442	0.499954	-1.92902	0.0537287	0.45947
Kcnc3	732.255	0.543422	0.281727	1.92889	0.0537442	0.45947
Kirrel	261.738	-1.30804	0.677945	-1.92942	0.053679	0.45947
Npm1	3373.26	-0.422609	0.219086	-1.92897	0.0537352	0.45947
Sdad1	471.92	-0.727211	0.377304	-1.92739	0.053931	0.460664
Thy1	10379.2	-0.428485	0.222296	-1.92754	0.0539122	0.460664
Car12	87.7519	2.24256	1.16383	1.92688	0.0539946	0.461005
9430015G10Rik	213.901	-1.20622	0.626178	-1.92631	0.0540653	0.461408
Pcdhgb6	355.736	-0.771302	0.400476	-1.92596	0.0541089	0.461471
Rpl36a	396.221	0.654398	0.339839	1.92561	0.0541531	0.461471
Kcnb2	662.118	1.03328	0.536781	1.92496	0.0542345	0.461843
Gyg	512.498	-0.77575	0.40314	-1.92427	0.0543208	0.462377
2310045N01Rik	115.484	1.3535	0.703489	1.92398	0.0543574	0.462485
B3galtl	267.717	1.08653	0.564967	1.92317	0.0544587	0.462485
Cpeb2	3284.96	0.469168	0.244023	1.92264	0.0545251	0.462485
Neto2	2335.01	0.475319	0.247093	1.92364	0.0543994	0.462485
Pcx	235.619	1.20913	0.628581	1.92359	0.0544055	0.462485
Plscr4	105.798	1.7064	0.887609	1.92247	0.0545463	0.462485
Mrpl9	219.661	-1.27198	0.661963	-1.92152	0.0546662	0.4633
Col5a3	71.3545	-2.05624	1.07029	-1.9212	0.0547067	0.463443
Zfp821	354.76	1.07265	0.558816	1.91951	0.0549201	0.465049
Rab5c	983.038	0.5822	0.303395	1.91895	0.0549904	0.465443
Pold1	78.1985	-2.37471	1.23772	-1.91862	0.0550324	0.465556
Znrf3	501.266	0.954438	0.497754	1.91749	0.0551756	0.466404
Ssh2	3099.97	0.55544	0.289856	1.91626	0.0553319	0.467321
Anp32b	1092.27	-0.547383	0.28568	-1.91607	0.0553561	0.467324
Gprin1	865.978	0.652814	0.340783	1.91563	0.0554122	0.467596
Bbs2	707.063	0.774721	0.404501	1.91525	0.0554604	0.467599
Musk	169.059	-1.55678	0.813029	-1.91479	0.0555194	0.467693
Skiv2l	1187.18	-0.543674	0.284032	-1.91413	0.0556036	0.467999
Sptbn4	2169.28	1.11804	0.58436	1.91327	0.0557132	0.46872
Ecel1	1114.19	0.526386	0.27518	1.91288	0.055764	0.468744
Tgif1	116.168	2.13836	1.11784	1.91293	0.0557565	0.468744
Slc9a7	926.727	-0.544109	0.284497	-1.91253	0.0558084	0.468841
Zfp710	387.587	-1.18771	0.621056	-1.91241	0.0558235	0.468841
Ik	2615.61	-0.425547	0.222564	-1.91202	0.0558739	0.469063
Col8a2	221.833	1.89092	0.989165	1.91163	0.0559235	0.469145
Pkp4	7817.37	0.349312	0.182736	1.91157	0.0559317	0.469145
Arhgap20	2829.39	-0.365429	0.191254	-1.9107	0.0560432	0.469476
Camta2	3657.43	0.456965	0.239121	1.91102	0.0560024	0.469476
Cuedc1	183.044	-1.28998	0.675119	-1.91074	0.0560383	0.469476
Bok	161.065	1.18499	0.620377	1.91012	0.0561184	0.469749
Lgi2	166.221	1.12429	0.588612	1.91007	0.0561238	0.469749
Eif2s1	777.25	0.651524	0.341233	1.90932	0.0562202	0.47023
Hibch	191.459	1.32178	0.692359	1.90909	0.05625	0.47023
Ttc28	1222.29	0.874082	0.457858	1.90907	0.0562535	0.47023
Cdk12	4337.58	0.476365	0.249651	1.90812	0.0563754	0.470445
Thumpd3	225.266	0.864372	0.452909	1.90849	0.0563279	0.470445
Dlgap1	6598.33	0.372011	0.195033	1.90742	0.0564657	0.470991
Pias3	336.435	0.846647	0.443955	1.90706	0.0565131	0.470991
Rnf112	715.161	0.706631	0.370511	1.90718	0.0564973	0.470991
Dnah6	2925.73	-1.05923	0.555565	-1.90658	0.0565744	0.471301
Pdcd6	401.431	-0.861908	0.45261	-1.90431	0.0568702	0.471828
Prnp	4984.79	0.430081	0.225811	1.90461	0.0568313	0.471828
Purg	670.034	-0.643637	0.33795	-1.90453	0.0568406	0.471828
Spg20	900.981	0.596069	0.312909	1.90493	0.0567897	0.471828
Sumf2	162.116	-1.34419	0.706033	-1.90387	0.0569273	0.471828
Trf	592.102	1.08246	0.568385	1.90444	0.0568527	0.471828
Txndc12	428.134	1.09133	0.57315	1.9041	0.0568975	0.471828
Vim	1094.01	-0.771045	0.40498	-1.90391	0.0569219	0.471828
Xist	19487.8	-2.28907	1.20211	-1.90421	0.0568827	0.471828
Nup98	2664.87	-0.667217	0.350494	-1.90365	0.0569559	0.471865
Cul3	3356.17	0.386247	0.203038	1.90234	0.057127	0.472282
Dnajb1	1282.89	-0.488068	0.256557	-1.90237	0.0571225	0.472282
Odc1	724.235	0.644937	0.338974	1.90261	0.0570909	0.472282
Syt10	1047.59	-0.569287	0.299178	-1.90283	0.0570622	0.472282
N4bp2	1917.81	0.481175	0.253001	1.90187	0.0571884	0.47259
Pphln1	1660.4	0.650395	0.342154	1.90088	0.0573173	0.473224
Ppp1r36	137.824	-1.67957	0.883647	-1.90073	0.0573377	0.473224
Tpm4	581.703	-0.779973	0.410293	-1.90102	0.0572998	0.473224
Sema5a	3095.79	0.482762	0.254022	1.90047	0.0573714	0.473302
AI450353	115.548	2.5231	1.32849	1.89923	0.0575338	0.473842
Derl2	308.022	-0.73722	0.388141	-1.89936	0.0575168	0.473842
Setd2	6014.84	0.450033	0.236926	1.89947	0.057503	0.473842
Fam216a	919.355	-0.578217	0.304543	-1.89864	0.0576118	0.474117
Naaa	354.74	-0.850957	0.448203	-1.8986	0.0576173	0.474117
Smim12	95.3609	-1.99017	1.04843	-1.89824	0.0576642	0.474117
Ptch1	2152.4	0.468052	0.246626	1.89782	0.0577199	0.474375
Cacng5	559.516	-0.837452	0.441357	-1.89745	0.0577688	0.474384
Evi2a	141.745	1.05505	0.556035	1.89744	0.0577695	0.474384
Cacul1	2395.69	0.564678	0.297791	1.89622	0.0579305	0.475307
Ahr	183.044	1.3883	0.732467	1.89538	0.0580417	0.47602
Bscl2	1485.31	0.539345	0.28467	1.89463	0.0581411	0.476635
Wasf1	2270.12	-0.317853	0.167786	-1.89439	0.0581729	0.476696
Appl2	937.413	-0.605912	0.319901	-1.89406	0.0582172	0.476719
Gtf3c4	1305.59	0.569922	0.300938	1.89382	0.0582489	0.476719
Runx1t1	1839.59	-0.513789	0.271297	-1.89383	0.0582481	0.476719
Obsl1	197.406	-1.29504	0.684161	-1.89288	0.0583735	0.476942
Pfn2	2331.87	0.440554	0.232706	1.89318	0.0583338	0.476942
Zcchc11	1917.24	-0.490126	0.258931	-1.89288	0.0583736	0.476942
Shisa9	1948.29	0.45763	0.241828	1.89238	0.0584402	0.477286
Enox2	245.543	-1.0915	0.576853	-1.89216	0.0584693	0.477324
Car11	801.625	-0.55325	0.292546	-1.89115	0.0586041	0.477826
Lamp5	873.592	0.703678	0.372064	1.89128	0.0585866	0.477826
Plekhj1	194.453	1.29474	0.684596	1.89125	0.0585908	0.477826
Heatr3	470.401	-0.580384	0.307055	-1.89016	0.0587364	0.47831
Lrrc14b	132.595	1.20157	0.635698	1.89016	0.0587368	0.47831
Wipi1	174.75	1.19235	0.630728	1.89044	0.0586996	0.47831
Spcs2	1067.08	0.613647	0.324809	1.88925	0.058858	0.479097
Rhbdd3	57.8051	1.67359	0.88641	1.88806	0.0590185	0.479676
Tmem132a	655.401	-0.792128	0.419562	-1.88799	0.0590272	0.479676
2700081O15Rik	427.641	0.840667	0.445403	1.88743	0.0591024	0.479888
Casp9	171.23	1.19939	0.635538	1.8872	0.0591332	0.479939
Acer2	103.442	2.53558	1.34373	1.88697	0.0591639	0.479988
Zfp128	257.027	-1.12715	0.597551	-1.88629	0.0592564	0.480341
Rnf44	2948.72	0.469484	0.249083	1.88485	0.0594501	0.481711
Opa3	605.46	0.906397	0.480967	1.88453	0.0594931	0.481812
Prrt1	555.677	0.69266	0.367876	1.88286	0.059719	0.483055
Sema3d	166.049	1.291	0.685714	1.88271	0.0597395	0.483055
Magi3	1728.97	0.424197	0.22551	1.88105	0.0599646	0.483703
Map1b	72762.5	0.274759	0.146068	1.88103	0.059968	0.483703
Rcor3	242.986	-1.05323	0.559845	-1.88129	0.0599325	0.483703
Sqstm1	2666.34	0.470476	0.250108	1.88109	0.0599595	0.483703
Bccip	305.649	0.746562	0.397096	1.88005	0.0601008	0.484201
Cog8	325.898	-0.946051	0.503211	-1.88003	0.0601041	0.484201
Itgb5	132.945	-1.41424	0.752119	-1.88034	0.0600612	0.484201
Hectd2	547.979	0.780715	0.415371	1.87956	0.0601678	0.484315
Odf3b	109.695	-1.55167	0.825516	-1.87963	0.0601581	0.484315
Ganc	245.198	-0.860713	0.458155	-1.87865	0.0602925	0.484563
Man1a	489.354	-0.662229	0.352436	-1.879	0.060244	0.484563
Lrrc59	1635.43	0.737024	0.392459	1.87796	0.0603861	0.485073
Dhrs1	666.187	0.578929	0.308415	1.87711	0.0605031	0.48565
Rps26	309.806	-0.787871	0.419733	-1.87708	0.0605075	0.48565
Fnbp1l	3070.26	-0.348701	0.185801	-1.87675	0.0605527	0.485813
Ptdss1	880.282	0.8042	0.428737	1.87574	0.0606904	0.486718
Cops3	678.501	0.662045	0.353115	1.87487	0.0608102	0.487464
Evpl	259.184	1.15025	0.613563	1.87471	0.0608333	0.487464
Cdk17	3422.07	0.345749	0.184509	1.87388	0.0609466	0.487491
Fech	828.874	-0.634025	0.338433	-1.87341	0.0610111	0.487491
Invs	437.919	-0.753527	0.402118	-1.8739	0.0609448	0.487491
Nop56	985.939	0.529898	0.282851	1.87342	0.0610105	0.487491
Zscan18	621.311	-0.976546	0.52101	-1.87433	0.0608843	0.487491
Irf3	296.278	-1.69057	0.902775	-1.87263	0.0611193	0.488156
Ctsb	8221.23	0.420705	0.224738	1.87197	0.0612101	0.488282
Glmn	313.358	-1.01658	0.543036	-1.87203	0.0612031	0.488282
Kif5a	17986.3	0.395349	0.21119	1.87201	0.0612054	0.488282
Kif13a	717.302	-0.899796	0.480842	-1.87129	0.0613046	0.488637
Mina	109.927	-1.66257	0.888431	-1.87135	0.0612964	0.488637
Lars	662.192	0.724127	0.387094	1.87068	0.0613901	0.489119
Sept5	1976.95	0.606927	0.324719	1.86908	0.0616115	0.489192
BC027231	456.464	1.08086	0.578969	1.86688	0.061919	0.489192
Cdan1	420.681	-0.903805	0.484507	-1.86541	0.0621239	0.489192
Ech1	299.857	1.11979	0.599685	1.86729	0.0618606	0.489192
Exoc3	1765.44	0.518182	0.27776	1.86558	0.0621008	0.489192
Fam149b	500.492	-0.78792	0.421449	-1.86955	0.061546	0.489192
Hax1	173.132	-1.08647	0.581292	-1.86906	0.0616151	0.489192
Itpkb	602.768	-0.794227	0.425236	-1.86773	0.0617991	0.489192
Ltbp3	823.827	0.788365	0.421931	1.86847	0.0616968	0.489192
Mthfd2	55.5416	1.82727	0.976966	1.87035	0.0614356	0.489192
Nrcam	5756.13	0.34713	0.185924	1.86706	0.0618932	0.489192
Ogg1	64.3016	2.21368	1.1867	1.8654	0.0621248	0.489192
Prpf3	359.444	-0.984671	0.527685	-1.86602	0.0620385	0.489192
Psma7	860.743	0.52053	0.278646	1.86807	0.0617528	0.489192
Rabl2	565.551	-0.84923	0.454802	-1.86725	0.0618665	0.489192
Rgs2	1956.73	-0.39661	0.212516	-1.86626	0.0620046	0.489192
Rnf41	1040.86	0.590819	0.316135	1.86888	0.0616391	0.489192
Scrt2	364.71	1.06993	0.573287	1.86631	0.0619977	0.489192
Slitrk2	1388.01	0.656975	0.351311	1.87007	0.0614747	0.489192
Tctn2	613.117	1.00909	0.540597	1.86661	0.0619558	0.489192
Wdr73	418.761	1.10444	0.591085	1.86849	0.0616942	0.489192
Wdr92	183.901	-1.22192	0.65448	-1.86701	0.0619002	0.489192
Zfp775	164.334	-1.34593	0.721325	-1.86592	0.0620528	0.489192
Tsen2	195.419	1.6842	0.903237	1.86463	0.0622332	0.489849
Aif1	55.1851	-2.44663	1.3129	-1.86354	0.0623866	0.489905
Camk4	2955.61	0.356445	0.191208	1.86417	0.0622975	0.489905
Cript	899.538	0.618106	0.331627	1.86386	0.0623413	0.489905
Nkain4	137.184	-1.1998	0.643841	-1.86351	0.0623907	0.489905
Pml	295.44	-0.88393	0.474254	-1.86383	0.0623452	0.489905
Vstm2a	2569.35	-0.451372	0.242186	-1.86374	0.062358	0.489905
Akap6	22076.6	0.386877	0.207719	1.8625	0.0625322	0.490228
Gpc4	272.208	1.17762	0.632211	1.86271	0.0625034	0.490228
Snx17	594.313	-0.873661	0.469055	-1.8626	0.062519	0.490228
Tcf20	7021.99	0.31492	0.16906	1.86277	0.0624947	0.490228
Ak6	71.8966	1.88879	1.01425	1.86226	0.062567	0.490304
Gm19466	50.6759	-2.54992	1.3694	-1.86207	0.0625927	0.49031
Sept8	845.021	0.608327	0.326768	1.86164	0.0626532	0.490343
Arsb	2528.31	0.393023	0.21117	1.86117	0.0627205	0.490343
Cap2	2661.68	0.536822	0.288407	1.86134	0.0626967	0.490343
Kcna5	162.232	1.56888	0.843342	1.86032	0.0628407	0.490343
Nop14	583.599	-0.888849	0.477678	-1.86077	0.0627765	0.490343
Sh2b2	63.9723	-1.77825	0.955913	-1.86027	0.0628477	0.490343
Tm9sf3	2697.94	0.303348	0.162953	1.86157	0.0626637	0.490343
Bgn	206.431	1.17869	0.634133	1.85874	0.0630643	0.491405
Mat2b	581.145	-0.599592	0.322683	-1.85815	0.063148	0.491405
Phlpp2	1824.14	0.473481	0.254795	1.85828	0.0631295	0.491405
Rbms1	234.528	-1.29553	0.697245	-1.85808	0.0631581	0.491405
Polr2a	2350.72	0.56285	0.303127	1.85682	0.0633374	0.492395
Edem3	1982.02	0.493438	0.265773	1.85661	0.063366	0.492422
Ephx4	98.5488	1.8285	0.985028	1.85629	0.0634118	0.492581
Arhgap5	3044.72	-0.307626	0.165752	-1.85594	0.063462	0.492683
Rnf11	1002.54	0.596279	0.321298	1.85585	0.0634753	0.492683
Asf1a	283.23	0.694378	0.374274	1.85527	0.0635582	0.493131
Pcyox1	1861.81	0.57991	0.312632	1.85493	0.0636063	0.493309
Pcgf5	367.966	1.13777	0.613438	1.85475	0.0636323	0.493315
St8sia3	8974.58	0.373907	0.201767	1.85316	0.063859	0.494876
Map1s	1291.47	0.854644	0.461288	1.85273	0.0639205	0.4949
Pcdha8	53.4768	-2.30351	1.2435	-1.85243	0.0639634	0.4949
Pdia4	1113.23	0.730008	0.394039	1.85263	0.0639359	0.4949
Bach2	330.764	-1.03098	0.556666	-1.85206	0.0640178	0.495125
Mvk	135.764	-1.41739	0.765486	-1.85162	0.0640809	0.495417
Cpeb3	4710.76	0.370378	0.200166	1.85035	0.064263	0.495568
Fbrsl1	668.464	0.591786	0.319672	1.85123	0.0641366	0.495568
Gpr37l1	735.657	-0.769081	0.415574	-1.85065	0.0642201	0.495568
Tuba4a	1909.32	0.380631	0.205642	1.85094	0.0641778	0.495568
Zfp493	69.8088	-2.09353	1.13107	-1.85092	0.0641806	0.495568
Zim1	699.739	0.648616	0.350589	1.85007	0.0643033	0.495568
Cdhr3	320.85	-1.06933	0.578338	-1.84898	0.0644612	0.496218
Epb4.1l1	9971.13	0.30753	0.166307	1.84917	0.064433	0.496218
Cbln1	905.262	0.728385	0.394097	1.84824	0.0645679	0.496239
Dmkn	59.6421	2.18683	1.18314	1.84833	0.0645551	0.496239
Palm3	53.3529	-2.92715	1.58366	-1.84835	0.0645524	0.496239
Irs1	1852.23	-0.670852	0.363118	-1.84748	0.0646779	0.496591
Ky	92.6804	-1.5222	0.823958	-1.84743	0.0646853	0.496591
Phf5a	153.311	-1.32936	0.71972	-1.84704	0.0647408	0.496591
Ubtd2	253.642	-1.02165	0.553054	-1.84729	0.0647058	0.496591
Zfp658	103.278	-1.16231	0.629261	-1.8471	0.0647332	0.496591
Maged2	459.927	-0.921063	0.498886	-1.84624	0.0648576	0.497293
Trpc3	270.706	0.928002	0.50279	1.8457	0.0649351	0.497544
Usp38	932.072	0.496097	0.268791	1.84566	0.0649413	0.497544
Ccdc96	182.13	-1.35389	0.733755	-1.84515	0.0650159	0.497725
Gls	5726.01	0.359676	0.194918	1.84527	0.0649985	0.497725
Mysm1	1202.99	-0.521441	0.28268	-1.84463	0.0650907	0.498103
Ptprf	2217.83	-0.347383	0.1884	-1.84385	0.0652044	0.498778
Kif24	139.414	-1.45397	0.788711	-1.84348	0.065259	0.499001
Clk4	1130.57	-0.66614	0.36144	-1.84302	0.0653263	0.499125
Idnk	274.487	0.934756	0.507165	1.8431	0.0653145	0.499125
St3gal3	235.738	0.944745	0.51281	1.84229	0.0654326	0.499741
Cdadc1	1246.91	-0.547186	0.297354	-1.84018	0.0657412	0.499848
Clip4	1183.16	0.573925	0.311767	1.84087	0.0656399	0.499848
Ctnnb1	7251.61	0.275535	0.149675	1.84089	0.0656375	0.499848
Cyp19a1	147.561	-1.19559	0.649742	-1.8401	0.0657534	0.499848
Dock5	358.785	-1.21966	0.662552	-1.84085	0.0656438	0.499848
Fam13c	650.976	0.656924	0.356671	1.84182	0.0655015	0.499848
Gria1	8311.01	0.327356	0.177869	1.84044	0.0657042	0.499848
Obfc1	96.3198	-1.72423	0.936722	-1.8407	0.0656653	0.499848
Tacr1	874.585	0.657435	0.357119	1.84094	0.0656307	0.499848
Irgm1	72.6951	1.28992	0.701409	1.83904	0.0659086	0.50025
Slc16a4	93.7597	-1.82957	0.994811	-1.83912	0.065898	0.50025
Ddx59	100.007	-1.13081	0.615076	-1.83849	0.0659905	0.500484
Izumo4	232.19	1.033	0.561863	1.83853	0.0659845	0.500484
Ddo	189.183	-1.41936	0.772232	-1.83799	0.0660637	0.500844
Mrps5	260.775	-0.97976	0.533449	-1.83665	0.0662612	0.501564
Zfp318	5933.43	0.481533	0.262163	1.83677	0.0662435	0.501564
5930403L14Rik	332.805	-1.36239	0.741895	-1.83636	0.0663042	0.501695
Lrrc8c	952.19	0.820265	0.44682	1.83579	0.0663893	0.502144
Fbxw8	511.546	1.02088	0.556303	1.83511	0.0664893	0.502633
Tor1aip1	810.965	0.474718	0.258702	1.835	0.0665053	0.502633
Zfp286	213.418	-0.939756	0.512407	-1.834	0.0666535	0.503559
Fam173a	252.344	-1.16605	0.635911	-1.83366	0.0667038	0.503744
Akt2	293.016	-1.05662	0.576459	-1.83296	0.0668092	0.503955
Dnaaf3	61.3285	1.98142	1.08083	1.83324	0.0667664	0.503955
Psmc3ip	116.962	-1.24848	0.68149	-1.83198	0.0669544	0.504468
Egfr	230.892	0.978039	0.534187	1.83089	0.0671163	0.504975
Hsf1	1090.83	-0.511149	0.279215	-1.83066	0.0671509	0.504975
Kcnq3	724.852	-0.811329	0.443135	-1.83088	0.0671178	0.504975
Ncoa5	745.38	-0.51415	0.280768	-1.83123	0.0670666	0.504975
Mesdc1	392.174	0.801012	0.437827	1.82952	0.0673218	0.505677
Mettl10	115.044	-1.0691	0.584691	-1.82849	0.0674765	0.506255
Psmc6	627.666	0.71198	0.389364	1.82857	0.0674636	0.506255
Srcin1	4955.67	0.441656	0.241516	1.82868	0.0674471	0.506255
Fam214a	1642.73	-0.453092	0.24785	-1.82809	0.0675358	0.506311
U2af2	449.089	-0.690063	0.377531	-1.82783	0.0675746	0.506408
Aif1l	104.697	2.18413	1.19587	1.8264	0.0677899	0.506561
Ang	51.6796	-2.85959	1.56561	-1.8265	0.0677744	0.506561
Lypd1	681.722	0.67277	0.368309	1.82665	0.0677532	0.506561
Pan2	490.382	-0.969407	0.5309	-1.82597	0.0678547	0.506561
Pex10	249.037	1.04877	0.574415	1.8258	0.06788	0.506561
Pex16	154.854	1.33852	0.732507	1.82731	0.0676535	0.506561
Spink8	61.077	-2.60787	1.42805	-1.82617	0.0678247	0.506561
St6galnac5	682.19	-0.923954	0.50597	-1.82611	0.0678344	0.506561
Cdkl2	1018.45	-0.694279	0.380358	-1.82533	0.0679513	0.5069
Rnf166	321.457	-0.801218	0.439146	-1.82449	0.068078	0.507264
Rsph1	272.66	-1.03107	0.565053	-1.82473	0.0680415	0.507264
Top1	1502.1	-0.461792	0.253103	-1.82452	0.0680737	0.507264
Gdpd1	1153.92	0.434	0.237948	1.82393	0.0681627	0.507702
Nkain2	1124.1	-0.579813	0.317961	-1.82353	0.0682226	0.507954
Emd	399.372	-0.773563	0.424283	-1.82323	0.0682692	0.508041
Mettl7a1	634.31	-0.924507	0.507103	-1.82311	0.0682862	0.508041
Kifc3	337.96	-0.842634	0.462376	-1.8224	0.0683945	0.50846
Eral1	283.175	-1.01002	0.554377	-1.8219	0.0684706	0.508832
Kcna4	597.998	0.761554	0.418115	1.8214	0.0685461	0.509199
Mtg2	109.749	-1.55719	0.855046	-1.82117	0.0685804	0.509261
Zfp790	553.29	0.897184	0.492816	1.82053	0.0686789	0.509799
3110002H16Rik	342.165	-0.992926	0.545473	-1.8203	0.068713	0.509858
Il6st	3092.75	0.446038	0.245086	1.81992	0.0687707	0.5099
Rab22a	816.917	0.687189	0.377568	1.82004	0.0687524	0.5099
Elovl4	826.342	0.556592	0.305893	1.81956	0.0688255	0.509919
Ntan1	495.5	0.972559	0.534498	1.81958	0.0688237	0.509919
Arhgap12	1094.83	0.523327	0.287778	1.81851	0.0689864	0.510724
Arntl	250.573	0.889654	0.489276	1.81831	0.0690173	0.51076
Hmces	126.708	1.55586	0.85642	1.8167	0.0692635	0.511173
Pard6g	175.464	1.2325	0.678474	1.81657	0.0692823	0.511173
Trappc2	75.8894	1.40345	0.772477	1.81681	0.0692456	0.511173
Trip12	8734.59	0.400158	0.220243	1.8169	0.0692329	0.511173
Wdsub1	182.196	1.66057	0.913788	1.81724	0.0691809	0.511173
Rpl41	610.873	-0.62065	0.341791	-1.81588	0.0693894	0.51177
Cenpu	51.3663	-2.79532	1.53959	-1.81563	0.0694271	0.511854
Sidt2	957.421	0.819009	0.451363	1.81452	0.069597	0.512721
Enkur	169.77	-1.25087	0.68957	-1.81399	0.0696793	0.512864
Slc41a1	1054.55	-0.635659	0.350405	-1.81407	0.0696669	0.512864
Socs4	240.959	0.816953	0.450388	1.81389	0.0696951	0.512864
Mark2	3398.24	-0.523322	0.288646	-1.81302	0.0698282	0.51365
Abcb7	970.288	0.524851	0.289868	1.81066	0.070194	0.515564
Ppp1r15b	1279.04	0.522661	0.288625	1.81087	0.0701611	0.515564
Rce1	92.9137	-2.0457	1.12977	-1.81072	0.0701844	0.515564
Hspa12b	128.663	1.79835	0.99357	1.80999	0.070298	0.515747
Lrrc48	293.589	-1.12855	0.623493	-1.81005	0.0702878	0.515747
Malat1	188720	-0.446901	0.246906	-1.81	0.0702951	0.515747
BC030336	1144.14	-0.543895	0.300573	-1.80952	0.0703695	0.516078
C920006O11Rik	51.5799	-1.85673	1.02646	-1.80887	0.0704718	0.516635
Copg2	2441.37	0.46986	0.259972	1.80735	0.0707076	0.518169
Rab26	312.801	-0.849158	0.46991	-1.80707	0.0707521	0.518301
Ccdc173	80.3791	-1.32961	0.735899	-1.80679	0.0707958	0.518427
Erlec1	1193.99	0.458631	0.253919	1.80621	0.0708852	0.518573
Pak3	8530.6	0.285551	0.158072	1.80646	0.0708471	0.518573
Scn11a	67.9831	1.76401	0.976671	1.80615	0.0708953	0.518573
Akirin1	364.492	0.685792	0.379885	1.80526	0.0710334	0.518826
Enoph1	391.978	1.13137	0.626552	1.80571	0.070963	0.518826
Sema4c	93.5191	-1.49729	0.829488	-1.80508	0.0710625	0.518826
Tmem117	147.446	1.37436	0.761349	1.80516	0.071049	0.518826
Zfp259	442.33	0.704749	0.3907	1.80381	0.0712612	0.520081
Dnaja4	653.066	0.891739	0.49448	1.80339	0.0713272	0.520369
Tulp3	313.271	-1.23406	0.6845	-1.80286	0.0714109	0.520786
Zfp516	803.292	-0.669187	0.371278	-1.80239	0.0714842	0.521126
Rbfox3	3158.11	-0.433084	0.24033	-1.80204	0.0715389	0.52133
Coq6	118.673	1.69746	0.942754	1.80053	0.0717765	0.522672
E2f3	531.568	-0.758925	0.421489	-1.80058	0.0717686	0.522672
Dpp3	235.097	-0.857226	0.476392	-1.79941	0.0719532	0.523763
Manba	131.636	1.67552	0.931407	1.79891	0.072033	0.524149
Orc2	468.909	0.843776	0.469173	1.79843	0.0721083	0.524307
Dusp1	478.759	-0.912347	0.50746	-1.79787	0.0721976	0.524566
Txnl4a	982.889	-0.541727	0.30129	-1.79802	0.0721734	0.524566
Agpat6	533.224	-0.534605	0.297631	-1.7962	0.0724627	0.525237
Cdc26	204.732	-1.16906	0.650884	-1.7961	0.0724779	0.525237
Uhrf1bp1	813.28	-0.79201	0.440823	-1.79666	0.0723891	0.525237
Utp18	245.344	-0.667504	0.371583	-1.79638	0.0724338	0.525237
Zcchc16	157.527	1.51876	0.845478	1.79633	0.0724422	0.525237
Iars	1470.73	-0.513071	0.285717	-1.79573	0.0725369	0.525469
Dlx6	150.115	1.05772	0.589242	1.79505	0.0726461	0.526065
Slc41a2	778.861	0.624114	0.347773	1.7946	0.0727171	0.52619
Zcrb1	637.78	-0.558148	0.31109	-1.79417	0.0727864	0.526496
Bag4	1634.61	0.483801	0.270145	1.79089	0.073311	0.529312
Clcn2	447.979	-1.30434	0.728577	-1.79026	0.0734119	0.529845
Kat8	171.523	-1.25582	0.701744	-1.78957	0.0735223	0.530177
Trpc4ap	1247.79	0.6535	0.365129	1.78978	0.07349	0.530177
Zbtb5	203.07	-1.0856	0.606658	-1.78947	0.0735393	0.530177
Ppfibp2	206.254	-1.03047	0.57646	-1.78757	0.0738447	0.531911
Prpsap2	293.912	0.724261	0.405126	1.78774	0.0738178	0.531911
Scn3a	2736.34	-0.442712	0.247675	-1.78747	0.0738614	0.531911
Pqlc2	92.8952	1.81019	1.013	1.78696	0.0739447	0.532315
Nfil3	159.554	1.38584	0.775792	1.78636	0.0740418	0.532817
Anks1b	5950.02	0.302634	0.169447	1.78601	0.0740969	0.532822
Ddx39	87.5345	-1.72083	0.963437	-1.78614	0.0740767	0.532822
Sar1a	2495.2	0.436208	0.244337	1.78528	0.0742166	0.53329
Tmcc1	1969.15	0.58673	0.328642	1.78532	0.0742099	0.53329
AK010878	97.1118	-1.3597	0.761748	-1.78497	0.0742667	0.533386
Arfgef2	1740.99	0.39162	0.219413	1.78486	0.0742845	0.533386
Dnah1	2602.84	-0.450316	0.252358	-1.78443	0.0743533	0.533444
Rps14	663.222	0.693614	0.388697	1.78446	0.074349	0.533444
Xpot	1858.94	0.466415	0.261399	1.7843	0.0743744	0.533444
Hexb	498.233	0.657451	0.368691	1.7832	0.074553	0.534137
Mri1	108.371	-1.33586	0.749115	-1.78325	0.0745454	0.534137
Ankib1	2570.1	0.480705	0.269614	1.78294	0.0745964	0.534252
Cdh8	1147.93	0.733556	0.411877	1.78101	0.0749112	0.535918
Sptbn2	10849.1	0.460899	0.258959	1.77981	0.0751065	0.537119
Aup1	541.502	-0.745987	0.419188	-1.7796	0.0751411	0.537169
Cct2	2355.97	0.46037	0.258742	1.77926	0.0751964	0.537369
Eefsec	166.558	-1.36216	0.765766	-1.77882	0.0752687	0.53755
Ufm1	565.053	0.691607	0.388811	1.77877	0.0752768	0.53755
Fbxo36	71.1104	-2.27138	1.27718	-1.77843	0.0753334	0.537758
Cga	107.611	7.42814	4.17759	1.77809	0.0753888	0.537761
Fbxl4	310.863	-1.03255	0.580682	-1.77818	0.0753751	0.537761
Ckap4	614.663	0.84204	0.473637	1.77782	0.075434	0.537887
9330151L19Rik	440.072	0.638574	0.359314	1.7772	0.075535	0.538331
Cd68	133.81	-1.43312	0.806435	-1.7771	0.0755514	0.538331
Gadd45g	167.812	-1.29195	0.727696	-1.77539	0.0758328	0.539687
Trmt44	144.331	1.35393	0.762531	1.77558	0.0758028	0.539687
Dus3l	720.524	-0.751725	0.423519	-1.77495	0.0759065	0.539878
Rbbp5	987.645	0.477462	0.269111	1.77422	0.0760271	0.540539
Hgs	834.162	-0.555019	0.31287	-1.77396	0.0760695	0.540557
Slx4	672.538	-0.759805	0.428373	-1.7737	0.0761126	0.540557
Tmem204	129.314	-2.06563	1.16453	-1.77379	0.0760975	0.540557
A230057D06Rik	369.396	-0.877253	0.494823	-1.77286	0.0762516	0.540562
Arl6ip4	484.704	-0.565193	0.318768	-1.77306	0.0762195	0.540562
Rbfa	126.924	1.20718	0.680742	1.77333	0.076174	0.540562
Sfi1	124.106	-1.00504	0.566862	-1.773	0.0762292	0.540562
Tox	1357.08	-0.705894	0.398118	-1.77308	0.0762159	0.540562
Pip5k1a	450.851	0.656201	0.370223	1.77245	0.0763204	0.540719
Spata1	66.9509	1.48495	0.837821	1.77239	0.076329	0.540719
Cpne3	666.939	-0.820888	0.463202	-1.7722	0.0763611	0.540726
Dock7	1842.42	-0.511875	0.28886	-1.77206	0.0763854	0.540726
Prkag1	265.889	-0.765946	0.432349	-1.77159	0.0764622	0.541074
Atf2	7667.69	0.351739	0.198638	1.77075	0.0766017	0.541754
Camta1	20684.8	0.276414	0.156106	1.77068	0.0766136	0.541754
Rnf208	1489.46	0.427491	0.241484	1.77027	0.0766828	0.542047
Atox1	131.61	0.899681	0.508496	1.7693	0.0768438	0.542705
Tinagl1	99.3244	2.22932	1.26007	1.76921	0.0768592	0.542705
Synj1	14774.7	0.286255	0.161845	1.7687	0.0769448	0.543077
Gss	95.5228	-1.50049	0.848677	-1.76803	0.0770554	0.54311
Arid3b	98.7937	-1.55693	0.881184	-1.76687	0.0772508	0.543429
Eif4a2	7262.94	0.299725	0.169627	1.76697	0.0772333	0.543429
Fgf18	126.955	-1.8879	1.06856	-1.76677	0.0772675	0.543429
Mras	2045.16	0.459036	0.259765	1.76712	0.077208	0.543429
Rad50	754.821	-0.64841	0.366983	-1.76687	0.0772507	0.543429
Lacc1	79.9828	-2.21617	1.25456	-1.76649	0.0773138	0.543559
Cdk18	1288.45	0.429167	0.243025	1.76593	0.0774068	0.543809
H6pd	176.058	1.51758	0.859671	1.7653	0.0775126	0.543809
Mest	3078.03	0.548493	0.310752	1.76505	0.0775553	0.543809
Reep3	830.674	0.594952	0.337099	1.76492	0.0775771	0.543809
Samd4b	2725.25	0.505572	0.286411	1.7652	0.0775309	0.543809
1600014C10Rik	511.309	0.747702	0.423751	1.76448	0.0776508	0.543936
Stra13	116.732	-2.00331	1.13544	-1.76435	0.0776734	0.543936
Arl8a	3192.19	0.446304	0.25314	1.76307	0.0778885	0.544646
Kif5b	7495.95	0.288649	0.163695	1.76334	0.077844	0.544646
Nt5dc3	1909.24	0.466578	0.264662	1.76292	0.077914	0.544646
Bid	171.156	1.11598	0.633163	1.76255	0.0779772	0.544698
Foxp4	1194.37	-0.607396	0.344605	-1.76259	0.0779701	0.544698
Crtc1	5434.51	0.414517	0.235211	1.76232	0.0780158	0.544773
Cacnb3	1189.65	-0.471529	0.267596	-1.76209	0.0780541	0.544815
Rnf31	702.919	-0.728701	0.413576	-1.76195	0.0780775	0.544815
Cxxc5	859.637	0.579744	0.329105	1.76157	0.0781412	0.545065
Pla2g4a	52.1206	2.90637	1.65034	1.76107	0.0782261	0.545462
Nr3c2	620.051	-0.624683	0.354785	-1.76074	0.0782828	0.545469
Raph1	3462.47	0.389618	0.221305	1.76055	0.078315	0.545499
Cml1	117.415	1.66894	0.948324	1.75988	0.0784275	0.545699
Mycbp	271.476	-0.758992	0.431251	-1.75998	0.0784113	0.545699
Dlx1	1637.21	-0.546917	0.310893	-1.75918	0.0785469	0.545795
Fam111a	55.4684	2.52591	1.43561	1.75947	0.0784982	0.545795
Pja1	3384.33	-0.400619	0.227735	-1.75914	0.0785529	0.545795
Rasgrp3	372.634	-0.743106	0.422324	-1.75956	0.0784818	0.545795
Gyk	209.396	0.752778	0.428043	1.75865	0.0786368	0.546183
Foxred1	191.928	-1.05259	0.598674	-1.7582	0.0787136	0.546329
Kcnk13	73.938	1.81434	1.03237	1.75745	0.0788412	0.546735
Akap2	4675.1	0.324696	0.184808	1.75694	0.0789289	0.546791
Gcsh	740.903	0.515544	0.293418	1.75703	0.0789128	0.546791
Ndufb3	419.678	0.674758	0.384078	1.75682	0.0789479	0.546791
Snrnp27	319.966	0.865984	0.493035	1.75644	0.079014	0.546906
Akap12	2019.63	0.5894	0.33572	1.75563	0.0791513	0.547617
2810408M09Rik	268.913	1.04268	0.595015	1.75236	0.079712	0.547896
Apba2	993.618	0.570542	0.325525	1.75268	0.0796567	0.547896
Atp10a	433.773	-1.05064	0.598899	-1.75429	0.0793802	0.547896
Cops5	1074.95	0.403167	0.229958	1.75322	0.0795638	0.547896
Fpgt	561.359	0.731911	0.417462	1.75324	0.0795604	0.547896
Gpr21	118.681	1.9246	1.09822	1.75247	0.0796922	0.547896
Hmg20a	1779.57	0.556696	0.317219	1.75493	0.079272	0.547896
Plp1	6017.46	0.471119	0.268884	1.75213	0.079752	0.547896
Rab24	437.332	-0.813738	0.463773	-1.7546	0.0793272	0.547896
Rgs22	280.294	-1.18119	0.67349	-1.75384	0.079458	0.547896
Snx2	944.38	-0.587412	0.334916	-1.75391	0.079446	0.547896
Sun2	691.089	-0.677194	0.386414	-1.75251	0.0796858	0.547896
Trp73	162.833	-1.65805	0.945333	-1.75394	0.0794415	0.547896
Ttyh3	4255.88	0.480049	0.273795	1.75332	0.0795479	0.547896
Arpc3	308.57	0.830633	0.474288	1.75133	0.0798896	0.548235
Cmtm4	4328.22	0.383116	0.218775	1.75119	0.0799136	0.548235
Rbm12	1100.42	0.712582	0.406847	1.75147	0.0798643	0.548235
Slc45a1	692.487	0.660097	0.376889	1.75144	0.0798708	0.548235
Cnr1	1855.64	0.479877	0.274273	1.74963	0.0801815	0.549302
Med28	1389.79	0.571571	0.32666	1.74974	0.0801624	0.549302
Ppp1r11	829.101	0.767748	0.438716	1.74999	0.0801205	0.549302
Sec14l1	1969.47	-0.744862	0.425663	-1.74989	0.080138	0.549302
Armc2	212.691	1.06041	0.606405	1.74869	0.0803443	0.549448
Best1	117.508	1.30578	0.746784	1.74854	0.0803714	0.549448
Mad1l1	165.515	1.00024	0.571992	1.7487	0.0803431	0.549448
Nxph2	97.6835	1.41374	0.808482	1.74864	0.0803536	0.549448
Pqlc3	55.4508	2.06984	1.18363	1.74872	0.0803394	0.549448
Prrc2c	35163.6	0.392886	0.224618	1.74913	0.0802688	0.549448
Paxip1	1447.13	0.550603	0.314963	1.74815	0.0804376	0.549516
Doc2b	1288.8	0.663496	0.37963	1.74774	0.0805086	0.549809
Cdk13	4309.63	0.456248	0.261188	1.74682	0.0806692	0.549945
Hey1	715.356	0.670424	0.38377	1.74694	0.080647	0.549945
Nsf	11735.7	0.305234	0.17473	1.74689	0.0806558	0.549945
Riok2	438.22	-0.652551	0.373538	-1.74694	0.0806469	0.549945
Rufy1	321.138	-0.737949	0.422446	-1.74685	0.0806636	0.549945
Snap25	33765.8	-0.269326	0.154224	-1.74633	0.0807537	0.550138
Tada1	621.107	-0.641355	0.367227	-1.74648	0.0807271	0.550138
Sez6l2	3432.07	0.402781	0.230685	1.74602	0.0808073	0.550311
Cep152	66.959	-2.34331	1.34282	-1.74506	0.0809741	0.550787
Paf1	896.14	-0.475985	0.272738	-1.74521	0.0809486	0.550787
Rpa3	61.3949	-2.10872	1.20845	-1.74497	0.0809898	0.550787
Wdr63	197.936	-1.35527	0.77649	-1.74538	0.0809193	0.550787
Amer2	423.109	0.829334	0.475571	1.74387	0.0811817	0.551512
Ogfr	99.7345	-1.45122	0.832216	-1.7438	0.0811945	0.551512
Rhbdl1	408.079	0.67202	0.385396	1.74371	0.0812093	0.551512
Mknk1	161.639	-1.16386	0.66791	-1.74253	0.0814152	0.552201
Ppih	181.502	-1.60676	0.922195	-1.74232	0.0814519	0.552201
Mcm7	176.22	0.989613	0.568099	1.74197	0.0815133	0.552425
Qpct	321.735	1.11057	0.637705	1.74151	0.0815943	0.552783
Appbp2	957.78	0.469826	0.269862	1.74098	0.0816862	0.553023
Mapk1	8557.64	0.323673	0.185995	1.74023	0.0818188	0.553728
2700060E02Rik	497.731	0.562947	0.323524	1.74004	0.0818512	0.553756
Antxr1	754.604	-0.753117	0.433163	-1.73864	0.0820974	0.554809
Gm14446	193.796	1.23351	0.709584	1.73835	0.0821487	0.554809
Klhl9	2837.19	0.314172	0.180714	1.7385	0.0821224	0.554809
Sacm1l	987.805	0.553964	0.318655	1.73845	0.082132	0.554809
Dgcr14	402.979	-0.849905	0.488971	-1.73815	0.0821842	0.554857
D630023F18Rik	153.707	-0.939494	0.541092	-1.73629	0.0825121	0.55614
Fjx1	442.51	-0.629357	0.362527	-1.73603	0.0825592	0.55614
Hs3st1	163.778	-0.871028	0.501806	-1.73579	0.0826018	0.55614
Lactb	127.339	1.30416	0.751321	1.73582	0.082596	0.55614
Tdrd5	152.099	-1.38846	0.799844	-1.73591	0.0825791	0.55614
Usf2	277.836	0.693051	0.399132	1.7364	0.0824937	0.55614
Clock	3321.44	0.406513	0.234342	1.7347	0.082794	0.556931
LOC106740	296.655	1.07059	0.617197	1.73461	0.0828101	0.556931
Sepsecs	130.911	1.24716	0.719041	1.73448	0.0828333	0.556931
Serinc1	6808.11	0.374584	0.216186	1.73269	0.0831502	0.55867
Zzz3	1297.33	0.581939	0.335846	1.73275	0.0831396	0.55867
Scn5a	1533.41	0.533988	0.308298	1.73205	0.0832646	0.55887
Suz12	1440.28	0.452639	0.261536	1.73069	0.0835064	0.559953
Xndr	89.4354	-2.03844	1.17784	-1.73066	0.0835119	0.559953
Bambi	76.2502	1.786	1.03246	1.72984	0.083658	0.560549
Lin28b	158.139	-1.43061	0.826978	-1.72993	0.0836436	0.560549
BC051226	91.5945	2.30345	1.33187	1.72949	0.0837219	0.560785
Abhd14b	243.724	-1.07521	0.621805	-1.72918	0.0837772	0.560913
Sipa1	160.818	0.936884	0.541846	1.72906	0.0837985	0.560913
Tprgl	1737.4	0.475091	0.274821	1.72873	0.0838575	0.561116
Cpne7	500.048	-0.764636	0.442366	-1.72851	0.0838965	0.561185
Adamts10	218.178	-1.54968	0.896747	-1.72811	0.0839676	0.561469
Pcdhga8	426.87	-0.808615	0.468027	-1.72771	0.0840405	0.56148
Sox5	876.479	0.568639	0.329138	1.72766	0.0840485	0.56148
Cobll1	665.551	-0.869121	0.5033	-1.72684	0.0841959	0.561842
Stard4	309.182	1.18299	0.68499	1.72703	0.0841631	0.561842
Ubap2l	5987.1	-0.326009	0.188772	-1.727	0.0841678	0.561842
Dpp10	2852.06	0.392765	0.227523	1.72627	0.0842996	0.561959
Nr2f1	500.926	-0.574069	0.332498	-1.72653	0.0842516	0.561959
Rerg	437.039	0.559327	0.32401	1.72627	0.0842997	0.561959
Hdlbp	5506.98	0.309102	0.179115	1.72571	0.084399	0.56243
2310035C23Rik	2384.4	-0.356585	0.20668	-1.7253	0.0844739	0.562545
Pnpla3	71.1777	-1.29635	0.751369	-1.72532	0.0844696	0.562545
Me2	739.541	-0.697343	0.404241	-1.72507	0.0845155	0.562631
Abhd3	362.429	1.01687	0.589643	1.72455	0.0846083	0.562735
Fam129a	123.805	1.64711	0.955121	1.7245	0.0846175	0.562735
D2Wsu81e	117.415	-1.67655	0.972506	-1.72394	0.0847178	0.563211
Brd4	6059.05	0.253147	0.146986	1.72225	0.085024	0.563241
Cnrip1	910.819	-0.70951	0.411801	-1.72294	0.0848989	0.563241
Cs	3650.22	0.333502	0.193629	1.72238	0.0850004	0.563241
Gbp9	50.4101	-3.15038	1.82934	-1.72214	0.085044	0.563241
Hist3h2a	346.416	-0.928265	0.538817	-1.72278	0.0849277	0.563241
Mdga1	522.807	0.89146	0.517711	1.72193	0.0850828	0.563241
Mrc2	104.462	1.5127	0.878663	1.7216	0.0851429	0.563241
Nsmaf	618.235	-0.583322	0.338548	-1.72301	0.0848865	0.563241
Olfm1	3168.73	0.453032	0.26311	1.72183	0.0850996	0.563241
Scaper	2399.25	0.433904	0.25174	1.72362	0.0847772	0.563241
Tube1	92.1257	1.94244	1.12753	1.72274	0.084935	0.563241
Zfp280b	619.407	-0.551702	0.320472	-1.72153	0.0851545	0.563241
Mis12	464.587	-0.642474	0.37371	-1.71918	0.0855819	0.565582
Dlgap4	4733.44	0.392996	0.228689	1.71847	0.0857104	0.565745
Kcnf1	1085.58	0.47565	0.276802	1.71838	0.0857276	0.565745
Mob3a	124.791	-1.46556	0.852872	-1.71839	0.0857264	0.565745
Rpp40	131.179	-1.18644	0.690457	-1.71833	0.0857356	0.565745
Tab2	1992.44	-0.389053	0.226463	-1.71796	0.0858047	0.56601
Bora	51.9385	-2.33195	1.35816	-1.717	0.0859796	0.566018
Cdc27	3389.58	0.396227	0.23069	1.71757	0.0858745	0.566018
Ino80c	406.171	-0.966482	0.562806	-1.71726	0.0859323	0.566018
Nnt	460.808	0.729367	0.424684	1.71744	0.0858997	0.566018
Ppargc1b	355.485	0.832621	0.484863	1.71723	0.0859368	0.566018
4933426M11Rik	530.464	0.851917	0.496403	1.71618	0.0861289	0.566761
Gm15446	82.5122	-1.36267	0.794069	-1.71606	0.0861504	0.566761
2010111I01Rik	399.11	-0.743248	0.43325	-1.71552	0.0862502	0.567226
Ift52	424.285	0.889821	0.518968	1.7146	0.086419	0.567468
Kcnd3	2516.99	0.409052	0.238531	1.71488	0.0863674	0.567468
Pnpla2	356.538	0.957158	0.558069	1.71512	0.0863224	0.567468
Mettl3	456.089	-0.719803	0.419867	-1.71436	0.086463	0.56748
Glb1l2	74.2335	-2.07566	1.21097	-1.71405	0.0865201	0.567489
H2afj	209.017	-1.1677	0.681323	-1.71388	0.0865514	0.567489
H2-T24	227.287	-1.13939	0.664776	-1.71394	0.0865394	0.567489
Eif2d	335.31	-1.04048	0.607371	-1.71309	0.0866962	0.568057
Ppp2r5a	403.524	0.758537	0.442783	1.71311	0.0866917	0.568057
Sdc3	3388	0.424201	0.247693	1.71261	0.0867852	0.56845
Impdh1	288.056	-0.911527	0.532408	-1.71208	0.0868814	0.568713
Rtn3	28265.5	0.237326	0.138641	1.7118	0.0869341	0.568854
Ebf3	318.191	1.01476	0.59295	1.71137	0.087013	0.56918
Coq5	761.736	0.474697	0.277415	1.71114	0.0870549	0.569263
Fhdc1	66.1031	-1.27063	0.742649	-1.71094	0.087092	0.569316
Col4a3bp	2500.78	0.431707	0.252418	1.71028	0.0872138	0.569456
Fam207a	185.48	0.973802	0.569399	1.71023	0.0872237	0.569456
Nav3	2208.24	0.473365	0.276754	1.71042	0.0871882	0.569456
Stx1a	470.007	1.03374	0.604458	1.71019	0.08723	0.569456
Otud5	1112.03	0.662087	0.387311	1.70945	0.0873684	0.570169
Lipt2	61.7242	-1.59095	0.930853	-1.70913	0.0874263	0.570357
Lrrc51	125.133	-1.12737	0.659764	-1.70875	0.0874978	0.570442
Kif1b	26861.9	0.259877	0.1521	1.70859	0.0875276	0.570447
Cltc	8858.05	0.320935	0.188005	1.70706	0.0878114	0.571154
Gstm1	1972.95	-0.431923	0.252972	-1.7074	0.0877484	0.571154
Iqce	439.982	-0.853194	0.499674	-1.7075	0.0877287	0.571154
Manf	520.702	0.806203	0.472141	1.70755	0.0877204	0.571154
Phf20	2570.83	0.535125	0.313471	1.7071	0.0878042	0.571154
Smu1	585.293	0.625367	0.366317	1.70717	0.0877897	0.571154
Slitrk5	2301.03	-0.387576	0.227071	-1.70685	0.0878501	0.571193
Trmt2b	197.471	1.08509	0.635778	1.70671	0.0878758	0.571193
Cdk4	417.345	0.776978	0.455746	1.70485	0.0882227	0.572404
Gm15800	15814.6	0.316275	0.185475	1.70522	0.0881536	0.572404
Ranbp17	390.816	-0.991605	0.581701	-1.70466	0.088257	0.572404
Tctn3	348.113	-0.792954	0.465096	-1.70492	0.0882085	0.572404
Bcl7b	379.261	0.659016	0.38672	1.70412	0.0883591	0.572431
Glis2	188.505	-0.999171	0.586257	-1.70432	0.0883208	0.572431
Ap4m1	198.112	1.36634	0.801954	1.70377	0.0884248	0.572478
Galk2	223.396	0.977474	0.57368	1.70387	0.088406	0.572478
Kpna4	3030.6	-0.610569	0.358594	-1.70268	0.0886289	0.572718
Ptpn21	277.123	-0.960608	0.56397	-1.7033	0.0885126	0.572718
Slc52a2	159.902	0.826029	0.485115	1.70275	0.0886154	0.572718
Denr	426.144	-0.669453	0.393272	-1.70227	0.0887055	0.572967
Ankzf1	408.151	1.00806	0.592551	1.70122	0.0889014	0.573663
Plxnb3	527.887	-0.958911	0.56374	-1.70098	0.0889467	0.573721
Zxdb	256.06	0.827644	0.486603	1.70086	0.0889691	0.573721
Ostm1	951.516	0.590765	0.347379	1.70064	0.0890113	0.573805
Fbxl21	381.067	0.876149	0.515283	1.70033	0.0890698	0.573992
Ern2	99.4894	-2.184	1.28471	-1.69999	0.0891321	0.574032
Dnajc18	3216.46	0.364302	0.214347	1.69959	0.0892078	0.574314
2610005L07Rik	140.909	-0.902668	0.531291	-1.69901	0.089318	0.574522
Lmna	187.504	1.0827	0.637265	1.69898	0.0893233	0.574522
4930539E08Rik	397.292	1.18165	0.696061	1.69762	0.0895795	0.575363
F5	104.885	1.69009	0.995606	1.69755	0.0895927	0.575363
Sema7a	344.931	0.929555	0.547609	1.69748	0.0896061	0.575363
Sik2	927.095	0.567974	0.334592	1.69751	0.0896	0.575363
Nipal4	68.9112	1.69539	0.999012	1.69706	0.089685	0.57568
Aff4	9779.56	0.295689	0.174275	1.69669	0.0897561	0.575947
Hn1l	321.785	1.16495	0.686872	1.69602	0.0898827	0.576159
Ppapdc1a	63.5134	1.58102	0.932214	1.69599	0.0898883	0.576159
Ppt2	200.571	1.31479	0.775353	1.69573	0.0899364	0.576159
Sptan1	39807.6	0.463238	0.273173	1.69577	0.0899296	0.576159
Ankrd55	470.839	0.883968	0.521522	1.69498	0.0900801	0.576385
Ppwd1	286.008	-0.738834	0.435834	-1.69522	0.0900337	0.576385
Xrcc1	218.474	-0.777062	0.458398	-1.69517	0.0900431	0.576385
Rasgef1b	379.515	0.994038	0.586699	1.69429	0.0902105	0.57697
Ccrn4l	990.059	0.420321	0.248148	1.69383	0.0902978	0.577339
Apopt1	177.985	-1.42031	0.838744	-1.69337	0.0903844	0.577645
Oxtr	574.731	0.815407	0.481559	1.69327	0.0904048	0.577645
Trmt12	175.148	-1.2024	0.710242	-1.69295	0.0904653	0.577843
Ap3m2	2830.4	-0.337259	0.199271	-1.69246	0.090558	0.578058
Nkx2-1	214.459	-0.986007	0.582575	-1.6925	0.090551	0.578058
Sh2b1	761.493	0.480935	0.284193	1.69228	0.0905919	0.578085
Jpx	153.817	-1.67661	0.991075	-1.6917	0.0907024	0.578601
R74862	132.824	1.0324	0.610612	1.69076	0.090883	0.579375
Rad18	158.452	-0.882374	0.521984	-1.69043	0.0909466	0.579592
Atp8b1	89.5638	-1.6756	0.991516	-1.68994	0.0910397	0.579618
Rwdd3	124.417	-1.23854	0.732824	-1.69009	0.0910114	0.579618
Tnfrsf21	2663.19	0.301019	0.178117	1.69001	0.0910268	0.579618
A230073K19Rik	886.293	-0.772113	0.457244	-1.68862	0.0912917	0.580725
Ccpg1os	90.3691	-1.72429	1.02116	-1.68857	0.0913026	0.580725
Elavl1	3329.74	0.472199	0.279791	1.68768	0.0914722	0.581516
Lpgat1	3388.75	0.307408	0.18216	1.68757	0.0914943	0.581516
Zbtb14	394.925	-0.890231	0.527559	-1.68745	0.0915161	0.581516
Pdss2	139.29	1.32793	0.787164	1.68698	0.0916067	0.581902
Eif2ak4	492.24	0.72231	0.428264	1.6866	0.0916804	0.582181
Arpc5	2322.19	-0.50782	0.301267	-1.68561	0.0918705	0.582631
Dennd4b	873.489	-0.494082	0.293193	-1.68518	0.0919547	0.582976
Ccbl1	98.4002	-1.59261	0.945202	-1.68494	0.0920006	0.583078
Col11a1	442.127	-1.02257	0.607067	-1.68444	0.092096	0.583493
Dusp10	148.687	1.08875	0.646981	1.68282	0.0924098	0.585103
4930570G19Rik	540.153	-1.05499	0.627043	-1.68249	0.0924741	0.585245
Hist2h4	78.5396	-1.48025	0.879847	-1.6824	0.0924921	0.585245
Arhgef17	3365.44	-0.367971	0.218822	-1.6816	0.0926464	0.585444
Cacna2d3	1041.1	0.473396	0.28147	1.68187	0.0925943	0.585444
Naga	313.559	-0.863005	0.513184	-1.68167	0.0926333	0.585444
Slbp	297.683	0.949523	0.564548	1.68192	0.0925851	0.585444
Fam107a	3246.67	0.360195	0.214236	1.6813	0.0927046	0.585452
Nucb2	611.004	-0.662361	0.394007	-1.68109	0.0927453	0.58552
Fdxr	51.9954	2.41158	1.43483	1.68074	0.0928137	0.585763
Pcp4	1472.87	-0.608916	0.36256	-1.67949	0.0930562	0.587066
Slc9a6	2900.38	0.378775	0.225546	1.67937	0.0930803	0.587066
Ccdc135	232.692	-1.15889	0.690248	-1.67895	0.0931613	0.587223
Crhr2	80.3199	1.12873	0.672346	1.67879	0.0931929	0.587223
Gm14057	107.533	-1.52188	0.906538	-1.67878	0.0931952	0.587223
Meis3	438.098	-0.630491	0.37561	-1.67858	0.0932347	0.587282
Zfp57	260.941	0.974256	0.580558	1.67814	0.0933206	0.587634
Usp36	817.291	0.671739	0.400335	1.67794	0.0933584	0.587683
Triqk	147.921	-0.97173	0.5792	-1.67771	0.0934034	0.587777
Ppa1	522.613	-0.744412	0.443776	-1.67745	0.0934544	0.587909
Gm5148	81.5374	1.42469	0.849514	1.67706	0.0935299	0.588195
Abca7	134.043	-1.42984	0.853437	-1.67539	0.0938568	0.589113
Atpaf1	503.528	0.9582	0.571892	1.67549	0.0938379	0.589113
Cd164	1698.48	0.439374	0.262218	1.6756	0.0938156	0.589113
Taf11	561.466	0.718797	0.42901	1.67548	0.09384	0.589113
Yipf2	129.073	1.08395	0.646979	1.6754	0.0938562	0.589113
Ppie	62.2815	-1.61809	0.966271	-1.67457	0.0940185	0.58975
Dhrs7b	70.3058	1.44948	0.866249	1.67328	0.094272	0.590015
Nsun4	117.406	-1.79952	1.07528	-1.67354	0.0942217	0.590015
Pcdhb18	228.974	0.883819	0.528179	1.67333	0.0942619	0.590015
Sars2	124.604	1.84771	1.10401	1.67364	0.0942006	0.590015
Slc18b1	541.002	-1.0353	0.61853	-1.67381	0.0941678	0.590015
Timm10b	117.667	-1.14804	0.686013	-1.6735	0.0942289	0.590015
Cstf2	1699.62	-0.376423	0.225016	-1.67287	0.0943533	0.590054
Uxs1	143.085	0.958111	0.57271	1.67294	0.0943387	0.590054
Rnf4	1709.63	0.556487	0.332727	1.6725	0.0944254	0.590219
Prox2	75.2863	-2.17736	1.30206	-1.67224	0.0944763	0.590348
Dennd5a	3413.51	0.373441	0.223342	1.67206	0.0945123	0.590385
Lrpprc	2006.98	0.367713	0.219976	1.67161	0.0946016	0.590565
Mier2	174.807	-1.0688	0.639484	-1.67135	0.0946519	0.590691
Mprip	7846.35	0.412514	0.24687	1.67098	0.0947265	0.590968
March3	78.1006	-2.07934	1.24492	-1.67026	0.094868	0.591533
Sall3	262.438	-1.15912	0.694057	-1.67006	0.0949079	0.591533
Mtpap	630.331	0.672027	0.402494	1.66966	0.0949875	0.591716
Slc25a5	549.891	0.502906	0.301221	1.66956	0.0950068	0.591716
Cldn12	991.008	0.602898	0.361192	1.66919	0.0950796	0.591849
Mybbp1a	734.193	-0.708453	0.424616	-1.66846	0.0952254	0.592568
Flywch1	1027.76	-0.570933	0.342241	-1.66822	0.0952723	0.592671
Dbn1	3321.27	0.396795	0.237962	1.66747	0.0954204	0.592735
Pex26	372.427	0.705058	0.422914	1.66715	0.0954855	0.592735
Spata9	170.14	1.48415	0.890046	1.66749	0.0954161	0.592735
Srpr	991.469	0.565635	0.339118	1.66796	0.0953233	0.592735
Ttbk1	1539.09	0.58713	0.35211	1.66746	0.0954227	0.592735
E130311K13Rik	137.833	1.34216	0.805332	1.66659	0.0955961	0.592987
Hspbap1	90.1819	-1.53068	0.9184	-1.66668	0.0955776	0.592987
Pdk1	696.316	0.705091	0.42329	1.66574	0.0957653	0.593848
Taok1	8613.87	0.218232	0.131089	1.66476	0.0959598	0.594677
Fhl2	53.3066	2.57656	1.54798	1.66447	0.096019	0.594815
Gusb	172.491	0.988373	0.594265	1.66318	0.0962754	0.594815
Klc2	2394.7	0.4214	0.253366	1.6632	0.0962715	0.594815
Mrps17	320.937	-0.962413	0.578453	-1.66377	0.0961583	0.594815
Slc2a12	103.095	-1.37261	0.825254	-1.66326	0.0962603	0.594815
Tab3	704.44	0.60414	0.363287	1.66298	0.0963156	0.594815
Tmem30a	4656.99	0.472826	0.284218	1.6636	0.0961917	0.594815
Zfp445	1870.02	0.404386	0.24314	1.66318	0.096277	0.594815
Cd320	192.129	-1.23049	0.74069	-1.66127	0.0966589	0.595661
Epm2aip1	4691.93	0.308828	0.185988	1.66047	0.0968192	0.595661
Gm5617	171.739	-1.37435	0.82743	-1.66099	0.0967164	0.595661
Grin3a	2314.03	0.377747	0.227426	1.66097	0.0967195	0.595661
Hk2	157.454	1.65515	0.996673	1.66067	0.0967795	0.595661
Ipo4	1194.8	-0.425252	0.255987	-1.66123	0.0966679	0.595661
Megf10	586.947	-0.709883	0.427407	-1.66091	0.0967323	0.595661
Mks1	114.009	-1.37415	0.827204	-1.6612	0.0966736	0.595661
Onecut2	240.135	1.0238	0.616367	1.66103	0.0967071	0.595661
Reck	291.183	-1.35346	0.814553	-1.6616	0.0965932	0.595661
Adcy3	561.732	0.696624	0.419745	1.65964	0.0969878	0.595956
Tom1l2	7180.44	0.341927	0.206026	1.65963	0.0969891	0.595956
Bcam	319.347	1.02621	0.618502	1.65919	0.097078	0.596034
Mtmr10	430.08	-0.660895	0.398342	-1.65911	0.0970932	0.596034
Tns1	2582.11	0.537551	0.323976	1.65923	0.0970689	0.596034
Micu1	512.709	0.809125	0.487896	1.6584	0.0972371	0.596153
Rnasel	124.343	-1.06088	0.639573	-1.65874	0.0971691	0.596153
Tmem151b	944.415	0.632725	0.381593	1.65811	0.0972943	0.596153
Tmem205	69.0226	-1.67903	1.01247	-1.65834	0.0972484	0.596153
Yif1b	261.41	-0.942722	0.568473	-1.65834	0.0972487	0.596153
Zcchc9	288.075	-0.855709	0.516123	-1.65796	0.0973261	0.596153
Meis1	164.345	-0.886905	0.535249	-1.657	0.0975204	0.596969
Trim59	98.9313	1.15347	0.696105	1.65703	0.0975131	0.596969
Eif4a3	401.685	0.645737	0.389776	1.65669	0.0975822	0.597161
Orc6	245.564	0.782304	0.472293	1.6564	0.0976417	0.597338
Itgb4	260.843	-0.897681	0.542609	-1.65438	0.0980502	0.598668
Rasa2	820.702	-0.568492	0.343652	-1.65427	0.0980735	0.598668
St8sia5	216.534	-0.991942	0.599402	-1.65489	0.0979476	0.598668
Ubxn4	1943.6	-0.44642	0.269925	-1.65387	0.0981547	0.598799
Slc35e2	751.938	0.682671	0.412939	1.6532	0.0982899	0.599428
Kbtbd11	5180.8	0.290125	0.175521	1.65294	0.098344	0.59957
Galnt1	672.962	-0.599306	0.36262	-1.65271	0.0983897	0.599662
Crtc3	564.769	0.625965	0.378922	1.65197	0.0985416	0.599924
Stk38	292.553	-0.926867	0.560994	-1.65219	0.0984966	0.599924
Prkaa1	1144.94	-0.447299	0.270843	-1.65151	0.0986351	0.600035
Camk2d	5914.42	0.401853	0.243431	1.65079	0.0987817	0.600488
Shisa6	937.703	0.740456	0.448573	1.65069	0.0988017	0.600488
Srpk2	2322.23	0.38644	0.234133	1.65051	0.0988382	0.600523
Nlgn2	5630.17	0.370015	0.224234	1.65013	0.0989165	0.600812
Aebp1	896.238	-0.625697	0.379238	-1.64988	0.0989669	0.600932
Bace2	126.563	1.99302	1.20823	1.64954	0.0990367	0.601169
Tle3	893.288	0.530251	0.321487	1.64937	0.0990717	0.601195
Pex12	218.764	-0.981919	0.595487	-1.64894	0.0991608	0.601362
Prkrip1	293.79	-1.00485	0.609345	-1.64907	0.0991342	0.601362
BC022687	64.3074	1.5236	0.924626	1.6478	0.099394	0.602216
Rbm17	752.587	-0.496241	0.301111	-1.64803	0.0993459	0.602216
3110056K07Rik	67.743	-1.43916	0.873485	-1.64761	0.0994323	0.602262
9230110C19Rik	238.336	-0.883275	0.536305	-1.64696	0.0995657	0.60251
Lime1	195.577	-1.18992	0.722494	-1.64696	0.0995657	0.60251
Bod1	702.451	0.454236	0.275851	1.64667	0.0996257	0.602686
Acad8	202.122	-1.10061	0.668678	-1.64595	0.0997744	0.602771
Lsamp	2935.86	0.291687	0.177176	1.64631	0.099699	0.602771
Mpv17l	570.447	0.519319	0.315531	1.64585	0.0997939	0.602771
Pigz	112.725	1.25981	0.765333	1.6461	0.0997433	0.602771
Purb	12789.9	0.274689	0.166927	1.64557	0.0998532	0.602943
Pipox	84.8447	2.06236	1.25366	1.64507	0.0999552	0.603187
Zfp592	1289.82	0.704144	0.428133	1.64469	0.100035	0.603479
1700001L05Rik	251.628	1.25038	0.761004	1.64306	0.10037	0.603506
Atic	826.628	-0.620591	0.377399	-1.64439	0.100096	0.603506
Cep70	493.611	-0.784438	0.477426	-1.64306	0.100371	0.603506
Cntn3	537.739	0.700197	0.42598	1.64373	0.100232	0.603506
[truncated: 10,444 more rows]

## Sheet: F_EB vs F_Veh
	baseMean	log2FoldChange	lfcSE	stat	pvalue	padj
Marveld3	52.3792	-5.78374	1.17783	-4.91051	9.0838e-07	0.00013662
Cybrd1	78.2114	5.8911	1.23384	4.7746	1.80061e-06	0.000218668
Susd5	213.201	4.34651	0.952152	4.56493	4.99655e-06	0.000441184
Mamld1	1987.73	1.64629	0.364514	4.51639	6.29014e-06	0.000523339
Serpinb1a	79.1047	3.79391	0.878735	4.31747	1.57831e-05	0.000967368
Gk5	58.4342	4.49817	1.08856	4.13221	3.59286e-05	0.00175619
Ccdc134	70.5301	4.40167	1.07384	4.09902	4.14901e-05	0.0019142
AI987944	122.182	-2.01528	0.49412	-4.07853	4.53221e-05	0.00204651
Plxnd1	273.213	1.86312	0.457378	4.07349	4.6313e-05	0.00208643
Cckar	333.791	1.53942	0.382141	4.02839	5.61593e-05	0.00239221
Ankrd34a	1643.8	-1.24376	0.30965	-4.01665	5.90307e-05	0.00248743
Slc29a1	168.46	2.44372	0.612988	3.98658	6.70324e-05	0.00265845
Cntnap4	1092.47	-0.967626	0.243359	-3.97613	7.00469e-05	0.00271199
Fam129c	57.7259	-5.09319	1.28524	-3.96282	7.40705e-05	0.00282305
Hkdc1	55.636	6.33926	1.60783	3.94275	8.0552e-05	0.00300564
Denr	426.144	-1.54667	0.393017	-3.93538	8.30667e-05	0.00308182
Maats1	340.002	2.30795	0.586713	3.9337	8.36498e-05	0.00309311
Emg1	134.793	2.10003	0.534967	3.92554	8.6536e-05	0.00314489
Gdap10	175.084	-2.56196	0.654643	-3.91351	9.0963e-05	0.00321611
Nudt6	96.3949	4.09334	1.05041	3.8969	9.74313e-05	0.00338362
Myrip	1037.37	1.13257	0.292709	3.86926	0.000109166	0.00367922
Rfx2	210.939	-2.58219	0.667907	-3.8661	0.00011059	0.00370884
Foxg1	1801.69	-1.06757	0.276175	-3.86554	0.000110844	0.00371101
Faf1	785.04	-1.02735	0.26606	-3.86135	0.000112762	0.00375935
Dhx8	526.43	1.40656	0.364859	3.85508	0.000115691	0.00382741
Spata2l	530.215	1.44676	0.379184	3.81545	0.000135934	0.00427983
Scrt1	734.417	-1.01798	0.267567	-3.80456	0.000142056	0.00442978
Commd2	306.297	1.95354	0.513915	3.80129	0.000143945	0.00447441
Dtd2	556.424	-1.51865	0.401189	-3.78536	0.000153484	0.00470362
Cbr1	697.251	-1.25065	0.334236	-3.74183	0.000182684	0.00539552
Nyap1	838.234	-1.17598	0.314468	-3.73958	0.000184326	0.0054358
Lbp	610.91	1.58314	0.42497	3.72531	0.000195078	0.00570983
AF529169	322.146	-1.61255	0.435228	-3.70508	0.000211326	0.00602311
Rcn1	1738.4	0.979506	0.264426	3.70428	0.000211992	0.0060333
1700123O20Rik	196.827	-2.50771	0.677342	-3.70228	0.000213667	0.00607212
Glis2	188.505	-2.14663	0.584506	-3.67255	0.000240142	0.00674605
Slitrk4	2578.4	-0.990298	0.269717	-3.67162	0.00024102	0.00676102
Bcat2	84.9661	-3.22034	0.879178	-3.6629	0.000249377	0.00695551
Slc12a4	111.012	2.65434	0.729993	3.63612	0.000276777	0.00748612
Ogn	70.4343	-4.6587	1.28469	-3.62633	0.000287478	0.00772083
Fam166b	95.6517	3.15081	0.869524	3.62361	0.000290524	0.00779193
Rin3	73.2168	4.00389	1.10898	3.61042	0.0003057	0.00809897
Spire2	338.235	2.1303	0.592015	3.59838	0.0003202	0.00833628
L3mbtl3	476.676	-1.28755	0.358876	-3.58772	0.00033358	0.00861033
Manba	131.636	3.33724	0.941775	3.54356	0.00039476	0.0100499
Fam213a	2431.45	0.829903	0.234801	3.5345	0.000408552	0.0102938
Tmco1	407.445	1.27543	0.363134	3.51228	0.000444285	0.010968
Lipt2	61.7242	3.32884	0.950542	3.50204	0.000461708	0.0113266
F8	180.609	2.15243	0.616601	3.4908	0.000481583	0.0117846
Arsg	129.578	2.18353	0.62683	3.48346	0.000494986	0.0120523
Dusp6	255.922	-2.29315	0.658623	-3.48173	0.000498191	0.0121002
Npas3	569.005	1.40077	0.405444	3.45489	0.000550509	0.0132883
Rgs16	256.569	1.45307	0.420907	3.45223	0.000555975	0.0133708
Lrrc46	71.2072	3.12411	0.908276	3.4396	0.000582573	0.013976
Clec14a	58.5236	4.21885	1.22692	3.43856	0.000584815	0.0140126
Foxo6	226.329	-1.90036	0.555118	-3.42335	0.000618543	0.0147485
Sfmbt2	340.345	-1.68837	0.494624	-3.41343	0.000641506	0.0152588
Ctnna1	1071.59	0.957885	0.28138	3.40424	0.000663489	0.0157053
Sorl1	1940.42	0.674156	0.198385	3.39822	0.000678259	0.0160354
Zfp948	274.449	-1.4175	0.419533	-3.37875	0.000728158	0.0171323
Rps6kb2	539.676	-1.29977	0.385297	-3.37342	0.000742399	0.0174045
Efna2	161.362	4.03504	1.19646	3.37249	0.00074491	0.0174425
Rnf144b	244.584	1.81885	0.539678	3.37025	0.000750999	0.017564
Musk	169.059	2.76892	0.82599	3.35224	0.000801608	0.0186141
Dph3	474.852	1.3872	0.414395	3.34753	0.000815337	0.0189104
Zdhhc7	486.349	1.7679	0.52929	3.34013	0.000837388	0.0193073
Gm14827	138.506	-3.01479	0.902916	-3.33895	0.000840952	0.0193667
Fam160b1	808.9	-0.821629	0.24621	-3.33711	0.000846541	0.0194459
Pomc	91.8754	-3.06958	0.920697	-3.33398	0.000856136	0.019608
Bbs4	932.86	0.770156	0.23135	3.32896	0.000871712	0.0198645
Bdnf	99.4268	2.95957	0.891809	3.31861	0.000904673	0.0205438
Ngfr	61.6035	4.02657	1.21692	3.30881	0.000936927	0.0212515
Tiparp	647.869	1.24151	0.375921	3.30259	0.000957968	0.0216785
Pqlc3	55.4508	3.83179	1.17373	3.26463	0.00109608	0.0244084
Tas1r3	54.8383	4.45511	1.3692	3.25381	0.00113868	0.0252995
Armcx1	485.196	-0.992951	0.305227	-3.25316	0.00114129	0.0253285
Lenep	59.5736	3.42835	1.05631	3.24561	0.001172	0.0259513
Polr2j	411.201	-3.59685	1.10968	-3.24134	0.0011897	0.0263133
Gm9776	73.7948	3.47147	1.07153	3.23974	0.00119637	0.026409
Slc2a3	2466.89	-0.690931	0.213273	-3.23966	0.00119673	0.026409
2310030G06Rik	63.3984	3.471	1.07261	3.23603	0.00121205	0.0266869
Brinp2	1335.71	1.23516	0.383519	3.22058	0.00127929	0.0280098
Kcns1	94.8771	2.71888	0.845155	3.21702	0.00129529	0.0282677
Mars2	176.747	1.71974	0.535239	3.21303	0.00131342	0.0285968
Arx	900.834	-0.902193	0.281164	-3.20878	0.00133299	0.0289908
Tmc4	56.3985	4.30776	1.34321	3.20707	0.00134095	0.029129
Wdr91	309.022	1.46904	0.458242	3.20582	0.0013468	0.029129
Hsf4	297.05	2.53545	0.791135	3.20483	0.00135142	0.0291967
2810002D19Rik	126.173	-1.88289	0.588949	-3.19704	0.00138848	0.0299641
Kcna6	2764.67	-0.644905	0.201837	-3.19518	0.00139743	0.0301241
Xpo4	305.44	-1.07152	0.336584	-3.18351	0.001455	0.0312275
Runx2	150.82	-2.69418	0.848121	-3.17664	0.00148992	0.0319068
Pwwp2a	460.926	-1.51952	0.480257	-3.16398	0.00155628	0.0332187
Nr2f1	500.926	-1.04701	0.33253	-3.14862	0.00164043	0.0349006
Itga7	53.3543	3.25052	1.03269	3.14762	0.00164603	0.0349593
Pelp1	404.185	1.67579	0.532419	3.14749	0.00164676	0.0349593
Gpr160	52.8272	-3.79466	1.21168	-3.13173	0.00173783	0.0365781
Cyp19a1	147.561	-2.0205	0.64724	-3.12173	0.00179794	0.0376375
Stx1b	2652.24	-0.729889	0.233923	-3.12021	0.0018072	0.0377907
Zbtb8a	52.1876	4.02988	1.2949	3.11213	0.00185745	0.0387587
Tnks1bp1	381.117	-1.43785	0.462688	-3.1076	0.00188613	0.0392733
Arfgef1	2990.09	0.624093	0.201014	3.10473	0.00190454	0.0396144
Actl6b	409.218	1.58667	0.511534	3.10179	0.00192354	0.0399247
Sipa1	160.818	-1.69343	0.547042	-3.09562	0.001964	0.0405921
Mfap3l	586.934	0.984384	0.318086	3.09471	0.00197006	0.0406743
Zfp599	90.2442	2.28524	0.744273	3.07043	0.00213751	0.0438538
BC020402	53.5455	-3.83305	1.2508	-3.06447	0.00218055	0.0446431
Krt222	1296.49	-0.963135	0.316031	-3.04759	0.00230682	0.0469822
Cep112	357.185	-1.4193	0.466095	-3.04508	0.00232619	0.0473275
Gramd1c	64.9633	4.27345	1.40553	3.04045	0.00236225	0.0479612
Sgpp2	320.979	-1.15813	0.381152	-3.0385	0.00237759	0.0481726
Cln8	436.995	-1.34839	0.446121	-3.02248	0.00250714	0.0505878
Nxph3	55.5954	4.02885	1.33631	3.0149	0.00257066	0.0516563
Gtf2e2	204.248	1.77988	0.590755	3.0129	0.00258768	0.0519449
Rab23	850.451	0.883927	0.293543	3.01123	0.0026019	0.0521768
Rab3ip	413.952	-1.0961	0.364487	-3.00723	0.00263639	0.0527062
Kcnj11	251.039	-1.67453	0.557169	-3.00542	0.00265211	0.0529664
Map2k5	382.668	1.59937	0.532311	3.00458	0.00265946	0.0529847
Tgfb1	68.3643	3.4233	1.13929	3.00477	0.00265781	0.0529847
Neurod2	77.9461	-7.27594	2.42289	-3.003	0.0026733	0.0531724
Nle1	127.751	2.75813	0.918596	3.00255	0.00267728	0.0531973
Wdr74	255.859	2.05811	0.686387	2.99847	0.00271337	0.0538597
Ddc	335.923	1.29073	0.43071	2.99675	0.00272878	0.0541107
Cbfb	1017.86	-0.831407	0.277666	-2.99427	0.00275103	0.0544966
Cited2	975.308	-1.10748	0.369924	-2.9938	0.00275526	0.0545252
Gm12504	72.5313	-3.59221	1.20148	-2.98981	0.00279153	0.055187
Adrb1	119.191	2.13352	0.713884	2.98861	0.00280247	0.0553473
Samd7	51.4785	4.06563	1.36072	2.98785	0.00280951	0.0554303
Fam159b	115.133	-2.45473	0.822172	-2.98566	0.0028297	0.0557724
Blcap	2249.09	-0.681448	0.228515	-2.98207	0.00286306	0.0563733
Taco1	112.416	-2.24176	0.751836	-2.98171	0.00286641	0.0563824
Nipal2	307.188	-1.37478	0.461499	-2.97896	0.00289232	0.0567778
Esam	81.5598	2.32446	0.781485	2.97441	0.00293553	0.0575681
2310003H01Rik	242.159	-1.78576	0.600446	-2.97406	0.00293889	0.0575762
Metrn	72.187	-2.94033	0.989098	-2.97274	0.00295154	0.0577663
Reep3	830.674	0.999194	0.336572	2.96873	0.0029903	0.0584663
Fam69b	838.366	1.37548	0.463659	2.96657	0.00301141	0.0588203
Lrrtm2	2466.6	-0.647629	0.219804	-2.94639	0.00321506	0.0624858
Emb	699.893	1.249	0.424132	2.94484	0.00323124	0.0627381
Ddah1	2273.63	0.606665	0.206115	2.94333	0.00324699	0.0629812
4930488L21Rik	65.896	-3.35616	1.14095	-2.94155	0.00326578	0.0632831
Eef1d	547.689	-1.35618	0.461654	-2.93766	0.00330701	0.0640186
Pkig	204.595	1.75251	0.596666	2.93717	0.00331225	0.0640565
Mccc1os	172.515	-2.31037	0.787022	-2.93558	0.00332926	0.0643219
Eif2b4	188.806	-1.52663	0.520163	-2.93491	0.00333647	0.0643471
Gm15760	124.841	-2.12781	0.725214	-2.93404	0.00334583	0.0644509
Gm5113	272.398	-1.3684	0.466463	-2.93356	0.00335094	0.0644858
Tmem109	407.064	1.24441	0.424841	2.92911	0.00339929	0.0652877
Zfp507	856.331	-1.24317	0.424497	-2.92857	0.0034053	0.065339
Gal	232.621	2.24793	0.767765	2.92789	0.00341274	0.0654175
Adpgk	209.278	1.87112	0.641032	2.91892	0.00351245	0.067263
Ptchd2	889.853	1.02334	0.350823	2.91697	0.00353453	0.0676194
Zfp174	368.556	-1.50683	0.51677	-2.91587	0.003547	0.0677255
Wdr53	110.201	-2.38487	0.821393	-2.90345	0.00369081	0.0702655
Supt16	1501.97	0.724149	0.249842	2.89843	0.00375032	0.0711905
Cacna1b	4012.58	0.622074	0.214793	2.89615	0.00377772	0.0715718
Smc4	305.418	-1.49357	0.515687	-2.89626	0.00377635	0.0715718
Katnbl1	314.847	1.32573	0.458417	2.89199	0.00382816	0.0724571
AI429214	52.3933	-3.48568	1.20618	-2.88985	0.00385428	0.0728809
Rrp12	362.907	-1.23799	0.428686	-2.88788	0.00387852	0.0732684
N6amt2	114.947	1.94975	0.675328	2.88712	0.00388785	0.0733738
B3galnt1	739.376	0.804933	0.278846	2.88666	0.0038936	0.0734114
Rasgef1c	96.7664	-2.70365	0.938521	-2.88076	0.00396722	0.0746555
Med22	126.38	-1.43482	0.498807	-2.8765	0.00402119	0.0755257
Tmem135	735.74	0.784667	0.272831	2.87601	0.00402735	0.0755688
Zbtb40	223.644	-1.24106	0.432293	-2.87087	0.00409338	0.0767343
3110002H16Rik	342.165	-1.55865	0.544149	-2.86438	0.00417828	0.0781011
Zbtb44	2886.25	0.614301	0.214516	2.86367	0.00418765	0.0782015
Gldn	820.8	-0.89132	0.311445	-2.86188	0.00421134	0.0784192
Elavl2	1866.22	-0.530183	0.185613	-2.85639	0.00428491	0.0797132
Htra1	221.725	1.63311	0.571997	2.8551	0.00430231	0.0799608
Anapc13	329.956	-1.21624	0.42614	-2.85409	0.00431605	0.08014
Slc16a1	507.094	1.42925	0.501668	2.84899	0.00438585	0.0812047
Mxra8	367.31	1.55636	0.546461	2.84806	0.00439861	0.0813638
Cdkn2d	524.666	1.23736	0.435039	2.84424	0.00445172	0.0822685
Pcca	588.837	1.11376	0.392451	2.83795	0.00454044	0.0837498
Eif2b3	171.214	2.0283	0.714903	2.83717	0.00455147	0.083874
Tshr	112.653	-3.65393	1.28894	-2.83484	0.00458488	0.0843308
March9	125.003	-1.73385	0.612218	-2.83208	0.0046246	0.0849814
Rps6kl1	300.207	1.43704	0.509711	2.81931	0.00481266	0.0883541
Psph	156.855	-2.76949	0.983635	-2.81557	0.00486914	0.0892235
Arfgef2	1740.99	0.616739	0.219365	2.81147	0.00493161	0.0901148
Cxxc5	859.637	0.924513	0.329169	2.80863	0.00497535	0.0907445
Dpf3	76.8483	3.40136	1.21362	2.80266	0.00506838	0.0920975
Psmb10	232.96	-1.44136	0.51464	-2.80071	0.00509899	0.0925678
Prim1	85.3366	-2.67212	0.956119	-2.79476	0.0051939	0.0942034
Myo1b	506.769	-1.0945	0.392224	-2.7905	0.00526269	0.0952742
Ctr9	855.287	-0.754422	0.270388	-2.79015	0.0052684	0.0952893
Fstl1	401.941	-1.36023	0.488369	-2.78526	0.00534845	0.0966477
Dusp14	613.021	0.9518	0.341943	2.7835	0.00537757	0.0969946
Abtb2	124.984	2.51234	0.902726	2.78306	0.00538484	0.0970364
4921504A21Rik	80.5039	-2.69162	0.967499	-2.78204	0.0054018	0.0971628
Tmem212	183.042	2.21156	0.795427	2.78034	0.00543021	0.097584
Plin3	59.7529	2.62541	0.94723	2.77167	0.00557689	0.100128
Pqlc1	174.723	1.6942	0.611681	2.76975	0.00561001	0.10063
Tmem101	99.0538	3.35819	1.21291	2.76871	0.00562793	0.100859
Ntsr1	328.69	1.76328	0.637574	2.7656	0.00568178	0.101731
Arl3	789.199	-0.899012	0.325543	-2.76157	0.00575234	0.1029
Igdcc4	782.504	-1.08719	0.394162	-2.75823	0.00581144	0.103767
Gas6	1255.84	0.799333	0.2901	2.75537	0.00586256	0.104394
Zfp658	103.278	-1.73228	0.63078	-2.74625	0.00602807	0.107244
Fxyd6	3441.9	-0.747583	0.272263	-2.74581	0.00603615	0.10729
Vgll4	89.6905	-3.55496	1.29545	-2.74418	0.00606623	0.107727
Heatr3	470.401	0.837061	0.305212	2.74256	0.00609624	0.108161
Pde8a	360.014	1.50409	0.549786	2.73577	0.00622341	0.109919
Nxpe4	171.692	2.21856	0.811372	2.73433	0.00625067	0.110301
Tle3	893.288	0.87897	0.321864	2.73087	0.00631675	0.111366
0610030E20Rik	390.661	-1.50694	0.552143	-2.72926	0.00634766	0.11171
Nxn	161.835	2.30466	0.84512	2.72702	0.00639088	0.112268
Etf1	1269.56	-0.638956	0.234482	-2.72497	0.0064307	0.112866
Rnft2	971.468	-1.07429	0.394323	-2.72439	0.006442	0.112963
Ppp1r15a	124.11	2.19811	0.807152	2.72329	0.00646355	0.113138
Sh3rf3	492.39	1.17689	0.432403	2.72174	0.00649386	0.113567
Sox1	1253.98	0.844501	0.310412	2.72058	0.00651667	0.113762
Kcnt2	473.746	-1.21783	0.447841	-2.71934	0.00654118	0.114088
Ppwd1	286.008	-1.18943	0.437682	-2.71757	0.00657641	0.114499
Fbxo4	203.4	2.03361	0.748502	2.71691	0.00658955	0.114625
Dusp16	294.901	1.65379	0.609906	2.71155	0.00669694	0.116287
Rsl1	75.3285	2.49138	0.919675	2.70898	0.006749	0.116983
Wdsub1	182.196	2.47463	0.9134	2.70925	0.00674353	0.116983
Exo5	207.786	-2.05711	0.760082	-2.70643	0.00680115	0.117782
Ets2	3188.22	0.593671	0.21969	2.70231	0.00688601	0.119041
Nkain4	137.184	-1.73102	0.641598	-2.69798	0.00697616	0.120493
Cdh19	151.303	1.37155	0.508837	2.69546	0.00702925	0.121286
Utp23	111.713	1.84435	0.684306	2.69521	0.00703449	0.121286
Hars	1040.73	-0.675167	0.250776	-2.69231	0.0070959	0.122022
Zscan20	68.5743	-1.87881	0.697823	-2.69239	0.0070942	0.122022
Pde4a	1588.91	0.740476	0.275234	2.69035	0.00713773	0.122526
Ehbp1	2148.06	-0.62778	0.233417	-2.68952	0.00715538	0.122721
Dpf1	439.987	-1.08586	0.404168	-2.68666	0.00721701	0.123371
Snx7	305.06	-1.27568	0.474832	-2.68659	0.00721851	0.123371
Hist1h2be	61.1072	2.80266	1.04579	2.67995	0.00736333	0.125626
Acot13	354.349	1.42858	0.533195	2.67928	0.00737811	0.125769
Spata2	645.197	1.1075	0.413438	2.67876	0.00738953	0.125854
Rab33a	106.937	1.61144	0.601892	2.67729	0.00742203	0.126297
Stab2	85.3741	3.30397	1.23502	2.67524	0.00746763	0.126852
Trim46	1276.33	-0.84656	0.316592	-2.67398	0.00749568	0.127218
Ahdc1	2196.79	0.480472	0.180119	2.66752	0.00764127	0.129577
Exoc5	1139.47	-0.791874	0.297296	-2.66359	0.00773113	0.130774
Myo1h	96.1317	-3.70612	1.39142	-2.66356	0.00773193	0.130774
Bcl2l11	134.469	2.20953	0.830331	2.66102	0.00779041	0.131196
Ccnd3	163.863	1.81565	0.682122	2.66177	0.00777304	0.131196
Tma7	252.301	0.984785	0.37007	2.66108	0.00778907	0.131196
Tmem232	66.1953	2.5749	0.967992	2.66005	0.00781301	0.13135
Enah	15057	0.369247	0.139256	2.65156	0.00801199	0.134459
Nop2	291.179	-1.08965	0.410944	-2.65157	0.00801182	0.134459
Tmem205	69.0226	2.68	1.01083	2.65129	0.00801856	0.134459
Mavs	358.39	1.07891	0.407722	2.6462	0.0081402	0.136032
Rasa3	841.014	-0.813462	0.308027	-2.64088	0.00826914	0.138068
Plcb3	242.302	-1.72349	0.652871	-2.63986	0.00829402	0.138366
Mgll	537.523	-0.99652	0.378452	-2.63315	0.00845971	0.140889
Kctd9	378.512	-1.45945	0.554408	-2.63244	0.00847732	0.141063
Dok6	134.976	1.55788	0.592084	2.63118	0.00850887	0.141467
Fam45a	492.812	-1.14535	0.435461	-2.6302	0.00853355	0.141757
Lysmd4	250.454	-1.76758	0.672175	-2.62964	0.00854754	0.141869
Mamdc2	64.9647	3.06446	1.16626	2.62758	0.00859936	0.142608
Trak2	2120.95	0.597938	0.227697	2.62603	0.00863872	0.143139
Kcnip1	769.79	0.777151	0.296163	2.62407	0.00868866	0.143845
Fam192a	631.81	-1.0976	0.418639	-2.62182	0.00874604	0.14455
Sod2	3596.19	-0.469394	0.179267	-2.61841	0.00883415	0.145883
Efnb2	1318.04	-0.767898	0.293535	-2.61603	0.00889576	0.146733
Myrf	567.113	1.13273	0.433064	2.61562	0.00890648	0.146733
Tgif1	116.168	3.02503	1.15668	2.61527	0.00891563	0.146733
Cys1	143.859	-1.96168	0.750474	-2.61393	0.00895087	0.147189
Hist1h2bc	58.8032	1.84875	0.707727	2.61223	0.00899527	0.147795
Dcn	122.531	-3.09193	1.18522	-2.60875	0.00908742	0.148933
Ly86	69.9144	-2.30315	0.883109	-2.60801	0.00910715	0.149046
Taf1a	378.124	-1.31918	0.50589	-2.60764	0.00911691	0.149046
Zfp185	70.4243	2.33274	0.894583	2.60763	0.00911718	0.149046
Gm20063	68.3359	-3.83419	1.47055	-2.60731	0.00912561	0.149059
Mpp3	181.799	-1.30406	0.500253	-2.60679	0.0091395	0.149162
Cd24a	1288.99	1.05614	0.405221	2.60633	0.00915182	0.149238
BC068281	160.477	1.50941	0.579507	2.60465	0.0091969	0.149848
Tcf7l2	703.584	1.07668	0.413919	2.60118	0.00929041	0.151022
Adgb	392.319	1.37931	0.53111	2.59702	0.00940359	0.152707
Nrip1	1839.51	0.590897	0.227611	2.59608	0.00942939	0.152999
Gm15328	92.8756	-2.56846	0.989921	-2.59461	0.00946983	0.153527
Icam5	316.871	-0.994034	0.383463	-2.59226	0.00953484	0.154326
Pigz	112.725	-1.95173	0.753632	-2.58976	0.00960426	0.155321
Kcnq2	2510.83	0.626169	0.241817	2.58943	0.00961353	0.155342
Mettl17	211.134	1.7559	0.678775	2.58687	0.00968516	0.156241
Rab11fip5	1252.54	-0.882867	0.3415	-2.58526	0.00973047	0.156843
Loxl3	110.556	-2.30176	0.891108	-2.58303	0.00979356	0.1576
Znrf2	258.858	1.37145	0.531295	2.58133	0.00984212	0.158251
Iffo1	331.754	-1.27631	0.494803	-2.57944	0.00989606	0.158987
Pacsin2	826.471	-0.74076	0.287576	-2.57588	0.00999854	0.160502
Ddx3y	583.793	3.13209	1.21641	2.57487	0.0100277	0.160838
Far2	348.606	-0.960939	0.373426	-2.57331	0.0100732	0.161436
Hmces	126.708	2.1857	0.850125	2.57103	0.0101397	0.162235
Irak4	67.9057	3.89003	1.514	2.56937	0.0101882	0.162878
Rpp14	480.811	1.32972	0.518058	2.56674	0.0102659	0.163985
Samd5	128.465	-1.77127	0.690485	-2.56525	0.0103101	0.164558
Vash1	179.212	1.13234	0.441998	2.56186	0.0104112	0.166036
2610008E11Rik	691.582	0.835379	0.326156	2.56128	0.0104286	0.166049
Cd109	410.115	1.72758	0.6745	2.56127	0.010429	0.166049
Rpusd2	331.432	1.83416	0.718247	2.55367	0.0106595	0.169305
Tbl2	621.575	-1.01394	0.397041	-2.55373	0.0106575	0.169305
Kiss1r	95.5916	2.50437	0.981186	2.55239	0.0106987	0.169743
Tmem134	96.6001	-1.87203	0.733723	-2.55142	0.0107286	0.169989
Polr3a	702.757	-1.06073	0.416456	-2.54703	0.0108643	0.17186
Fbxl21	381.067	-1.31179	0.515087	-2.54675	0.0108733	0.171863
Gpr108	505.962	-1.17633	0.462171	-2.54523	0.0109205	0.17247
Gm410	65.8127	2.96403	1.16521	2.54377	0.0109662	0.172773
Mob3c	104.117	-2.26951	0.892094	-2.54402	0.0109585	0.172773
Anxa4	50.2889	2.69994	1.0622	2.54183	0.0110273	0.173457
Parp1	670.956	-0.679589	0.267419	-2.54129	0.0110445	0.173586
Fan1	150.752	1.71228	0.674159	2.53988	0.0110889	0.174145
Arfgap3	194.253	1.78518	0.703269	2.53841	0.0111358	0.17474
Mcf2	532.019	1.53548	0.605222	2.53705	0.011179	0.175137
Kcnmb4	51.2147	2.76073	1.08841	2.53649	0.0111971	0.175281
Rgs12	397.601	-1.1778	0.464518	-2.53552	0.011228	0.175624
Cyp2j6	177.002	1.4017	0.553462	2.5326	0.011322	0.176811
Ikbkb	308.684	1.14303	0.45168	2.53063	0.0113859	0.177668
Fam174b	256.517	1.25956	0.498768	2.52535	0.0115584	0.179928
Tbc1d25	319.052	1.73917	0.689456	2.52253	0.0116515	0.180957
Tspan12	225.13	-1.42532	0.565041	-2.5225	0.0116523	0.180957
1700026D08Rik	329.861	1.48615	0.589361	2.52164	0.011681	0.181259
Ltbp1	171.357	-1.56699	0.62167	-2.52062	0.011715	0.181498
Nup50	1018.19	0.775588	0.307683	2.52074	0.0117109	0.181498
Dok4	126.584	-2.17274	0.862623	-2.51876	0.0117768	0.182312
Wdr17	1159.44	-0.612225	0.243176	-2.51762	0.011815	0.182614
B230217C12Rik	856.619	0.621604	0.246966	2.51696	0.0118371	0.182811
D630023F18Rik	153.707	-1.36671	0.543321	-2.51548	0.011887	0.183293
Dnajc24	186.599	-1.47712	0.587165	-2.51569	0.01188	0.183293
Nrip3	955.558	-0.718789	0.286106	-2.51232	0.0119942	0.184799
Rrm1	439.791	-1.18595	0.472137	-2.51187	0.0120092	0.184886
Sp9	519.895	-1.17694	0.468681	-2.51117	0.0120332	0.185108
Zbtb16	712.88	1.1555	0.460261	2.51054	0.0120547	0.185293
Tldc1	128.417	2.15666	0.859917	2.50799	0.012142	0.186488
Atp7b	145.103	-2.06624	0.824045	-2.50743	0.0121611	0.186489
Tspan5	2104.82	0.689954	0.275163	2.50744	0.012161	0.186489
Ilkap	242.493	-1.02558	0.409298	-2.50571	0.0122205	0.186815
Ky	92.6804	-2.04882	0.817632	-2.5058	0.0122176	0.186815
Spata6	82.8931	1.86503	0.744966	2.50351	0.012297	0.187707
Zfp51	134.121	2.2952	0.916806	2.50347	0.0122981	0.187707
Pick1	421.723	-1.0951	0.43759	-2.50258	0.0123292	0.187938
Tpcn1	615.74	1.24008	0.495739	2.50147	0.0123678	0.18833
Zfp672	452.509	0.797362	0.318882	2.50049	0.0124021	0.188558
Cdkn2aipnl	822.58	-1.02824	0.411284	-2.50007	0.0124168	0.188635
2310036O22Rik	371.371	-1.27879	0.511855	-2.49834	0.0124775	0.18941
Dmpk	96.2126	-2.4849	0.995132	-2.49705	0.0125231	0.189955
1110007C09Rik	62.3976	3.4254	1.37229	2.49611	0.0125562	0.190162
Nmbr	198.297	-2.21688	0.888472	-2.49516	0.0125901	0.190328
Pcdhgb2	280.352	-1.54788	0.620834	-2.49323	0.0126586	0.190825
Cd68	133.81	2.02706	0.813116	2.49295	0.0126685	0.190828
Atp2b3	2419.61	-0.435216	0.174655	-2.49185	0.0127079	0.190986
Nsdhl	348.876	1.39007	0.557823	2.49196	0.0127039	0.190986
Mycl	452.389	1.16446	0.467558	2.49051	0.0127558	0.191113
Sike1	866.607	-0.822306	0.330174	-2.49052	0.0127555	0.191113
3110035E14Rik	441.311	1.00522	0.404057	2.48782	0.0128528	0.192089
Rnf128	233.026	-1.19055	0.479001	-2.48549	0.0129374	0.193093
Mon1a	246.347	1.77093	0.712664	2.48495	0.0129569	0.193133
Exosc7	156.829	-1.85106	0.746207	-2.48063	0.0131151	0.19512
Gpt	95.2995	2.6612	1.07289	2.48041	0.0131231	0.19512
Rgs2	1956.73	-0.526888	0.212419	-2.48042	0.0131228	0.19512
Arhgap4	82.5288	-5.9928	2.41647	-2.47998	0.0131389	0.195207
Pycr2	115.873	-2.70314	1.09059	-2.4786	0.01319	0.195817
Mfn1	1149.54	-0.614524	0.248105	-2.47687	0.013254	0.196618
Gtpbp3	186.687	1.61345	0.651592	2.47617	0.0132801	0.196856
Scaf4	1389.04	0.781064	0.315637	2.47456	0.0133399	0.197592
Neil1	60.128	-2.87942	1.16387	-2.47401	0.0133607	0.19769
Smad9	400.61	-1.16514	0.470985	-2.47385	0.0133668	0.19769
Fam132a	66.6267	-2.07355	0.838483	-2.47298	0.0133993	0.198022
Igsf21	308.395	1.40473	0.568685	2.47013	0.0135063	0.199452
Psmb3	255.368	1.13261	0.459055	2.46726	0.013615	0.200906
Lrp8	1616.89	-0.57657	0.233922	-2.4648	0.0137089	0.201987
Chpf2	579.021	-1.02329	0.41563	-2.46203	0.0138154	0.203403
Sik2	927.095	0.823152	0.334729	2.45916	0.0139264	0.204883
Gbf1	2992.28	0.495385	0.201517	2.45828	0.0139603	0.205226
Cdh11	792.207	-0.835468	0.339962	-2.45753	0.0139895	0.205501
Kank4	86.735	-2.05119	0.835061	-2.45634	0.0140362	0.206033
Mrm1	50.1247	-3.09417	1.25998	-2.45573	0.01406	0.206218
Igsf3	917.194	0.82905	0.337721	2.45484	0.0140947	0.206353
Snrnp40	301.252	-1.27031	0.517501	-2.4547	0.0141003	0.206353
Anxa5	462.386	1.02516	0.417922	2.45299	0.0141675	0.207183
Apex2	136.637	-1.63872	0.668262	-2.45222	0.0141979	0.207239
Mob1b	382.642	-1.23459	0.503409	-2.45247	0.0141879	0.207239
Psma4	479.524	-0.76026	0.31008	-2.45182	0.0142138	0.207239
Pnpla6	972.467	-0.647933	0.264498	-2.44967	0.0142985	0.20832
Clybl	167.262	1.96433	0.802325	2.4483	0.0143533	0.208962
Bloc1s2	105.69	1.46441	0.598382	2.44728	0.0143939	0.209396
Ccs	79.5341	2.68796	1.09861	2.44669	0.0144175	0.209585
Ppat	792.66	0.806685	0.329881	2.44539	0.0144697	0.210031
Stim1	1292.05	-0.944824	0.386659	-2.44356	0.0145432	0.210942
Ppif	396.374	-1.66646	0.682445	-2.4419	0.01461	0.211754
Trpc5	1339.75	-0.828419	0.339371	-2.44104	0.0146449	0.212102
Dnajc7	2111.91	-0.496506	0.203457	-2.44035	0.0146732	0.212354
Col11a2	70.7264	2.82205	1.15688	2.43937	0.0147128	0.21277
Zfp946	79.9246	1.78999	0.734608	2.43665	0.0148238	0.214217
Tex264	470.804	1.32439	0.543946	2.43479	0.0149006	0.215168
Bai2	2302.04	-0.473306	0.194496	-2.43349	0.0149539	0.215618
Rasgef1a	1671.08	-0.520632	0.214146	-2.4312	0.0150489	0.216309
St8sia6	232.363	-1.32024	0.542966	-2.43153	0.0150352	0.216309
Vmac	153.383	1.80974	0.744441	2.431	0.0150571	0.216309
Zfp40	344.891	-1.07783	0.443285	-2.43146	0.0150381	0.216309
Serpinf1	149.81	1.40153	0.576621	2.43059	0.0150741	0.216394
Mnt	1291.67	-0.817735	0.336519	-2.42998	0.0150997	0.216602
Rgp1	424.157	-1.16046	0.478209	-2.42667	0.0152382	0.218429
4930594C11Rik	53.0889	-2.75272	1.13533	-2.42459	0.0153257	0.219362
Gnl3	419.074	-0.822703	0.3394	-2.424	0.0153508	0.2194
Cbx4	676.836	-0.885472	0.365433	-2.42308	0.0153896	0.219794
A930017M01Rik	501.938	1.03598	0.427622	2.42266	0.0154071	0.219883
4921536K21Rik	67.2406	3.31299	1.36861	2.4207	0.0154908	0.220594
Il17rb	58.4118	3.46463	1.4311	2.42094	0.0154802	0.220594
Ccdc92	3271.07	-0.479309	0.198145	-2.41898	0.0155642	0.221317
Zfp953	68.5885	-2.83515	1.1733	-2.41639	0.0156754	0.222574
Fam135b	986.998	-0.830335	0.344258	-2.41196	0.0158671	0.224807
Ebpl	68.9856	2.17445	0.901948	2.41083	0.0159161	0.224849
Inppl1	225.145	1.12511	0.466633	2.41112	0.0159037	0.224849
Lhx6	2885.79	-0.526999	0.21854	-2.41145	0.0158892	0.224849
Nutf2	96.9475	-2.32015	0.962361	-2.41089	0.0159137	0.224849
Hyou1	3730.61	0.533925	0.221587	2.40955	0.0159721	0.22495
Lpcat1	430.06	-0.93162	0.386668	-2.40936	0.0159807	0.22495
Ikzf2	313.041	-1.09761	0.45567	-2.40878	0.0160059	0.225142
Klhl18	373.096	-1.10306	0.45813	-2.40775	0.0160514	0.225457
Pigyl	111.115	2.37562	0.987256	2.40629	0.0161155	0.225871
Ush1g	89.7206	3.70381	1.53906	2.40655	0.016104	0.225871
Rbm7	274.625	1.49794	0.623119	2.40394	0.0162195	0.227004
Spryd7	699.397	-0.954648	0.397396	-2.40226	0.0162943	0.227887
Cdkl4	422.151	1.091	0.45444	2.40076	0.0163611	0.22836
Ddhd1	1683.14	-0.525876	0.219074	-2.40045	0.0163748	0.22836
Gm5124	950.939	-0.728333	0.303414	-2.40046	0.0163745	0.22836
Phkg2	209.278	-1.24252	0.518478	-2.39647	0.016554	0.230118
Plcb2	80.5735	2.19869	0.917435	2.39656	0.0165496	0.230118
Trp53inp1	350.841	1.05628	0.440789	2.39634	0.0165598	0.230118
Gstcd	102.303	-1.96332	0.819685	-2.39522	0.0166106	0.23066
Rtfdc1	293.696	-1.33368	0.556992	-2.39443	0.0166464	0.230994
Pqlc2	92.8952	-2.4409	1.02053	-2.39181	0.0167657	0.23232
Zbtb38	1262.84	0.693883	0.290215	2.39093	0.0168057	0.232709
Znhit1	498.587	-0.998258	0.417609	-2.39041	0.0168296	0.232875
Gm10125	73.786	-2.61039	1.09253	-2.38931	0.0168801	0.233409
Preb	1075.42	1.08488	0.454318	2.38792	0.0169441	0.234128
2210016F16Rik	193.01	1.28802	0.539797	2.38612	0.0170272	0.23511
Mycn	102.357	1.44222	0.604488	2.38585	0.0170395	0.235114
Cog6	610.909	0.770497	0.322984	2.38556	0.0170532	0.235137
Limd1	261.097	-1.58483	0.664846	-2.38375	0.0171371	0.236128
H2-Aa	71.4289	-2.80007	1.17501	-2.38302	0.0171715	0.236434
2700046G09Rik	105.663	1.87142	0.785828	2.38146	0.017244	0.237099
Gcnt2	571.281	0.77961	0.32795	2.37722	0.0174436	0.239507
Unc5b	620.436	0.937031	0.39434	2.3762	0.017492	0.240003
Csrnp3	7513.91	0.419031	0.176453	2.37475	0.0175608	0.240713
Egfem1	177.695	2.24249	0.944368	2.37459	0.0175684	0.240713
Lyrm1	126.262	1.89541	0.798877	2.37259	0.0176637	0.241681
Hdhd3	66.7032	-3.48952	1.47129	-2.37175	0.0177041	0.242063
Raph1	3462.47	0.524469	0.221245	2.37054	0.0177623	0.242689
Edem3	1982.02	0.629686	0.265882	2.36829	0.0178705	0.243997
9130401M01Rik	409.72	-0.988268	0.417443	-2.36743	0.017912	0.244137
Lrfn1	338.082	-1.33449	0.563757	-2.36714	0.017926	0.244137
Mrpl9	219.661	1.56406	0.660728	2.36718	0.0179244	0.244137
Papd7	778.727	-0.751007	0.317411	-2.36604	0.0179795	0.244462
Exoc2	2312.86	1.4442	0.610464	2.36573	0.0179943	0.244493
Grm4	100.672	-2.32733	0.984611	-2.3637	0.0180933	0.245497
Cdc42ep4	544.044	1.56988	0.664295	2.36322	0.0181169	0.245646
Gpr68	201.688	1.72735	0.731295	2.36204	0.0181749	0.246261
Pcgf5	367.966	1.4515	0.614607	2.36168	0.0181925	0.24633
Adam5	75.53	3.03507	1.28576	2.36053	0.0182488	0.246921
Gemin7	67.6476	2.35598	0.999182	2.35791	0.0183783	0.248277
Pabpn1	1354.33	-0.751596	0.318734	-2.35807	0.0183705	0.248277
Smu1	585.293	0.864442	0.366642	2.35773	0.0183871	0.248277
Utp15	784.576	0.653628	0.277303	2.35709	0.0184189	0.248363
Smyd4	130.695	2.00067	0.849043	2.35639	0.0184537	0.24849
Ddx26b	912.769	0.701039	0.297728	2.35463	0.0185414	0.249498
Trpc7	377.915	1.07903	0.458613	2.35281	0.0186319	0.250544
Adam15	1061	-0.672216	0.285751	-2.35245	0.01865	0.250615
6720401G13Rik	642.545	-0.887486	0.377477	-2.3511	0.018718	0.251184
Oprd1	139.11	1.53319	0.652371	2.35018	0.0187645	0.251634
Amer3	379.487	-1.37087	0.58359	-2.34903	0.0188226	0.252068
Cnksr2	4770.41	0.385917	0.164362	2.34798	0.0188757	0.252433
Mki67	198.537	2.30452	0.981471	2.34803	0.0188732	0.252433
Crym	82.7228	2.32963	0.992588	2.34703	0.0189239	0.252905
Car15	84.6147	-3.63909	1.55075	-2.34666	0.0189424	0.252979
Itpkb	602.768	0.997187	0.424995	2.34635	0.0189585	0.253021
Zfp597	688.468	-0.899714	0.384042	-2.34275	0.0191423	0.254605
Dffa	392.684	-1.07785	0.460361	-2.34131	0.0192162	0.255242
Bmi1	617.588	0.721295	0.30814	2.3408	0.0192424	0.255415
Irs2	2020.02	0.650865	0.278303	2.33869	0.0193513	0.256513
Pknox1	247.258	1.34323	0.574821	2.33678	0.0194508	0.257482
Gm13446	106.215	-2.54841	1.09091	-2.33603	0.0194895	0.257821
Etnppl	611.427	1.24634	0.53368	2.33537	0.0195241	0.258103
Apcdd1	237.485	-1.34484	0.576021	-2.33471	0.0195585	0.258384
Gm5069	69.5032	1.95275	0.837496	2.33165	0.0197192	0.260156
Capn10	288.275	-1.71952	0.737607	-2.33122	0.0197418	0.260277
Cnnm3	707.051	-0.766551	0.328906	-2.33061	0.0197738	0.260524
Cc2d1a	749.188	-1.02314	0.439247	-2.32931	0.0198427	0.260904
Cebpg	810.932	0.746837	0.320686	2.32887	0.0198658	0.261033
P2rx3	51.3029	3.96712	1.7038	2.32839	0.0198915	0.261195
Plscr4	105.798	2.06616	0.887826	2.32722	0.0199538	0.261837
Rspo3	177.768	-1.73639	0.746286	-2.32671	0.0199807	0.262014
Sox18	279.255	1.54329	0.663534	2.32587	0.0200255	0.262425
Cacnb1	1535.02	-0.644759	0.277394	-2.32434	0.0201072	0.263143
Ak6	71.8966	2.35839	1.01479	2.32401	0.0201252	0.263203
Ccdc162	157.379	2.19321	0.944302	2.32258	0.0202019	0.263325
Polr3h	163.103	-1.19467	0.514291	-2.32294	0.0201821	0.263325
Siah1a	278.517	1.03502	0.445547	2.32303	0.0201776	0.263325
Tmppe	383.811	-1.15844	0.498643	-2.32318	0.0201696	0.263325
Ctdsp2	1123.21	0.754545	0.325075	2.32114	0.0202791	0.26398
Rrad	125.817	-2.48518	1.07082	-2.32082	0.0202965	0.26403
Chodl	279.437	-0.923546	0.398044	-2.32021	0.0203294	0.264282
Ap1m1	696.571	-1.04319	0.449738	-2.31955	0.0203654	0.264457
Nagk	252.641	-1.24308	0.535933	-2.31946	0.0203699	0.264457
Aco1	426.903	1.09813	0.474037	2.31654	0.0205286	0.26634
Ccdc157	413.484	1.27222	0.5493	2.31608	0.0205541	0.266495
Cs	3650.22	0.448354	0.193717	2.31448	0.0206412	0.267351
Col6a2	161.494	-2.13211	0.921474	-2.3138	0.0206788	0.267402
Mob1a	93.0168	-1.83554	0.793221	-2.31403	0.0206659	0.267402
Tmem25	381.838	1.10332	0.47691	2.31349	0.0206959	0.267446
Kdm5b	2410.43	0.54749	0.236737	2.31265	0.020742	0.267701
Odc1	724.235	0.783694	0.338912	2.31238	0.0207567	0.267701
Zfand1	116.892	1.47126	0.636246	2.31241	0.020755	0.267701
2310067B10Rik	1348.23	-0.71146	0.308235	-2.30817	0.0209896	0.270526
Dclk2	1132.69	0.601659	0.260793	2.30704	0.0210528	0.271104
Pum1	2982	0.483248	0.209506	2.30661	0.0210766	0.271104
Rnf112	715.161	-0.855973	0.371126	-2.30642	0.0210872	0.271104
Zfp536	201.067	1.11475	0.483333	2.30637	0.0210898	0.271104
Sh2b3	199.821	1.66477	0.722792	2.30325	0.0212649	0.272638
Ikbip	139.878	1.81326	0.787447	2.3027	0.0212956	0.272851
Xpo6	2845	0.459796	0.199782	2.30149	0.0213639	0.273548
Mtap	99.7582	-1.62875	0.707805	-2.30113	0.0213841	0.273627
Thop1	259.301	1.18164	0.513902	2.29934	0.0214854	0.27469
Gm166	72.8802	2.41782	1.05198	2.29835	0.0215417	0.275104
Grwd1	70.3735	-2.41055	1.04897	-2.29802	0.0215609	0.275169
Mfap1a	177.696	-1.15087	0.501231	-2.29608	0.0216715	0.27622
1700052N19Rik	217.898	-1.44953	0.631684	-2.2947	0.0217503	0.277043
Creld2	264.029	1.32245	0.576518	2.29385	0.021799	0.277138
Slc35a5	785.636	-0.602514	0.262667	-2.29383	0.0218002	0.277138
Smim8	97.2168	-2.21671	0.966558	-2.2934	0.0218248	0.27727
Raver2	158.065	-1.46865	0.64084	-2.29176	0.0219192	0.277975
Pou6f2	92.5895	-2.61462	1.14107	-2.29138	0.0219413	0.278028
Tgfa	366.26	0.987996	0.431414	2.29014	0.0220135	0.278761
Klhl26	413.61	-1.07445	0.469284	-2.28955	0.0220472	0.278845
Map1s	1291.47	-1.05675	0.461648	-2.28908	0.0220747	0.278845
Hmgcs2	138.131	2.1688	0.947818	2.28821	0.0221254	0.279094
Dnah5	1781.6	0.973432	0.425617	2.28711	0.0221896	0.279641
Zfp954	71.2437	2.21172	0.967375	2.28631	0.0222362	0.27995
Hells	73.8643	-2.46357	1.0778	-2.28575	0.0222689	0.28016
Dcaf10	688.826	1.04832	0.458979	2.28402	0.0223704	0.281096
Mynn	1072.44	-1.05498	0.462173	-2.28266	0.0224506	0.281668
Nmd3	412.69	1.0459	0.458222	2.28251	0.0224591	0.281668
Apba3	172.484	-1.25136	0.548465	-2.28157	0.0225147	0.282184
Hdac2	1558.7	0.468143	0.205239	2.28096	0.0225507	0.282368
Ddx51	457.935	0.93006	0.407887	2.28019	0.0225965	0.282542
Cog8	325.898	-1.14773	0.503555	-2.27926	0.0226515	0.282811
Wdr5b	57.3104	2.37211	1.04073	2.27928	0.0226507	0.282811
Asns	835.734	0.67627	0.29695	2.27739	0.0227632	0.284024
Gclm	583.85	-0.690926	0.30361	-2.27571	0.0228635	0.285094
Ap5s1	130.001	1.8668	0.821056	2.27366	0.0229866	0.285763
Atox1	131.61	1.16236	0.511442	2.27272	0.0230433	0.285763
Creb3l2	353.831	1.02411	0.450615	2.2727	0.0230445	0.285763
Hmgcl	101.65	-1.25509	0.552442	-2.2719	0.0230925	0.285763
Kcnv1	310.218	-1.35751	0.59745	-2.27216	0.0230766	0.285763
Rtf1	3983.46	-0.503063	0.221402	-2.27217	0.0230764	0.285763
Srl	300.005	1.40707	0.619319	2.27196	0.023089	0.285763
Ttc21a	379.398	1.22815	0.54037	2.2728	0.0230381	0.285763
Snx32	813.128	0.939449	0.413578	2.27152	0.0231156	0.285868
Foxp1	1455.61	0.652547	0.287465	2.27	0.0232074	0.28664
Nfic	1538.6	-0.616609	0.271889	-2.26787	0.0233372	0.28773
Tbl1xr1	2111.87	-0.609133	0.26891	-2.26519	0.0235009	0.289533
Phyhd1	173.544	1.67357	0.7392	2.26402	0.0235727	0.290235
Fndc3b	1112.75	-0.804095	0.355448	-2.2622	0.0236851	0.291252
Ubald1	971.392	-0.577938	0.255686	-2.26034	0.0238001	0.291932
Camta2	3657.43	-0.53978	0.239225	-2.25637	0.0240474	0.29478
Scn5a	1533.41	0.695312	0.308313	2.25521	0.02412	0.295485
Morc3	725.047	0.904978	0.401337	2.25491	0.024139	0.295533
Sim1	157.325	-1.44306	0.641097	-2.25092	0.0243906	0.298426
9430023L20Rik	108.448	-1.51342	0.672928	-2.249	0.0245122	0.299404
Parp11	403.504	0.944913	0.420325	2.24805	0.0245729	0.299906
Rpl7	440.17	0.782797	0.348411	2.24676	0.0246552	0.300722
2310039H08Rik	52.3183	-3.03561	1.35186	-2.2455	0.024736	0.301332
Cyb561a3	107.93	-1.70994	0.762074	-2.24379	0.0248458	0.302293
Tspan18	335.991	1.2857	0.573388	2.24229	0.0249428	0.303284
St6galnac4	150.477	-1.31582	0.58692	-2.24191	0.0249669	0.30339
Ngdn	119.581	2.00247	0.89338	2.24145	0.0249966	0.303562
1700034I23Rik	77.0265	2.72248	1.21552	2.23976	0.0251067	0.30456
Slc44a1	697.56	0.683653	0.305242	2.23971	0.02511	0.30456
1700030J22Rik	369.679	1.26613	0.565563	2.2387	0.0251751	0.305161
Rcan2	4064.68	0.385652	0.172351	2.2376	0.0252472	0.305656
Ppm1a	2045.84	0.407581	0.18218	2.23724	0.0252708	0.305751
Dot1l	608.804	0.856941	0.383295	2.23572	0.02537	0.306589
Gmcl1	521.368	-0.955302	0.427363	-2.23534	0.0253952	0.306589
Gpd2	2521.24	-0.510431	0.228358	-2.23522	0.0254027	0.306589
Mettl7a1	634.31	1.13377	0.507195	2.23538	0.0253925	0.306589
Tdrd5	152.099	-1.7742	0.794926	-2.23191	0.0256211	0.308843
Stk17b	157.15	1.7983	0.80584	2.23159	0.0256423	0.308908
Zfp91	1513.72	-0.628034	0.281547	-2.23066	0.0257039	0.30946
Vwc2	254.062	-1.07677	0.482769	-2.2304	0.0257211	0.309477
Zranb1	659.4	-0.826257	0.370906	-2.22767	0.0259024	0.311084
Prr16	302.541	-1.08333	0.486452	-2.227	0.0259471	0.311429
Abcc8	232.602	1.19899	0.538626	2.22601	0.0260136	0.311844
Kctd15	56.2938	3.05259	1.37178	2.22528	0.0260622	0.31209
Zcchc24	1347.82	0.66971	0.300965	2.22521	0.0260669	0.31209
Cog4	481.988	-1.02167	0.459284	-2.22449	0.0261152	0.312106
Lrp5	127.847	1.7903	0.805319	2.2231	0.0262092	0.313037
C2cd2	227.231	1.18372	0.532857	2.22145	0.0263202	0.31398
Gbp7	73.2821	2.30999	1.0403	2.2205	0.0263851	0.314213
Pogz	5458.5	-0.416553	0.187598	-2.22045	0.0263879	0.314213
Tspan14	99.8882	-1.8972	0.854307	-2.22075	0.0263679	0.314213
A230050P20Rik	395.128	-1.17513	0.529526	-2.21922	0.0264717	0.315018
Smim3	60.2839	2.7859	1.25563	2.21873	0.0265049	0.315221
Atp6v1g2	8370.86	-0.382611	0.172556	-2.21731	0.026602	0.316154
Cited1	51.6034	-2.43565	1.09857	-2.21711	0.0266157	0.316154
Micall2	86.3475	1.8487	0.834073	2.21647	0.0266592	0.316287
Nuak1	611.316	-0.97992	0.442092	-2.21655	0.0266538	0.316287
Rnf19b	520.733	-1.107	0.49963	-2.21563	0.0267166	0.316776
Snrnp27	319.966	-1.09219	0.493673	-2.21237	0.0269411	0.318858
Dvl1	360.465	0.975253	0.440936	2.21178	0.0269818	0.318956
Ank1	1314.31	0.76668	0.346682	2.21148	0.0270027	0.319008
Dusp7	858.654	-0.981555	0.443947	-2.21097	0.0270379	0.319172
L3mbtl1	231.741	-1.65871	0.750275	-2.21081	0.0270493	0.319172
Nog	108.824	1.86183	0.842814	2.20907	0.0271699	0.320387
Smyd1	82.4642	2.18622	0.989754	2.20885	0.027185	0.320387
4833439L19Rik	3174.54	0.386505	0.175026	2.20827	0.0272255	0.320423
Flad1	452.778	-1.61667	0.732213	-2.20793	0.0272494	0.320423
Sfswap	699.51	-0.807921	0.365903	-2.20802	0.0272428	0.320423
Ttll9	56.8256	2.68899	1.21815	2.20745	0.0272829	0.320574
Lsm14a	1487.01	0.562655	0.255107	2.20557	0.0274144	0.321539
Pknox2	944.733	-0.851072	0.385832	-2.20581	0.0273972	0.321539
Tor1aip2	1079.36	-0.617671	0.280041	-2.20564	0.027409	0.321539
1110012L19Rik	86.7118	-2.06091	0.934684	-2.20492	0.0274595	0.321682
Slc9a2	93.2852	-2.24597	1.01925	-2.20355	0.0275558	0.322617
Rasa2	820.702	0.756126	0.343321	2.20239	0.027638	0.322999
Rxrg	268.81	-1.00848	0.458069	-2.20159	0.0276946	0.323467
Cbx6	2251.64	-0.654368	0.29733	-2.20082	0.027749	0.323801
Mxd1	434.645	1.10724	0.503128	2.20071	0.0277563	0.323801
Cdkn2aip	440.552	1.24515	0.565889	2.20034	0.027783	0.32392
Helb	66.9317	1.89372	0.860797	2.19996	0.0278097	0.324038
Syt12	168.582	1.20233	0.546682	2.19933	0.0278548	0.324222
Trnau1ap	90.2908	-1.95189	0.887611	-2.19904	0.0278753	0.324222
Pik3cg	94.3057	-1.97438	0.898118	-2.19835	0.0279241	0.324597
Naa16	339.53	-1.14594	0.521526	-2.19727	0.0280009	0.32491
Fancm	554.062	-0.866568	0.394752	-2.19522	0.0281476	0.326419
BC003965	503.758	0.955243	0.435215	2.19488	0.0281725	0.326514
Gstm5	747.233	-0.72873	0.332189	-2.19372	0.0282555	0.327088
Ankrd27	479.659	0.897971	0.409594	2.19234	0.0283548	0.327932
Tmem67	831.831	0.986591	0.450037	2.19224	0.028362	0.327932
Pcdh19	4204.78	-0.341863	0.155989	-2.19159	0.0284093	0.328285
Dennd4b	873.489	0.64102	0.292809	2.18921	0.0285814	0.329884
Rnaseh1	68.6447	-2.16545	0.989427	-2.18859	0.0286269	0.330215
Poll	187.846	-1.31475	0.600843	-2.18818	0.0286568	0.330364
Commd4	216.759	-1.43752	0.657207	-2.18732	0.028719	0.330886
Itgb3bp	57.0406	-1.76859	0.808951	-2.18628	0.0287952	0.331179
Cystm1	92.005	1.34706	0.616567	2.18477	0.028906	0.33206
H2-K1	267.779	1.37216	0.628081	2.18468	0.0289122	0.33206
Syne3	100.666	-3.23177	1.47938	-2.18454	0.0289227	0.33206
Parg	749.687	0.733356	0.336406	2.17997	0.0292596	0.335533
Orc2	468.909	1.02115	0.469041	2.1771	0.0294728	0.337384
Zfp184	63.924	2.07077	0.951339	2.17669	0.0295039	0.337542
Ltbp4	1286.87	-0.603766	0.27758	-2.17511	0.0296221	0.338168
Med4	170.978	-1.40536	0.646067	-2.17526	0.0296107	0.338168
Nomo1	1795.9	-0.563278	0.258968	-2.17509	0.0296234	0.338168
Zmym6	848.494	-0.560561	0.257726	-2.17503	0.0296278	0.338168
Nebl	970.261	0.579759	0.266593	2.1747	0.0296529	0.338215
Tmed4	1320.66	0.612842	0.281882	2.17411	0.0296969	0.338215
Strada	162.727	1.29079	0.594155	2.17248	0.0298192	0.339165
Snx24	153.061	1.66733	0.768005	2.17099	0.029932	0.34025
Nkd1	116.084	-1.42572	0.65697	-2.17014	0.0299964	0.340784
Rfx1	431.624	-1.07009	0.493298	-2.16925	0.0300637	0.34135
Safb	1042.6	-0.79056	0.364538	-2.16866	0.0301085	0.341661
Tmem143	178.022	-1.28975	0.595075	-2.16738	0.0302059	0.342368
Psmc1	956.17	0.640291	0.295647	2.16573	0.0303318	0.343596
Arl6ip4	484.704	0.68544	0.316823	2.16348	0.0305041	0.345348
Npbwr1	189.394	1.56111	0.721958	2.16232	0.0305933	0.345957
Pyroxd1	197.657	1.35261	0.625522	2.16237	0.0305893	0.345957
Ano10	165.535	-0.932835	0.431468	-2.162	0.0306178	0.346034
Dnaja3	669.084	-0.685396	0.317061	-2.16172	0.0306398	0.346083
Wipf1	314.846	1.52732	0.706606	2.16149	0.0306576	0.346084
Eral1	283.175	1.19589	0.553554	2.16039	0.0307424	0.346812
Herc1	7500.92	-0.504857	0.233731	-2.15999	0.0307735	0.346812
Tnk2	2017.51	-0.362252	0.167719	-2.15987	0.0307826	0.346812
Nipa1	615.675	0.97583	0.451977	2.15903	0.030848	0.347231
Mical2	2345.41	0.528807	0.244991	2.15848	0.0308907	0.347312
Tox3	466.958	-0.896043	0.415101	-2.15861	0.0308801	0.347312
Cd274	125.305	1.81556	0.842785	2.15424	0.0312214	0.350224
Dbx2	62.4677	2.15599	1.00117	2.15346	0.0312822	0.350504
Tmem240	110.691	-1.6596	0.770596	-2.15366	0.0312669	0.350504
2700081O15Rik	427.641	-0.961552	0.44706	-2.15083	0.0314893	0.351978
Acadm	247.278	0.867479	0.403341	2.15073	0.0314972	0.351978
Dus4l	74.1919	2.33646	1.08618	2.15108	0.0314701	0.351978
Nudt9	415.767	-0.859908	0.399836	-2.15065	0.0315037	0.351978
Lrrc71	83.1585	-1.76054	0.819733	-2.1477	0.0317375	0.353983
Usp45	1286.42	-0.540214	0.251624	-2.14692	0.0318	0.354478
Hist1h1e	382.391	-0.873944	0.407302	-2.14569	0.0318978	0.355365
Tor1aip1	810.965	0.553548	0.258059	2.14505	0.0319491	0.355723
Aste1	226.415	-1.56375	0.730025	-2.14204	0.0321899	0.355781
Lrrn1	1530.28	-0.650677	0.303544	-2.1436	0.0320653	0.355781
Mrps14	535.33	0.826208	0.385402	2.14375	0.0320525	0.355781
Paf1	896.14	0.583625	0.272437	2.14224	0.0321741	0.355781
Tesc	58.4576	1.9537	0.911979	2.14226	0.0321722	0.355781
Trex1	122.664	-2.11208	0.985049	-2.14414	0.0320217	0.355781
Zfyve21	151.023	-1.94257	0.906873	-2.14205	0.0321893	0.355781
Btd	132.922	1.57814	0.737005	2.14129	0.0322503	0.356248
9430041J12Rik	88.1715	-1.91832	0.896367	-2.14011	0.0323462	0.356903
Gtf2ird2	217.845	-1.32036	0.617724	-2.13745	0.032561	0.359071
Htr7	438.022	-1.02034	0.477467	-2.137	0.0325984	0.35928
Ethe1	242.89	-0.897536	0.420181	-2.13607	0.0326737	0.359705
Ccni	1896.32	0.448373	0.209998	2.13512	0.032751	0.360353
Prkaa2	1086.38	-0.630342	0.295311	-2.1345	0.0328019	0.36058
Mtr	228.915	1.3678	0.641637	2.13174	0.0330282	0.362545
Nr6a1	150.66	2.49537	1.17085	2.13124	0.0330695	0.362633
Ctdspl	651.635	-0.759513	0.356532	-2.13028	0.0331487	0.363298
Ext1	686.145	0.714928	0.336209	2.12644	0.0334668	0.365964
Carf	590.367	-0.862377	0.405623	-2.12606	0.0334985	0.366105
Spag17	372.743	1.23264	0.579874	2.1257	0.033528	0.366223
Zfp324	280.692	-1.17894	0.554722	-2.12528	0.0335631	0.366402
Rpa1	426.173	0.985507	0.464123	2.12337	0.0337225	0.367936
Rfwd3	366.698	0.871456	0.410695	2.1219	0.0338459	0.368871
Plod2	302.474	-1.12798	0.531655	-2.12164	0.0338681	0.368907
Ptprm	1966.81	-0.599793	0.282804	-2.12088	0.033932	0.369138
Zfp462	3454.83	0.34538	0.16286	2.12071	0.0339459	0.369138
Nol3	181.471	1.63143	0.769944	2.1189	0.0340991	0.370207
Plek	303.254	-1.23863	0.58461	-2.11873	0.0341134	0.370207
Pvt1	169.149	-1.27538	0.601978	-2.11865	0.0341199	0.370207
Arid5a	98.0576	-2.10621	0.995613	-2.11549	0.0343881	0.372664
Engase	60.6602	1.99674	0.943801	2.11563	0.034376	0.372664
Zfp629	483.917	-0.840517	0.397349	-2.11531	0.0344036	0.372664
Podxl	843.968	-1.1727	0.554606	-2.11448	0.0344741	0.373221
Mrps28	106.587	-1.73419	0.820425	-2.11377	0.0345352	0.373676
2310061J03Rik	50.1004	2.47388	1.17065	2.11325	0.0345795	0.373948
Gadd45g	167.812	1.5428	0.730258	2.11267	0.0346288	0.374275
Smg8	537.806	0.657776	0.311382	2.11244	0.0346488	0.374284
Slc13a4	95.6058	-2.66264	1.26088	-2.11173	0.0347098	0.374736
Mlh1	230.258	-0.923484	0.437372	-2.11144	0.0347345	0.374795
Ccdc146	299.967	1.54234	0.730727	2.1107	0.0347984	0.375277
Gtf2f1	708.079	0.950895	0.450638	2.11011	0.0348491	0.375618
Mta2	412.214	-1.24079	0.588169	-2.10958	0.0348945	0.375777
Ncoa7	1426.26	-0.559624	0.265317	-2.10927	0.0349215	0.375777
Tox	1357.08	-0.839988	0.39823	-2.1093	0.0349183	0.375777
Tpbg	570.178	-0.849493	0.402806	-2.10894	0.0349501	0.375877
Serinc2	59.9469	3.24505	1.53934	2.10808	0.0350245	0.376263
Glod4	897.421	-0.763885	0.362428	-2.10769	0.0350582	0.376324
Snhg1	161.004	1.41685	0.672269	2.10757	0.0350686	0.376324
Gab1	1120.94	0.650806	0.308828	2.10734	0.0350881	0.376326
Cant1	511.748	-0.885257	0.420429	-2.10561	0.0352386	0.377733
Cln5	283.17	-0.913737	0.434042	-2.10518	0.0352754	0.37788
Otud7b	1252.38	0.643868	0.305875	2.105	0.035291	0.37788
Fbxl18	392.889	-1.28847	0.612701	-2.10294	0.0354711	0.379394
Wdr96	519.705	1.05989	0.504133	2.1024	0.0355185	0.379692
Lonp2	989.952	-0.582154	0.277053	-2.10124	0.0356198	0.380199
Pcnxl3	1992.15	-0.658469	0.313355	-2.10135	0.0356103	0.380199
Rps21	690.78	0.544147	0.259073	2.10036	0.0356973	0.380771
Ppp6r2	1059.62	-0.638663	0.30436	-2.09838	0.0358713	0.38221
Ctsz	90.4653	2.01047	0.9583	2.09796	0.0359091	0.382404
Ncapd2	195.287	-1.30904	0.624122	-2.09741	0.0359577	0.382505
Rpia	94.455	-1.90173	0.907131	-2.09642	0.0360448	0.383224
Slc24a1	57.8739	-2.4524	1.16995	-2.09617	0.0360672	0.383253
Pml	295.44	0.995813	0.475166	2.09572	0.0361073	0.383471
Arpc1a	1217.62	0.512113	0.244396	2.09542	0.0361336	0.383542
Brd4	6059.05	-0.307751	0.146986	-2.09374	0.0362832	0.384177
Dpysl3	349.46	-1.23373	0.589202	-2.0939	0.0362689	0.384177
Hist3h2ba	71.4064	-2.56783	1.22649	-2.09364	0.0362917	0.384177
Zfp142	1349.11	-0.648288	0.309682	-2.0934	0.0363136	0.384201
Galk1	112.399	1.69965	0.812226	2.09258	0.0363867	0.384766
Slc25a37	488.296	-0.763781	0.365171	-2.09157	0.0364771	0.385514
Zfp467	467.352	-1.0585	0.506313	-2.0906	0.0365638	0.386221
Cers6	2401.83	-0.643549	0.307975	-2.08961	0.0366525	0.38674
Map3k10	988.797	0.681854	0.326284	2.08976	0.0366394	0.38674
Ypel2	1275.9	0.706118	0.338014	2.08902	0.0367058	0.387093
Lyrm4	375.353	-1.09	0.521878	-2.0886	0.0367437	0.387285
Jph4	6086.46	-0.304926	0.146059	-2.0877	0.0368251	0.387671
Sulf1	471.346	1.17638	0.563658	2.08705	0.0368836	0.387923
Btbd19	167.755	-1.96918	0.943848	-2.08633	0.036949	0.387984
Amigo2	548.291	-0.917295	0.439731	-2.08604	0.0369752	0.388051
Acaa1b	75.4678	2.5452	1.2207	2.08504	0.0370658	0.388585
Trap1	641.856	1.01151	0.485324	2.0842	0.0371423	0.389178
Sema3d	166.049	-1.44373	0.692908	-2.08358	0.0371986	0.389559
Trim21	82.3964	2.43262	1.16798	2.08276	0.0372729	0.390128
Prkar2a	2409.77	0.473389	0.227416	2.0816	0.0373792	0.391032
Commd8	924.585	-0.866447	0.416565	-2.07998	0.0375274	0.391789
Dhx57	1491.09	-0.46253	0.222391	-2.0798	0.0375436	0.391789
Irs1	1852.23	-0.754692	0.362883	-2.07971	0.0375518	0.391789
Mboat2	735.031	-0.558032	0.268238	-2.08036	0.0374921	0.391789
Ldb3	136.694	1.20679	0.580495	2.0789	0.0376265	0.392138
Nosip	425.647	0.879717	0.423471	2.07739	0.0377653	0.393177
Ltbp3	823.827	-0.876632	0.422237	-2.07616	0.0378792	0.393827
Rpusd4	70.1019	-1.7456	0.840827	-2.07605	0.0378893	0.393827
Pias4	158.667	-1.55111	0.747383	-2.07538	0.0379513	0.393855
Cyp20a1	99.6185	-2.72372	1.31263	-2.07501	0.037986	0.394007
Ephx2	68.2497	-1.72699	0.83281	-2.07369	0.038108	0.394853
Odf3b	109.695	1.73025	0.834624	2.07309	0.0381636	0.39522
Lrrc23	123.149	1.60126	0.773104	2.0712	0.0383398	0.396834
Dalrd3	629.407	-1.03477	0.499996	-2.06956	0.0384931	0.397789
Pcdhga4	321.706	1.0512	0.508129	2.06876	0.0385686	0.398149
Zic2	278.1	-0.809271	0.391319	-2.06806	0.0386342	0.398615
Ech1	299.857	-1.23352	0.597458	-2.06462	0.038959	0.40112
Nefh	630.415	0.703765	0.34085	2.06473	0.0389482	0.40112
Stam	1705.13	0.52201	0.252811	2.06482	0.0389399	0.40112
Ap4m1	198.112	-1.6633	0.80594	-2.0638	0.0390364	0.401494
Tmem123	334.893	1.184	0.573972	2.06283	0.0391292	0.402236
Snx6	594.474	0.731457	0.354744	2.06193	0.0392147	0.402903
Fras1	936.439	-0.861459	0.418075	-2.06054	0.0393471	0.403538
Ppp1r32	111.117	1.46057	0.708871	2.06041	0.039359	0.403538
Fam167a	396.604	1.42927	0.693872	2.05985	0.0394128	0.403666
Klf10	217.886	-1.44828	0.703068	-2.05994	0.0394039	0.403666
Cetn2	510.073	0.794466	0.385984	2.05829	0.0395626	0.404667
Nab2	598.583	0.830978	0.403957	2.05709	0.0396772	0.404887
Zdhhc14	665.005	-0.846728	0.411597	-2.05718	0.0396694	0.404887
Zfp386	627.726	0.7252	0.352522	2.05717	0.0396695	0.404887
Coprs	504.676	0.922539	0.44872	2.05594	0.0397887	0.405604
Celf3	3400.11	-0.589891	0.28726	-2.05351	0.0400235	0.407148
Btbd11	1442.51	0.642642	0.313611	2.04917	0.0404458	0.410594
Cnn3	400.372	0.90967	0.44397	2.04894	0.0404676	0.410594
Dlx2	464.86	0.983199	0.479891	2.0488	0.0404819	0.410594
Serpinb6b	87.6052	4.86448	2.37545	2.04782	0.0405779	0.410877
Evi2a	141.745	-1.12886	0.5514	-2.04727	0.0406316	0.411071
Tshz1	484.889	0.728122	0.355671	2.04718	0.0406403	0.411071
Fut10	164.513	-1.73173	0.846237	-2.04639	0.0407182	0.411499
Ccdc132	1242.11	0.664392	0.324784	2.04564	0.0407915	0.411919
Gstm7	461.011	0.99083	0.484486	2.04512	0.0408433	0.411919
Timm44	304.745	1.08893	0.532373	2.04542	0.0408132	0.411919
Amer2	423.109	0.971906	0.475344	2.04464	0.0408905	0.412109
Anxa6	722.898	-0.584509	0.286077	-2.04319	0.0410338	0.41334
Iqcg	259.769	1.30909	0.640893	2.04261	0.0410915	0.413645
Usp12	625.074	-0.598045	0.292814	-2.0424	0.0411115	0.413645
Rnf113a1	63.0064	-2.30869	1.13082	-2.04161	0.0411901	0.414061
Ccdc117	557.024	0.785782	0.385267	2.03957	0.0413927	0.414818
Itm2a	482.374	0.898899	0.440647	2.03995	0.0413549	0.414818
Nr2f6	118.796	-1.55636	0.762688	-2.04062	0.0412883	0.414818
St6gal2	106.622	1.82059	0.89299	2.03876	0.0414738	0.414992
Ptprf	2217.83	0.383821	0.188287	2.03849	0.0415007	0.41505
Uvrag	586.496	0.934804	0.458791	2.03754	0.0415964	0.415582
Alyref	107.048	-1.47441	0.724632	-2.0347	0.0418809	0.41821
Srsf6	1203.36	0.548332	0.269555	2.03421	0.0419305	0.418492
Tardbp	1609.62	0.590165	0.2905	2.03155	0.0421993	0.420745
Igdcc3	54.4148	2.4603	1.21145	2.03087	0.0422685	0.421005
Rsph4a	1321.97	0.784934	0.386985	2.02833	0.0425263	0.422282
Scyl1	410.317	0.780058	0.384635	2.02805	0.0425553	0.422356
Apool	52.5615	2.54058	1.25401	2.02596	0.0427684	0.42404
Kdm2b	221.167	1.13264	0.559228	2.02537	0.0428299	0.42422
Tceal1	349.863	0.720051	0.355486	2.02554	0.0428118	0.42422
Aim1	62.9773	2.78338	1.37456	2.02492	0.0428753	0.42424
Ptp4a3	149.039	1.46773	0.724807	2.02499	0.0428685	0.42424
Twf2	197.427	-1.09872	0.542711	-2.02451	0.0429174	0.424442
Cry2	1567.7	0.517549	0.255801	2.02325	0.0430473	0.425242
Zmpste24	961.33	0.609157	0.301193	2.02248	0.0431267	0.425477
Cox15	897.282	0.621257	0.307465	2.02057	0.0433239	0.427166
Kcnn3	2244.48	0.626313	0.310418	2.01764	0.0436285	0.429087
Pla2g6	228.462	1.28765	0.638169	2.01773	0.0436195	0.429087
Abhd14a	198.75	1.4449	0.716282	2.01723	0.043672	0.429299
Brs3	397.054	-0.99389	0.492987	-2.01606	0.0437941	0.429419
Brwd3	757.242	0.995361	0.493517	2.01687	0.0437088	0.429419
Fbxo9	684.865	-0.793731	0.3936	-2.01659	0.0437382	0.429419
Ptgfrn	250.56	-0.928296	0.460395	-2.0163	0.0437685	0.429419
Ubp1	1844.47	-0.471722	0.233977	-2.01611	0.0437889	0.429419
Kcng3	273.517	-1.03913	0.515532	-2.01565	0.0438361	0.429616
Mpp7	65.2801	-1.93045	0.957935	-2.01522	0.0438814	0.429845
Cdc42ep2	77.24	2.11337	1.04929	2.0141	0.0439985	0.430414
Dlat	3033.4	-0.511234	0.253862	-2.01383	0.0440276	0.430414
Slc31a2	163.312	-2.0329	1.00928	-2.0142	0.0439882	0.430414
Rnf19a	621.279	0.739181	0.367093	2.0136	0.0440511	0.430428
Slc38a11	80.9554	-2.57808	1.28196	-2.01105	0.04432	0.432624
Yipf1	117.189	-1.29833	0.64558	-2.01111	0.0443141	0.432624
Palb2	75.6456	2.71845	1.35192	2.01081	0.0443456	0.432657
Ebna1bp2	486.039	-0.810135	0.402976	-2.01038	0.0443908	0.432882
Ccny	1929.35	-0.484959	0.24127	-2.01002	0.0444286	0.433019
Limch1	4053.1	0.466492	0.23212	2.0097	0.0444626	0.433019
Wdr4	142.519	1.84436	0.917763	2.00962	0.0444713	0.433019
Dcaf11	381.493	-0.859118	0.427704	-2.00867	0.0445717	0.433781
Lrrc27	278.219	-1.38496	0.689846	-2.00764	0.044682	0.434638
Myl9	146.077	-2.0304	1.01207	-2.00619	0.0448357	0.435483
Srd5a3	130.642	-1.24455	0.620467	-2.00583	0.0448739	0.435638
Ddx21	368.688	0.968995	0.483272	2.00507	0.0449553	0.435995
C1qb	234.183	2.00122	0.998681	2.00386	0.045085	0.436387
Tmem56	1194.76	-0.630176	0.314459	-2.004	0.0450698	0.436387
Vstm2a	2569.35	-0.485182	0.24217	-2.00348	0.0451261	0.436506
Oprk1	805.725	-0.66791	0.333654	-2.0018	0.0453062	0.437466
Zfp422	409.808	-0.835006	0.417132	-2.00178	0.0453083	0.437466
Cxxc4	1490.29	-0.533935	0.26676	-2.00155	0.0453328	0.437486
Ccdc151	112.859	-1.53108	0.765328	-2.00055	0.0454405	0.437989
Tbcc	219.768	1.40941	0.705418	1.99798	0.0457185	0.439257
Pianp	5721.39	-0.447038	0.223837	-1.99716	0.0458083	0.439688
Sgpl1	266.134	-0.994283	0.4981	-1.99615	0.0459176	0.44052
Pcbd1	245.479	1.10984	0.55624	1.99526	0.0460142	0.440796
Rab26	312.801	-0.936174	0.469201	-1.99525	0.0460152	0.440796
Chst14	51.7186	3.14884	1.57891	1.99431	0.046118	0.44136
Aatf	267.609	-1.1179	0.560845	-1.99324	0.0462357	0.442045
Actr6	358.089	-1.08961	0.546663	-1.99321	0.046239	0.442045
Bzw2	209.688	-1.09764	0.550794	-1.99283	0.0462799	0.442045
Fam179a	107.618	1.28667	0.646357	1.99065	0.0465196	0.443467
Plxnb2	1698.23	0.662326	0.332693	1.9908	0.0465027	0.443467
Eps15l1	1442.91	-0.50827	0.255465	-1.98959	0.0466365	0.444106
Rreb1	1321.48	-0.582135	0.292555	-1.98983	0.0466096	0.444106
Slc35e2	751.938	-0.821462	0.412948	-1.98926	0.0466723	0.444106
Tti2	864.714	0.582994	0.293077	1.98921	0.0466775	0.444106
Sec22c	948.25	0.942177	0.473843	1.98837	0.0467704	0.444764
Sat1	141.647	-1.24531	0.626809	-1.98675	0.0469498	0.44583
Tom1l1	264.859	1.54139	0.775783	1.98689	0.0469348	0.44583
Desi2	669.812	-0.840103	0.422956	-1.98627	0.0470037	0.445996
Rpn2	1959.36	0.490435	0.246923	1.98618	0.047013	0.445996
Ddit3	121.274	-1.26986	0.640032	-1.98406	0.0472489	0.448017
Gm14057	107.533	-1.79702	0.905874	-1.98374	0.0472845	0.448137
Smpdl3a	182.245	1.54635	0.779667	1.98334	0.0473293	0.448344
Senp3	569.211	0.831927	0.419718	1.98211	0.0474671	0.448997
Vegfa	729.222	-0.928451	0.468409	-1.98214	0.0474637	0.448997
Tex2	2975.1	-0.485692	0.245084	-1.98174	0.0475081	0.449167
Usp42	624.995	0.633992	0.320389	1.97882	0.0478361	0.451831
Pde4dip	3847.12	-0.450129	0.227498	-1.97861	0.0478603	0.451842
Fem1a	971.771	0.768375	0.388405	1.97828	0.0478967	0.451968
Rnf150	2308.06	-0.542023	0.274131	-1.97724	0.0480146	0.452861
Zbtb37	195.964	1.05257	0.532451	1.97684	0.0480596	0.453067
2410004P03Rik	658.037	-1.19435	0.604289	-1.97645	0.0481041	0.453268
Fam185a	322.48	-1.40138	0.709243	-1.97588	0.0481685	0.453657
Lzic	136.288	1.604	0.811879	1.97566	0.0481928	0.453666
Aff2	2654.66	0.320201	0.162125	1.97502	0.0482655	0.453914
Spire1	3800.14	-0.396002	0.200489	-1.97518	0.0482477	0.453914
Mad2l1	235.056	1.4061	0.712153	1.97444	0.0483314	0.454147
Gnpda2	327.968	-0.846237	0.4287	-1.97396	0.0483862	0.454175
Mrvi1	92.7844	-2.96486	1.5019	-1.97407	0.0483743	0.454175
Nop9	139.866	-1.25643	0.636785	-1.97308	0.0484867	0.454682
Acvr1c	60.0796	-2.18139	1.1059	-1.97249	0.0485531	0.45485
Akt1s1	155.746	-1.10069	0.558073	-1.97231	0.0485744	0.45485
Wfs1	3264.63	-0.342632	0.173751	-1.97197	0.0486133	0.454996
Cep57	305.572	1.2507	0.63457	1.97094	0.048731	0.455019
Gpr137	413.149	-0.91016	0.461793	-1.97093	0.0487321	0.455019
Ltbr	55.4444	2.85547	1.4483	1.9716	0.0486558	0.455019
Mrrf	293.273	0.858983	0.43572	1.97141	0.0486766	0.455019
Slc35a2	189.998	1.39826	0.709316	1.97127	0.0486925	0.455019
Rel	61.1541	2.25274	1.14311	1.97071	0.0487568	0.455033
Dhx15	2077.99	-0.41265	0.20945	-1.97016	0.04882	0.455405
Pex3	377.869	0.96979	0.492417	1.96945	0.0489015	0.455948
Npy2r	672.565	0.848516	0.431134	1.9681	0.0490564	0.457174
Ctns	141.926	-1.33408	0.677955	-1.96781	0.0490904	0.457273
Igfbp2	55.0789	-2.30979	1.17418	-1.96716	0.0491653	0.457752
Zfp259	442.33	-0.768149	0.3906	-1.96659	0.0492307	0.458143
C1galt1	188.396	-1.13756	0.578848	-1.96522	0.0493886	0.458617
D3Bwg0562e	3317.59	-0.432972	0.22041	-1.96439	0.0494849	0.458617
Edf1	1086.69	-0.761033	0.387466	-1.96413	0.0495151	0.458617
Exosc8	228.541	1.15175	0.586325	1.96435	0.0494892	0.458617
Gli2	135.841	1.64865	0.839376	1.96413	0.0495145	0.458617
Nt5c2	995.611	-0.506511	0.257663	-1.96579	0.0493227	0.458617
Rab31	730.241	-0.734493	0.373681	-1.96556	0.0493493	0.458617
1700010I14Rik	50.0378	-2.52167	1.28401	-1.9639	0.0495419	0.458638
Zfp503	247.902	-1.03504	0.527418	-1.96246	0.0497092	0.458948
Zfp644	2826.64	-0.341937	0.174227	-1.96259	0.0496936	0.458948
Cnksr3	66.0025	2.17979	1.11107	1.96188	0.0497763	0.459286
Fhad1	498.561	0.836372	0.426401	1.96147	0.0498245	0.459297
Mipol1	116.179	1.94725	0.993308	1.96037	0.0499529	0.460047
Pard6b	133.262	1.63074	0.831948	1.96015	0.0499786	0.460066
Dennd2a	336.965	0.880224	0.449436	1.95851	0.0501706	0.460966
Kctd10	613.181	0.745754	0.380942	1.95766	0.0502704	0.46145
Aldh6a1	657.109	0.70534	0.360387	1.95717	0.0503273	0.461755
Kcnd1	79.9131	-2.3476	1.20028	-1.95588	0.0504788	0.462787
Parp6	1075.26	0.739244	0.378011	1.95561	0.0505108	0.462787
Zfp446	268.196	1.14521	0.585841	1.95481	0.0506056	0.463222
Gpr101	3871.39	-0.425221	0.217714	-1.95312	0.0508053	0.463649
Maml1	315.511	1.08552	0.555667	1.95354	0.0507559	0.463649
Mbtd1	962.158	0.625338	0.320225	1.95281	0.050842	0.463649
Nr2e1	274.249	-1.11273	0.569736	-1.95306	0.0508122	0.463649
Pex7	235.205	1.09717	0.561821	1.95288	0.0508336	0.463649
Shroom3	549.303	-1.17855	0.60322	-1.95377	0.0507283	0.463649
Bcam	319.347	1.20763	0.619607	1.94902	0.0512928	0.466888
Msh2	702.825	-0.698495	0.358618	-1.94774	0.0514459	0.467846
Zfp804a	1402.88	-0.738383	0.379137	-1.94754	0.0514706	0.467853
Zfp330	218.264	1.17901	0.605785	1.94625	0.0516242	0.468858
Nrn1	288.818	-1.28041	0.658287	-1.94507	0.051767	0.469674
Dpy19l3	1241.65	-0.606097	0.31187	-1.94343	0.0519648	0.47016
Fbxl5	1096.37	-0.587988	0.302414	-1.94431	0.0518579	0.47016
Leprotl1	1405.25	0.586941	0.301922	1.94401	0.0518938	0.47016
Ripk2	188.386	-1.29601	0.666775	-1.94369	0.0519324	0.47016
Sema5b	161.965	1.5843	0.815032	1.94385	0.0519134	0.47016
Srpk1	1076.38	-0.539653	0.277664	-1.94355	0.0519499	0.47016
Tmem60	411.479	0.96928	0.498898	1.94284	0.0520353	0.47058
Eif3m	563.587	-0.545954	0.281045	-1.94258	0.0520664	0.470644
Fance	165.376	1.30993	0.674643	1.94167	0.0521772	0.470803
Herc6	185.732	1.47591	0.760134	1.94164	0.0521803	0.470803
Lamb2	385.329	-1.46478	0.755315	-1.9393	0.0524651	0.472936
Nif3l1	249.854	0.95644	0.493353	1.93865	0.0525436	0.473207
Med29	114.978	-1.42554	0.735418	-1.93841	0.0525734	0.473244
Xpo1	1940.11	-0.456815	0.235688	-1.93822	0.0525961	0.473244
Uck1	136.402	1.45738	0.75208	1.9378	0.0526479	0.473492
Ticam1	134.987	1.36415	0.704205	1.93715	0.0527265	0.473545
Arhgef19	89.6148	-1.55897	0.805423	-1.93559	0.0529181	0.47475
Htr1a	517.7	-0.89481	0.462454	-1.93491	0.0530008	0.474919
Otud7a	188.087	1.0892	0.562906	1.93496	0.0529956	0.474919
Chadl	146.255	2.0211	1.04483	1.93438	0.0530669	0.475224
R74862	132.824	-1.18366	0.611969	-1.93419	0.0530899	0.475224
Abhd14b	243.724	-1.20523	0.623237	-1.93382	0.0531356	0.475255
Spry2	363.61	0.85874	0.444318	1.93272	0.0532711	0.476249
Adora2a	189.592	1.65472	0.85658	1.93178	0.0533873	0.476305
Ezh2	165.151	1.04953	0.543235	1.93199	0.0533603	0.476305
Lingo1	2507.16	-0.397023	0.205568	-1.93135	0.0534401	0.476305
Lsm10	62.8913	2.35759	1.22058	1.93154	0.0534168	0.476305
Pcdh20	697.774	-0.843584	0.4368	-1.93128	0.0534479	0.476305
Zfp870	209.32	-1.10575	0.57289	-1.93013	0.0535911	0.477363
Trmt2b	197.471	-1.22934	0.637068	-1.92968	0.0536462	0.477637
Dcun1d3	608.305	-0.701445	0.363642	-1.92894	0.053738	0.477801
Eif1b	609.29	0.67514	0.349957	1.92921	0.0537051	0.477801
Ubqln2	3893.2	0.433636	0.224787	1.9291	0.0537185	0.477801
Ctsd	2900.68	-0.321943	0.166971	-1.92813	0.0538384	0.478264
Mrps16	109.053	-1.16672	0.605103	-1.92813	0.0538389	0.478264
Ptpro	1849.46	0.546405	0.283422	1.92788	0.0538697	0.47832
Pde12	245.858	-0.959716	0.497902	-1.92752	0.0539147	0.478503
Fn3krp	416.606	-1.43052	0.742403	-1.92688	0.0539941	0.478772
Parp14	81.2842	2.09262	1.08596	1.92698	0.0539822	0.478772
Lurap1l	81.9807	-2.0269	1.05247	-1.92584	0.0541241	0.47949
Foxred2	695.874	-0.785541	0.407979	-1.92544	0.0541741	0.479552
Zbtb22	167.194	-1.37918	0.716309	-1.92539	0.0541802	0.479552
Cntn3	537.739	0.819153	0.425542	1.92496	0.0542339	0.479811
Slc45a1	692.487	-0.724304	0.376695	-1.92279	0.0545069	0.482008
Fam53c	2018.28	-0.495647	0.257926	-1.92167	0.0546477	0.483034
1700049G17Rik	175.781	1.33506	0.694902	1.92122	0.0547041	0.483315
Epm2a	174.821	-1.19642	0.622966	-1.92051	0.054793	0.483444
Pyurf	134.302	1.38479	0.721046	1.92053	0.0547907	0.483444
Ddost	799.912	-0.831897	0.433258	-1.9201	0.0548459	0.483693
Smim13	3076.76	0.414022	0.215673	1.91967	0.054899	0.483943
Alg1	56.5126	1.68132	0.877299	1.91647	0.0553054	0.486341
Brsk2	1494.47	0.507683	0.2649	1.91651	0.0553	0.486341
Golga7	607.231	0.575724	0.300414	1.91644	0.0553095	0.486341
Tmco3	326.043	-0.957717	0.499919	-1.91574	0.0553976	0.486583
Commd10	238.043	-1.38904	0.725639	-1.91423	0.0555904	0.488057
Cog1	791.678	0.720275	0.376567	1.91274	0.0557812	0.488759
Dgki	596.137	-0.629343	0.329035	-1.91269	0.0557873	0.488759
Fbxo42	751.927	-0.681913	0.356466	-1.91298	0.0557507	0.488759
Mapk7	151.802	1.35903	0.710468	1.91286	0.0557656	0.488759
Tmie	416.46	0.88717	0.46389	1.91246	0.0558172	0.488759
Stub1	103.747	1.23957	0.648258	1.91215	0.0558571	0.488862
Adamts17	132.796	1.82351	0.954867	1.9097	0.0561715	0.490394
Fam149a	949.476	-0.782719	0.409925	-1.90942	0.0562077	0.490394
Med19	372.757	0.901313	0.472026	1.90946	0.0562032	0.490394
Scml2	93.1141	-1.74709	0.914783	-1.90984	0.0561535	0.490394
Wdpcp	178.999	1.22562	0.64179	1.90969	0.0561736	0.490394
Adra2a	300.976	1.04262	0.546217	1.90881	0.056287	0.490429
Parp9	55.5147	-1.95822	1.02637	-1.90791	0.0564025	0.49078
Tbc1d22b	1055.56	-0.836015	0.438146	-1.90808	0.0563814	0.49078
Hnrnpl	1397.02	-0.423857	0.222256	-1.90706	0.0565122	0.490933
Pycard	71.2612	2.47878	1.29996	1.90681	0.0565457	0.490933
Ankle2	1160.21	-0.621369	0.32594	-1.90639	0.0565996	0.491183
BC051226	91.5945	-2.60758	1.36886	-1.90492	0.0567899	0.492244
Nfkbia	175.742	1.48062	0.777281	1.90487	0.0567974	0.492244
D17H6S53E	114.855	1.49123	0.783123	1.90421	0.0568829	0.49233
C4b	271.876	1.03317	0.542713	1.90371	0.0569485	0.492463
Esco1	620.247	-0.805348	0.423034	-1.90374	0.0569436	0.492463
BC022687	64.3074	1.78753	0.93924	1.90317	0.0570182	0.492585
Cnot6l	1690.91	-0.544576	0.286164	-1.90302	0.0570382	0.492585
Rfc5	62.9969	1.83731	0.965393	1.90317	0.0570185	0.492585
Armc2	212.691	-1.14783	0.603525	-1.90187	0.057188	0.493132
Trmt12	175.148	-1.34521	0.707349	-1.90176	0.0572026	0.493132
Cdr2	301.134	-1.34671	0.70841	-1.90104	0.0572972	0.493731
Wwc1	473.903	-0.70675	0.37181	-1.90083	0.0573239	0.493743
Cdc23	783.284	-0.700364	0.368569	-1.90023	0.0574032	0.493908
Maged2	459.927	-0.947233	0.498505	-1.90015	0.0574138	0.493908
Gm16894	58.9831	2.75674	1.45158	1.89913	0.057547	0.494575
Tln1	730.25	0.78877	0.415316	1.89921	0.0575373	0.494575
BC100451	75.8569	-2.08201	1.09659	-1.89862	0.0576149	0.494941
Slco3a1	1099.95	-0.555297	0.292664	-1.89739	0.057777	0.495681
Plxna3	1030.42	-0.59049	0.311339	-1.89662	0.0578785	0.496285
Lrrc36	211.243	1.91464	1.00971	1.89624	0.0579285	0.496327
Kcne1l	69.3889	2.58317	1.36254	1.89585	0.0579804	0.496554
Itfg2	317.525	-1.00578	0.530577	-1.89563	0.0580087	0.496579
Tomm6	930.038	-0.553603	0.292095	-1.89529	0.0580546	0.496754
Scgn	186.295	-1.4471	0.76386	-1.89446	0.058164	0.497472
Lysmd2	248.283	-0.886557	0.46825	-1.89334	0.0583128	0.498528
Wrn	1286.26	0.844152	0.445999	1.89272	0.0583947	0.499009
Cntrob	231.765	1.26989	0.671131	1.89217	0.0584684	0.499421
Sirt4	62.4991	-1.95114	1.03155	-1.89147	0.0585615	0.499997
Prune2	3790.74	-0.3417	0.180739	-1.89058	0.0586811	0.500581
Xylt2	166.61	-1.11152	0.588425	-1.88897	0.0588954	0.50219
Gin1	144.789	1.20306	0.636964	1.88874	0.0589273	0.502244
Ablim3	1478.61	-0.515673	0.273282	-1.88696	0.0591653	0.502956
Cyp51	1127.79	-0.704231	0.373077	-1.88763	0.0590761	0.502956
Nid2	73.1482	-1.71816	0.910505	-1.88704	0.0591545	0.502956
Rnf166	321.457	0.826106	0.437667	1.88752	0.05909	0.502956
Coro1c	2334.46	0.475272	0.251922	1.88659	0.0592157	0.503166
Cpne8	602.282	-0.722125	0.382816	-1.88635	0.059248	0.503222
Fosb	191.829	-1.12497	0.597182	-1.88379	0.0595934	0.505277
Gxylt1	453.123	-0.903618	0.47985	-1.88313	0.0596831	0.50542
Hspa2	988.301	0.711501	0.37811	1.88173	0.0598731	0.505573
Nrbp1	1636.9	0.49747	0.264299	1.88222	0.0598059	0.505573
Pcdhb14	272.79	-0.846423	0.44983	-1.88165	0.0598838	0.505573
Plekhf2	119.857	-1.50214	0.798256	-1.88178	0.0598663	0.505573
Rnf13	1026	-0.598666	0.318068	-1.88219	0.0598096	0.505573
Stoml3	189.625	1.78934	0.951053	1.88144	0.0599127	0.505573
Tmem63b	1991.59	-0.647052	0.343759	-1.88228	0.0597978	0.505573
Coil	228.782	-1.06248	0.564914	-1.88078	0.0600018	0.506107
Mtus1	1460.33	-0.593353	0.315531	-1.88049	0.0600418	0.506226
Cds1	712.304	0.736348	0.391907	1.87888	0.0602603	0.507822
Fzd8	88.2596	1.59452	0.84884	1.87847	0.0603166	0.507822
Ica1l	966.551	0.621358	0.330805	1.87832	0.0603376	0.507822
Mme	270.543	-0.973589	0.518377	-1.87815	0.060361	0.507822
Ttc39a	123.9	-1.28933	0.686371	-1.87848	0.0603153	0.507822
Mtus2	1108.47	-0.653484	0.348246	-1.8765	0.0605867	0.509073
Pdgfc	110.761	1.65046	0.879491	1.8766	0.0605724	0.509073
Fbln1	90.4527	1.52224	0.811862	1.875	0.0607928	0.50966
Optc	97.9686	-1.96077	1.04581	-1.87489	0.0608085	0.50966
Trpc4ap	1247.79	-0.684629	0.365154	-1.8749	0.0608062	0.50966
Bcorl1	548.582	-0.842477	0.449563	-1.87399	0.0609316	0.510426
Ttc5	501.552	-0.750935	0.400847	-1.87337	0.0610174	0.510926
Gpr37l1	735.657	0.778081	0.415411	1.87304	0.0610626	0.511086
Mtfp1	712.47	0.646294	0.345294	1.87172	0.0612449	0.512173
1700040L02Rik	84.1547	1.80245	0.964242	1.8693	0.0615814	0.514091
Tgfbr2	419.709	1.44843	0.774926	1.86912	0.0616058	0.514091
Fosl2	905.525	0.768885	0.411553	1.86825	0.061727	0.514664
Zfp280c	1013.9	0.587535	0.314583	1.86766	0.0618089	0.515127
Uap1l1	51.4657	-2.06124	1.10424	-1.86666	0.061949	0.516074
Ifi27	121.342	-1.48247	0.79454	-1.86582	0.0620662	0.516831
Secisbp2	356.077	-0.862682	0.462482	-1.86533	0.0621352	0.516964
Phf14	1088.26	0.593369	0.318214	1.86468	0.0622256	0.517497
Tanc2	10957.1	-0.322373	0.172989	-1.86355	0.0623851	0.518162
Senp8	292.296	0.924936	0.496732	1.86204	0.0625972	0.519262
Aaed1	86.9871	1.65918	0.891827	1.86043	0.0628248	0.520267
Fam134b	835.943	0.692039	0.371966	1.86049	0.0628162	0.520267
Lrrc20	160.605	-1.71483	0.921662	-1.86059	0.0628026	0.520267
Ttc38	87.8423	2.06889	1.11202	1.86048	0.0628183	0.520267
Orai1	110.177	-2.13401	1.14736	-1.85993	0.0628959	0.520635
Hydin	3476.59	0.660403	0.3552	1.85924	0.0629927	0.520905
Rin1	428.541	0.908782	0.48882	1.85913	0.0630084	0.520905
Asb7	883.229	0.641566	0.345568	1.85656	0.0633743	0.523266
Fam118a	212.904	-0.969439	0.522462	-1.85552	0.0635218	0.524263
Tpst2	129.546	1.36014	0.733252	1.85495	0.0636037	0.524717
Lig1	235.551	1.18894	0.641198	1.85424	0.0637041	0.525027
Pgam5	627.841	-0.706153	0.380856	-1.85412	0.0637218	0.525027
Tmem19	356.802	1.06332	0.573406	1.8544	0.063682	0.525027
Kcnk10	166.853	-2.00865	1.08364	-1.85362	0.0637934	0.525031
Pnpo	402.401	-0.772369	0.416647	-1.85377	0.0637717	0.525031
4932418E24Rik	351.252	-1.41691	0.764654	-1.85301	0.0638804	0.525061
Rxra	1195.63	-0.542759	0.292913	-1.85297	0.0638866	0.525061
Ddx19b	380.21	-1.08257	0.584396	-1.85246	0.0639595	0.525103
Kcnb2	662.118	-0.994943	0.537066	-1.85255	0.0639464	0.525103
Necap2	112.432	1.52994	0.825976	1.85228	0.0639854	0.525103
Tcp11l1	942.138	-0.579713	0.31302	-1.852	0.0640255	0.525103
Nelfb	498.22	-0.858285	0.463617	-1.85128	0.0641296	0.525728
Lurap1	102.831	1.50166	0.811398	1.8507	0.0642124	0.526186
Zbtb14	394.925	0.976122	0.527671	1.84987	0.0643326	0.526509
Phlda1	1308.86	0.777558	0.420447	1.84936	0.0644062	0.526552
Prkch	86.5076	1.38219	0.747425	1.84927	0.0644186	0.526552
Rpl36a	396.221	0.62831	0.339698	1.84961	0.0643692	0.526552
Blzf1	272.434	0.946932	0.512271	1.8485	0.0645304	0.527157
Rprd1b	866.096	0.682953	0.369486	1.84839	0.0645465	0.527157
Fabp5	146.002	1.16659	0.631303	1.8479	0.0646168	0.527291
Lsamp	2935.86	-0.327367	0.177145	-1.84802	0.0645992	0.527291
Pcdhga2	417.277	1.02991	0.557788	1.84643	0.0648305	0.527978
Ramp1	117.779	-1.63632	0.886199	-1.84645	0.0648271	0.527978
Zfp182	269.288	-1.20121	0.650471	-1.84667	0.0647948	0.527978
Gnpat	697.564	-0.69376	0.375945	-1.84538	0.0649829	0.528368
Syt5	2731.12	-0.387665	0.210072	-1.84539	0.0649801	0.528368
Tnrc18	3518.96	-0.419406	0.227282	-1.84531	0.0649921	0.528368
Cat	658.06	0.631576	0.342309	1.84505	0.0650308	0.528463
Cdk5r1	2790.82	-0.452853	0.245545	-1.84427	0.0651434	0.52847
Frmpd1	269.051	0.938583	0.508819	1.84463	0.0650912	0.52847
Sorbs2	5810.7	0.360335	0.195397	1.84411	0.0651668	0.52847
Srd5a1	102.815	1.80806	0.980423	1.84416	0.0651593	0.52847
Tab3	704.44	-0.669893	0.363396	-1.84342	0.0652674	0.529066
Zfp41	180.129	-1.73797	0.943194	-1.84265	0.0653803	0.529543
9530091C08Rik	297.362	-1.25176	0.679547	-1.84204	0.0654686	0.529847
Gps1	371.558	-0.628379	0.341183	-1.84177	0.0655091	0.529847
Acad9	325.575	0.81635	0.443478	1.84079	0.0656521	0.530426
Egln2	398.782	-0.636229	0.345701	-1.8404	0.0657096	0.530463
Wbp1l	553.915	0.85732	0.465906	1.84012	0.0657512	0.530569
2610020C07Rik	71.6284	1.80334	0.980281	1.83961	0.0658254	0.530657
Gpr171	98.1216	-2.25576	1.2263	-1.83949	0.0658436	0.530657
Tbrg1	212.483	-0.978324	0.531984	-1.83901	0.0659139	0.531005
Efnb3	3555.53	-0.435879	0.237264	-1.8371	0.0661944	0.532387
Nrde2	94.3022	-1.53986	0.838195	-1.83712	0.0661926	0.532387
Rnaseh2c	200.673	-1.00424	0.546558	-1.83739	0.066152	0.532387
Fbxl2	649.243	-0.625198	0.340365	-1.83685	0.0662327	0.532471
1700001L05Rik	251.628	-1.40371	0.764656	-1.83574	0.0663958	0.533005
Nt5c3b	191.06	1.1696	0.637235	1.83543	0.0664418	0.533061
BC021891	74.7768	2.39187	1.30541	1.83227	0.0669109	0.534643
Cdk5rap2	440.074	1.01327	0.553126	1.83189	0.0669671	0.534643
Kcnrg	62.277	2.55576	1.395	1.83208	0.0669389	0.534643
Klf6	1090.71	-0.513721	0.280384	-1.83221	0.0669208	0.534643
R3hcc1l	214.142	-1.26154	0.688309	-1.83281	0.0668314	0.534643
Smurf1	844.203	-0.620139	0.338329	-1.83295	0.0668101	0.534643
Suv420h2	94.8285	-2.01816	1.10163	-1.83197	0.0669553	0.534643
Zan	61.9461	-1.7516	0.955486	-1.83321	0.0667716	0.534643
Adam19	587.267	-0.876818	0.478759	-1.83144	0.0670351	0.534749
Mrpl17	1123.03	0.60311	0.329286	1.83157	0.067016	0.534749
Traf6	678.441	-0.720875	0.393727	-1.8309	0.0671153	0.534953
Spa17	110.384	-1.70722	0.932879	-1.83005	0.0672423	0.535528
Hypk	752.76	0.725302	0.396435	1.82956	0.0673159	0.535896
Rasgrp1	2217.11	-0.450288	0.246219	-1.82881	0.067428	0.536032
Zfat	150.887	-1.77058	0.967994	-1.82912	0.0673813	0.536032
Lmo3	4453.46	-0.458813	0.250972	-1.82814	0.0675284	0.536496
Pds5a	1390.52	-0.551359	0.301736	-1.82729	0.0676566	0.536682
Yod1	228.976	0.880455	0.48185	1.82724	0.0676642	0.536682
Zfpm1	85.7437	-1.43429	0.78502	-1.82707	0.0676891	0.536682
2700097O09Rik	80.3516	1.47909	0.810291	1.82538	0.0679437	0.53714
Arhgap20	2829.39	-0.348637	0.191127	-1.82411	0.068136	0.53714
D030056L22Rik	243.25	1.04489	0.572443	1.82532	0.0679523	0.53714
Flii	1439.74	0.59477	0.325813	1.8255	0.0679262	0.53714
Frat1	109.21	-1.00073	0.548468	-1.82459	0.0680629	0.53714
Fyco1	1086.45	0.663847	0.363569	1.82592	0.067863	0.53714
Nat9	88.9918	1.75821	0.963815	1.82422	0.0681186	0.53714
Prrt2	4668.83	-0.446025	0.244251	-1.82609	0.0678366	0.53714
Uba7	82.7395	2.20362	1.20661	1.82629	0.0678073	0.53714
Rlbp1	53.5587	-2.7126	1.48741	-1.82371	0.0681962	0.537217
Fzr1	528.187	0.690106	0.378617	1.8227	0.0683486	0.53756
Sox2ot	854.276	-0.629589	0.345417	-1.82269	0.0683498	0.53756
Stat3	871.902	0.629491	0.345352	1.82275	0.068341	0.53756
Tmem120b	82.1538	2.06398	1.13262	1.8223	0.0684095	0.537659
Ipo13	1355.97	-0.590536	0.324141	-1.82185	0.0684784	0.537706
Trib2	985.474	0.530402	0.291131	1.82187	0.068475	0.537706
Nme5	186.995	1.2088	0.6642	1.81993	0.06877	0.539563
Tubb2a	3205.01	-0.327582	0.180022	-1.81968	0.0688076	0.539641
Bak1	307.909	0.813938	0.447414	1.8192	0.0688805	0.53975
Kank1	517.175	0.971745	0.534198	1.81907	0.0689	0.53975
Etv5	779.003	-0.669147	0.368042	-1.81813	0.0690447	0.540201
Rprm	577.539	0.632902	0.348088	1.81822	0.0690298	0.540201
Rhbdd2	2322.37	-0.361643	0.198941	-1.81784	0.0690883	0.540325
2810025M15Rik	54.6389	-2.63824	1.45195	-1.81703	0.069212	0.541077
Ptms	3383.42	-0.331337	0.182379	-1.81675	0.0692554	0.5412
Kcnj3	876.992	-0.765255	0.421341	-1.81624	0.069334	0.541597
Vars	317.226	0.940165	0.517847	1.81553	0.069443	0.5418
4930539E08Rik	397.292	-1.25879	0.693686	-1.81465	0.0695783	0.542638
Ccdc59	320.153	0.779966	0.430088	1.81351	0.0697538	0.543141
Commd6	431.1	0.789963	0.435597	1.81352	0.0697518	0.543141
Eps8l2	53.2603	2.85454	1.57369	1.81392	0.0696905	0.543141
Amph	1917.62	-0.421228	0.232375	-1.81271	0.0698768	0.543665
Sfrp2	245.311	-0.979784	0.540678	-1.81214	0.0699644	0.54413
Has3	182.864	-1.23604	0.682291	-1.8116	0.0700485	0.544433
Pbx2	833.356	-0.932456	0.514734	-1.81153	0.070059	0.544433
Lrrc4c	3423.97	-0.434588	0.240005	-1.81075	0.07018	0.544434
Rrp1b	339.117	0.834464	0.46087	1.81063	0.0701984	0.544434
Chst1	1775.61	0.446724	0.246811	1.80999	0.0702977	0.544772
Emilin2	57.4563	2.54021	1.40334	1.81012	0.0702774	0.544772
Usp29	4825.22	-0.278964	0.154196	-1.80916	0.0704268	0.545557
Rps6ka4	220.365	-0.941169	0.520421	-1.80848	0.0705322	0.545884
Sepn1	364.206	0.789516	0.436624	1.80823	0.0705707	0.545884
Wrap53	71.6219	-1.82234	1.00758	-1.80863	0.0705079	0.545884
Slc25a39	605.656	-0.531647	0.294077	-1.80785	0.0706305	0.546053
Rgs5	905.853	0.873461	0.48341	1.80687	0.0707819	0.547007
Fmn2	3566.68	0.364407	0.201735	1.80636	0.0708618	0.547192
Zfp523	454.048	0.689465	0.381749	1.80607	0.0709077	0.547331
Dlx5	504.16	-0.885255	0.490309	-1.8055	0.0709957	0.547759
Rnf24	1277.67	-0.707781	0.392045	-1.80535	0.0710193	0.547759
Ccm2	286.165	0.86929	0.481988	1.80355	0.0713017	0.548611
H2-Ke2	271.987	0.956605	0.530657	1.80268	0.0714385	0.548611
Mpst	88.8455	-1.96037	1.08746	-1.80271	0.0714341	0.548611
Pxn	517.682	0.820362	0.45506	1.80276	0.0714267	0.548611
Sft2d3	177.819	1.46169	0.810833	1.80271	0.0714344	0.548611
Sox2	625.539	-0.623739	0.345874	-1.80337	0.0713295	0.548611
Rbm15b	295.055	0.812149	0.450745	1.80179	0.0715779	0.549036
Sec14l5	69.689	-1.72082	0.954995	-1.80192	0.0715581	0.549036
Bcl2l1	1198.5	-0.493671	0.274023	-1.80157	0.0716136	0.549094
Cfl2	1426.01	-0.632165	0.351017	-1.80095	0.0717103	0.549189
Ndufc1	933.855	-0.624904	0.346946	-1.80115	0.0716787	0.549189
Fam211a	86.2702	-2.10332	1.16835	-1.80025	0.0718209	0.549456
Sh3rf1	922.393	0.521146	0.289488	1.80024	0.0718234	0.549456
Irf5	56.1107	2.8008	1.55636	1.79958	0.0719268	0.549985
Fzd2	217.621	1.35905	0.755451	1.79899	0.0720206	0.550487
Stoml2	317.243	0.934938	0.519786	1.7987	0.0720664	0.550622
Mtmr11	92.8446	1.73571	0.965345	1.79802	0.0721744	0.550674
Psat1	1092.54	0.4678	0.260133	1.79831	0.0721279	0.550674
Rbm24	618.441	-0.78837	0.438474	-1.79799	0.0721789	0.550674
Azin1	1420.21	0.465831	0.259161	1.79746	0.0722628	0.551046
Cyb561	737.055	0.703138	0.391402	1.79646	0.0724217	0.551416
Man2a2	4292.19	-0.353381	0.196731	-1.79627	0.0724523	0.551416
Rgs11	134.441	1.42319	0.792466	1.7959	0.07251	0.55164
Col23a1	109.023	-1.39426	0.776607	-1.79532	0.0726031	0.551919
Apoo	76.227	1.31043	0.73013	1.79479	0.0726879	0.551956
Micall1	381.721	-0.951135	0.530124	-1.79417	0.0727853	0.551956
Pbxip1	869.198	0.772932	0.430696	1.79461	0.0727155	0.551956
Plekhn1	78.1833	-2.4467	1.36353	-1.79439	0.0727515	0.551956
Prrg3	1896.75	-0.504179	0.281029	-1.79405	0.0728055	0.551956
Tmem107	99.1537	1.60597	0.894988	1.7944	0.0727491	0.551956
Zfp715	435.52	0.578192	0.322475	1.79298	0.0729757	0.553031
March1	1150.1	-0.493805	0.275549	-1.79208	0.0731203	0.55335
Layn	122.766	1.5442	0.861922	1.79158	0.0732003	0.55335
Slc10a7	112.992	-1.25136	0.698225	-1.7922	0.0731002	0.55335
Zxdc	806.159	0.730752	0.407981	1.79114	0.0732706	0.55335
Fzd6	220.625	-1.64562	0.918942	-1.79078	0.0733292	0.553378
Elk1	1407.51	0.49662	0.277379	1.7904	0.0733891	0.553412
Pigb	256.407	-0.89815	0.501655	-1.79037	0.0733938	0.553412
Capn7	1534.72	-0.444219	0.248227	-1.78957	0.0735238	0.553964
Osbpl5	146.584	-1.14789	0.641658	-1.78895	0.0736232	0.554073
Slc39a2	76.4378	-1.98121	1.10727	-1.78927	0.0735709	0.554073
Stam2	752.415	0.838604	0.468751	1.78902	0.0736121	0.554073
Zkscan2	454.987	0.723455	0.40451	1.78848	0.0736994	0.554433
Fkbp4	2251.8	0.348605	0.194945	1.78823	0.0737395	0.554521
Asah2	373.314	-0.879662	0.492109	-1.78753	0.0738512	0.554964
Rbm43	472.643	0.732186	0.409613	1.78751	0.0738552	0.554964
Bmpr1b	336.482	1.07265	0.600242	1.78703	0.0739322	0.555116
Ppard	228.11	-1.30201	0.728798	-1.78652	0.0740157	0.55553
Rps19	302.67	-0.70017	0.392258	-1.78498	0.0742651	0.556974
Letm2	386.166	-0.817797	0.458397	-1.78403	0.074418	0.557816
Oaz3	86.0902	-1.59478	0.893968	-1.78393	0.0744344	0.557816
Arfip1	406.423	-0.691026	0.38743	-1.78362	0.0744859	0.557875
Abcb10	503.371	0.742649	0.416576	1.78275	0.0746278	0.558158
Golga7b	507.457	-0.716036	0.401658	-1.7827	0.0746353	0.558158
Ift140	497.401	0.814163	0.456636	1.78296	0.0745926	0.558158
Steap2	852.62	-0.648976	0.364062	-1.7826	0.0746513	0.558158
Msrb2	90.0797	1.7502	0.982219	1.78188	0.0747686	0.558607
Tmem86a	157.217	2.11658	1.18776	1.782	0.0747492	0.558607
Adcyap1	224.529	-0.786132	0.44126	-1.78156	0.0748205	0.558782
Fars2	113.993	1.1848	0.665152	1.78125	0.0748714	0.558948
Dcun1d5	338.201	0.827836	0.464833	1.78093	0.0749233	0.559122
Hps4	175.248	-0.879772	0.494131	-1.78044	0.0750037	0.559295
Kansl3	896.262	0.590482	0.33171	1.78012	0.0750571	0.55948
Col9a3	165.376	1.10707	0.62198	1.77991	0.0750913	0.559522
Camk1	409.883	-0.795755	0.447143	-1.77964	0.0751348	0.559632
Lrrc9	542.318	0.9918	0.557399	1.77934	0.0751845	0.55979
BC018507	3297.48	0.349322	0.196351	1.77906	0.0752292	0.559868
Efhc2	97.4806	1.79022	1.00635	1.77892	0.0752523	0.559868
Pacrgl	270.368	1.00466	0.564883	1.77852	0.0753185	0.560147
Snx9	273.205	1.03493	0.582049	1.77809	0.0753897	0.560264
Ndrg1	1076.35	0.53985	0.30366	1.77781	0.0754345	0.560371
Suv39h1	672.045	-0.557023	0.313437	-1.77715	0.0755441	0.560786
Fech	828.874	-0.599877	0.337632	-1.77672	0.0756143	0.560943
Wtap	484.702	-0.741977	0.417685	-1.77641	0.075666	0.561025
Arih2	464.334	0.657039	0.369982	1.77587	0.0757547	0.561393
Scd1	2226.51	0.550784	0.310199	1.77558	0.0758018	0.561393
Unc79	2786.02	-0.392164	0.220858	-1.77564	0.0757922	0.561393
Cct7	1427.12	0.445804	0.25133	1.77378	0.0760993	0.561681
Cryz	121.819	1.55814	0.878339	1.77397	0.0760684	0.561681
D430041D05Rik	4446.65	-0.390332	0.219997	-1.77426	0.0760201	0.561681
Lamtor4	128.511	-1.13323	0.638776	-1.77407	0.0760511	0.561681
Lzts1	210.193	1.14494	0.645301	1.77427	0.0760187	0.561681
Hnrnpa1	104.206	-1.2614	0.711406	-1.7731	0.0762113	0.562144
Rabepk	104.097	-1.35535	0.764416	-1.77306	0.0762195	0.562144
Rfx3	3871.95	-0.381849	0.215491	-1.77199	0.0763962	0.56281
Slc26a2	187.123	1.77833	1.00446	1.77043	0.0766556	0.564296
Bai3	3944.27	-0.351891	0.19887	-1.76945	0.0768187	0.565072
Klf13	3535.11	-0.452876	0.255998	-1.76906	0.0768831	0.565332
Rad1	115.052	-1.18205	0.66825	-1.76887	0.0769158	0.56536
Lix1	350.185	-1.03415	0.584841	-1.76825	0.0770188	0.565905
Cdhr1	51.3808	-1.6364	0.925859	-1.76744	0.0771548	0.566478
Mmgt1	482.5	0.692701	0.391894	1.76757	0.0771321	0.566478
Noa1	410.578	-0.631615	0.357465	-1.76693	0.0772404	0.5668
Ptar1	278.249	-0.887025	0.502043	-1.76683	0.0772567	0.5668
Arpp21	3352.81	-0.365987	0.207215	-1.76621	0.0773598	0.567131
Grin2d	322.39	0.889015	0.503321	1.7663	0.0773459	0.567131
Chst2	3210.22	0.457138	0.25894	1.76542	0.0774933	0.567187
Morc4	237.367	-1.47769	0.837209	-1.76502	0.0775597	0.567187
Nmral1	166.651	1.17256	0.664294	1.76513	0.0775424	0.567187
Per1	1491.69	-0.483426	0.273883	-1.76508	0.0775501	0.567187
Ppp1r8	327.226	0.860164	0.487324	1.76508	0.077551	0.567187
Senp1	598.324	-0.622266	0.352524	-1.76517	0.0775351	0.567187
Vwa3a	613.766	1.02856	0.582767	1.76496	0.0775704	0.567187
Prmt8	956.082	-0.687569	0.389665	-1.76451	0.0776453	0.567522
Gjb2	79.1379	2.09025	1.18547	1.76321	0.0778643	0.568698
Rap2b	2032.27	-0.582289	0.330283	-1.763	0.0779003	0.568748
Cd82	65.7625	2.00592	1.13808	1.76254	0.0779785	0.569107
Crebl2	688.2	0.643729	0.365416	1.76164	0.0781309	0.569262
Ezr	947.534	0.679126	0.385499	1.76168	0.078123	0.569262
Mpc2	504.914	0.647323	0.367466	1.76158	0.0781395	0.569262
Pde1a	4400.76	-0.310889	0.176486	-1.76155	0.0781454	0.569262
Ednra	147.742	-1.70057	0.965709	-1.76096	0.0782459	0.569557
Tubgcp4	504.351	-0.764507	0.434226	-1.76062	0.0783025	0.569557
Upf3b	313.61	-0.777757	0.441812	-1.76038	0.0783434	0.569643
Magt1	276.266	1.19736	0.680642	1.75916	0.0785501	0.570101
Map3k3	181.944	-1.11318	0.63303	-1.7585	0.0786629	0.570101
Patz1	756.931	-0.795497	0.452106	-1.75954	0.0784863	0.570101
Tsta3	76.5826	-1.44426	0.820922	-1.75931	0.0785251	0.570101
Ugcg	2878.64	-0.406598	0.231223	-1.75846	0.0786688	0.570101
Yipf6	1470.37	0.523949	0.297798	1.75941	0.0785085	0.570101
Zfp423	2111.19	0.43374	0.246698	1.75818	0.0787167	0.570237
Dennd4c	1039.53	0.835504	0.475502	1.7571	0.078901	0.57136
Sqle	1532.22	0.499162	0.284207	1.75633	0.0790319	0.572096
Parl	152.91	0.95899	0.546091	1.7561	0.0790718	0.572173
Clock	3321.44	-0.411315	0.234375	-1.75494	0.079269	0.573388
Gabre	928.804	-0.63628	0.362845	-1.75359	0.0795015	0.573867
Grk4	87.5485	-1.76564	1.00679	-1.75373	0.0794775	0.573867
Rai2	324.947	-0.771942	0.440075	-1.75412	0.0794106	0.573867
Sntb2	180.755	1.15542	0.658906	1.75354	0.0795092	0.573867
1600002H07Rik	123.832	1.3952	0.79588	1.75303	0.0795969	0.574167
Apbb1ip	189.953	-1.59569	0.910289	-1.75294	0.0796117	0.574167
Mrc2	104.462	1.53845	0.877811	1.7526	0.0796703	0.574378
Camsap3	657.874	0.843817	0.482182	1.75	0.0801188	0.575067
Commd5	55.5986	1.90699	1.08861	1.75177	0.0798136	0.575067
Gprin1	865.978	-0.596698	0.34065	-1.75165	0.0798347	0.575067
Gtf2h2	459.795	-0.867002	0.495328	-1.75036	0.0800564	0.575067
Pcyt1b	818.649	-0.588581	0.336293	-1.75021	0.0800828	0.575067
Rgl1	2884.61	0.296773	0.169571	1.75013	0.0800951	0.575067
Rnft1	265.024	-0.923225	0.527433	-1.75041	0.0800471	0.575067
Sall3	262.438	1.21107	0.691893	1.75038	0.080053	0.575067
Trim24	1145.8	0.618581	0.353299	1.75087	0.0799683	0.575067
Zwint	2909.69	0.252656	0.144349	1.75031	0.0800652	0.575067
Fbxl13	98.5768	-1.76935	1.01167	-1.74893	0.0803028	0.575782
Grn	880.291	-0.887491	0.507453	-1.74891	0.0803058	0.575782
Fdxacb1	60.7211	-1.76042	1.00674	-1.74864	0.0803526	0.5759
Nop58	788.821	-0.478992	0.273978	-1.74829	0.0804144	0.576132
Lpar6	60.6719	1.48798	0.851294	1.7479	0.0804809	0.576248
Ppp2r2b	1775.82	0.449279	0.257096	1.74752	0.0805478	0.576248
Tmem261	208.369	1.09682	0.627607	1.74762	0.0805297	0.576248
5730455P16Rik	1477.53	-0.400646	0.229482	-1.74587	0.0808337	0.576701
Catsperd	55.5857	-2.80726	1.60768	-1.74616	0.0807831	0.576701
Fxyd7	502.861	-0.658204	0.376961	-1.74608	0.0807976	0.576701
Prkab1	137.952	-1.39621	0.799761	-1.74579	0.0808479	0.576701
Zkscan5	199.706	-1.09608	0.627823	-1.74584	0.0808389	0.576701
Paqr3	104.495	1.52735	0.875063	1.74542	0.0809114	0.576944
Tspyl3	644.595	0.691903	0.396562	1.74475	0.0810277	0.577352
Rad51d	485.02	-0.79289	0.454498	-1.74454	0.0810649	0.577407
Intu	298.019	0.815929	0.467817	1.74412	0.0811384	0.57772
Acyp1	184.67	0.922181	0.528919	1.74352	0.0812429	0.578059
Adat2	69.5211	2.32125	1.3315	1.74334	0.0812747	0.578059
Bank1	59.8494	-2.88835	1.65738	-1.74272	0.0813826	0.578615
Mettl10	115.044	-1.01292	0.581769	-1.74111	0.0816644	0.580197
Gnb4	505.08	0.638644	0.366918	1.74057	0.0817597	0.580663
Chrm1	1064.61	-0.735198	0.422564	-1.73985	0.0818854	0.581304
Sh3bp2	108.45	-1.73258	0.995911	-1.7397	0.0819121	0.581304
Tmem44	134.206	-1.6154	0.929095	-1.73868	0.0820903	0.581955
Lrrc51	125.133	-1.13041	0.650343	-1.73817	0.082181	0.58218
Snrpa	1001.73	0.531326	0.30569	1.73812	0.0821893	0.58218
Megf11	935.215	0.570458	0.328333	1.73743	0.0823104	0.58267
Sdhaf2	372.297	0.65804	0.378838	1.737	0.0823875	0.583004
Slc25a35	57.1186	2.30987	1.33139	1.73493	0.0827536	0.584748
Zfp101	75.8006	-1.35138	0.778924	-1.73493	0.0827533	0.584748
Adam1a	92.9982	-1.45639	0.839876	-1.73405	0.0829089	0.585423
Ahctf1	3043.01	0.342211	0.197343	1.73409	0.0829018	0.585423
Ptpn5	3468.41	0.39365	0.227083	1.7335	0.0830063	0.585687
Cox11	260.518	0.883525	0.50975	1.73325	0.083051	0.585687
Map3k11	390.849	0.684284	0.394817	1.73317	0.0830662	0.585687
Slco4c1	52.6792	2.02121	1.16654	1.73266	0.0831566	0.586113
Dlx6	150.115	-1.01529	0.58603	-1.73248	0.0831879	0.586123
Ctxn3	54.0808	2.13181	1.23116	1.73155	0.0833542	0.586893
BC031361	132.837	1.55	0.895689	1.73052	0.0835379	0.586933
Bend4	675.1	-0.678077	0.391972	-1.72991	0.0836465	0.586933
Ctbp2	411.956	-0.646931	0.374079	-1.7294	0.0837376	0.586933
Focad	1382.34	-0.478625	0.27688	-1.72864	0.0838734	0.586933
Hyi	55.0208	1.70033	0.983578	1.72872	0.0838601	0.586933
Megf6	195.245	0.907119	0.524715	1.72879	0.0838475	0.586933
Phf7	78.0378	2.11426	1.22231	1.72972	0.083681	0.586933
Socs5	2141.33	0.344322	0.199014	1.73014	0.0836059	0.586933
Zfp825	72.519	-1.22819	0.709918	-1.73005	0.0836212	0.586933
Sptlc3	109.452	-1.74534	1.01004	-1.728	0.0839883	0.587527
Abhd17c	631.856	-0.705827	0.408662	-1.72717	0.0841378	0.587942
Ankrd13d	388.988	0.79222	0.458669	1.72721	0.0841293	0.587942
Jdp2	201.562	1.00761	0.583454	1.72697	0.0841734	0.587981
2810021J22Rik	300.383	1.01169	0.585928	1.72664	0.0842315	0.588177
Zfp777	291.033	0.844332	0.489059	1.72644	0.084268	0.588221
Wdr34	421.858	-0.839202	0.486332	-1.72557	0.0844243	0.588892
Slc5a7	96.3274	1.74287	1.01027	1.72515	0.0845006	0.589004
Gpi1	4565.18	-0.31985	0.185437	-1.72485	0.0845547	0.589171
Crocc	508.026	0.704046	0.408235	1.72461	0.0845978	0.589261
Aebp1	896.238	0.653925	0.379473	1.72325	0.0848441	0.589926
Ccser2	4339.98	-0.310908	0.180407	-1.72337	0.084821	0.589926
2810004N23Rik	244.299	0.918417	0.53319	1.72249	0.0849802	0.590033
Kank2	440.868	-0.997619	0.579079	-1.72277	0.0849304	0.590033
Mlst8	205.304	-1.17166	0.680058	-1.72288	0.08491	0.590033
Myh6	52.0762	-2.32658	1.3507	-1.7225	0.0849794	0.590033
Slc8a2	1303.89	0.417256	0.242381	1.72149	0.085162	0.591085
Gm16532	175.474	-1.26257	0.733667	-1.72091	0.085268	0.591192
Nrep	608.573	-0.69806	0.405603	-1.72104	0.0852429	0.591192
Zdhhc16	122.446	-1.60382	0.931904	-1.72101	0.0852492	0.591192
Ccnl1	587.747	0.706016	0.410407	1.72028	0.085381	0.591555
Greb1	403.884	0.871759	0.507506	1.71773	0.0858459	0.593715
L3mbtl2	515.207	-0.909341	0.529486	-1.7174	0.0859052	0.593715
Simc1	528.98	-0.509955	0.296911	-1.71754	0.0858814	0.593715
Pgr	1419.67	0.444786	0.259042	1.71704	0.0859717	0.593964
Gm13375	156.247	-1.10653	0.64494	-1.71571	0.086216	0.595231
Ccdc108	774.702	0.710429	0.414302	1.71476	0.0863888	0.596214
Tshz3	224.597	0.965372	0.563481	1.71323	0.0866704	0.597524
Ttc30b	200.651	1.17172	0.684135	1.7127	0.0867682	0.597777
Ube2k	3119.18	-0.353397	0.206337	-1.71271	0.0867652	0.597777
Sh3glb1	1809.29	-0.636613	0.371813	-1.71219	0.0868623	0.598215
Ncf1	81.6941	1.66771	0.97418	1.71191	0.0869137	0.598358
Tmem234	356.525	-0.784764	0.458601	-1.71121	0.087042	0.59903
Zfp618	103.914	-1.71986	1.00532	-1.71075	0.0871269	0.599404
Kcnn2	312.192	0.879332	0.514162	1.71022	0.0872244	0.59946
Sp1	884.162	0.554593	0.324283	1.71021	0.087227	0.59946
Sptssa	214.533	-0.821683	0.480428	-1.71031	0.0872078	0.59946
Ackr3	125.759	1.53046	0.895047	1.70992	0.0872802	0.599615
Scrt2	364.71	-0.980972	0.573795	-1.70962	0.087336	0.599787
Lepre1	144.075	-1.90511	1.11472	-1.70905	0.0874418	0.600303
Ftsj1	184.888	-1.1989	0.701947	-1.70796	0.087643	0.601262
Dazap1	257.543	-0.911635	0.533863	-1.70762	0.0877067	0.601488
Dhtkd1	159.882	1.39051	0.814637	1.70691	0.0878395	0.602094
Gnl3l	5506.6	-0.312552	0.183168	-1.70637	0.0879388	0.602445
Ifit3	75.9757	-1.97402	1.15857	-1.70383	0.0884125	0.604728
Camk1g	775.35	-0.5109	0.30013	-1.70226	0.0887061	0.605556
Irf3	296.278	1.53369	0.90127	1.7017	0.0888111	0.605556
Lrch1	1063.7	0.563437	0.331115	1.70164	0.0888236	0.605556
Nsmce1	72.1881	-1.45635	0.855431	-1.70248	0.0886656	0.605556
Pcnt	710.008	-0.602838	0.354102	-1.70244	0.0886729	0.605556
Kctd12	1755.31	-0.3202	0.188233	-1.70109	0.0889269	0.605607
Wipf2	5038.74	0.326951	0.192297	1.70024	0.0890853	0.606264
Dhx33	669.967	-0.908359	0.534616	-1.69909	0.089303	0.607322
3110056K07Rik	67.743	1.49882	0.882418	1.69854	0.0894059	0.607537
Dda1	658.776	0.540724	0.318368	1.69842	0.0894278	0.607537
Wrb	2957.27	-0.506803	0.29835	-1.69868	0.0893788	0.607537
Mtbp	70.9217	-2.09677	1.23468	-1.69823	0.0894645	0.607575
Scn9a	718.003	-0.471098	0.27779	-1.69587	0.0899098	0.610388
Mcat	125.924	1.26625	0.746813	1.69554	0.0899722	0.610599
Col15a1	64.9241	-1.96863	1.1614	-1.69506	0.0900647	0.611015
Plaa	1230.07	0.477963	0.282006	1.69487	0.0901009	0.611049
Polr1e	93.6321	-1.17298	0.692587	-1.69362	0.0903385	0.612447
Bbs5	255.407	0.695574	0.410747	1.69344	0.090372	0.612456
G3bp2	13839.3	0.239253	0.141296	1.69328	0.0904024	0.612456
Leo1	402.668	-0.855202	0.505184	-1.69285	0.0904833	0.61258
Ciapin1	607.332	-0.78535	0.464075	-1.69229	0.0905903	0.61288
Mdm2	1748.76	0.50225	0.296785	1.6923	0.0905888	0.61288
Col4a5	105.574	-1.55883	0.921641	-1.69136	0.0907678	0.613466
Fhl2	53.3066	-2.68537	1.58772	-1.69134	0.0907711	0.613466
Htr4	118.359	-0.886967	0.524861	-1.68991	0.0910454	0.614521
Kcnd3	2516.99	0.40303	0.238482	1.68998	0.0910315	0.614521
Soga3	2222.13	-0.49189	0.291082	-1.68987	0.091053	0.614521
Basp1	5732.04	-0.298268	0.176628	-1.68868	0.09128	0.615204
Flt4	78.7876	2.37408	1.40555	1.68908	0.0912046	0.615204
Gemin4	298.919	-0.832226	0.492816	-1.68872	0.091274	0.615204
Zmym3	3754.29	-0.398758	0.236259	-1.6878	0.0914495	0.616134
Derl2	308.022	0.652074	0.386686	1.68631	0.0917356	0.617389
Creg1	420.1	0.609315	0.361435	1.68582	0.0918301	0.617634
Snta1	145.106	1.25416	0.74409	1.68549	0.0918931	0.617845
Nxph2	97.6835	1.37763	0.817565	1.68504	0.0919817	0.618228
Rprd2	3859.78	-0.456402	0.270922	-1.68463	0.0920605	0.618333
Pou6f1	787.182	-0.663578	0.393955	-1.6844	0.0921044	0.618415
Lztr1	1097.77	-0.500755	0.297354	-1.68404	0.0921744	0.61846
Tspan15	185.031	1.40713	0.835561	1.68406	0.0921708	0.61846
Slc7a2	806.059	0.702252	0.417265	1.68299	0.0923775	0.618974
Lrrc8c	952.19	0.751583	0.446648	1.68272	0.0924292	0.619108
1700021F05Rik	156.19	-1.32474	0.787469	-1.68227	0.0925164	0.619268
Nmur2	53.7951	-2.52802	1.50357	-1.68135	0.0926952	0.62004
Tmem8b	1913.47	-0.688156	0.409431	-1.68076	0.0928089	0.620164
Vstm5	95.4722	-1.23207	0.733003	-1.68085	0.0927919	0.620164
Zbtb7a	2232.83	-0.434965	0.259168	-1.67831	0.0932858	0.622712
Rer1	761.805	-0.55788	0.332481	-1.67793	0.093361	0.62274
Smn1	266.138	-1.17528	0.700519	-1.67772	0.093401	0.62274
Ubap1	515.286	-0.76539	0.456169	-1.67787	0.0933732	0.62274
Ifrd1	239.193	0.971615	0.579233	1.67742	0.0934612	0.62282
Taf5	300.401	1.02086	0.608749	1.67698	0.093547	0.623179
Mtrf1l	214.458	-1.19283	0.711468	-1.67657	0.0936267	0.623498
Cpne7	500.048	0.739819	0.441449	1.67589	0.0937602	0.623525
Rpl32	427.868	0.623146	0.371969	1.67526	0.0938823	0.623525
Slc20a1	872.268	-0.527441	0.314708	-1.67597	0.0937444	0.623525
Syt6	920.607	0.70225	0.419174	1.67532	0.093872	0.623525
Wipi1	174.75	-1.051	0.62737	-1.67525	0.0938859	0.623525
Mef2c	2401.08	-0.423875	0.253209	-1.67402	0.0941276	0.624706
4933426M11Rik	530.464	0.830341	0.496227	1.67331	0.0942662	0.624766
Errfi1	1071.19	0.59158	0.353517	1.67341	0.0942457	0.624766
Gpr139	114.245	-1.59782	0.955102	-1.67293	0.0943418	0.624766
Kcnq1ot1	2946.97	0.378427	0.226236	1.67271	0.0943838	0.624766
Tcp1	1556.22	-0.293134	0.175238	-1.67278	0.0943707	0.624766
Tmed9	1082.28	-0.439826	0.262882	-1.67309	0.0943086	0.624766
Zscan25	58.1941	2.26496	1.3541	1.67267	0.0943923	0.624766
Atp11a	1761.53	0.505485	0.302346	1.67188	0.0945487	0.625378
Kcmf1	1402.05	-0.577875	0.345744	-1.6714	0.0946432	0.625791
Atxn1l	894.683	-0.54667	0.327195	-1.67078	0.0947659	0.626141
Vat1	2335.45	-0.386094	0.231072	-1.67089	0.094744	0.626141
Thoc5	414.802	0.817573	0.48951	1.67019	0.0948824	0.626314
Lrrc4b	3792.97	-0.311683	0.186663	-1.66976	0.0949666	0.626446
Synm	1911.34	0.417218	0.249857	1.66983	0.0949535	0.626446
Bcar1	874.277	0.620457	0.371681	1.66933	0.0950526	0.626802
Car14	68.73	1.8576	1.11335	1.66847	0.0952221	0.627497
Cald1	1050.15	0.586315	0.351454	1.66825	0.0952652	0.627531
Hpgds	93.516	1.48698	0.892274	1.66651	0.0956119	0.628698
Ncoa5	745.38	-0.467099	0.280301	-1.66642	0.0956295	0.628698
Tmem201	1035.7	-0.742312	0.445446	-1.66645	0.0956247	0.628698
Tspan31	765.361	-0.507013	0.304202	-1.6667	0.095574	0.628698
Pcolce2	63.6567	1.86519	1.11939	1.66625	0.0956631	0.628708
Calr	3443.93	0.400769	0.240788	1.66441	0.0960311	0.629856
Fam92a	734.559	0.576466	0.346283	1.66473	0.095967	0.629856
Rab40b	248.506	1.01509	0.60965	1.66504	0.0959043	0.629856
Slco5a1	160.347	-1.43799	0.863714	-1.66489	0.0959349	0.629856
Ttc34	117.952	1.2496	0.750766	1.66443	0.0960267	0.629856
Afg3l1	152.449	-1.2315	0.740512	-1.66303	0.0963063	0.631026
Bahd1	264.484	0.800809	0.48161	1.66277	0.0963576	0.63115
Fam35a	245.236	-0.859525	0.517252	-1.66171	0.0965702	0.631832
Pxmp4	99.4735	-1.39193	0.837509	-1.66198	0.0965161	0.631832
Tm9sf3	2697.94	-0.27025	0.162639	-1.66165	0.0965827	0.631832
Gusb	172.491	-0.980432	0.590356	-1.66075	0.0967644	0.632543
Rragc	1028.01	-0.571027	0.343895	-1.66047	0.09682	0.632695
2610507I01Rik	235.37	1.0339	0.623064	1.65938	0.0970391	0.633069
Atf6	1259.26	-0.551914	0.332574	-1.65952	0.0970102	0.633069
Cyth2	389.366	0.893626	0.538429	1.65969	0.0969762	0.633069
Ptprz1	28869.5	0.410925	0.247596	1.65966	0.096983	0.633069
Skp2	164.562	-1.33953	0.807652	-1.65855	0.0972074	0.633744
St6galnac3	286.838	-0.99997	0.602877	-1.65866	0.0971838	0.633744
Gm16039	448.611	-0.646657	0.390029	-1.65797	0.0973231	0.633999
Zfp169	458.109	0.736638	0.44427	1.65809	0.0973002	0.633999
Foxq1	53.3973	1.8294	1.10375	1.65744	0.0974314	0.634358
Etaa1	391.066	-0.845828	0.510435	-1.65707	0.0975046	0.634624
Gabarap	1691.79	-0.500074	0.301885	-1.65651	0.0976195	0.63516
Nfib	1963.19	-0.428771	0.25905	-1.65517	0.0978903	0.636287
Zfp108	216.125	-0.9099	0.549796	-1.65498	0.0979293	0.636329
Bdh1	269.93	0.904559	0.546827	1.65419	0.0980882	0.637149
Alg13	211.473	-1.04336	0.631033	-1.65342	0.0982449	0.637502
Camk2g	2307.37	-0.420434	0.254234	-1.65373	0.098183	0.637502
Gpd1l	2164.31	0.528026	0.319391	1.65323	0.0982844	0.637502
Ptdss2	231.721	-0.88722	0.536745	-1.65296	0.0983381	0.637502
Tigd2	271.905	1.14207	0.690888	1.65305	0.0983216	0.637502
Irf2	254.756	-0.853626	0.516637	-1.65228	0.0984784	0.637778
Mr1	138.184	1.42985	0.865339	1.65236	0.0984612	0.637778
Zfp282	111.393	1.43096	0.866154	1.65208	0.098518	0.637801
Fam98c	96.9817	1.97937	1.19846	1.65159	0.0986173	0.638043
2210408F21Rik	79.0426	-1.81471	1.09989	-1.6499	0.0989632	0.63841
Chl1	5814.45	-0.255793	0.155052	-1.64972	0.0990006	0.63841
Clstn3	3552.88	-0.345554	0.209383	-1.65034	0.098873	0.63841
Rab11fip2	2161.11	-0.403236	0.244269	-1.65079	0.0987822	0.63841
Sik1	778.255	0.693302	0.420092	1.65036	0.0988694	0.63841
Ss18l1	2183.22	0.300742	0.182285	1.64985	0.0989741	0.63841
Ubxn10	300.752	1.14619	0.694577	1.6502	0.0989027	0.63841
Naa40	165.361	-0.851932	0.516566	-1.64922	0.0991023	0.638855
Cd34	183.682	1.33323	0.808944	1.64811	0.09933	0.639688
Cnbd2	66.4241	-1.53592	0.931922	-1.64812	0.099329	0.639688
Rnf207	98.6111	2.05786	1.24874	1.64795	0.0993623	0.639688
Enho	82.3111	1.55914	0.94648	1.6473	0.099496	0.640338
Armcx5	281.168	0.833746	0.506368	1.64652	0.099656	0.640946
Ttc29	62.692	1.82782	1.11006	1.6466	0.0996409	0.640946
Pex19	947.715	0.418966	0.254559	1.64585	0.0997946	0.641204
Prr13	791.995	-0.679926	0.413114	-1.64585	0.0997938	0.641204
Tstd2	156.339	-1.05832	0.642959	-1.64602	0.0997599	0.641204
Zbtb21	632.129	0.734647	0.44653	1.64524	0.099921	0.641594
Crtc3	564.769	-0.623339	0.3792	-1.64383	0.100212	0.642268
Tcf7l1	81.8762	-1.79387	1.09124	-1.64388	0.100201	0.642268
Zfp592	1289.82	-0.703478	0.427965	-1.64377	0.100223	0.642268
Katna1	133.019	1.4227	0.865734	1.64335	0.100311	0.642426
Selm	982.154	0.485951	0.29571	1.64334	0.100313	0.642426
Ccdc107	139.746	1.17513	0.715554	1.64227	0.100534	0.642598
Col5a1	59.7435	-2.38134	1.44938	-1.64301	0.100381	0.642598
Tomm70a	2835.76	0.389475	0.237159	1.64225	0.100537	0.642598
Ppapdc1a	63.5134	1.52207	0.927273	1.64144	0.100706	0.643043
Trim16	105.287	-3.82017	2.32765	-1.64121	0.100753	0.643136
Gm12709	92.582	-1.14959	0.700623	-1.64081	0.100836	0.643355
Zc3h6	770.131	-0.540286	0.329296	-1.64073	0.100853	0.643355
Fbl	133.286	-1.00478	0.61275	-1.63979	0.10105	0.643804
Cbln4	843.778	0.754926	0.460662	1.63878	0.101258	0.644677
Arid1b	2385.83	-0.369817	0.225808	-1.63775	0.101475	0.645125
Cenpt	175.892	-1.25913	0.768699	-1.638	0.101422	0.645125
Garnl3	822.068	0.535245	0.326956	1.63705	0.101619	0.645125
Mesdc1	392.174	-0.713761	0.435977	-1.63715	0.101599	0.645125
Per2	1140.03	0.4843	0.29573	1.63765	0.101496	0.645125
Pgs1	258.377	0.911831	0.556873	1.63741	0.101544	0.645125
Rbp1	100.77	1.54565	0.944269	1.63688	0.101656	0.645125
Slitrk5	2301.03	-0.37138	0.226841	-1.63718	0.101592	0.645125
Bsg	5968.38	-0.35156	0.21487	-1.63616	0.101807	0.645648
Meg3	20825.4	-0.423357	0.258836	-1.63562	0.10192	0.646151
Cers2	771.461	-0.672768	0.411488	-1.63496	0.102057	0.646603
Sept8	845.021	0.53366	0.32645	1.63474	0.102104	0.646692
Cnnm2	546.003	-0.533955	0.326696	-1.63441	0.102173	0.646711
Tubb2b	253.617	-0.728563	0.445765	-1.63441	0.102173	0.646711
Megf9	1407.64	0.383119	0.234592	1.63313	0.102442	0.647781
Tmem243	133.876	-1.24125	0.75996	-1.63331	0.102405	0.647781
Slc14a2	244.904	1.06279	0.651151	1.63217	0.102644	0.648432
Mir568	57.2051	1.72969	1.05987	1.63198	0.102684	0.648476
Nup54	193.098	0.873367	0.535355	1.63138	0.10281	0.649061
Fbxo34	867.071	-0.595167	0.364945	-1.63084	0.102924	0.649363
Antxr1	754.604	0.706067	0.433323	1.62943	0.103223	0.650828
Cebpz	757.419	-0.525662	0.322642	-1.62924	0.103261	0.650835
Lgi1	2437.92	-0.447335	0.274668	-1.62864	0.103389	0.650835
Synpr	798.767	-0.518399	0.318283	-1.62874	0.103369	0.650835
Tceal5	621.705	-0.488691	0.300088	-1.62849	0.103421	0.650835
4930451G09Rik	97.8549	-1.92319	1.1811	-1.62831	0.103459	0.650849
A330102I10Rik	59.7739	-1.72244	1.05843	-1.62735	0.103663	0.650933
Dgka	190.334	-1.45495	0.894266	-1.62697	0.103742	0.650933
Eif5a2	936.267	-0.516237	0.317183	-1.62757	0.103616	0.650933
Gm5468	62.1669	-2.54464	1.56334	-1.6277	0.103588	0.650933
Gulp1	176.529	-1.19695	0.735529	-1.62733	0.103667	0.650933
Ier3	126.091	-1.61062	0.990057	-1.62679	0.103781	0.650933
Ralgapa2	838.781	0.613653	0.376926	1.62805	0.103515	0.650933
Spef1	80.8597	1.66395	1.02292	1.62668	0.103806	0.650933
Uhrf2	1141.5	-0.524116	0.322127	-1.62705	0.103727	0.650933
Ttll1	1148.24	0.368024	0.226345	1.62594	0.103961	0.6517
AI450353	115.548	2.09916	1.29133	1.62558	0.104039	0.651947
Plekha1	1837.31	0.322353	0.198336	1.62529	0.104101	0.65195
1110032A03Rik	723.662	0.711543	0.437915	1.62484	0.104196	0.652128
Cenpe	77.558	2.0535	1.26465	1.62376	0.104426	0.652447
Dnpep	258.234	0.767291	0.472558	1.6237	0.104441	0.652447
Nsun7	201.501	0.836117	0.514956	1.62367	0.104447	0.652447
Sfxn5	926.91	0.519555	0.31999	1.62366	0.104448	0.652447
St5	509.31	0.733629	0.451702	1.62415	0.104345	0.652447
Zswim1	784.613	0.701031	0.431804	1.62349	0.104484	0.652466
D19Ertd737e	454.353	0.70039	0.431752	1.6222	0.10476	0.65398
Zfp804b	234.859	-0.822413	0.50707	-1.62189	0.104827	0.654188
Zfp583	158.962	1.08718	0.670411	1.62166	0.104877	0.654194
Cmpk1	883.242	-0.704894	0.435213	-1.61965	0.105307	0.655878
Eif4g3	6289.26	-0.244491	0.150961	-1.61957	0.105325	0.655878
Smtn	138.773	1.59023	0.981668	1.61992	0.105249	0.655878
Ccdc81	262.048	1.19114	0.735637	1.61919	0.105406	0.656112
Erap1	147.316	-1.09495	0.676356	-1.61889	0.105471	0.656112
Rnf25	207.739	-0.953578	0.589015	-1.61894	0.105461	0.656112
Ucn3	321.752	1.35723	0.83886	1.61794	0.105675	0.656758
E030019B13Rik	67.8081	-1.65167	1.02279	-1.61486	0.10634	0.6598
Tecpr1	407.564	0.63371	0.392415	1.6149	0.106333	0.6598
Egr1	3479.24	-0.464488	0.287765	-1.61412	0.106501	0.660422
Bad	91.6038	1.32374	0.820858	1.61263	0.106824	0.661378
E030019B06Rik	79.103	1.1565	0.71698	1.61301	0.106743	0.661378
Syt2	77.3779	1.50152	0.931097	1.61263	0.106824	0.661378
Inf2	605.512	0.94836	0.588246	1.61218	0.106922	0.661436
Serpine1	60.184	1.52467	0.945753	1.61212	0.106935	0.661436
Suclg2	143.547	-0.938878	0.582328	-1.61228	0.1069	0.661436
Scfd2	142.097	1.15574	0.717189	1.61148	0.107075	0.662092
Bace2	126.563	1.94782	1.20906	1.61101	0.107177	0.662509
BC030500	552.122	-1.0446	0.648836	-1.60997	0.107405	0.662733
Pcdh7	7762.38	-0.243122	0.151016	-1.60992	0.107416	0.662733
S100a6	74.7502	1.73077	1.07503	1.60997	0.107404	0.662733
Shc3	746.062	-0.566334	0.351776	-1.60993	0.107413	0.662733
Tfdp1	408.393	-0.564094	0.350304	-1.6103	0.107333	0.662733
Jrkl	142.512	-1.16003	0.720769	-1.60944	0.10752	0.662951
Mnat1	137.726	-1.15012	0.714589	-1.60948	0.107512	0.662951
Synpo2	813.034	0.767588	0.476973	1.60929	0.107553	0.662951
Nisch	10212.5	-0.206486	0.128351	-1.60876	0.107669	0.663244
Glb1l2	74.2335	1.90253	1.18309	1.6081	0.107813	0.663714
Gpr26	175.824	-0.734002	0.456405	-1.60822	0.107786	0.663714
Atp6v1c1	2174.44	-0.336665	0.209409	-1.60769	0.107903	0.663812
Rtn4ip1	275.295	-0.917131	0.570412	-1.60784	0.10787	0.663812
Vac14	797.668	-0.727391	0.45248	-1.60756	0.107931	0.663812
Smg5	627.629	-0.64357	0.400534	-1.60678	0.108103	0.664245
Magel2	1750.4	-0.43468	0.270589	-1.60642	0.108181	0.664518
Gpr3	68.8314	1.89879	1.18276	1.6054	0.108407	0.665239
Gpr89	485.727	0.770969	0.480392	1.60487	0.108521	0.665239
Odf2	1479.03	-0.495796	0.30889	-1.60509	0.108474	0.665239
Rragd	1728.47	-0.413108	0.257365	-1.60515	0.108462	0.665239
Traf3ip2	240.115	-0.934772	0.582191	-1.60561	0.108359	0.665239
Mgst3	119.347	1.13885	0.709908	1.60423	0.108664	0.665603
Scap	1445.32	-0.37907	0.236288	-1.60427	0.108655	0.665603
Ddo	189.183	1.23684	0.771337	1.6035	0.108824	0.666231
Tm9sf1	453.02	0.853622	0.532365	1.60345	0.108835	0.666231
Nat6	316.409	1.0975	0.684648	1.60302	0.108931	0.666611
Lrrk1	89.0941	-2.39677	1.49551	-1.60265	0.109012	0.666896
2310015A10Rik	210.141	0.967489	0.604036	1.60171	0.10922	0.667929
Dapk3	221.31	-1.00636	0.628418	-1.60142	0.109283	0.667929
Zcchc7	792.773	0.751155	0.469052	1.60143	0.109281	0.667929
Golph3	3070.88	0.314321	0.196373	1.60063	0.109459	0.668468
Nrgn	2691.56	-0.384429	0.240201	-1.60044	0.1095	0.668468
Nit1	128.368	0.785567	0.491051	1.59977	0.10965	0.669126
Hdx	395.829	0.810032	0.506548	1.59912	0.109793	0.669322
Itfg3	98.9017	-1.21344	0.758869	-1.59901	0.109819	0.669322
Anp32b	1092.27	0.456841	0.286005	1.59732	0.110195	0.669617
Apba2	993.618	0.519924	0.32544	1.5976	0.110131	0.669617
Chchd6	252.517	-0.73364	0.459065	-1.59812	0.110016	0.669617
Dusp12	87.4642	-1.46141	0.915572	-1.59617	0.11045	0.669617
Ep300	6408.12	0.287113	0.179872	1.59621	0.110441	0.669617
Mettl21a	139.615	1.09848	0.687273	1.59832	0.109973	0.669617
Nacad	867.045	-0.3918	0.245415	-1.59647	0.110383	0.669617
Nfkbib	333.911	0.687401	0.430419	1.59705	0.110254	0.669617
Sstr1	665.36	0.530277	0.332167	1.59642	0.110396	0.669617
Svop	1874.51	0.434141	0.271777	1.59741	0.110174	0.669617
Zfp408	222.721	1.18849	0.744435	1.59649	0.110378	0.669617
Zic4	200.719	1.25626	0.786573	1.59713	0.110236	0.669617
9630033F20Rik	345.316	-0.827838	0.518768	-1.59578	0.110539	0.66972
Gspt2	584.02	0.63829	0.400011	1.59568	0.11056	0.66972
Glis3	144.37	0.969545	0.607712	1.5954	0.110622	0.669832
Gpr63	95.9311	-2.01796	1.26528	-1.59487	0.110741	0.670176
Nabp1	214.61	1.08249	0.678802	1.59471	0.110777	0.670176
Nfix	4643.42	0.33891	0.212545	1.59454	0.110816	0.670176
Prmt7	446.33	0.694299	0.4354	1.59462	0.110797	0.670176
Adcy6	1016.59	0.481214	0.301948	1.5937	0.111004	0.67025
Anapc16	288.829	1.0585	0.664379	1.59322	0.11111	0.67025
Brat1	67.6009	-1.1194	0.70272	-1.59295	0.111171	0.67025
Ccdc126	133.25	1.49855	0.940697	1.59302	0.111155	0.67025
Cd320	192.129	-1.18301	0.742091	-1.59416	0.110901	0.67025
Lpl	127.889	-1.14935	0.721188	-1.59369	0.111005	0.67025
Mat2b	581.145	0.51445	0.322923	1.5931	0.111137	0.67025
Sephs2	288.388	0.676255	0.424433	1.59331	0.11109	0.67025
Snapc2	309.868	0.73206	0.459627	1.59273	0.111221	0.670345
Chtf8	928.28	-0.640943	0.402538	-1.59225	0.111328	0.670778
Ndufb5	656.118	-0.510318	0.320825	-1.59064	0.11169	0.672111
Rbm11	250.444	-1.4009	0.880789	-1.59051	0.111721	0.672111
BC027231	456.464	-0.922932	0.580494	-1.58991	0.111856	0.672406
Fam3a	196.594	-1.12883	0.710005	-1.58989	0.11186	0.672406
Trmt112	367.572	0.631553	0.397245	1.58983	0.111873	0.672406
Tmem208	157.526	1.11494	0.701565	1.58922	0.112011	0.672823
Lage3	55.8914	-1.72386	1.08483	-1.58905	0.112048	0.67284
Rasgrp4	108.156	-1.93392	1.21769	-1.58819	0.112244	0.673395
Rtkn	236.395	-0.837396	0.527226	-1.5883	0.112217	0.673395
Mt2	795.516	0.501177	0.315847	1.58677	0.112564	0.674489
Siglech	178.108	1.56809	0.988447	1.58642	0.112643	0.674756
Qpctl	245.786	-1.01739	0.641393	-1.58621	0.112691	0.674836
Jund	1243.11	-0.532102	0.335488	-1.58605	0.112727	0.674844
Efcab6	112.614	1.22778	0.77426	1.58574	0.112797	0.675057
Rhbdd1	172.347	-1.15681	0.729596	-1.58555	0.112841	0.675113
Zranb3	125.033	1.6937	1.06836	1.58534	0.11289	0.67514
Kif5b	7495.95	0.259325	0.163659	1.58455	0.113069	0.675648
Psmg2	105.078	-1.20864	0.762959	-1.58414	0.113161	0.675785
Ssh2	3099.97	0.459165	0.289825	1.58429	0.113129	0.675785
Cckbr	370.808	-0.596576	0.376657	-1.58387	0.113223	0.675906
D1Ertd622e	366.455	-0.666472	0.420872	-1.58355	0.113296	0.675906
Smarcd1	1805.49	0.40794	0.257628	1.58345	0.113319	0.675906
Wnk4	56.1307	2.1199	1.33872	1.58353	0.1133	0.675906
Acp2	1558.98	-0.352831	0.2229	-1.58291	0.113442	0.67615
Arhgap31	983.773	-0.747998	0.4725	-1.58307	0.113406	0.67615
Igsf11	1014.32	0.654431	0.413487	1.58271	0.113487	0.67615
Peg10	12810	-0.230694	0.145763	-1.58266	0.113499	0.67615
Tmeff2	2159.72	-0.383887	0.242613	-1.5823	0.113581	0.676434
Map3k7cl	58.5189	-3.91434	2.47464	-1.58178	0.1137	0.676936
Ascc1	294.79	0.6957	0.439878	1.58158	0.113746	0.677008
Prdx4	134.315	1.04032	0.657836	1.58142	0.113781	0.67701
Fut8	786.749	-0.467877	0.295913	-1.58113	0.113848	0.677106
Ccdc40	271.775	0.933545	0.59069	1.58043	0.114008	0.677428
Ddx1	1646.65	-0.376253	0.238121	-1.58009	0.114086	0.677428
Phospho2	401.096	0.765613	0.484687	1.5796	0.114198	0.677428
Plod1	211.662	0.98371	0.622696	1.57976	0.114162	0.677428
Smarcd3	587.21	0.82679	0.523346	1.57981	0.114149	0.677428
Timmdc1	301.977	-0.866747	0.548684	-1.57968	0.114179	0.677428
Wdr83	109.611	1.52999	0.968042	1.5805	0.113992	0.677428
Scamp4	780.218	0.606962	0.384306	1.57937	0.114251	0.677537
Myl6	390.928	0.554039	0.350957	1.57865	0.114416	0.678135
Zfp280d	1613.61	-0.413043	0.261672	-1.57848	0.114456	0.678135
Ppl	74.3235	1.6056	1.01733	1.57824	0.114509	0.678246
Gpr107	385.811	-0.677077	0.429232	-1.57741	0.1147	0.678964
Suv39h2	141.998	-1.31766	0.83567	-1.57677	0.114849	0.679021
Tmem11	217.971	0.994594	0.630749	1.57685	0.114831	0.679021
Wdr65	250.101	0.854431	0.541851	1.57687	0.114824	0.679021
Olig2	324.97	-0.913003	0.579182	-1.57637	0.114941	0.679075
Vwa5b2	614.6	-0.812378	0.515364	-1.57632	0.114953	0.679075
Ntsr2	609.695	-0.511263	0.32452	-1.57544	0.115154	0.679183
Ruvbl2	483.6	0.629914	0.399831	1.57545	0.115152	0.679183
Slc29a2	262.989	0.738676	0.468821	1.5756	0.115117	0.679183
Tmem246	731.369	-0.5583	0.354359	-1.57552	0.115137	0.679183
Mfsd2a	320.514	0.819099	0.520212	1.57455	0.115361	0.680196
St8sia5	216.534	-0.951985	0.604838	-1.57395	0.115499	0.680601
A230046K03Rik	1499.37	0.428503	0.272277	1.57378	0.115539	0.680634
Scamp3	600.848	0.512219	0.325586	1.57322	0.115667	0.681183
Phc1	1197	-0.538707	0.342459	-1.57305	0.115706	0.681208
Mrps30	357.303	-0.677019	0.430445	-1.57283	0.115757	0.681302
Pex14	484.703	-0.679316	0.432003	-1.57248	0.115839	0.681577
Matn2	363.694	0.97722	0.621765	1.57169	0.116023	0.682047
Mfsd4	630.288	-0.689459	0.438659	-1.57174	0.11601	0.682047
Riok3	1323.24	0.458512	0.291695	1.57189	0.115976	0.682047
Mir186	51.8925	1.42625	0.907566	1.57151	0.116063	0.682077
Rnaseh2b	243.588	-0.726961	0.462896	-1.57046	0.116307	0.682688
Gar1	226.671	1.04262	0.664018	1.57017	0.116376	0.682887
Pgrmc2	1296.86	-0.459043	0.292389	-1.56997	0.116422	0.682951
Csk	152.826	1.07698	0.686522	1.56875	0.116707	0.683597
Fignl2	65.0119	2.46533	1.57151	1.56876	0.116704	0.683597
Mrpl3	687.834	-0.589497	0.375751	-1.56885	0.116683	0.683597
Stard13	502.667	-0.645146	0.411317	-1.56849	0.116767	0.683744
Trhr	563.138	0.698871	0.445619	1.56832	0.116807	0.683776
Pcf11	1615.35	-0.448466	0.286208	-1.56692	0.117133	0.685201
Pde9a	290.283	0.982657	0.627224	1.56667	0.117191	0.685201
Zscan18	621.311	-0.814686	0.520007	-1.56668	0.117189	0.685201
Anxa7	774.688	-0.479224	0.305955	-1.56632	0.117273	0.685261
Fam131b	716.584	-0.663061	0.423347	-1.56623	0.117294	0.685261
Efhd1	210.183	1.46195	0.93405	1.56517	0.117543	0.68565
Lama2	491.108	0.75263	0.480925	1.56496	0.117591	0.685697
A230057D06Rik	369.396	0.770738	0.492591	1.56466	0.117663	0.685705
Rapgefl1	1704.47	0.440976	0.281917	1.56421	0.117769	0.685944
Zfp688	56.0943	-1.48652	0.950346	-1.56419	0.117774	0.685944
Efhd2	2984.17	0.40018	0.255962	1.56343	0.11795	0.686563
3110082I17Rik	157.151	1.57845	1.01027	1.56241	0.118192	0.687358
Larp4b	2164.09	0.3293	0.210855	1.56174	0.11835	0.688068
Rassf10	73.3069	1.8289	1.1715	1.56116	0.118486	0.688275
Ube2b	2331.57	-0.345922	0.221583	-1.56114	0.118491	0.688275
Usp24	5332.97	0.291169	0.186481	1.56138	0.118433	0.688275
4831440E17Rik	84.6797	1.7573	1.12601	1.56064	0.118608	0.688751
Lrrc1	475.408	0.878176	0.562756	1.56049	0.118644	0.688754
Lrsam1	254.254	0.74386	0.476939	1.55965	0.118842	0.689289
Mrpl41	384.291	0.877772	0.562704	1.55992	0.118779	0.689289
Ntmt1	90.9996	1.20467	0.772329	1.55979	0.118809	0.689289
Lysmd3	262.326	-0.746322	0.478585	-1.55944	0.118893	0.689384
Zfp827	1739.4	0.365627	0.234498	1.55919	0.118952	0.68952
Selo	89.8251	-1.34797	0.864701	-1.55889	0.119023	0.689726
Gtf2h4	79.5444	1.5051	0.965669	1.55861	0.11909	0.689819
Tada3	660.331	-0.668341	0.42883	-1.55852	0.11911	0.689819
Kcnj12	142.532	1.17511	0.754611	1.55724	0.119413	0.690551
Sntg1	996	-0.612304	0.393098	-1.55764	0.119319	0.690551
Ctnnbip1	274.556	-1.00645	0.646713	-1.55626	0.119647	0.691253
Ehd1	381.31	0.932884	0.599487	1.55614	0.119675	0.691253
Col1a2	231.405	0.851032	0.547326	1.55489	0.119972	0.692355
Prr18	706.183	0.751143	0.483065	1.55495	0.119958	0.692355
Xkr8	322.367	0.843401	0.542357	1.55506	0.119931	0.692355
Gdf10	69.2702	1.64938	1.061	1.55455	0.120053	0.692618
Rnf167	658.932	-0.576382	0.370991	-1.55363	0.120273	0.69368
Zfp942	110.951	1.05823	0.681201	1.55348	0.120308	0.69368
Crmp1	2104.62	-0.352554	0.227139	-1.55215	0.120626	0.694522
Dclk3	645.119	0.545215	0.35127	1.55213	0.120632	0.694522
Myo5b	466.125	-0.745945	0.480545	-1.55229	0.120593	0.694522
Tk2	215.328	1.10434	0.711281	1.5526	0.120518	0.694522
2610316D01Rik	159.527	-1.16687	0.752748	-1.55015	0.121106	0.695063
Bri3bp	2233.23	-0.315395	0.203376	-1.5508	0.120951	0.695063
Inip	174.106	-0.982946	0.633639	-1.55127	0.120836	0.695063
Lhx8	87.433	-1.82728	1.1785	-1.55051	0.121019	0.695063
Lmf2	410.789	-1.02942	0.664099	-1.5501	0.121117	0.695063
Ndufb10	627.684	0.652324	0.420716	1.55051	0.12102	0.695063
Recql5	212.647	1.01257	0.653183	1.55021	0.121091	0.695063
Map2k1	2564.22	0.355374	0.22939	1.54922	0.12133	0.696081
Acbd5	1173.62	0.484333	0.312678	1.54899	0.121385	0.696194
Mplkip	186.882	0.846133	0.546382	1.54861	0.121476	0.696507
Pih1d1	122.69	-1.42613	0.921243	-1.54805	0.12161	0.696667
Tbkbp1	670.023	0.544953	0.351994	1.54819	0.121577	0.696667
Elovl1	86.322	1.85851	1.20069	1.54787	0.121653	0.696709
Neb	148.729	1.21107	0.782579	1.54753	0.121735	0.696729
Uap1	295.44	0.832966	0.538347	1.54727	0.121799	0.696729
A730017C20Rik	3991.38	-0.427323	0.276208	-1.54711	0.121838	0.696732
Pomt1	182.23	1.16986	0.756297	1.54682	0.121907	0.696732
Zfp94	131.645	1.07768	0.696693	1.54685	0.1219	0.696732
Tbrg4	641.469	0.787847	0.509436	1.54651	0.121982	0.696956
Phb2	522	0.705104	0.456069	1.54605	0.122093	0.697391
Galnt2	512.65	-0.727397	0.470672	-1.54544	0.122239	0.697487
Hs3st2	315.978	0.969688	0.627328	1.54574	0.122167	0.697487
Mogs	157.742	1.02291	0.661792	1.54567	0.122183	0.697487
Sqrdl	50.1342	-2.36445	1.53001	-1.54539	0.122253	0.697487
Jpx	153.817	-1.50694	0.975458	-1.54485	0.122382	0.697492
Pex10	249.037	0.891902	0.577296	1.54496	0.122355	0.697492
Brd2	2617.36	-0.364162	0.235811	-1.54429	0.122517	0.697944
Cd33	137.481	-1.35192	0.875957	-1.54336	0.122743	0.698004
Ermp1	1435.38	0.413253	0.267714	1.54363	0.122677	0.698004
Kif3c	2421.23	-0.346088	0.224168	-1.54388	0.122618	0.698004
Mttp	304.281	-0.707247	0.458231	-1.54343	0.122727	0.698004
Pllp	247.925	-0.963769	0.62445	-1.54339	0.122736	0.698004
Sirt1	525.718	-0.586267	0.3799	-1.54321	0.122779	0.698004
Znrf1	2257.13	0.454486	0.294529	1.5431	0.122808	0.698004
Tial1	2462.86	-0.35847	0.232468	-1.54202	0.123069	0.699056
Eno4	178.817	-1.16144	0.753452	-1.54148	0.123199	0.699376
Srek1ip1	428.358	0.681075	0.441933	1.54112	0.123286	0.699376
Tbcd	490.114	-0.537794	0.348974	-1.54107	0.123299	0.699376
Ap5z1	209.323	0.793426	0.515163	1.54015	0.123525	0.700085
Gle1	486.664	-0.6695	0.434749	-1.53997	0.123568	0.700085
Zfp85	91.0666	-1.24951	0.811207	-1.54031	0.123485	0.700085
Cox16	299.067	-0.904986	0.587835	-1.53952	0.123677	0.700095
Mospd1	193.2	-0.952833	0.618827	-1.53974	0.123623	0.700095
Slc25a47	60.322	-2.37668	1.54373	-1.53957	0.123664	0.700095
Gm14420	99.7735	1.09558	0.711817	1.53914	0.123771	0.700427
Cep95	245.572	0.821464	0.533871	1.5387	0.123879	0.70063
Fcer1g	95.6755	1.47898	0.961186	1.53871	0.123876	0.70063
Tmem209	400.901	0.651798	0.423687	1.53839	0.123952	0.700842
B4galt3	404.689	-0.572722	0.372467	-1.53765	0.124135	0.701297
Parvb	735.646	0.590246	0.383886	1.53755	0.124158	0.701297
Raly	202.586	-0.849277	0.552378	-1.53749	0.124172	0.701297
Tmem50a	703.757	-0.53097	0.345364	-1.53742	0.124191	0.701297
Ypel3	1046.28	-0.459619	0.298972	-1.53733	0.124212	0.701297
Rapgef6	2819.88	-0.373005	0.242677	-1.53704	0.124283	0.701498
Tac1	919.933	0.507858	0.330612	1.53611	0.12451	0.702576
Traip	75.188	-1.25542	0.817738	-1.53524	0.124725	0.70338
Plekha2	191.023	1.24095	0.808408	1.53505	0.124771	0.703435
Zfp111	426.28	0.76902	0.501141	1.53454	0.124898	0.703949
Pcdha5	121.173	-1.34368	0.876046	-1.5338	0.125079	0.704162
Mrps35	93.0369	-1.04058	0.678774	-1.53303	0.125269	0.705023
Ccdc32	344.246	-0.728601	0.475563	-1.53208	0.125502	0.706073
Sbf1	2341.74	-0.381025	0.248738	-1.53183	0.125563	0.706073
Ankrd54	127.374	1.10144	0.719166	1.53156	0.125632	0.706254
4931406C07Rik	395.89	1.00272	0.654851	1.53122	0.125716	0.70629
Aff3	2233.24	0.427164	0.27897	1.53122	0.125716	0.70629
Kansl1l	719.441	-0.454324	0.296732	-1.53109	0.125746	0.70629
Sox8	712.213	0.650978	0.425359	1.53042	0.125913	0.707022
4930529M08Rik	86.1463	1.82315	1.19181	1.52973	0.126083	0.707166
Nr4a2	96.6494	-1.71711	1.12247	-1.52976	0.126075	0.707166
Psma6	1077.53	-0.489726	0.320091	-1.52996	0.126027	0.707166
Ttc26	253.887	1.07918	0.705867	1.52887	0.126297	0.708162
Il17ra	85.5126	1.37054	0.897064	1.52781	0.12656	0.708465
Slc25a32	230.44	0.868789	0.568645	1.52782	0.126556	0.708465
Vps8	585.223	0.621702	0.406802	1.52827	0.126446	0.708465
Lrrc10b	216.425	1.31828	0.863088	1.5274	0.126661	0.708576
B4galt6	5788.28	-0.231229	0.151437	-1.5269	0.126785	0.708608
Fer1l5	55.1464	-1.50325	0.984601	-1.52676	0.12682	0.708608
Fgf10	116.932	-1.31122	0.858679	-1.52702	0.126757	0.708608
Golph3l	481.198	0.753176	0.493352	1.52665	0.126848	0.708608
Tmem80	94.0818	-1.37786	0.902729	-1.52632	0.126929	0.708656
Kbtbd7	1169.59	-0.579706	0.379972	-1.52566	0.127096	0.709228
Syt9	571.718	-0.567675	0.372094	-1.52562	0.127104	0.709228
Rnaseh2a	100.099	-1.24141	0.814157	-1.52478	0.127315	0.709799
Nr4a1	410.94	-0.731021	0.479482	-1.52461	0.127357	0.709832
Nucb1	777.631	-0.510509	0.334929	-1.52423	0.127451	0.710154
Aldh2	369.801	-0.82597	0.542171	-1.52345	0.127646	0.710632
Zfp958	149.307	-0.902476	0.593147	-1.52151	0.128133	0.712734
Rspry1	652.188	-0.565495	0.371878	-1.52065	0.128348	0.713452
Tmcc2	1903.12	0.455716	0.299736	1.52039	0.128413	0.713477
Ngf	55.3579	1.89529	1.24694	1.51995	0.128523	0.71348
Vti1b	1159.16	0.37998	0.249979	1.52005	0.128499	0.71348
Wdr60	552.163	0.749489	0.493043	1.52013	0.128478	0.71348
B3galt6	156.875	0.88288	0.58151	1.51826	0.12895	0.713717
Fbxw17	87.1336	1.41854	0.934353	1.5182	0.128964	0.713717
Gm20199	183.24	-1.02397	0.674402	-1.51834	0.128928	0.713717
Pin1	513.986	-0.652107	0.42922	-1.51928	0.128691	0.713717
Ppp6r1	947.828	0.446175	0.293899	1.51813	0.128983	0.713717
Rab11fip4	862.318	-0.426835	0.280932	-1.51935	0.128674	0.713717
Rbm27	2724.37	-0.292948	0.192918	-1.51851	0.128886	0.713717
Syn3	1945.94	-0.334753	0.220498	-1.51817	0.128972	0.713717
Timp4	243.799	-1.11157	0.732104	-1.51832	0.128934	0.713717
5330417C22Rik	1028.46	-0.575552	0.379238	-1.51765	0.129102	0.714059
Snhg4	67.2959	1.12724	0.742841	1.51747	0.129149	0.714119
4933424G05Rik	823.769	2.22392	1.4658	1.51721	0.129213	0.714271
Unk	547.673	0.694124	0.457602	1.51687	0.129299	0.714542
Obsl1	197.406	-1.03654	0.683611	-1.51627	0.12945	0.715176
Abcb1b	52.0462	-1.86128	1.22777	-1.51598	0.129524	0.715179
Rlf	1252.89	-0.415266	0.273925	-1.51599	0.129523	0.715179
2010111I01Rik	399.11	0.65562	0.433075	1.51387	0.130058	0.715303
Ccdc124	295.064	0.581402	0.383575	1.51574	0.129584	0.715303
Dync1li1	1117.02	-0.367713	0.242723	-1.51495	0.129784	0.715303
Eif4e2	823.346	0.501944	0.331535	1.514	0.130026	0.715303
Galnt14	51.0308	1.36541	0.901862	1.51399	0.130028	0.715303
Gna13	1925.36	0.343035	0.226541	1.51423	0.129967	0.715303
Hipk4	560.088	-0.554171	0.365989	-1.51417	0.129982	0.715303
Lyn	187.914	1.21649	0.803249	1.51446	0.129908	0.715303
Med12l	2321.57	-0.342132	0.225971	-1.51406	0.130012	0.715303
Rab15	1148.82	0.483148	0.318926	1.51492	0.129792	0.715303
Zfp791	149.885	1.14577	0.756255	1.51506	0.129758	0.715303
Sdhd	767.663	0.546931	0.361333	1.51365	0.130116	0.715416
Syngr2	125.08	-1.47065	0.971939	-1.51311	0.130252	0.715966
Anp32a	2382.64	0.288395	0.190708	1.51224	0.130474	0.716781
Fbxo11	3396.38	-0.261297	0.172787	-1.51225	0.13047	0.716781
Fmnl1	718.717	-0.465964	0.308175	-1.51201	0.130531	0.716814
Farp2	151.793	-0.942697	0.623773	-1.51128	0.130717	0.716861
Gm16982	85.7233	-2.08312	1.37811	-1.51158	0.130641	0.716861
Polb	372.25	0.821908	0.543885	1.51118	0.130743	0.716861
Sdcbp	3032.26	-0.309875	0.204979	-1.51174	0.130601	0.716861
Zfp800	512.221	0.493042	0.326265	1.51117	0.130745	0.716861
Phactr3	1238.91	0.560592	0.371004	1.51102	0.130784	0.716876
Tdrp	891.347	0.391418	0.259075	1.51083	0.130832	0.716938
Muc6	250.526	-0.871516	0.577038	-1.51033	0.13096	0.717236
Actn1	1013.57	0.479661	0.317723	1.50968	0.131124	0.717316
Ciz1	953.168	-0.49049	0.324904	-1.50965	0.131133	0.717316
Gm4944	70.2501	-1.04022	0.689041	-1.50966	0.13113	0.717316
Txn1	498.671	0.522139	0.345873	1.50963	0.131139	0.717316
Sucla2	907.838	0.432442	0.286549	1.50914	0.131263	0.71769
Gnai3	909.843	0.531601	0.352515	1.50802	0.131549	0.71879
Rtn4rl1	389.856	-0.845773	0.560887	-1.50792	0.131575	0.71879
Chka	576.746	-0.667447	0.442726	-1.50758	0.131661	0.71906
Meis2	2022.34	-0.473739	0.314459	-1.50652	0.131934	0.72015
Scarb1	231.912	1.10344	0.732392	1.50662	0.131908	0.72015
Aloxe3	129.402	1.27809	0.848885	1.50561	0.132167	0.720492
Btf3	436.876	0.57121	0.379304	1.50594	0.132082	0.720492
Fam216a	919.355	-0.45813	0.304277	-1.50563	0.132162	0.720492
Zfp553	413.897	-0.791509	0.525571	-1.506	0.132068	0.720492
Egln3	56.1038	2.35739	1.56661	1.50477	0.132384	0.720569
Hcn3	402.041	-0.85612	0.568786	-1.50517	0.132281	0.720569
Htr1b	147.791	-0.983324	0.653459	-1.5048	0.132376	0.720569
Stox2	10241.5	-0.273963	0.182039	-1.50496	0.132333	0.720569
Trim45	211.673	0.97258	0.646386	1.50464	0.132416	0.720569
9530068E07Rik	1861.33	-0.377008	0.250828	-1.50305	0.132825	0.721495
Arl8a	3192.19	-0.380576	0.253239	-1.50283	0.132882	0.721495
[truncated: 10,444 more rows]

## Sheet: Male vs Female
	baseMean	log2FoldChange	lfcSE	stat	pvalue	padj					baseMean	log2FoldChange	lfcSE	stat	pvalue
Ddx3y	583.793	10.5345	0.610063	17.2679	8.20494e-67	1.41986e-62				Kdm5d	785.548	12.3328	0.780965	15.7918	3.54355e-56
Kdm5d	785.548	12.3328	0.780965	15.7918	3.54355e-56	3.06605e-52				Uty	339.163	11.2348	0.783464	14.3399	1.23223e-46
Uty	339.163	11.2348	0.783464	14.3399	1.23223e-46	7.10794e-43				Ddx3y	583.793	10.5345	0.610063	17.2679	8.20494e-67
Eif2s3y	331.437	9.9414	0.777547	12.7856	1.97344e-37	8.53759e-34				Eif2s3y	331.437	9.9414	0.777547	12.7856	1.97344e-37
Xist	19487.8	-8.69357	0.845769	-10.2789	8.77261e-25	3.0362e-21				Mrvi1	92.7844	4.36037	1.39654	3.12227	0.00179463
Ddx3x	4342.27	-0.646353	0.115387	-5.60162	2.12358e-08	1.46994e-05				Col5a1	59.7435	4.07101	1.07673	3.78089	0.000156271
Oxr1	3161.41	0.630019	0.121832	5.17122	2.32574e-07	0.000154796				Cmtm8	106.128	3.60146	1.36588	2.63674	0.00837074
Rimbp3	87.4979	-3.15411	0.652125	-4.83666	1.32039e-06	0.00084627				Gal3st1	72.358	3.52843	0.786344	4.48713	7.21897e-06
Chmp3	815.757	-0.665157	0.145423	-4.57394	4.78635e-06	0.00295814				Gpr4	82.4337	3.22102	0.910786	3.53652	0.00040543
Gal3st1	72.358	3.52843	0.786344	4.48713	7.21897e-06	0.00430773				Bank1	59.8494	3.18499	1.15496	2.75765	0.00582187
Cntnap3	326.269	-1.40014	0.313537	-4.46564	7.98312e-06	0.00445638				Mettl1	63.4029	2.815	0.936343	3.00638	0.00264376
Tbx18	50.321	-5.14251	1.15039	-4.47021	7.81413e-06	0.00445638				Slc9a2	93.2852	2.61474	0.744572	3.51174	0.000445185
Sec14l3	195.809	-1.85839	0.425209	-4.37055	1.23935e-05	0.00670219				Col27a1	94.7985	2.5518	0.906669	2.81448	0.00488566
Rasip1	144.11	-1.71682	0.394059	-4.35675	1.32008e-05	0.00692241				Tert	73.1148	2.54823	0.769658	3.31086	0.000930088
Hdac5	5075.85	0.961339	0.221177	4.34647	1.38349e-05	0.00704153				Uba7	82.7395	2.39253	0.854392	2.80027	0.00510592
Ppp1r17	56.7076	-3.25914	0.757366	-4.30325	1.68307e-05	0.00787177				Cxcr4	82.7252	2.34575	0.766644	3.05977	0.00221508
Pdgfd	75.9387	-4.65339	1.0882	-4.27624	1.90076e-05	0.00865598				Col8a1	81.8723	2.34423	0.604917	3.87529	0.000106497
Slc52a2	159.902	1.5379	0.364065	4.22425	2.39737e-05	0.0106376				Kcng1	114.589	2.30275	0.73188	3.14634	0.00165325
Nfix	4643.42	0.64319	0.153438	4.19185	2.76688e-05	0.0116783				Adamtsl4	74.2126	2.27932	0.704842	3.23381	0.00122152
Mtmr1	684.425	-0.822675	0.197421	-4.16711	3.08479e-05	0.0125607				Dph2	103.04	2.14755	0.594847	3.61025	0.000305897
Psenen	313.812	-0.899043	0.216158	-4.1592	3.1937e-05	0.0125607				Spata9	170.14	2.13484	0.643677	3.31664	0.000911077
Nup155	1248.95	-0.659573	0.162293	-4.06409	4.82204e-05	0.0181403				Ddr2	105.217	2.12615	0.667881	3.18343	0.00145543
Sar1b	635.847	0.905401	0.228004	3.97098	7.15762e-05	0.0263538				3110040N11Rik	117.692	2.08377	0.547315	3.80727	0.000140511
Pycard	71.2612	-3.77053	0.959691	-3.9289	8.53357e-05	0.0307653				Ahr	183.044	2.05086	0.537236	3.81743	0.000134849
1110001J03Rik	180.917	1.1797	0.300912	3.9204	8.84004e-05	0.0312198				Slc25a20	130.938	1.93146	0.591815	3.26363	0.00109996
Col8a1	81.8723	2.34423	0.604917	3.87529	0.000106497	0.036136				Sec14l2	58.4724	1.91494	0.738734	2.5922	0.00953654
Msantd1	107.246	-2.54678	0.66324	-3.8399	0.000123083	0.0409607				Apln	69.3771	1.90371	0.666068	2.85813	0.00426145
Eif2s3x	396.3	-1.05398	0.274854	-3.8347	0.000125717	0.0410479				Ggh	100.315	1.89221	0.677878	2.79137	0.00524858
3110040N11Rik	117.692	2.08377	0.547315	3.80727	0.000140511	0.0422274				Mitf	50.139	1.7608	0.64638	2.7241	0.00644772
Ahr	183.044	2.05086	0.537236	3.81743	0.000134849	0.0422274				Ifitm10	159.157	1.74127	0.4929	3.5327	0.000411343
Col15a1	64.9241	-3.23626	0.848505	-3.81408	0.000136692	0.0422274				Cldn10	85.1065	1.73253	0.574938	3.01343	0.00258315
Rspry1	652.188	-1.01594	0.267264	-3.80124	0.000143971	0.0422274				Rhbdd3	57.8051	1.68263	0.649959	2.58883	0.00963033
Znfx1	831.06	0.595041	0.156536	3.80131	0.000143933	0.0422274				Zfp428	96.7402	1.66519	0.499847	3.33139	0.000864129
Col5a1	59.7435	4.07101	1.07673	3.78089	0.000156271	0.0443322				Igf1	65.0354	1.66345	0.571717	2.90957	0.00361922
Ring1	545.252	1.28907	0.340777	3.78275	0.000155103	0.0443322				Fitm2	144.017	1.6559	0.610463	2.71252	0.00667729
Tmem175	657.321	-1.09816	0.29082	-3.77609	0.000159312	0.0444659				Scarf2	82.5388	1.64047	0.513306	3.19589	0.00139401
Kdm5c	1297.05	-0.611762	0.168625	-3.62794	0.000285691	0.0768954				St8sia5	216.534	1.55968	0.454471	3.43185	0.000599478
Bcl9l	1260.04	0.835333	0.230855	3.61842	0.000296404	0.0777162				Ptp4a3	149.039	1.54385	0.528889	2.91904	0.00351116
Dph2	103.04	2.14755	0.594847	3.61025	0.000305897	0.0778462				Slc52a2	159.902	1.5379	0.364065	4.22425	2.39737e-05
Ksr2	3517.25	0.511502	0.141567	3.61314	0.000302516	0.0778462				Zfp58	132.065	1.4902	0.547423	2.72221	0.00648463
Grb10	4195.74	-0.400165	0.111241	-3.59728	0.000321558	0.0806458				Syndig1	125.816	1.47222	0.534989	2.75188	0.00592547
Gpatch1	466.296	-0.997008	0.280497	-3.55444	0.00037879	0.0923233				Mcur1	196.725	1.45977	0.458115	3.18648	0.00144018
Gpr4	82.4337	3.22102	0.910786	3.53652	0.00040543	0.097396				Peo1	126.218	1.44047	0.509914	2.82492	0.00472917
Ifitm10	159.157	1.74127	0.4929	3.5327	0.000411343	0.097396				Abhd14a	198.75	1.43356	0.522869	2.74171	0.00611199
Sept10	101.662	-2.02019	0.573332	-3.5236	0.000425732	0.0982305				Lace1	195.607	1.39474	0.53376	2.61304	0.00897404
Adap1	589.664	-0.722875	0.205565	-3.51653	0.000437224	0.0995547				Cand2	124.324	1.3923	0.52317	2.66129	0.00778428
Slc9a2	93.2852	2.61474	0.744572	3.51174	0.000445185	0.0997598				Bok	161.065	1.38654	0.473196	2.93016	0.00338789
Ccdc71	614.45	0.675175	0.193504	3.48921	0.000484449	0.105968				Elovl2	225.691	1.36613	0.463698	2.94616	0.00321751
H13	1548.07	0.718658	0.2062	3.48525	0.000491673	0.105968				Casz1	234.023	1.36601	0.52661	2.59397	0.00948759
Mecom	79.7729	-2.91168	0.835992	-3.4829	0.000496007	0.105968				Tmem161a	344.428	1.30441	0.477815	2.72994	0.00633455
Prrc2a	15076	0.452969	0.130355	3.47488	0.000511082	0.106558				Ring1	545.252	1.28907	0.340777	3.78275	0.000155103
Pwp2	293.035	-1.12714	0.324347	-3.4751	0.000510664	0.106558				Greb1	403.884	1.26773	0.395404	3.20616	0.00134517
Asf1a	283.23	-0.925969	0.269587	-3.43476	0.000593069	0.120628				Klhdc1	230.008	1.24174	0.434932	2.85502	0.00430342
St8sia5	216.534	1.55968	0.454471	3.43185	0.000599478	0.120628				Fam174b	256.517	1.19422	0.38597	3.09409	0.00197417
Kif11	94.8196	-1.87004	0.546568	-3.42142	0.000622959	0.123912				Cckar	333.791	1.18964	0.377226	3.15367	0.00161233
Usp6nl	899.596	0.624009	0.182605	3.41725	0.000632566	0.124393				Ptpn21	277.123	1.18943	0.411281	2.89202	0.00382774
Arsa	287.854	1.13663	0.335598	3.38688	0.000706923	0.132971				1110001J03Rik	180.917	1.1797	0.300912	3.9204	8.84004e-05
Maneal	780.173	0.711836	0.209958	3.39038	0.000697966	0.132971				Spef2	335.354	1.17534	0.39506	2.97509	0.00292899
Tacr1	874.585	0.887105	0.261892	3.38729	0.000705866	0.132971				Gmpr2	233.994	1.14568	0.394807	2.90188	0.0037093
Fam222b	2008.03	0.631365	0.187145	3.37368	0.000741712	0.136546				Arsa	287.854	1.13663	0.335598	3.38688	0.000706923
Zfp428	96.7402	1.66519	0.499847	3.33139	0.000864129	0.151304				Tonsl	202.706	1.13089	0.435967	2.59398	0.00948707
1700110C19Rik	71.4542	-3.46034	1.04246	-3.31941	0.000902089	0.156101				Mrps24	223.131	1.11986	0.342945	3.26543	0.00109299
Spata9	170.14	2.13484	0.643677	3.31664	0.000911077	0.156101				Zfp442	127.308	1.10473	0.405256	2.72601	0.00641049
Tert	73.1148	2.54823	0.769658	3.31086	0.000930088	0.156264				Mrpl15	292.6	1.00964	0.3595	2.80845	0.00497809
Ddx52	410.818	0.790331	0.238986	3.30701	0.000942972	0.156905				Fam211b	423.687	0.980107	0.353199	2.77494	0.00552115
Gas2l1	964.488	0.663223	0.201261	3.29534	0.000983042	0.162015				Hdac5	5075.85	0.961339	0.221177	4.34647	1.38349e-05
Fam135b	986.998	-0.875411	0.267065	-3.2779	0.00104583	0.166038				Alkbh1	380.645	0.955637	0.334311	2.85853	0.00425615
Slc20a1	872.268	-0.745119	0.227306	-3.27804	0.0010453	0.166038				Rhou	769.573	0.952718	0.335531	2.83943	0.00451936
Wee1	661.196	0.881719	0.268965	3.2782	0.00104473	0.166038				Ganc	245.198	0.908839	0.3499	2.59743	0.0093925
Mrps24	223.131	1.11986	0.342945	3.26543	0.00109299	0.171484				Sar1b	635.847	0.905401	0.228004	3.97098	7.15762e-05
Slc25a20	130.938	1.93146	0.591815	3.26363	0.00109996	0.171484				Pold2	325.238	0.894691	0.340591	2.62688	0.00861723
Arg2	120.319	-2.08712	0.641909	-3.25143	0.00114826	0.175282				Gyk	209.396	0.893157	0.323605	2.76002	0.00577976
Colgalt2	77.6468	-1.90263	0.584682	-3.25413	0.00113741	0.175282				Tacr1	874.585	0.887105	0.261892	3.38729	0.000705866
Mrm1	50.1247	-3.21677	0.991357	-3.24482	0.00117525	0.17685				Wee1	661.196	0.881719	0.268965	3.2782	0.00104473
Sema4b	479.093	-1.16259	0.359134	-3.23722	0.00120702	0.178525				Pi4kb	646.418	0.867538	0.334936	2.59016	0.00959301
Adamtsl4	74.2126	2.27932	0.704842	3.23381	0.00122152	0.179139				Tbc1d20	523.889	0.845531	0.270768	3.12271	0.00179193
Kdm6a	1671.53	-0.610208	0.189141	-3.22621	0.00125442	0.182418				Adam17	395.76	0.842818	0.315734	2.66939	0.0075989
Greb1	403.884	1.26773	0.395404	3.20616	0.00134517	0.187727				Bcl9l	1260.04	0.835333	0.230855	3.61842	0.000296404
Srfbp1	323.375	-1.17447	0.366135	-3.20775	0.00133777	0.187727				Mis12	464.587	0.818467	0.270247	3.02859	0.00245697
Scarf2	82.5388	1.64047	0.513306	3.19589	0.00139401	0.192987				Tbl2	621.575	0.81359	0.310898	2.6169	0.00887327
Marveld3	52.3792	-3.44655	1.08138	-3.18717	0.00143673	0.193196				Ddx52	410.818	0.790331	0.238986	3.30701	0.000942972
Mcur1	196.725	1.45977	0.458115	3.18648	0.00144018	0.193196				Iffo2	795.456	0.782101	0.276106	2.83261	0.00461693
Med15	1415.56	0.553799	0.173756	3.18723	0.00143641	0.193196				Mospd3	477.988	0.770394	0.282617	2.72593	0.00641214
Ddr2	105.217	2.12615	0.667881	3.18343	0.00145543	0.193741				Akr1e1	464.008	0.764926	0.287134	2.664	0.00772173
Slc24a1	57.8739	-2.74095	0.864974	-3.16882	0.00153059	0.198642				Ccdc124	295.064	0.763396	0.267667	2.85203	0.00434404
Vps36	134.655	-1.59861	0.504709	-3.16738	0.00153817	0.198642				Pip5k1b	936.223	0.760407	0.268678	2.83018	0.00465215
Neurl1a	1733.98	0.676422	0.213902	3.1623	0.00156527	0.200645				Dusp14	613.021	0.733662	0.276725	2.65123	0.00801998
Cckar	333.791	1.18964	0.377226	3.15367	0.00161233	0.201231				Tmtc4	455.361	0.728751	0.269488	2.7042	0.00684683
Kcng1	114.589	2.30275	0.73188	3.14634	0.00165325	0.202904				H13	1548.07	0.718658	0.2062	3.48525	0.000491673
Keap1	699.922	0.581697	0.185023	3.14391	0.00166706	0.203158				Gmppa	473.028	0.714663	0.271912	2.62829	0.0085815
Srebf1	1031.58	-1.19503	0.380403	-3.14149	0.00168088	0.20341				Maneal	780.173	0.711836	0.209958	3.39038	0.000697966
Igdcc3	54.4148	-2.75378	0.878856	-3.13337	0.00172812	0.207675				Mrps7	322.367	0.705351	0.272811	2.5855	0.00972388
Cml1	117.415	-2.1174	0.680388	-3.11204	0.00185797	0.211153				St18	1339.49	0.678749	0.244174	2.77977	0.00543969
Dhx38	392.662	-1.19182	0.382738	-3.11394	0.00184608	0.211153				Neurl1a	1733.98	0.676422	0.213902	3.1623	0.00156527
Mrvi1	92.7844	4.36037	1.39654	3.12227	0.00179463	0.211153				Ndufv3	480.551	0.675431	0.230258	2.93336	0.0033531
Sntb2	180.755	-1.48893	0.478347	-3.11265	0.00185417	0.211153				Ccdc71	614.45	0.675175	0.193504	3.48921	0.000484449
Tbc1d20	523.889	0.845531	0.270768	3.12271	0.00179193	0.211153				Szt2	1196.53	0.673741	0.258042	2.61097	0.00902858
Tfrc	1663.83	-0.445377	0.143179	-3.11063	0.00186688	0.211153				Pcnt	710.008	0.670278	0.256958	2.60851	0.0090937
E2f2	59.9008	-3.52343	1.13401	-3.10706	0.00188959	0.212334				Gas2l1	964.488	0.663223	0.201261	3.29534	0.000983042
4930478L05Rik	62.2055	-2.13957	0.689804	-3.1017	0.00192413	0.214819				Gopc	915.884	0.659889	0.240459	2.74428	0.0060643
Fam174b	256.517	1.19422	0.38597	3.09409	0.00197417	0.217599				Moxd1	1712.36	0.651748	0.229449	2.84049	0.00450444
Mfge8	408.493	-0.903995	0.293194	-3.08327	0.00204742	0.223848				Nfix	4643.42	0.64319	0.153438	4.19185	2.76688e-05
Coq2	284.806	-1.35168	0.439434	-3.07594	0.00209837	0.226952				Psme3	2616.8	0.631729	0.236076	2.67596	0.0074516
Cxcr4	82.7252	2.34575	0.766644	3.05977	0.00221508	0.234316				Fam222b	2008.03	0.631365	0.187145	3.37368	0.000741712
Fgfr1	2077.78	0.428815	0.140525	3.05151	0.0022769	0.236264				Mtmr7	932.993	0.631355	0.226901	2.78252	0.00539392
Mrpl51	371.975	-0.924365	0.303139	-3.04931	0.00229369	0.236264				Oxr1	3161.41	0.630019	0.121832	5.17122	2.32574e-07
Nsmaf	618.235	-0.776399	0.254362	-3.05234	0.00227067	0.236264				Ankfn1	821.6	0.629503	0.219564	2.86705	0.00414313
Slc4a8	3369.87	0.392847	0.128765	3.05089	0.00228162	0.236264				Sidt1	698.718	0.627672	0.242169	2.59188	0.00954541
Kctd1	867.007	-0.650373	0.213615	-3.0446	0.0023299	0.238573				Usp6nl	899.596	0.624009	0.182605	3.41725	0.000632566
Mis12	464.587	0.818467	0.270247	3.02859	0.00245697	0.248642				Acaca	904.567	0.617621	0.227796	2.71129	0.00670229
Phtf2	291.955	-0.910236	0.300924	-3.0248	0.00248799	0.250318				Iscu	502.61	0.598953	0.219577	2.72776	0.00637652
Cldn10	85.1065	1.73253	0.574938	3.01343	0.00258315	0.25168				Znfx1	831.06	0.595041	0.156536	3.80131	0.000143933
Klhl36	81.699	-2.02226	0.669881	-3.01884	0.00253743	0.25168				Gabra5	1281.96	0.58785	0.209811	2.8018	0.0050818
Sphkap	2710.46	0.40021	0.132795	3.01374	0.00258048	0.25168				Keap1	699.922	0.581697	0.185023	3.14391	0.00166706
Xrcc5	535.793	-0.790244	0.261875	-3.01764	0.00254754	0.25168				Nol4	1954.02	0.564685	0.218394	2.58563	0.00972019
Mettl1	63.4029	2.815	0.936343	3.00638	0.00264376	0.254168				Pcbp1	1209.24	0.564269	0.192952	2.9244	0.00345125
Lrtm1	95.739	-2.10149	0.700692	-2.99917	0.0027072	0.257407				Tmem29	394.779	0.563807	0.202334	2.78652	0.00532767
Itpr3	74.6627	-2.90624	0.97077	-2.99374	0.00275578	0.259178				Twf1	826.042	0.560795	0.213226	2.63005	0.00853715
Rsf1	3568.35	0.333232	0.111707	2.98308	0.0028536	0.264585				Med15	1415.56	0.553799	0.173756	3.18723	0.00143641
Eif2d	335.31	-1.32443	0.44528	-2.97438	0.00293585	0.267915				Setbp1	1253.19	0.538939	0.208741	2.58186	0.00982702
Fxyd2	56.079	-2.06125	0.694266	-2.96897	0.00298801	0.267915				Kmt2b	1710.72	0.538053	0.191008	2.81691	0.00484879
Pnkd	3460.48	0.491849	0.165558	2.97085	0.00296975	0.267915				Lmtk3	2282.73	0.537975	0.195642	2.74979	0.0059633
Spef2	335.354	1.17534	0.39506	2.97509	0.00292899	0.267915				Ar	1385.75	0.524698	0.18297	2.86767	0.00413504
Tmem184b	1170.62	-0.933932	0.314549	-2.96911	0.00298661	0.267915				Ksr2	3517.25	0.511502	0.141567	3.61314	0.000302516
Tmbim1	351.669	-0.920137	0.310127	-2.96697	0.00300752	0.268274				Pnkd	3460.48	0.491849	0.165558	2.97085	0.00296975
Elovl2	225.691	1.36613	0.463698	2.94616	0.00321751	0.279794				Adarb1	2423.35	0.479901	0.166777	2.87749	0.00400849
Esm1	61.2934	-2.88636	0.979704	-2.94615	0.00321751	0.279794				Gna13	1925.36	0.467187	0.165036	2.83083	0.00464281
Tmem167	1133.06	-0.504771	0.171266	-2.94729	0.00320571	0.279794				Prrc2a	15076	0.452969	0.130355	3.47488	0.000511082
Maob	329.815	-1.02456	0.349124	-2.93467	0.00333907	0.281677				Gabra1	3302.15	0.44486	0.16635	2.67424	0.00748983
Ndufv3	480.551	0.675431	0.230258	2.93336	0.0033531	0.281677				Hs6st2	1167.38	0.429256	0.162093	2.64822	0.00809179
Ubxn8	307.343	-1.24715	0.424374	-2.93879	0.00329498	0.281677				Scaf1	2255.78	0.42883	0.156326	2.74317	0.00608499
Utp11l	336.723	-1.21418	0.413847	-2.93388	0.00334753	0.281677				Fgfr1	2077.78	0.428815	0.140525	3.05151	0.0022769
Bok	161.065	1.38654	0.473196	2.93016	0.00338789	0.283224				Sphkap	2710.46	0.40021	0.132795	3.01374	0.00258048
Cabp1	58.6253	-2.03757	0.696925	-2.92366	0.00345942	0.285073				Dazap2	1865.81	0.393958	0.150933	2.61015	0.00905014
Pcbp1	1209.24	0.564269	0.192952	2.9244	0.00345125	0.285073				Slc4a8	3369.87	0.392847	0.128765	3.05089	0.00228162
Ptp4a3	149.039	1.54385	0.528889	2.91904	0.00351116	0.287965				Caskin1	3541.45	0.385405	0.147422	2.61429	0.00894125
Fnbp1l	3070.26	-0.414103	0.142427	-2.90747	0.00364367	0.291915				Aff2	2654.66	0.377879	0.137358	2.75105	0.00594049
Igf1	65.0354	1.66345	0.571717	2.90957	0.00361922	0.291915				Eif4ebp2	1091.51	0.373664	0.14348	2.6043	0.00920629
Leng1	166.641	-1.61271	0.554432	-2.90875	0.00362874	0.291915				Nrsn1	3998.91	0.370773	0.140802	2.6333	0.00845599
Gmpr2	233.994	1.14568	0.394807	2.90188	0.0037093	0.294447				Ep300	6408.12	0.340813	0.130751	2.60657	0.00914541
Slc25a35	57.1186	-2.74916	0.946917	-2.90328	0.0036928	0.294447				Rsf1	3568.35	0.333232	0.111707	2.98308	0.0028536
Jun	770.918	-0.851172	0.293662	-2.89847	0.00374984	0.294834				Smarca2	9474.96	0.332352	0.121482	2.73581	0.00622263
Nmt2	705.456	-0.685667	0.236667	-2.89718	0.00376529	0.294834				Matr3	4571.78	0.299921	0.105508	2.84265	0.00447403
Ptpn21	277.123	1.18943	0.411281	2.89202	0.00382774	0.298374				Tenm3	4570.15	0.278828	0.102473	2.72099	0.0065087
Fam73b	457.432	-0.70079	0.243131	-2.88236	0.00394707	0.300494				Uggt1	1978.19	-0.351199	0.13261	-2.64836	0.00808845
Pcdhga11	293.293	-1.10143	0.381824	-2.88466	0.00391843	0.300494				Ppp2r3a	2131.25	-0.375326	0.131044	-2.86411	0.00418177
Slc25a26	125.431	-1.2769	0.442117	-2.88815	0.00387518	0.300494				Grb10	4195.74	-0.400165	0.111241	-3.59728	0.000321558
A830082N09Rik	594.822	-0.853393	0.301585	-2.82969	0.00465932	0.301291				Fnbp1l	3070.26	-0.414103	0.142427	-2.90747	0.00364367
Adarb1	2423.35	0.479901	0.166777	2.87749	0.00400849	0.301291				Gatm	1150.71	-0.421548	0.15028	-2.80508	0.00503043
Alkbh1	380.645	0.955637	0.334311	2.85853	0.00425615	0.301291				Tfrc	1663.83	-0.445377	0.143179	-3.11063	0.00186688
Ankfn1	821.6	0.629503	0.219564	2.86705	0.00414313	0.301291				Hdac2	1558.7	-0.448461	0.165093	-2.71641	0.00659932
Apln	69.3771	1.90371	0.666068	2.85813	0.00426145	0.301291				Lrig2	1623.37	-0.45339	0.172966	-2.62127	0.00876019
Ar	1385.75	0.524698	0.18297	2.86767	0.00413504	0.301291				Tmem167	1133.06	-0.504771	0.171266	-2.94729	0.00320571
C1qc	283.807	-1.09351	0.384661	-2.8428	0.00447195	0.301291				Stx7	2175.51	-0.514841	0.190329	-2.70501	0.00683024
Car14	68.73	-2.25373	0.794394	-2.83705	0.00455326	0.301291				Ptk2	1022.64	-0.525034	0.192543	-2.72685	0.00639429
Ccdc124	295.064	0.763396	0.267667	2.85203	0.00434404	0.301291				Slu7	993.175	-0.527465	0.184857	-2.85337	0.0043258
Chchd1	125.549	-1.73951	0.60841	-2.8591	0.00424844	0.301291				Slc2a3	2466.89	-0.538129	0.190203	-2.82923	0.00466606
Chmp1b	379.139	-1.07778	0.379418	-2.84061	0.0045028	0.301291				Kdm6a	1671.53	-0.610208	0.189141	-3.22621	0.00125442
Fgl2	58.4109	-2.14464	0.745268	-2.87768	0.0040061	0.301291				Kdm5c	1297.05	-0.611762	0.168625	-3.62794	0.000285691
Frs3	383.419	-0.742578	0.260638	-2.84908	0.00438463	0.301291				Cers4	657.928	-0.614802	0.229444	-2.67953	0.00737267
Gas1	79.9437	-2.22881	0.775535	-2.8739	0.00405443	0.301291				Slc30a7	693.706	-0.618059	0.215226	-2.87167	0.00408303
Ghr	543.678	-0.742664	0.261904	-2.83564	0.00457347	0.301291				Bub3	794.195	-0.644701	0.232035	-2.77847	0.00546161
Gna13	1925.36	0.467187	0.165036	2.83083	0.00464281	0.301291				Ddx3x	4342.27	-0.646353	0.115387	-5.60162	2.12358e-08
Iffo2	795.456	0.782101	0.276106	2.83261	0.00461693	0.301291				Kctd1	867.007	-0.650373	0.213615	-3.0446	0.0023299
Jpx	153.817	-2.07474	0.727784	-2.85076	0.00436144	0.301291				Impa1	599.314	-0.655292	0.242552	-2.70166	0.00689951
Klhdc1	230.008	1.24174	0.434932	2.85502	0.00430342	0.301291				Nup155	1248.95	-0.659573	0.162293	-4.06409	4.82204e-05
Lyrm7	282.691	-1.23932	0.435267	-2.84727	0.0044096	0.301291				Chmp3	815.757	-0.665157	0.145423	-4.57394	4.78635e-06
Matr3	4571.78	0.299921	0.105508	2.84265	0.00447403	0.301291				l7Rn6	978.899	-0.67034	0.242459	-2.76475	0.0056966
Moxd1	1712.36	0.651748	0.229449	2.84049	0.00450444	0.301291				Mrps2	677.846	-0.675052	0.242365	-2.78527	0.00534835
Nfe2l3	322.89	-1.40196	0.492551	-2.84632	0.0044228	0.301291				Nmt2	705.456	-0.685667	0.236667	-2.89718	0.00376529
Pip5k1b	936.223	0.760407	0.268678	2.83018	0.00465215	0.301291				Poldip2	809.08	-0.700739	0.245465	-2.85474	0.00430724
Poldip2	809.08	-0.700739	0.245465	-2.85474	0.00430724	0.301291				Fam73b	457.432	-0.70079	0.243131	-2.88236	0.00394707
Ppp2r3a	2131.25	-0.375326	0.131044	-2.86411	0.00418177	0.301291				2610203C20Rik	1113.83	-0.717525	0.258861	-2.77185	0.00557386
Rhou	769.573	0.952718	0.335531	2.83943	0.00451936	0.301291				Adap1	589.664	-0.722875	0.205565	-3.51653	0.000437224
Slc2a3	2466.89	-0.538129	0.190203	-2.82923	0.00466606	0.301291				Gm13889	456.747	-0.728343	0.259566	-2.806	0.00501603
Slc30a7	693.706	-0.618059	0.215226	-2.87167	0.00408303	0.301291				Frs3	383.419	-0.742578	0.260638	-2.84908	0.00438463
Slu7	993.175	-0.527465	0.184857	-2.85337	0.0043258	0.301291				Ghr	543.678	-0.742664	0.261904	-2.83564	0.00457347
Sox2ot	854.276	-0.758272	0.264963	-2.86181	0.00421233	0.301291				Slc20a1	872.268	-0.745119	0.227306	-3.27804	0.0010453
Tril	697.528	-0.764743	0.268635	-2.84677	0.00441651	0.301291				Sox2ot	854.276	-0.758272	0.264963	-2.86181	0.00421233
Ube2cbp	81.2012	-3.10732	1.0952	-2.83721	0.00455091	0.301291				Tril	697.528	-0.764743	0.268635	-2.84677	0.00441651
Peo1	126.218	1.44047	0.509914	2.82492	0.00472917	0.303105				Nsmaf	618.235	-0.776399	0.254362	-3.05234	0.00227067
Arhgap29	481.676	-1.02758	0.363918	-2.82367	0.00474767	0.303168				Xrcc5	535.793	-0.790244	0.261875	-3.01764	0.00254754
Rwdd2b	81.313	-1.94048	0.688241	-2.81948	0.00481016	0.306029				Islr2	576.222	-0.817581	0.316565	-2.58266	0.00980415
Kmt2b	1710.72	0.538053	0.191008	2.81691	0.00484879	0.307356				Mtmr1	684.425	-0.822675	0.197421	-4.16711	3.08479e-05
Col27a1	94.7985	2.5518	0.906669	2.81448	0.00488566	0.308563				Fam149b	500.492	-0.835552	0.307802	-2.71458	0.00663602
Mrpl15	292.6	1.00964	0.3595	2.80845	0.00497809	0.310996				Jun	770.918	-0.851172	0.293662	-2.89847	0.00374984
Sys1	262.651	-0.926109	0.329694	-2.80899	0.00496966	0.310996				A830082N09Rik	594.822	-0.853393	0.301585	-2.82969	0.00465932
Gatm	1150.71	-0.421548	0.15028	-2.80508	0.00503043	0.312013				Fam135b	986.998	-0.875411	0.267065	-3.2779	0.00104583
Gm13889	456.747	-0.728343	0.259566	-2.806	0.00501603	0.312013				A230073K19Rik	886.293	-0.897596	0.331679	-2.70622	0.00680536
Gabra5	1281.96	0.58785	0.209811	2.8018	0.0050818	0.312956				Psenen	313.812	-0.899043	0.216158	-4.1592	3.1937e-05
Pcdhb14	272.79	-0.923061	0.329318	-2.80295	0.00506376	0.312956				Mfge8	408.493	-0.903995	0.293194	-3.08327	0.00204742
Uba7	82.7395	2.39253	0.854392	2.80027	0.00510592	0.313326				Phtf2	291.955	-0.910236	0.300924	-3.0248	0.00248799
Bmp2	95.5247	-1.67321	0.598272	-2.79674	0.00516211	0.314473				Frmd3	237.837	-0.910924	0.350227	-2.60095	0.00929659
Adck5	96.4725	-1.35214	0.484591	-2.79026	0.0052665	0.316447				Adcy8	520.719	-0.918243	0.346781	-2.6479	0.00809929
Ggh	100.315	1.89221	0.677878	2.79137	0.00524858	0.316447				Tmbim1	351.669	-0.920137	0.310127	-2.96697	0.00300752
Mrps2	677.846	-0.675052	0.242365	-2.78527	0.00534835	0.318314				Pcdhb14	272.79	-0.923061	0.329318	-2.80295	0.00506376
Tmem29	394.779	0.563807	0.202334	2.78652	0.00532767	0.318314				Mrpl51	371.975	-0.924365	0.303139	-3.04931	0.00229369
Bub3	794.195	-0.644701	0.232035	-2.77847	0.00546161	0.319046				Asf1a	283.23	-0.925969	0.269587	-3.43476	0.000593069
Mtmr7	932.993	0.631355	0.226901	2.78252	0.00539392	0.319046				Sys1	262.651	-0.926109	0.329694	-2.80899	0.00496966
Prkd1	97.7084	-1.62796	0.585567	-2.78014	0.00543358	0.319046				Tmem184b	1170.62	-0.933932	0.314549	-2.96911	0.00298661
Pus3	186.859	-1.27819	0.460172	-2.77763	0.00547568	0.319046				Psmd9	340.532	-0.996051	0.371008	-2.68471	0.00725924
St18	1339.49	0.678749	0.244174	2.77977	0.00543969	0.319046				Gpatch1	466.296	-0.997008	0.280497	-3.55444	0.00037879
Fam211b	423.687	0.980107	0.353199	2.77494	0.00552115	0.320616				Zfp948	274.449	-1.00455	0.368183	-2.7284	0.00636423
2610203C20Rik	1113.83	-0.717525	0.258861	-2.77185	0.00557386	0.322594				Rspry1	652.188	-1.01594	0.267264	-3.80124	0.000143971
Ctns	141.926	-1.38871	0.501506	-2.76909	0.00562128	0.3229				Tmem178	174.866	-1.0196	0.380294	-2.68107	0.00733862
Tnc	121.329	-1.61007	0.581839	-2.76721	0.00565378	0.3229				Maob	329.815	-1.02456	0.349124	-2.93467	0.00333907
l7Rn6	978.899	-0.67034	0.242459	-2.76475	0.0056966	0.323212				Arhgap29	481.676	-1.02758	0.363918	-2.82367	0.00474767
Surf6	153.97	-1.07884	0.390078	-2.76569	0.00568022	0.323212				Enox1	305.593	-1.03745	0.380639	-2.72556	0.00641925
Gyk	209.396	0.893157	0.323605	2.76002	0.00577976	0.325794				Eif2s3x	396.3	-1.05398	0.274854	-3.8347	0.000125717
Abca6	74.7728	-1.71424	0.621574	-2.7579	0.00581732	0.326044				Fastkd2	302.72	-1.06096	0.411752	-2.57669	0.009975
Bank1	59.8494	3.18499	1.15496	2.75765	0.00582187	0.326044				Chmp1b	379.139	-1.07778	0.379418	-2.84061	0.0045028
Aff2	2654.66	0.377879	0.137358	2.75105	0.00594049	0.326776				Surf6	153.97	-1.07884	0.390078	-2.76569	0.00568022
Chdh	101.815	-2.21044	0.803974	-2.74939	0.00597065	0.326776				C1qc	283.807	-1.09351	0.384661	-2.8428	0.00447195
Eefsec	166.558	-1.51184	0.550049	-2.74855	0.00598601	0.326776				Tmem175	657.321	-1.09816	0.29082	-3.77609	0.000159312
Lmtk3	2282.73	0.537975	0.195642	2.74979	0.0059633	0.326776				Pcdhga11	293.293	-1.10143	0.381824	-2.88466	0.00391843
Lrwd1	88.7491	-1.77892	0.646149	-2.75311	0.00590327	0.326776				Pwp2	293.035	-1.12714	0.324347	-3.4751	0.000510664
Syndig1	125.816	1.47222	0.534989	2.75188	0.00592547	0.326776				Sema4b	479.093	-1.16259	0.359134	-3.23722	0.00120702
Gopc	915.884	0.659889	0.240459	2.74428	0.0060643	0.328974				Srfbp1	323.375	-1.17447	0.366135	-3.20775	0.00133777
Scaf1	2255.78	0.42883	0.156326	2.74317	0.00608499	0.329065				Shroom1	94.5724	-1.17863	0.457301	-2.57736	0.0099558
Abhd14a	198.75	1.43356	0.522869	2.74171	0.00611199	0.329495				Dhx38	392.662	-1.19182	0.382738	-3.11394	0.00184608
Smarca2	9474.96	0.332352	0.121482	2.73581	0.00622263	0.334418				Srebf1	1031.58	-1.19503	0.380403	-3.14149	0.00168088
Enox1	305.593	-1.03745	0.380639	-2.72556	0.00641925	0.334594				Utp11l	336.723	-1.21418	0.413847	-2.93388	0.00334753
Iscu	502.61	0.598953	0.219577	2.72776	0.00637652	0.334594				Lyrm7	282.691	-1.23932	0.435267	-2.84727	0.0044096
Mospd3	477.988	0.770394	0.282617	2.72593	0.00641214	0.334594				Ubxn8	307.343	-1.24715	0.424374	-2.93879	0.00329498
Ptk2	1022.64	-0.525034	0.192543	-2.72685	0.00639429	0.334594				Snx8	265.443	-1.27497	0.467656	-2.72629	0.00640499
Snx8	265.443	-1.27497	0.467656	-2.72629	0.00640499	0.334594				Slc25a26	125.431	-1.2769	0.442117	-2.88815	0.00387518
Tmem161a	344.428	1.30441	0.477815	2.72994	0.00633455	0.334594				Pus3	186.859	-1.27819	0.460172	-2.77763	0.00547568
Zfp442	127.308	1.10473	0.405256	2.72601	0.00641049	0.334594				Psmc3ip	116.962	-1.28495	0.490096	-2.62183	0.00874582
Zfp948	274.449	-1.00455	0.368183	-2.7284	0.00636423	0.334594				Eif2d	335.31	-1.32443	0.44528	-2.97438	0.00293585
Mitf	50.139	1.7608	0.64638	2.7241	0.00644772	0.334797				Aspa	329.758	-1.3399	0.508953	-2.63266	0.00847191
Tenm3	4570.15	0.278828	0.102473	2.72099	0.0065087	0.334797				Coq2	284.806	-1.35168	0.439434	-3.07594	0.00209837
Zfp58	132.065	1.4902	0.547423	2.72221	0.00648463	0.334797				Adck5	96.4725	-1.35214	0.484591	-2.79026	0.0052665
Hdac2	1558.7	-0.448461	0.165093	-2.71641	0.00659932	0.337874				Rftn1	214.942	-1.37032	0.507342	-2.70099	0.00691344
Fam149b	500.492	-0.835552	0.307802	-2.71458	0.00663602	0.33875				Ctns	141.926	-1.38871	0.501506	-2.76909	0.00562128
Fitm2	144.017	1.6559	0.610463	2.71252	0.00667729	0.339854				Cntnap3	326.269	-1.40014	0.313537	-4.46564	7.98312e-06
Acaca	904.567	0.617621	0.227796	2.71129	0.00670229	0.340126				Nfe2l3	322.89	-1.40196	0.492551	-2.84632	0.0044228
A230073K19Rik	886.293	-0.897596	0.331679	-2.70622	0.00680536	0.340473				Paqr5	113.095	-1.45596	0.564126	-2.58092	0.00985378
Fermt3	89.9405	-2.40878	0.892006	-2.7004	0.00692554	0.340473				Sntb2	180.755	-1.48893	0.478347	-3.11265	0.00185417
Impa1	599.314	-0.655292	0.242552	-2.70166	0.00689951	0.340473				Eefsec	166.558	-1.51184	0.550049	-2.74855	0.00598601
Rftn1	214.942	-1.37032	0.507342	-2.70099	0.00691344	0.340473				Fam26e	67.5283	-1.56551	0.597551	-2.61988	0.00879599
Stx7	2175.51	-0.514841	0.190329	-2.70501	0.00683024	0.340473				Vps36	134.655	-1.59861	0.504709	-3.16738	0.00153817
Tmtc4	455.361	0.728751	0.269488	2.7042	0.00684683	0.340473				Tnc	121.329	-1.61007	0.581839	-2.76721	0.00565378
Tpk1	57.2255	-2.58382	0.956244	-2.70205	0.00689138	0.340473				Leng1	166.641	-1.61271	0.554432	-2.90875	0.00362874
Mfsd3	68.9123	-2.41146	0.894346	-2.69634	0.00701063	0.342839				Shisa2	89.519	-1.6148	0.617512	-2.615	0.00892267
Tnfrsf18	80.9205	-1.84505	0.68431	-2.69621	0.00701329	0.342839				Prkd1	97.7084	-1.62796	0.585567	-2.78014	0.00543358
Lpo	59.2837	-2.83058	1.05357	-2.68666	0.00721705	0.348858				Bmp2	95.5247	-1.67321	0.598272	-2.79674	0.00516211
Psmd9	340.532	-0.996051	0.371008	-2.68471	0.00725924	0.348948				Abca6	74.7728	-1.71424	0.621574	-2.7579	0.00581732
Tmem178	174.866	-1.0196	0.380294	-2.68107	0.00733862	0.351786				Rasip1	144.11	-1.71682	0.394059	-4.35675	1.32008e-05
Cers4	657.928	-0.614802	0.229444	-2.67953	0.00737267	0.352442				Chchd1	125.549	-1.73951	0.60841	-2.8591	0.00424844
Gabra1	3302.15	0.44486	0.16635	2.67424	0.00748983	0.3551				Lrwd1	88.7491	-1.77892	0.646149	-2.75311	0.00590327
Psme3	2616.8	0.631729	0.236076	2.67596	0.0074516	0.3551				Tnfrsf18	80.9205	-1.84505	0.68431	-2.69621	0.00701329
Adam17	395.76	0.842818	0.315734	2.66939	0.0075989	0.358308				Sec14l3	195.809	-1.85839	0.425209	-4.37055	1.23935e-05
Akr1e1	464.008	0.764926	0.287134	2.664	0.00772173	0.362126				Kif11	94.8196	-1.87004	0.546568	-3.42142	0.000622959
Cand2	124.324	1.3923	0.52317	2.66129	0.00778428	0.364073				Colgalt2	77.6468	-1.90263	0.584682	-3.25413	0.00113741
Acsf3	101.003	-1.93998	0.729838	-2.6581	0.00785833	0.366546				Acsf3	101.003	-1.93998	0.729838	-2.6581	0.00785833
Adcy8	520.719	-0.918243	0.346781	-2.6479	0.00809929	0.370789				Rwdd2b	81.313	-1.94048	0.688241	-2.81948	0.00481016
Dusp14	613.021	0.733662	0.276725	2.65123	0.00801998	0.370789				Sept10	101.662	-2.02019	0.573332	-3.5236	0.000425732
Hs6st2	1167.38	0.429256	0.162093	2.64822	0.00809179	0.370789				Klhl36	81.699	-2.02226	0.669881	-3.01884	0.00253743
Lrrk1	89.0941	-2.78215	1.04963	-2.6506	0.00803496	0.370789				Helz2	143.052	-2.02764	0.777441	-2.60809	0.00910498
Uggt1	1978.19	-0.351199	0.13261	-2.64836	0.00808845	0.370789				Cabp1	58.6253	-2.03757	0.696925	-2.92366	0.00345942
Spidr	70.4894	-2.09791	0.793917	-2.64248	0.00823023	0.3748				Fxyd2	56.079	-2.06125	0.694266	-2.96897	0.00298801
Cmtm8	106.128	3.60146	1.36588	2.63674	0.00837074	0.379203				Jpx	153.817	-2.07474	0.727784	-2.85076	0.00436144
Aspa	329.758	-1.3399	0.508953	-2.63266	0.00847191	0.381788				Arg2	120.319	-2.08712	0.641909	-3.25143	0.00114826
Nrsn1	3998.91	0.370773	0.140802	2.6333	0.00845599	0.381788				Spidr	70.4894	-2.09791	0.793917	-2.64248	0.00823023
Gmppa	473.028	0.714663	0.271912	2.62829	0.0085815	0.382739				Lrtm1	95.739	-2.10149	0.700692	-2.99917	0.0027072
Twf1	826.042	0.560795	0.213226	2.63005	0.00853715	0.382739				Cml1	117.415	-2.1174	0.680388	-3.11204	0.00185797
Pold2	325.238	0.894691	0.340591	2.62688	0.00861723	0.383345				4930478L05Rik	62.2055	-2.13957	0.689804	-3.1017	0.00192413
Lrig2	1623.37	-0.45339	0.172966	-2.62127	0.00876019	0.386722				Fgl2	58.4109	-2.14464	0.745268	-2.87768	0.0040061
Psmc3ip	116.962	-1.28495	0.490096	-2.62183	0.00874582	0.386722				Chdh	101.815	-2.21044	0.803974	-2.74939	0.00597065
Fam26e	67.5283	-1.56551	0.597551	-2.61988	0.00879599	0.387315				Gas1	79.9437	-2.22881	0.775535	-2.8739	0.00405443
Caskin1	3541.45	0.385405	0.147422	2.61429	0.00894125	0.387908				Car14	68.73	-2.25373	0.794394	-2.83705	0.00455326
Dazap2	1865.81	0.393958	0.150933	2.61015	0.00905014	0.387908				Rbm38	74.7571	-2.25731	0.869616	-2.59575	0.00943844
Eif4ebp2	1091.51	0.373664	0.14348	2.6043	0.00920629	0.387908				Fermt3	89.9405	-2.40878	0.892006	-2.7004	0.00692554
Ep300	6408.12	0.340813	0.130751	2.60657	0.00914541	0.387908				Mfsd3	68.9123	-2.41146	0.894346	-2.69634	0.00701063
Helz2	143.052	-2.02764	0.777441	-2.60809	0.00910498	0.387908				Msantd1	107.246	-2.54678	0.66324	-3.8399	0.000123083
Lace1	195.607	1.39474	0.53376	2.61304	0.00897404	0.387908				Tpk1	57.2255	-2.58382	0.956244	-2.70205	0.00689138
Pcnt	710.008	0.670278	0.256958	2.60851	0.0090937	0.387908				Slc24a1	57.8739	-2.74095	0.864974	-3.16882	0.00153059
Shisa2	89.519	-1.6148	0.617512	-2.615	0.00892267	0.387908				Slc25a35	57.1186	-2.74916	0.946917	-2.90328	0.0036928
Szt2	1196.53	0.673741	0.258042	2.61097	0.00902858	0.387908				Igdcc3	54.4148	-2.75378	0.878856	-3.13337	0.00172812
Tbl2	621.575	0.81359	0.310898	2.6169	0.00887327	0.387908				Lrrk1	89.0941	-2.78215	1.04963	-2.6506	0.00803496
Frmd3	237.837	-0.910924	0.350227	-2.60095	0.00929659	0.390479				Lpo	59.2837	-2.83058	1.05357	-2.68666	0.00721705
Ganc	245.198	0.908839	0.3499	2.59743	0.0093925	0.392602				Esm1	61.2934	-2.88636	0.979704	-2.94615	0.00321751
Rbm38	74.7571	-2.25731	0.869616	-2.59575	0.00943844	0.392626				Itpr3	74.6627	-2.90624	0.97077	-2.99374	0.00275578
Casz1	234.023	1.36601	0.52661	2.59397	0.00948759	0.392681				Mecom	79.7729	-2.91168	0.835992	-3.4829	0.000496007
Pi4kb	646.418	0.867538	0.334936	2.59016	0.00959301	0.392681				Ube2cbp	81.2012	-3.10732	1.0952	-2.83721	0.00455091
Rhbdd3	57.8051	1.68263	0.649959	2.58883	0.00963033	0.392681				Rimbp3	87.4979	-3.15411	0.652125	-4.83666	1.32039e-06
Sec14l2	58.4724	1.91494	0.738734	2.5922	0.00953654	0.392681				Mrm1	50.1247	-3.21677	0.991357	-3.24482	0.00117525
Sidt1	698.718	0.627672	0.242169	2.59188	0.00954541	0.392681				Col15a1	64.9241	-3.23626	0.848505	-3.81408	0.000136692
Tonsl	202.706	1.13089	0.435967	2.59398	0.00948707	0.392681				Ppp1r17	56.7076	-3.25914	0.757366	-4.30325	1.68307e-05
Mrps7	322.367	0.705351	0.272811	2.5855	0.00972388	0.394079				Marveld3	52.3792	-3.44655	1.08138	-3.18717	0.00143673
Nol4	1954.02	0.564685	0.218394	2.58563	0.00972019	0.394079				1700110C19Rik	71.4542	-3.46034	1.04246	-3.31941	0.000902089
Islr2	576.222	-0.817581	0.316565	-2.58266	0.00980415	0.395068				E2f2	59.9008	-3.52343	1.13401	-3.10706	0.00188959
Paqr5	113.095	-1.45596	0.564126	-2.58092	0.00985378	0.395068				Pycard	71.2612	-3.77053	0.959691	-3.9289	8.53357e-05
Setbp1	1253.19	0.538939	0.208741	2.58186	0.00982702	0.395068				Pdgfd	75.9387	-4.65339	1.0882	-4.27624	1.90076e-05
Fastkd2	302.72	-1.06096	0.411752	-2.57669	0.009975	0.397736				Tbx18	50.321	-5.14251	1.15039	-4.47021	7.81413e-06
Shroom1	94.5724	-1.17863	0.457301	-2.57736	0.0099558	0.397736				Xist	19487.8	-8.69357	0.845769	-10.2789	8.77261e-25
Agpat5	588.507	-0.566425	0.22002	-2.57443	0.0100406	0.399431
Abcb8	522.093	-0.892579	0.348061	-2.56443	0.0103344	0.399567
Cdc25b	73.1413	-1.85722	0.723841	-2.56578	0.0102943	0.399567
Cga	107.611	7.65878	2.99326	2.55867	0.0105073	0.399567
Csnk1e	1498.98	0.572437	0.223031	2.56663	0.0102693	0.399567
E330033B04Rik	163.131	-1.53968	0.600457	-2.56418	0.0103419	0.399567
Ecsit	261.279	0.945396	0.370464	2.55192	0.010713	0.399567
Fbxl12	138.748	-1.41163	0.549859	-2.56726	0.0102506	0.399567
Fhl1	2999.3	0.283872	0.111337	2.54966	0.0107829	0.399567
Gabpb1	484.947	-0.81344	0.317348	-2.56325	0.0103699	0.399567
Hacl1	77.2828	-1.91049	0.748105	-2.55378	0.0106562	0.399567
Hdac11	2179.97	0.329327	0.128677	2.55934	0.0104872	0.399567
Hhatl	79.3525	-1.85447	0.724587	-2.55935	0.0104868	0.399567
Hspa12b	128.663	-1.80812	0.706075	-2.5608	0.0104431	0.399567
Map3k10	988.797	0.632487	0.248041	2.54993	0.0107744	0.399567
Megf11	935.215	0.612823	0.23935	2.56036	0.0104562	0.399567
Msrb3	79.1184	-1.77031	0.693445	-2.55292	0.0106824	0.399567
Nrg3	1256.94	-0.419503	0.163505	-2.56569	0.010297	0.399567
Plxna1	4358.99	0.344563	0.134836	2.55542	0.0106059	0.399567
Prkaa2	1086.38	0.570826	0.223742	2.55126	0.0107333	0.399567
Smn1	266.138	1.29293	0.504044	2.56511	0.0103144	0.399567
Ssbp1	400.289	-0.964015	0.377565	-2.55324	0.0106726	0.399567
Tbce	623.248	0.73722	0.289124	2.54984	0.0107771	0.399567
Vps39	1531.86	0.537405	0.210738	2.55011	0.0107689	0.399567
Utp18	245.344	-0.680884	0.267166	-2.54854	0.0108174	0.399989
Camsap2	7264.84	0.24159	0.094889	2.54603	0.0108956	0.401168
Zfp30	148.907	1.1221	0.441263	2.54294	0.0109926	0.403021
Satb1	2105.44	0.46491	0.182894	2.54197	0.011023	0.403284
Rspo3	177.768	1.41416	0.556908	2.53931	0.0111073	0.404905
Zfp7	97.3828	-1.26669	0.499045	-2.53824	0.0111413	0.405041
Zfp366	65.4129	-1.99721	0.787522	-2.53607	0.0112104	0.406648
Efcab5	77.4253	-1.30371	0.514565	-2.53361	0.0112893	0.407002
Sgpp2	320.979	0.823053	0.325144	2.53135	0.0113626	0.407946
Kcnab3	62.6826	2.05545	0.814097	2.52482	0.0115757	0.414737
Lphn3	6177.72	-0.235664	0.0935412	-2.51936	0.0117567	0.418621
Srd5a3	130.642	1.1392	0.452656	2.5167	0.0118459	0.41921
Osgepl1	228.798	-1.02527	0.407811	-2.51409	0.0119341	0.419756
Prkcq	262.14	1.262	0.501898	2.51445	0.0119218	0.419756
Ndufa2	482.47	0.827131	0.329105	2.51327	0.0119618	0.419876
Adam19	587.267	0.882287	0.351282	2.51162	0.0120178	0.420988
Ngfr	61.6035	2.64516	1.05365	2.51048	0.0120566	0.421495
Atg9b	186.874	1.09523	0.4369	2.50681	0.0121825	0.422831
Fam35a	245.236	-0.928262	0.370051	-2.50847	0.0121256	0.422831
Ifit2	138.469	1.21232	0.48343	2.50774	0.0121505	0.422831
Stc1	220.438	-1.00411	0.400599	-2.50652	0.0121926	0.422831
Prlr	5640.5	0.395203	0.157928	2.50242	0.0123347	0.425202
Cpsf4	91.1733	-1.46883	0.587243	-2.50124	0.012376	0.425779
3110052M02Rik	392.747	0.775022	0.310141	2.49893	0.0124568	0.427408
Xrn2	960.005	-0.540655	0.216429	-2.49807	0.0124872	0.427408
A430105I19Rik	54.6842	-1.84872	0.74163	-2.49278	0.0126746	0.430377
Amn1	328.883	-0.825815	0.331227	-2.4932	0.0126599	0.430377
Pacrgl	270.368	-1.10582	0.443654	-2.49253	0.0126838	0.430377
Cryba1	53.6884	-4.50282	1.80771	-2.49089	0.0127422	0.430673
Lpar2	88.1068	2.47283	0.992544	2.49141	0.0127237	0.430673
Ndnf	103.676	-1.40685	0.565039	-2.48983	0.0127804	0.431122
Stub1	103.747	-1.18306	0.475351	-2.48881	0.0128173	0.431524
Pde6d	575.419	0.791688	0.318353	2.48683	0.0128888	0.432696
Pop4	132.104	-1.58175	0.636147	-2.48646	0.0129021	0.432696
Mcu	381.015	-0.568074	0.228537	-2.48569	0.0129299	0.432789
Htr5a	639.516	0.577458	0.23292	2.47921	0.0131674	0.433947
Lclat1	2067.32	0.476043	0.192115	2.47791	0.0132153	0.433947
Pdk3	317.105	0.65654	0.264488	2.48231	0.0130535	0.433947
Porcn	635.697	0.643565	0.259668	2.47842	0.0131966	0.433947
Setd6	374.178	-0.964932	0.3886	-2.4831	0.0130245	0.433947
[truncated: 12,083 more rows]

## Sheet: M_Veh vs F_Veh
	baseMean	log2FoldChange	lfcSE	stat	pvalue	padj
[truncated: 12,443 more rows]

[truncated: 7 more sheets: M_EB vs F_EB, 4way--F_Veh, 4way--F_EB, 4way--M_Veh, 4way--M_EB, Treatment_sex_interaction, HTcounts]
