# Supplementary material for: Gene regulation by gonadal hormone receptors underlies brain sex differences
Source: Nature. 2022 May 4;606(7912):153–9. doi: 10.1038/s41586-022-04686-1 (PMC9159952; doi:10.1038/s41586-022-04686-1)
Supplement: Supplementary file 5 — Supplementary Table 3 Differential peaks for BNSTp ERα+ neuron ATAC–seq. DiffBind output for ATAC–seq experiment from BNSTp of gonadectomized animals treated with oestradiol or vehicle, along with ChIPSeeker gene annotations. [file 41586_2022_4686_MOESM5_ESM.xlsx]

## Sheet: ATAC E2 peaks
chromosome	start	end	size	strand	Conc	Conc_E2	Conc_Veh	Fold	p-value	FDR	Gene annotation
chr16	60142580	60143080	501	*	7.66	8.45	5.77	2.69	4.63e-262	1.23e-256	Epha6
chr15	4077944	4078444	501	*	8.76	9.49	7.23	2.26	9.78e-253	1.3e-247	BC037032
chr14	86763919	86764419	501	*	8.41	9.05	7.23	1.82	1.77e-244	1.57e-239	Diaph3
chr3	158224565	158225065	501	*	8.43	9.15	6.89	2.26	3.74e-221	2.49e-216	Lrrc40
chr5	8527481	8527981	501	*	8.98	9.47	8.21	1.26	1.11e-204	5.89e-200	Abcb1a
chr10	39690387	39690887	501	*	7.47	8.3	5.29	3.01	2.59e-177	1.15e-172	E130307A14Rik
chr4	152722367	152722867	501	*	7.67	8.53	5.28	3.24	3.72e-165	1.41e-160	Gm833
chr10	83685991	83686491	501	*	8.79	9.47	7.43	2.04	1.05e-161	3.49e-157	1500009L16Rik
chr7	55043655	55044155	501	*	8.08	8.85	6.3	2.55	3.97e-152	1.17e-147	Luzp2
chr19	27370748	27371248	501	*	7.94	8.67	6.39	2.28	1.55e-148	4.12e-144	Kcnv2
chr18	12487844	12488344	501	*	8.5	9.09	7.49	1.6	3.75e-147	9.07e-143	Lama3
chr5	27568185	27568685	501	*	8.73	9.42	7.37	2.05	3.89e-135	7.97e-131	Speer4b
chr2	49744130	49744630	501	*	9.67	10.18	8.87	1.31	1.64e-128	3.12e-124	Lypd6b
chr1	39089770	39090270	501	*	7.89	8.54	6.67	1.87	5.78e-128	1.03e-123	Mir6349
chr10	121569382	121569882	501	*	8.77	9.34	7.82	1.51	2.75e-127	4.58e-123	Tbk1
chr18	56124187	56124687	501	*	8.15	8.74	7.12	1.62	2.29e-124	3.58e-120	Gramd3
chr11	58066754	58067254	501	*	7.35	8.06	5.86	2.2	4.11e-124	6.07e-120	Cnot8
chr13	4046960	4047460	501	*	8.91	9.54	7.75	1.8	3.16e-120	4.43e-116	Akr1c14
chr2	65616094	65616594	501	*	8.58	9.34	6.89	2.45	5.37e-120	7.14e-116	Scn2a
chr6	94026604	94027104	501	*	6.42	7.3	3.81	3.49	2.39e-118	3.03e-114	Magi1
chr3	155115029	155115529	501	*	7.46	8.08	6.38	1.7	1.96e-117	2.37e-113	Lrriq3
chr16	95303850	95304350	501	*	7.81	8.48	6.52	1.97	9.98e-117	1.15e-112	Gm31641
chr6	47285248	47285748	501	*	9.26	9.99	7.72	2.27	1.41e-113	1.57e-109	Cntnap2
chr18	54719949	54720449	501	*	8.37	8.9	7.54	1.36	2.14e-112	2.28e-108	9330117O12Rik
chr13	112315468	112315968	501	*	8.65	9.39	7.02	2.37	1.25e-111	1.28e-107	Ankrd55
chr6	54759673	54760173	501	*	8.68	9.27	7.67	1.61	4.29e-111	4.23e-107	Znrf2
chr11	31199154	31199654	501	*	8.45	9.13	7.12	2.01	4.38e-110	4.16e-106	Stc2
chr12	42370461	42370961	501	*	6.76	7.48	5.26	2.22	1.63e-109	1.49e-105	Gm33340
chr7	57675270	57675770	501	*	7.99	8.75	6.28	2.46	6.41e-109	5.69e-105	Gabrb3
chr1	159900953	159901453	501	*	8.1	8.79	6.74	2.05	4.1e-107	3.52e-103	4930523C07Rik
chr10	85468128	85468628	501	*	8.2	8.86	6.96	1.9	2.56e-106	2.12e-102	Btbd11
chr8	59964716	59965216	501	*	8.26	8.87	7.16	1.71	2.76e-103	2.22e-99	4930470O06Rik
chr5	58370452	58370952	501	*	7.44	8.06	6.33	1.73	6.89e-103	5.39e-99	4930459L07Rik
chr3	138186486	138186986	501	*	9.74	10.32	8.75	1.58	3.45e-100	2.62e-96	4930579F01Rik
chr9	73507305	73507805	501	*	6.29	7.14	3.9	3.24	5.25e-100	3.85e-96	Rsl24d1
chr3	85579747	85580247	501	*	8.18	8.93	6.47	2.46	5.35e-100	3.85e-96	Gatb
chr5	42599692	42600192	501	*	8.07	8.75	6.7	2.05	1.78e-99	1.24e-95	Gm16223
chr7	112219876	112220376	501	*	7.71	8.37	6.46	1.91	3.03e-99	2.06e-95	Mical2
chr4	131297875	131298375	501	*	8.02	8.72	6.57	2.15	4.08e-99	2.71e-95	A930031H19Rik
chr8	10579192	10579692	501	*	7.66	8.38	6.12	2.27	3.57e-98	2.32e-94	B930025P03Rik
chr9	49606450	49606950	501	*	8.44	9.02	7.45	1.57	1.79e-97	1.13e-93	Gm11149
chr1	21543925	21544425	501	*	7.97	8.64	6.69	1.95	2.04e-97	1.26e-93	Khdc1b
chr2	35563693	35564193	501	*	7.97	8.67	6.56	2.11	8.25e-97	4.99e-93	Gm13446
chr11	65721554	65722054	501	*	7.12	7.93	5.09	2.83	3.49e-96	2.06e-92	Mir744
chr11	86950004	86950504	501	*	8.19	8.81	7.1	1.71	1.9e-95	1.1e-91	Ypel2
chrX	143556365	143556865	501	*	8.88	9.47	7.85	1.62	2.25e-95	1.27e-91	Pak3
chr5	143053705	143054205	501	*	8.23	8.83	7.18	1.65	1.2e-94	6.65e-91	Rnf216
chrX	19702223	19702723	501	*	7.29	7.9	6.23	1.67	7.07e-94	3.84e-90	Tex13c3
chr19	25436083	25436583	501	*	9.6	10.18	8.61	1.57	1.07e-93	5.69e-90	Dmrt1
chr16	95811036	95811536	501	*	8.16	8.77	7.09	1.68	2.02e-93	1.05e-89	1600002D24Rik
chr7	74785143	74785643	501	*	7.2	7.82	6.1	1.73	3.42e-93	1.75e-89	Slco3a1
chr10	88391835	88392335	501	*	7.41	8.09	6.09	2	5e-93	2.51e-89	Gnptab
chr11	75868485	75868985	501	*	6.91	7.64	5.35	2.28	1.07e-92	5.25e-89	Rph3al
chr4	151568862	151569362	501	*	8.69	9.32	7.55	1.77	1.12e-92	5.42e-89	Camta1
chr3	137530090	137530590	501	*	7.17	7.89	5.7	2.19	4.18e-92	1.99e-88	Gm4861
chr17	4008190	4008690	501	*	7.52	8.13	6.45	1.67	4.35e-92	2.03e-88	4930470H14Rik
chr19	9100134	9100634	501	*	7.74	8.48	6.17	2.3	1.02e-91	4.66e-88	Scgb1a1
chr3	146554752	146555252	501	*	8.03	8.64	6.96	1.69	3.6e-89	1.62e-85	Rpf1
chr11	46262724	46263224	501	*	8.31	9.03	6.83	2.2	2.29e-88	1.02e-84	Fndc9
chr1	158489354	158489854	501	*	9.09	9.73	7.93	1.8	3.14e-88	1.37e-84	Mir488
chr8	95047678	95048178	501	*	8.2	8.74	7.33	1.41	3.5e-88	1.5e-84	Drc7
chr1	31034564	31035064	501	*	8.59	9.2	7.53	1.66	1.12e-87	4.74e-84	Gm29669
chr9	62622811	62623311	501	*	6.29	7.1	4.23	2.88	4.31e-87	1.79e-83	Itga11
chr3	56686946	56687446	501	*	7.73	8.35	6.61	1.74	6.87e-87	2.81e-83	Nbea
chr12	81235224	81235724	501	*	8.25	8.79	7.38	1.41	1.36e-86	5.49e-83	Gm3693
chr3	123543823	123544323	501	*	8.32	8.98	7.07	1.91	1.16e-85	4.59e-82	Snhg8
chr14	45852190	45852690	501	*	7.18	7.95	5.41	2.54	2.24e-85	8.77e-82	Ddhd1
chr18	31685715	31686215	501	*	8.46	9.17	6.98	2.19	2.71e-85	1.04e-81	Sap130
chr17	74766840	74767340	501	*	9.21	9.77	8.27	1.5	5.38e-85	2.04e-81	Ttc27
chr3	82789707	82790207	501	*	6.79	7.55	5.07	2.49	8.58e-85	3.22e-81	Rbm46
chr3	50733460	50733960	501	*	7.29	8.03	5.71	2.32	3.79e-84	1.4e-80	Slc7a11
chr11	48174209	48174709	501	*	6.79	7.53	5.18	2.35	4.26e-84	1.55e-80	Rack1
chr10	15141285	15141785	501	*	6.85	7.59	5.25	2.34	3.07e-83	1.1e-79	Nmbr
chr8	15781084	15781584	501	*	7.97	8.59	6.87	1.72	3.63e-83	1.29e-79	Mir3106
chr7	88144867	88145367	501	*	7.44	8.15	6	2.15	1.41e-82	4.92e-79	Ctsc
chrX	48803582	48804082	501	*	7.08	7.77	5.74	2.02	2.42e-82	8.35e-79	Fsip2l
chr7	89636416	89636916	501	*	6.91	7.7	5.02	2.68	3.6e-82	1.23e-78	Me3
chr1	89350624	89351124	501	*	8.56	9.17	7.47	1.71	6.72e-82	2.26e-78	C030007H22Rik
chr11	118294999	118295499	501	*	9.64	10.11	8.94	1.17	8.39e-82	2.79e-78	Usp36
chr15	89396881	89397381	501	*	8.14	8.62	7.41	1.21	3.29e-81	1.08e-77	Klhdc7b
chr10	20528921	20529421	501	*	7.36	8.08	5.86	2.22	3.87e-81	1.26e-77	Pde7b
chr6	114854397	114854897	501	*	7.21	7.81	6.16	1.65	2.6e-80	8.33e-77	Vgll4
chr7	138998999	138999499	501	*	6.96	7.71	5.32	2.39	2.3e-79	7.28e-76	Jakmip3
chr11	32032879	32033379	501	*	7.47	8.12	6.26	1.86	2.82e-79	8.71e-76	Nsg2
chr4	111513810	111514310	501	*	8.03	8.69	6.78	1.91	6.09e-79	1.86e-75	Bend5
chr15	20591560	20592060	501	*	7.82	8.37	6.91	1.47	4.25e-78	1.28e-74	Acot10
chr10	90694359	90694859	501	*	6.58	7.26	5.25	2.01	5.39e-78	1.61e-74	Anks1b
chr1	161360199	161360699	501	*	8.52	9.1	7.53	1.57	1.16e-77	3.39e-74	Tnfsf4
chr11	60300236	60300736	501	*	8.02	8.66	6.82	1.84	3.7e-77	1.07e-73	Tom1l2
chr7	57246522	57247022	501	*	7.78	8.37	6.79	1.57	1.14e-76	3.26e-73	Gabrg3
chr4	111439985	111440485	501	*	7.55	8.21	6.3	1.91	1.2e-76	3.37e-73	Bend5
chr2	168421488	168421988	501	*	6.29	7.04	4.67	2.37	1.2e-76	3.37e-73	Kcng1
chr1	162530621	162531121	501	*	6.42	7.24	4.3	2.94	1.77e-76	4.92e-73	Eef1aknmt
chr15	81082128	81082628	501	*	6.77	7.57	4.85	2.72	2.1e-76	5.76e-73	Mrtfa
chr11	118891204	118891704	501	*	7.82	8.45	6.69	1.76	4.9e-76	1.33e-72	Rbfox3
chr2	112547915	112548415	501	*	6.5	7.3	4.59	2.71	1.07e-75	2.87e-72	Aven
chr3	65381433	65381933	501	*	6.36	7.13	4.57	2.56	1.43e-75	3.81e-72	Ssr3
chr17	4866291	4866791	501	*	8.38	8.8	7.79	1.01	3.32e-75	8.75e-72	Arid1b
chr3	38655765	38656265	501	*	8.32	8.83	7.52	1.31	4.73e-75	1.23e-71	Ankrd50
chr8	117295929	117296429	501	*	7.18	7.91	5.6	2.31	9.37e-75	2.42e-71	Cmip
chr8	36005471	36005971	501	*	7.43	8.06	6.29	1.77	1.56e-74	3.99e-71	Prag1
chr9	75632120	75632620	501	*	8.4	8.86	7.72	1.14	2.16e-74	5.48e-71	Lysmd2
chr14	76049652	76050152	501	*	8.28	8.82	7.41	1.41	2.54e-74	6.38e-71	Gtf2f2
chr6	100059761	100060261	501	*	8.62	9.19	7.67	1.51	7.56e-74	1.88e-70	Rybp
chr12	55465779	55466279	501	*	8.45	9.03	7.5	1.53	9.27e-74	2.28e-70	Nfkbia
chr5	151054178	151054678	501	*	8.8	9.32	7.98	1.34	1.15e-73	2.8e-70	Kl
chr7	50770376	50770876	501	*	7.95	8.43	7.21	1.22	1.56e-73	3.78e-70	4933405O20Rik
chr16	9900985	9901485	501	*	7.46	8.21	5.8	2.42	2.74e-73	6.57e-70	Grin2a
chr2	42008234	42008734	501	*	8.61	9.13	7.79	1.34	5.46e-73	1.3e-69	Mir6336
chr17	5757101	5757601	501	*	7.45	8	6.57	1.42	1.12e-72	2.65e-69	3300005D01Rik
chr16	28254247	28254747	501	*	6.62	7.38	4.88	2.5	2.52e-72	5.87e-69	Fgf12
chr19	58380766	58381266	501	*	8.55	9.18	7.41	1.76	3.48e-72	8.04e-69	Gfra1
chr2	41595045	41595545	501	*	7.7	8.32	6.6	1.72	5.03e-72	1.15e-68	Mir6336
chr5	130228467	130228967	501	*	7.17	7.86	5.8	2.06	5.13e-72	1.17e-68	Tmem248
chr14	110435111	110435611	501	*	6.53	7.31	4.73	2.57	7.72e-72	1.74e-68	Slitrk6
chr12	28948673	28949173	501	*	8.92	9.49	7.96	1.54	2.2e-71	4.92e-68	Gm31508
chr1	157584196	157584696	501	*	7.21	8	5.32	2.68	2.3e-71	5.09e-68	Sec16b
chr9	8700574	8701074	501	*	8.63	9.15	7.81	1.33	3.66e-71	8.04e-68	Gm32014
chr8	60121593	60122093	501	*	7.58	8.3	6.08	2.22	1.48e-70	3.23e-67	4930470O06Rik
chr6	56521760	56522260	501	*	8.12	8.61	7.36	1.26	1.99e-70	4.31e-67	Pde1c
chr5	128205439	128205939	501	*	7.62	8.17	6.72	1.45	2.9e-70	6.21e-67	Tmem132d
chr10	11165722	11166222	501	*	7.32	8.04	5.78	2.27	3.54e-70	7.54e-67	Shprh
chr4	40310859	40311359	501	*	8.51	9.13	7.43	1.7	4.77e-70	1.01e-66	4930509K18Rik
chr15	77380051	77380551	501	*	6.87	7.6	5.31	2.29	7.02e-70	1.47e-66	Apol7a
chr1	81158012	81158512	501	*	7.79	8.57	5.95	2.62	3e-69	6.16e-66	Nyap2
chr1	165085885	165086385	501	*	7.9	8.41	7.1	1.32	3.01e-69	6.16e-66	4930568G15Rik
chr8	61401098	61401598	501	*	6.59	7.3	5.16	2.14	4.06e-69	8.25e-66	Cbr4
chr6	107243139	107243639	501	*	5.88	6.67	4.01	2.65	4.11e-69	8.28e-66	Lrrn1
chr3	81842116	81842616	501	*	6.88	7.56	5.58	1.97	6.94e-69	1.39e-65	A830029E22Rik
chr16	40191688	40192188	501	*	6.2	7.01	4.2	2.81	1.33e-68	2.64e-65	Lsamp
chr11	67423099	67423599	501	*	6.89	7.51	5.79	1.72	1.69e-68	3.33e-65	Myh13
chr15	8963816	8964316	501	*	6.33	7.06	4.75	2.32	2.07e-68	4.06e-65	Ranbp3l
chr4	123071438	123071938	501	*	7.69	8.37	6.32	2.05	2.7e-68	5.25e-65	Bmp8b
chr8	17012041	17012541	501	*	6.7	7.52	4.64	2.88	4.28e-68	8.25e-65	Csmd1
chr8	67589819	67590319	501	*	8.38	8.93	7.48	1.45	4.99e-68	9.49e-65	Nat3
chr1	17504754	17505254	501	*	6.94	7.64	5.53	2.11	4.99e-68	9.49e-65	Pi15
chr18	30918249	30918749	501	*	7.91	8.51	6.87	1.64	5.36e-68	1.01e-64	Rit2
chr4	136387273	136387773	501	*	7.96	8.63	6.64	1.99	6.09e-68	1.14e-64	Htr1d
chr15	36491767	36492267	501	*	8.22	8.97	6.57	2.4	7.36e-68	1.37e-64	Ankrd46
chr7	121085253	121085753	501	*	8.32	8.98	7.09	1.89	1.75e-67	3.24e-64	Otoa
chr14	86019252	86019752	501	*	7.51	8.23	6	2.23	2.66e-67	4.88e-64	4930529K09Rik
chr7	111333326	111333826	501	*	5.66	6.49	3.47	3.02	5.31e-67	9.67e-64	1700012D14Rik
chr14	99988553	99989053	501	*	6.95	7.72	5.18	2.54	1.09e-66	1.98e-63	Klf12
chr5	71170236	71170736	501	*	8.91	9.35	8.27	1.08	2.7e-66	4.84e-63	Gabra2
chr5	131022694	131023194	501	*	9.6	10.12	8.78	1.34	2.75e-66	4.91e-63	Galnt17
chr14	67101113	67101613	501	*	8.28	8.74	7.59	1.16	2.86e-66	5.08e-63	Ppp2r2a
chr3	145521581	145522081	501	*	6.7	7.52	4.59	2.93	3.25e-66	5.73e-63	Znhit6
chr14	39155715	39156215	501	*	6.14	6.94	4.16	2.79	5.25e-66	9.19e-63	Nrg3os
chr9	23733482	23733982	501	*	7.22	7.85	6.1	1.75	6.14e-66	1.07e-62	Npsr1
chr5	24286327	24286827	501	*	7.05	7.73	5.72	2.01	6.85e-66	1.18e-62	Mir684-1
chr9	111844406	111844906	501	*	6.96	7.64	5.6	2.04	1.49e-65	2.55e-62	Stac
chr4	101540456	101540956	501	*	7.68	8.21	6.84	1.37	1.55e-65	2.64e-62	Dnajc6
chr7	116241449	116241949	501	*	8.37	8.82	7.71	1.11	2.21e-65	3.75e-62	Plekha7
chr15	14327543	14328043	501	*	8.05	8.65	7.01	1.64	6.46e-65	1.09e-61	Cdh6
chr5	32767566	32768066	501	*	7.05	7.7	5.81	1.9	2.28e-64	3.79e-61	Pisd
chr10	84480316	84480816	501	*	6.87	7.62	5.23	2.39	4.28e-64	7.07e-61	4930463O16Rik
chr16	97302469	97302969	501	*	7.87	8.55	6.55	2	4.81e-64	7.9e-61	Bace2
chr8	111161723	111162223	501	*	6.82	7.45	5.66	1.79	5.02e-64	8.2e-61	9430091E24Rik
chr8	100491412	100491912	501	*	6.96	7.55	5.97	1.58	5.52e-64	8.95e-61	A330008L17Rik
chr18	69777199	69777699	501	*	7.24	7.95	5.78	2.16	1.1e-63	1.78e-60	Ccdc68
chr7	40103103	40103603	501	*	8.26	8.78	7.44	1.34	1.47e-63	2.36e-60	4933402C06Rik
chr9	16273750	16274250	501	*	8.02	8.63	6.92	1.71	1.75e-63	2.78e-60	Fat3
chr11	6014938	6015438	501	*	7.51	8.14	6.39	1.75	2.29e-63	3.63e-60	Camk2b
chr7	121539885	121540385	501	*	8.87	9.41	8	1.42	4.06e-63	6.39e-60	4933432K03Rik
chr19	30956628	30957128	501	*	8.57	8.99	7.98	1	5.21e-63	8.16e-60	Gm6642
chr14	36755362	36755862	501	*	7.11	7.89	5.29	2.6	6.39e-63	9.94e-60	Ccser2
chr2	157054227	157054727	501	*	6.58	7.29	5.14	2.15	7.46e-63	1.15e-59	Soga1
chr13	49065018	49065518	501	*	8.13	8.75	7	1.75	2.28e-62	3.51e-59	Wnk2
chr3	105581315	105581815	501	*	8.22	8.79	7.26	1.52	3.34e-62	5.1e-59	Ddx20
chr10	83733165	83733665	501	*	7.76	8.38	6.67	1.71	5e-62	7.56e-59	1500009L16Rik
chr16	28089370	28089870	501	*	9.47	10.05	8.49	1.56	5.26e-62	7.9e-59	Gm10823
chr11	81486591	81487091	501	*	8.52	9.05	7.67	1.38	7.66e-62	1.14e-58	1700071K01Rik
chr11	7102392	7102892	501	*	7.05	7.63	6.08	1.54	3.08e-61	4.58e-58	Adcy1
chr13	57562725	57563225	501	*	6.38	7.06	5.04	2.01	3.61e-61	5.33e-58	Spock1
chrX	52939604	52940104	501	*	6.39	7.17	4.54	2.63	3.89e-61	5.71e-58	Phf6
chr19	6624871	6625371	501	*	5.85	6.63	4.03	2.61	4.03e-61	5.88e-58	Slc22a12
chr13	77402095	77402595	501	*	7.03	7.71	5.7	2.01	4.74e-61	6.89e-58	2210408I21Rik
chr12	98103272	98103772	501	*	9.06	9.55	8.32	1.23	5.04e-61	7.29e-58	Galc
chr12	98005677	98006177	501	*	8.11	8.65	7.21	1.44	5.47e-61	7.87e-58	Galc
chr9	75258082	75258582	501	*	8.46	8.93	7.74	1.19	6.24e-61	8.93e-58	Myo5c
chr9	27166104	27166604	501	*	6.57	7.37	4.6	2.77	7.18e-61	1.02e-57	Jam3
chr8	81225196	81225696	501	*	5.69	6.47	3.9	2.57	7.67e-61	1.09e-57	Inpp4b
chr1	79268774	79269274	501	*	7.43	8.18	5.75	2.43	8.14e-61	1.15e-57	Gm29536
chr1	158054955	158055455	501	*	9.03	9.68	7.82	1.85	1.38e-60	1.93e-57	Brinp2
chr15	75580035	75580535	501	*	7.57	8.24	6.28	1.96	2.28e-60	3.17e-57	Ly6h
chr2	40342054	40342554	501	*	7.76	8.4	6.57	1.83	2.45e-60	3.39e-57	Ppp6c
chrX	68236565	68237065	501	*	6.72	7.48	5.02	2.46	2.56e-60	3.53e-57	Mir509
chr16	28545231	28545731	501	*	7.45	8.13	6.09	2.04	4.04e-60	5.55e-57	Fgf12
chr19	49626727	49627227	501	*	7.36	7.94	6.38	1.55	5.61e-60	7.65e-57	Sorcs1
chr3	144468352	144468852	501	*	7.64	8.28	6.46	1.82	8.69e-60	1.18e-56	Hs2st1
chr17	34511354	34511854	501	*	6.67	7.31	5.49	1.82	1.02e-59	1.37e-56	Btnl6
chr4	153417113	153417613	501	*	7.58	8.1	6.75	1.35	1.23e-59	1.66e-56	Ajap1
chr11	35725505	35726005	501	*	7.19	7.93	5.59	2.33	1.74e-59	2.33e-56	Pank3
chr12	11761862	11762362	501	*	7.54	8.27	6.03	2.24	1.84e-59	2.45e-56	Tubb2a-ps2
chr17	4029206	4029706	501	*	8.02	8.76	6.41	2.35	2.22e-59	2.94e-56	4930470H14Rik
chr11	121388998	121389498	501	*	8.36	8.9	7.51	1.39	2.31e-59	3.05e-56	Rab40b
chr2	68222340	68222840	501	*	9.28	9.87	8.27	1.59	4.75e-59	6.2e-56	B3galt1
chr17	24972953	24973453	501	*	7	7.78	5.17	2.61	5.7e-59	7.4e-56	Jpt2
chr9	102992544	102993044	501	*	8.64	9.36	7.12	2.24	5.87e-59	7.58e-56	Slco2a1
chr9	35307165	35307665	501	*	7.16	7.87	5.71	2.16	6.36e-59	8.18e-56	4933422A05Rik
chr4	126337322	126337822	501	*	7.08	7.75	5.81	1.93	1.01e-58	1.29e-55	Tekt2
chr15	88859074	88859574	501	*	8.9	9.4	8.13	1.27	1.46e-58	1.86e-55	Pim3
chr11	79075009	79075509	501	*	7.78	8.63	5.44	3.19	1.52e-58	1.93e-55	Ksr1
chr8	16010489	16010989	501	*	6.38	7.15	4.6	2.55	1.88e-58	2.37e-55	Mir3106
chr13	51300143	51300643	501	*	6.37	7.09	4.83	2.26	2.39e-58	3e-55	Hist1h2al
chr16	5965602	5966102	501	*	6.31	7.01	4.87	2.14	3.4e-58	4.24e-55	1700123O21Rik
chr2	105416240	105416740	501	*	9.59	10.05	8.91	1.14	3.42e-58	4.25e-55	Rcn1
chr9	95254172	95254672	501	*	7.18	7.83	5.96	1.87	3.49e-58	4.32e-55	Chst2
chr2	152619904	152620404	501	*	6.42	7.2	4.59	2.61	3.95e-58	4.87e-55	Defb25
chr16	60391816	60392316	501	*	7.22	7.83	6.14	1.69	4.99e-58	6.12e-55	Epha6
chr10	33558073	33558573	501	*	8.83	9.24	8.24	1	5.81e-58	7.08e-55	Gm15939
chr1	38200147	38200647	501	*	8.53	8.95	7.92	1.04	7.84e-58	9.53e-55	Gm5099
chr2	72324262	72324762	501	*	9.25	9.71	8.58	1.12	9.63e-58	1.16e-54	Map3k20
chr5	25071578	25072078	501	*	6.58	7.32	5	2.33	1.1e-57	1.32e-54	Prkag2
chr1	80544692	80545192	501	*	7.67	8.28	6.59	1.69	1.48e-57	1.77e-54	1700016L21Rik
chr5	91336986	91337486	501	*	7.83	8.47	6.65	1.82	2.13e-57	2.53e-54	Gm19619
chr6	119804579	119805079	501	*	6.87	7.6	5.29	2.31	3.12e-57	3.69e-54	Erc1
chr1	127991590	127992090	501	*	7.56	8.2	6.39	1.81	3.87e-57	4.55e-54	Zranb3
chr5	48460155	48460655	501	*	8.7	9.21	7.9	1.31	3.9e-57	4.57e-54	Kcnip4
chr2	124895758	124896258	501	*	6.85	7.56	5.39	2.17	5.08e-57	5.93e-54	Slc24a5
chr17	43127628	43128128	501	*	5.21	6.09	2.6	3.5	7.28e-57	8.42e-54	E130008D07Rik
chr3	56078205	56078705	501	*	5.56	6.4	3.26	3.14	9.52e-57	1.09e-53	Nbea
chr16	84183855	84184355	501	*	7.44	8.16	5.93	2.23	9.54e-57	1.09e-53	4930553E22Rik
chr2	92684580	92685080	501	*	6.64	7.44	4.71	2.73	1.07e-56	1.22e-53	Chst1
chr13	105396435	105396935	501	*	8.66	9.16	7.9	1.26	1.14e-56	1.3e-53	Htr1a
chr12	110122776	110123276	501	*	8.37	8.88	7.59	1.28	1.28e-56	1.45e-53	3110009F21Rik
chr11	95462784	95463284	501	*	5.76	6.56	3.81	2.76	1.34e-56	1.52e-53	Spop
chr9	77308161	77308661	501	*	6.35	7.09	4.76	2.33	2.36e-56	2.65e-53	Mlip
chr7	66949579	66950079	501	*	7.25	7.88	6.11	1.77	3.38e-56	3.78e-53	Adamts17
chr1	61188038	61188538	501	*	9.4	9.99	8.38	1.6	3.64e-56	4.05e-53	9530026F06Rik
chr2	130257320	130257820	501	*	7.14	7.85	5.69	2.16	3.79e-56	4.2e-53	Nop56
chr1	180494810	180495310	501	*	8.37	8.87	7.6	1.27	5.13e-56	5.66e-53	Stum
chr12	116728592	116729092	501	*	7.49	8.17	6.16	2.01	7.61e-56	8.37e-53	Ptprn2
chr9	58225518	58226018	501	*	5.97	6.74	4.19	2.55	7.76e-56	8.49e-53	Mir6385
chr16	24569695	24570195	501	*	8.31	8.78	7.62	1.16	1.3e-55	1.4e-52	Morf4l1-ps1
chr9	58717310	58717810	501	*	7	7.79	5.11	2.68	1.44e-55	1.55e-52	Rec114
chr6	97226041	97226541	501	*	7.82	8.37	6.94	1.43	2.12e-55	2.28e-52	Arl6ip5
chr6	146988902	146989402	501	*	6.07	6.85	4.22	2.63	2.16e-55	2.31e-52	1700034J05Rik
chr3	116301683	116302183	501	*	7.21	7.91	5.81	2.1	2.95e-55	3.13e-52	Gpr88
chr10	94288731	94289231	501	*	8.27	8.77	7.48	1.29	2.95e-55	3.13e-52	Gm4792
chr16	76200838	76201338	501	*	6.65	7.44	4.72	2.72	3.54e-55	3.74e-52	4930578N18Rik
chr4	96781298	96781798	501	*	7.87	8.44	6.94	1.5	3.64e-55	3.82e-52	Gm12695
chr2	163142987	163143487	501	*	8.17	8.7	7.33	1.37	3.89e-55	4.07e-52	Gtsf1l
chr9	8819000	8819500	501	*	6.25	6.99	4.64	2.35	5.95e-55	6.15e-52	Gm32014
chr13	92305140	92305640	501	*	5.97	6.8	3.85	2.95	1.33e-54	1.37e-51	Dhfr
chr7	47019709	47020209	501	*	10.06	10.49	9.46	1.03	1.41e-54	1.44e-51	Spty2d1
chr2	120459324	120459824	501	*	6.79	7.46	5.53	1.93	1.67e-54	1.71e-51	Capn3
chr3	9779647	9780147	501	*	8.81	9.28	8.11	1.17	1.84e-54	1.87e-51	Pag1
chr11	91120541	91121041	501	*	6.25	6.94	4.86	2.08	3.42e-54	3.48e-51	4930405D11Rik
chr11	79552555	79553055	501	*	7.59	8.09	6.81	1.28	3.57e-54	3.61e-51	Evi2a
chr11	12659515	12660015	501	*	5.49	6.29	3.55	2.74	3.63e-54	3.65e-51	Cobl
chr6	135958987	135959487	501	*	7.02	7.61	6.03	1.57	5.44e-54	5.46e-51	Grin2b
chr6	92294057	92294557	501	*	7.66	8.41	6.02	2.4	6.49e-54	6.49e-51	Trh
chr4	40496755	40497255	501	*	8.26	8.71	7.59	1.12	8.05e-54	8.02e-51	Tmem215
chr13	51623589	51624089	501	*	7.04	7.71	5.73	1.99	9.37e-54	9.27e-51	Cks2
chr13	92973371	92973871	501	*	8.14	8.74	7.11	1.63	1.36e-53	1.33e-50	Gm4814
chr2	124907958	124908458	501	*	5.42	6.25	3.28	2.96	1.36e-53	1.33e-50	Slc24a5
chr17	80668382	80668882	501	*	6.91	7.58	5.62	1.96	1.47e-53	1.43e-50	Map4k3
chr7	98878450	98878950	501	*	6.87	7.46	5.85	1.61	2.15e-53	2.1e-50	Wnt11
chr10	86358382	86358882	501	*	6.63	7.27	5.46	1.81	2.16e-53	2.1e-50	Timp3
chr8	86336907	86337407	501	*	6.92	7.57	5.67	1.91	2.52e-53	2.43e-50	Abcc12
chr6	59489063	59489563	501	*	8.78	9.41	7.64	1.77	2.85e-53	2.75e-50	Gprin3
chr14	35603667	35604167	501	*	7.53	8.26	5.99	2.27	5.48e-53	5.27e-50	4930596D02Rik
chr11	105426389	105426889	501	*	6.84	7.52	5.52	2	6.78e-53	6.48e-50	Marchf10
chr11	56823360	56823860	501	*	6.62	7.29	5.34	1.95	7.51e-53	7.16e-50	Gria1
chr6	22560043	22560543	501	*	7.27	7.96	5.91	2.05	9e-53	8.52e-50	Fam3c
chr3	65435425	65435925	501	*	7.59	8.18	6.56	1.62	1.09e-52	1.02e-49	Ssr3
chr11	32392189	32392689	501	*	6.07	6.79	4.59	2.2	2.17e-52	2.04e-49	Sh3pxd2b
chr2	173545350	173545850	501	*	6.91	7.59	5.61	1.97	2.21e-52	2.07e-49	1700021F07Rik
chr18	43532106	43532606	501	*	6.85	7.45	5.81	1.65	2.23e-52	2.08e-49	Dpysl3
chr10	4408116	4408616	501	*	7.24	7.87	6.1	1.77	2.24e-52	2.08e-49	Zbtb2
chr17	35350836	35351336	501	*	7.51	8.18	6.21	1.97	2.27e-52	2.1e-49	H2-Q2
chr2	156233674	156234174	501	*	7.7	8.22	6.87	1.35	2.34e-52	2.16e-49	Phf20
chr12	46747384	46747884	501	*	6.7	7.41	5.25	2.17	2.78e-52	2.56e-49	Nova1
chr8	28982933	28983433	501	*	7.37	7.97	6.33	1.64	2.81e-52	2.58e-49	Unc5d
chr6	92361085	92361585	501	*	6.93	7.65	5.4	2.25	3.13e-52	2.86e-49	Trh
chr15	86472207	86472707	501	*	8.25	8.81	7.3	1.51	3.54e-52	3.22e-49	Tbc1d22a
chr13	78717891	78718391	501	*	7.62	8.35	6.06	2.28	3.75e-52	3.4e-49	Nr2f1
chr18	31274899	31275399	501	*	7.36	8.07	5.91	2.17	4.55e-52	4.1e-49	Rit2
chr15	9507517	9508017	501	*	5.78	6.53	4.1	2.43	4.55e-52	4.1e-49	Il7r
chr2	178951592	178952092	501	*	7.49	8.2	6.06	2.14	4.63e-52	4.16e-49	4930591A17Rik
chr1	31148737	31149237	501	*	6.51	7.27	4.81	2.46	6.43e-52	5.76e-49	Lgsn
chr1	179745404	179745904	501	*	8.12	8.67	7.21	1.46	7.52e-52	6.71e-49	Kif28
chr18	36039520	36040020	501	*	7.39	8.13	5.78	2.35	7.82e-52	6.96e-49	4930471G03Rik
chr7	68041341	68041841	501	*	6.13	6.91	4.3	2.62	7.89e-52	7e-49	Igf1r
chr1	66369014	66369514	501	*	7.36	7.96	6.31	1.65	9.04e-52	7.99e-49	Map2
chr3	156955814	156956314	501	*	7.98	8.59	6.88	1.71	9.5e-52	8.36e-49	Negr1
chr10	111281021	111281521	501	*	7.16	7.97	5.21	2.75	9.8e-52	8.6e-49	Bbs10
chr8	97424634	97425134	501	*	6.41	7.1	5.01	2.09	1.36e-51	1.19e-48	Got2
chr12	116778316	116778816	501	*	7.21	7.81	6.15	1.67	1.46e-51	1.27e-48	Ptprn2
chr8	87702989	87703489	501	*	8.46	8.92	7.77	1.15	1.67e-51	1.45e-48	1700096P03Rik
chr9	23725022	23725522	501	*	7.3	7.92	6.17	1.75	1.89e-51	1.64e-48	Npsr1
chr3	154625557	154626057	501	*	6.15	6.91	4.41	2.5	2.06e-51	1.78e-48	Cryz
chr18	51341717	51342217	501	*	7.07	7.78	5.64	2.14	2.4e-51	2.07e-48	Prr16
chr4	55405449	55405949	501	*	6.36	7.05	5	2.05	2.42e-51	2.08e-48	Gm12505
chr13	18168596	18169096	501	*	6.74	7.45	5.27	2.18	2.55e-51	2.18e-48	4930448F12Rik
chr5	131764578	131765078	501	*	7.99	8.54	7.09	1.45	2.98e-51	2.54e-48	4930563F08Rik
chr15	44699128	44699628	501	*	6.53	7.25	4.99	2.26	4.22e-51	3.58e-48	Sybu
chr8	113513893	113514393	501	*	7.96	8.61	6.76	1.85	4.66e-51	3.94e-48	4930571O06Rik
chr9	59135938	59136438	501	*	5.84	6.61	4.05	2.56	5.24e-51	4.42e-48	Neo1
chr5	13624645	13625145	501	*	6.65	7.36	5.24	2.12	5.25e-51	4.42e-48	Speer3
chr10	36770026	36770526	501	*	5.4	6.22	3.26	2.96	5.57e-51	4.67e-48	Hdac2
chr10	104644352	104644852	501	*	6.84	7.5	5.58	1.93	5.65e-51	4.72e-48	Mir6411
chr5	131432548	131433048	501	*	6.26	7.05	4.41	2.63	6.82e-51	5.67e-48	Gm29681
chr1	35239210	35239710	501	*	6.62	7.37	4.99	2.37	6.83e-51	5.67e-48	Plekhb2
chr12	7556981	7557481	501	*	7.85	8.37	7.01	1.36	6.9e-51	5.72e-48	1700101O22Rik
chr5	77762439	77762939	501	*	6.84	7.45	5.75	1.7	8.46e-51	6.99e-48	1700017L05Rik
chr13	5423091	5423591	501	*	8.51	9	7.74	1.26	8.55e-51	7.04e-48	1700016G22Rik
chr7	74396414	74396914	501	*	6.48	7.25	4.69	2.57	8.74e-51	7.18e-48	Slco3a1
chr4	111612513	111613013	501	*	6.85	7.53	5.55	1.98	9.11e-51	7.46e-48	Spata6
chr9	15904061	15904561	501	*	8.66	9.22	7.73	1.49	9.35e-51	7.63e-48	Mtnr1b
chr13	109796226	109796726	501	*	5.88	6.6	4.4	2.2	1.08e-50	8.75e-48	Mir1904
chr9	8970259	8970759	501	*	6.91	7.62	5.48	2.13	1.18e-50	9.59e-48	Pgr
chr16	27907816	27908316	501	*	7.5	8.05	6.58	1.47	1.29e-50	1.04e-47	Gm10823
chr12	16760180	16760680	501	*	9.76	10.22	9.07	1.15	1.73e-50	1.39e-47	Greb1
chr12	47400482	47400982	501	*	8.12	8.75	7	1.74	1.74e-50	1.39e-47	Nova1
chr5	46292000	46292500	501	*	7.04	7.62	6.08	1.54	1.78e-50	1.42e-47	4930405L22Rik
chr12	89091946	89092446	501	*	6.98	7.57	5.95	1.62	1.79e-50	1.43e-47	Nrxn3
chr7	39940939	39941439	501	*	5.57	6.42	3.21	3.21	1.81e-50	1.43e-47	Zfp619
chr3	104458264	104458764	501	*	8.56	9.25	7.19	2.06	1.86e-50	1.48e-47	Lrig2
chr12	36081589	36082089	501	*	7.05	7.63	6.05	1.59	1.95e-50	1.54e-47	Gm5434
chr4	127655126	127655626	501	*	5.62	6.46	3.36	3.1	2.57e-50	2.03e-47	Gjb5
chr5	7220917	7221417	501	*	5.03	5.91	2.35	3.56	2.59e-50	2.03e-47	Tex47
chr1	25535664	25536164	501	*	7.22	7.92	5.79	2.13	2.87e-50	2.25e-47	Gm20172
chr11	48112565	48113065	501	*	7.31	8.04	5.75	2.28	3.9e-50	3.04e-47	Rack1
chr13	105850544	105851044	501	*	6.17	6.93	4.47	2.46	4.26e-50	3.31e-47	Htr1a
chr5	130802939	130803439	501	*	6.72	7.44	5.19	2.26	4.32e-50	3.35e-47	Caln1
chr8	59976023	59976523	501	*	7.18	7.8	6.05	1.75	4.91e-50	3.8e-47	4930470O06Rik
chr8	95780682	95781182	501	*	6.43	7.09	5.2	1.89	6.09e-50	4.7e-47	4930513N10Rik
chr13	56420070	56420570	501	*	5.64	6.39	3.98	2.41	6.88e-50	5.29e-47	Slc25a48
chr10	108801108	108801608	501	*	7.57	8.15	6.58	1.56	6.95e-50	5.33e-47	Gm5136
chr8	87354493	87354993	501	*	7.23	7.81	6.24	1.57	1.15e-49	8.78e-47	Cbln1
chr15	44274581	44275081	501	*	5.55	6.32	3.79	2.53	1.34e-49	1.02e-46	Trhr
chr1	85934879	85935379	501	*	9.08	9.57	8.32	1.25	1.73e-49	1.31e-46	4933407L21Rik
chr19	40660174	40660674	501	*	7.65	8.3	6.41	1.89	2.27e-49	1.72e-46	Entpd1
chr14	13947913	13948413	501	*	6.89	7.59	5.48	2.11	2.63e-49	1.99e-46	Thoc7
chr15	84099054	84099554	501	*	6.54	7.24	5.1	2.14	2.89e-49	2.18e-46	Sult4a1
chr9	105200290	105200790	501	*	8.5	8.97	7.8	1.18	3.12e-49	2.34e-46	Nudt16l2
chr10	98538358	98538858	501	*	6.54	7.27	4.97	2.3	3.4e-49	2.55e-46	Gm8633
chr1	175766371	175766871	501	*	7.05	7.79	5.45	2.33	3.85e-49	2.87e-46	Wdr64
chr15	76988959	76989459	501	*	6.16	6.83	4.87	1.97	3.95e-49	2.94e-46	Mb
chr14	58798348	58799265	918	*	5.69	6.49	3.74	2.74	5.49e-49	4.06e-46	1700129C05Rik
chr17	12156815	12157315	501	*	6.89	7.71	4.83	2.88	5.63e-49	4.15e-46	Agpat4
chr2	179287112	179287612	501	*	6.61	7.18	5.67	1.51	6.07e-49	4.46e-46	4930591A17Rik
chr1	38275976	38276476	501	*	5.37	6.15	3.58	2.57	8.44e-49	6.17e-46	Gm5099
chr5	28333050	28333550	501	*	7.51	8.14	6.38	1.76	9.29e-49	6.77e-46	Rbm33
chr2	160494224	160494724	501	*	5.52	6.29	3.72	2.57	1.13e-48	8.23e-46	Mafb
chr10	8297217	8297717	501	*	8.59	9.17	7.61	1.57	1.21e-48	8.77e-46	Ust
chr10	53398272	53398772	501	*	8.21	8.84	7.06	1.78	1.41e-48	1.02e-45	Gm36229
chr1	63603249	63603749	501	*	7.45	8.11	6.19	1.92	1.51e-48	1.09e-45	Gm39653
chr7	116220481	116220981	501	*	7.11	7.78	5.84	1.94	1.67e-48	1.2e-45	Plekha7
chr8	37025450	37025950	501	*	6.89	7.55	5.61	1.94	1.79e-48	1.28e-45	G630064G18Rik
chr5	149521549	149522049	501	*	7.06	7.86	5.12	2.74	2.28e-48	1.63e-45	Wdr95
chr10	11344813	11345313	501	*	7.69	8.33	6.51	1.82	2.38e-48	1.7e-45	Epm2a
chr6	65969360	65969860	501	*	6.68	7.28	5.66	1.62	2.47e-48	1.75e-45	4930544G11Rik
chr18	33135806	33136306	501	*	8.33	8.96	7.2	1.76	2.83e-48	2.01e-45	Stard4
chr17	70513574	70514074	501	*	7.67	8.16	6.9	1.26	3.04e-48	2.15e-45	Dlgap1
chr2	13124767	13125267	501	*	7.19	7.79	6.16	1.63	3.56e-48	2.51e-45	C1ql3
chr7	48807239	48807739	501	*	7.37	8.17	5.38	2.79	4.29e-48	3.01e-45	Zdhhc13
chr6	64308588	64309088	501	*	7.99	8.45	7.31	1.14	5.03e-48	3.52e-45	Atoh1
chr14	62625970	62626470	501	*	6.29	6.91	5.16	1.75	5.61e-48	3.92e-45	Serpine3
chr6	47266580	47267080	501	*	5.67	6.42	3.97	2.45	5.76e-48	4.01e-45	Cntnap2
chr8	122888775	122889275	501	*	6.64	7.26	5.52	1.74	6e-48	4.17e-45	Cdh15
chr8	60114822	60115322	501	*	6.08	6.77	4.71	2.06	6.56e-48	4.54e-45	4930470O06Rik
chrX	144407227	144407727	501	*	5.31	6.1	3.46	2.64	6.8e-48	4.7e-45	Trpc5os
chr9	37062071	37062571	501	*	5.96	6.65	4.58	2.07	6.93e-48	4.77e-45	Pknox2
chr2	121709829	121710329	501	*	6.89	7.57	5.57	2	6.96e-48	4.79e-45	Frmd5
chr16	20337194	20337694	501	*	6.65	7.49	4.39	3.11	7.48e-48	5.13e-45	Cyp2ab1
chr15	91338749	91339249	501	*	7.84	8.43	6.82	1.61	8.18e-48	5.59e-45	Abcd2
chrX	161752247	161752747	501	*	6.39	7.11	4.85	2.26	8.56e-48	5.84e-45	Rai2
chr12	40670655	40671155	501	*	6.39	7.1	4.95	2.15	9.17e-48	6.24e-45	Dock4
chr7	115186871	115187371	501	*	6.4	7.18	4.57	2.61	1.01e-47	6.84e-45	A730082K24Rik
chr13	92782682	92783182	501	*	6.45	7.26	4.48	2.78	1.12e-47	7.61e-45	Thbs4
chr10	83265297	83265797	501	*	6.74	7.32	5.74	1.58	1.14e-47	7.73e-45	Slc41a2
chr16	13474265	13474765	501	*	8.72	9.21	7.97	1.24	1.45e-47	9.74e-45	Mir6365
chr10	71895396	71895896	501	*	6.7	7.43	5.17	2.25	1.48e-47	9.96e-45	1700049L16Rik
chr19	60631872	60632372	501	*	6.48	7.15	5.18	1.97	1.52e-47	1.02e-44	Cacul1
chr2	102771257	102771757	501	*	6.57	7.23	5.31	1.92	1.79e-47	1.19e-44	Gm13872
chr14	87256265	87256765	501	*	6.13	6.79	4.88	1.91	1.92e-47	1.28e-44	Diaph3
chr4	131082688	131083188	501	*	5.71	6.42	4.22	2.2	2.07e-47	1.37e-44	A930031H19Rik
chr1	133204031	133204531	501	*	7.17	7.87	5.76	2.11	2.19e-47	1.45e-44	Plekha6
chr1	157749225	157749725	501	*	7.39	8.1	5.94	2.16	2.37e-47	1.57e-44	Sec16b
chr1	189321416	189321916	501	*	7.26	7.9	6.08	1.82	2.68e-47	1.77e-44	Kcnk2
chr4	106537587	106538087	501	*	6.29	6.91	5.16	1.75	2.71e-47	1.78e-44	Dhcr24
chr4	25410384	25410884	501	*	7.82	8.4	6.82	1.58	3.14e-47	2.07e-44	Ufl1
chr12	46221897	46222397	501	*	6.09	6.82	4.52	2.3	3.16e-47	2.07e-44	Nova1
chr10	107536187	107536687	501	*	6.21	6.9	4.87	2.03	3.32e-47	2.17e-44	Myf6
chr12	21454932	21455432	501	*	6.98	7.65	5.69	1.96	5.05e-47	3.29e-44	Ywhaq
chr13	47748858	47749358	501	*	7.22	7.86	6.05	1.81	6.99e-47	4.54e-44	4930471G24Rik
chr1	83870978	83871478	501	*	8.09	8.73	6.9	1.83	7.41e-47	4.8e-44	Mir6353
chr1	93658441	93658941	501	*	6.19	6.84	4.95	1.9	8.39e-47	5.41e-44	Stk25
chr2	94343965	94344465	501	*	8.43	8.96	7.59	1.37	8.6e-47	5.54e-44	Ttc17
chr9	119729646	119730146	501	*	7.96	8.47	7.14	1.33	1.02e-46	6.56e-44	Scn10a
chr3	130168378	130168878	501	*	7.72	8.25	6.88	1.37	1.33e-46	8.52e-44	Col25a1
chr5	29666764	29667264	501	*	6.12	6.8	4.81	1.99	1.52e-46	9.71e-44	Dnajb6
chr2	52310496	52310996	501	*	7.4	8.02	6.3	1.72	1.89e-46	1.2e-43	4930573O16Rik
chr4	21434266	21434766	501	*	8.72	9.29	7.75	1.55	2.34e-46	1.49e-43	Prdm13
chr4	104937205	104937705	501	*	6.95	7.6	5.76	1.84	2.52e-46	1.6e-43	Fyb2
chr6	64077225	64077725	501	*	8.03	8.64	6.94	1.7	2.6e-46	1.64e-43	Atoh1
chr1	87164314	87164814	501	*	8.85	9.44	7.85	1.59	3.86e-46	2.43e-43	Ecel1
chr17	79901335	79901835	501	*	6.54	7.15	5.46	1.69	4.81e-46	3.02e-43	Atl2
chr5	22941326	22941826	501	*	7.07	7.73	5.83	1.9	5.01e-46	3.15e-43	A930003O13Rik
chr9	112392468	112392968	501	*	5.99	6.66	4.69	1.96	5.07e-46	3.18e-43	2900079G21Rik
chr9	48917289	48917789	501	*	5.6	6.41	3.59	2.82	5.35e-46	3.34e-43	Htr3a
chr6	114432726	114433226	501	*	6.9	7.5	5.84	1.66	6.13e-46	3.82e-43	Hrh1
chr7	91337391	91337891	501	*	8.24	8.81	7.28	1.53	6.54e-46	4.07e-43	Dlg2
chr17	78025536	78026036	501	*	7.28	7.87	6.28	1.58	6.99e-46	4.33e-43	Crim1
chr2	12908804	12909304	501	*	6.64	7.3	5.4	1.9	7e-46	4.33e-43	Pter
chr4	9369688	9370188	501	*	6.76	7.47	5.3	2.17	7.03e-46	4.34e-43	Clvs1
chr16	9379651	9380151	501	*	7.72	8.29	6.76	1.54	7.28e-46	4.48e-43	1810013L24Rik
chr11	32654305	32654805	501	*	6.05	6.8	4.4	2.4	8.38e-46	5.15e-43	Fbxw11
chr1	70207817	70208317	501	*	5.6	6.34	3.97	2.37	9.75e-46	5.98e-43	Spag16
chr6	111555923	111556423	501	*	5.6	6.39	3.66	2.73	9.77e-46	5.98e-43	1700054K19Rik
chr11	67599022	67599522	501	*	7.18	7.82	6.02	1.79	9.86e-46	6.02e-43	Gas7
chr7	133900109	133900609	501	*	7.67	8.42	6.03	2.39	1.02e-45	6.22e-43	Dhx32
chr2	153391090	153391590	501	*	6.42	7.01	5.42	1.59	1.17e-45	7.11e-43	Asxl1
chr2	70253234	70253734	501	*	6.2	6.94	4.58	2.36	1.65e-45	9.99e-43	Myo3b
chr6	39295702	39296202	501	*	7.8	8.46	6.53	1.94	1.66e-45	1e-42	Slc37a3
chr13	25521571	25522071	501	*	6.84	7.47	5.71	1.76	1.81e-45	1.09e-42	Nrsn1
chr14	46585666	46586166	501	*	7.32	7.92	6.29	1.62	1.85e-45	1.11e-42	Rubie
chr16	96943645	96944145	501	*	7.99	8.47	7.27	1.2	1.97e-45	1.18e-42	Dscam
chr10	58875147	58875647	501	*	5.97	6.7	4.39	2.32	2.01e-45	1.2e-42	Sh3rf3
chr3	65493007	65493507	501	*	6.09	6.79	4.69	2.1	2.27e-45	1.35e-42	Tiparp
chr10	12460865	12461365	501	*	6.86	7.53	5.58	1.94	2.84e-45	1.69e-42	Utrn
chr9	40763047	40763547	501	*	7.27	7.93	6.01	1.92	2.89e-45	1.72e-42	Hspa8
chr4	106769228	106769728	501	*	5.46	6.3	3.27	3.03	2.89e-45	1.72e-42	Acot11
chr2	25018703	25019203	501	*	6.07	6.7	4.91	1.79	3.1e-45	1.84e-42	Nsmf
chr13	43510137	43510637	501	*	5.8	6.56	4.12	2.43	3.15e-45	1.86e-42	Ranbp9
chr17	66674917	66675417	501	*	6.42	7.14	4.9	2.24	3.58e-45	2.11e-42	1700016K05Rik
chrX	151112054	151112554	501	*	4.95	5.77	2.85	2.92	3.65e-45	2.15e-42	Tsr2
chr12	37909392	37909892	501	*	8.26	8.9	7.06	1.84	3.83e-45	2.25e-42	Dgkb
chr3	153556457	153556957	501	*	6.79	7.37	5.79	1.58	3.84e-45	2.25e-42	St6galnac3
chr13	47574004	47574504	501	*	8.13	8.66	7.27	1.39	3.95e-45	2.31e-42	4930471G24Rik
chr2	165346944	165347444	501	*	8.4	9.06	7.17	1.88	4.07e-45	2.37e-42	Zfp663
chr4	7313487	7313987	501	*	6.36	7.09	4.77	2.33	4.16e-45	2.42e-42	8430436N08Rik
chr1	176833017	176833517	501	*	7.18	7.8	6.08	1.72	4.33e-45	2.52e-42	Hmga2-ps1
chr16	27037168	27037668	501	*	7.98	8.4	7.37	1.03	5.24e-45	3.04e-42	Gmnc
chr12	76239258	76239758	501	*	7	7.62	5.89	1.73	5.3e-45	3.07e-42	Tex21
chr1	35241258	35241758	501	*	6.13	6.82	4.78	2.04	5.56e-45	3.21e-42	Plekhb2
chr2	41912887	41913387	501	*	6.1	6.86	4.43	2.43	5.58e-45	3.21e-42	Mir6336
chr5	22609510	22610010	501	*	5.14	5.97	2.99	2.98	6.86e-45	3.93e-42	Gm9057
chr7	126184206	126184706	501	*	7.96	8.5	7.09	1.41	7e-45	4e-42	Xpo6
chr10	63983524	63984024	501	*	7.43	8.06	6.26	1.8	7.4e-45	4.23e-42	Lrrtm3
chr10	127083652	127084152	501	*	7.96	8.54	6.95	1.59	7.66e-45	4.36e-42	Agap2
chr15	95352461	95352961	501	*	7.3	7.89	6.28	1.6	8.34e-45	4.74e-42	Nell2
chr8	13529823	13530323	501	*	7.88	8.49	6.81	1.68	8.73e-45	4.95e-42	1700029H14Rik
chr13	11627476	11627976	501	*	7.24	7.77	6.38	1.39	1.14e-44	6.45e-42	Zp4-ps
chr12	71560794	71561294	501	*	7.06	7.87	5.07	2.8	1.28e-44	7.2e-42	4930404H11Rik
chr2	81455652	81456152	501	*	5.03	5.87	2.78	3.09	1.51e-44	8.47e-42	Zfp804a
chr19	24407397	24407897	501	*	8.15	8.8	6.96	1.84	1.73e-44	9.71e-42	Fam122a
chr4	83376555	83377055	501	*	5.74	6.45	4.23	2.22	1.76e-44	9.83e-42	Gm11413
chr9	80648881	80649381	501	*	5.15	5.96	3.12	2.85	2.39e-44	1.33e-41	Impg1
chr13	70307152	70307652	501	*	5.89	6.66	4.16	2.5	3.47e-44	1.93e-41	4930520P13Rik
chr4	35571617	35572117	501	*	6.32	6.96	5.17	1.79	3.74e-44	2.07e-41	Lingo2
chr9	83648211	83648711	501	*	6.54	7.25	5.07	2.18	3.83e-44	2.12e-41	Gm2109
chr2	22784118	22784618	501	*	6.96	7.5	6.08	1.42	4.02e-44	2.22e-41	Apbb1ip
chr11	55911025	55911525	501	*	5.76	6.56	3.8	2.76	4.14e-44	2.28e-41	Nmur2
chrX	134188555	134189055	501	*	6.48	7.14	5.22	1.92	4.48e-44	2.46e-41	Arl13a
chr12	77508452	77508952	501	*	6.51	7.19	5.21	1.97	4.51e-44	2.47e-41	Fut8
chr18	14654643	14655143	501	*	9.21	9.65	8.57	1.08	4.88e-44	2.67e-41	Ss18
chr14	12043594	12044094	501	*	6.96	7.76	5.06	2.69	5.73e-44	3.13e-41	Ptprg
chr7	143923137	143923637	501	*	8.61	9.15	7.76	1.38	6.01e-44	3.28e-41	Mir6404
chr5	142491514	142492014	501	*	6.32	7.01	4.95	2.06	6.04e-44	3.29e-41	Ap5z1
chr11	86904743	86905243	501	*	6.88	7.44	5.95	1.49	7.91e-44	4.3e-41	Gm51288
chr12	29279762	29280262	501	*	9.17	9.73	8.24	1.48	8.41e-44	4.56e-41	Gm31333
chr15	36400840	36401340	501	*	6.87	7.63	5.16	2.47	9.18e-44	4.96e-41	Ankrd46
chr16	11595216	11595716	501	*	5.11	5.95	2.92	3.03	1.05e-43	5.66e-41	4833415N18Rik
chr14	12402495	12402995	501	*	7.14	7.73	6.14	1.58	1.08e-43	5.81e-41	Fezf2
chr3	65737670	65738170	501	*	6.78	7.53	5.08	2.45	1.43e-43	7.68e-41	Lekr1
chr2	59420440	59420940	501	*	7	7.63	5.86	1.77	1.43e-43	7.68e-41	5330411J11Rik
chr9	111876701	111877201	501	*	7.32	7.91	6.31	1.6	1.65e-43	8.82e-41	Stac
chr7	90938652	90939152	501	*	7.15	7.75	6.11	1.65	1.72e-43	9.16e-41	Dlg2
chr4	5334833	5335333	501	*	5.35	6.14	3.48	2.66	1.9e-43	1.01e-40	4930423M02Rik
chr9	74970537	74971037	501	*	7.85	8.42	6.88	1.54	1.91e-43	1.02e-40	Gm51280
chr14	123139383	123139883	501	*	8.04	8.61	7.08	1.53	1.91e-43	1.02e-40	AA536875
chr1	7154865	7155365	501	*	7.04	7.7	5.79	1.91	2.06e-43	1.09e-40	Pcmtd1
chr9	8443268	8443768	501	*	6.69	7.29	5.63	1.66	2.34e-43	1.23e-40	Trpc6
chr4	149186392	149186892	501	*	6.86	7.59	5.28	2.31	2.4e-43	1.26e-40	Pgd
chr15	68134188	68134688	501	*	7.04	7.69	5.8	1.89	2.41e-43	1.27e-40	Zfat
chr10	70307747	70308247	501	*	7.09	7.61	6.26	1.36	2.54e-43	1.33e-40	Slc16a9
chr5	91236764	91237264	501	*	5.71	6.45	4.1	2.35	2.56e-43	1.34e-40	Gm19619
chr11	10237721	10238221	501	*	5.9	6.58	4.57	2.01	2.66e-43	1.39e-40	Vwc2
chr9	64991530	64992030	501	*	6.55	7.21	5.27	1.94	3.16e-43	1.65e-40	Hacd3
chr13	42656960	42657460	501	*	7.09	7.74	5.86	1.89	3.29e-43	1.71e-40	Phactr1
chr10	91734988	91735488	501	*	7.11	7.7	6.07	1.64	3.7e-43	1.92e-40	Gm31592
chr7	110289802	110290302	501	*	6.4	7	5.35	1.65	4.21e-43	2.19e-40	Swap70
chr17	11465858	11466358	501	*	6.36	7.06	4.94	2.12	5e-43	2.59e-40	D17Ertd648e
chr9	47733355	47733855	501	*	6.86	7.49	5.71	1.77	5.44e-43	2.81e-40	Gm10677
chr13	54846981	54847481	501	*	5.87	6.74	3.31	3.43	5.76e-43	2.96e-40	Tspan17
chr1	62746063	62746563	501	*	6.77	7.37	5.72	1.65	7.53e-43	3.87e-40	Nrp2
chr9	61031556	61032056	501	*	7.83	8.38	6.92	1.47	9.31e-43	4.77e-40	Gm5122
chr11	3691511	3692011	501	*	7.61	8.18	6.65	1.53	9.7e-43	4.96e-40	Osbp2
chr18	44304236	44304736	501	*	9.1	9.67	8.12	1.56	1e-42	5.13e-40	Myot
chr10	108759257	108759757	501	*	6.15	6.93	4.29	2.64	1.22e-42	6.23e-40	Gm5136
chr16	24408329	24408829	501	*	5.88	6.64	4.16	2.48	1.25e-42	6.38e-40	Lppos
chr6	39074064	39074564	501	*	9.02	9.64	7.91	1.73	1.46e-42	7.44e-40	1700025N23Rik
chr2	66018613	66019113	501	*	7.64	8.17	6.81	1.36	1.57e-42	7.96e-40	Csrnp3
chr16	41324733	41325233	501	*	6.94	7.66	5.43	2.23	1.97e-42	9.99e-40	Lsamp
chr17	57826629	57827129	501	*	7.44	8.05	6.37	1.69	2.36e-42	1.19e-39	Cntnap5c
chr11	33096216	33096716	501	*	7.24	7.82	6.23	1.6	2.64e-42	1.33e-39	Fgf18
chr6	108126160	108126660	501	*	6.79	7.47	5.47	2	2.99e-42	1.5e-39	Sumf1
chr4	120626515	120627015	501	*	5.27	6.09	3.21	2.88	4.12e-42	2.06e-39	Gm8439
chr17	64830589	64831089	501	*	6.16	6.86	4.74	2.12	4.13e-42	2.06e-39	4930583I09Rik
chr6	114360700	114361200	501	*	6.6	7.27	5.34	1.93	4.13e-42	2.06e-39	Hrh1
chr18	62478582	62479082	501	*	5.99	6.73	4.36	2.38	4.16e-42	2.07e-39	Fbxo38
chr5	27556906	27557406	501	*	6.36	7.04	5.06	1.97	4.44e-42	2.21e-39	Speer4b
chr1	59965739	59966239	501	*	7.46	7.96	6.7	1.27	4.48e-42	2.22e-39	Fam117b
chr7	142314472	142314972	501	*	6.04	6.65	4.97	1.68	4.63e-42	2.29e-39	Krtap5-4
chr15	63121544	63122044	501	*	9.01	9.54	8.18	1.37	5.1e-42	2.52e-39	Gm20740
chrX	96417761	96418261	501	*	5.39	6.19	3.41	2.78	5.88e-42	2.9e-39	Heph
chr4	149663834	149664334	501	*	6.92	7.58	5.63	1.96	6.55e-42	3.22e-39	Pik3cd
chr18	29390399	29390899	501	*	6.91	7.52	5.85	1.66	6.68e-42	3.28e-39	4930527G23Rik
chr6	137292534	137293034	501	*	7.17	7.87	5.72	2.15	6.74e-42	3.3e-39	Ptpro
chr5	54180197	54180697	501	*	7.86	8.36	7.09	1.28	6.91e-42	3.38e-39	Gm10440
chr10	88495422	88495922	501	*	7.44	8.08	6.28	1.79	8.42e-42	4.11e-39	Chpt1
chr19	45391407	45391907	501	*	7.03	7.6	6.08	1.52	9.24e-42	4.5e-39	Btrc
chr3	110086960	110087460	501	*	7.52	8.06	6.64	1.41	9.25e-42	4.5e-39	Ntng1
chr3	123312531	123313031	501	*	7.1	7.8	5.69	2.12	1.05e-41	5.08e-39	Sec24d
chr17	11233829	11234329	501	*	5.42	6.13	3.93	2.21	1.09e-41	5.3e-39	Prkn
chr10	102455733	102456233	501	*	6.36	7.03	5.08	1.95	1.1e-41	5.33e-39	Nts
chr3	65715725	65716225	501	*	6.21	6.92	4.75	2.17	1.12e-41	5.4e-39	Lekr1
chr10	52985822	52986322	501	*	7.42	8.05	6.28	1.76	1.21e-41	5.84e-39	Gm36173
chr1	51323474	51323974	501	*	7.91	8.4	7.17	1.23	1.26e-41	6.06e-39	9330175M20Rik
chr8	13506533	13507033	501	*	5.44	6.24	3.53	2.71	1.32e-41	6.32e-39	Gas6
chr1	116042996	116043496	501	*	6.24	6.91	4.96	1.95	1.36e-41	6.54e-39	Cntnap5a
chr5	53713711	53714211	501	*	7.29	7.9	6.19	1.71	1.42e-41	6.81e-39	Cckar
chr11	57598579	57599079	501	*	7.33	8.1	5.56	2.54	1.64e-41	7.85e-39	Galnt10
chr14	62527244	62527744	501	*	8.6	9.29	7.26	2.03	1.78e-41	8.49e-39	Fam124a
chr13	109592342	109592842	501	*	7.88	8.3	7.28	1.01	1.88e-41	8.95e-39	Mir582
chr9	72788794	72789294	501	*	8.16	8.59	7.54	1.06	1.91e-41	9.06e-39	Prtg
chr5	33003625	33004125	501	*	7.55	8.23	6.18	2.05	2.1e-41	9.98e-39	Ywhah
chr4	16413918	16414418	501	*	7.64	8.17	6.77	1.4	2.17e-41	1.03e-38	A530072M11Rik
chr6	23697808	23698308	501	*	7.11	7.76	5.9	1.86	2.21e-41	1.04e-38	Rnf148
chr1	189154354	189154854	501	*	5.94	6.71	4.14	2.58	2.22e-41	1.05e-38	Kctd3
chr15	36334134	36334634	501	*	7.91	8.47	6.99	1.47	2.41e-41	1.13e-38	Rnf19a
chr17	77339888	77340388	501	*	6.25	6.85	5.17	1.68	2.93e-41	1.37e-38	Crim1
chr14	49422848	49423348	501	*	6.28	6.92	5.12	1.8	2.93e-41	1.37e-38	Slc35f4
chr14	15364787	15365287	501	*	6.97	7.54	5.99	1.56	3.25e-41	1.52e-38	B230110C06Rik
chr5	142481441	142481941	501	*	7.56	8.26	6.15	2.12	3.39e-41	1.58e-38	Ap5z1
chr11	21033648	21034148	501	*	7.18	7.76	6.22	1.54	3.57e-41	1.66e-38	Peli1
chr15	57567015	57567515	501	*	9.63	10.07	9.01	1.06	3.94e-41	1.83e-38	Slc22a22
chr13	49456232	49456732	501	*	6.9	7.58	5.6	1.98	4.19e-41	1.94e-38	Ippk
chr6	101446594	101447094	501	*	6.65	7.32	5.37	1.95	4.46e-41	2.06e-38	Pdzrn3
chr2	65851613	65852113	501	*	6.61	7.28	5.31	1.98	4.62e-41	2.13e-38	Csrnp3
chr5	76719231	76719731	501	*	8.31	8.87	7.39	1.48	4.79e-41	2.21e-38	C530008M17Rik
chr1	69609478	69609978	501	*	7.68	8.13	7.03	1.1	5.04e-41	2.32e-38	Ikzf2
chr10	20886162	20886662	501	*	6.63	7.3	5.35	1.94	5.06e-41	2.32e-38	Ahi1
chr8	127137857	127138357	501	*	7.73	8.33	6.67	1.66	5.24e-41	2.41e-38	Pard3
chr8	26880084	26880584	501	*	7.9	8.41	7.09	1.32	5.98e-41	2.73e-38	2310008N11Rik
chr5	126194435	126194935	501	*	8.76	9.26	7.99	1.28	6.22e-41	2.84e-38	Gm4868
chr14	69969735	69970235	501	*	8.41	8.87	7.72	1.15	6.36e-41	2.89e-38	Egr3
chr3	139132826	139133326	501	*	6.18	6.92	4.58	2.34	6.66e-41	3.02e-38	Rap1gds1
chr12	12872830	12873330	501	*	6.73	7.42	5.36	2.07	6.67e-41	3.02e-38	Mycn
chr9	29465104	29465604	501	*	6.56	7.16	5.5	1.66	7.17e-41	3.24e-38	Ntm
chr11	88155455	88155955	501	*	7.4	8.03	6.24	1.8	7.25e-41	3.27e-38	Cuedc1
chr3	22602565	22603065	501	*	5.93	6.66	4.39	2.27	7.45e-41	3.36e-38	Rprl2
chr3	154948703	154949203	501	*	6.01	6.76	4.34	2.42	1.04e-40	4.66e-38	Tnni3k
chr7	70614669	70615169	501	*	7.64	8.26	6.56	1.7	1.36e-40	6.1e-38	Nr2f2
chr13	41555547	41556047	501	*	6.54	7.18	5.36	1.83	1.37e-40	6.15e-38	Tmem170b
chr9	15010240	15010740	501	*	6.83	7.39	5.9	1.49	1.4e-40	6.26e-38	Panx1
chr10	77190786	77191286	501	*	8.3	8.88	7.32	1.55	1.43e-40	6.38e-38	Col18a1
chr11	68778365	68778865	501	*	7.76	8.26	6.99	1.27	1.51e-40	6.73e-38	Ndel1
chr5	70975332	70975832	501	*	6.12	6.75	4.98	1.77	1.75e-40	7.79e-38	Gabra2
chr11	43643245	43643745	501	*	8.09	8.58	7.34	1.25	2.01e-40	8.93e-38	Pwwp2a
chr8	23964090	23964590	501	*	8.02	8.59	7.04	1.56	2.02e-40	8.97e-38	Zmat4
chr11	72871212	72871712	501	*	6.08	6.8	4.57	2.23	2.07e-40	9.2e-38	Zzef1
chr2	144107122	144107622	501	*	5.78	6.5	4.32	2.17	2.6e-40	1.15e-37	Banf2
chr10	35389326	35389826	501	*	5.57	6.38	3.55	2.83	2.61e-40	1.15e-37	Frk
chr18	21319713	21320213	501	*	8.93	9.42	8.18	1.24	3.75e-40	1.65e-37	Garem1
chr9	58282610	58283110	501	*	7.46	7.92	6.79	1.12	3.75e-40	1.65e-37	Stoml1
chr15	36521048	36521548	501	*	6.46	7.18	4.96	2.22	3.81e-40	1.68e-37	Ankrd46
chr2	93168609	93169109	501	*	6.62	7.43	4.54	2.89	4.13e-40	1.81e-37	Trp53i11
chr5	147129146	147129646	501	*	4.79	5.68	2.12	3.55	4.25e-40	1.86e-37	Polr1d
chr19	48949606	48950106	501	*	5.46	6.23	3.68	2.55	4.8e-40	2.1e-37	Sorcs3
chr10	69384965	69385465	501	*	5.78	6.58	3.8	2.78	5.08e-40	2.22e-37	Cdk1
chr1	106656608	106657108	501	*	6.38	6.99	5.28	1.72	5.32e-40	2.32e-37	Bcl2
chr4	76673332	76673832	501	*	5.57	6.33	3.83	2.5	5.56e-40	2.42e-37	Ptprd
chr2	172319248	172319748	501	*	7.6	8.21	6.49	1.72	6.15e-40	2.67e-37	Fam210b
chr8	125686151	125686651	501	*	6.78	7.51	5.2	2.32	6.2e-40	2.69e-37	Map10
chr4	63504768	63505268	501	*	5.46	6.15	4.09	2.07	6.61e-40	2.86e-37	Whrn
chr7	134754036	134754536	501	*	6.42	7.01	5.39	1.63	6.97e-40	3.02e-37	Dock1
chr5	84320106	84320606	501	*	6.21	6.92	4.76	2.16	7.18e-40	3.1e-37	Epha5
chr6	99189887	99190387	501	*	6.18	6.78	5.16	1.61	9.84e-40	4.24e-37	Gm51278
chr3	154938487	154938987	501	*	5.44	6.19	3.79	2.39	1.09e-39	4.69e-37	Tnni3k
chr4	106370732	106371232	501	*	7.06	7.63	6.08	1.55	1.28e-39	5.48e-37	Usp24
chr5	75754256	75754756	501	*	5.94	6.7	4.22	2.48	1.35e-39	5.77e-37	Kit
chr6	47988146	47988646	501	*	7.71	8.35	6.54	1.81	1.42e-39	6.06e-37	Zfp956
chr16	44716777	44717277	501	*	8.16	8.81	6.96	1.85	1.46e-39	6.22e-37	Nepro
chr14	95383598	95384098	501	*	6.88	7.46	5.89	1.56	1.46e-39	6.22e-37	Spertl
chr7	139842303	139842803	501	*	6.24	6.89	5.01	1.89	1.47e-39	6.25e-37	Adgra1
chr16	29714085	29714585	501	*	5.71	6.41	4.27	2.14	1.51e-39	6.43e-37	Gm46567
chr10	89106043	89106543	501	*	6.07	6.7	4.92	1.78	1.56e-39	6.64e-37	Ano4
chr4	31318936	31319436	501	*	5.77	6.41	4.58	1.83	1.64e-39	6.96e-37	Map3k7
chr19	17578287	17578787	501	*	6.25	6.93	4.91	2.02	1.72e-39	7.26e-37	Rfk
chr8	93222417	93222917	501	*	5.39	6.13	3.8	2.33	1.89e-39	7.98e-37	Ces1e
chr5	26941377	26941877	501	*	6.14	6.71	5.18	1.53	2e-39	8.42e-37	Dpp6
chr8	66423118	66423618	501	*	6.75	7.4	5.56	1.84	2.03e-39	8.56e-37	Marchf1
chr6	115195137	115195637	501	*	5.77	6.5	4.18	2.32	2.2e-39	9.23e-37	Syn2
chr18	35081702	35082202	501	*	5.12	6.01	2.34	3.67	2.32e-39	9.75e-37	Ctnna1
chr8	55857413	55857913	501	*	4.99	5.8	3.03	2.77	2.5e-39	1.05e-36	Adam29
chr12	37234032	37234532	501	*	6.02	6.73	4.56	2.16	2.67e-39	1.12e-36	Agmo
chr5	24897698	24898198	501	*	6.5	7.15	5.31	1.84	2.84e-39	1.19e-36	Prkag2os1
chr11	107756262	107756762	501	*	6.65	7.41	4.95	2.45	2.92e-39	1.22e-36	Cacng4
chr5	139930967	139931467	501	*	7.82	8.28	7.12	1.16	3.04e-39	1.27e-36	Elfn1
chr9	112845988	112846488	501	*	5.39	6.16	3.62	2.55	3.05e-39	1.27e-36	2900079G21Rik
chr2	93992553	93993053	501	*	9.76	10.26	9.01	1.25	3.17e-39	1.32e-36	Alkbh3os1
chr14	86175939	86176439	501	*	7.68	8.31	6.54	1.77	3.42e-39	1.42e-36	4930529K09Rik
chr1	175445935	175446435	501	*	8.36	8.86	7.59	1.27	3.84e-39	1.59e-36	Rgs7
chr14	34421007	34421507	501	*	5.85	6.5	4.65	1.86	4e-39	1.65e-36	Mmrn2
chr10	90485219	90485719	501	*	6.51	7.08	5.56	1.52	4.74e-39	1.96e-36	Anks1b
chr7	67462023	67462523	501	*	6.57	7.22	5.33	1.9	4.78e-39	1.97e-36	Mef2a
chr17	78481696	78482196	501	*	6.1	6.81	4.65	2.15	4.99e-39	2.05e-36	Vit
chr9	70629692	70630192	501	*	6.34	6.88	5.44	1.44	5.06e-39	2.08e-36	Mindy2
chr10	103592742	103593242	501	*	7.61	8.26	6.39	1.87	5.2e-39	2.13e-36	Slc6a15
chr7	68855516	68856016	501	*	7.62	8.28	6.37	1.91	5.48e-39	2.24e-36	Arrdc4
chr13	101109637	101110137	501	*	8.01	8.56	7.12	1.44	5.6e-39	2.29e-36	5930438M14Rik
chr12	84014663	84015163	501	*	6.62	7.22	5.59	1.62	5.87e-39	2.4e-36	Acot1
chr8	72349927	72350427	501	*	8.03	8.59	7.12	1.47	6.02e-39	2.45e-36	Klf2
chr19	47516507	47517007	501	*	7.31	7.85	6.44	1.41	6.08e-39	2.47e-36	Gm19557
chr16	40122637	40123137	501	*	5.91	6.63	4.4	2.22	6.61e-39	2.68e-36	Lsamp
chr4	20539925	20540425	501	*	7.26	7.77	6.47	1.31	7.09e-39	2.87e-36	Nkain3
chr7	47163128	47163628	501	*	8.37	8.98	7.29	1.69	7.39e-39	2.99e-36	Mrgpra6
chr10	107015307	107015807	501	*	5.16	5.92	3.46	2.47	7.66e-39	3.09e-36	Acss3
chr10	90358381	90358881	501	*	5.61	6.31	4.23	2.08	8.15e-39	3.29e-36	Anks1b
chr1	163832884	163833384	501	*	6.89	7.52	5.75	1.77	8.84e-39	3.56e-36	Kifap3
chr14	57921646	57922146	501	*	8.28	8.76	7.57	1.2	9.05e-39	3.64e-36	Zdhhc20
chr13	70141994	70142494	501	*	5.33	6.05	3.79	2.26	9.61e-39	3.86e-36	4930520P13Rik
chr12	79069417	79069917	501	*	6.35	6.97	5.25	1.72	1.02e-38	4.1e-36	Pigh
chr16	85200069	85200569	501	*	8.23	8.68	7.57	1.11	1.07e-38	4.28e-36	App
chr3	118408573	118409073	501	*	7.41	7.94	6.55	1.39	1.07e-38	4.28e-36	Mir137
chr17	5283387	5283887	501	*	7.08	7.75	5.79	1.95	1.2e-38	4.78e-36	Ldhal6b
chr5	66347973	66348473	501	*	8.53	9.05	7.72	1.33	1.4e-38	5.58e-36	Apbb2
chr5	113973011	113973511	501	*	7.47	8	6.61	1.39	1.48e-38	5.88e-36	Ssh1
chr17	7234494	7235394	901	*	6.83	7.29	6.16	1.13	1.67e-38	6.64e-36	Rps6ka2
chrX	71043760	71044260	501	*	6.73	7.44	5.28	2.16	1.94e-38	7.67e-36	Mamld1
chr10	31352397	31352897	501	*	7.02	7.59	6.06	1.53	2.12e-38	8.4e-36	Hddc2
chr16	31607710	31608210	501	*	6.24	6.93	4.88	2.04	2.18e-38	8.63e-36	Gm536
chr13	92593882	92594382	501	*	7.41	8.01	6.38	1.63	2.72e-38	1.07e-35	Serinc5
chr14	28200491	28200991	501	*	6.29	7	4.83	2.17	2.78e-38	1.09e-35	Wnt5a
chr4	87329275	87329775	501	*	6.4	7	5.36	1.65	2.95e-38	1.16e-35	Slc24a2
chr8	55790890	55791390	501	*	5.38	6.16	3.58	2.59	3.24e-38	1.27e-35	Adam29
chr1	104912057	104912557	501	*	7.14	7.6	6.46	1.14	3.49e-38	1.37e-35	Cdh20
chr18	9823264	9823764	501	*	6.9	7.66	5.23	2.43	3.53e-38	1.38e-35	Colec12
chr11	91276189	91276689	501	*	7.47	7.92	6.81	1.11	4.16e-38	1.63e-35	Kif2b
chr1	133323176	133323676	501	*	8.25	8.69	7.62	1.07	4.32e-38	1.69e-35	Kiss1
chr14	12067514	12068014	501	*	7.13	7.62	6.39	1.24	4.33e-38	1.69e-35	Ptprg
chr6	86170157	86171075	919	*	6.35	7.04	4.97	2.07	4.6e-38	1.79e-35	Tgfa
chr3	139050025	139050525	501	*	6.54	7.17	5.4	1.78	5.05e-38	1.96e-35	Rap1gds1
chr10	26264527	26265027	501	*	6.21	6.9	4.83	2.07	5.39e-38	2.09e-35	Samd3
chr1	162792576	162793076	501	*	8.46	8.91	7.78	1.13	6.49e-38	2.51e-35	Fmo4
chr8	108821195	108821695	501	*	6.21	6.92	4.75	2.17	6.66e-38	2.57e-35	Zfhx3
chr2	101333395	101333895	501	*	8.04	8.48	7.38	1.1	6.94e-38	2.68e-35	B230118H07Rik
chr6	60697957	60698457	501	*	5.49	6.31	3.42	2.89	8.76e-38	3.37e-35	Snca
chr9	100131052	100131552	501	*	7.84	8.31	7.15	1.16	9.34e-38	3.59e-35	4930519F24Rik
chr7	74593305	74593805	501	*	6.26	6.86	5.2	1.66	9.79e-38	3.75e-35	Slco3a1
chr9	65356948	65357448	501	*	7.99	8.58	6.95	1.63	1.07e-37	4.08e-35	Ubap1l
chr5	20241679	20242179	501	*	7.34	7.88	6.47	1.41	1.09e-37	4.18e-35	Magi2
chrX	102924022	102924522	501	*	5.68	6.38	4.3	2.08	1.14e-37	4.34e-35	1700018G05Rik
chr16	7446800	7447300	501	*	6.8	7.33	5.95	1.38	1.15e-37	4.37e-35	Rbfox1
chr2	64924332	64924832	501	*	6.22	6.87	4.98	1.9	1.23e-37	4.67e-35	Grb14
chr9	76763782	76764282	501	*	6.03	6.67	4.86	1.82	1.62e-37	6.16e-35	Fam83b
chr13	54924681	54925181	501	*	6.63	7.21	5.67	1.54	1.65e-37	6.27e-35	Unc5a
chr8	70418755	70419255	501	*	7.25	7.75	6.49	1.26	1.71e-37	6.47e-35	Crtc1
chr13	4565581	4566081	501	*	6.7	7.32	5.58	1.75	1.77e-37	6.71e-35	Akr1c21
chr10	10115158	10115658	501	*	5.79	6.58	3.93	2.65	1.86e-37	7.03e-35	Stxbp5
chr7	138271161	138271661	501	*	7.41	7.9	6.67	1.23	2.08e-37	7.85e-35	Tcerg1l
chr11	108742253	108742753	501	*	6.35	7.13	4.48	2.65	2.12e-37	7.97e-35	Cep112
chr11	115709468	115709968	501	*	7.83	8.36	6.99	1.36	2.17e-37	8.14e-35	Grb2
chr15	29377394	29377894	501	*	5.47	6.29	3.36	2.93	2.34e-37	8.79e-35	Mir3964
chrX	11837171	11837671	501	*	7.06	7.66	6.02	1.65	2.8e-37	1.05e-34	Bcor
chr8	10357180	10357680	501	*	8.21	8.74	7.39	1.34	2.83e-37	1.06e-34	Myo16
chr3	103360646	103361146	501	*	7.24	7.8	6.33	1.46	2.89e-37	1.08e-34	Trim33
chr12	112558507	112559007	501	*	7.21	7.91	5.8	2.11	3.02e-37	1.13e-34	Inf2
chr13	49947774	49948274	501	*	6.78	7.46	5.49	1.96	3.2e-37	1.19e-34	Iars
chr10	28272082	28272582	501	*	6.35	6.93	5.36	1.56	3.24e-37	1.2e-34	Ptprk
chr18	64994371	64994871	501	*	6.54	7.21	5.27	1.94	3.49e-37	1.29e-34	Nedd4l
chr2	166799797	166800297	501	*	8.73	9.14	8.14	1.01	3.49e-37	1.29e-34	Arfgef2
chr3	146609197	146609697	501	*	8.44	8.88	7.81	1.07	3.66e-37	1.36e-34	Dnase2b
chr9	121602498	121602998	501	*	6	6.74	4.38	2.35	3.94e-37	1.46e-34	Lyzl4os
chr6	137110600	137111100	501	*	7.72	8.23	6.92	1.31	4.03e-37	1.49e-34	Rerg
chr8	128963494	128963994	501	*	5.14	5.89	3.51	2.38	4.19e-37	1.55e-34	Ccdc7a
chr4	56911611	56912111	501	*	6.48	7.18	5.04	2.14	4.51e-37	1.66e-34	Mir32
chr12	5539770	5540270	501	*	7.04	7.68	5.86	1.82	4.88e-37	1.79e-34	2810032G03Rik
chr4	53381717	53382217	501	*	6.8	7.5	5.36	2.14	5.47e-37	2.01e-34	Slc44a1
chr1	129464435	129464935	501	*	6.61	7.34	5.08	2.25	5.85e-37	2.15e-34	Thsd7b
chr15	77231650	77232150	501	*	6.4	7.06	5.17	1.88	6.55e-37	2.4e-34	Rbfox2
chr10	101882205	101882705	501	*	4.67	5.49	2.6	2.89	6.63e-37	2.43e-34	Mir3059
chr11	48427288	48427788	501	*	6.96	7.58	5.85	1.73	6.82e-37	2.49e-34	Rack1
chr2	77994440	77994940	501	*	6.89	7.6	5.45	2.15	7.37e-37	2.69e-34	Cwc22
chr9	56738140	56738640	501	*	6.11	6.77	4.83	1.95	7.6e-37	2.77e-34	Lingo1
chr6	39988058	39988558	501	*	7.89	8.37	7.16	1.21	7.61e-37	2.77e-34	Tmem178b
chr9	62256241	62256741	501	*	8.05	8.56	7.26	1.3	8.09e-37	2.94e-34	A730043L09Rik
chr7	92176895	92177395	501	*	5.53	6.29	3.8	2.49	8.25e-37	2.99e-34	4930567K12Rik
chr8	60798606	60799106	501	*	6.48	7.18	5.09	2.09	8.26e-37	2.99e-34	Hpf1
chr10	70903991	70904491	501	*	7.89	8.57	6.59	1.97	8.89e-37	3.22e-34	D630013N20Rik
chr3	36712547	36713047	501	*	5.54	6.22	4.2	2.02	1.01e-36	3.65e-34	Trpc3
chr2	107715827	107716327	501	*	6.37	7.05	5.05	2	1.25e-36	4.49e-34	Kcna4
chr2	77416584	77417084	501	*	6.28	6.91	5.14	1.77	1.28e-36	4.6e-34	Gm13944
chr8	127941415	127941915	501	*	5.62	6.46	3.36	3.1	1.48e-36	5.31e-34	Mir21c
chr2	7207717	7208217	501	*	7.71	8.25	6.84	1.41	1.52e-36	5.43e-34	Celf2
chr1	8924116	8924616	501	*	6.17	6.88	4.7	2.17	1.57e-36	5.62e-34	Sntg1
chr13	54976753	54977253	501	*	6.64	7.24	5.58	1.66	1.61e-36	5.76e-34	Unc5a
chr3	23702148	23702648	501	*	6.07	6.77	4.67	2.1	1.65e-36	5.9e-34	Naaladl2
chr17	24122448	24122948	501	*	5.62	6.35	4.06	2.29	1.73e-36	6.16e-34	Pdpk1
chr16	56172242	56172742	501	*	6.93	7.43	6.15	1.28	1.73e-36	6.16e-34	Impg2
chr2	40085501	40086001	501	*	6.46	7.03	5.5	1.53	1.82e-36	6.46e-34	Ppp6c
chr3	63784234	63784734	501	*	6.66	7.3	5.45	1.85	1.9e-36	6.75e-34	Plch1
chr12	80585231	80585731	501	*	6.13	6.77	4.95	1.82	1.9e-36	6.75e-34	Erh
chr9	104901132	104901632	501	*	6.34	6.98	5.19	1.79	1.95e-36	6.91e-34	Mrpl3
chr1	88735277	88735777	501	*	6.88	7.42	6.02	1.39	1.96e-36	6.93e-34	Platr5
chr18	75286214	75286714	501	*	5.56	6.25	4.23	2.02	1.97e-36	6.96e-34	2010010A06Rik
chr2	113210085	113210585	501	*	7.11	7.67	6.2	1.47	2.08e-36	7.34e-34	Ryr3
chr6	62014493	62014993	501	*	6.37	6.97	5.33	1.64	2.22e-36	7.81e-34	A730020E08Rik
chr6	103665950	103666450	501	*	8.31	8.76	7.64	1.12	2.23e-36	7.85e-34	Chl1
chr11	116917736	116918236	501	*	6.99	7.59	5.95	1.64	2.26e-36	7.95e-34	Mgat5b
chr17	63047729	63048229	501	*	7.58	8.18	6.53	1.65	2.33e-36	8.19e-34	Efna5
chr10	60943694	60944194	501	*	6.93	7.53	5.88	1.65	2.62e-36	9.2e-34	Pldi
chr6	47290021	47290521	501	*	6.51	7.1	5.49	1.61	2.79e-36	9.77e-34	Cntnap2
chr9	30234771	30235271	501	*	7.53	8.1	6.6	1.5	3.01e-36	1.05e-33	Snx19
chr12	83759390	83759890	501	*	5.73	6.38	4.51	1.87	3.17e-36	1.11e-33	Papln
chr1	145514172	145514672	501	*	4.32	5.18	1.8	3.39	3.21e-36	1.12e-33	Rgs18
chr14	29189512	29190012	501	*	5.63	6.35	4.13	2.21	3.31e-36	1.15e-33	Lrtm1
chr3	70390173	70390673	501	*	5.26	6.04	3.45	2.59	3.35e-36	1.17e-33	Otol1
chr19	52791945	52792445	501	*	7.82	8.31	7.09	1.22	3.64e-36	1.26e-33	AA387883
chr1	49743693	49744193	501	*	4.75	5.6	2.36	3.24	3.85e-36	1.33e-33	C230029F24Rik
chr5	116159059	116159559	501	*	6.56	7.15	5.52	1.63	3.89e-36	1.35e-33	C330018A13Rik
chr2	131252476	131252976	501	*	6.6	7.27	5.27	2	3.94e-36	1.36e-33	Pank2
chr12	90209938	90210438	501	*	6.72	7.48	5.01	2.48	4.07e-36	1.4e-33	Nrxn3
chr1	79189358	79189858	501	*	7.58	8.06	6.86	1.2	4.15e-36	1.43e-33	Gm29536
chr4	76946255	76946755	501	*	6.04	6.72	4.68	2.04	4.37e-36	1.5e-33	Ptprd
chr15	47923689	47924189	501	*	6.01	6.72	4.54	2.18	4.46e-36	1.53e-33	Csmd3
chr16	39880965	39881465	501	*	5.87	6.63	4.13	2.5	4.81e-36	1.65e-33	Lsamp
chr15	90169429	90169929	501	*	6.12	6.81	4.73	2.08	5.01e-36	1.71e-33	Alg10b
chr8	76089433	76089933	501	*	7.51	8.12	6.44	1.68	5.01e-36	1.71e-33	Iqcm
chr9	100176179	100176679	501	*	7.3	7.79	6.57	1.22	5.22e-36	1.78e-33	4930519F24Rik
chr11	31655302	31655802	501	*	7.48	8	6.64	1.36	5.23e-36	1.78e-33	Bod1
chr9	103153333	103153833	501	*	7.93	8.42	7.18	1.24	5.78e-36	1.97e-33	Rab6b
chr10	104709846	104710346	501	*	6.17	6.78	5.09	1.69	5.83e-36	1.98e-33	Mir6411
chr13	101192247	101192747	501	*	4.54	5.4	2.06	3.34	5.86e-36	1.99e-33	5930438M14Rik
chr10	21891505	21892005	501	*	6.65	7.29	5.47	1.82	5.94e-36	2.02e-33	Sgk1
chr6	18402268	18402768	501	*	5.68	6.45	3.95	2.5	6.57e-36	2.23e-33	Cttnbp2
chr1	179445741	179446241	501	*	9.08	9.65	8.15	1.5	6.72e-36	2.27e-33	Smyd3
chr18	57949854	57950354	501	*	5.75	6.6	3.43	3.17	6.8e-36	2.3e-33	Slc12a2
chr1	127456490	127456990	501	*	6.4	7.03	5.25	1.78	6.84e-36	2.31e-33	Tmem163
chr5	150823341	150823841	501	*	7.48	8.07	6.45	1.63	6.84e-36	2.31e-33	Kl
chr5	122453154	122453654	501	*	7.84	8.42	6.83	1.6	7.15e-36	2.41e-33	Anapc7
chr3	153880054	153880554	501	*	5.85	6.57	4.35	2.23	7.28e-36	2.45e-33	Msh4
chr18	31689321	31689821	501	*	8.81	9.29	8.1	1.19	7.34e-36	2.46e-33	Sap130
chr4	107039230	107039730	501	*	7.19	7.73	6.33	1.39	7.43e-36	2.49e-33	Mrpl37
chr8	123732197	123732697	501	*	5.77	6.46	4.37	2.09	7.81e-36	2.62e-33	6030466F02Rik
chr2	53477739	53478239	501	*	5.27	6.04	3.55	2.49	8.36e-36	2.79e-33	Arl6ip6
chr6	101048465	101048965	501	*	5.69	6.42	4.12	2.3	8.53e-36	2.85e-33	Ppp4r2
chr5	146635173	146635673	501	*	7.93	8.49	7.01	1.48	1.15e-35	3.83e-33	Gpr12
chr2	48123837	48124337	501	*	5.99	6.67	4.65	2.01	1.19e-35	3.95e-33	Acvr2a
chr6	36386835	36387335	501	*	6.45	7.09	5.27	1.82	1.29e-35	4.29e-33	Chrm2
chr19	18437094	18437594	501	*	5.9	6.61	4.44	2.16	1.42e-35	4.72e-33	Ostf1
chr8	94577938	94578438	501	*	8	8.6	6.97	1.63	1.6e-35	5.3e-33	Fam192a
chr12	79352755	79353255	501	*	6.44	7.05	5.37	1.68	1.8e-35	5.94e-33	Rad51b
chr13	99829993	99830493	501	*	8.06	8.51	7.4	1.11	1.97e-35	6.52e-33	Cartpt
chr11	50008951	50009451	501	*	6.52	7.12	5.48	1.65	2.26e-35	7.45e-33	Rnf130
chr3	9639292	9639792	501	*	4.67	5.48	2.64	2.84	2.3e-35	7.58e-33	Zfp704
chr2	162490100	162490600	501	*	5.82	6.56	4.18	2.38	2.33e-35	7.67e-33	Ptprtos
chr18	29766225	29766725	501	*	8.08	8.62	7.2	1.42	2.34e-35	7.71e-33	4930578E11Rik
chrX	67256251	67256751	501	*	5.72	6.46	4.09	2.37	2.37e-35	7.79e-33	Mir465
chrX	101763012	101763512	501	*	6.44	7.09	5.24	1.86	2.41e-35	7.89e-33	Cxcr3
chr13	112407495	112407995	501	*	6.2	6.81	5.13	1.68	2.44e-35	8e-33	Il6st
chr5	136384712	136385212	501	*	7.21	7.85	6.03	1.82	2.53e-35	8.29e-33	Mir721
chr19	17575328	17575828	501	*	5.56	6.28	4.02	2.27	2.55e-35	8.33e-33	Rfk
chr6	146329992	146330492	501	*	6.92	7.51	5.92	1.59	2.57e-35	8.38e-33	Itpr2
chr3	85058209	85058709	501	*	7.63	8.1	6.92	1.18	2.6e-35	8.47e-33	Fbxw7
chr13	9840715	9841215	501	*	7.74	8.26	6.92	1.34	2.82e-35	9.19e-33	Zmynd11
chrX	98347651	98348151	501	*	7.1	7.72	6.01	1.71	3.2e-35	1.04e-32	Ar
chr5	4034963	4035463	501	*	7.08	7.56	6.36	1.2	3.4e-35	1.1e-32	Cyp51
chr10	90752238	90752738	501	*	7.83	8.37	6.94	1.43	3.43e-35	1.11e-32	Anks1b
chr8	44817514	44818014	501	*	5.93	6.71	4.14	2.57	3.72e-35	1.21e-32	Fat1
chr8	37461030	37461530	501	*	6.5	7.21	5.05	2.16	3.8e-35	1.23e-32	G630064G18Rik
chr7	82479632	82480132	501	*	7.65	8.18	6.78	1.4	3.97e-35	1.28e-32	Adamtsl3
chr15	102778521	102779021	501	*	6.6	7.27	5.31	1.96	4.08e-35	1.32e-32	Cistr
chr5	117177930	117178430	501	*	7.44	7.99	6.53	1.47	4.3e-35	1.39e-32	Taok3
chr8	102049837	102050337	501	*	6.37	7.01	5.18	1.83	4.55e-35	1.47e-32	Cdh11
chr5	62473486	62473986	501	*	6.56	7.18	5.44	1.74	4.58e-35	1.47e-32	Arap2
chr5	53711694	53712194	501	*	8.56	9.04	7.85	1.19	5.1e-35	1.64e-32	Cckar
chr12	35324558	35325058	501	*	4.99	5.79	3.09	2.7	5.28e-35	1.69e-32	Mir680-3
chr1	34325495	34325995	501	*	6.97	7.66	5.6	2.05	5.73e-35	1.84e-32	Mir5103
chr3	102414898	102415398	501	*	8.07	8.61	7.21	1.4	5.8e-35	1.86e-32	Ngf
chr5	40976119	40976619	501	*	6.25	6.89	5.08	1.81	5.98e-35	1.91e-32	Rab28
chr13	44292481	44292981	501	*	6.47	7.16	5.06	2.1	6.25e-35	2e-32	A330076C08Rik
chr9	99306067	99306567	501	*	5.53	6.22	4.15	2.06	6.59e-35	2.1e-32	4930422M22Rik
chrX	19844085	19844585	501	*	6.03	6.7	4.74	1.96	6.76e-35	2.15e-32	Chst7
chr2	134964266	134964766	501	*	6.17	6.76	5.15	1.61	7.13e-35	2.27e-32	Plcb1
chr8	67143414	67143914	501	*	7.64	8.16	6.82	1.34	7.23e-35	2.3e-32	Naf1
chr5	73966465	73966965	501	*	5.01	5.79	3.22	2.56	8.28e-35	2.63e-32	Usp46
chr19	50505494	50505994	501	*	5.07	5.82	3.4	2.42	8.35e-35	2.65e-32	Sorcs1
chr11	20889706	20890206	501	*	6.92	7.52	5.88	1.64	8.42e-35	2.67e-32	Lgalsl
chr3	133141389	133141889	501	*	7.12	7.72	6.09	1.63	8.49e-35	2.68e-32	Gstcd
chr14	29311467	29311967	501	*	5.35	6.19	3.04	3.15	9.07e-35	2.87e-32	Lrtm1
chr17	82404107	82404607	501	*	5.65	6.42	3.88	2.54	9.4e-35	2.97e-32	Slc8a1
chr6	107376446	107376946	501	*	4.84	5.61	3.03	2.58	9.44e-35	2.98e-32	Lrrn1
chr3	156907983	156908483	501	*	5.19	5.97	3.38	2.59	9.69e-35	3.05e-32	Negr1
chr13	41095449	41095949	501	*	6.37	7.04	5.09	1.95	9.82e-35	3.09e-32	Gcm2
chr2	116307320	116307820	501	*	5.53	6.22	4.14	2.09	9.88e-35	3.1e-32	2810405F15Rik
chr17	3897998	3898498	501	*	5.21	5.94	3.66	2.29	9.95e-35	3.12e-32	4930470H14Rik
chr11	9883099	9883599	501	*	5.16	5.92	3.43	2.5	1.07e-34	3.35e-32	Abca13
chr6	19363248	19363748	501	*	5.62	6.32	4.19	2.13	1.08e-34	3.38e-32	4930524B17Rik
chr9	77792761	77793261	501	*	6.08	6.65	5.1	1.56	1.13e-34	3.52e-32	Gclc
chr10	57787457	57787957	501	*	5.7	6.32	4.6	1.71	1.13e-34	3.53e-32	Fabp7
chrX	152076192	152076692	501	*	5.08	5.82	3.46	2.36	1.14e-34	3.54e-32	Smc1a
chrX	95794678	95795178	501	*	5.97	6.59	4.84	1.75	1.18e-34	3.66e-32	1700010D01Rik
chr19	48088418	48088918	501	*	6.01	6.66	4.8	1.86	1.37e-34	4.27e-32	Sorcs3
chr13	112425236	112425736	501	*	8.1	8.55	7.44	1.11	1.38e-34	4.27e-32	Il6st
chr4	130576035	130576535	501	*	6.58	7.16	5.6	1.56	1.38e-34	4.29e-32	Nkain1
chr6	145465990	145466490	501	*	7.23	7.94	5.74	2.21	1.39e-34	4.31e-32	Lmntd1
chr10	92367141	92367641	501	*	7.76	8.37	6.67	1.7	1.41e-34	4.35e-32	Gm20757
chr12	90915620	90916120	501	*	8.73	9.28	7.85	1.42	1.73e-34	5.34e-32	5430427M07Rik
chr14	13768070	13768570	501	*	6.93	7.66	5.37	2.29	1.92e-34	5.94e-32	Sntn
chr6	123908233	123908733	501	*	6.62	7.15	5.77	1.38	1.94e-34	5.97e-32	Vmn2r25
chr12	77789456	77789956	501	*	7.92	8.51	6.93	1.57	2.06e-34	6.33e-32	Fut8
chr2	69373587	69374087	501	*	6.14	6.78	4.98	1.8	2.21e-34	6.79e-32	Dhrs9
chr8	44918077	44918577	501	*	6.6	7.22	5.48	1.75	2.21e-34	6.79e-32	Fat1
chr9	96134919	96135419	501	*	7.48	7.95	6.79	1.16	2.22e-34	6.81e-32	Gk5
chr3	145700283	145700783	501	*	5.91	6.57	4.68	1.89	2.24e-34	6.85e-32	Ccn1
chr12	55769757	55770257	501	*	7.13	7.87	5.51	2.36	2.28e-34	6.97e-32	Ralgapa1
chr19	32297153	32297653	501	*	6.37	6.91	5.49	1.42	2.28e-34	6.97e-32	Sgms1
chr1	161869040	161869540	501	*	6.65	7.22	5.7	1.52	2.58e-34	7.87e-32	Suco
chr13	62865544	62866044	501	*	5.9	6.68	4.05	2.63	2.58e-34	7.88e-32	Fbp2
chr19	36367665	36368165	501	*	8.56	9.09	7.7	1.4	2.8e-34	8.52e-32	Pcgf5
chr8	94162464	94162964	501	*	5.29	6.1	3.3	2.8	2.84e-34	8.64e-32	Mt2
chr10	95249044	95249544	501	*	6.41	7.07	5.15	1.93	3.13e-34	9.5e-32	Cradd
chr5	146464307	146464807	501	*	6.04	6.76	4.53	2.22	3.41e-34	1.03e-31	Gm6408
chr2	92831367	92831867	501	*	5.36	6.07	3.9	2.17	3.41e-34	1.03e-31	Syt13
chr18	73194134	73194634	501	*	5.39	6.19	3.43	2.76	3.51e-34	1.06e-31	Mex3c
chr3	66813490	66813990	501	*	6.44	7.03	5.42	1.6	3.58e-34	1.08e-31	Shox2
chr13	80153585	80154085	501	*	6.84	7.54	5.39	2.15	3.78e-34	1.14e-31	Arrdc3
chr2	157992680	157993180	501	*	6.95	7.54	5.94	1.6	3.84e-34	1.16e-31	Tti1
chr8	100703028	100703528	501	*	7.16	7.74	6.16	1.58	4.15e-34	1.25e-31	A330008L17Rik
chr7	135207162	135207662	501	*	6.97	7.59	5.84	1.75	4.72e-34	1.42e-31	1700120G07Rik
chr2	145747999	145748499	501	*	8.35	8.78	7.74	1.04	4.89e-34	1.47e-31	Rin2
chr11	58736804	58737304	501	*	6.32	7.04	4.82	2.22	4.92e-34	1.48e-31	Olfr317
chr14	60442909	60443409	501	*	7.43	7.97	6.57	1.4	4.93e-34	1.48e-31	Amer2
chr13	48145853	48146353	501	*	7.16	7.81	5.91	1.9	5.05e-34	1.51e-31	Id4
chr2	92698095	92698595	501	*	6.13	6.85	4.65	2.21	5.13e-34	1.54e-31	Chst1
chr2	124995853	124996353	501	*	5.99	6.71	4.47	2.24	5.18e-34	1.55e-31	Slc24a5
chr2	102342123	102342623	501	*	6.6	7.31	5.14	2.16	5.39e-34	1.61e-31	Trim44
chr13	117479984	117480484	501	*	5.72	6.45	4.15	2.3	5.7e-34	1.7e-31	Hcn1
chr5	112958131	112958631	501	*	7.06	7.67	5.98	1.68	5.99e-34	1.79e-31	Grk3
chr1	25336367	25336867	501	*	8.08	8.7	6.99	1.71	6.05e-34	1.8e-31	Gm20172
chr13	11905030	11905530	501	*	6.45	7.04	5.42	1.62	6.32e-34	1.88e-31	Ryr2
chr3	103484561	103485061	501	*	4.81	5.6	2.94	2.66	6.34e-34	1.88e-31	Syt6
chrX	47814470	47814970	501	*	5.95	6.64	4.6	2.04	6.91e-34	2.05e-31	Smarca1
chr3	105471020	105471520	501	*	7.38	7.9	6.55	1.35	7.15e-34	2.12e-31	Kcnd3os
chr1	59928428	59928928	501	*	5.66	6.41	4	2.42	7.18e-34	2.12e-31	Fam117b
chr9	37760926	37761426	501	*	6.36	7.05	5.01	2.04	7.95e-34	2.35e-31	Olfr875
chrX	145370605	145371105	501	*	7.06	7.61	6.14	1.47	8.15e-34	2.4e-31	Lhfpl1
chr10	77524376	77524876	501	*	5.42	6.18	3.73	2.45	8.15e-34	2.4e-31	Itgb2
chr5	40308510	40309010	501	*	6.47	7.17	5.07	2.1	9.03e-34	2.66e-31	Hs3st1
chr16	88151315	88151815	501	*	5.64	6.33	4.24	2.1	9.61e-34	2.82e-31	Grik1
chr1	81284402	81284902	501	*	5.72	6.5	3.88	2.62	9.83e-34	2.88e-31	Nyap2
chr5	118671333	118671833	501	*	6.46	7.06	5.42	1.64	1e-33	2.93e-31	Med13l
chr10	7622275	7622775	501	*	7.01	7.51	6.21	1.3	1.02e-33	2.98e-31	Lrp11
chr2	12109946	12110446	501	*	6.94	7.66	5.44	2.21	1.03e-33	3e-31	E030013I19Rik
chr6	22396651	22397151	501	*	6.26	6.95	4.93	2.02	1.04e-33	3.04e-31	Fam3c
chr1	68607157	68607657	501	*	6.55	7.25	5.16	2.09	1.05e-33	3.07e-31	Erbb4
chr19	23414635	23415135	501	*	7.58	8.14	6.66	1.48	1.12e-33	3.26e-31	Mamdc2
chr8	72956159	72956659	501	*	6.67	7.25	5.7	1.55	1.13e-33	3.28e-31	Mir28b
chr18	30141813	30142313	501	*	5.76	6.44	4.41	2.03	1.23e-33	3.57e-31	Pik3c3
chr8	10545287	10545787	501	*	6.13	6.72	5.1	1.62	1.31e-33	3.8e-31	B930025P03Rik
chr8	18427372	18427872	501	*	5.89	6.6	4.42	2.18	1.32e-33	3.83e-31	Mcph1
chr13	45146138	45146638	501	*	6.25	6.93	4.93	2	1.34e-33	3.9e-31	Dtnbp1
chr16	91585555	91586055	501	*	6.56	7.12	5.65	1.47	1.61e-33	4.65e-31	Tmem50b
chr5	76707939	76708439	501	*	7.6	8.09	6.84	1.25	1.62e-33	4.68e-31	Cep135
chr17	48860452	48860952	501	*	5.76	6.52	4.02	2.5	1.73e-33	5.01e-31	Lrfn2
chr2	110659026	110659526	501	*	7.18	7.69	6.38	1.32	1.81e-33	5.21e-31	Slc5a12
chr13	46472232	46472732	501	*	6.2	6.77	5.24	1.53	1.82e-33	5.24e-31	Cap2
chr11	90199404	90199904	501	*	5.79	6.44	4.57	1.87	2.03e-33	5.84e-31	Mmd
chr10	95163229	95163729	501	*	7.4	7.99	6.37	1.62	2.07e-33	5.95e-31	Gm29684
chr18	3787352	3787852	501	*	6.04	6.71	4.71	2	2.11e-33	6.05e-31	Bambi
chr3	20353767	20354267	501	*	7.67	8.24	6.71	1.54	2.15e-33	6.16e-31	Agtr1b
chr14	24767951	24768451	501	*	7.54	8.1	6.62	1.48	2.17e-33	6.22e-31	Rps24
chr8	72262782	72263282	501	*	7.08	7.77	5.68	2.1	2.18e-33	6.25e-31	Ap1m1
chr4	134817638	134818138	501	*	6.31	6.93	5.18	1.75	2.24e-33	6.42e-31	Maco1
chr14	14852694	14853194	501	*	7.95	8.52	7	1.52	2.25e-33	6.43e-31	Nek10
chr3	96917806	96918306	501	*	7.03	7.68	5.84	1.84	2.26e-33	6.45e-31	Gja8
chr15	80463756	80464256	501	*	6.97	7.47	6.2	1.27	2.27e-33	6.46e-31	Gm31369
chr3	55296820	55297320	501	*	7.49	8.04	6.58	1.46	2.53e-33	7.19e-31	Dclk1
chr1	107847712	107848212	501	*	5.48	6.24	3.8	2.43	3.1e-33	8.8e-31	D830032E09Rik
chrX	94547233	94547733	501	*	6.19	6.86	4.93	1.93	3.26e-33	9.24e-31	Maged1
chr15	58203942	58204442	501	*	6.72	7.24	5.93	1.31	3.32e-33	9.43e-31	Fbxo32
chr8	108250080	108250580	501	*	5.1	5.85	3.45	2.39	3.35e-33	9.48e-31	Lncbate1
chr1	78789699	78790199	501	*	7.34	7.93	6.32	1.61	3.39e-33	9.59e-31	Kcne4
chr1	116111723	116112223	501	*	6.73	7.35	5.62	1.73	3.51e-33	9.93e-31	Cntnap5a
chr9	98504189	98504689	501	*	5.27	6.09	3.17	2.91	3.68e-33	1.04e-30	Rbp2
chr3	94245816	94246316	501	*	5.27	5.98	3.8	2.17	3.84e-33	1.08e-30	Them4
chr8	86238624	86239124	501	*	6.51	7.19	5.17	2.03	3.85e-33	1.09e-30	Abcc12
chr8	119729705	119730205	501	*	5.78	6.52	4.21	2.31	3.86e-33	1.09e-30	Atp2c2
chr16	46146863	46147363	501	*	5.81	6.56	4.15	2.41	3.92e-33	1.1e-30	Gm4737
chr16	88374622	88375122	501	*	6.2	6.89	4.82	2.08	4.02e-33	1.13e-30	Grik1
chr11	29925481	29925981	501	*	6	6.58	5.01	1.57	4.14e-33	1.16e-30	4931440F15Rik
chr5	148304984	148305484	501	*	6.59	7.2	5.49	1.71	4.39e-33	1.23e-30	Mtus2
chr9	108429742	108430242	501	*	6.68	7.29	5.61	1.68	4.58e-33	1.28e-30	Ccdc36
chr14	79416789	79417289	501	*	7.47	8.12	6.26	1.86	4.95e-33	1.38e-30	Kbtbd7
chr6	143035236	143035736	501	*	7.54	7.99	6.87	1.12	4.96e-33	1.39e-30	C2cd5
chr10	92238678	92239178	501	*	7.7	8.21	6.91	1.3	5.07e-33	1.41e-30	Rmst
chr16	30624100	30624600	501	*	6.65	7.26	5.6	1.65	5.19e-33	1.45e-30	Fam43a
chr17	90342845	90343345	501	*	6.64	7.26	5.54	1.72	5.34e-33	1.49e-30	Nrxn1
chr14	24956799	24957299	501	*	7.46	7.92	6.79	1.12	5.5e-33	1.53e-30	Gm32123
chrX	85215826	85216326	501	*	6.85	7.43	5.88	1.55	5.51e-33	1.53e-30	Fthl17a
chr1	177534894	177535394	501	*	6.04	6.68	4.88	1.79	5.85e-33	1.62e-30	Gm51282
chr3	58814408	58814908	501	*	5.87	6.69	3.84	2.85	5.99e-33	1.66e-30	Clrn1
chr12	17148947	17149447	501	*	8.58	9.07	7.82	1.25	6.11e-33	1.69e-30	Kcnf1
chr17	83136718	83137218	501	*	5	5.74	3.41	2.33	6.27e-33	1.73e-30	Gm19689
chr16	4926243	4926743	501	*	7.25	7.83	6.25	1.58	6.53e-33	1.81e-30	Nudt16l1
chr9	32063685	32064185	501	*	8.18	8.66	7.44	1.23	6.68e-33	1.85e-30	Arhgap32
chr6	47187115	47187615	501	*	6.08	6.75	4.8	1.95	6.88e-33	1.9e-30	Cntnap2
chr10	59780523	59781023	501	*	6.57	7.14	5.62	1.52	7.06e-33	1.95e-30	Gm17059
chr10	18526331	18526831	501	*	7.3	7.79	6.57	1.21	7.06e-33	1.95e-30	Hebp2
chr10	83104289	83104789	501	*	7.23	7.89	5.96	1.93	7.4e-33	2.04e-30	Chst11
chr5	3750475	3750975	501	*	7.15	7.7	6.23	1.48	7.77e-33	2.13e-30	Ankib1
chr19	38016877	38017377	501	*	5.3	6.12	3.2	2.92	8.13e-33	2.23e-30	Myof
chr14	108697391	108697891	501	*	7.11	7.65	6.25	1.4	8.95e-33	2.46e-30	Slitrk1
chr12	86821692	86822192	501	*	6.98	7.62	5.82	1.8	9.06e-33	2.48e-30	Irf2bpl
chr18	25442555	25443055	501	*	7.13	7.57	6.5	1.08	9.93e-33	2.72e-30	Celf4
chr9	66620364	66620864	501	*	7.49	7.94	6.85	1.09	1e-32	2.73e-30	Usp3
chr7	95370612	95371112	501	*	6.44	7	5.49	1.51	1.09e-32	2.96e-30	Tenm4
chr17	53021015	53021515	501	*	5.18	5.94	3.48	2.46	1.12e-32	3.04e-30	Kcnh8
chr4	75526514	75527014	501	*	6.47	7.1	5.31	1.79	1.16e-32	3.15e-30	Dmac1
chr7	77621889	77622389	501	*	7.67	8.1	7.04	1.07	1.18e-32	3.19e-30	Ntrk3
chr10	99158942	99159442	501	*	8.49	9.1	7.42	1.68	1.23e-32	3.33e-30	Galnt4
chr11	76496064	76496564	501	*	8.01	8.48	7.32	1.15	1.29e-32	3.49e-30	Abr
chr3	110538162	110538662	501	*	8.06	8.58	7.23	1.34	1.33e-32	3.59e-30	Prmt6
chr8	23138714	23139214	501	*	8.39	9.03	7.19	1.85	1.39e-32	3.77e-30	Ank1
chr1	126709756	126710256	501	*	7.64	8.17	6.77	1.4	1.42e-32	3.82e-30	Nckap5
chr1	175962019	175962519	501	*	7.27	7.94	5.95	2	1.43e-32	3.87e-30	Becn2
chr17	86570393	86570893	501	*	7.93	8.52	6.92	1.6	1.49e-32	4.02e-30	Epas1
chr2	49654885	49655385	501	*	7.98	8.47	7.23	1.24	1.58e-32	4.26e-30	Kif5c
chr2	76698316	76698816	501	*	7.71	8.24	6.89	1.35	1.62e-32	4.36e-30	Plekha3
chr16	44033863	44034363	501	*	4.51	5.32	2.46	2.86	1.65e-32	4.44e-30	Gramd1c
chr12	38949019	38949519	501	*	5.72	6.36	4.55	1.8	1.66e-32	4.44e-30	Etv1
chr3	51118679	51119179	501	*	6.55	7.04	5.8	1.24	1.68e-32	4.52e-30	Noct
chr3	27521441	27521941	501	*	7.19	7.76	6.22	1.55	1.69e-32	4.53e-30	Mir3092
chr2	77446376	77446876	501	*	7.45	8.15	6.05	2.09	1.97e-32	5.28e-30	Gm13944
chr1	51722929	51723429	501	*	6.89	7.41	6.09	1.31	2.02e-32	5.41e-30	Gm17767
chr18	67180079	67180579	501	*	8.26	8.8	7.38	1.43	2.11e-32	5.62e-30	Chmp1b
chr10	70455023	70455523	501	*	5.66	6.4	4.08	2.32	2.11e-32	5.62e-30	Fam13c
chr3	3352818	3353318	501	*	6.87	7.46	5.85	1.61	2.18e-32	5.81e-30	Hnf4g
chr5	120202284	120202784	501	*	6.17	6.73	5.24	1.49	2.18e-32	5.81e-30	Gm10390
chr5	111849838	111850338	501	*	7.49	7.99	6.72	1.27	2.21e-32	5.88e-30	E130006D01Rik
chr6	135594739	135595239	501	*	7.16	7.82	5.92	1.9	2.22e-32	5.9e-30	4930425L21Rik
chr19	50101285	50101785	501	*	6.78	7.36	5.8	1.56	2.28e-32	6.06e-30	Sorcs1
chr13	97588669	97589169	501	*	5.27	6.05	3.45	2.6	2.33e-32	6.19e-30	Gm5086
chr10	6368779	6369279	501	*	6.4	7.04	5.22	1.82	2.36e-32	6.24e-30	Oprm1
chr7	56111746	56112246	501	*	7.27	7.91	6.13	1.78	2.46e-32	6.51e-30	Herc2
chrX	48503891	48504391	501	*	6.16	6.78	5.08	1.7	2.52e-32	6.65e-30	Aifm1
chr1	58729819	58730319	501	*	5.73	6.5	3.98	2.52	2.67e-32	7.06e-30	Cflar
chr2	164216498	164216998	501	*	6.73	7.48	5.09	2.39	2.83e-32	7.46e-30	Wfdc15b
chr7	134146883	134147383	501	*	5.83	6.59	4.08	2.52	2.95e-32	7.76e-30	Adam12
chr17	8506592	8507092	501	*	7.59	8.17	6.63	1.54	3.1e-32	8.16e-30	Pde10a
chr16	37304241	37304741	501	*	6.42	7.09	5.11	1.98	3.25e-32	8.55e-30	Stxbp5l
chr17	58293366	58293866	501	*	6.88	7.49	5.82	1.66	3.35e-32	8.79e-30	Cntnap5c
chr6	46585075	46585575	501	*	6.27	6.91	5.11	1.79	3.49e-32	9.17e-30	Cntnap2
chr4	58642124	58642624	501	*	6.17	6.73	5.26	1.47	3.52e-32	9.22e-30	Lpar1
chr5	71788552	71789052	501	*	4.71	5.49	2.85	2.64	3.56e-32	9.3e-30	Gabrb1
chr1	87777286	87777786	501	*	5.65	6.4	4	2.4	3.74e-32	9.76e-30	Scarna6
chr9	8837588	8838088	501	*	7.72	8.39	6.44	1.95	3.75e-32	9.77e-30	Pgr
chr11	121627089	121627589	501	*	7.47	7.95	6.75	1.2	3.83e-32	9.97e-30	B3gntl1
chr6	112883635	112884135	501	*	6.8	7.39	5.81	1.58	3.92e-32	1.02e-29	Srgap3
chr2	108301771	108302271	501	*	4.66	5.43	2.91	2.52	3.98e-32	1.03e-29	Mettl15
chr6	56869511	56870011	501	*	6.09	6.81	4.56	2.25	4.15e-32	1.08e-29	Nt5c3
chr3	133758260	133758760	501	*	7.08	7.71	5.95	1.75	4.19e-32	1.09e-29	Tet2
chr14	75446383	75446883	501	*	6.57	7.26	5.2	2.07	4.26e-32	1.1e-29	Siah3
chr12	28700524	28701024	501	*	8.42	8.9	7.7	1.2	4.41e-32	1.14e-29	Mir6937
chr3	82629796	82630296	501	*	7.93	8.4	7.23	1.17	4.51e-32	1.17e-29	Npy2r
chr13	46090543	46091043	501	*	6.48	7.07	5.5	1.57	4.51e-32	1.17e-29	Atxn1
chr15	84898033	84898533	501	*	9.12	9.59	8.4	1.19	4.54e-32	1.17e-29	Nup50
chr2	48666864	48667364	501	*	6.48	7.04	5.56	1.48	4.8e-32	1.24e-29	Acvr2a
chr7	130708838	130709338	501	*	6.32	6.84	5.48	1.36	4.85e-32	1.25e-29	Tacc2
chr4	142126849	142127349	501	*	7.27	7.79	6.47	1.32	4.85e-32	1.25e-29	Tmem51
chr13	117247313	117247813	501	*	5.77	6.58	3.76	2.82	4.93e-32	1.27e-29	Emb
chr12	119385562	119386062	501	*	6.15	6.71	5.21	1.5	5.22e-32	1.34e-29	Macc1
chr10	24281864	24282364	501	*	7.95	8.47	7.12	1.36	5.8e-32	1.49e-29	Moxd1
chr5	21608576	21609076	501	*	6.86	7.5	5.69	1.81	5.8e-32	1.49e-29	Fbxl13
chrX	134854903	134855403	501	*	5.81	6.53	4.27	2.26	5.84e-32	1.5e-29	Armcx2
chr1	54791338	54791838	501	*	6.82	7.37	5.92	1.45	6.1e-32	1.56e-29	Ankrd44
chr12	110791199	110791699	501	*	5.9	6.48	4.91	1.58	6.36e-32	1.63e-29	Mok
chr14	105417706	105418206	501	*	5.71	6.51	3.73	2.79	7.43e-32	1.9e-29	5430440P10Rik
chr19	3547158	3547658	501	*	6.8	7.3	6.03	1.27	7.46e-32	1.9e-29	Ppp6r3
chr10	77716469	77716969	501	*	6.8	7.56	5.03	2.53	7.51e-32	1.91e-29	Gm10142
chr1	3359700	3360200	501	*	5.82	6.43	4.72	1.71	7.92e-32	2.02e-29	Xkr4
chr12	5243798	5244298	501	*	6.78	7.21	6.15	1.06	8.53e-32	2.17e-29	Klhl29
chr9	46234753	46235253	501	*	7.56	8.03	6.84	1.19	8.72e-32	2.21e-29	Apoc3
chr2	28320993	28321493	501	*	6.47	7.17	5.08	2.08	8.76e-32	2.22e-29	Olfm1
chr2	52249809	52250309	501	*	6.35	6.96	5.26	1.71	1.01e-31	2.56e-29	4930573O16Rik
chr1	116164483	116164983	501	*	5.47	6.26	3.6	2.66	1.03e-31	2.62e-29	Cntnap5a
chr9	83708048	83708548	501	*	5.37	6.07	3.96	2.11	1.09e-31	2.76e-29	Gm2109
chr10	58523551	58524051	501	*	7.74	8.22	7.01	1.21	1.12e-31	2.82e-29	Ccdc138
chr4	26452068	26452568	501	*	6.23	6.89	4.99	1.9	1.13e-31	2.86e-29	Manea
chr17	83913951	83914451	501	*	6.75	7.39	5.56	1.83	1.15e-31	2.9e-29	C430042M11Rik
chr1	69591864	69592364	501	*	7.92	8.44	7.12	1.32	1.18e-31	2.98e-29	Ikzf2
chr5	142395928	142396428	501	*	6.18	6.75	5.2	1.55	1.19e-31	3.01e-29	Foxk1
chr18	68269198	68269698	501	*	5.61	6.28	4.32	1.96	1.24e-31	3.11e-29	Mir7219
chr2	77461187	77461687	501	*	7.02	7.54	6.18	1.36	1.24e-31	3.13e-29	Gm13944
chr2	32032746	32033246	501	*	5.98	6.67	4.6	2.07	1.25e-31	3.13e-29	Mir7674
chr14	106768044	106768544	501	*	7.05	7.57	6.25	1.32	1.25e-31	3.14e-29	1700128A07Rik
chr8	15628381	15628881	501	*	6.29	6.81	5.49	1.32	1.29e-31	3.24e-29	Mir3106
chr7	97317472	97317972	501	*	6.67	7.3	5.53	1.77	1.31e-31	3.28e-29	Usp35
chr14	75809991	75810491	501	*	7.36	8.11	5.72	2.38	1.46e-31	3.64e-29	Slc25a30
chr11	89800710	89801210	501	*	6.29	7.01	4.8	2.2	1.48e-31	3.69e-29	Ankfn1
chr6	116407852	116408352	501	*	6.69	7.22	5.86	1.37	1.5e-31	3.75e-29	Alox5
chr2	179608880	179609380	501	*	7.27	7.81	6.37	1.44	1.55e-31	3.87e-29	Cdh4
chr12	81259769	81260269	501	*	6.29	7.02	4.69	2.34	1.68e-31	4.18e-29	Gm3693
chr17	61052678	61053178	501	*	7.11	7.73	6.02	1.7	1.7e-31	4.22e-29	Efna5
chr9	55360814	55361314	501	*	6.75	7.38	5.61	1.76	1.73e-31	4.29e-29	Tmem266
chr14	77807882	77808382	501	*	4.84	5.62	3.05	2.57	2.05e-31	5.09e-29	Gm1587
chr3	138515524	138516024	501	*	9.42	9.86	8.79	1.07	2.13e-31	5.28e-29	Eif4e
chr2	15821620	15822120	501	*	6.03	6.63	5	1.63	2.18e-31	5.39e-29	Malrd1
chrX	94302834	94303334	501	*	8.73	9.24	7.94	1.3	2.27e-31	5.63e-29	Mir7673
chr13	52546847	52547347	501	*	5.86	6.54	4.53	2.01	2.68e-31	6.61e-29	Diras2
chr5	54065497	54065997	501	*	5.95	6.59	4.77	1.83	2.82e-31	6.95e-29	Stim2
chr7	46467903	46468403	501	*	6.31	6.88	5.34	1.53	2.89e-31	7.11e-29	Kcnc1
chr17	30710287	30710787	501	*	5.97	6.67	4.56	2.11	2.9e-31	7.13e-29	Dnah8
chr12	88630863	88631363	501	*	5.79	6.49	4.41	2.08	2.9e-31	7.14e-29	Nrxn3
chr13	52465068	52465568	501	*	5.19	5.89	3.79	2.1	2.95e-31	7.24e-29	Diras2
chr1	42085982	42086482	501	*	5.32	6.05	3.74	2.32	3.01e-31	7.39e-29	Pantr1
chr13	20603278	20603778	501	*	6.24	6.89	5.01	1.88	3.08e-31	7.55e-29	Elmo1
chr1	101401536	101402036	501	*	6.14	6.72	5.17	1.55	3.09e-31	7.58e-29	Gm20268
chr3	117459863	117460363	501	*	7.09	7.8	5.63	2.17	3.31e-31	8.11e-29	Plppr4
chr6	140579378	140579878	501	*	5.49	6.17	4.17	2	3.47e-31	8.47e-29	Aebp2
chr7	128961829	128962329	501	*	6.43	7.09	5.2	1.88	3.48e-31	8.5e-29	Sec23ip
chr7	67390747	67391247	501	*	6.77	7.38	5.7	1.68	3.58e-31	8.74e-29	Mef2a
chr5	111582779	111583279	501	*	7.14	7.69	6.22	1.47	3.72e-31	9.07e-29	C130026L21Rik
chr13	4766458	4766958	501	*	5.52	6.24	4.04	2.19	3.76e-31	9.15e-29	Akr1e1
chr10	52537929	52538429	501	*	5.62	6.32	4.19	2.13	3.95e-31	9.61e-29	Zfa-ps
chr4	40498045	40498545	501	*	7.38	7.85	6.68	1.17	4.04e-31	9.81e-29	Tmem215
chr3	36437584	36438084	501	*	5.95	6.71	4.25	2.46	4.04e-31	9.81e-29	Mir7009
chr5	22256189	22256689	501	*	5.48	6.16	4.16	2	4.08e-31	9.89e-29	Reln
chr3	97710828	97711328	501	*	5.75	6.36	4.65	1.71	4.24e-31	1.03e-28	Mir7225
chr13	18182618	18183118	501	*	7.78	8.43	6.58	1.85	4.34e-31	1.05e-28	4930448F12Rik
chr9	102068318	102068818	501	*	4.93	5.7	3.2	2.49	4.44e-31	1.07e-28	Mir7243
chr19	27380065	27380565	501	*	7.9	8.42	7.08	1.34	4.77e-31	1.15e-28	Pum3
chr16	10967372	10967872	501	*	5.29	6	3.79	2.21	4.88e-31	1.18e-28	Litaf
chr1	130187502	130188002	501	*	6.28	6.9	5.19	1.7	5.09e-31	1.23e-28	Cd55os
chr9	95597679	95598179	501	*	6.53	7.08	5.62	1.47	5.58e-31	1.34e-28	Paqr9
chr18	60238460	60238960	501	*	5.63	6.32	4.28	2.04	5.59e-31	1.35e-28	Gm4951
chr11	5211869	5212369	501	*	6.21	6.93	4.68	2.25	5.94e-31	1.43e-28	Kremen1
chr5	112122675	112123175	501	*	6.03	6.63	4.97	1.67	6.41e-31	1.54e-28	1700028D13Rik
chr9	74079383	74079883	501	*	6.11	6.71	5.08	1.63	6.5e-31	1.56e-28	Wdr72
chr2	117996094	117996594	501	*	6.72	7.42	5.35	2.07	6.72e-31	1.61e-28	Gm13986
chr2	33115942	33116442	501	*	6.37	7.01	5.18	1.83	6.79e-31	1.62e-28	Garnl3
chr1	60978036	60978536	501	*	5.7	6.35	4.49	1.86	6.79e-31	1.62e-28	Icos
chr6	145480075	145480575	501	*	6.42	7.15	4.86	2.29	7.25e-31	1.73e-28	Lmntd1
chr9	92560710	92561210	501	*	6.16	6.84	4.84	2	7.43e-31	1.77e-28	B430319G15Rik
chr17	86263858	86264358	501	*	8.88	9.39	8.08	1.31	7.61e-31	1.81e-28	2010106C02Rik
chr2	101417099	101417599	501	*	5.97	6.6	4.83	1.76	7.65e-31	1.82e-28	B230118H07Rik
chr17	66926595	66927095	501	*	6.01	6.57	5.07	1.5	8.09e-31	1.92e-28	Mir5709
chr1	175415401	175415901	501	*	6.66	7.27	5.58	1.69	8.53e-31	2.03e-28	Rgs7
chr15	92390530	92391030	501	*	7.42	8.03	6.34	1.69	9.21e-31	2.19e-28	Pdzrn4
chr9	41285091	41285591	501	*	5.59	6.3	4.13	2.17	9.27e-31	2.2e-28	1700063D05Rik
chr4	65611061	65611561	501	*	7.52	8.15	6.34	1.81	9.47e-31	2.24e-28	Trim32
chr4	15657666	15658166	501	*	5.89	6.56	4.59	1.96	9.53e-31	2.26e-28	Calb1
chr5	112875449	112875949	501	*	5.94	6.73	4.08	2.64	9.79e-31	2.32e-28	Myo18b
chr4	152948728	152949228	501	*	6.4	7.03	5.27	1.76	9.86e-31	2.33e-28	Gm833
chr9	101336028	101336528	501	*	5.07	5.81	3.46	2.35	1.01e-30	2.38e-28	Gm28979
chr4	130972267	130972767	501	*	7.98	8.48	7.2	1.28	1.04e-30	2.46e-28	Matn1
chr15	68439150	68439650	501	*	6.55	7.3	4.92	2.38	1.11e-30	2.62e-28	Mir30d
chr4	20892007	20892507	501	*	5.46	6.14	4.11	2.02	1.18e-30	2.77e-28	Nkain3
chr5	114804779	114805279	501	*	8.24	8.7	7.54	1.17	1.31e-30	3.09e-28	1500011B03Rik
chr2	109989142	109989642	501	*	7.41	8.03	6.33	1.7	1.42e-30	3.34e-28	Ccdc34
chr4	89663480	89663980	501	*	5.85	6.62	4.11	2.51	1.45e-30	3.4e-28	Dmrta1
chr15	103441559	103442059	501	*	5.16	5.92	3.47	2.45	1.47e-30	3.44e-28	Gtsf2
chr18	8957905	8958405	501	*	6.96	7.71	5.32	2.39	1.68e-30	3.93e-28	Fzd8
chr12	94405070	94405570	501	*	5.42	6.14	3.88	2.26	1.72e-30	4.01e-28	Mir8099-2
chr12	47063555	47064055	501	*	5.75	6.39	4.58	1.81	1.75e-30	4.09e-28	Nova1
chr1	175773038	175773538	501	*	8.14	8.66	7.32	1.33	1.79e-30	4.19e-28	Wdr64
chr14	60359760	60360260	501	*	5.05	5.79	3.42	2.37	1.91e-30	4.46e-28	Amer2
chr4	13193481	13193981	501	*	7.89	8.35	7.22	1.14	1.93e-30	4.5e-28	Triqk
chr8	25011399	25011899	501	*	7.67	8.16	6.92	1.24	1.97e-30	4.6e-28	Adam9
chr17	11510905	11511405	501	*	6.89	7.41	6.07	1.34	2.03e-30	4.72e-28	D17Ertd648e
chr1	62546472	62546972	501	*	6.1	6.74	4.92	1.82	2.07e-30	4.81e-28	Nrp2
chr8	117442832	117443332	501	*	5.98	6.64	4.71	1.94	2.18e-30	5.06e-28	Mir7077
chr18	75246827	75247327	501	*	7.72	8.36	6.53	1.83	2.2e-30	5.1e-28	2010010A06Rik
chr2	157755191	157755691	501	*	6.42	6.95	5.6	1.35	2.23e-30	5.18e-28	Ctnnbl1
chr11	55807999	55808499	501	*	7.18	7.87	5.79	2.08	2.28e-30	5.27e-28	Glra1
chr1	38241481	38241981	501	*	6.64	7.27	5.49	1.78	2.33e-30	5.4e-28	Gm5099
chr17	77017749	77018249	501	*	6.41	7.03	5.32	1.71	2.48e-30	5.74e-28	Gm4710
chr9	42803065	42803565	501	*	7.74	8.3	6.82	1.48	2.49e-30	5.74e-28	Grik4
chr6	107721917	107722417	501	*	7.71	8.15	7.08	1.07	2.6e-30	5.99e-28	Lrrn1
chr12	54051324	54051824	501	*	4.94	5.73	3.11	2.62	2.74e-30	6.3e-28	Egln3
chr4	140348471	140348971	501	*	7.2	7.81	6.13	1.67	2.76e-30	6.35e-28	Gm13016
chr1	80493193	80493693	501	*	5.91	6.53	4.8	1.73	3.02e-30	6.94e-28	1700016L21Rik
chr8	125971273	125971773	501	*	7.77	8.2	7.16	1.04	3.28e-30	7.53e-28	Kcnk1
chr4	63097548	63098048	501	*	7.28	7.84	6.36	1.48	3.37e-30	7.72e-28	Ambp
chr4	40509419	40509919	501	*	8.76	9.23	8.06	1.18	3.44e-30	7.89e-28	4933428C19Rik
chr7	121078745	121079245	501	*	7.38	7.95	6.42	1.53	3.58e-30	8.2e-28	Otoa
chr6	82138396	82138896	501	*	8.63	9.1	7.92	1.18	3.65e-30	8.35e-28	Eva1a
chr14	8135074	8135574	501	*	7.96	8.47	7.16	1.31	3.71e-30	8.49e-28	Pxk
chr5	60450490	60450990	501	*	6.16	6.92	4.48	2.44	3.84e-30	8.75e-28	4933402J10Rik
chr12	61151409	61151909	501	*	5.85	6.51	4.61	1.9	4.15e-30	9.47e-28	Gm20063
chr4	81358907	81359407	501	*	6.35	7	5.12	1.88	4.39e-30	9.99e-28	Mpdz
chr2	121758132	121758632	501	*	6.18	6.81	5.05	1.76	4.4e-30	1e-27	Frmd5
chrX	9992313	9992813	501	*	5.12	5.8	3.81	1.99	4.73e-30	1.08e-27	Sytl5
chr14	25509272	25509772	501	*	5.97	6.6	4.8	1.8	4.75e-30	1.08e-27	Mir3075
chr4	10973326	10973826	501	*	6.08	6.67	5.08	1.59	4.83e-30	1.1e-27	Plekhf2
chr7	115885212	115885712	501	*	6.2	6.84	5.02	1.82	4.9e-30	1.11e-27	Sox6
chr17	24767681	24768181	501	*	6.08	6.71	4.91	1.8	5.13e-30	1.16e-27	Hs3st6
chr15	80539924	80540424	501	*	4.85	5.63	2.98	2.65	5.15e-30	1.17e-27	Enthd1
chr8	18381738	18382238	501	*	7.15	7.73	6.17	1.56	5.41e-30	1.22e-27	Mcph1
chr6	21096056	21096556	501	*	6.57	7.13	5.66	1.47	5.46e-30	1.23e-27	Kcnd2
chr18	45808053	45808553	501	*	7.36	7.94	6.38	1.56	5.5e-30	1.24e-27	A330093E20Rik
chr13	45376116	45376616	501	*	5.54	6.23	4.15	2.08	5.59e-30	1.26e-27	Mylip
chr1	127945871	127946371	501	*	7.44	7.99	6.55	1.44	5.63e-30	1.27e-27	Rab3gap1
chr10	70809441	70809941	501	*	6.98	7.57	5.99	1.58	6.27e-30	1.41e-27	D630013N20Rik
chr7	19509159	19509659	501	*	6.7	7.25	5.8	1.45	6.42e-30	1.45e-27	Trappc6a
chr2	32953808	32954308	501	*	7.39	7.89	6.62	1.27	7.11e-30	1.6e-27	Lrsam1
chr10	97889872	97890372	501	*	8.03	8.57	7.14	1.43	7.34e-30	1.65e-27	Gm10754
chr15	87497704	87498204	501	*	7.23	7.66	6.61	1.04	7.45e-30	1.67e-27	Tafa5
chr10	87803996	87804496	501	*	6.88	7.38	6.1	1.28	8.17e-30	1.83e-27	Igf1
chr1	57846992	57847492	501	*	7.83	8.29	7.15	1.13	8.25e-30	1.85e-27	Spats2l
chr18	57580885	57581385	501	*	5.72	6.35	4.56	1.79	8.45e-30	1.89e-27	4930511M06Rik
chr6	21460554	21461054	501	*	7.46	7.95	6.71	1.24	8.59e-30	1.92e-27	Kcnd2
chr18	43145673	43146173	501	*	8.84	9.27	8.22	1.04	8.82e-30	1.97e-27	Stk32a
chr17	45303214	45303714	501	*	6.54	7.11	5.58	1.53	8.92e-30	1.99e-27	Cdc5l
chr2	11540171	11540671	501	*	6.53	7.14	5.43	1.71	9.02e-30	2.01e-27	Pfkfb3
chr5	67864056	67864556	501	*	7.32	7.88	6.37	1.51	9.25e-30	2.06e-27	Atp8a1
chr16	39056947	39057447	501	*	7.09	7.59	6.32	1.27	9.56e-30	2.13e-27	Gm36742
chr3	69763538	69764038	501	*	7.37	7.93	6.44	1.49	1.04e-29	2.32e-27	Nmd3
chr13	93454192	93454692	501	*	5.89	6.61	4.41	2.2	1.13e-29	2.52e-27	Jmy
chr3	158155803	158156303	501	*	7.53	8.01	6.8	1.22	1.14e-29	2.53e-27	Lrrc40
chr14	56164247	56164747	501	*	5.82	6.49	4.53	1.96	1.15e-29	2.55e-27	Gzmg
chr13	81840237	81840737	501	*	7.04	7.58	6.16	1.42	1.16e-29	2.57e-27	Cetn3
chr4	152207765	152208265	501	*	6.28	7.01	4.78	2.23	1.17e-29	2.59e-27	Acot7
chr6	27777588	27778088	501	*	5.25	5.97	3.74	2.23	1.19e-29	2.64e-27	Mir592
chr14	64340071	64340571	501	*	6.38	6.98	5.32	1.66	1.22e-29	2.69e-27	Msra
chr13	32765389	32765889	501	*	6.58	7.24	5.35	1.89	1.28e-29	2.83e-27	Mylk4
chr12	40398880	40399380	501	*	7.24	7.76	6.42	1.34	1.28e-29	2.83e-27	Zfp277
chr2	17622613	17623113	501	*	6.37	6.99	5.24	1.75	1.36e-29	3e-27	Nebl
chr13	25931885	25932385	501	*	8.73	9.18	8.07	1.12	1.37e-29	3.01e-27	Gm11351
chr9	110073485	110073985	501	*	6.63	7.32	5.3	2.01	1.39e-29	3.07e-27	Map4
chr9	48960090	48960590	501	*	5.48	6.18	4.03	2.15	1.4e-29	3.09e-27	Htr3b
chr4	150576304	150576804	501	*	7.72	8.22	6.96	1.26	1.57e-29	3.45e-27	Slc45a1
chr12	77856232	77856732	501	*	5.27	5.93	3.98	1.95	1.71e-29	3.76e-27	Gm6657
chr10	25520253	25520753	501	*	8.47	8.93	7.8	1.13	1.73e-29	3.79e-27	Smlr1
chr16	62753078	62753578	501	*	7.24	7.8	6.31	1.49	1.74e-29	3.8e-27	Nsun3
chr17	10164454	10164954	501	*	6.26	6.9	5.07	1.84	1.78e-29	3.89e-27	Qk
chr9	14075373	14075873	501	*	7.71	8.29	6.7	1.59	1.81e-29	3.97e-27	Gm51286
chr10	109500669	109501169	501	*	6.32	6.92	5.28	1.64	1.82e-29	3.99e-27	Syt1
chr3	33383018	33383518	501	*	5.81	6.47	4.58	1.89	1.91e-29	4.16e-27	Pex5l
chr1	191467551	191468051	501	*	5.52	6.3	3.69	2.61	2e-29	4.36e-27	Gm32200
chr17	45978218	45978718	501	*	4.63	5.39	2.92	2.47	2.07e-29	4.5e-27	Vegfa
chrX	164856099	164856599	501	*	5.34	6.01	4.05	1.95	2.11e-29	4.6e-27	Mospd2
chr4	98177493	98177993	501	*	4.55	5.4	2.25	3.14	2.12e-29	4.6e-27	Tm2d1
chr4	101378777	101379277	501	*	6.91	7.38	6.19	1.2	2.12e-29	4.61e-27	E130102H24Rik
chr2	180361467	180361967	501	*	5.67	6.35	4.33	2.02	2.16e-29	4.69e-27	Mir1a-1hg
chr17	34778029	34778529	501	*	7.64	8.21	6.69	1.52	2.31e-29	5.01e-27	Cyp21a1
chr15	80015605	80016105	501	*	6.92	7.49	5.96	1.53	2.46e-29	5.34e-27	Pdgfb
chr16	13494023	13494523	501	*	5.4	6.09	4	2.09	2.49e-29	5.4e-27	Mir6365
chr3	153505924	153506424	501	*	6.09	6.8	4.61	2.19	2.78e-29	6.02e-27	1700012D16Rik
chr10	45982685	45983185	501	*	7.36	7.9	6.49	1.4	2.86e-29	6.18e-27	D030045P18Rik
chr19	6867267	6867767	501	*	4.31	5.13	2.21	2.92	3.09e-29	6.66e-27	Ccdc88b
chr7	82234552	82235052	501	*	6.1	6.79	4.75	2.04	3.31e-29	7.14e-27	Sh3gl3
chr16	34442235	34442735	501	*	5.32	6.05	3.74	2.31	4.1e-29	8.81e-27	Kalrn
chr14	28691102	28691602	501	*	5.93	6.63	4.54	2.09	4.16e-29	8.93e-27	Wnt5a
chr19	58316913	58317413	501	*	7.42	8.05	6.25	1.8	4.23e-29	9.07e-27	Gm10007
chr6	80265678	80266178	501	*	6.05	6.73	4.74	1.99	4.39e-29	9.41e-27	Lrrtm4
chr12	16339280	16339780	501	*	5.48	6.15	4.19	1.95	4.53e-29	9.71e-27	Lpin1
chr5	126484198	126484698	501	*	6.01	6.64	4.85	1.8	4.88e-29	1.05e-26	4933438B17Rik
chr14	32870978	32871478	501	*	4.96	5.7	3.35	2.35	4.99e-29	1.07e-26	Vstm4
chr16	63227615	63228115	501	*	7.64	8.17	6.77	1.4	5.04e-29	1.08e-26	Pros1
chr3	43155663	43156163	501	*	6.79	7.32	5.94	1.39	5.07e-29	1.08e-26	D3Ertd751e
chr6	121538194	121538694	501	*	5.78	6.44	4.52	1.92	5.09e-29	1.09e-26	Iqsec3
chr17	66485496	66485996	501	*	8.22	8.64	7.63	1.01	5.24e-29	1.12e-26	Rab12
chr11	111497400	111497900	501	*	7.74	8.26	6.91	1.35	5.25e-29	1.12e-26	Kcnj2
chr10	12364111	12364611	501	*	4.96	5.7	3.35	2.35	5.32e-29	1.13e-26	Utrn
chr6	112986279	112986779	501	*	6.11	6.68	5.17	1.51	5.42e-29	1.15e-26	Srgap3
chr10	42925886	42926386	501	*	7.51	8.09	6.54	1.56	5.47e-29	1.16e-26	Gm5079
chr3	10295048	10295548	501	*	5.61	6.28	4.32	1.96	5.76e-29	1.22e-26	Fabp12
chr10	95239515	95240015	501	*	7.73	8.21	7	1.21	5.98e-29	1.27e-26	Cradd
chr6	59260726	59261226	501	*	6.44	7.05	5.35	1.7	6.09e-29	1.29e-26	Tigd2
chr16	26901477	26901977	501	*	8.24	8.88	7.04	1.84	6.19e-29	1.31e-26	Gmnc
chr9	8937572	8938072	501	*	6.37	7.06	5.04	2.02	6.23e-29	1.32e-26	Pgr
chr13	51719776	51720276	501	*	6.63	7.24	5.56	1.68	6.55e-29	1.38e-26	Secisbp2
chr8	23753909	23754409	501	*	6.12	6.72	5.06	1.66	6.83e-29	1.44e-26	Zmat4
chr2	167139373	167139873	501	*	7.71	8.25	6.85	1.4	6.85e-29	1.45e-26	Kcnb1
chr16	50630361	50630861	501	*	4.84	5.59	3.17	2.42	6.89e-29	1.45e-26	Ccdc54
chr18	52806059	52806559	501	*	6.91	7.53	5.82	1.71	7.3e-29	1.54e-26	Gm51263
chr3	32424867	32425367	501	*	5.79	6.46	4.48	1.97	7.33e-29	1.54e-26	Pik3ca
chr2	179856047	179856547	501	*	6.71	7.4	5.36	2.04	7.6e-29	1.6e-26	Taf4
chr5	20094761	20095730	970	*	6.05	6.6	5.16	1.44	7.84e-29	1.65e-26	Magi2
chr3	78391793	78392293	501	*	5.28	5.98	3.87	2.11	7.94e-29	1.67e-26	Rapgef2
chr15	80992925	80993425	501	*	6.46	7.12	5.21	1.91	7.97e-29	1.67e-26	Sgsm3
chr4	20397705	20398205	501	*	7.75	8.29	6.89	1.4	7.99e-29	1.67e-26	Ggh
chr2	132069957	132070457	501	*	6.99	7.61	5.88	1.73	8.01e-29	1.68e-26	Rassf2
chr10	107504078	107504578	501	*	5.83	6.48	4.61	1.87	8.02e-29	1.68e-26	Myf6
chr17	88375850	88376350	501	*	6.3	6.85	5.42	1.43	8.69e-29	1.82e-26	Foxn2
chr7	74408575	74409075	501	*	8.37	8.9	7.52	1.38	8.7e-29	1.82e-26	Slco3a1
chr10	108810543	108811043	501	*	6.68	7.27	5.68	1.59	9.87e-29	2.06e-26	Gm5136
chr11	94904337	94904837	501	*	5.37	6.06	4.03	2.03	1.04e-28	2.18e-26	Col1a1
chr2	7626649	7627149	501	*	8.43	8.87	7.8	1.08	1.08e-28	2.25e-26	Celf2
chr9	54794859	54795359	501	*	6.01	6.66	4.83	1.83	1.12e-28	2.33e-26	Crabp1
chr2	180524564	180525064	501	*	7.55	8.06	6.77	1.29	1.16e-28	2.42e-26	Ntsr1
chr10	119107580	119108080	501	*	6.97	7.6	5.82	1.77	1.18e-28	2.45e-26	1700064J06Rik
chr10	106903076	106903576	501	*	5.98	6.77	4.08	2.69	1.26e-28	2.63e-26	Acss3
chr8	79475954	79476454	501	*	5.39	6.12	3.83	2.29	1.27e-28	2.64e-26	Smad1
chr9	97738451	97738951	501	*	6.91	7.45	6.05	1.4	1.32e-28	2.73e-26	4921534H16Rik
chr13	43106146	43106646	501	*	6.02	6.65	4.88	1.78	1.32e-28	2.73e-26	Phactr1
chr11	27408321	27408821	501	*	7.07	7.74	5.75	2	1.36e-28	2.81e-26	Gm12070
chrX	11159579	11160079	501	*	4.39	5.19	2.38	2.82	1.36e-28	2.81e-26	H2al1a
chr16	42385317	42385817	501	*	4.72	5.46	3.09	2.37	1.38e-28	2.86e-26	Gap43
chr6	3915931	3916431	501	*	7.29	7.77	6.58	1.19	1.41e-28	2.92e-26	Tfpi2
chr12	77841884	77842384	501	*	6.53	7.16	5.41	1.75	1.42e-28	2.92e-26	Gm6657
chr10	108512381	108512881	501	*	5.67	6.34	4.37	1.97	1.43e-28	2.95e-26	Gm36283
chr1	43798065	43798565	501	*	7.36	7.92	6.45	1.47	1.46e-28	3.01e-26	Uxs1
chr14	106843573	106844073	501	*	7.31	7.85	6.45	1.41	1.51e-28	3.11e-26	1700128A07Rik
chr19	36285486	36285986	501	*	5.21	5.87	3.97	1.9	1.53e-28	3.15e-26	Pcgf5
chr14	89377976	89378476	501	*	5.61	6.31	4.19	2.12	1.58e-28	3.24e-26	Gm5088
chr16	35234332	35234832	501	*	7.68	8.32	6.48	1.84	1.61e-28	3.31e-26	Adcy5
chr15	66233057	66233557	501	*	6.15	6.68	5.29	1.4	1.62e-28	3.33e-26	Kcnq3
chr9	79158380	79158880	501	*	5.19	6.01	3.11	2.9	1.65e-28	3.37e-26	Gm10635
chr1	39995177	39995677	501	*	6.42	7.22	4.44	2.78	1.67e-28	3.41e-26	Il1r2
chr12	116952405	116952905	501	*	6.75	7.25	5.98	1.27	1.69e-28	3.46e-26	Gm10421
chr13	54082716	54083216	501	*	7.33	7.97	6.17	1.8	1.77e-28	3.62e-26	Sfxn1
chr12	17431896	17432396	501	*	7.88	8.38	7.09	1.29	1.79e-28	3.65e-26	Mir3066
chr13	118348623	118349123	501	*	8.22	8.73	7.42	1.31	1.79e-28	3.66e-26	Mrps30
chr12	78082377	78082877	501	*	7.01	7.59	6.01	1.58	1.83e-28	3.73e-26	Gm6657
chr10	11093592	11094092	501	*	5.93	6.59	4.68	1.91	1.84e-28	3.75e-26	Grm1
chr10	77749131	77749631	501	*	6.97	7.57	5.92	1.65	1.93e-28	3.92e-26	Gm9736
chr6	65348210	65348710	501	*	7.67	8.18	6.9	1.28	1.94e-28	3.94e-26	Qrfprl
chr6	140380047	140380547	501	*	6.32	6.99	5.06	1.93	1.98e-28	4.01e-26	Plekha5
chr13	24468683	24469183	501	*	6.57	7.14	5.58	1.56	2.2e-28	4.47e-26	Cmah
chr17	33742578	33743078	501	*	4.87	5.63	3.16	2.47	2.26e-28	4.59e-26	Rab11b
chr15	68726791	68727291	501	*	7.55	8.16	6.47	1.68	2.35e-28	4.76e-26	Gm41341
chr17	75838051	75838551	501	*	7.66	8.1	7.03	1.06	2.42e-28	4.9e-26	Gm4710
chr3	139802905	139803405	501	*	9.69	10.12	9.06	1.06	2.59e-28	5.23e-26	Gm32693
chr18	78101672	78102172	501	*	7.38	8	6.29	1.71	2.59e-28	5.24e-26	Slc14a1
chr2	115309720	115310220	501	*	7.67	8.09	7.08	1.01	2.66e-28	5.36e-26	4930528P14Rik
chr8	17630846	17631346	501	*	6.76	7.34	5.78	1.56	2.66e-28	5.36e-26	Csmd1
chr10	101778885	101779385	501	*	5.93	6.69	4.25	2.43	2.69e-28	5.42e-26	Mir3059
chr7	56009074	56009574	501	*	6.42	7.03	5.31	1.72	2.71e-28	5.46e-26	Nipa1
chr12	4435998	4436498	501	*	6.68	7.26	5.69	1.57	2.88e-28	5.8e-26	Ncoa1
chr18	56747125	56747625	501	*	6.42	7.06	5.27	1.79	2.9e-28	5.83e-26	Lmnb1
chr15	49491479	49491979	501	*	5.7	6.36	4.45	1.9	2.92e-28	5.87e-26	Csmd3
chr14	81408079	81408579	501	*	6.33	6.84	5.53	1.31	2.98e-28	5.98e-26	Olfm4
chr8	45725254	45725754	501	*	8.04	8.46	7.44	1.02	3.07e-28	6.15e-26	Sorbs2
chr9	102695524	102696024	501	*	6.09	6.69	5.06	1.63	3.18e-28	6.36e-26	Amotl2
chr6	149134270	149134770	501	*	7.76	8.37	6.7	1.67	3.23e-28	6.46e-26	Etfbkmt
chr7	64429310	64429810	501	*	5.67	6.31	4.47	1.85	3.24e-28	6.48e-26	Mcee
chr3	27454401	27454901	501	*	6.2	6.79	5.21	1.58	3.25e-28	6.48e-26	Ghsr
chr9	46978773	46979273	501	*	7.42	7.95	6.58	1.37	3.34e-28	6.67e-26	Gm4791
chr9	61675297	61675797	501	*	4.79	5.53	3.18	2.34	3.87e-28	7.72e-26	Rplp1
chr14	69056572	69057072	501	*	5.42	6.13	3.96	2.17	3.92e-28	7.81e-26	Stc1
chr1	84367356	84367856	501	*	6.83	7.3	6.11	1.19	3.99e-28	7.94e-26	Pid1
chr10	24171755	24172255	501	*	6.23	6.87	5.04	1.83	4.62e-28	9.17e-26	Stx7
chr1	84595484	84595984	501	*	5.76	6.4	4.57	1.83	4.63e-28	9.18e-26	Mir5126
chr4	102102108	102102608	501	*	8.6	9.07	7.92	1.15	4.66e-28	9.24e-26	Gm12789
chr12	13723944	13724444	501	*	7	7.52	6.18	1.34	4.72e-28	9.34e-26	Gm35725
chr10	82949051	82949551	501	*	6.49	7.07	5.5	1.57	4.87e-28	9.65e-26	Chst11
chr7	83402044	83402544	501	*	7.34	7.79	6.68	1.11	4.97e-28	9.82e-26	Tmc3
chr9	43551320	43551820	501	*	5.66	6.36	4.25	2.11	5.04e-28	9.96e-26	Nectin1
chr17	77756407	77756907	501	*	7.32	7.8	6.6	1.2	5.15e-28	1.02e-25	Crim1
chr5	27137442	27137942	501	*	7.47	7.9	6.85	1.05	5.32e-28	1.05e-25	Dpp6
chr5	9231608	9232108	501	*	6.15	6.83	4.86	1.97	5.32e-28	1.05e-25	9330182L06Rik
chr8	87786811	87787311	501	*	6.67	7.16	5.91	1.24	5.35e-28	1.05e-25	Zfp423
chr4	97549915	97550415	501	*	6.47	6.97	5.69	1.28	5.87e-28	1.16e-25	Nfia
chr1	52759347	52759847	501	*	5.42	6.12	3.98	2.14	5.89e-28	1.16e-25	Mfsd6
chr16	35796508	35797008	501	*	5.98	6.57	4.97	1.6	6.16e-28	1.21e-25	Hspbap1
chr4	46418837	46419337	501	*	6.59	7.08	5.84	1.23	6.16e-28	1.21e-25	Hemgn
chr5	96867943	96868443	501	*	6.12	6.76	4.94	1.82	6.26e-28	1.23e-25	Gm8013
chr18	25384357	25384857	501	*	5.21	5.94	3.67	2.27	6.62e-28	1.3e-25	AW554918
chr2	103290768	103291268	501	*	7.46	7.96	6.69	1.27	6.65e-28	1.3e-25	Ehf
chr9	23123907	23124407	501	*	5.91	6.5	4.88	1.62	7.02e-28	1.37e-25	Bmper
chr7	107666632	107667132	501	*	6.19	6.76	5.22	1.55	7.08e-28	1.39e-25	Ppfibp2
chr18	54505328	54505828	501	*	6.82	7.34	6.02	1.31	7.25e-28	1.42e-25	Redrum
chr2	82440176	82440676	501	*	5.12	5.82	3.71	2.11	7.29e-28	1.42e-25	A130030D18Rik
chr6	34554825	34555325	501	*	5.32	6.09	3.58	2.5	7.33e-28	1.43e-25	Cald1
chr14	68863555	68864055	501	*	6.29	6.84	5.36	1.48	7.46e-28	1.46e-25	Stc1
chr7	68198277	68198777	501	*	8.23	8.8	7.3	1.5	7.75e-28	1.51e-25	Pgpep1l
chr3	31585856	31586356	501	*	7.92	8.39	7.23	1.16	7.79e-28	1.52e-25	Slc7a14
chr3	57251322	57251822	501	*	4.87	5.62	3.21	2.41	8.28e-28	1.61e-25	Tm4sf1
chr14	11687527	11688027	501	*	6.76	7.45	5.41	2.04	8.56e-28	1.67e-25	Ptprg
chr13	8555450	8555950	501	*	4.73	5.55	2.59	2.97	8.89e-28	1.73e-25	Wdr37
chr4	53591556	53592056	501	*	7.94	8.38	7.32	1.06	8.94e-28	1.74e-25	Fsd1l
chr5	126503716	126504216	501	*	5.52	6.27	3.83	2.45	9e-28	1.75e-25	4933438B17Rik
chr16	31367393	31367893	501	*	6.07	6.64	5.1	1.53	9.05e-28	1.76e-25	AV205837
chr2	173480385	173480885	501	*	5.16	5.9	3.55	2.36	9.26e-28	1.8e-25	1700021F07Rik
chr6	93314241	93314741	501	*	6.2	6.79	5.2	1.58	9.48e-28	1.84e-25	Adamts9
chr14	34171075	34171575	501	*	7.25	7.9	6.03	1.87	9.54e-28	1.85e-25	Npy4r
chr9	59101142	59101642	501	*	6.68	7.45	4.95	2.49	9.69e-28	1.87e-25	Neo1
chrX	116097504	116098004	501	*	4.79	5.52	3.23	2.3	9.91e-28	1.92e-25	Cpxcr1
chr10	115078854	115079354	501	*	5.5	6.17	4.24	1.92	1.03e-27	1.98e-25	Tph2
chr5	147036670	147037170	501	*	5.48	6.18	4.1	2.07	1.04e-27	2.01e-25	Lnx2
chr2	126868952	126869452	501	*	5.19	5.93	3.62	2.31	1.15e-27	2.21e-25	Trpm7
chr12	105548913	105549413	501	*	4.93	5.62	3.55	2.08	1.21e-27	2.32e-25	Bdkrb2
chr18	17610448	17610948	501	*	5.37	6.02	4.15	1.87	1.23e-27	2.36e-25	4930545E07Rik
chr10	90916204	90916704	501	*	5.82	6.44	4.73	1.7	1.24e-27	2.38e-25	Anks1b
chr14	29798067	29798567	501	*	5.92	6.66	4.31	2.36	1.28e-27	2.45e-25	Cacna2d3
chr19	28418166	28418666	501	*	5.06	5.86	3.13	2.73	1.32e-27	2.54e-25	D930032P07Rik
chr1	31722682	31723182	501	*	4.97	5.72	3.32	2.39	1.34e-27	2.58e-25	Khdrbs2
chr16	41984927	41985427	501	*	7.57	8.01	6.95	1.05	1.39e-27	2.66e-25	Mir6540
chr16	24149458	24149958	501	*	7.63	8.15	6.81	1.33	1.42e-27	2.71e-25	Gm46545
chr19	7443894	7444394	501	*	6.35	6.88	5.51	1.37	1.43e-27	2.74e-25	Mir6991
chr18	52228078	52228578	501	*	4.91	5.68	3.18	2.5	1.44e-27	2.75e-25	Ftmt
chr12	25376410	25376910	501	*	6.92	7.37	6.25	1.12	1.47e-27	2.81e-25	Gm17746
chr3	123292386	123292886	501	*	5.39	6.01	4.27	1.74	1.49e-27	2.85e-25	Sec24d
chr1	30657311	30657811	501	*	6.3	6.88	5.32	1.55	1.52e-27	2.9e-25	Phf3
chr3	103492829	103493329	501	*	5.72	6.37	4.52	1.84	1.61e-27	3.07e-25	Syt6
chr1	155348515	155349015	501	*	5.99	6.64	4.81	1.83	1.63e-27	3.11e-25	Xpr1
chr5	144262698	144263198	501	*	6.34	6.88	5.47	1.41	1.63e-27	3.11e-25	Bri3
chr7	96425109	96425609	501	*	5.58	6.43	3.24	3.19	1.64e-27	3.11e-25	Gm15412
chr9	90971672	90972172	501	*	5.96	6.72	4.27	2.45	1.65e-27	3.14e-25	Zic1
chr11	107647759	107648259	501	*	5.39	6.08	4.05	2.03	1.66e-27	3.14e-25	Mir6932
chr6	118825114	118825614	501	*	5.7	6.36	4.45	1.92	1.72e-27	3.27e-25	4931430N09Rik
chr16	44272846	44273346	501	*	5.01	5.71	3.58	2.13	1.74e-27	3.29e-25	Sidt1
chr4	141822872	141823372	501	*	5.67	6.33	4.43	1.9	1.91e-27	3.62e-25	Cela2a
chr9	113416242	113416742	501	*	5.51	6.26	3.87	2.39	2.01e-27	3.8e-25	AU023762
chr7	56413594	56414094	501	*	6.96	7.48	6.14	1.34	2.02e-27	3.82e-25	Oca2
chr1	154831418	154831918	501	*	7.54	7.99	6.86	1.13	2.06e-27	3.89e-25	Cacna1e
chr3	32870964	32871464	501	*	6.92	7.33	6.33	1	2.08e-27	3.93e-25	Usp13
chr11	117245269	117245769	501	*	5.78	6.48	4.38	2.1	2.09e-27	3.94e-25	Septin9
chr1	68362937	68363437	501	*	6.14	6.76	5.02	1.74	2.23e-27	4.21e-25	Erbb4
chr10	7626374	7626874	501	*	5.97	6.66	4.62	2.04	2.25e-27	4.24e-25	A630066F11Rik
chr8	83807620	83808120	501	*	5.59	6.23	4.38	1.86	2.3e-27	4.32e-25	Adgre5
chr2	28138624	28139124	501	*	6.98	7.48	6.2	1.28	2.54e-27	4.77e-25	Fcnb
chr8	124221143	124221643	501	*	5.8	6.6	3.87	2.73	2.59e-27	4.88e-25	Galnt2
chr6	111209627	111210127	501	*	6.84	7.4	5.89	1.51	2.64e-27	4.97e-25	Grm7
chr3	139469160	139469660	501	*	6.81	7.24	6.21	1.02	2.74e-27	5.15e-25	Stpg2
chr16	44054373	44054873	501	*	5.36	6.02	4.12	1.9	2.97e-27	5.57e-25	Gramd1c
chr10	21115227	21115727	501	*	4.92	5.65	3.33	2.33	3.04e-27	5.7e-25	Myb
chr4	53459433	53459933	501	*	6.6	7.12	5.8	1.32	3.05e-27	5.72e-25	Slc44a1
chr15	44674785	44675285	501	*	5.92	6.56	4.72	1.84	3.06e-27	5.73e-25	Sybu
chr17	49852061	49852561	501	*	6.66	7.18	5.83	1.34	3.28e-27	6.13e-25	Kif6
chr5	98136871	98137371	501	*	6.14	6.67	5.3	1.37	3.39e-27	6.33e-25	Prdm8
chr10	13396391	13396891	501	*	5.73	6.38	4.53	1.86	3.66e-27	6.84e-25	Phactr2
chr16	59927081	59927581	501	*	6.19	6.77	5.21	1.56	3.96e-27	7.38e-25	Arl6
chr13	51984072	51984572	501	*	6.57	7.16	5.56	1.6	4.02e-27	7.48e-25	4921525O09Rik
chr13	44895536	44896036	501	*	5.93	6.59	4.67	1.92	4.2e-27	7.81e-25	Dtnbp1
chr14	79749853	79750353	501	*	8.38	8.8	7.8	1	4.24e-27	7.89e-25	Mir759
chr13	26195467	26195967	501	*	8.25	8.86	7.15	1.72	4.36e-27	8.1e-25	1700092E19Rik
chr2	149971682	149972182	501	*	6.65	7.38	5.09	2.29	4.43e-27	8.22e-25	Syndig1
chr6	112466619	112467119	501	*	5.41	6.1	4.02	2.08	4.43e-27	8.22e-25	Cav3
chr5	130596471	130596971	501	*	7.73	8.19	7.06	1.13	4.46e-27	8.27e-25	Caln1
chr1	71896775	71897275	501	*	6.49	6.99	5.71	1.28	4.49e-27	8.32e-25	Gm8883
chr3	155140910	155141410	501	*	6.45	7.11	5.19	1.92	4.64e-27	8.6e-25	Lrriq3
chr13	111050115	111050615	501	*	6.9	7.35	6.22	1.13	4.7e-27	8.69e-25	4930526H09Rik
chr3	50094002	50094502	501	*	7.65	8.17	6.82	1.36	4.89e-27	9.05e-25	Pcdh18
chr19	49169963	49170463	501	*	7.8	8.25	7.12	1.13	4.96e-27	9.17e-25	Sorcs3
chr17	73600713	73601213	501	*	5.11	5.88	3.33	2.55	4.97e-27	9.18e-25	Galnt14
chr8	87533244	87533744	501	*	4.72	5.48	3.02	2.46	5.11e-27	9.43e-25	4933402J07Rik
chrX	143543308	143543808	501	*	7.76	8.25	7.02	1.22	5.16e-27	9.53e-25	Pak3
chr15	25788480	25788980	501	*	6.84	7.41	5.89	1.52	5.24e-27	9.66e-25	Myo10
chr12	77643859	77644359	501	*	6.67	7.25	5.7	1.55	5.54e-27	1.02e-24	Fut8
chr9	40244054	40244554	501	*	5.93	6.59	4.67	1.93	5.56e-27	1.02e-24	Scn3b
chr1	73175169	73175669	501	*	7.53	8.09	6.61	1.48	5.75e-27	1.06e-24	1700027A15Rik
chrX	12527531	12528031	501	*	5.14	5.8	3.89	1.91	5.8e-27	1.07e-24	Atp6ap2
chr9	8751491	8751991	501	*	7.95	8.42	7.24	1.18	5.87e-27	1.08e-24	Gm32014
chr12	59563133	59563633	501	*	6.71	7.37	5.44	1.93	6.19e-27	1.14e-24	Fbxo33
chr10	26093271	26093771	501	*	4.85	5.61	3.19	2.42	6.38e-27	1.17e-24	Tmem200a
chr4	46066300	46066800	501	*	7.38	7.97	6.38	1.59	6.84e-27	1.25e-24	Tmod1
chr14	8638765	8639265	501	*	7.81	8.38	6.87	1.51	6.9e-27	1.26e-24	4930452B06Rik
chr4	99334061	99334561	501	*	5.93	6.63	4.53	2.1	7.43e-27	1.36e-24	Atg4c
chr5	9558601	9559101	501	*	6.82	7.31	6.07	1.23	8.06e-27	1.47e-24	Grm3
chr7	46536403	46536903	501	*	6.12	6.71	5.1	1.61	8.22e-27	1.5e-24	Sergef
chr8	12094621	12095121	501	*	5.53	6.23	4.12	2.12	8.34e-27	1.52e-24	Tex29
chr14	31967887	31968387	501	*	5.39	6.09	3.94	2.16	8.37e-27	1.53e-24	Galnt15
chr5	30780629	30781129	501	*	8.1	8.56	7.43	1.13	8.8e-27	1.6e-24	Mapre3
chr9	79295536	79296036	501	*	5.13	5.88	3.48	2.4	1.01e-26	1.83e-24	Gm10635
chr19	19325561	19326061	501	*	6.1	6.71	5.01	1.69	1.13e-26	2.06e-24	Rorb
chr4	20627899	20628399	501	*	6.15	6.73	5.18	1.54	1.17e-26	2.12e-24	Nkain3
chr1	113541194	113541694	501	*	6.04	6.64	5.02	1.62	1.17e-26	2.13e-24	Gm32810
chr10	69100232	69100732	501	*	6.01	6.65	4.8	1.85	1.18e-26	2.14e-24	Gm33035
chrX	17142248	17142748	501	*	4.77	5.51	3.14	2.37	1.23e-26	2.24e-24	Efhc2
chr16	10736755	10737255	501	*	6.29	6.98	4.93	2.05	1.25e-26	2.26e-24	Socs1
chr8	68169215	68169715	501	*	6.01	6.57	5.09	1.47	1.26e-26	2.29e-24	Sh2d4a
chr17	56249658	56250158	501	*	6.26	6.97	4.79	2.18	1.3e-26	2.36e-24	Fem1a
chr1	64581627	64582127	501	*	7.77	8.2	7.15	1.05	1.38e-26	2.5e-24	Mettl21a
chrX	9934868	9935368	501	*	5.93	6.52	4.92	1.6	1.43e-26	2.59e-24	Sytl5
chr5	32927878	32928378	501	*	7.98	8.42	7.33	1.09	1.45e-26	2.61e-24	Depdc5
chr2	160773569	160774069	501	*	5.08	5.83	3.4	2.43	1.6e-26	2.88e-24	Plcg1
chr16	65576924	65577424	501	*	6.81	7.42	5.71	1.71	1.69e-26	3.04e-24	Chmp2b
chr18	45993278	45993778	501	*	6.92	7.51	5.91	1.6	1.76e-26	3.15e-24	A330093E20Rik
chr11	107683509	107684009	501	*	7.16	7.71	6.24	1.48	1.76e-26	3.16e-24	Cacng1
chr5	151396089	151396589	501	*	8.51	8.96	7.85	1.11	1.77e-26	3.17e-24	Gm3704
chr16	40335000	40335500	501	*	4.87	5.62	3.21	2.41	1.83e-26	3.28e-24	Lsamp
chr1	132614572	132615072	501	*	6.72	7.32	5.68	1.64	1.87e-26	3.35e-24	Nfasc
chr6	114409305	114409805	501	*	7.56	8.1	6.67	1.43	1.9e-26	3.4e-24	Hrh1
chr3	49842068	49842568	501	*	8.81	9.25	8.18	1.06	1.97e-26	3.52e-24	Pcdh18
chr6	109545812	109546312	501	*	5.38	6.1	3.89	2.21	1.99e-26	3.57e-24	Edem1
chr4	33744913	33745413	501	*	6.83	7.46	5.67	1.79	2e-26	3.57e-24	Cnr1
chr7	96742240	96742740	501	*	5.99	6.61	4.86	1.76	2.02e-26	3.61e-24	Gm15413
chr3	78358137	78358637	501	*	8.02	8.53	7.2	1.33	2.05e-26	3.65e-24	Rapgef2
chr6	106840100	106840600	501	*	5.54	6.25	4.09	2.15	2.2e-26	3.92e-24	Crbn
chr6	86886042	86886542	501	*	7.63	8.16	6.77	1.39	2.2e-26	3.92e-24	Aak1
chr5	128347295	128347795	501	*	7.7	8.19	6.95	1.24	2.21e-26	3.95e-24	Tmem132d
chr11	56059208	56059708	501	*	5.36	6.06	3.97	2.1	2.23e-26	3.97e-24	Nmur2
chr1	89279198	89279698	501	*	4.87	5.59	3.4	2.19	2.24e-26	3.99e-24	C030007H22Rik
chr12	41756322	41756822	501	*	7.27	7.73	6.61	1.12	2.31e-26	4.1e-24	Lrrn3
chr1	128117068	128117568	501	*	6.56	7.01	5.9	1.11	2.36e-26	4.2e-24	R3hdm1
chr1	163554336	163554836	501	*	7.09	7.58	6.35	1.23	2.4e-26	4.26e-24	Gorab
chr8	36021190	36021690	501	*	5.39	6.17	3.57	2.59	2.48e-26	4.4e-24	Prag1
chr1	162151537	162152037	501	*	5.5	6.21	4.08	2.13	2.54e-26	4.49e-24	Dnm3os
chr4	21203836	21204336	501	*	7.35	7.79	6.72	1.06	2.57e-26	4.54e-24	Nkain3
chr12	88876587	88877087	501	*	8.18	8.6	7.58	1.01	2.58e-26	4.56e-24	Nrxn3
chr10	122870167	122870667	501	*	5.96	6.63	4.66	1.96	2.61e-26	4.61e-24	Mirlet7i
chr9	14102427	14102927	501	*	6.71	7.2	5.98	1.22	2.62e-26	4.62e-24	Gm51286
chr6	96706797	96707297	501	*	7.32	7.83	6.51	1.32	2.68e-26	4.74e-24	Tafa4
chr3	109235306	109235806	501	*	6.13	6.8	4.87	1.93	2.72e-26	4.8e-24	Vav3
chr12	14234416	14234916	501	*	4.21	5.03	2.1	2.93	2.82e-26	4.97e-24	Gm16497
chr14	12406572	12407072	501	*	6.38	6.87	5.63	1.23	2.84e-26	5e-24	Fezf2
chr13	98971452	98971952	501	*	5.67	6.3	4.52	1.78	3.23e-26	5.69e-24	H2bl1
chr19	33069242	33069742	501	*	5.87	6.56	4.5	2.05	3.29e-26	5.79e-24	Mir3970
chr12	58526420	58526920	501	*	6.35	6.98	5.23	1.74	3.41e-26	6e-24	Clec14a
chr1	159824448	159824948	501	*	6.19	6.8	5.11	1.69	3.52e-26	6.18e-24	4930523C07Rik
chr8	5371036	5371536	501	*	5.16	5.83	3.85	1.98	3.65e-26	6.41e-24	Slc10a2
chr6	78295428	78295928	501	*	7.9	8.51	6.83	1.67	3.95e-26	6.93e-24	Reg3b
chr5	36011995	36012495	501	*	7.61	8.21	6.56	1.64	3.98e-26	6.99e-24	Afap1
chr7	54616279	54616779	501	*	5.41	6.08	4.13	1.95	4.21e-26	7.38e-24	Luzp2
chr6	12014060	12014560	501	*	6.64	7.18	5.74	1.44	4.25e-26	7.45e-24	Phf14
chr6	37826753	37827253	501	*	5.26	6	3.64	2.37	4.29e-26	7.51e-24	Trim24
chr3	85791866	85792366	501	*	5.22	5.91	3.84	2.07	4.41e-26	7.71e-24	Fam160a1
chr10	83680408	83680908	501	*	6.03	6.61	5.04	1.58	4.61e-26	8.06e-24	Appl2
chr2	162349102	162349602	501	*	6.41	7.08	5.13	1.94	4.63e-26	8.07e-24	Ptprtos
chr15	43249085	43249585	501	*	5.34	6.05	3.88	2.17	4.79e-26	8.36e-24	Eif3e
chr5	69815165	69815665	501	*	7.36	7.88	6.54	1.34	5.24e-26	9.14e-24	Gnpda2
chr6	145244519	145245019	501	*	5.65	6.29	4.47	1.83	5.29e-26	9.22e-24	Kras
chr11	64663112	64663612	501	*	7.37	7.87	6.59	1.28	5.42e-26	9.43e-24	F930015N05Rik
chr19	56163315	56163815	501	*	3.92	4.81	1.13	3.69	5.52e-26	9.61e-24	Habp2
chr1	148163678	148164178	501	*	6.63	7.27	5.45	1.82	5.66e-26	9.83e-24	Brinp3
chr2	71745070	71745570	501	*	5.23	5.89	4.01	1.88	5.95e-26	1.03e-23	Platr26
chr15	10200987	10201487	501	*	6.66	7.3	5.51	1.78	7.2e-26	1.25e-23	Prlr
chr4	5085150	5085650	501	*	6.71	7.38	5.41	1.97	7.28e-26	1.26e-23	Impad1
chr1	167095402	167095902	501	*	5.86	6.53	4.57	1.96	7.35e-26	1.27e-23	Fam78b
chr4	138323808	138324308	501	*	7.38	8.01	6.24	1.77	7.62e-26	1.32e-23	Pink1
chr18	38178175	38178675	501	*	6.16	6.72	5.23	1.49	7.82e-26	1.35e-23	Pcdh1
chr9	27200477	27200977	501	*	6.29	7.07	4.47	2.6	8.24e-26	1.42e-23	Jam3
chr6	90355580	90356080	501	*	6.43	7.12	5.07	2.05	8.34e-26	1.44e-23	Zxdc
chr2	57335565	57336065	501	*	6.64	7.32	5.35	1.97	8.38e-26	1.45e-23	Gpd2
chr1	127416852	127417352	501	*	7.73	8.18	7.07	1.11	8.41e-26	1.45e-23	Mgat5
chr3	148113707	148114207	501	*	7.24	7.69	6.59	1.09	8.84e-26	1.52e-23	Adgrl2
chr7	34565446	34565946	501	*	5.34	5.97	4.18	1.79	8.91e-26	1.53e-23	Kctd15
chr3	103657442	103657942	501	*	7.22	7.78	6.31	1.47	1.04e-25	1.78e-23	Olfml3
chr12	16753234	16753734	501	*	5.93	6.58	4.74	1.84	1.05e-25	1.8e-23	Greb1
chr10	117321717	117322217	501	*	5.96	6.63	4.64	2	1.08e-25	1.85e-23	Lyz1
chr13	20172547	20173047	501	*	6.39	6.97	5.4	1.57	1.09e-25	1.87e-23	Elmo1
chr6	13369366	13369866	501	*	7.61	8.05	6.97	1.08	1.11e-25	1.9e-23	1700016P04Rik
chr10	18817927	18818427	501	*	5.23	5.93	3.84	2.09	1.14e-25	1.95e-23	4930444F02Rik
chr3	11641519	11642019	501	*	6.38	6.92	5.51	1.41	1.17e-25	2.01e-23	Gm10745
chr11	21055266	21055766	501	*	6.97	7.48	6.18	1.3	1.18e-25	2.02e-23	Peli1
chr16	41373976	41374476	501	*	6.76	7.33	5.82	1.51	1.19e-25	2.04e-23	Lsamp
chr1	174044370	174044870	501	*	5.65	6.36	4.23	2.13	1.22e-25	2.08e-23	Olfr433
chr2	14624943	14625443	501	*	5.2	5.97	3.39	2.58	1.24e-25	2.11e-23	Cacnb2
chr6	89290736	89291236	501	*	7.04	7.57	6.2	1.37	1.26e-25	2.16e-23	4930512J16Rik
chr14	98538355	98538855	501	*	7.56	8.05	6.82	1.23	1.27e-25	2.16e-23	Dach1
chr1	169591621	169592121	501	*	6.34	6.98	5.16	1.82	1.29e-25	2.19e-23	Nuf2
chr12	79921687	79922187	501	*	6.31	6.82	5.5	1.33	1.29e-25	2.19e-23	9430078K24Rik
chr17	13477817	13478317	501	*	4.95	5.67	3.46	2.21	1.31e-25	2.22e-23	Smok4a
chr5	117907230	117907730	501	*	5.4	6.06	4.15	1.92	1.35e-25	2.29e-23	Nos1
chrX	136022021	136022521	501	*	5.21	5.96	3.5	2.46	1.37e-25	2.32e-23	Arxes1
chr12	94497054	94497554	501	*	5.51	6.24	3.97	2.27	1.42e-25	2.41e-23	Mir8099-2
chr1	189079821	189080321	501	*	4.98	5.66	3.67	1.99	1.44e-25	2.43e-23	Kctd3
chr8	119181928	119182428	501	*	6.93	7.4	6.23	1.17	1.48e-25	2.5e-23	Hsbp1
chr17	43594431	43594931	501	*	5.23	5.9	3.94	1.96	1.49e-25	2.52e-23	1700071M16Rik
chr12	32131112	32131612	501	*	6.85	7.35	6.09	1.26	1.49e-25	2.53e-23	Prkar2b
chr12	54180857	54181357	501	*	4.43	5.2	2.64	2.57	1.5e-25	2.54e-23	Egln3
chr7	63238678	63239178	501	*	5.11	5.77	3.85	1.92	1.51e-25	2.54e-23	Chrna7
chr1	3441456	3441956	501	*	7.3	7.88	6.33	1.55	1.52e-25	2.56e-23	Xkr4
chr9	73693835	73694335	501	*	5.89	6.58	4.53	2.04	1.59e-25	2.68e-23	Unc13c
chr12	74531154	74531654	501	*	6.54	7.05	5.76	1.29	1.59e-25	2.68e-23	Dbpht2
chr2	31995875	31996375	501	*	6.85	7.44	5.83	1.61	1.6e-25	2.69e-23	Nup214
chr13	117108215	117108715	501	*	7.07	7.67	6.04	1.63	1.6e-25	2.69e-23	Gm6416
chr13	60668600	60669100	501	*	7.05	7.59	6.19	1.4	1.61e-25	2.7e-23	Dapk1
chr8	46093846	46094346	501	*	7.45	7.86	6.86	1	1.61e-25	2.7e-23	Snx25
chr2	111984470	111984970	501	*	4.94	5.69	3.25	2.44	1.66e-25	2.78e-23	Olfr1309
chr1	65967542	65968042	501	*	5.46	6.13	4.17	1.96	1.72e-25	2.89e-23	Crygf
chr10	95139611	95140111	501	*	6.25	6.82	5.28	1.54	1.74e-25	2.91e-23	Gm29684
chr14	101494214	101494714	501	*	8.34	8.78	7.7	1.08	1.85e-25	3.1e-23	Tbc1d4
chr10	127237829	127238329	501	*	7.12	7.64	6.27	1.37	1.87e-25	3.13e-23	Kif5a
chr3	30910220	30910720	501	*	6.81	7.34	5.95	1.38	1.94e-25	3.25e-23	Gpr160
chr12	42577358	42577858	501	*	5.7	6.38	4.36	2.01	2.01e-25	3.36e-23	Gm33340
chr9	59911776	59912276	501	*	7.27	7.85	6.29	1.56	2.02e-25	3.38e-23	Nr2e3
chr2	77536459	77536959	501	*	5.47	6.13	4.25	1.88	2.09e-25	3.48e-23	Zfp385b
chr8	43696683	43697183	501	*	4.61	5.37	2.9	2.47	2.11e-25	3.51e-23	Gm5347
chr3	119275170	119275670	501	*	5.55	6.15	4.51	1.64	2.14e-25	3.56e-23	Ptbp2
chr11	68779732	68780232	501	*	7.15	7.67	6.33	1.34	2.19e-25	3.65e-23	Ndel1
chrX	152199598	152200098	501	*	6.34	6.85	5.54	1.32	2.29e-25	3.81e-23	Iqsec2
chr14	33175352	33175852	501	*	6.37	6.98	5.29	1.69	2.37e-25	3.94e-23	Wdfy4
chr11	81563348	81563848	501	*	4.91	5.67	3.19	2.48	2.37e-25	3.94e-23	1700071K01Rik
chr10	79620263	79620763	501	*	6.46	6.95	5.69	1.26	2.43e-25	4.04e-23	C2cd4c
chr9	54071725	54072225	501	*	6.42	6.98	5.48	1.5	2.46e-25	4.09e-23	Tnfaip8l3
chr4	152604217	152604717	501	*	6.32	6.89	5.35	1.54	2.49e-25	4.13e-23	Gm833
chr7	107651716	107652216	501	*	6.41	6.96	5.53	1.43	2.52e-25	4.18e-23	Ppfibp2
chr10	104730874	104731374	501	*	3.98	4.81	1.8	3.02	2.63e-25	4.36e-23	Mir6411
chr11	28883131	28883631	501	*	7.86	8.28	7.26	1.02	2.65e-25	4.39e-23	Efemp1
chr14	47624900	47625400	501	*	6.71	7.37	5.45	1.92	2.7e-25	4.47e-23	Ktn1
chr1	103439125	103439625	501	*	6.08	6.76	4.76	2.01	2.72e-25	4.5e-23	Cdh20
chr6	31014845	31015345	501	*	5.28	5.98	3.88	2.1	2.77e-25	4.58e-23	Mir29a
chr2	5526055	5526555	501	*	6.1	6.62	5.28	1.33	2.96e-25	4.88e-23	Mir466d
chr9	5457357	5457857	501	*	4.92	5.6	3.57	2.03	2.96e-25	4.89e-23	Casp12
chr1	49113877	49114377	501	*	6.4	6.97	5.44	1.54	3e-25	4.95e-23	C230029F24Rik
chr5	68704393	68704893	501	*	5.19	5.84	3.97	1.87	3.01e-25	4.96e-23	Kctd8
chr4	40575831	40576331	501	*	5.43	6.08	4.23	1.85	3.04e-25	5e-23	4933428C19Rik
chr6	87339787	87340287	501	*	5.22	5.91	3.83	2.08	3.04e-25	5e-23	Antxr1
chr2	101446765	101447265	501	*	5.57	6.16	4.58	1.58	3.13e-25	5.15e-23	B230118H07Rik
chr1	51014946	51015446	501	*	5.87	6.43	4.95	1.48	3.19e-25	5.24e-23	Tmeff2
chr8	113674810	113675310	501	*	4.84	5.57	3.31	2.26	3.2e-25	5.25e-23	Gm30052
chr2	41944347	41944847	501	*	5.8	6.41	4.75	1.65	3.21e-25	5.26e-23	Mir6336
chr13	52054201	52054701	501	*	6.97	7.63	5.69	1.95	3.38e-25	5.54e-23	4921525O09Rik
chr12	81194728	81195228	501	*	6.49	7.15	5.22	1.93	3.4e-25	5.57e-23	Mir3067
chr6	102853579	102854079	501	*	5.4	6.09	4.07	2.02	3.41e-25	5.59e-23	Mir6373
chr13	97869634	97870134	501	*	6.6	7.14	5.73	1.4	3.52e-25	5.75e-23	Rps18-ps4
chr16	45896766	45897266	501	*	4.74	5.5	3.05	2.45	3.56e-25	5.82e-23	Gm15638
chr1	174625280	174625780	501	*	5.4	6.06	4.11	1.95	3.89e-25	6.36e-23	Fmn2
chr4	4837502	4838002	501	*	5.45	6.16	3.99	2.16	4.05e-25	6.62e-23	Impad1
chr5	73791056	73791556	501	*	6.25	6.95	4.83	2.12	4.11e-25	6.71e-23	Spata18
chr1	124712939	124713439	501	*	6.95	7.45	6.19	1.26	4.13e-25	6.72e-23	Dpp10
chr1	142140581	142141081	501	*	5.11	5.79	3.79	2	4.3e-25	7e-23	4930590L20Rik
chr6	82567179	82567679	501	*	6.08	6.7	4.96	1.74	4.38e-25	7.14e-23	Pole4
chr12	77537946	77538446	501	*	6.37	6.99	5.24	1.75	4.56e-25	7.41e-23	Fut8
chr7	49083721	49084221	501	*	5.57	6.21	4.36	1.85	4.91e-25	7.98e-23	9130015G15Rik
chr4	152795373	152795873	501	*	6.59	7.2	5.52	1.69	4.98e-25	8.1e-23	Gm833
chr13	112274551	112275051	501	*	6.96	7.47	6.17	1.3	5.03e-25	8.16e-23	Ankrd55
chr19	22489488	22489988	501	*	5.53	6.27	3.92	2.35	5.4e-25	8.76e-23	Trpm3
chr4	125253905	125254405	501	*	5.73	6.36	4.6	1.76	5.54e-25	8.99e-23	Zc3h12a
chr10	94453637	94454137	501	*	6.24	6.84	5.16	1.69	5.63e-25	9.13e-23	Tmcc3
chr18	51776888	51777388	501	*	7.24	7.83	6.25	1.58	5.85e-25	9.48e-23	Mir28a
chr10	41261872	41262372	501	*	6.3	6.85	5.4	1.45	5.86e-25	9.49e-23	Fig4
chr5	150839172	150839672	501	*	5.11	5.73	4.02	1.71	6.27e-25	1.01e-22	Kl
chr8	108362332	108362832	501	*	6.84	7.37	5.99	1.38	6.29e-25	1.02e-22	Lncbate1
chr1	84508479	84508979	501	*	5.99	6.7	4.55	2.14	6.52e-25	1.05e-22	Mir5126
chr3	151603257	151603757	501	*	7.09	7.55	6.42	1.14	6.68e-25	1.08e-22	Ifi44
chr7	91332132	91332632	501	*	5.92	6.62	4.5	2.13	6.68e-25	1.08e-22	Dlg2
chr10	70876489	70876989	501	*	7.03	7.55	6.21	1.34	7.22e-25	1.17e-22	D630013N20Rik
chr18	55606176	55606676	501	*	5.34	6.04	3.94	2.1	7.29e-25	1.18e-22	Zfp608
chr15	9982031	9982531	501	*	5.88	6.51	4.72	1.79	7.4e-25	1.19e-22	Prlr
chr12	103018792	103019292	501	*	5.04	5.77	3.5	2.27	7.53e-25	1.21e-22	Unc79
chr1	176944735	176945235	501	*	6.44	6.99	5.55	1.44	7.92e-25	1.27e-22	Hmga2-ps1
chr7	92303492	92303992	501	*	5.29	5.99	3.86	2.13	8.53e-25	1.37e-22	Dlg2
chr13	36606357	36606857	501	*	6.21	6.79	5.21	1.58	8.65e-25	1.39e-22	Nrn1
chr15	22640332	22640832	501	*	6.05	6.61	5.13	1.48	9.48e-25	1.52e-22	Hnrnpa1l2-ps2
chr15	33440419	33440919	501	*	5.07	5.72	3.83	1.89	9.65e-25	1.55e-22	1700084J12Rik
chr9	104777803	104778303	501	*	6.85	7.36	6.06	1.3	9.84e-25	1.58e-22	Cpne4
chr13	112399241	112399741	501	*	5.08	5.76	3.76	2	9.96e-25	1.6e-22	Il6st
chr17	15729806	15730306	501	*	5.01	5.74	3.48	2.26	1e-24	1.61e-22	Chd1
chr5	39315300	39315800	501	*	5.2	5.85	3.98	1.87	1.16e-24	1.85e-22	4930513D17Rik
chr8	127946498	127946998	501	*	5.78	6.42	4.61	1.81	1.17e-24	1.86e-22	Mir21c
chr9	61439055	61439555	501	*	6.79	7.43	5.6	1.83	1.18e-24	1.89e-22	Tle3
chr7	96269711	96270211	501	*	6.87	7.31	6.22	1.09	1.22e-24	1.95e-22	Mir708
chr13	19357769	19358269	501	*	6.48	6.97	5.73	1.24	1.27e-24	2.03e-22	Stard3nl
chr5	117006436	117006936	501	*	5.41	6.09	4.08	2.01	1.28e-24	2.04e-22	Suds3
chr9	94279082	94279582	501	*	7.7	8.18	6.99	1.19	1.28e-24	2.05e-22	Dipk2a
chr11	26824445	26824945	501	*	7.15	7.86	5.72	2.14	1.3e-24	2.07e-22	Gm12070
chr12	41060194	41060694	501	*	7.01	7.55	6.14	1.41	1.41e-24	2.24e-22	Immp2l
chr13	60707491	60707991	501	*	7.34	7.86	6.54	1.32	1.43e-24	2.28e-22	BC051665
chr3	149825988	149826488	501	*	5.45	6.11	4.19	1.92	1.45e-24	2.3e-22	Gm1653
chr2	65994909	65995409	501	*	7.53	7.97	6.9	1.08	1.5e-24	2.39e-22	Csrnp3
chr7	133565912	133566412	501	*	4.07	4.88	2.07	2.81	1.51e-24	2.39e-22	Tex36
chr1	116149713	116150213	501	*	6.96	7.38	6.35	1.03	1.66e-24	2.62e-22	Cntnap5a
chr6	94063090	94063590	501	*	5.9	6.46	5	1.46	1.67e-24	2.65e-22	Magi1
chr14	46710239	46710739	501	*	5.12	5.83	3.63	2.2	1.68e-24	2.66e-22	D330046F09Rik
chr2	83674040	83674540	501	*	6.1	6.62	5.29	1.33	1.69e-24	2.66e-22	Zc3h15
chr17	41554546	41555046	501	*	4.97	5.7	3.39	2.31	1.69e-24	2.67e-22	Mmut
chr4	125285168	125285668	501	*	7.08	7.59	6.27	1.32	1.7e-24	2.68e-22	Zc3h12a
chr5	74256098	74256598	501	*	6.56	7.04	5.81	1.23	1.75e-24	2.76e-22	Rasl11b
chr2	148711600	148712100	501	*	6.97	7.52	6.07	1.45	1.75e-24	2.76e-22	Napb
chr9	107260775	107261275	501	*	7.35	7.88	6.5	1.38	1.75e-24	2.76e-22	Mapkapk3
chr2	68362099	68362599	501	*	6.44	7.07	5.33	1.74	1.78e-24	2.8e-22	Stk39
chr16	31737524	31738024	501	*	5.48	6.15	4.17	1.99	1.78e-24	2.81e-22	Dlg1
chr5	71152937	71153437	501	*	6.31	6.83	5.48	1.35	1.81e-24	2.84e-22	Gabra2
chr18	34098345	34098845	501	*	4.89	5.63	3.29	2.34	1.82e-24	2.86e-22	Epb41l4a
chr3	42869311	42869811	501	*	4.74	5.48	3.16	2.32	1.95e-24	3.06e-22	D3Ertd751e
chr18	10418491	10418991	501	*	8.13	8.62	7.36	1.26	1.95e-24	3.06e-22	Greb1l
chr8	46667170	46667670	501	*	4.78	5.55	3.04	2.51	1.96e-24	3.07e-22	Casp3
chr1	165400425	165400925	501	*	6.93	7.54	5.87	1.67	1.96e-24	3.08e-22	Dcaf6
chr1	144577387	144577887	501	*	5.79	6.45	4.56	1.89	1.97e-24	3.09e-22	Rgs21
chr2	77078733	77079233	501	*	5.78	6.52	4.19	2.33	2.01e-24	3.15e-22	Ccdc141
chr18	19669296	19669796	501	*	6.01	6.57	5.09	1.48	2.02e-24	3.16e-22	Dsc3
chr4	5715673	5716173	501	*	6.71	7.18	6	1.18	2.07e-24	3.25e-22	Fam110b
chr16	7277517	7278017	501	*	6.18	6.82	5.01	1.81	2.12e-24	3.31e-22	Rbfox1
chr7	50590390	50590890	501	*	4.85	5.53	3.51	2.02	2.13e-24	3.32e-22	4933405O20Rik
chr6	36673175	36673675	501	*	6.94	7.48	6.04	1.44	2.2e-24	3.43e-22	Ptn
chr19	50262034	50262534	501	*	5.04	5.7	3.79	1.9	2.2e-24	3.44e-22	Sorcs1
chr18	74904873	74905373	501	*	5.2	5.85	3.99	1.87	2.22e-24	3.46e-22	Lipg
chr4	119662026	119662526	501	*	6.91	7.4	6.18	1.22	2.23e-24	3.48e-22	Guca2b
chr5	64371347	64371847	501	*	6.07	6.64	5.13	1.5	2.28e-24	3.55e-22	1700027F09Rik
chr3	85599388	85599888	501	*	6.37	7.05	5.02	2.04	2.5e-24	3.89e-22	Gatb
chr1	24471085	24471585	501	*	6.27	6.79	5.44	1.35	2.54e-24	3.95e-22	Col19a1
chr1	61461282	61461782	501	*	8.32	8.78	7.64	1.14	2.62e-24	4.07e-22	9530026F06Rik
chr4	148478582	148479082	501	*	7.42	7.88	6.74	1.15	2.63e-24	4.09e-22	Angptl7
chr6	60928331	60928831	501	*	6.21	6.87	4.96	1.9	2.72e-24	4.22e-22	Mmrn1
chr12	104029834	104030334	501	*	6.95	7.43	6.22	1.21	2.82e-24	4.38e-22	Serpina12
chr10	75091391	75091891	501	*	7.27	7.83	6.33	1.5	2.83e-24	4.39e-22	Bcr
chr7	122194128	122194628	501	*	5.13	5.82	3.75	2.07	2.87e-24	4.45e-22	Ern2
chr7	110792142	110792642	501	*	6.03	6.69	4.78	1.91	2.98e-24	4.62e-22	Ampd3
chr17	88328609	88329109	501	*	6.32	6.92	5.28	1.64	3.02e-24	4.67e-22	Foxn2
chr12	15364822	15365322	501	*	8.02	8.6	7.03	1.57	3.06e-24	4.73e-22	4930448C13Rik
chr1	123155552	123156052	501	*	4.96	5.7	3.35	2.35	3.15e-24	4.88e-22	Dpp10
chr13	98331810	98332310	501	*	6.15	6.82	4.84	1.98	3.34e-24	5.16e-22	Gm9828
chr10	39451100	39451600	501	*	7.02	7.59	6.06	1.53	3.37e-24	5.21e-22	Fyn
chr14	11824786	11825286	501	*	7.98	8.44	7.29	1.15	3.62e-24	5.59e-22	Ptprg
chr12	99650520	99651020	501	*	5.49	6.15	4.25	1.9	3.79e-24	5.84e-22	1700064M15Rik
chr12	83059488	83059988	501	*	6.37	6.87	5.6	1.27	3.81e-24	5.88e-22	1700085C21Rik
chr17	17590369	17590869	501	*	4.52	5.26	2.88	2.38	3.86e-24	5.94e-22	Lnpep
chr9	14959867	14960367	501	*	5.65	6.31	4.4	1.91	3.86e-24	5.94e-22	Izumo1r
chr6	118724837	118725337	501	*	5.99	6.65	4.74	1.91	4e-24	6.15e-22	Cacna1c
chr6	31016845	31017345	501	*	7.07	7.57	6.3	1.27	4.01e-24	6.17e-22	Mir29a
chr13	69420212	69420712	501	*	6.37	6.9	5.53	1.37	4.09e-24	6.28e-22	Tent4a
chr7	117894048	117894548	501	*	7.11	7.68	6.17	1.51	4.16e-24	6.39e-22	Rps15a
chr6	115062609	115063109	501	*	5.68	6.43	4.06	2.37	4.18e-24	6.41e-22	Tamm41
chr11	80870079	80870579	501	*	5.84	6.49	4.61	1.88	4.26e-24	6.53e-22	Spaca3
chr18	13376381	13376881	501	*	5.73	6.39	4.47	1.92	4.27e-24	6.54e-22	Hrh4
chr4	40324642	40325142	501	*	5.95	6.54	4.91	1.63	4.27e-24	6.54e-22	4930509K18Rik
chr3	137634036	137634536	501	*	5.92	6.53	4.85	1.68	4.38e-24	6.71e-22	Ddit4l
chr3	70393622	70394122	501	*	5.19	5.86	3.89	1.97	4.61e-24	7.06e-22	Otol1
chr8	89643919	89644419	501	*	5.86	6.44	4.89	1.55	4.66e-24	7.12e-22	Sall1
chr18	39581575	39582075	501	*	6.76	7.36	5.71	1.66	4.69e-24	7.17e-22	Nr3c1
chr2	126775672	126776172	501	*	5.78	6.46	4.48	1.98	4.76e-24	7.27e-22	Usp50
chr7	57159449	57159949	501	*	7.52	8.01	6.78	1.23	4.8e-24	7.33e-22	Gabrg3
chr3	153149012	153149512	501	*	5.52	6.18	4.28	1.89	4.81e-24	7.34e-22	4930482G09Rik
chr4	8568096	8568596	501	*	5.83	6.56	4.29	2.27	4.84e-24	7.38e-22	Rab2a
chr8	61301639	61302139	501	*	6.58	7.15	5.59	1.56	5.15e-24	7.85e-22	1700001D01Rik
chr8	112412949	112413449	501	*	4.54	5.28	2.9	2.39	5.18e-24	7.89e-22	Gm26994
chr2	149746844	149747344	501	*	6.66	7.18	5.85	1.33	5.19e-24	7.9e-22	Syndig1
chr4	19108442	19108942	501	*	5.94	6.64	4.54	2.1	5.24e-24	7.97e-22	Cnbd1
chr11	6151375	6151875	501	*	5.34	5.97	4.2	1.77	5.61e-24	8.53e-22	Rps15a-ps6
chr2	158475103	158475603	501	*	5.74	6.38	4.54	1.84	5.62e-24	8.54e-22	Adig
chr1	116639016	116639516	501	*	6.54	7.14	5.47	1.67	5.65e-24	8.58e-22	Cntnap5a
chr12	105884731	105885231	501	*	7.75	8.24	7.01	1.23	5.87e-24	8.9e-22	Papola
chr17	47301139	47301639	501	*	7.3	7.8	6.53	1.28	5.87e-24	8.91e-22	Mrps10
chr7	144289028	144289528	501	*	5.68	6.32	4.47	1.86	6.18e-24	9.37e-22	Shank2
chr15	31872112	31872612	501	*	7.33	7.79	6.65	1.14	6.34e-24	9.6e-22	Atpsckmt
chr2	29292192	29292692	501	*	5.21	5.91	3.83	2.07	6.41e-24	9.7e-22	6530402F18Rik
chr1	31029215	31029715	501	*	5.12	5.76	3.94	1.82	6.44e-24	9.74e-22	Gm29669
chr15	31737727	31738227	501	*	7.17	7.68	6.39	1.29	6.49e-24	9.81e-22	Atpsckmt
chr13	94322339	94322839	501	*	5.44	6.05	4.36	1.68	6.61e-24	9.99e-22	Gm9776
chr19	57241106	57241606	501	*	5.66	6.27	4.58	1.69	7.34e-24	1.11e-21	Ablim1
chr1	87557490	87557990	501	*	4.99	5.69	3.55	2.14	7.53e-24	1.14e-21	Ngef
chr4	130050424	130050924	501	*	6.22	6.78	5.29	1.49	7.66e-24	1.16e-21	Col16a1
chr9	47571851	47572351	501	*	7.38	7.88	6.61	1.27	7.82e-24	1.18e-21	Cadm1
chr3	117144015	117144515	501	*	5.31	5.99	3.94	2.05	8e-24	1.21e-21	1700061I17Rik
chr6	69156046	69156546	501	*	6.3	6.79	5.54	1.25	8.22e-24	1.24e-21	Rprl1
chr14	109006882	109007382	501	*	7.87	8.47	6.84	1.63	8.63e-24	1.3e-21	Slitrk1
chr6	18611803	18612303	501	*	6.75	7.27	5.93	1.34	8.63e-24	1.3e-21	Cttnbp2
chr9	68864386	68864886	501	*	6.54	7.16	5.43	1.73	8.9e-24	1.34e-21	9530091C08Rik
chr12	39635659	39636159	501	*	3.65	4.52	1.19	3.32	8.99e-24	1.35e-21	Arl4a
chr9	17699860	17700360	501	*	5.59	6.19	4.51	1.68	9.25e-24	1.39e-21	Chordc1
chr1	70693322	70693822	501	*	5.36	6.1	3.74	2.36	9.83e-24	1.47e-21	Vwc2l
chr9	57316109	57316609	501	*	7.46	8.07	6.39	1.68	1.01e-23	1.51e-21	1700017B05Rik
chr14	58855338	58855838	501	*	4.51	5.26	2.89	2.37	1.01e-23	1.51e-21	1700129C05Rik
chr5	56598243	56598743	501	*	5.6	6.21	4.51	1.7	1.03e-23	1.54e-21	4932441J04Rik
chr5	105809060	105809560	501	*	6.79	7.25	6.12	1.12	1.1e-23	1.65e-21	Zfp326
chr12	89518513	89519013	501	*	6.69	7.37	5.37	1.99	1.13e-23	1.69e-21	Nrxn3
chr14	49701955	49702455	501	*	5.64	6.25	4.57	1.67	1.15e-23	1.72e-21	Armh4
chr11	50057636	50058136	501	*	6.81	7.35	5.95	1.4	1.18e-23	1.77e-21	Mir340
chr12	54745241	54745741	501	*	6.21	6.79	5.22	1.58	1.19e-23	1.77e-21	Eapp
chr3	25507506	25508006	501	*	6.34	6.85	5.54	1.31	1.19e-23	1.77e-21	Nlgn1
chr1	58458437	58458937	501	*	6.3	6.97	5.04	1.92	1.19e-23	1.77e-21	Ppil3
chr1	24730566	24731066	501	*	6.23	6.81	5.24	1.58	1.28e-23	1.91e-21	Lmbrd1
chrX	52513119	52513619	501	*	4.51	5.29	2.65	2.64	1.31e-23	1.95e-21	A630012P03Rik
chr13	35503393	35503893	501	*	5.74	6.32	4.77	1.55	1.35e-23	2e-21	Cdyl
chr16	6168021	6168521	501	*	5.75	6.37	4.62	1.75	1.35e-23	2e-21	1700123O21Rik
chr15	67487201	67487701	501	*	6.15	6.87	4.69	2.18	1.37e-23	2.04e-21	1700012I11Rik
chr16	66574709	66575209	501	*	7.29	7.77	6.58	1.19	1.44e-23	2.14e-21	1700010K23Rik
chr2	65484986	65485486	501	*	6.44	6.93	5.7	1.24	1.47e-23	2.19e-21	Scn3a
chr8	69129384	69129884	501	*	6.74	7.33	5.71	1.62	1.51e-23	2.24e-21	Slc18a1
chr13	58575712	58576212	501	*	5.46	6.15	4.07	2.09	1.52e-23	2.25e-21	Slc28a3
chr8	35820066	35820566	501	*	6.05	6.69	4.87	1.83	1.63e-23	2.41e-21	Cldn23
chr10	117185862	117186362	501	*	5.36	6.01	4.13	1.88	1.63e-23	2.41e-21	Frs2
chr14	63680382	63680882	501	*	6	6.59	4.97	1.62	1.63e-23	2.42e-21	Mir598
chr4	49701711	49702211	501	*	7.12	7.63	6.31	1.31	1.64e-23	2.42e-21	Ppp3r2
chr13	116722922	116723422	501	*	6.58	7.12	5.72	1.4	1.67e-23	2.47e-21	4930435F18Rik
chr4	149295932	149296432	501	*	6.56	7.17	5.47	1.71	1.69e-23	2.49e-21	Kif1b
chr17	49851261	49851761	501	*	5.62	6.27	4.39	1.89	1.71e-23	2.52e-21	Kif6
chr5	132496703	132497203	501	*	5.33	6	4.03	1.97	1.72e-23	2.53e-21	Auts2
chr3	84124102	84124602	501	*	7.55	8.07	6.74	1.33	1.75e-23	2.58e-21	Mnd1
chr9	58793756	58794256	501	*	6.78	7.31	5.93	1.38	1.8e-23	2.65e-21	Hcn4
chr13	59338706	59339206	501	*	7.47	8.11	6.27	1.85	1.82e-23	2.67e-21	Agtpbp1
chr8	43993086	43993586	501	*	7.61	8.14	6.76	1.38	1.96e-23	2.88e-21	Gm5347
chr10	94486619	94487119	501	*	5.55	6.21	4.3	1.91	1.98e-23	2.91e-21	Tmcc3
chr6	111098592	111099092	501	*	5.43	6.08	4.25	1.83	1.99e-23	2.92e-21	Grm7
chr2	127781544	127782044	501	*	6.43	7.03	5.38	1.65	2.06e-23	3.02e-21	Nphp1
chr1	85888028	85888528	501	*	5.33	5.99	4.07	1.92	2.11e-23	3.1e-21	Itm2c
chr6	54605932	54606432	501	*	6.98	7.51	6.12	1.39	2.16e-23	3.16e-21	Plekha8
chr3	16079808	16080308	501	*	6.97	7.48	6.16	1.32	2.23e-23	3.26e-21	Gm5150
chr12	81175599	81176099	501	*	5.97	6.48	5.16	1.33	2.26e-23	3.3e-21	Mir3067
chr6	18935647	18936147	501	*	5.35	6.05	3.95	2.09	2.27e-23	3.32e-21	Ankrd7
chr9	112193324	112193824	501	*	5.92	6.43	5.12	1.32	2.29e-23	3.35e-21	Arpp21
chr10	20602348	20602848	501	*	5.25	5.96	3.78	2.19	2.46e-23	3.59e-21	Pde7b
chr16	89788038	89788538	501	*	6.91	7.44	6.06	1.37	2.47e-23	3.61e-21	Tiam1
chr11	84003374	84003874	501	*	6.15	6.87	4.68	2.18	2.54e-23	3.71e-21	Synrg
chr15	25419566	25420066	501	*	5.52	6.24	4.01	2.23	2.71e-23	3.95e-21	Gm5468
chr6	47946300	47946800	501	*	7.16	7.64	6.44	1.2	2.89e-23	4.21e-21	Zfp783
chr1	73017401	73017901	501	*	5.8	6.46	4.53	1.93	2.92e-23	4.24e-21	1700027A15Rik
chr19	35123917	35124417	501	*	6.62	7.22	5.54	1.68	2.98e-23	4.32e-21	Mir1950
chr2	167039494	167039994	501	*	6.85	7.36	6.06	1.3	3.06e-23	4.43e-21	Znfx1
chr16	40941352	40941852	501	*	5.47	6.14	4.19	1.95	3.08e-23	4.46e-21	Lsamp
chr6	144426434	144426934	501	*	7.29	7.77	6.55	1.22	3.25e-23	4.71e-21	Sox5
chr4	53911740	53912240	501	*	6.73	7.29	5.79	1.5	3.27e-23	4.73e-21	Tmem38b
chr12	38489035	38489535	501	*	7.84	8.26	7.23	1.03	3.33e-23	4.81e-21	4930428E07Rik
chr2	110935874	110936374	501	*	6.73	7.18	6.09	1.09	3.35e-23	4.84e-21	Ano3
chr14	20035922	20036422	501	*	6.57	7.19	5.45	1.74	3.36e-23	4.85e-21	Saysd1
chr1	53979045	53979545	501	*	6.73	7.16	6.13	1.03	3.42e-23	4.93e-21	Mir7681
chr3	120531846	120532346	501	*	9.36	9.79	8.73	1.06	3.56e-23	5.14e-21	6530403H02Rik
chr6	109532358	109532858	501	*	5.65	6.34	4.27	2.07	3.61e-23	5.21e-21	Edem1
chr10	96863257	96863757	501	*	5.55	6.22	4.26	1.97	4e-23	5.76e-21	4930556N09Rik
chr2	67178974	67179474	501	*	6.91	7.42	6.09	1.33	4e-23	5.76e-21	Gm1322
chr2	58806717	58807217	501	*	5.14	5.76	4.03	1.73	4.28e-23	6.16e-21	Upp2
chr4	100276318	100276818	501	*	6.45	6.99	5.58	1.41	4.43e-23	6.37e-21	Ror1
chr2	136171360	136171860	501	*	4.79	5.47	3.45	2.03	4.68e-23	6.71e-21	Lamp5
chr12	117561053	117561553	501	*	5.31	5.92	4.21	1.71	4.73e-23	6.78e-21	Rapgef5
chr13	96350567	96351067	501	*	7.44	7.96	6.61	1.35	4.8e-23	6.87e-21	Poc5
chr17	5894316	5894816	501	*	5.83	6.39	4.89	1.5	5.08e-23	7.27e-21	Synj2
chr17	31396931	31397431	501	*	5.88	6.62	4.3	2.32	5.2e-23	7.44e-21	Pde9a
chr16	9886343	9886843	501	*	5.79	6.33	4.93	1.4	5.35e-23	7.65e-21	Grin2a
chr16	78318737	78319237	501	*	6.46	6.88	5.85	1.03	5.38e-23	7.68e-21	Cxadr
chr3	154853230	154853730	501	*	7.74	8.18	7.11	1.07	5.41e-23	7.72e-21	Erich3
chr9	74424167	74424667	501	*	6.55	7.11	5.62	1.49	5.46e-23	7.79e-21	Wdr72
chr5	97579779	97580279	501	*	3.98	4.8	1.87	2.94	5.46e-23	7.79e-21	Gk2
chr5	77543537	77544037	501	*	5.09	5.75	3.84	1.91	5.48e-23	7.81e-21	1700017L05Rik
chr1	186482101	186482601	501	*	7.54	8.16	6.42	1.74	5.62e-23	8e-21	A730004F24Rik
chr7	109268985	109269485	501	*	6.67	7.23	5.77	1.46	5.69e-23	8.09e-21	Lmo1
chr18	76071892	76072392	501	*	7.73	8.18	7.06	1.12	5.75e-23	8.18e-21	Zbtb7c
chr11	94039224	94039724	501	*	6.74	7.25	5.95	1.31	5.92e-23	8.41e-21	Spag9
chr5	101914370	101914870	501	*	5.93	6.56	4.76	1.81	5.98e-23	8.49e-21	Cds1
chr6	17841674	17842174	501	*	5.82	6.4	4.85	1.55	6.01e-23	8.53e-21	St7
chr16	16573098	16573598	501	*	4.56	5.27	3.13	2.14	6.09e-23	8.64e-21	Fgd4
chr4	133856171	133856671	501	*	6.48	7.04	5.57	1.46	6.19e-23	8.77e-21	Rps6ka1
chr14	116771963	116772463	501	*	4.82	5.61	2.89	2.73	6.21e-23	8.81e-21	Gpc6
chr16	28132079	28132579	501	*	8.04	8.52	7.33	1.18	6.48e-23	9.17e-21	Gm10823
chr1	168243595	168244095	501	*	7.27	7.77	6.49	1.28	6.82e-23	9.65e-21	Pbx1
chr19	52835509	52836009	501	*	7.27	7.73	6.6	1.13	7.33e-23	1.04e-20	AA387883
chr19	36281617	36282117	501	*	6.59	7.12	5.75	1.37	7.34e-23	1.04e-20	Pcgf5
chr19	3428424	3428924	501	*	6.78	7.27	6.02	1.25	7.83e-23	1.11e-20	Gal
chr3	107967145	107967645	501	*	8.3	8.75	7.64	1.1	7.94e-23	1.12e-20	Gstm3
chr13	52788002	52788502	501	*	5.46	6.04	4.46	1.58	8.28e-23	1.17e-20	BB123696
chr9	102301645	102302145	501	*	7.58	8.11	6.75	1.36	8.45e-23	1.19e-20	Mir7243
chr13	98436979	98437479	501	*	6.02	6.56	5.14	1.42	8.55e-23	1.2e-20	2310005E17Rik
chr12	29050545	29051045	501	*	6.69	7.23	5.83	1.4	8.6e-23	1.21e-20	Gm31333
chr3	104369689	104370189	501	*	5.03	5.67	3.85	1.82	8.69e-23	1.22e-20	Lrig2
chr15	67757478	67757978	501	*	4.8	5.5	3.4	2.1	8.85e-23	1.24e-20	Zfat
chrX	165260791	165261291	501	*	5.85	6.52	4.58	1.94	9.04e-23	1.27e-20	Glra2
chr13	46443207	46443707	501	*	7.05	7.54	6.32	1.22	9.1e-23	1.28e-20	Rbm24
chr17	90791893	90792393	501	*	6.83	7.4	5.88	1.52	9.3e-23	1.31e-20	Gm20491
chr10	5758061	5758561	501	*	5	5.71	3.57	2.13	9.31e-23	1.31e-20	Fbxo5
chr9	99046377	99046877	501	*	7.53	8.01	6.79	1.22	9.58e-23	1.34e-20	Gm1123
chr5	149924445	149924945	501	*	6.23	6.79	5.28	1.51	9.62e-23	1.35e-20	4930500F04Rik
chr1	21283677	21284177	501	*	5.6	6.22	4.47	1.75	9.7e-23	1.36e-20	Gm4956
chr8	58083966	58084466	501	*	5.16	5.84	3.82	2.02	9.73e-23	1.36e-20	Galnt7
chr16	47712070	47712570	501	*	7.39	7.85	6.7	1.15	9.8e-23	1.37e-20	6430553K19Rik
chr9	117196326	117196826	501	*	4.59	5.31	3.11	2.2	9.83e-23	1.37e-20	Rbms3
chr5	92521411	92521911	501	*	4.83	5.54	3.37	2.17	9.94e-23	1.39e-20	Scarb2
chr7	64407687	64408187	501	*	4.65	5.43	2.86	2.57	1e-22	1.4e-20	Mcee
chr1	93171519	93172019	501	*	6.36	6.93	5.39	1.54	1.01e-22	1.41e-20	Crocc2
chr9	123221505	123222005	501	*	4.64	5.43	2.79	2.63	1.02e-22	1.43e-20	Cdcp1
chr15	93510577	93511077	501	*	7.78	8.35	6.82	1.53	1.05e-22	1.47e-20	Prickle1
chr10	59236632	59237132	501	*	6.26	6.86	5.23	1.63	1.05e-22	1.47e-20	Sowahc
chr16	38284617	38285117	501	*	8.61	9.09	7.88	1.22	1.06e-22	1.48e-20	Nr1i2
chr16	43800043	43800543	501	*	8.68	9.13	8.01	1.12	1.1e-22	1.53e-20	Drd3
chr19	17171019	17171519	501	*	8.23	8.74	7.43	1.31	1.13e-22	1.57e-20	Gcnt1
chr7	122300602	122301102	501	*	6.4	6.96	5.46	1.5	1.14e-22	1.59e-20	Prkcb
chr10	83010901	83011401	501	*	6.51	7.18	5.2	1.98	1.15e-22	1.6e-20	Chst11
chrX	79042489	79042989	501	*	4.03	4.85	1.94	2.91	1.19e-22	1.66e-20	Fam47c
chr5	87030709	87031209	501	*	4.84	5.54	3.45	2.09	1.25e-22	1.73e-20	Ugt2b35
chr7	65746712	65747212	501	*	4.76	5.59	2.6	2.99	1.29e-22	1.79e-20	Tm2d3
chr9	23005441	23005941	501	*	6.82	7.42	5.8	1.62	1.35e-22	1.88e-20	Bmper
chr7	124480935	124481435	501	*	4.44	5.22	2.65	2.57	1.37e-22	1.9e-20	3100003L05Rik
chr16	20420817	20421317	501	*	5.52	6.11	4.48	1.63	1.37e-22	1.9e-20	Abcc5
chr3	116476905	116477405	501	*	5.67	6.32	4.46	1.85	1.39e-22	1.93e-20	Rtca
chr11	114379159	114379659	501	*	6.07	6.65	5.06	1.59	1.42e-22	1.96e-20	4932435O22Rik
chr18	42790488	42790988	501	*	6.4	6.96	5.46	1.5	1.47e-22	2.04e-20	Ppp2r2b
chr11	63555713	63556213	501	*	6.23	6.85	5.12	1.73	1.48e-22	2.05e-20	Hs3st3b1
chr17	70144476	70144976	501	*	6.09	6.71	5	1.71	1.6e-22	2.21e-20	Dlgap1
chr14	88631751	88632251	501	*	6.01	6.67	4.73	1.95	1.7e-22	2.34e-20	Pcdh20
chr1	139239035	139239535	501	*	5.94	6.53	4.92	1.61	1.76e-22	2.43e-20	Crb1
chr8	89749030	89749530	501	*	6.25	6.75	5.47	1.29	1.8e-22	2.47e-20	Tox3
chr15	64705982	64706482	501	*	5.44	6.04	4.4	1.65	1.8e-22	2.48e-20	Adcy8
chr18	54052390	54052890	501	*	4.14	4.93	2.29	2.63	1.81e-22	2.49e-20	Csnk1g3
chr2	71956464	71956964	501	*	7.1	7.56	6.43	1.13	1.83e-22	2.52e-20	Rapgef4
chr16	97231941	97232441	501	*	4.57	5.34	2.82	2.52	2.03e-22	2.79e-20	Dscam
chr9	45129981	45130481	501	*	6.72	7.33	5.62	1.71	2.1e-22	2.88e-20	Gm10684
chr1	149426273	149426773	501	*	6.84	7.27	6.2	1.07	2.16e-22	2.96e-20	Pla2g4a
chr5	26694967	26695467	501	*	5.22	5.92	3.82	2.09	2.18e-22	2.99e-20	Dpp6
chr10	41177422	41177922	501	*	5.77	6.29	4.96	1.33	2.18e-22	2.99e-20	Gpr6
chr7	65485576	65486076	501	*	5.78	6.37	4.75	1.63	2.25e-22	3.08e-20	BC046251
chr9	47569559	47570059	501	*	8.5	9	7.73	1.27	2.27e-22	3.11e-20	Cadm1
chr13	18768987	18769487	501	*	6.34	6.9	5.42	1.48	2.28e-22	3.12e-20	Vps41
chr4	123210139	123210639	501	*	6.57	7.12	5.67	1.44	2.31e-22	3.17e-20	Nt5c1a
chr12	76843532	76844032	501	*	5.95	6.55	4.9	1.64	2.32e-22	3.17e-20	Fntb
chr16	24558200	24558700	501	*	7.12	7.65	6.28	1.37	2.33e-22	3.19e-20	Morf4l1-ps1
chr7	69301012	69301512	501	*	5.05	5.73	3.75	1.97	2.34e-22	3.19e-20	4930402F11Rik
chr9	95013550	95014050	501	*	4.83	5.51	3.49	2.01	2.37e-22	3.24e-20	Mir7656
chr8	87127509	87128009	501	*	7.92	8.43	7.12	1.31	2.38e-22	3.25e-20	Gm10637
chr13	8244660	8245160	501	*	6.28	6.84	5.33	1.51	2.48e-22	3.38e-20	Adarb2
chr2	63494421	63494921	501	*	6.14	6.66	5.33	1.34	2.49e-22	3.39e-20	Gm8541
chr12	90937317	90937817	501	*	5.31	5.9	4.29	1.61	2.49e-22	3.39e-20	5430427M07Rik
chr10	35827098	35827598	501	*	5.71	6.3	4.69	1.61	2.49e-22	3.39e-20	Hs3st5
chr10	37372110	37372610	501	*	5.71	6.34	4.57	1.76	2.51e-22	3.41e-20	Marcks
chr6	135662321	135662821	501	*	7.18	7.72	6.33	1.38	2.58e-22	3.51e-20	4930425L21Rik
chr17	5404606	5405106	501	*	5.95	6.56	4.88	1.69	2.66e-22	3.62e-20	Ldhal6b
chr6	90296140	90296640	501	*	4.83	5.56	3.3	2.26	2.82e-22	3.84e-20	BC048671
chr17	89429127	89429627	501	*	6.32	6.82	5.53	1.29	2.91e-22	3.95e-20	Gm4719
chr11	114244370	114244870	501	*	5.49	6.12	4.32	1.8	2.95e-22	4e-20	1700092K14Rik
chr10	44321915	44322415	501	*	5.59	6.15	4.65	1.5	2.99e-22	4.06e-20	Mir1929
chr8	126001961	126002461	501	*	5.2	5.96	3.53	2.43	3.03e-22	4.1e-20	Kcnk1
chr8	126997683	126998183	501	*	8.49	8.91	7.9	1.01	3.03e-22	4.11e-20	Gm29688
chr3	84124949	84125449	501	*	5.71	6.29	4.71	1.58	3.1e-22	4.19e-20	Mnd1
chr10	108743102	108743602	501	*	7.39	7.9	6.58	1.33	3.11e-22	4.21e-20	Gm5136
chr10	43369222	43369722	501	*	6.07	6.71	4.92	1.79	3.19e-22	4.31e-20	Bend3
chr17	73672756	73673256	501	*	4.89	5.55	3.66	1.89	3.21e-22	4.33e-20	Galnt14
chr6	49924206	49924706	501	*	5.42	6.09	4.12	1.97	3.24e-22	4.38e-20	Npy
chr2	31216466	31216966	501	*	7.78	8.24	7.11	1.12	3.3e-22	4.45e-20	Ncs1
chr2	10455972	10456472	501	*	6.51	7.06	5.62	1.44	3.3e-22	4.45e-20	Mir466m
chr8	108495808	108496308	501	*	7.65	8.11	6.96	1.15	3.3e-22	4.45e-20	Lncbate1
chrX	77611885	77612385	501	*	6.8	7.37	5.86	1.51	3.34e-22	4.5e-20	Cldn34-ps
chr9	52003432	52004429	998	*	6.36	6.99	5.19	1.8	3.39e-22	4.56e-20	Fdx1
chr19	37275425	37275925	501	*	7.94	8.41	7.24	1.17	3.47e-22	4.67e-20	4931408D14Rik
chr1	59980941	59981441	501	*	5.33	5.99	4.04	1.95	3.52e-22	4.74e-20	Ica1l
chr10	20703715	20704215	501	*	5.53	6.1	4.57	1.53	3.58e-22	4.82e-20	Pde7b
chr16	53603112	53603612	501	*	6.11	6.66	5.22	1.44	3.58e-22	4.82e-20	4930404A05Rik
chr3	141893251	141893751	501	*	6.43	7.07	5.25	1.83	3.7e-22	4.97e-20	Bmpr1b
chr4	106388344	106388844	501	*	6.34	6.82	5.62	1.2	3.75e-22	5.04e-20	Usp24
chr15	90475863	90476363	501	*	7.66	8.19	6.82	1.37	3.81e-22	5.11e-20	Gm36480
chr3	65804470	65804970	501	*	7.38	7.91	6.56	1.34	3.87e-22	5.18e-20	Lekr1
chr5	18195695	18196195	501	*	7.59	8.11	6.76	1.35	4.04e-22	5.41e-20	Gnai1
chr7	111163232	111163732	501	*	7.31	7.91	6.27	1.63	4.05e-22	5.43e-20	1700012D14Rik
chr14	11814949	11815449	501	*	6.1	6.68	5.12	1.56	4.07e-22	5.45e-20	Ptprg
chr14	87595565	87596065	501	*	4.64	5.41	2.9	2.51	4.11e-22	5.49e-20	Tdrd3
chr8	31454910	31455410	501	*	8.14	8.63	7.37	1.26	4.28e-22	5.72e-20	7420700N18Rik
chr8	37171720	37172220	501	*	4.53	5.23	3.12	2.11	4.39e-22	5.86e-20	G630064G18Rik
chr6	136866568	136867068	501	*	7.8	8.27	7.12	1.15	4.4e-22	5.87e-20	Mgp
chr18	6430630	6431130	501	*	5.69	6.41	4.17	2.24	4.51e-22	6.02e-20	Mir1893
chr14	117994668	117995168	501	*	4.75	5.49	3.12	2.37	4.64e-22	6.18e-20	Mir6239
chr15	51071406	51071906	501	*	6	6.7	4.57	2.13	4.76e-22	6.34e-20	Trps1
chr4	65717822	65718322	501	*	6.78	7.32	5.92	1.4	5e-22	6.66e-20	Trim32
chr12	104491870	104492370	501	*	6.72	7.26	5.85	1.41	5.03e-22	6.69e-20	Gsc
chr14	108117590	108118090	501	*	6.89	7.31	6.3	1.01	5.14e-22	6.84e-20	Slitrk1
chr9	123068471	123068971	501	*	5.46	6.02	4.51	1.51	5.2e-22	6.92e-20	Tgm4
chr5	36900277	36900777	501	*	7.51	8.08	6.56	1.51	5.32e-22	7.07e-20	Ppp2r2cos
chr18	66768275	66768775	501	*	6.46	6.97	5.65	1.32	5.34e-22	7.1e-20	Mc4r
chr4	66854479	66854979	501	*	4.11	4.93	2.04	2.89	5.43e-22	7.21e-20	Tlr4
chr5	65915119	65915619	501	*	5.45	6.06	4.35	1.71	5.61e-22	7.44e-20	Chrna9
chr5	141709356	141709856	501	*	5.67	6.4	4.16	2.24	5.66e-22	7.5e-20	Sdk1
chr17	94456467	94456967	501	*	6.23	6.91	4.88	2.04	5.78e-22	7.67e-20	Mettl4
chr7	133923813	133924313	501	*	8.17	8.61	7.52	1.09	6.04e-22	8e-20	Dhx32
chr1	154216117	154216617	501	*	4.85	5.56	3.4	2.16	6.05e-22	8e-20	Zfp648
chr4	13185764	13186264	501	*	3.7	4.53	1.55	2.98	6.2e-22	8.2e-20	Triqk
chr7	125251128	125251628	501	*	6.1	6.63	5.26	1.37	6.22e-22	8.23e-20	4933440M02Rik
chr2	83840184	83840684	501	*	7.03	7.5	6.33	1.17	6.4e-22	8.47e-20	Fam171b
chr3	17475068	17475568	501	*	4.81	5.48	3.54	1.93	6.52e-22	8.61e-20	Mir124-2hg
chr18	12505165	12505665	501	*	6.31	6.83	5.48	1.36	6.69e-22	8.84e-20	Lama3
chr9	84044060	84044560	501	*	6.62	7.12	5.85	1.27	6.81e-22	8.99e-20	Bckdhb
chr1	35536117	35536617	501	*	8.52	8.96	7.88	1.09	6.87e-22	9.05e-20	Hs6st1
chr15	12301475	12301975	501	*	5.65	6.36	4.2	2.17	7.07e-22	9.32e-20	Golph3
chr9	108689816	108690316	501	*	6.22	6.78	5.27	1.51	7.08e-22	9.33e-20	Prkar2a
chr6	3805682	3806182	501	*	4.68	5.36	3.33	2.04	7.17e-22	9.45e-20	Calcr
chr14	57332109	57332609	501	*	5.05	5.7	3.82	1.88	7.34e-22	9.66e-20	Cryl1
chr6	76154198	76154698	501	*	5.84	6.37	5.02	1.35	7.45e-22	9.8e-20	Lrrtm1
chr5	31627084	31627584	501	*	5.97	6.45	5.25	1.2	7.53e-22	9.91e-20	Mrpl33
chr6	49651219	49651719	501	*	5.26	6.01	3.59	2.41	7.58e-22	9.97e-20	Npy
chr3	73599055	73599555	501	*	5.83	6.52	4.47	2.05	7.61e-22	9.99e-20	Bche
chr9	119716008	119716508	501	*	6.09	6.75	4.83	1.93	7.7e-22	1.01e-19	Scn10a
chr5	101852616	101853116	501	*	5.66	6.29	4.52	1.76	7.8e-22	1.02e-19	Cds1
chr13	24870729	24871229	501	*	5.28	5.89	4.17	1.73	7.86e-22	1.03e-19	D130043K22Rik
chr17	89409938	89410438	501	*	5.94	6.43	5.17	1.26	8.13e-22	1.06e-19	Gm4719
chrX	38309083	38309583	501	*	5.05	5.69	3.87	1.81	8.36e-22	1.09e-19	Atp1b4
chr15	10988408	10988908	501	*	5.57	6.14	4.62	1.52	8.79e-22	1.15e-19	Amacr
chr2	130710633	130711133	501	*	5.21	5.93	3.72	2.21	8.86e-22	1.16e-19	Slc4a11
chr2	130018770	130019270	501	*	7.81	8.24	7.19	1.05	8.94e-22	1.17e-19	Mir6339
chr2	75518839	75519339	501	*	6.65	7.16	5.85	1.31	9.04e-22	1.18e-19	9430019J16Rik
chr12	72348595	72349095	501	*	7.07	7.54	6.39	1.15	9.08e-22	1.19e-19	Rtn1
chr4	40678895	40679395	501	*	5.75	6.35	4.69	1.66	9.09e-22	1.19e-19	Aptx
chr16	76479228	76479728	501	*	5.67	6.3	4.51	1.79	9.35e-22	1.22e-19	Gm30726
chr3	56156510	56157010	501	*	5.04	5.68	3.85	1.83	9.52e-22	1.24e-19	Nbea
chr7	63989931	63990431	501	*	5.2	5.94	3.62	2.31	9.8e-22	1.28e-19	Klf13
chr3	101685947	101686447	501	*	3.94	4.74	2.02	2.72	9.89e-22	1.29e-19	Atp1a1
chr14	19812975	19813475	501	*	7.11	7.54	6.49	1.04	9.95e-22	1.3e-19	Rtraf
chr8	50013275	50013775	501	*	6.67	7.26	5.65	1.61	1.02e-21	1.33e-19	Gm2516
chr11	94355539	94356039	501	*	6.58	7.19	5.49	1.7	1.03e-21	1.35e-19	Ankrd40
chr12	25973473	25973973	501	*	5.33	6	4.03	1.97	1.05e-21	1.36e-19	Gm29687
chr19	28412923	28413423	501	*	6.15	6.84	4.75	2.09	1.09e-21	1.42e-19	D930032P07Rik
chr5	12261119	12261619	501	*	4.84	5.51	3.54	1.97	1.11e-21	1.44e-19	Sema3d
chr7	131132983	131133483	501	*	5.37	5.93	4.46	1.46	1.12e-21	1.45e-19	4933402N03Rik
chr1	182620340	182620840	501	*	5.81	6.47	4.59	1.88	1.14e-21	1.48e-19	Capn8
chr18	33714349	33714849	501	*	5.25	5.91	4	1.91	1.15e-21	1.49e-19	Epb41l4aos
chr3	155338190	155338690	501	*	5.3	5.91	4.19	1.72	1.18e-21	1.53e-19	Lrriq3
chr7	44697137	44697637	501	*	5.64	6.23	4.62	1.61	1.18e-21	1.53e-19	Izumo2
chr5	141967617	141968117	501	*	6.49	7.12	5.32	1.8	1.24e-21	1.6e-19	Foxk1
chr1	38275075	38275575	501	*	4.93	5.6	3.65	1.95	1.29e-21	1.67e-19	Gm5099
chr6	95832697	95833197	501	*	5.34	5.96	4.24	1.72	1.29e-21	1.67e-19	Suclg2
chr1	84512466	84512966	501	*	5.18	5.81	4.05	1.76	1.31e-21	1.69e-19	Mir5126
chr1	98018393	98018893	501	*	7.66	8.1	7.04	1.07	1.31e-21	1.7e-19	B230216N24Rik
chr12	112502167	112502667	501	*	7.94	8.37	7.34	1.03	1.32e-21	1.7e-19	Tmem179
chr19	53194832	53195332	501	*	6.03	6.59	5.1	1.49	1.34e-21	1.73e-19	Add3
chr7	83827672	83828172	501	*	6.7	7.2	5.95	1.25	1.36e-21	1.75e-19	Cfap161
chr7	122981480	122981980	501	*	5.93	6.56	4.82	1.73	1.39e-21	1.79e-19	Rbbp6
chr2	117138972	117139472	501	*	5.93	6.49	5.01	1.48	1.4e-21	1.8e-19	Spred1
chr9	102075459	102075959	501	*	5.82	6.41	4.79	1.62	1.4e-21	1.8e-19	Mir7243
chr16	75157583	75158083	501	*	4.88	5.72	2.68	3.04	1.42e-21	1.82e-19	Robo2
chr15	92286059	92286559	501	*	5.78	6.45	4.49	1.96	1.43e-21	1.84e-19	Gm26760
chr3	67280633	67281133	501	*	5.64	6.17	4.79	1.38	1.46e-21	1.88e-19	Mlf1
chr13	92295956	92296456	501	*	5.46	6.09	4.31	1.78	1.47e-21	1.89e-19	Dhfr
chr7	34268878	34269378	501	*	5.85	6.38	5.01	1.37	1.49e-21	1.91e-19	4931406P16Rik
chr11	72360221	72360721	501	*	5.3	5.91	4.21	1.69	1.51e-21	1.93e-19	Tekt1
chr11	65040507	65041007	501	*	5.87	6.41	5	1.42	1.54e-21	1.97e-19	Elac2
chr13	32465816	32466316	501	*	4.92	5.56	3.77	1.79	1.54e-21	1.97e-19	Gmds
chr19	44278083	44278583	501	*	4.65	5.34	3.29	2.05	1.61e-21	2.06e-19	Scd2
chr7	96181822	96182322	501	*	4.46	5.21	2.8	2.41	1.63e-21	2.09e-19	Tenm4
chr2	153404857	153405357	501	*	6.3	6.91	5.25	1.66	1.67e-21	2.14e-19	Nol4l
chr12	51541944	51542444	501	*	5.4	6.02	4.28	1.73	1.67e-21	2.14e-19	Coch
chr15	45664315	45664815	501	*	6.01	6.64	4.89	1.75	1.73e-21	2.21e-19	Kcnv1
chr11	35140458	35140958	501	*	7.49	7.94	6.83	1.11	1.73e-21	2.21e-19	Slit3
chr13	11790483	11790983	501	*	8.64	9.11	7.96	1.14	1.74e-21	2.21e-19	Zp4-ps
chr19	57826385	57826885	501	*	7.14	7.57	6.54	1.03	1.75e-21	2.24e-19	Atrnl1
chr9	9044955	9045455	501	*	5.5	6.17	4.25	1.92	1.81e-21	2.31e-19	Pgr
chr19	35259620	35260120	501	*	4.16	4.92	2.49	2.43	1.83e-21	2.33e-19	Mir1950
chr12	118635054	118635554	501	*	6.2	6.78	5.22	1.57	1.9e-21	2.42e-19	D230030E09Rik
chr11	95322051	95322551	501	*	4.89	5.57	3.54	2.03	1.94e-21	2.47e-19	Gm11520
chr14	33491938	33492438	501	*	5.94	6.46	5.1	1.36	1.99e-21	2.53e-19	Mapk8
chr3	61630562	61631450	889	*	5.56	6.23	4.29	1.93	2.01e-21	2.55e-19	Rap2b
chr5	46256203	46256703	501	*	5.04	5.72	3.72	2	2.02e-21	2.56e-19	4930405L22Rik
chr18	27330519	27331019	501	*	4.32	5.06	2.71	2.34	2.04e-21	2.59e-19	4930474G06Rik
chr14	35634644	35635144	501	*	3.94	4.77	1.76	3.01	2.05e-21	2.6e-19	4930596D02Rik
chr5	99383096	99383596	501	*	6.14	6.81	4.87	1.94	2.07e-21	2.63e-19	Rasgef1b
chr15	59231644	59232144	501	*	4.72	5.45	3.17	2.28	2.09e-21	2.65e-19	Zfp572
chr6	101225183	101225683	501	*	4.75	5.48	3.18	2.3	2.11e-21	2.68e-19	Pdzrn3
chr1	69313044	69313544	501	*	5.23	5.86	4.08	1.78	2.15e-21	2.72e-19	Erbb4
chr5	82164909	82165409	501	*	6.23	6.69	5.56	1.13	2.32e-21	2.93e-19	1700031L13Rik
chr12	88742641	88743141	501	*	7.23	7.67	6.6	1.07	2.36e-21	2.98e-19	Nrxn3
chr10	105401964	105402464	501	*	6.95	7.48	6.11	1.37	2.36e-21	2.98e-19	Tmtc2
chr4	33036119	33036619	501	*	5.39	5.99	4.37	1.62	2.4e-21	3.04e-19	Ube2j1
chr16	84180574	84181074	501	*	5.91	6.48	4.94	1.54	2.43e-21	3.06e-19	4930553E22Rik
chr10	34068721	34069221	501	*	5.69	6.26	4.71	1.55	2.47e-21	3.11e-19	Calhm4
chr10	96050012	96050512	501	*	5.94	6.59	4.72	1.87	2.56e-21	3.23e-19	Eea1
chr3	63846998	63847498	501	*	4.39	5.14	2.74	2.4	2.62e-21	3.3e-19	Plch1
chr4	110787985	110788485	501	*	6.45	6.97	5.62	1.34	2.62e-21	3.3e-19	Agbl4
chr6	67010649	67011149	501	*	6.71	7.29	5.72	1.57	2.64e-21	3.32e-19	E230016M11Rik
chr6	135327344	135327844	501	*	5.27	6.02	3.62	2.4	2.68e-21	3.37e-19	Gm36582
chr18	62538000	62538500	501	*	6.32	7.02	4.91	2.11	2.73e-21	3.43e-19	Fbxo38
chr2	110413849	110414349	501	*	4.84	5.52	3.51	2	2.74e-21	3.44e-19	Fibin
chr10	74561790	74562290	501	*	4.5	5.28	2.7	2.58	2.77e-21	3.47e-19	Gnaz
chr10	89364910	89365410	501	*	6.85	7.34	6.12	1.21	2.79e-21	3.51e-19	Gas2l3
chr8	84178990	84179490	501	*	5.46	6.17	4.01	2.16	2.8e-21	3.52e-19	Mir181c
chr12	5415698	5416198	501	*	7.97	8.45	7.25	1.2	2.86e-21	3.59e-19	2810032G03Rik
chr18	70124784	70125284	501	*	5.35	5.96	4.25	1.71	2.87e-21	3.6e-19	Rab27b
chr14	77633122	77633622	501	*	7.55	7.99	6.91	1.08	2.93e-21	3.67e-19	Gm6994
chr16	78555574	78556074	501	*	5.42	6	4.45	1.55	2.94e-21	3.68e-19	4930478L05Rik
chr13	102104324	102104824	501	*	4.61	5.31	3.19	2.12	2.97e-21	3.71e-19	Pik3r1
chr1	157462277	157462777	501	*	5.86	6.39	5	1.39	2.97e-21	3.71e-19	Cryzl2
chr8	102634820	102635320	501	*	6.54	7.12	5.56	1.56	3.03e-21	3.78e-19	Cdh11
chr15	96568048	96568548	501	*	6.2	6.73	5.37	1.36	3.07e-21	3.84e-19	Slc38a1
chr2	65655641	65656141	501	*	5.76	6.36	4.71	1.65	3.09e-21	3.86e-19	Scn2a
chr3	77717839	77718339	501	*	4.17	4.9	2.6	2.3	3.1e-21	3.87e-19	Rapgef2
chr5	128872303	128872803	501	*	5.44	6.06	4.31	1.75	3.13e-21	3.9e-19	Rimbp2
chr16	37469611	37470111	501	*	4.24	5.03	2.36	2.67	3.14e-21	3.91e-19	Gtf2e1
chr5	49899283	49899783	501	*	5.2	5.89	3.85	2.04	3.21e-21	3.99e-19	Adgra3
chr8	92747893	92748393	501	*	7.08	7.73	5.88	1.84	3.23e-21	4.03e-19	Irx6
chr6	81957876	81958376	501	*	6.42	6.87	5.77	1.1	3.26e-21	4.06e-19	Mrpl19
chr4	41327521	41328021	501	*	5.5	6.12	4.38	1.73	3.37e-21	4.2e-19	Dcaf12
chr1	175642439	175642939	501	*	4.58	5.3	3.06	2.23	3.51e-21	4.36e-19	Kmo
chr5	72442285	72442785	501	*	6.66	7.12	6	1.12	3.51e-21	4.36e-19	Corin
chr12	16307588	16308088	501	*	5.9	6.55	4.69	1.86	3.55e-21	4.41e-19	Lpin1
chr13	32473840	32474340	501	*	5.39	5.98	4.37	1.61	3.56e-21	4.42e-19	Gmds
chr12	89140855	89141355	501	*	6.84	7.52	5.51	2.01	3.57e-21	4.43e-19	Nrxn3
chr2	4573423	4573923	501	*	7.3	7.86	6.37	1.48	3.58e-21	4.45e-19	Frmd4a
chr1	96177242	96177742	501	*	5.42	5.99	4.46	1.53	3.84e-21	4.76e-19	1700063A18Rik
chr4	10390197	10390697	501	*	7.14	7.67	6.31	1.36	3.87e-21	4.8e-19	1700123O12Rik
chr7	113262989	113263489	501	*	5.37	5.96	4.35	1.61	3.87e-21	4.8e-19	Arntl
chr18	86748711	86749211	501	*	6.75	7.44	5.37	2.08	3.88e-21	4.8e-19	Cbln2
chr3	8696562	8697062	501	*	6	6.6	4.95	1.65	3.91e-21	4.84e-19	Hey1
chr1	102028330	102028830	501	*	5.67	6.22	4.75	1.48	3.96e-21	4.9e-19	Gm20268
chr18	69535097	69535597	501	*	7.18	7.7	6.36	1.34	4.01e-21	4.96e-19	Tcf4
chr17	61969211	61969711	501	*	5.4	5.98	4.41	1.57	4.06e-21	5.02e-19	Efna5
chr16	10959439	10959939	501	*	4.64	5.35	3.18	2.17	4.2e-21	5.19e-19	Litaf
chr6	31028950	31029450	501	*	5.62	6.36	4.03	2.33	4.35e-21	5.38e-19	Mir29a
chr6	51666842	51667342	501	*	5.67	6.24	4.71	1.52	4.4e-21	5.43e-19	Snx10
chr7	113267252	113267752	501	*	5.83	6.53	4.39	2.15	4.41e-21	5.44e-19	Arntl
chr19	30912841	30913341	501	*	5.73	6.39	4.49	1.9	4.48e-21	5.52e-19	Gm6642
chr8	67743459	67743959	501	*	5.78	6.34	4.86	1.48	4.49e-21	5.53e-19	Psd3
chr5	70337564	70338064	501	*	4.67	5.38	3.17	2.21	4.56e-21	5.62e-19	Gabrg1
chr2	59202859	59203359	501	*	7.46	7.89	6.83	1.06	4.7e-21	5.79e-19	Pkp4
chr7	114788142	114788642	501	*	5.5	6.13	4.34	1.79	4.73e-21	5.82e-19	Insc
chr7	78855309	78855809	501	*	6.62	7.21	5.61	1.61	5.01e-21	6.17e-19	Det1
chr9	78021304	78021804	501	*	8.03	8.58	7.16	1.42	5.33e-21	6.55e-19	Gcm1
chr4	128911711	128912211	501	*	5.09	5.73	3.92	1.81	5.38e-21	6.61e-19	Trim62
chr9	23933957	23934457	501	*	7.64	8.1	6.95	1.15	5.38e-21	6.61e-19	Npsr1
chr17	66068106	66068606	501	*	6.27	6.77	5.48	1.3	5.39e-21	6.62e-19	Ankrd12
chr3	46481971	46482471	501	*	4.88	5.55	3.58	1.97	5.46e-21	6.7e-19	Pabpc4l
chr16	39469143	39469643	501	*	5.85	6.55	4.47	2.08	5.49e-21	6.74e-19	Gm36742
chr2	166026380	166026880	501	*	5.13	5.76	4	1.76	5.53e-21	6.79e-19	Ncoa3
chr13	6871925	6872425	501	*	4.03	4.79	2.3	2.5	5.71e-21	7e-19	Pfkp
chr6	119795601	119796101	501	*	5.27	5.91	4.08	1.83	5.71e-21	7e-19	Erc1
chr3	119902636	119903136	501	*	5.61	6.3	4.26	2.04	5.85e-21	7.16e-19	Ptbp2
chr1	13859880	13860380	501	*	5.95	6.57	4.85	1.72	5.94e-21	7.26e-19	Gm5523
chr10	28160895	28161395	501	*	7.06	7.53	6.37	1.16	5.97e-21	7.3e-19	Ptprk
chr1	86758025	86758525	501	*	4.96	5.61	3.74	1.87	6.14e-21	7.51e-19	Dis3l2
chr11	93669777	93670277	501	*	4.87	5.52	3.66	1.86	6.17e-21	7.54e-19	Utp18
chr11	26739714	26740214	501	*	6.18	6.93	4.52	2.41	6.32e-21	7.71e-19	Gm12070
chr11	84481415	84481915	501	*	6.99	7.48	6.26	1.22	6.35e-21	7.75e-19	Aatf
chr10	116380144	116380644	501	*	5.47	6.17	4.06	2.11	6.41e-21	7.81e-19	Kcnmb4os1
chr4	91194691	91195191	501	*	5.02	5.69	3.72	1.97	6.52e-21	7.94e-19	Elavl2
chr16	59806056	59806556	501	*	5.22	5.88	3.94	1.94	6.72e-21	8.19e-19	Arl6
chr15	9668157	9668657	501	*	5.12	5.79	3.86	1.93	6.85e-21	8.34e-19	Spef2
chr17	74287112	74287612	501	*	4.89	5.53	3.68	1.85	6.97e-21	8.48e-19	Memo1
chr17	65114544	65115044	501	*	6.02	6.56	5.14	1.41	7.01e-21	8.53e-19	4930583I09Rik
[truncated: 5,294 more rows]

## Sheet: ATAC Veh peaks
chromosome	start	end	size	strand	Conc	Conc_E2	Conc_Veh	Fold	p-value	FDR	Gene annotation
chr5	60061063	60061563	501	*	4.76	3.76	5.34	-1.58	4.24e-16	3.49e-14	4933402J10Rik
chr4	23036934	23037434	501	*	5.61	5.02	6.03	-1.01	1.43e-10	6.7e-09	Gm30731
chr11	25652489	25652989	501	*	3.89	2.76	4.52	-1.76	1.48e-09	6.2e-08	4933427E13Rik
chr18	16942861	16943361	501	*	4.82	4.15	5.28	-1.13	1.65e-09	6.85e-08	1700001G01Rik
chr10	72771094	72771594	501	*	5.23	4.65	5.65	-1	4.37e-09	1.72e-07	Zwint
chr13	81136549	81137049	501	*	4.31	3.46	4.83	-1.37	4.92e-09	1.92e-07	9330111N05Rik
chr12	25305628	25306128	501	*	5.13	4.28	5.66	-1.38	7.16e-09	2.74e-07	Gm17746
chr10	45348616	45349116	501	*	4.88	4.24	5.32	-1.08	7.69e-09	2.93e-07	Bves
chr17	94623660	94624160	501	*	4.25	3.35	4.79	-1.44	9.45e-09	3.56e-07	Mettl4
chr3	126199348	126199848	501	*	4.19	3.4	4.7	-1.3	1.57e-08	5.73e-07	Arsj
chr17	73685420	73685920	501	*	4.62	3.94	5.08	-1.15	1.64e-08	5.98e-07	Galnt14
chr4	116364671	116365171	501	*	4.79	4.16	5.22	-1.06	1.94e-08	7.01e-07	Mast2
chr11	29849573	29850073	501	*	4.5	3.67	5.03	-1.35	3.56e-08	1.24e-06	4931440F15Rik
chr10	32060341	32060841	501	*	4.52	3.82	4.98	-1.16	5.69e-08	1.92e-06	Rnf217
chr6	26763632	26764132	501	*	4.65	3.96	5.11	-1.16	6.12e-08	2.06e-06	Gm20756
chr14	81117221	81117721	501	*	4.8	4.19	5.23	-1.04	6.67e-08	2.23e-06	Olfm4
chr2	91510756	91511256	501	*	4	3.17	4.52	-1.36	7.08e-08	2.36e-06	Ckap5
chr13	110747145	110747645	501	*	4.76	4.12	5.2	-1.08	7.86e-08	2.61e-06	Gm38397
chr15	56012465	56012965	501	*	4.35	3.72	4.79	-1.07	1.22e-07	3.94e-06	Sntb1
chr15	54853179	54853679	501	*	4.44	3.75	4.9	-1.15	1.28e-07	4.13e-06	Enpp2
chr3	56491488	56491988	501	*	4.44	3.78	4.89	-1.1	1.61e-07	5.12e-06	Nbea
chr18	16438287	16438787	501	*	4.5	3.86	4.94	-1.09	1.82e-07	5.73e-06	Cdh2
chr5	60436835	60437335	501	*	3.6	2.63	4.17	-1.54	2.23e-07	6.95e-06	4933402J10Rik
chr7	94899508	94900008	501	*	3.96	3	4.53	-1.53	2.41e-07	7.5e-06	Tenm4
chr3	44688728	44689228	501	*	4.71	4.11	5.12	-1.01	2.55e-07	7.9e-06	2610316D01Rik
chr6	83282057	83282557	501	*	4.57	3.84	5.05	-1.21	4.2e-07	1.26e-05	Mthfd2
chr9	15580786	15581286	501	*	4	3.18	4.53	-1.34	5.01e-07	1.48e-05	4930540M03Rik
chr3	37969219	37969719	501	*	4.26	3.59	4.71	-1.12	6.02e-07	1.77e-05	Gm20755
chr16	84318910	84319410	501	*	4.07	3.33	4.56	-1.24	7.3e-07	2.11e-05	4930553E22Rik
chr2	14567750	14568250	501	*	4.41	3.79	4.84	-1.05	8.53e-07	2.44e-05	Cacnb2
chr15	87391347	87391847	501	*	4.56	3.94	5	-1.06	9.85e-07	2.79e-05	Tafa5
chr10	102206608	102207108	501	*	4.39	3.57	4.9	-1.33	1.23e-06	3.44e-05	Mgat4c
chr6	145148982	145149482	501	*	4.56	3.86	5.02	-1.16	1.51e-06	4.16e-05	Lrmp
chr8	107014322	107014822	501	*	4.09	3.35	4.58	-1.22	1.59e-06	4.38e-05	Vps4a
chr5	26676450	26676950	501	*	4.5	3.91	4.92	-1.01	1.77e-06	4.82e-05	Dpp6
chr8	80108205	80108705	501	*	4.07	3.29	4.57	-1.28	1.95e-06	5.29e-05	Hhip
chr1	108150116	108150616	501	*	4.58	3.89	5.05	-1.16	2.08e-06	5.59e-05	D830032E09Rik
chr5	13114597	13115097	501	*	4.21	3.46	4.7	-1.24	2.15e-06	5.78e-05	Sema3a
chrX	49321237	49321737	501	*	4.31	3.66	4.75	-1.1	2.34e-06	6.24e-05	Enox2
chr11	86452921	86453421	501	*	4.12	3.44	4.58	-1.13	2.64e-06	6.99e-05	Rnft1
chr1	27626279	27626779	501	*	4.91	4.21	5.37	-1.16	2.89e-06	7.6e-05	Gm5524
chr15	102310307	102310807	501	*	4.3	3.64	4.75	-1.11	3.38e-06	8.78e-05	Espl1
chr12	39348519	39349019	501	*	4.54	3.84	5	-1.17	3.5e-06	9.08e-05	Etv1
chr6	148009059	148009559	501	*	4.64	4.05	5.06	-1	4.94e-06	0.000125	Far2
chrX	97635015	97635515	501	*	4.13	3.53	4.56	-1.03	5.15e-06	0.00013	Eda2r
chr8	110860871	110861371	501	*	4.01	3.27	4.5	-1.23	5.18e-06	0.000131	Cog4
chr5	78228038	78228538	501	*	4.31	3.69	4.74	-1.04	5.55e-06	0.000139	1700017L05Rik
chr6	28691104	28691604	501	*	4.2	3.54	4.65	-1.11	5.7e-06	0.000143	Lrrc4
chr3	122593317	122593817	501	*	4.44	3.85	4.86	-1.01	5.84e-06	0.000146	Fnbp1l
chr5	85905572	85906072	501	*	4.35	3.74	4.78	-1.04	5.97e-06	0.000149	Cenpc1
chr11	50704542	50705042	501	*	3.76	3	4.26	-1.26	6.3e-06	0.000157	Adamts2
chr1	34919191	34919691	501	*	4.32	3.71	4.75	-1.04	6.94e-06	0.000171	Plekhb2
chr2	90876518	90877018	501	*	4.43	3.84	4.85	-1	7.17e-06	0.000176	C1qtnf4
chr7	18403965	18404465	501	*	4.01	3.21	4.52	-1.32	8.23e-06	0.0002	Psg28
chr4	4473664	4474164	501	*	4.67	4.04	5.1	-1.06	8.28e-06	0.000201	Gm11780
chr6	90550454	90550954	501	*	3.86	3.18	4.32	-1.14	1.03e-05	0.000247	Aldh1l1
chr1	29991113	29991613	501	*	4.4	3.81	4.82	-1	1.05e-05	0.000249	Gm31465
chr14	117426011	117426511	501	*	4.44	3.8	4.88	-1.07	1.05e-05	0.00025	Gpc6
chr13	7813610	7814110	501	*	3.99	3.3	4.46	-1.16	1.06e-05	0.000252	Adarb2
chr6	101641472	101641972	501	*	3.83	3.16	4.28	-1.12	1.09e-05	0.00026	Gm9871
chr4	46463091	46463591	501	*	4.72	4.13	5.13	-1.01	1.2e-05	0.000282	Anp32b
chr9	14992118	14992618	501	*	5.05	4.41	5.49	-1.08	1.23e-05	0.00029	Panx1
chr5	58944621	58945121	501	*	4.77	4.12	5.22	-1.1	1.36e-05	0.000317	4930459L07Rik
chr14	90889623	90890123	501	*	4.28	3.68	4.7	-1.02	1.53e-05	0.000353	4930474H20Rik
chr13	5480493	5480993	501	*	4.01	3.19	4.53	-1.34	1.57e-05	0.000362	1700016G22Rik
chr4	118587471	118587971	501	*	4.12	3.51	4.55	-1.05	1.78e-05	0.000405	Cfap57
chr11	106184166	106184666	501	*	4.22	3.62	4.64	-1.03	2.21e-05	0.000495	Strada
chr6	74054822	74055322	501	*	4.41	3.81	4.83	-1.02	2.24e-05	0.0005	Gm31747
chr11	111223071	111223571	501	*	4.06	3.42	4.5	-1.08	2.38e-05	0.000528	Kcnj2
chr3	147802611	147803111	501	*	3.91	3.23	4.37	-1.14	2.54e-05	0.000562	Ttll7
chr5	119892138	119892638	501	*	4.11	3.49	4.54	-1.05	2.57e-05	0.000567	Tbx5
chr11	31004295	31004795	501	*	4.15	3.53	4.58	-1.05	2.67e-05	0.000587	Chac2
chr15	90432059	90432559	501	*	4.87	4.29	5.29	-1	2.92e-05	0.000637	Gm36480
chr10	15409576	15410076	501	*	3.89	3.17	4.38	-1.21	3e-05	0.000653	C330004P14Rik
chr15	4622495	4622995	501	*	4.28	3.69	4.7	-1.01	3.05e-05	0.000662	C6
chr1	31888054	31888554	501	*	4.29	3.7	4.71	-1	3.08e-05	0.000669	Khdrbs2
chr5	21919283	21919783	501	*	4.37	3.76	4.79	-1.03	3.15e-05	0.000683	Slc26a5
chr11	85663778	85664278	501	*	4.49	3.88	4.92	-1.04	3.51e-05	0.000754	Bcas3os1
chr8	40967627	40968127	501	*	4.36	3.74	4.8	-1.06	4.41e-05	0.000925	Pdgfrl
chr2	27804349	27804849	501	*	3.93	3.29	4.37	-1.09	4.47e-05	0.000936	Col5a1
chrX	47654376	47654876	501	*	4.57	3.96	5	-1.03	4.5e-05	0.000942	Smarca1
chr16	9485444	9485944	501	*	4.18	3.52	4.63	-1.11	4.63e-05	0.000966	Grin2a
chr4	68299984	68300484	501	*	3.76	3.11	4.21	-1.1	4.99e-05	0.00103	Gm12911
chr10	129911792	129912292	501	*	4.27	3.5	4.77	-1.27	5.27e-05	0.00109	Olfr816
chr17	3638030	3638530	501	*	4.56	3.92	4.99	-1.07	7.07e-05	0.00142	Nox3
chr1	61614059	61614559	501	*	4.33	3.65	4.79	-1.13	7.8e-05	0.00155	Pard3b
chr7	103665198	103665698	501	*	3.55	2.65	4.1	-1.46	8.18e-05	0.00162	Olfr623
chr13	109622505	109623005	501	*	4.17	3.52	4.61	-1.09	9.57e-05	0.00186	Mir1904
chr18	60385758	60386258	501	*	4.21	3.49	4.68	-1.19	0.000105	0.00201	Iigp1
chr16	75862087	75862587	501	*	4.3	3.71	4.72	-1	0.000114	0.00217	Samsn1
chr6	106423402	106423902	501	*	4.31	3.67	4.75	-1.08	0.000133	0.00249	Cntn4
chrX	168139132	168139632	501	*	4.06	3.46	4.48	-1.02	0.000135	0.00252	Frmpd4
chr1	26362927	26363427	501	*	3.53	2.88	3.97	-1.09	0.00014	0.0026	4931408C20Rik
chr6	76094139	76094639	501	*	4.01	3.4	4.44	-1.04	0.000141	0.00261	Lrrtm1
chr6	80045130	80045630	501	*	4.64	4.04	5.07	-1.03	0.000193	0.00346	Lrrtm4
chr2	4628890	4629390	501	*	4.05	3.26	4.55	-1.29	0.000198	0.00353	Prpf18
chr18	69756818	69757318	501	*	3.92	3.28	4.36	-1.08	0.000216	0.00382	Ccdc68
chr1	125724329	125724829	501	*	4.01	3.38	4.44	-1.07	0.000222	0.0039	Gpr39
chr12	31686212	31686712	501	*	4.4	3.81	4.82	-1.01	0.000258	0.00445	Gpr22
chrX	99892829	99893329	501	*	4.2	3.6	4.62	-1.02	0.000269	0.00461	Tmem28
chr1	7517326	7517826	501	*	4.47	3.8	4.93	-1.13	0.000274	0.00469	Pcmtd1
chr10	124002768	124003268	501	*	4.47	3.78	4.94	-1.16	0.000279	0.00476	4930503E24Rik
chr1	186881898	186882398	501	*	3.9	3.31	4.32	-1.02	0.000296	0.00501	D1Pas1
chr1	78286622	78287122	501	*	4.42	3.83	4.84	-1.01	0.000335	0.00558	Sgpp2
chr1	106181119	106181619	501	*	3.65	2.9	4.14	-1.25	0.000357	0.0059	Phlpp1
chr17	79383948	79384448	501	*	4.02	3.41	4.45	-1.04	0.000382	0.00625	Cdc42ep3
chr14	95934566	95935066	501	*	3.53	2.68	4.07	-1.39	0.000389	0.00633	Spertl
chr2	76194152	76194652	501	*	3.74	3.11	4.18	-1.06	0.000445	0.0071	Pde11a
chr3	151434800	151435300	501	*	4.28	3.67	4.71	-1.04	0.000475	0.0075	Adgrl4
chr10	113539667	113540167	501	*	4.16	3.56	4.58	-1.02	0.00051	0.00797	Atxn7l3b
chr10	40516444	40516944	501	*	3.72	3.09	4.15	-1.07	0.000565	0.00868	Slc22a16
chrX	61823518	61824018	501	*	3.94	3.35	4.36	-1.01	0.000604	0.00917	Ldoc1
chr4	69086886	69087386	501	*	3.82	3.05	4.32	-1.27	0.000634	0.00956	Brinp1
chrX	68843015	68843515	501	*	4.11	3.5	4.54	-1.04	0.000677	0.0101	Gm6812
chr7	31200018	31200518	501	*	4.03	3.36	4.48	-1.13	0.000712	0.0106	Gm10640
chr2	6493607	6494107	501	*	4.21	3.61	4.63	-1.02	0.000767	0.0112	Usp6nl
chr13	37374834	37375334	501	*	3.81	3.19	4.24	-1.06	0.000782	0.0114	Ly86
chr2	29852916	29853416	501	*	4.06	3.46	4.48	-1.02	0.00122	0.0166	Mir219a-2
chrX	17824284	17824784	501	*	4.09	3.48	4.52	-1.04	0.00136	0.018	Fundc1
chr11	49973887	49974387	501	*	4.2	3.6	4.62	-1.01	0.00201	0.0249	Rnf130
chr13	117930740	117931240	501	*	4.27	3.6	4.72	-1.12	0.00264	0.0309	4933413L06Rik
chr3	73881072	73881572	501	*	4.23	3.53	4.69	-1.16	0.00429	0.0451	Gm20356
chr16	52681111	52681611	501	*	4.15	3.57	4.57	-1	0.00461	0.0477	4930404A05Rik

## Sheet: ATAC male-biased peaks
chromosome	start	end	size	strand	Conc	Conc_male	Conc_female	Fold	p-value	FDR	Gene annotation
chrY	1245543	1246043	501	*	7.54	8.54	0.25	8.29	2.74996938475238e-320	7.3100000015986e-315	Uty
chrY	1010163	1010663	501	*	7.57	8.57	0.06	8.51	4.87e-298	6.48e-293	Eif2s3y
chrY	1286358	1286858	501	*	6.93	7.92	0.06	7.86	8.91e-186	2.63e-181	Ddx3y
chrY	1114010	1114510	501	*	5.97	6.96	0.06	6.9	3.32e-139	4.2e-135	Tspy-ps
chrY	872825	873325	501	*	6.13	7.12	0.06	7.06	3.88e-134	4.69e-130	Kdm5d
chrY	897302	898105	804	*	5.51	6.49	0.06	6.44	2.6e-99	2.66e-95	Kdm5d
chrY	1111084	1111584	501	*	5.25	6.24	0.06	6.18	9.13e-78	7.36e-74	Tspy-ps
chrY	1109771	1110271	501	*	3.89	4.84	0.06	4.78	3.07e-36	2.04e-32	Tspy-ps
chrY	1196105	1196605	501	*	3.71	4.65	0.06	4.59	1.16e-24	7.03e-21	Uty
chr19	17221604	17222104	501	*	6.05	6.48	5.44	1.04	2.24e-11	1.01e-07	Gcnt1
chr6	18154607	18155107	501	*	5.46	5.89	4.84	1.05	5.09e-11	2.18e-07	Cftr
chr13	114680082	114680582	501	*	5.14	5.73	4.14	1.59	1.24e-10	4.91e-07	4930544M13Rik
chr6	112424796	112425296	501	*	4.87	5.45	3.89	1.57	1.53e-10	5.72e-07	Cav3
chr18	34515414	34515914	501	*	4.24	4.87	3.11	1.76	2.85e-10	1.04e-06	Fam13b
chr4	59077693	59078193	501	*	5.86	6.31	5.18	1.13	5.48e-10	1.94e-06	Gng10
chr2	160400743	160401243	501	*	4.08	4.77	2.74	2.03	1.06e-09	3.66e-06	Mafb
chr14	37902694	37903194	501	*	4.23	4.8	3.25	1.55	1.71e-09	5.75e-06	Ghitm
chr5	5820315	5820815	501	*	4.88	5.38	4.09	1.29	1.95e-09	6.48e-06	Steap1
chr9	74202097	74202597	501	*	5.42	5.85	4.81	1.04	4e-09	1.27e-05	Wdr72
chr1	70951953	70952453	501	*	5.67	6.11	5.02	1.09	8.1e-09	2.32e-05	Bard1
chr5	21312853	21313353	501	*	4.53	5.03	3.77	1.26	1.38e-08	3.64e-05	Fgl2
chr18	23230104	23230604	501	*	3.95	4.51	3.04	1.47	2.98e-08	7.19e-05	Gm7788
chr13	27292039	27292539	501	*	4.08	4.6	3.24	1.36	6.23e-08	0.000143	Prl6a1
chr1	91084667	91085167	501	*	4.18	4.72	3.3	1.41	9.94e-08	0.000222	Lrrfip1
chr9	119449850	119450350	501	*	6.62	7.05	6.01	1.04	1.1e-07	0.000241	Exog
chr16	28129735	28130235	501	*	4.49	5	3.7	1.29	1.33e-07	0.000282	Gm10823
chr7	83760732	83761232	501	*	4.11	4.74	2.97	1.77	3.38e-07	0.000629	Il16
chr4	63615663	63616163	501	*	5.04	5.52	4.33	1.19	3.84e-07	0.000704	Tex48
chr15	24488587	24489087	501	*	4.73	5.16	4.13	1.02	4.06e-07	0.000735	Basp1
chr2	36264897	36265397	501	*	4.32	4.79	3.61	1.18	4.54e-07	0.000806	Ptgs1
chr16	12171174	12171674	501	*	4.18	4.68	3.4	1.28	5e-07	0.000864	Shisa9
chr3	100169539	100170039	501	*	4.51	5.08	3.54	1.54	5.73e-07	0.000968	Gdap2
chr12	58805382	58805882	501	*	4.88	5.38	4.1	1.29	6.49e-07	0.00103	Sec23a
chr18	56247630	56248130	501	*	4.84	5.27	4.21	1.06	6.51e-07	0.00103	Gramd3
chr10	55992705	55993205	501	*	4.74	5.17	4.11	1.06	6.52e-07	0.00103	Msl3l2
chr10	98236477	98236977	501	*	4.67	5.11	4.03	1.09	7.17e-07	0.00112	Gm8633
chr14	91082647	91083147	501	*	4.19	4.67	3.45	1.22	8.45e-07	0.00126	4930474H20Rik
chr5	130893133	130893633	501	*	4.6	5.05	3.95	1.09	8.56e-07	0.00126	Galnt17
chr1	95095185	95095685	501	*	4.32	4.85	3.46	1.39	9.11e-07	0.00132	Fam174a
chr8	24111285	24111785	501	*	4.64	5.05	4.05	1	1.21e-06	0.00162	Tcim
chr13	100545495	100545995	501	*	4.04	4.52	3.31	1.21	1.3e-06	0.00172	Ocln
chr12	37409058	37409558	501	*	5.12	5.54	4.52	1.02	1.9e-06	0.00241	Agmo
chr3	86933309	86933809	501	*	4.59	5.02	3.97	1.05	1.93e-06	0.00243	Dclk2
chr3	48584688	48585188	501	*	3.74	4.3	2.8	1.51	2.01e-06	0.00251	1700018B24Rik
chr2	138858195	138858695	501	*	4.48	4.9	3.87	1.04	2.09e-06	0.0026	Mir1952
chr12	83156323	83156823	501	*	4.45	4.91	3.77	1.15	2.1e-06	0.0026	1700085C21Rik
chr18	80337752	80338252	501	*	5.1	5.63	4.27	1.36	3.7e-06	0.0039	Kcng2
chr12	85261102	85261602	501	*	5.43	5.85	4.82	1.03	4.08e-06	0.00416	Mlh3
chr1	132226667	132227167	501	*	4.25	4.78	3.4	1.38	4.16e-06	0.00422	Lemd1
chr13	79971381	79971881	501	*	4.28	4.78	3.49	1.28	4.63e-06	0.00448	Arrdc3
chr2	57856679	57857179	501	*	4.45	4.88	3.84	1.03	4.72e-06	0.00452	Galnt5
chr19	29857278	29857778	501	*	4.13	4.59	3.45	1.14	4.77e-06	0.00454	Ranbp6
chr1	148621696	148622196	501	*	4.35	4.81	3.65	1.16	4.8e-06	0.00454	Pla2g4a
chr18	73361155	73361655	501	*	4.43	4.91	3.71	1.2	5.65e-06	0.0052	Mex3c
chr1	58763526	58764026	501	*	4.67	5.11	4.04	1.07	6.35e-06	0.00565	Casp8
chr15	45214506	45215006	501	*	4.2	4.7	3.44	1.25	6.46e-06	0.00568	Kcnv1
chr4	97516894	97517394	501	*	4.72	5.18	4.05	1.14	6.6e-06	0.00576	Nfia
chr12	16731041	16731541	501	*	4.2	4.64	3.57	1.08	7.49e-06	0.00623	Greb1
chr14	121397879	121398379	501	*	4.22	4.63	3.63	1.01	9.54e-06	0.00737	Stk24
chr8	39859708	39860208	501	*	5.85	6.31	5.19	1.12	9.93e-06	0.00761	Msr1
chr14	45675749	45676249	501	*	4.93	5.38	4.28	1.1	9.98e-06	0.00763	Ddhd1
chr7	121067293	121067793	501	*	4.74	5.18	4.1	1.08	1.06e-05	0.00798	Igsf6
chr1	143946931	143947431	501	*	4.34	4.8	3.65	1.15	1.15e-05	0.00842	Rgs2
chr13	106396884	106397384	501	*	4.2	4.68	3.48	1.19	1.15e-05	0.00845	Ipo11
chrX	11108418	11108918	501	*	4.17	4.61	3.55	1.06	1.34e-05	0.00946	H2al1a
chr15	38585536	38586036	501	*	4.82	5.24	4.2	1.04	1.49e-05	0.0101	2310043O21Rik
chr18	45961235	45961735	501	*	4.45	4.89	3.82	1.07	1.51e-05	0.0101	A330093E20Rik
chr8	16607115	16607615	501	*	4.41	4.86	3.75	1.11	1.78e-05	0.0114	Mir3106
chr16	83039452	83039952	501	*	4.8	5.22	4.21	1.01	1.83e-05	0.0116	4930553E22Rik
chr6	68960583	68961083	501	*	4.92	5.35	4.32	1.03	1.97e-05	0.0121	Rprl1
chr16	46054114	46054614	501	*	4.43	4.9	3.73	1.17	2.26e-05	0.0135	Plcxd2
chr18	44767415	44767915	501	*	4.44	4.86	3.84	1.03	2.88e-05	0.0157	Mcc
chr13	35280849	35281349	501	*	4.26	4.7	3.61	1.1	3.66e-05	0.0185	1700019C18Rik
chr18	86763733	86764233	501	*	4.37	4.79	3.77	1.03	3.83e-05	0.0191	Cbln2
chr10	65625600	65626100	501	*	4.22	4.66	3.6	1.06	3.97e-05	0.0196	Gm30853
chr8	58357480	58357980	501	*	5.54	5.96	4.95	1.01	4.43e-05	0.0208	Gm15881
chr9	68488231	68488731	501	*	4.41	4.87	3.74	1.12	4.67e-05	0.0214	4930502A04Rik
chr3	147967348	147967848	501	*	5.22	5.66	4.58	1.08	5.02e-05	0.0222	Adgrl2
chr10	76148793	76149293	501	*	4.43	4.86	3.81	1.05	5.11e-05	0.0224	Slc5a4a
chr16	69817011	69817511	501	*	4.03	4.47	3.39	1.07	5.11e-05	0.0224	4930428D20Rik
chr15	78483269	78483769	501	*	4.59	5	4	1	6.54e-05	0.0262	Il2rb
chr4	69785733	69786233	501	*	4	4.46	3.31	1.15	6.68e-05	0.0264	Cdk5rap2
chr11	76383706	76384206	501	*	4.18	4.62	3.55	1.07	6.88e-05	0.0269	Nxn
chr12	38541743	38542243	501	*	4.03	4.49	3.35	1.14	9.29e-05	0.032	4930428E07Rik
chr7	70410237	70410737	501	*	4.71	5.13	4.12	1.01	9.83e-05	0.0329	Nr2f2
chr2	16973858	16974358	501	*	4.9	5.38	4.18	1.2	0.000102	0.0334	4930515L03Rik
chr4	85884673	85885173	501	*	4.2	4.64	3.59	1.05	0.000111	0.0347	Adamtsl1
chr8	116832092	116832592	501	*	3.97	4.45	3.26	1.18	0.000117	0.0359	4930563M20Rik
chr17	24328884	24329384	501	*	4.16	4.61	3.5	1.1	0.00012	0.0361	Abca17
chr14	14880739	14881239	501	*	4.3	4.76	3.61	1.16	0.000125	0.0367	Nek10
chr8	48391804	48392304	501	*	4.87	5.4	4.03	1.38	0.000174	0.0448	Dctd
chr14	9724397	9724897	501	*	4.95	5.37	4.35	1.02	0.000185	0.0466	Mnd1-ps

## Sheet: ATAC female-biased peaks
chromosome	start	end	size	strand	Conc	Conc_male	Conc_female	Fold	p-value	FDR	Gene annotation
chrX	50600212	50600712	501	*	7.01	1.8	7.99	-6.19	2.29e-257	2.03e-252	Firre
chrX	50605478	50605978	501	*	7	2.33	7.98	-5.64	4.01e-239	2.67e-234	Firre
chrX	50612166	50612666	501	*	7.33	2.37	8.3	-5.93	1.01e-224	5.35e-220	Firre
chrX	50622820	50623320	501	*	7.08	1.38	8.07	-6.69	1.31e-205	5.79e-201	Firre
chrX	75729668	75730168	501	*	6.81	2.62	7.77	-5.15	2.48e-203	9.41e-199	4933407K13Rik
chrX	50572642	50573142	501	*	6.79	0.56	7.78	-7.21	3.09e-191	1.03e-186	Gm35612
chrX	50602843	50603343	501	*	7.03	1.21	8.02	-6.81	1.36e-182	3.62e-178	Firre
chrX	50614831	50615331	501	*	7.19	2.56	8.16	-5.6	6.4e-181	1.55e-176	Firre
chrX	50590636	50591136	501	*	6.63	2.03	7.6	-5.57	2.07e-173	4.59e-169	Firre
chrX	75734822	75735322	501	*	6.69	1.39	7.68	-6.29	4.46e-170	9.12e-166	4933407K13Rik
chrX	103481566	103482066	501	*	6.51	1.47	7.49	-6.02	4.93e-166	9.38e-162	Xist
chrX	75733438	75733938	501	*	6.64	2.13	7.61	-5.47	4.42e-164	7.84e-160	4933407K13Rik
chrX	75758997	75759497	501	*	6.59	1.24	7.57	-6.33	6.36e-164	1.06e-159	4933407K13Rik
chrX	75744241	75744741	501	*	6.63	2.22	7.6	-5.38	3.9e-161	6.11e-157	4933407K13Rik
chrX	50580232	50580732	501	*	6.4	2.36	7.36	-5	1.74e-151	2.58e-147	Gm35612
chrX	50619885	50620385	501	*	6.59	2.74	7.54	-4.8	4.44e-150	6.22e-146	Firre
chrX	75749136	75749636	501	*	6.52	2.29	7.48	-5.2	1.68e-145	2.23e-141	4933407K13Rik
chrX	75750299	75750799	501	*	6.05	0.78	7.03	-6.25	1.84e-130	2.12e-126	4933407K13Rik
chrX	50597063	50597563	501	*	6.38	1.42	7.36	-5.94	1.09e-128	1.2e-124	Firre
chrX	50566326	50566826	501	*	5.99	2.17	6.93	-4.77	8.28e-108	8.81e-104	Gm35612
chrX	50616976	50617886	911	*	6.19	2.59	7.13	-4.54	5.48e-91	5.21e-87	Firre
chrX	50583712	50584212	501	*	6.04	2.46	6.98	-4.52	2.84e-87	2.52e-83	Gm35612
chrX	75757989	75758489	501	*	5.57	1.49	6.53	-5.04	1.46e-86	1.25e-82	4933407K13Rik
chrX	103483029	103483529	501	*	5.67	1.62	6.63	-5	4.35e-78	3.61e-74	Xist
chrX	50607574	50608074	501	*	5.83	2.49	6.76	-4.27	4.86e-70	3.8e-66	Firre
chrX	75754178	75754678	501	*	4.68	0.61	5.63	-5.02	2.81e-60	2.13e-56	4933407K13Rik
chrX	50594944	50595444	501	*	5.13	2.74	5.99	-3.25	9.29e-50	6.86e-46	Firre
chrX	50549730	50550230	501	*	6.25	3.81	7.11	-3.3	8.13e-49	5.85e-45	Gm35612
chrX	50576829	50577329	501	*	5.69	2.87	6.59	-3.72	2.45e-44	1.71e-40	Gm35612
chrX	50620887	50621387	501	*	5.02	2.58	5.88	-3.3	5.58e-38	3.81e-34	Firre
chrX	50569049	50569549	501	*	4.88	2.73	5.7	-2.97	1.21e-33	7.67e-30	Gm35612
chrX	50560879	50561379	501	*	6.11	4.55	6.84	-2.3	3.72e-32	2.3e-28	Gm35612
chrX	50372991	50373491	501	*	3.79	0.26	4.72	-4.46	5.44e-22	3.08e-18	Olfr1324
chrX	75728452	75728952	501	*	4.75	3.55	5.39	-1.84	3.77e-11	1.64e-07	4933407K13Rik
chr1	151280279	151280779	501	*	5.5	4.77	5.99	-1.22	5.93e-11	2.5e-07	Ivns1abp
chrX	18215172	18215672	501	*	7.5	6.89	7.93	-1.04	1.37e-10	5.38e-07	Kdm6a
chr19	13681206	13681706	501	*	3.97	2.73	4.63	-1.9	1.42e-10	5.38e-07	Olfr1491
chr2	154354033	154354533	501	*	5.69	4.48	6.34	-1.86	2.48e-10	9.16e-07	Cdk5rap1
chr11	21165543	21166043	501	*	4.46	3.4	5.07	-1.67	1.09e-09	3.72e-06	2610024D14Rik
chr6	98322881	98323381	501	*	4.83	4.09	5.32	-1.23	4.16e-09	1.3e-05	Gm765
chr1	168755989	168756489	501	*	4.16	3.15	4.75	-1.61	5.16e-09	1.6e-05	Mir6354
chr13	87423034	87423534	501	*	4.68	3.84	5.21	-1.37	5.33e-09	1.63e-05	Cox7c
chr8	17132820	17133320	501	*	4.43	3.46	5	-1.54	5.7e-09	1.72e-05	Csmd1
chr7	106236652	106237152	501	*	5.49	4.84	5.94	-1.1	6.07e-09	1.79e-05	Gvin1
chr9	35943867	35944367	501	*	5.17	4.53	5.61	-1.08	6.47e-09	1.89e-05	Gm3428
chr5	98330239	98330739	501	*	5.2	4.28	5.76	-1.48	9.43e-09	2.67e-05	Cfap299
chr7	34335125	34335625	501	*	5.65	4.97	6.11	-1.14	1.21e-08	3.26e-05	4931406P16Rik
chr2	121837114	121837614	501	*	4.46	3.74	4.94	-1.21	1.55e-08	4.01e-05	Casc4
chr12	13813686	13814186	501	*	4.7	4.01	5.17	-1.15	1.65e-08	4.21e-05	Gm35725
chr19	15159424	15159924	501	*	4.66	3.83	5.18	-1.35	1.67e-08	4.23e-05	Tle4
chr2	3236226	3236726	501	*	4.65	3.85	5.16	-1.31	3.3e-08	7.84e-05	Nmt2
chr3	26160294	26160794	501	*	4.63	3.94	5.1	-1.15	6.09e-08	0.000141	Nlgn1
chr11	96311495	96311995	501	*	4.59	3.87	5.06	-1.19	8.83e-08	0.000199	Hoxb5os
chr12	25708447	25708947	501	*	4.22	3.47	4.71	-1.24	1.13e-07	0.000247	Gm29687
chr19	60496077	60496577	501	*	4.99	4.33	5.44	-1.11	1.64e-07	0.000341	Prlhr
chr6	136494321	136494821	501	*	4.74	4.12	5.17	-1.04	1.94e-07	0.000394	Atf7ip
chr5	10790956	10791456	501	*	5.12	4.35	5.61	-1.26	2.47e-07	0.00049	Gm6455
chr15	72749357	72749857	501	*	4.54	3.88	4.99	-1.1	2.96e-07	0.000575	Peg13
chr7	80747281	80747781	501	*	4.34	3.66	4.79	-1.13	3.14e-07	0.000593	Iqgap1
chr17	51314908	51315408	501	*	4.43	3.65	4.94	-1.29	5.75e-07	0.000968	Mir669p-2
chr15	73604538	73605038	501	*	4.51	3.79	4.99	-1.2	5.99e-07	0.00099	Slc45a4
chr6	124624401	124624901	501	*	5.02	4.27	5.51	-1.24	6.06e-07	0.000995	C1s2
chr18	80310244	80310744	501	*	4.32	3.63	4.79	-1.15	7.7e-07	0.00117	Kcng2
chr2	172294637	172295137	501	*	4.1	3.12	4.68	-1.56	1e-06	0.00141	Mc3r
chr10	30797029	30797529	501	*	4.11	3.09	4.7	-1.61	1.1e-06	0.00151	Ncoa7
chr4	7996532	7997032	501	*	4.42	3.74	4.87	-1.13	1.11e-06	0.00151	Car8
chr9	102564581	102565081	501	*	4.49	3.8	4.96	-1.15	1.26e-06	0.00167	Ky
chr6	53211324	53211824	501	*	4.5	3.87	4.93	-1.06	2.26e-06	0.00271	Gm4872
chr10	111103117	111103617	501	*	4.76	4.17	5.18	-1.02	2.62e-06	0.00302	Osbpl8
chr18	35173126	35173626	501	*	4.49	3.86	4.93	-1.07	2.76e-06	0.00311	Lrrtm2
chrX	18181792	18182292	501	*	4.04	3.23	4.56	-1.32	3.13e-06	0.00343	Kdm6a
chr3	80190112	80190612	501	*	4.4	3.75	4.85	-1.1	3.73e-06	0.00392	Gask1b
chr8	31697634	31698134	501	*	4.6	3.95	5.05	-1.11	4e-06	0.00413	Nrg1
chr2	6484073	6484573	501	*	4.28	3.46	4.8	-1.33	4.04e-06	0.00413	Usp6nl
chr4	127624662	127625162	501	*	4.29	3.48	4.81	-1.33	4.18e-06	0.00423	Gjb5
chr16	28607757	28608257	501	*	4.46	3.81	4.9	-1.09	4.24e-06	0.00423	Mir690
chr1	18353791	18354291	501	*	5.22	4.47	5.71	-1.24	6.28e-06	0.00564	Defb41
chr6	125412723	125413223	501	*	4.57	3.96	4.99	-1.03	6.34e-06	0.00565	Plekhg6
chr6	91553390	91553890	501	*	4.11	3.38	4.6	-1.22	6.37e-06	0.00565	Lsm3
chr15	92293692	92294192	501	*	3.89	3.12	4.39	-1.27	6.45e-06	0.00568	Gm26760
chrX	165624124	165624624	501	*	4.49	3.85	4.93	-1.08	6.94e-06	0.00597	Glra2
chr4	73744475	73744975	501	*	4.19	3.51	4.64	-1.14	8.44e-06	0.00678	Rasef
chrX	135900765	135901265	501	*	4.11	3.36	4.6	-1.25	8.47e-06	0.00679	Bhlhb9
chr6	36676599	36677099	501	*	4.21	3.61	4.63	-1.02	1.04e-05	0.00789	Ptn
chr9	7202864	7203364	501	*	4.32	3.51	4.83	-1.33	1.1e-05	0.00823	Dcun1d5
chr17	94488016	94488516	501	*	4.24	3.53	4.71	-1.18	1.29e-05	0.00921	Mettl4
chr1	113969154	113969654	501	*	3.91	3.1	4.42	-1.32	1.35e-05	0.00946	Gm32810
chr2	149758168	149758668	501	*	4.55	3.97	4.97	-1	1.36e-05	0.00947	Syndig1
chr3	63701338	63701838	501	*	4.4	3.72	4.85	-1.13	1.46e-05	0.01	Plch1
chr18	4513918	4514418	501	*	4.13	3.48	4.57	-1.09	1.52e-05	0.0101	Jcad
chr1	131811457	131811957	501	*	4.46	3.77	4.92	-1.15	1.59e-05	0.0104	Pm20d1
chr14	37881980	37882480	501	*	4.09	3.47	4.52	-1.05	1.98e-05	0.0121	Ghitm
chr10	109880361	109880861	501	*	4.55	3.93	4.99	-1.06	1.98e-05	0.0121	Nav3
chr9	38759663	38760163	501	*	4.61	4.02	5.03	-1.02	2.02e-05	0.0123	Olfr920
chrX	18208057	18208557	501	*	4.34	3.68	4.79	-1.11	2.4e-05	0.0141	Kdm6a
chr1	132988555	132989055	501	*	4.37	3.73	4.81	-1.09	2.89e-05	0.0157	Mdm4
chr3	9727312	9727812	501	*	4.4	3.79	4.82	-1.03	3.64e-05	0.0185	Pag1
chr1	157163578	157164078	501	*	4.1	3.18	4.65	-1.48	4.35e-05	0.0206	Tex35
chr6	56757939	56758439	501	*	4.13	3.42	4.61	-1.19	4.91e-05	0.0219	Kbtbd2
chr1	75761695	75762195	501	*	4.35	3.63	4.83	-1.2	5.05e-05	0.0223	Slc4a3
chr6	128230879	128231379	501	*	4.19	3.52	4.64	-1.12	5.33e-05	0.0231	9330102E08Rik
chr18	61572162	61572662	501	*	4.17	3.55	4.6	-1.05	5.67e-05	0.0241	Csnk1a1
chrX	99165337	99165837	501	*	4.53	3.76	5.03	-1.26	7.54e-05	0.0284	Efnb1
chr18	36494893	36495393	501	*	4.24	3.65	4.66	-1.01	7.71e-05	0.0287	Hbegf
chr16	66222988	66223488	501	*	4.36	3.7	4.81	-1.11	7.99e-05	0.0292	Vgll3
chr2	137355501	137356001	501	*	4.21	3.57	4.65	-1.08	8.24e-05	0.0297	Jag1
chr11	62266744	62267244	501	*	4.3	3.63	4.75	-1.12	8.82e-05	0.031	Zswim7
chr2	169186213	169186713	501	*	4.19	3.55	4.63	-1.09	8.92e-05	0.0312	1700017J07Rik
chr15	59940675	59941175	501	*	4.36	3.6	4.86	-1.25	9.03e-05	0.0315	4933412E24Rik
chr16	93854782	93855282	501	*	3.91	3.08	4.43	-1.34	0.000104	0.0337	Morc3
chr11	54770751	54771251	501	*	4.49	3.89	4.91	-1.02	0.00011	0.0347	Cdc42se2
chr6	93419256	93419756	501	*	4.61	3.93	5.07	-1.14	0.000116	0.0358	Adamts9
chr12	85695919	85696419	501	*	4.14	3.49	4.58	-1.09	0.000138	0.0391	Batf
chr14	8963801	8964301	501	*	3.6	2.79	4.12	-1.33	0.000142	0.0399	4930455B14Rik
chr7	81900905	81901405	501	*	4.15	3.47	4.61	-1.14	0.000144	0.0403	Hdgfl3
chr6	125521260	125521760	501	*	4.42	3.83	4.84	-1.02	0.000164	0.0432	Cd9
chr15	66910980	66911480	501	*	4.69	4	5.15	-1.15	0.000183	0.0462	Ccn4

## Sheet: ATAC_sex_E2_test
chromosome	start	end	logFC	logCPM	F	PValue	FDR
chr7	74408575	74409075	-0.745128	2.37522	26.6952	6.57028e-07	0.174782
chrY	90744348	90744848	-0.541947	3.29872	24.387	1.8602e-06	0.247425
chr8	127194732	127195232	-0.607785	2.62721	21.3939	7.34417e-06	0.434562
chr12	37909392	37909892	-0.722665	2.26776	21.0035	8.80289e-06	0.434562
chr5	127022538	127023038	-0.888634	1.44897	20.9767	8.9133e-06	0.434562
chr17	75816272	75816772	-1.12137	0.957702	20.3348	1.202e-05	0.434562
chr5	62315851	62316351	2.58529	-1.40604	20.1906	1.28579e-05	0.434562
chr17	79294878	79295378	-2.21639	-0.921532	19.505	1.77296e-05	0.434562
chr2	69543939	69544439	-0.737192	2.08004	19.4325	1.83444e-05	0.434562
chr5	129269817	129270317	-0.574126	2.623	19.3446	1.91185e-05	0.434562
chr16	30749849	30750349	1.89699	-0.825871	19.2496	1.99923e-05	0.434562
chr7	137914126	137914626	1.91873	-0.845436	19.2205	2.02674e-05	0.434562
chr3	51788646	51789146	-0.53207	2.82903	18.8785	2.38133e-05	0.434562
chr5	128158791	128159291	-0.763755	1.71591	18.8009	2.47024e-05	0.434562
chr12	89140855	89141355	-1.14521	0.864235	18.8008	2.47034e-05	0.434562
chr11	108742253	108742753	-1.42755	0.396008	18.5188	2.82267e-05	0.434562
chr15	88116054	88116554	1.47717	-0.0612039	18.421	2.95642e-05	0.434562
chr14	39106705	39107205	1.62508	-0.545398	18.3221	3.09819e-05	0.434562
chr5	112859637	112860137	-0.536066	2.73668	18.3183	3.10379e-05	0.434562
chr7	68855516	68856016	-0.839213	1.64627	18.2078	3.27072e-05	0.435037
chr3	152024946	152025446	-0.973327	0.965074	18.0774	3.47955e-05	0.440774
chr6	47344607	47345107	-0.861768	1.46695	17.7112	4.14138e-05	0.486055
chr1	62782569	62783069	-1.33902	-0.0150957	17.5942	4.3788e-05	0.486055
chr10	27658612	27659112	-1.2261	0.323384	17.5517	4.46853e-05	0.486055
chr11	106677936	106678436	1.43738	-0.318082	17.4317	4.73169e-05	0.486055
chr12	59393341	59393841	-1.30142	0.137918	17.4177	4.76348e-05	0.486055
chr6	119039880	119040380	-1.42238	-0.0783669	17.3443	4.93329e-05	0.486055
chr17	34699938	34700438	-0.363208	3.86158	17.1166	5.50079e-05	0.499936
chrX	169983762	169984262	-0.370861	4.57046	17.0813	5.5944e-05	0.499936
chr7	135455062	135455562	-0.648827	2.09371	17.0651	5.63797e-05	0.499936
chr11	8532059	8532559	-0.379543	3.63109	16.864	6.20821e-05	0.530521
chr11	91734626	91735126	0.811165	1.32094	16.7319	6.61414e-05	0.530521
chr15	58688353	58688853	-0.542236	2.58509	16.7012	6.71228e-05	0.530521
chr19	17455767	17456267	1.03311	0.638999	16.6683	6.8192e-05	0.530521
chr8	102717134	102717634	-1.52233	-0.483462	16.6198	6.98004e-05	0.530521
chr10	110324483	110324983	1.78226	-0.924512	16.4064	7.73422e-05	0.563096
chr5	77557951	77558451	-0.630022	2.10453	16.3497	7.94801e-05	0.563096
chr2	16773126	16773626	-0.749407	1.55001	16.3249	8.04365e-05	0.563096
chr2	173116530	173117030	-1.21439	0.186606	16.1061	8.93834e-05	0.575177
chr1	123999336	123999836	-1.46589	-0.384039	16.0164	9.33339e-05	0.575177
chr13	20981415	20981915	0.536532	2.49917	16.0108	9.35892e-05	0.575177
chr10	117716229	117716729	-0.507529	2.72483	15.9638	9.57389e-05	0.575177
chr8	61215592	61216092	1.56843	-0.645644	15.9472	9.65059e-05	0.575177
chr10	114994411	114994911	-0.837535	1.34878	15.9343	9.71092e-05	0.575177
chr9	113180612	113181112	-0.686242	1.83809	15.9303	9.72975e-05	0.575177
chr1	67795180	67795680	0.811261	1.30204	15.8772	9.98274e-05	0.577304
chr11	52332720	52333220	-0.693637	1.80833	15.8122	0.000103015	0.582538
chr10	8297217	8297717	-0.540754	2.60127	15.7041	0.000108544	0.582538
chr19	22354066	22354566	-0.779232	1.39668	15.6936	0.0001091	0.582538
chr19	46901243	46901743	-0.898045	1.01823	15.6862	0.000109492	0.582538
chr4	129775102	129775602	0.952263	0.746048	15.5487	0.00011703	0.609637
chr2	121986562	121987062	1.96925	-1.13824	15.5035	0.000119622	0.609637
chr15	90869411	90869911	-0.496444	2.73237	15.4217	0.000124468	0.609637
chr3	99961686	99962186	-2.12826	-1.30257	15.385	0.0001267	0.609637
chrX	169979503	169980003	-0.602416	2.24469	15.3364	0.000129727	0.609637
chr12	36717506	36718006	-1.78525	-1.00876	15.3274	0.000130293	0.609637
chr2	50943949	50944449	-0.604023	2.11198	15.3222	0.000130627	0.609637
chr1	98058023	98058523	-1.91154	-1.15242	15.1787	0.00014006	0.620702
chr18	31685715	31686215	-0.590913	2.46795	15.1692	0.000140707	0.620702
chr16	11526818	11527318	0.725872	1.55508	15.1367	0.000142945	0.620702
chr4	152650124	152650624	1.12869	0.577314	15.1156	0.000144422	0.620702
chr13	103623125	103623625	2.14167	-1.37755	15.0155	0.000151633	0.620702
chr19	17600112	17600612	0.628264	2.00533	14.9965	0.000153043	0.620702
chr12	27444966	27445466	-0.700596	1.6866	14.979	0.000154357	0.620702
chr4	99354394	99354894	-1.55626	-0.64141	14.9717	0.000154902	0.620702
chr11	74415632	74416132	0.872774	0.959782	14.9613	0.000155689	0.620702
chr11	55681126	55682112	1.01685	0.516331	14.9226	0.000158652	0.620702
chr8	112845741	112846241	0.998671	0.589306	14.874	0.000162459	0.620702
chr14	46571849	46572349	-0.532358	2.43263	14.8461	0.000164682	0.620702
chrX	169986645	169987145	-0.417741	3.40336	14.8375	0.000165373	0.620702
chr17	5411173	5411673	1.19799	0.0359045	14.8339	0.000165664	0.620702
chr13	112315468	112315968	-0.553598	2.65394	14.7891	0.000169324	0.625601
chr15	59526937	59527437	-0.632714	1.95626	14.7444	0.000173058	0.630639
chr1	159086571	159087071	-1.55822	-0.707346	14.6277	0.000183205	0.637465
chr19	31424991	31425491	-1.0244	0.522383	14.5956	0.000186107	0.637465
chr6	111613665	111614165	-1.79683	-1.06446	14.5685	0.000188583	0.637465
chrX	99438744	99439244	1.67	-0.887703	14.5682	0.000188617	0.637465
chr18	65599669	65600169	-1.08144	0.407775	14.5614	0.000189238	0.637465
chr5	46171055	46171555	-1.02106	0.557821	14.5436	0.000190892	0.637465
chr7	118004499	118004999	-0.57057	2.18884	14.5349	0.000191705	0.637465
chr3	65533538	65534038	-1.04156	0.425594	14.4741	0.000197493	0.642415
chr4	100244981	100245481	-1.04712	0.459253	14.4687	0.000198024	0.642415
chr8	87127509	87128009	-0.652688	1.92822	14.4045	0.000204336	0.650456
chr2	116440383	116440883	1.27631	-0.0667277	14.3724	0.000207578	0.650456
chr7	73151195	73151695	1.50543	-0.682835	14.3698	0.000207838	0.650456
chr16	77626968	77627468	-1.61211	-0.832605	14.2622	0.000219091	0.670999
chr4	11971497	11971997	-1.51408	-0.715932	14.2589	0.000219446	0.670999
chr7	6770547	6771047	1.00777	0.446777	14.1122	0.000235826	0.71289
chr6	134170241	134170741	1.08241	0.243684	14.0866	0.000238811	0.7138
chr2	39602871	39603371	-1.89599	-1.19551	14.0392	0.000244424	0.719776
chr18	75216686	75217186	-0.532296	2.47034	13.9787	0.000251804	0.719776
chr2	158708022	158708522	0.468735	2.72831	13.9653	0.000253467	0.719776
chr3	65081523	65082023	0.540509	2.31034	13.9278	0.000258186	0.719776
chr9	88049156	88049656	-0.632145	1.91933	13.9242	0.000258638	0.719776
chr15	62389964	62390464	-1.05556	0.50704	13.8429	0.000269189	0.719776
chr5	45477572	45478072	1.46829	-0.696813	13.8052	0.000274235	0.719776
chr1	111754407	111754907	-1.44992	-0.67158	13.8046	0.000274314	0.719776
chr8	13132154	13132654	-1.19112	-0.0619212	13.7842	0.000277085	0.719776
chr1	62729304	62729804	-0.725435	1.4209	13.7767	0.000278115	0.719776
chr17	29756925	29757425	-1.17458	0.0840571	13.7757	0.000278244	0.719776
chr9	67847630	67848130	-1.58305	-0.81625	13.7368	0.000283637	0.719776
chr16	90063923	90064423	1.13175	0.0914987	13.7164	0.000286491	0.719776
chr3	89570589	89571089	-1.46724	-0.655568	13.6847	0.000291005	0.719776
chrX	166800877	166801377	0.781669	1.17122	13.6655	0.00029377	0.719776
chr6	90388307	90388807	-1.83456	-1.12548	13.6627	0.000294177	0.719776
chr17	88937755	88938255	-0.435616	2.91881	13.6606	0.000294485	0.719776
chr9	123402155	123402655	-0.563209	2.28779	13.6568	0.000295035	0.719776
chrX	170009485	170009985	-0.295895	4.6444	13.6279	0.000299267	0.719776
chr3	88992143	88992643	-1.02862	0.374626	13.6233	0.000299952	0.719776
chr6	94715218	94715718	-0.787172	1.20821	13.6071	0.000302354	0.719776
chr6	52531860	52532360	1.54315	-0.778577	13.5857	0.00030557	0.719776
chr1	176511612	176512112	-1.67464	-0.991555	13.572	0.000307644	0.719776
chr13	119717724	119718224	-1.40912	-0.356752	13.5645	0.000308785	0.719776
chr2	157562687	157563187	-0.85252	0.89168	13.5635	0.000308936	0.719776
chr9	66330450	66330950	-1.21145	-0.028927	13.5489	0.000311159	0.719776
chr8	45833948	45834448	-2.07162	-1.3978	13.514	0.00031657	0.722262
chr2	29739319	29739819	1.08897	0.122684	13.507	0.000317664	0.722262
chr12	16694731	16695231	-1.9025	-1.13587	13.489	0.000320498	0.72253
chr18	61825739	61826239	-0.590135	1.96976	13.4469	0.000327231	0.73151
chr15	79151791	79152291	0.565247	2.11283	13.3975	0.000335318	0.743089
chr7	121334712	121335212	1.7187	-1.04181	13.3814	0.000337998	0.743089
chr18	26689944	26690444	2.28601	-1.63775	13.3487	0.000343515	0.743343
chr16	26631116	26631616	-1.33788	-0.335562	13.3476	0.000343702	0.743343
chr8	125614465	125614965	-1.07165	0.172531	13.2976	0.000352295	0.755783
chr14	67056439	67056939	-1.53783	-0.746048	13.255	0.000359795	0.763499
chr10	95093281	95093781	-0.899268	0.864627	13.2324	0.000363841	0.763499
chr12	85975697	85976197	-1.01901	0.293227	13.2288	0.000364502	0.763499
chr7	16504794	16505294	-0.492813	2.51812	13.1961	0.000370445	0.765987
chr8	111569853	111570353	-0.936944	0.679596	13.1765	0.000374065	0.765987
chr1	91626027	91626527	1.46465	-0.712651	13.1621	0.000376738	0.765987
chr1	170547662	170548162	1.0125	0.514841	13.1517	0.000378689	0.765987
chr17	8974054	8974554	-1.15803	0.0455036	13.1405	0.000380781	0.765987
chr7	111672380	111672880	-0.587251	2.03765	13.1169	0.000385278	0.765987
chr2	85060088	85060588	-1.43556	-0.690325	13.0908	0.000390292	0.765987
chr5	118614050	118614550	1.08358	0.0817132	13.0757	0.000393207	0.765987
chr6	120180513	120181013	-2.0483	-1.40852	13.0691	0.000394512	0.765987
chr18	30638298	30639275	1.22569	-0.134259	13.0673	0.000394865	0.765987
chr6	39544244	39544744	-1.18659	-0.177625	13.0539	0.000397484	0.765987
chr19	23779947	23780447	1.86418	-1.22859	13.0236	0.000403515	0.765987
chr2	63469431	63469931	-2.17542	-1.56016	13.0149	0.00040525	0.765987
chr11	76612563	76613063	0.491789	2.42802	13.0112	0.000406002	0.765987
chr4	117982601	117983101	0.531824	2.34647	12.9711	0.000414158	0.774288
chr3	100568447	100568947	-0.987655	0.401852	12.9495	0.000418625	0.774288
chr5	76719231	76719731	-0.536711	2.31934	12.9389	0.000420823	0.774288
chr2	36002108	36002608	1.27504	-0.388109	12.9331	0.000422044	0.774288
chr2	72039546	72040046	-1.05743	0.254183	12.9188	0.000425051	0.774462
chr15	96106035	96106535	-0.717379	1.37104	12.8735	0.00043472	0.786692
chr18	49770868	49771368	-0.364988	3.41708	12.8506	0.000439692	0.788681
chr12	3930397	3930897	1.00569	0.338239	12.8412	0.000441748	0.788681
chr13	107495881	107496381	1.66881	-1.05699	12.8196	0.000446512	0.789568
chr14	121596514	121597014	-0.981289	0.383887	12.8084	0.000448999	0.789568
chr3	36249274	36249774	-1.15703	-0.106831	12.7921	0.000452653	0.789568
chr2	15181290	15181790	-1.44105	-0.740643	12.7856	0.000454118	0.789568
chr17	48860452	48860952	-1.40528	-0.172589	12.7297	0.000466938	0.805164
chr1	118457213	118457713	-0.750464	1.16863	12.6788	0.000478901	0.805164
chr8	74087297	74087797	1.92007	-1.33568	12.6649	0.000482216	0.805164
chr7	82206698	82207198	-1.18934	-0.179358	12.6583	0.00048381	0.805164
chr19	25433044	25433544	1.14545	0.233474	12.6502	0.000485781	0.805164
chr12	58653381	58653881	-0.514408	2.31108	12.6408	0.000488049	0.805164
chr9	102992544	102993044	-0.52583	2.6419	12.6298	0.000490729	0.805164
chr5	71715549	71716049	-1.20172	-0.26258	12.6261	0.000491631	0.805164
chr3	120093982	120094482	-0.600302	1.83543	12.6102	0.000495543	0.805164
chr2	68957782	68958282	-0.749569	1.19117	12.5989	0.000498326	0.805164
chrX	87932286	87932786	-2.2009	-1.62503	12.577	0.000503803	0.805164
chr1	74550201	74550701	-1.29524	-0.475276	12.5707	0.000505377	0.805164
chr5	120677492	120677992	-0.564604	2.03478	12.5556	0.00050921	0.805164
chr1	42491542	42492042	-0.924272	0.648908	12.5523	0.000510046	0.805164
chr8	16841194	16841694	-1.87994	-1.24239	12.5467	0.00051147	0.805164
chr2	145724382	145724882	-1.10937	0.048247	12.5288	0.000516043	0.805164
chr1	76362252	76362752	1.33361	-0.552128	12.5271	0.000516501	0.805164
chr15	39172791	39173291	-1.15463	-0.0394185	12.4453	0.00053799	0.805164
chr13	68715451	68715951	-2.37521	-1.73319	12.4386	0.000539806	0.805164
chr4	65611061	65611561	-0.714388	1.53166	12.4273	0.00054284	0.805164
chr1	108319623	108320123	1.45366	-0.819744	12.4111	0.000547244	0.805164
chr15	23581831	23582331	-0.837894	0.893754	12.4057	0.000548737	0.805164
chr5	113282966	113283466	-0.615963	1.9501	12.404	0.000549182	0.805164
chr1	127984879	127985379	-1.84567	-1.2045	12.3983	0.000550761	0.805164
chr17	58241316	58241816	-2.112	-1.51831	12.383	0.000554981	0.805164
chr13	16012134	16012634	0.51038	2.28792	12.3815	0.000555392	0.805164
chr3	156715926	156716426	-2.02698	-1.36579	12.3727	0.000557827	0.805164
chr6	9037158	9037658	-0.901175	0.567727	12.3677	0.000559234	0.805164
chr8	70251418	70251918	1.57982	-0.985606	12.36	0.000561378	0.805164
chr5	84312055	84312555	1.23891	-0.339615	12.349	0.00056448	0.805164
chr1	176979150	176979650	-1.40796	-0.704584	12.3377	0.000567667	0.805164
chr6	17485300	17485800	1.3971	-0.645499	12.3253	0.000571204	0.805164
chr14	25800140	25800640	-0.889859	0.607113	12.3197	0.000572793	0.805164
chr8	125686151	125686651	-0.955748	0.818112	12.3137	0.00057453	0.805164
chr5	131189108	131189608	1.4618	-0.776273	12.3087	0.000575947	0.805164
chrX	51320154	51320654	-1.16894	-0.235366	12.3017	0.000577973	0.805164
chr6	76268826	76269326	-1.028	0.288991	12.2974	0.000579207	0.805164
chr6	65057105	65057605	2.13047	-1.58861	12.2891	0.000581633	0.805164
chr6	35832950	35833450	2.01632	-1.39027	12.2718	0.000586661	0.805164
chr13	25092455	25092955	-2.01124	-1.4606	12.2533	0.000592135	0.805164
chr17	12156815	12157315	-1.01404	0.92566	12.2462	0.000594243	0.805164
chrX	131638516	131639016	1.53934	-0.937176	12.232	0.000598455	0.805164
chr3	32910181	32910681	-0.417893	2.79852	12.2295	0.000599209	0.805164
chr8	86389906	86390406	0.288454	4.0477	12.2231	0.00060113	0.805164
chr7	95196986	95197486	-2.5759	-1.76286	12.2106	0.000604898	0.805164
chr9	111473680	111474180	-0.506355	2.29644	12.2099	0.000605098	0.805164
chr14	109006882	109007382	-0.626358	1.88726	12.2064	0.000606167	0.805164
chr9	37407816	37408316	1.48674	-0.85413	12.1992	0.00060837	0.805164
chr16	92460332	92460832	-0.676133	1.39309	12.1483	0.000624047	0.81435
chr9	58619400	58619900	-0.949337	0.510798	12.146	0.000624755	0.81435
chr15	62190145	62190645	0.558076	2.04805	12.1375	0.000627438	0.81435
chr6	34071675	34072175	-1.4997	-0.534519	12.1336	0.000628648	0.81435
chr4	151675277	151675777	-0.875854	0.752557	12.1274	0.000630617	0.81435
chr10	112646692	112647192	-1.0639	0.105455	12.102	0.00063869	0.82079
chr14	66023236	66023736	-1.52298	-0.910421	12.0836	0.000644604	0.824329
chr1	25295431	25296243	1.50479	-0.822169	12.065	0.000650615	0.824329
chr1	133204031	133204531	-0.811852	1.20291	12.0646	0.00065074	0.824329
chr3	143252563	143253063	1.12423	-0.106166	12.034	0.000660813	0.82928
chr9	113974353	113974853	-0.711202	1.38436	12.027	0.000663112	0.82928
chr11	117767403	117767903	1.25578	-0.434713	12.0018	0.000671554	0.82928
chr5	4182891	4183391	-1.27708	-0.429171	11.9867	0.000676637	0.82928
chr10	14330778	14331278	-0.929897	0.50832	11.9856	0.00067703	0.82928
chr11	18347640	18348140	1.13181	-0.168341	11.9827	0.000678024	0.82928
chr17	65842955	65843455	-0.565373	1.95212	11.9702	0.000682261	0.82928
chr9	65356948	65357448	-0.594278	2.00024	11.9584	0.000686317	0.82928
chr5	30186292	30186792	-2.02145	-1.48948	11.9529	0.000688208	0.82928
chr10	90752238	90752738	-0.606442	1.8413	11.9232	0.000698543	0.82928
chr14	47987334	47987834	-0.57756	1.92739	11.9132	0.00070207	0.82928
chr6	74051356	74051856	2.42421	-1.85748	11.9028	0.000705709	0.82928
chr2	103274160	103274660	1.29939	-0.579967	11.8515	0.000724126	0.82928
chr12	50997199	50997699	-0.77335	1.09578	11.8465	0.00072593	0.82928
chrX	102023493	102023993	-1.03095	0.288932	11.8385	0.000728868	0.82928
chr1	87580532	87581032	-1.0178	0.136496	11.838	0.000729039	0.82928
chr5	34194831	34195331	0.66512	1.38467	11.8353	0.000730034	0.82928
chr19	49552728	49553228	1.22889	-0.377269	11.8239	0.000734237	0.82928
chr7	54612517	54613017	1.89462	-1.36178	11.8179	0.00073643	0.82928
chr6	54129552	54130052	1.12213	-0.141207	11.8056	0.000741015	0.82928
chr7	101623110	101623610	1.25081	-0.445314	11.801	0.000742722	0.82928
chr1	6604790	6605290	0.675769	1.41703	11.7742	0.000752794	0.82928
chr11	100238959	100239459	-1.40804	-0.733886	11.7697	0.000754496	0.82928
chr18	43905214	43905714	0.867519	0.624099	11.7577	0.000759053	0.82928
chr8	105625933	105626433	-0.948961	0.366746	11.744	0.000764308	0.82928
chr7	135185729	135186229	-0.701865	1.24308	11.7386	0.000766383	0.82928
chr14	104667034	104667534	-0.909487	0.505538	11.7318	0.000768995	0.82928
chr1	57524168	57524668	-0.811492	0.935339	11.7309	0.000769342	0.82928
chr5	137707004	137707504	0.825409	0.781751	11.7288	0.000770155	0.82928
chr11	95022482	95022982	-1.08756	0.0286555	11.7074	0.000778507	0.82928
chr9	108232823	108233323	-1.41389	-0.803193	11.6999	0.000781438	0.82928
chr16	88619347	88619847	0.942856	0.434425	11.6979	0.00078221	0.82928
chr10	11155807	11156307	-1.7279	-1.1929	11.6818	0.000788582	0.82928
chr4	136361575	136362075	1.72709	-1.20572	11.6723	0.00079234	0.82928
chr3	29305272	29305772	1.27879	-0.539117	11.6496	0.000801438	0.82928
chr10	51082622	51083122	1.0428	0.171003	11.6322	0.000808497	0.82928
chr5	136467572	136468072	-0.584099	1.87196	11.6321	0.000808523	0.82928
chr7	109915865	109916365	-1.30909	-0.616822	11.6314	0.000808807	0.82928
chr17	64633376	64633876	0.698451	1.37715	11.6306	0.00080914	0.82928
chr5	55880333	55880833	-1.33913	-0.658927	11.6205	0.000813254	0.82928
chr4	137642761	137643261	-0.556845	1.9059	11.6191	0.000813823	0.82928
chr3	25916474	25916974	1.24622	-0.485984	11.6054	0.00081947	0.82928
chr5	118321659	118322159	0.816691	0.784702	11.6026	0.000820619	0.82928
chr7	123172660	123173160	-1.22203	-0.336054	11.6022	0.000820811	0.82928
chr15	54701092	54701592	1.4907	-0.931448	11.6016	0.000821041	0.82928
chr8	53112310	53112810	-1.71464	-1.18004	11.6009	0.000821312	0.82928
chr14	86062963	86063463	-0.675008	1.43941	11.5994	0.000821948	0.82928
chr6	23356101	23356601	-0.661344	1.56376	11.5985	0.000822335	0.82928
chr15	81282715	81283215	-1.13438	-0.17856	11.5813	0.000829452	0.82928
chr2	93992553	93993053	-0.315315	3.76252	11.5724	0.000833181	0.82928
chr5	36886644	36887144	-0.992948	0.418029	11.5662	0.00083582	0.82928
chr12	105937161	105937661	1.66977	-1.1586	11.5629	0.000837206	0.82928
chr2	151898321	151898821	1.27321	-0.517013	11.557	0.000839697	0.82928
chr10	8870453	8870953	-1.43511	-0.848408	11.5454	0.000844584	0.82928
chr10	22148474	22148974	1.1531	-0.281546	11.5336	0.000849621	0.82928
chr8	124080768	124081268	-0.967555	0.318631	11.5292	0.000851514	0.82928
chr7	35194534	35195034	1.24299	-0.455654	11.5262	0.000852798	0.82928
chr12	61745356	61745856	-1.48891	-0.917582	11.5071	0.000861062	0.82928
chr14	32753528	32754028	-0.590247	1.80623	11.4958	0.000865959	0.82928
chr8	123096829	123097329	1.28125	-0.581166	11.4816	0.000872205	0.82928
chr16	72558006	72558506	1.35738	-0.71601	11.4735	0.000875762	0.82928
chr4	8005112	8005612	0.866402	0.620005	11.4708	0.00087697	0.82928
chr5	105434081	105434581	-0.837643	0.720987	11.4634	0.000880233	0.82928
chr12	14699821	14700321	1.85695	-1.40036	11.4608	0.000881381	0.82928
chr10	35697535	35698412	-1.26741	-0.560233	11.4596	0.000881893	0.82928
chr3	48504222	48504722	-1.29296	-0.386174	11.4563	0.000883384	0.82928
chr5	81022526	81023026	0.4942	2.25489	11.4561	0.000883449	0.82928
chr6	70774343	70774843	-0.801969	0.914761	11.4545	0.0008842	0.82928
chr7	97166274	97166774	-1.02641	0.106019	11.4529	0.000884875	0.82928
chr16	76321699	76322199	-0.402093	2.86643	11.4404	0.000890508	0.82928
chr15	95608760	95609260	-0.350998	3.24382	11.4343	0.000893247	0.82928
chr13	110127589	110128089	-0.558097	1.87018	11.4336	0.000893543	0.82928
chr3	140531456	140531956	0.678036	1.32244	11.4274	0.000896326	0.82928
chr8	49115587	49116087	1.48906	-0.929537	11.4255	0.000897223	0.82928
chr6	18010843	18011343	1.0256	0.109384	11.4204	0.00089951	0.82928
chr4	107185944	107186444	0.901029	0.496459	11.4157	0.000901652	0.82928
chr13	20010857	20011357	-1.60341	-1.05676	11.413	0.000902876	0.82928
chr4	93879442	93879942	0.808351	0.795955	11.4127	0.000903007	0.82928
chr1	167120735	167121235	-1.62244	-1.09357	11.4104	0.000904068	0.82928
chr4	69745537	69746037	0.827033	0.765587	11.406	0.00090608	0.82928
chr11	43608367	43608867	-1.33328	-0.622222	11.4021	0.000907843	0.82928
chr4	136676619	136677119	-1.14334	-0.11175	11.3968	0.000910308	0.82928
chr17	83938676	83939176	0.475328	2.36367	11.3901	0.00091339	0.82928
chr6	67631579	67632079	1.52339	-1.02053	11.3548	0.000929787	0.831454
chr2	4573423	4573923	-0.711436	1.31659	11.3505	0.000931801	0.831454
chr7	80348010	80348510	1.16759	-0.194158	11.3445	0.000934619	0.831454
chr19	46645873	46646373	-0.838913	0.770086	11.3413	0.000936119	0.831454
chr6	51729242	51729742	1.34658	-0.725981	11.3386	0.000937391	0.831454
chr13	26464448	26464948	-0.429265	2.70155	11.3335	0.00093984	0.831454
chr9	43582540	43583040	-0.687999	1.40004	11.329	0.00094197	0.831454
chrX	58702299	58702799	-0.564063	1.87203	11.3286	0.000942139	0.831454
chr4	35680698	35681198	1.86415	-1.39022	11.3221	0.000945244	0.831454
chr4	38274406	38274906	2.33306	-1.80902	11.313	0.000949595	0.831454
chr2	25697119	25697619	-1.07478	-0.0778348	11.3118	0.000950165	0.831454
chr9	59101142	59101642	-0.974454	0.717518	11.2974	0.000957117	0.83249
chr13	93355046	93355546	-1.76267	-1.27814	11.2606	0.000975083	0.83249
chr8	49943138	49943638	1.6202	-1.12262	11.2555	0.000977599	0.83249
chr16	45780928	45781428	1.50403	-0.971057	11.2475	0.000981528	0.83249
chr18	14049777	14050277	-1.03211	0.1162	11.2302	0.000990178	0.83249
chr9	48095239	48095739	1.32587	-0.679256	11.2162	0.000997184	0.83249
chr7	57626379	57626879	-1.39765	-0.784496	11.1952	0.00100785	0.83249
chr6	23773884	23774384	-0.891702	0.549021	11.1883	0.00101135	0.83249
chr3	153453064	153453564	-0.764739	0.913945	11.1864	0.00101234	0.83249
chr14	24747520	24748020	1.39535	-0.822503	11.178	0.00101664	0.83249
chr11	17281071	17281571	1.79697	-1.33206	11.1582	0.00102686	0.83249
chr8	12861980	12862480	1.43719	-0.849208	11.1427	0.00103496	0.83249
chr13	45845731	45846231	-0.879601	0.603904	11.1394	0.00103668	0.83249
chr5	148959021	148959521	-0.377058	2.98123	11.1331	0.00104002	0.83249
chr11	84003374	84003874	-1.11525	0.226033	11.1217	0.00104602	0.83249
chr6	32481600	32482100	-1.3894	-0.813251	11.1197	0.00104704	0.83249
chr11	40171646	40172146	-1.42534	-0.74333	11.1197	0.00104706	0.83249
chr1	162433885	162434385	-1.49336	-0.97976	11.1181	0.00104793	0.83249
chr1	176098841	176099341	-1.16897	-0.261545	11.1155	0.00104928	0.83249
chr8	125775607	125776107	-1.31176	-0.638059	11.1119	0.00105122	0.83249
chr6	143633677	143634177	1.01076	0.614982	11.1108	0.0010518	0.83249
chr19	24407397	24407897	0.556704	2.1663	11.1078	0.00105341	0.83249
chr3	80081195	80081695	-1.12692	-0.222885	11.0944	0.00106058	0.83249
chr15	9755642	9756142	-1.24856	-0.508657	11.0927	0.00106147	0.83249
chr13	52429992	52430492	-1.42274	-0.878861	11.0721	0.00107259	0.83249
chr13	48942242	48942742	-1.69831	-1.13248	11.069	0.00107431	0.83249
chr13	92973371	92973871	-0.529601	2.15505	11.0668	0.00107546	0.83249
chrX	136254122	136254622	0.719647	1.07361	11.0667	0.00107551	0.83249
chr6	33750114	33750614	-0.937227	0.27925	11.044	0.00108799	0.83249
chr4	55718425	55718925	-1.06753	-0.00166961	11.038	0.00109126	0.83249
chr4	117779355	117779855	-0.858427	0.795536	11.0311	0.00109512	0.83249
chr3	68956503	68957003	1.46856	-0.94597	11.0136	0.00110483	0.83249
chr1	167463960	167464460	-0.781846	0.846168	11.0128	0.00110528	0.83249
chr6	29079224	29079724	0.405545	2.75643	11.0097	0.00110702	0.83249
chr5	107749175	107749675	-0.926671	0.319806	11.0074	0.00110835	0.83249
chr1	130689822	130690322	-1.10787	-0.205501	11.0006	0.00111214	0.83249
chr8	72938682	72939182	-1.51698	-1.00614	10.9957	0.00111489	0.83249
chr2	70177058	70177558	-0.586688	1.69863	10.9923	0.00111683	0.83249
chr15	83435231	83435731	0.662769	1.41291	10.9884	0.00111902	0.83249
chr5	30797398	30797898	0.951118	0.248377	10.9836	0.00112176	0.83249
chr18	47359169	47359669	1.04429	-0.0709071	10.9808	0.00112335	0.83249
chr11	40789684	40790184	-0.914289	0.487673	10.9701	0.00112946	0.83249
chr9	60973311	60973811	-1.31253	-0.691427	10.9692	0.00112999	0.83249
chr3	153019255	153019755	0.600062	1.62209	10.9592	0.00113575	0.83249
chr18	60756929	60757429	1.15581	-0.323206	10.9587	0.00113599	0.83249
chr6	109454090	109454590	0.805911	0.762925	10.9573	0.00113682	0.83249
chr2	73592880	73593380	-0.538717	2.03496	10.9555	0.00113788	0.83249
chr19	42421038	42421538	-1.09055	-0.170102	10.952	0.00113991	0.83249
chr12	77789456	77789956	-0.574244	1.93457	10.9508	0.00114059	0.83249
chr11	59636406	59636906	-2.30894	-1.82829	10.9362	0.00114902	0.83249
chr8	79126121	79126621	1.2259	-0.433495	10.9267	0.00115459	0.83249
chr11	67149132	67149632	0.934747	0.345381	10.9256	0.00115524	0.83249
chr3	100858508	100859008	1.48618	-0.941837	10.923	0.00115674	0.83249
chr13	106199573	106200073	-1.73514	-1.28634	10.9216	0.00115756	0.83249
chr18	56070683	56071183	0.85644	0.58714	10.9125	0.00116294	0.83249
chr18	60948435	60948935	-0.493468	2.21665	10.9122	0.0011631	0.83249
chr3	95062518	95063018	-0.776739	0.864679	10.9112	0.0011637	0.83249
chr7	137666102	137666602	-1.39552	-0.808865	10.8894	0.00117667	0.83249
chr2	11288369	11288869	0.455816	2.37363	10.883	0.00118047	0.83249
chr10	28076389	28076889	-0.9242	0.288564	10.8798	0.00118241	0.83249
chr5	127441907	127442407	-0.716053	1.17417	10.8777	0.00118367	0.83249
chr12	71429121	71429621	-1.32869	-0.645473	10.8644	0.00119169	0.83249
chrX	102473042	102473542	1.09659	-0.226855	10.8619	0.0011932	0.83249
chr17	88881704	88882204	-1.08335	-0.134507	10.8611	0.00119368	0.83249
chr11	87343612	87344112	-0.917016	0.386988	10.8596	0.00119457	0.83249
chr11	106555824	106556324	-0.985729	0.167326	10.8539	0.00119804	0.83249
chr3	32822495	32822995	-0.977034	0.255168	10.8465	0.00120251	0.83249
chr12	103293313	103293813	-1.78562	-1.35198	10.8448	0.0012036	0.83249
chr4	156031489	156031989	-0.351589	3.50942	10.8363	0.00120879	0.83249
chr13	102946399	102946899	-0.326009	3.55907	10.8341	0.00121013	0.83249
chr19	54436168	54436668	1.95912	-1.52764	10.8316	0.00121165	0.83249
chr7	79683897	79684397	0.873476	0.599736	10.8289	0.00121335	0.83249
chr1	194725195	194725695	-0.847202	0.640995	10.8276	0.00121411	0.83249
chr11	72361652	72362152	-0.477628	2.23678	10.8196	0.00121908	0.83249
chr3	113908873	113909373	1.03929	-0.0725384	10.8174	0.00122046	0.83249
chr1	194253965	194254465	-0.821497	0.752264	10.8157	0.00122151	0.83249
chr4	108565039	108565539	-1.22206	-0.463879	10.8059	0.00122759	0.83249
chr18	54320989	54321489	-0.688403	1.26787	10.7939	0.00123511	0.83249
chr16	54755457	54755957	1.54818	-1.02524	10.7867	0.00123963	0.83249
chr10	59082658	59083158	1.26909	-0.655127	10.7854	0.00124046	0.83249
chr9	52719505	52720005	-0.366793	3.01339	10.7813	0.00124303	0.83249
chr6	54517007	54517507	-1.2564	-0.604573	10.7784	0.00124488	0.83249
chr5	26475081	26475581	-1.04531	-0.0140101	10.7698	0.00125029	0.83249
chr4	99063801	99064301	-1.39656	-0.803342	10.7696	0.00125041	0.83249
chr14	88087383	88087883	-1.09186	-0.113172	10.7672	0.00125198	0.83249
chr12	50031837	50032337	0.952346	0.248642	10.7656	0.00125297	0.83249
chr9	78021304	78021804	0.568272	2.04639	10.7631	0.00125457	0.83249
chr16	78065107	78065607	-2.14824	-1.69736	10.7591	0.0012571	0.83249
chr18	35840306	35841277	0.852719	0.509925	10.759	0.00125717	0.83249
chr4	52755402	52755902	-1.22492	-0.537368	10.7476	0.0012645	0.83249
chr12	65329690	65330190	-1.63196	-1.047	10.746	0.00126548	0.83249
chr11	34738918	34739418	-0.542771	1.98264	10.7448	0.00126628	0.83249
chr4	138841365	138841865	0.93425	0.285774	10.7375	0.00127099	0.83249
chr2	113419383	113419883	0.418251	2.69892	10.7365	0.00127162	0.83249
chr1	157101086	157101586	-0.781404	0.783341	10.7363	0.00127176	0.83249
chr1	66270479	66270979	-1.89837	-1.45693	10.7345	0.00127296	0.83249
chr10	13716015	13716515	-1.89608	-1.3097	10.7343	0.00127307	0.83249
chr1	162955347	162955847	1.12337	-0.29697	10.7325	0.00127422	0.83249
chr2	159970098	159970598	1.1631	-0.342911	10.7301	0.00127578	0.83249
chr18	16740676	16741176	-0.68877	1.19524	10.7243	0.00127956	0.83249
chr14	14945901	14946401	-0.918608	0.288781	10.7241	0.0012797	0.83249
chr2	144117864	144118364	1.35059	-0.80719	10.7202	0.00128219	0.83249
chr16	41077929	41078429	1.21382	-0.540609	10.7135	0.00128661	0.83249
chr18	7897673	7898173	-1.55701	-1.08457	10.7081	0.00129015	0.83249
chr14	104731924	104732424	-1.71389	-1.12721	10.6861	0.00130464	0.83249
chr15	14625449	14625949	1.40127	-0.683396	10.6845	0.00130567	0.83249
chr7	137879394	137879894	-0.81342	0.694121	10.6714	0.00131442	0.83249
chr14	27713347	27713847	-1.43144	-0.903157	10.6563	0.00132455	0.83249
chr10	102801274	102801774	-2.01515	-1.63938	10.6562	0.00132461	0.83249
chr2	152785606	152786106	-0.881186	0.527028	10.6512	0.00132797	0.83249
chr17	84601823	84602323	0.87095	0.772846	10.6442	0.00133272	0.83249
chr5	105500405	105500905	-0.32517	3.46939	10.643	0.00133357	0.83249
chr1	22720284	22720784	1.67297	-1.25151	10.6413	0.00133472	0.83249
chr3	110657511	110658011	0.553084	1.79432	10.6399	0.00133565	0.83249
chr4	145168551	145169051	-0.462098	2.45908	10.6376	0.00133721	0.83249
chr10	78437999	78438499	-0.432143	2.57378	10.6329	0.00134041	0.83249
chr16	18379463	18379963	-1.39493	-0.824708	10.6319	0.00134113	0.83249
chr13	6563070	6563570	-0.412923	2.72296	10.6123	0.00135454	0.83249
chr3	96834481	96834981	-1.25741	-0.627234	10.6085	0.00135717	0.83249
chr4	148988482	148988982	-1.25043	-0.46715	10.6046	0.00135989	0.83249
chr10	110874530	110875030	1.06391	-0.027215	10.6008	0.0013625	0.83249
chr5	66347973	66348473	-0.446194	2.54033	10.5949	0.00136663	0.83249
chr7	50374859	50375359	0.99686	0.0444465	10.5794	0.00137744	0.83249
chr15	31058284	31058784	1.73836	-1.30835	10.5773	0.00137892	0.83249
chr16	32149263	32149763	0.996643	0.213704	10.5766	0.00137937	0.83249
chr4	24700096	24700596	1.73011	-1.28199	10.574	0.00138122	0.83249
chr1	194270654	194271154	1.17366	-0.46251	10.5686	0.001385	0.83249
chr8	15012945	15013445	-0.67446	1.26306	10.5685	0.0013851	0.83249
chr6	113267373	113267873	-0.77251	0.863221	10.5669	0.00138622	0.83249
chr7	5099705	5100205	0.935344	0.182944	10.5605	0.00139077	0.83249
chr15	76444421	76444921	1.32603	-0.758849	10.5589	0.00139187	0.83249
chr1	169764010	169764510	0.354299	3.13743	10.5577	0.00139273	0.83249
chr7	117522521	117523021	2.13131	-1.75509	10.5556	0.00139422	0.83249
chr15	12194033	12194533	0.994342	0.0644099	10.5518	0.00139692	0.83249
chr5	144945932	144946432	0.874075	0.419409	10.5496	0.00139852	0.83249
chr9	42908627	42909127	-0.84882	0.591859	10.5407	0.00140484	0.83249
chr6	128996226	128996726	-1.87884	-1.46306	10.5387	0.0014063	0.83249
chr14	111683534	111684034	-1.30246	-0.742241	10.5307	0.00141204	0.83249
chr13	107244112	107244612	1.41097	-0.879042	10.5279	0.00141406	0.83249
chr1	6053581	6054081	-1.61309	-1.13481	10.5186	0.00142076	0.83249
chr4	40047961	40048461	1.79932	-1.32317	10.5185	0.00142078	0.83249
chr1	158376533	158377033	-1.16873	-0.446938	10.517	0.00142191	0.83249
chr7	51553639	51554139	-1.68478	-1.16376	10.515	0.00142335	0.83249
chr11	48615331	48615831	-1.88592	-1.50682	10.5145	0.00142374	0.83249
chr12	103521757	103522257	1.3632	-0.618247	10.514	0.00142407	0.83249
chr2	3742688	3743188	0.568237	1.76411	10.5129	0.00142488	0.83249
chr10	86248746	86249702	1.08491	-0.234768	10.5121	0.00142548	0.83249
chr11	20224165	20224665	1.71171	-1.27894	10.5076	0.0014287	0.83249
chr5	28412147	28412647	-0.968141	0.209711	10.5053	0.00143039	0.83249
chr10	77814044	77814544	0.916379	0.336513	10.5043	0.00143116	0.83249
chr1	7132217	7132717	0.916794	0.334184	10.499	0.00143499	0.83249
chr2	85682079	85682579	-1.12035	-0.292649	10.4952	0.00143779	0.83249
chr1	53636117	53636617	-1.50771	-1.03487	10.4922	0.00144002	0.83249
chr11	24142333	24142833	-1.11834	-0.184901	10.4872	0.00144368	0.83249
chr9	8603563	8604063	-0.997916	0.0882577	10.4856	0.00144481	0.83249
chr5	42456527	42457523	1.22784	-0.574848	10.4832	0.00144661	0.83249
chr12	77537946	77538446	-0.939266	0.422575	10.4822	0.00144735	0.83249
chr2	121688177	121688677	-0.95289	0.429227	10.4772	0.00145105	0.83249
chr9	102138641	102139141	0.785662	0.772412	10.4759	0.00145198	0.83249
chr18	72724967	72725467	0.5441	1.8402	10.4696	0.00145669	0.83249
chr6	110797621	110798121	0.967767	0.19441	10.4684	0.0014576	0.83249
chr8	84309223	84309723	-2.35414	-1.68921	10.4674	0.00145832	0.83249
chr17	88551673	88552173	-1.28902	-0.667686	10.4594	0.00146423	0.834076
chr6	39074064	39074564	0.394494	3.02795	10.4434	0.00147627	0.839134
chr4	123071438	123071938	-0.627362	1.70504	10.4392	0.00147945	0.839152
chr5	127050074	127050574	1.2813	-0.668273	10.4295	0.00148676	0.840647
chr9	60361621	60362121	-1.47817	-0.989247	10.4221	0.00149235	0.840647
chr15	59325912	59326412	0.81198	0.681121	10.4211	0.00149317	0.840647
chr1	43710072	43710572	-1.1806	-0.422595	10.4179	0.00149561	0.840647
chr3	143169867	143170367	-1.12268	-0.253515	10.4116	0.0015004	0.840647
chr18	85134844	85135344	1.24668	-0.598827	10.4085	0.00150279	0.840647
chr4	90608878	90609378	-0.756419	0.846431	10.4066	0.00150421	0.840647
chr17	24192013	24192513	-0.721432	1.16899	10.3994	0.00150978	0.841991
chr4	134655455	134655955	0.938127	0.205557	10.3768	0.0015273	0.849983
chr4	143334105	143334605	1.61526	-1.15669	10.3603	0.00154021	0.851678
chr18	52144489	52144989	-1.72342	-1.32701	10.3529	0.001546	0.851678
chr4	41386291	41386791	0.93941	0.164449	10.3492	0.00154895	0.851678
chr16	33007332	33007832	1.35717	-0.809962	10.3462	0.00155131	0.851678
chr15	86000738	86001238	-0.326529	3.38392	10.3405	0.00155581	0.851678
chr14	67352411	67352911	0.858294	0.449105	10.3358	0.00155956	0.851678
chr11	103841791	103842291	-0.558266	1.79368	10.3347	0.00156049	0.851678
chr8	74319276	74319776	2.30417	-1.97026	10.3306	0.00156369	0.851678
chr1	132384538	132385038	-0.783221	0.934954	10.3263	0.00156716	0.851678
chr9	109958069	109958569	-0.867312	0.539206	10.325	0.00156821	0.851678
chr9	58112244	58112744	-0.517997	2.0004	10.3147	0.00157648	0.851678
chr6	109185046	109185546	0.566057	1.92423	10.3128	0.00157799	0.851678
chr10	36979714	36980214	1.36838	-0.898012	10.3087	0.00158128	0.851678
chr3	54722160	54722660	1.44044	-0.91846	10.3087	0.0015813	0.851678
chr16	74651107	74651607	0.922752	0.220535	10.3086	0.00158138	0.851678
chr5	118135656	118136156	-1.11279	-0.0696449	10.3064	0.00158315	0.851678
chr11	8453172	8453672	-0.562481	1.79833	10.2995	0.00158874	0.851678
chr14	59867669	59868169	-0.424777	2.53634	10.2948	0.00159261	0.851678
chr11	71967655	71968155	0.500683	2.09204	10.2947	0.00159265	0.851678
chr10	128442796	128443296	-1.01403	0.350753	10.2926	0.00159438	0.851678
chr11	13867484	13867984	-1.75891	-1.36828	10.2812	0.00160369	0.854379
chr1	182067921	182068421	2.20853	-1.88078	10.2785	0.00160586	0.854379
chr1	47294234	47294734	-2.12319	-1.73383	10.2739	0.00160968	0.854701
chr10	6342593	6343093	-1.18541	-0.484794	10.2653	0.00161674	0.856234
chr12	14618995	14619495	-1.12912	-0.35283	10.261	0.0016203	0.856234
chr17	66381261	66382234	-0.904602	0.290001	10.2587	0.00162222	0.856234
chr2	178555737	178556237	-0.720017	1.03607	10.2497	0.00162973	0.858114
chr8	65532588	65533088	-1.60837	-1.18753	10.2467	0.00163224	0.858114
chr11	82742124	82742624	1.05566	-0.185931	10.2174	0.00165686	0.867968
chr1	167473467	167473967	0.362659	2.94196	10.2132	0.00166044	0.867968
chr1	87417694	87418194	-1.02382	0.00715094	10.2128	0.00166077	0.867968
chr9	63625099	63625599	-0.942177	0.159309	10.2085	0.00166444	0.86818
chr7	99332827	99333327	-0.937489	0.180319	10.2018	0.00167014	0.869221
chr10	12749337	12749837	1.36761	-0.869536	10.1904	0.00167986	0.869221
chr12	25044502	25045002	-1.29466	-0.752424	10.1903	0.00167993	0.869221
chr3	33409989	33410489	-0.600162	1.55876	10.1871	0.00168276	0.869221
chr6	54170446	54170946	-0.439804	2.44946	10.187	0.00168277	0.869221
chr16	97158162	97158662	-0.635132	1.34263	10.1817	0.00168736	0.869902
chr19	28500737	28501237	1.33756	-0.824219	10.1726	0.00169526	0.872287
chr19	27043367	27043867	-1.60341	-1.09743	10.1599	0.00170631	0.875747
chr14	121155451	121155951	0.926885	0.186301	10.1573	0.00170857	0.875747
chr1	92089626	92090126	1.10695	-0.318608	10.1512	0.0017139	0.876786
chr16	48614019	48614519	0.981137	0.0255791	10.1438	0.0017204	0.87808
chr6	28859251	28859751	-0.603409	1.57468	10.1369	0.00172651	0.87808
chr1	106651334	106651834	-0.7611	0.971931	10.133	0.00172999	0.87808
chr4	110972765	110973265	-1.11831	-0.232823	10.1278	0.00173457	0.87808
chr11	51350992	51351492	-1.74621	-1.25017	10.1264	0.00173583	0.87808
chr4	132875253	132875753	-1.39317	-0.935332	10.1259	0.00173623	0.87808
chr6	17804781	17805281	0.849582	0.4714	10.1163	0.00174484	0.879626
chr13	52282435	52282935	1.07615	-0.267361	10.1128	0.00174792	0.879626
chr1	134112842	134113342	-0.897612	0.328915	10.109	0.00175132	0.879626
chr13	57244255	57244755	1.70127	-1.31708	10.106	0.00175402	0.879626
chr9	121752687	121753187	-0.784834	0.661774	10.1029	0.00175685	0.879626
chr13	59487460	59487960	-0.965912	0.0723079	10.1003	0.00175913	0.879626
chr14	95462454	95462954	-0.575488	1.70098	10.0911	0.00176749	0.88114
chr13	49322148	49322648	-1.27383	-0.723072	10.0897	0.00176878	0.88114
chr5	122453154	122453654	0.572175	1.85249	10.0834	0.00177444	0.88231
chr9	86813320	86813820	-0.637306	1.35714	10.0733	0.00178363	0.883711
chr6	50934245	50934745	0.648589	1.25894	10.0661	0.00179024	0.883711
chrX	170020591	170021091	-0.606019	1.55391	10.0635	0.00179267	0.883711
chr5	142050649	142051149	-0.694313	1.0681	10.0612	0.00179471	0.883711
chr10	129750359	129750859	-1.50503	-0.669188	10.0586	0.00179718	0.883711
chr2	77933620	77934554	-0.893636	0.347778	10.0585	0.00179719	0.883711
chr8	28920298	28920798	1.24199	-0.666565	10.0548	0.00180068	0.883791
chr2	125143257	125143757	1.5164	-1.10153	10.0482	0.00180675	0.885137
chr2	161498474	161498974	-0.327664	3.22617	10.0416	0.00181287	0.88608
chr15	24574533	24575033	-0.811276	0.593166	10.0389	0.00181534	0.88608
chr3	89101800	89102300	0.221905	4.77129	10.0323	0.0018215	0.887463
chr11	75311716	75312216	-0.837445	0.481771	10.0169	0.00183594	0.890745
chr2	143215374	143215874	1.47999	-1.04732	10.0067	0.00184563	0.890745
chr9	83686349	83686849	0.463222	2.22913	10.0015	0.00185052	0.890745
chr4	8605664	8606164	-0.867208	0.406976	9.99837	0.00185348	0.890745
chr13	18247678	18248178	1.90999	-1.4353	9.99523	0.00185647	0.890745
chr1	86236661	86237161	-0.755126	0.884095	9.98873	0.00186267	0.890745
chr19	32353043	32353543	0.775783	0.693853	9.98734	0.001864	0.890745
chr11	23201785	23202285	0.327981	3.35941	9.98485	0.00186638	0.890745
chr8	70219231	70219731	-0.468126	2.26324	9.98163	0.00186946	0.890745
chr8	118597925	118598425	-1.54494	-1.07929	9.98117	0.00186991	0.890745
chr12	84958825	84959325	-1.93846	-1.32206	9.97979	0.00187123	0.890745
chr12	112378541	112379041	-1.16448	-0.488976	9.9759	0.00187496	0.890745
chr9	97909268	97909768	-1.32805	-0.847368	9.97555	0.0018753	0.890745
chr5	77531076	77531576	0.850092	0.481974	9.9702	0.00188045	0.890745
chr5	96704015	96704515	-0.922297	0.284245	9.96935	0.00188127	0.890745
chr18	66791678	66792178	1.31571	-0.832792	9.96879	0.00188181	0.890745
chr18	11575004	11575504	1.59253	-1.20326	9.96319	0.00188723	0.89172
chr5	59871234	59871734	-1.41243	-0.989293	9.95963	0.00189068	0.891769
chr5	20452083	20452583	-1.25165	-0.680825	9.95125	0.00189882	0.893768
chr19	15086144	15086644	-1.20517	-0.492808	9.94438	0.00190553	0.893768
chr15	65733299	65733799	0.496769	2.00615	9.93976	0.00191005	0.893768
chr3	70307990	70308490	1.40214	-0.982711	9.93886	0.00191093	0.893768
chr16	9828198	9828698	-0.802979	0.598047	9.93806	0.00191172	0.893768
chr2	106883062	106883562	1.40362	-0.97114	9.93139	0.00191827	0.893939
chrX	169991021	169991521	-0.55921	1.87823	9.93085	0.00191881	0.893939
chr10	42980661	42981161	-1.12241	-0.373857	9.9106	0.00193885	0.900715
chr10	63947257	63947757	-0.484779	2.11741	9.90458	0.00194485	0.900715
chr5	48553300	48553800	0.887359	0.338687	9.90125	0.00194818	0.900715
chr8	30059704	30060204	-1.11017	-0.321123	9.89996	0.00194947	0.900715
chr2	33256692	33257192	-0.428497	2.47766	9.89773	0.0019517	0.900715
chr18	42814722	42815222	-1.40954	-0.939975	9.89577	0.00195367	0.900715
chr9	27779933	27780433	1.20098	-0.59961	9.88118	0.00196835	0.905748
chr9	42350829	42351329	1.09938	-0.342718	9.87818	0.00197139	0.905748
chr4	76339487	76339987	1.41535	-0.978675	9.87052	0.00197916	0.906755
chr8	127483028	127483528	0.537525	2.3375	9.86902	0.00198068	0.906755
chr8	67647964	67648464	-1.15934	-0.481912	9.86382	0.00198598	0.906755
chr1	88774081	88774581	1.15181	-0.452773	9.86166	0.00198819	0.906755
chr14	93430204	93430704	-1.54721	-1.15924	9.85191	0.00199817	0.906755
chr2	127781544	127782044	0.896898	0.470805	9.85047	0.00199964	0.906755
chr14	50956055	50956555	-0.706014	1.01402	9.84823	0.00200195	0.906755
chr8	8181045	8181545	0.770822	0.719173	9.84657	0.00200365	0.906755
chr1	120236332	120236832	0.916881	0.212357	9.84444	0.00200585	0.906755
chr14	24344581	24345081	1.643	-1.28837	9.84138	0.002009	0.906755
chr16	23653301	23653801	0.544005	1.85646	9.83727	0.00201325	0.906755
chr1	39456572	39457072	1.20051	-0.5474	9.83608	0.00201449	0.906755
chr5	74783916	74784416	-0.680564	1.32522	9.82919	0.00202163	0.906994
chr14	103709237	103709737	1.75092	-1.3759	9.82826	0.0020226	0.906994
chr9	59261405	59261905	-1.23698	-0.69563	9.82571	0.00202525	0.906994
chr14	35502693	35503193	-0.492742	2.12318	9.81919	0.00203205	0.908509
chr19	55217342	55217842	0.594086	1.52453	9.79894	0.0020533	0.915558
chr19	24735618	24736118	-0.942167	0.104655	9.79461	0.00205788	0.915558
chr6	90471071	90471571	1.54553	-1.18517	9.78725	0.00206568	0.915558
chr10	70637706	70638206	-0.72481	0.923447	9.78286	0.00207034	0.915558
chr5	30482249	30482749	-0.766139	0.715424	9.78138	0.00207192	0.915558
chr6	55346074	55346574	-2.00967	-1.6905	9.77868	0.0020748	0.915558
chr8	127038843	127039343	-0.52426	1.89199	9.77368	0.00208014	0.915558
chr16	95188896	95189396	1.45773	-1.02985	9.77169	0.00208226	0.915558
chrX	115072391	115072891	-1.10053	-0.258284	9.7702	0.00208387	0.915558
chr15	64576857	64577357	-0.610345	1.39353	9.76536	0.00208906	0.915558
chr2	69962619	69963119	1.73326	-1.37132	9.76491	0.00208955	0.915558
chr8	116863231	116863731	-0.692648	1.00392	9.75883	0.00209608	0.915558
chr2	90473433	90473933	-1.12028	-0.420667	9.75611	0.00209902	0.915558
chr4	25213403	25213903	1.49826	-1.11549	9.75489	0.00210033	0.915558
chr11	81055432	81055932	1.0542	-0.118731	9.75056	0.00210502	0.915558
chr16	83316253	83316753	1.05405	-0.202586	9.74571	0.00211028	0.915558
chr4	57202619	57203119	-0.770882	0.722806	9.7429	0.00211333	0.915558
chr7	90678693	90679193	-0.813935	0.525664	9.70976	0.00214967	0.915558
chr10	89707345	89707845	-1.49092	-1.07919	9.70685	0.0021529	0.915558
chr1	165019314	165019814	0.80471	0.599196	9.70173	0.00215857	0.915558
chr14	66546677	66547177	-0.867359	0.329939	9.69718	0.00216364	0.915558
chr2	73596709	73597209	0.425763	2.4517	9.69156	0.0021699	0.915558
chr9	45561049	45561549	-1.71055	-1.36082	9.68843	0.0021734	0.915558
chr5	150879058	150879558	-1.33315	-0.894499	9.68701	0.00217499	0.915558
chr1	52299540	52300040	-0.647084	1.20931	9.67856	0.00218447	0.915558
chr5	81611803	81612303	-1.06101	-0.0481329	9.67837	0.00218469	0.915558
chr7	16149212	16149712	-0.46959	2.23265	9.67154	0.00219238	0.915558
chr17	67319700	67320200	-1.38471	-0.871568	9.671	0.00219299	0.915558
chr5	32871721	32872221	0.958734	0.050891	9.66772	0.0021967	0.915558
chr4	28991766	28992266	-1.38772	-0.892867	9.66419	0.0022007	0.915558
chr3	86862897	86863397	0.331951	3.1921	9.65601	0.00220999	0.915558
chr8	84520194	84520694	0.615988	1.34166	9.65575	0.00221028	0.915558
chr13	100051691	100052191	-0.880208	0.286509	9.64767	0.00221949	0.915558
chr8	121812294	121812794	-0.753444	0.72065	9.64738	0.00221982	0.915558
chr1	128172544	128173044	-2.09555	-1.80929	9.64707	0.00222018	0.915558
chr12	117337845	117338345	-0.893401	0.327367	9.64503	0.00222252	0.915558
chr11	22698304	22698804	-0.472417	2.15644	9.63784	0.00223076	0.915558
chr7	81699239	81699739	1.00084	-0.0686028	9.63555	0.0022334	0.915558
chr11	84863433	84863933	1.66262	-1.34361	9.63131	0.00223828	0.915558
chr2	165346944	165347444	-0.484607	2.40988	9.62113	0.00225004	0.915558
chr9	119477407	119477907	1.674	-1.32926	9.61848	0.00225311	0.915558
chr14	81893295	81893795	-1.24673	-0.688007	9.61736	0.00225442	0.915558
chr6	94352387	94352887	1.19254	-0.601709	9.61722	0.00225459	0.915558
chr16	39549773	39550273	1.03811	-0.262768	9.6138	0.00225855	0.915558
chr11	6169153	6169653	-0.589415	1.65309	9.61279	0.00225974	0.915558
chr16	49616058	49616558	-1.10337	-0.301496	9.61079	0.00226206	0.915558
chr5	38359830	38360330	0.815561	0.587287	9.59897	0.00227589	0.915558
chr12	108119864	108120364	1.19707	-0.606097	9.5958	0.00227961	0.915558
chr10	117997359	117997859	-0.758639	0.766579	9.5953	0.0022802	0.915558
chr2	70872294	70872794	-1.0168	-0.0641645	9.59429	0.00228138	0.915558
chr4	33125597	33126097	0.885032	0.250995	9.59388	0.00228186	0.915558
chr7	27525188	27525688	0.867711	0.347348	9.59381	0.00228195	0.915558
chr10	8059844	8060344	-1.0322	-0.177322	9.59175	0.00228437	0.915558
chr14	90488207	90488707	0.509001	1.96774	9.58946	0.00228707	0.915558
chr6	39875097	39875597	-0.501465	1.93231	9.58674	0.00229027	0.915558
chr10	39511034	39511534	-0.734121	0.879339	9.58158	0.00229637	0.915558
chr18	29884771	29885271	-1.46016	-1.06822	9.58136	0.00229663	0.915558
chr14	75487756	75488256	-0.436172	2.47254	9.57824	0.00230033	0.915558
chr13	11653902	11654402	-1.46225	-1.06031	9.57771	0.00230096	0.915558
chr1	183521494	183521994	-0.891779	0.269111	9.57612	0.00230285	0.915558
chr18	60495604	60496104	-1.14289	-0.489696	9.57488	0.00230432	0.915558
chr13	11163711	11164211	-0.87411	0.32423	9.57409	0.00230526	0.915558
chr5	135567596	135568096	-0.82579	0.46398	9.57299	0.00230657	0.915558
chrX	144090089	144090589	-1.38197	-0.729952	9.56713	0.00231355	0.915558
chr3	118851370	118851870	-1.02371	-0.175769	9.56044	0.00232154	0.915558
chr9	62881800	62882300	1.09699	-0.335314	9.56041	0.00232157	0.915558
chr4	123513509	123514009	-1.17282	-0.598454	9.55895	0.00232332	0.915558
chr3	8994908	8995408	-0.725297	0.857853	9.54945	0.00233473	0.915558
chr5	142794497	142794997	1.07711	-0.375657	9.5457	0.00233925	0.915558
chr16	30716657	30717157	-0.7464	0.740952	9.54503	0.00234006	0.915558
chr15	81374187	81374687	-1.66237	-1.20024	9.54462	0.00234055	0.915558
chr7	72615867	72616367	0.888018	0.253947	9.54346	0.00234196	0.915558
chr6	25334118	25334618	-0.835561	0.409124	9.53869	0.00234772	0.915558
chr9	95401735	95402235	-1.08664	-0.332027	9.53529	0.00235184	0.915558
chr15	7076003	7076503	-1.26594	-0.70088	9.53144	0.00235652	0.915558
chr8	96720860	96721360	1.59003	-1.23215	9.53098	0.00235708	0.915558
chrX	137332126	137332626	1.48192	-1.11206	9.52725	0.00236161	0.915558
chr2	124235231	124235731	-0.477644	2.09528	9.52534	0.00236394	0.915558
chr16	13320074	13320574	0.778603	0.673372	9.52276	0.00236709	0.915558
chr6	56060209	56060709	-1.09529	-0.264611	9.51719	0.0023739	0.915558
chr12	71560794	71561294	-0.861911	1.08614	9.51437	0.00237736	0.915558
chr18	15403159	15403659	-1.05513	-0.269877	9.51332	0.00237864	0.915558
chr4	4595912	4596412	-0.663285	1.13727	9.51301	0.00237903	0.915558
chr5	65111027	65111527	1.06137	-0.330654	9.51197	0.00238031	0.915558
chr4	105444200	105444700	1.24252	-0.657764	9.51065	0.00238193	0.915558
chrX	50607574	50608074	-1.69903	-0.0918375	9.50893	0.00238404	0.915558
chr4	57692680	57693180	-1.1303	-0.445274	9.50712	0.00238627	0.915558
chr17	75544372	75544872	-0.930588	0.109202	9.50567	0.00238805	0.915558
chr19	36264711	36265211	-1.61338	-1.2437	9.50511	0.00238874	0.915558
chr3	80534017	80534517	1.39143	-0.988703	9.50071	0.00239418	0.915558
chr7	87507300	87507800	-1.2957	-0.817776	9.49595	0.00240006	0.915558
chr1	37473805	37474305	-1.08077	-0.298489	9.48867	0.00240909	0.915558
chr15	40121405	40121905	-1.40355	-1.02386	9.48507	0.00241358	0.915558
chr9	119040003	119040503	1.30505	-0.864733	9.47529	0.00242578	0.915558
chr8	85882343	85882843	-1.40071	-0.805741	9.47364	0.00242785	0.915558
chr2	141029708	141030208	1.05626	-0.229055	9.47177	0.0024302	0.915558
chr3	130359805	130360305	1.36975	-0.965392	9.4706	0.00243167	0.915558
chr9	108552739	108553239	-0.796729	0.555018	9.46969	0.00243281	0.915558
chr12	103499200	103499700	1.07584	-0.368009	9.46695	0.00243626	0.915558
chr7	143460845	143461345	0.504812	1.93932	9.46688	0.00243634	0.915558
chr9	100583705	100584205	1.04744	-0.300019	9.45707	0.00244871	0.915558
chr12	26126204	26126704	-1.16628	-0.537262	9.45167	0.00245556	0.915558
chr13	93639579	93640079	-1.44821	-1.08471	9.44854	0.00245952	0.915558
chr11	61573183	61573683	-1.43536	-1.04736	9.44775	0.00246053	0.915558
chr6	33037178	33037678	-0.513807	1.84827	9.43856	0.00247223	0.915558
chr5	121053812	121054312	0.697076	0.927554	9.43558	0.00247604	0.915558
chr7	55858855	55859355	-0.784738	0.626392	9.43112	0.00248175	0.915558
chr7	78859171	78859671	-1.4236	-1.03735	9.42998	0.00248321	0.915558
chr3	140055677	140056177	-0.757747	0.80288	9.4284	0.00248524	0.915558
chr2	85198578	85199078	0.470671	2.10048	9.42787	0.00248592	0.915558
chr1	170504300	170504800	-0.807492	0.524579	9.42326	0.00249185	0.915558
chr9	23400556	23401056	-0.795601	0.524401	9.41698	0.00249993	0.915558
chr5	128995437	128995937	1.4418	-1.0693	9.41235	0.00250592	0.915558
chr19	36756250	36756750	-1.34078	-0.873114	9.40112	0.00252051	0.915558
chr1	93085113	93085613	-0.76123	0.653617	9.39947	0.00252266	0.915558
chr2	162443122	162443622	-0.724777	0.915125	9.39702	0.00252586	0.915558
chr12	94580213	94580713	1.07294	-0.376076	9.38335	0.00254376	0.915558
chr9	48733762	48734262	0.384935	2.68896	9.3831	0.00254409	0.915558
chr15	32198659	32199159	-1.22787	-0.603402	9.38218	0.00254529	0.915558
chr5	114199318	114199818	0.436286	2.3012	9.37404	0.00255603	0.915558
chr5	53878530	53879030	0.358172	2.93552	9.37335	0.00255694	0.915558
chr7	112807351	112807851	-0.635671	1.20438	9.37334	0.00255695	0.915558
chr7	137964784	137965284	0.966989	-0.0438695	9.36996	0.00256143	0.915558
chr11	107779458	107779958	0.919601	0.142585	9.36672	0.00256572	0.915558
chr8	112563764	112564264	-1.57222	-1.19491	9.36663	0.00256584	0.915558
chr10	128895923	128896423	0.925301	0.069508	9.36621	0.00256639	0.915558
chr14	124042539	124043039	-0.660344	1.07575	9.36447	0.0025687	0.915558
chr13	9554995	9555990	-0.728374	0.822588	9.36318	0.00257042	0.915558
chr5	72370728	72371228	-1.25887	-0.697382	9.36033	0.00257421	0.915558
chr15	92347843	92348343	-0.361224	2.91736	9.35806	0.00257723	0.915558
chr7	68128979	68129479	0.23486	4.34941	9.35633	0.00257954	0.915558
chr3	34266477	34266977	-0.425849	2.40225	9.35463	0.0025818	0.915558
chr14	44618087	44618587	1.62384	-1.31112	9.35291	0.0025841	0.915558
chr13	34566614	34567114	-1.59711	-1.23414	9.35257	0.00258455	0.915558
chr2	68162053	68162553	-0.562641	1.58506	9.35111	0.00258651	0.915558
chr4	103926490	103926990	1.28947	-0.817454	9.34707	0.00259192	0.915558
chr11	103240148	103240648	1.71715	-1.41868	9.34393	0.00259612	0.915558
chr2	123805647	123806147	-1.19581	-0.636465	9.33934	0.00260229	0.915558
chr3	119591061	119591561	-1.20111	-0.68345	9.33898	0.00260278	0.915558
chr2	136816909	136817409	-0.62832	1.26551	9.33727	0.00260509	0.915558
chr1	81111105	81111605	-0.636263	1.34496	9.33647	0.00260616	0.915558
chr1	172953616	172954116	-1.31728	-0.841149	9.33602	0.00260677	0.915558
chr2	72479018	72479518	-1.20357	-0.686292	9.33337	0.00261034	0.915558
chr16	38284617	38285117	-0.420998	2.61917	9.32908	0.00261614	0.915558
chr8	125134686	125135186	1.29968	-0.852098	9.32893	0.00261634	0.915558
chr17	44020594	44021094	-0.683005	1.05031	9.32358	0.0026236	0.915558
chr7	45002404	45002904	1.19119	-0.64071	9.31518	0.00263501	0.915558
chr5	149439577	149440077	-0.412506	2.44002	9.31288	0.00263815	0.915558
chr5	75754256	75754756	-1.1321	0.00850715	9.31143	0.00264013	0.915558
chr9	75733863	75734363	-1.65718	-1.30313	9.30178	0.00265335	0.915558
chr7	96291986	96292486	-1.40993	-1.00039	9.30079	0.00265471	0.915558
chr1	91784639	91785139	0.893737	0.18963	9.29857	0.00265776	0.915558
chr6	42612173	42612673	-0.82217	0.492671	9.29851	0.00265784	0.915558
chr15	86835961	86836461	0.380916	2.66761	9.29724	0.00265958	0.915558
chr8	12999736	13000236	0.873376	0.270413	9.29631	0.00266086	0.915558
chr12	77574515	77575015	-0.807834	0.571921	9.29488	0.00266283	0.915558
chr6	112871455	112871955	-0.75756	0.715927	9.28399	0.00267788	0.915558
chr4	32195099	32195599	2.00802	-1.72039	9.28349	0.00267857	0.915558
chr19	37999544	38000044	1.07297	-0.359961	9.28281	0.00267951	0.915558
chr7	117346207	117346707	-0.653731	1.12702	9.28243	0.00268005	0.915558
chr13	95909258	95909758	1.52837	-1.20942	9.28016	0.0026832	0.915558
chr16	51902118	51902618	1.86403	-1.56376	9.27906	0.00268472	0.915558
chr4	134715720	134716220	0.944684	0.0799505	9.27617	0.00268874	0.915558
chr8	23128960	23129460	-1.08173	-0.377976	9.27456	0.00269098	0.915558
chr11	118625857	118626357	0.985581	-0.121209	9.27123	0.00269562	0.915558
chr6	92784760	92785260	0.853042	0.348493	9.26872	0.00269913	0.915558
chr10	14759733	14760233	0.591505	1.37587	9.26465	0.00270482	0.915558
chr13	104554833	104555333	1.62535	-1.24239	9.25721	0.00271525	0.915558
chr2	32221954	32222454	1.35479	-0.940041	9.25534	0.00271789	0.915558
chrX	76918123	76918623	-1.10754	-0.385035	9.2522	0.0027223	0.915558
chr8	86460337	86460837	0.440624	2.26083	9.24615	0.00273085	0.915558
chr15	53166344	53166844	0.925011	0.0256069	9.24349	0.00273462	0.915558
chr17	32013495	32013995	-0.835254	0.436499	9.24023	0.00273924	0.915558
chr18	49345353	49345853	-0.54747	1.63205	9.23996	0.00273961	0.915558
chr8	120308482	120308982	0.994834	-0.180921	9.23371	0.00274849	0.915558
chr4	55377737	55378689	-0.906516	0.188571	9.23265	0.00275001	0.915558
chr13	91915103	91915603	-0.317733	3.27561	9.23123	0.00275203	0.915558
chr7	111856116	111856616	-0.497079	2.06165	9.23045	0.00275314	0.915558
chr3	153736758	153737258	1.49207	-1.16574	9.22769	0.00275707	0.915558
chr13	49146065	49146565	0.619112	1.23898	9.22587	0.00275968	0.915558
chr14	46980936	46981436	-0.343022	3.13242	9.22167	0.00276569	0.915558
chr12	58724089	58724589	-1.14592	-0.544673	9.21493	0.00277537	0.915558
chr3	94528639	94529139	1.67889	-1.39486	9.2142	0.00277641	0.915558
chr15	91260495	91260995	-0.774901	0.595408	9.21106	0.00278092	0.915558
chr12	58400100	58400600	-0.742636	0.768681	9.21063	0.00278155	0.915558
chr16	13159058	13159558	-0.323531	3.1656	9.20954	0.00278312	0.915558
chr13	86814936	86815436	-1.45802	-0.900751	9.20594	0.00278831	0.915558
chr18	60921915	60922415	0.363403	2.93301	9.20472	0.00279008	0.915558
chr5	17876505	17877005	-0.869053	0.354581	9.20313	0.00279237	0.915558
chr5	110515539	110516039	1.39074	-0.94995	9.20199	0.00279403	0.915558
chr15	7760121	7760621	1.66599	-1.32554	9.20196	0.00279408	0.915558
chr1	186341814	186342314	-0.797981	0.491788	9.20144	0.00279483	0.915558
chrX	102250580	102251080	1.00462	-0.166172	9.19997	0.00279695	0.915558
chr12	28416910	28417410	0.672364	1.01968	9.19756	0.00280044	0.915558
chr4	155891578	155892078	0.235912	4.25824	9.19634	0.00280222	0.915558
chr18	7235121	7235621	0.965074	-0.0852386	9.19262	0.00280763	0.915558
chr1	59387907	59388407	1.37384	-0.986627	9.19114	0.00280978	0.915558
chr4	76380291	76380791	-0.924661	0.0615654	9.1909	0.00281013	0.915558
chr13	92593882	92594382	-0.62099	1.43392	9.18556	0.00281791	0.915558
chr15	50063959	50064459	1.00668	-0.155573	9.18537	0.00281819	0.915558
chr7	92936665	92937165	0.836515	0.324481	9.18213	0.00282292	0.915558
chr2	112812749	112813249	0.728213	0.817641	9.1782	0.00282869	0.915558
chr14	106011956	106012456	-1.09944	-0.428779	9.17603	0.00283186	0.915558
chr12	73245667	73246167	-1.57297	-1.23843	9.17568	0.00283237	0.915558
chr6	115897252	115897752	-1.17986	-0.612923	9.17385	0.00283507	0.915558
chr18	35299664	35300164	0.649074	1.17896	9.17324	0.00283595	0.915558
chr18	68806637	68807137	1.40874	-1.04499	9.17294	0.0028364	0.915558
chr5	74632992	74633492	-0.630479	1.27625	9.16719	0.00284486	0.915558
chr9	47122994	47123494	1.56335	-1.12085	9.16539	0.00284752	0.915558
chr5	130901589	130902089	0.972665	-0.139921	9.15946	0.00285628	0.915558
chr13	51976692	51977192	-2.07579	-1.76013	9.15666	0.00286043	0.915558
chr17	24205336	24205836	0.267686	3.75616	9.15385	0.00286461	0.915558
chr3	81967464	81967964	1.02754	-0.195491	9.15262	0.00286644	0.915558
chr4	65764157	65764657	1.17814	-0.681158	9.15115	0.00286862	0.915558
chr4	119627206	119627706	-0.458903	2.21989	9.15003	0.00287029	0.915558
chr5	113443759	113444259	0.948371	-0.00710301	9.14921	0.0028715	0.915558
chr8	73117493	73117993	-1.29653	-0.86861	9.14882	0.00287209	0.915558
chr3	22301818	22302318	-0.872687	0.245303	9.14296	0.00288082	0.915558
chr9	45370474	45370974	0.544705	1.66371	9.14059	0.00288437	0.915558
chr13	10340365	10340865	1.00418	-0.220198	9.13974	0.00288564	0.915558
chr13	8452627	8453127	1.80776	-1.43229	9.13885	0.00288698	0.915558
chr9	31231633	31232133	-1.3378	-0.914831	9.1374	0.00288914	0.915558
chr1	34508013	34508513	-0.873685	0.329889	9.13631	0.00289078	0.915558
chr4	151601214	151601714	-0.922786	0.0721943	9.13348	0.00289502	0.915558
chr8	46671452	46671952	-0.993048	-0.194666	9.13259	0.00289635	0.915558
chr8	34921789	34922289	-1.27941	-0.841044	9.12975	0.00290063	0.915558
chr5	120793027	120793527	-1.08696	-0.450762	9.126	0.00290626	0.915558
chr14	71060773	71061273	-1.2899	-0.807326	9.12428	0.00290887	0.915558
chr15	41804279	41804779	-1.23444	-0.744001	9.12126	0.00291343	0.915558
chr15	89888281	89888781	-1.40674	-1.04583	9.12067	0.00291432	0.915558
chrX	162801349	162801849	0.908829	0.170296	9.11883	0.0029171	0.915558
chr1	146657030	146657530	1.41427	-1.02501	9.11549	0.00292216	0.915558
chr15	83305455	83305955	-0.674672	1.05009	9.11545	0.00292221	0.915558
chr11	114217107	114217607	-0.609745	1.36232	9.11469	0.00292337	0.915558
chr12	42427407	42427907	-0.894519	0.147841	9.11331	0.00292547	0.915558
chr1	130931292	130931792	1.28386	-0.810439	9.11319	0.00292564	0.915558
chr7	126535840	126536340	-0.729987	0.815195	9.11065	0.0029295	0.915558
chr19	8662171	8662671	0.442811	2.23211	9.10997	0.00293053	0.915558
chr19	23836459	23836959	-1.34181	-0.94315	9.10964	0.00293104	0.915558
chr7	34712901	34713401	-0.749311	0.828214	9.10629	0.00293614	0.915558
chr3	76686034	76686534	0.904944	0.160255	9.10545	0.00293741	0.915558
chr10	60747451	60747951	1.15774	-0.596601	9.10079	0.00294452	0.915558
chr1	166755001	166755501	-0.897779	0.133911	9.10023	0.00294538	0.915558
chr13	119654686	119655186	1.02457	-0.274476	9.09982	0.00294601	0.915558
chr6	129049630	129050130	1.2294	-0.788068	9.09626	0.00295146	0.915558
chr10	127597247	127597747	1.10467	-0.486937	9.09126	0.00295912	0.915558
chr1	163182105	163182605	-1.37541	-0.902849	9.08771	0.00296458	0.915558
chr6	112743281	112743781	-1.35621	-0.986095	9.0874	0.00296504	0.915558
chr3	109528625	109529125	1.15368	-0.601503	9.08013	0.00297625	0.915558
chr16	97122532	97123032	-0.949832	-0.0163612	9.07988	0.00297664	0.915558
chr3	136063426	136063926	-0.980381	-0.162158	9.07985	0.00297669	0.915558
chr8	47890684	47891184	1.66599	-1.4043	9.07877	0.00297836	0.915558
chr19	50268067	50268567	1.66352	-1.38515	9.07518	0.00298392	0.915558
chr1	184972284	184972784	-0.647145	1.16548	9.07229	0.00298839	0.915558
chr9	54066649	54067149	1.08292	-0.435863	9.07114	0.00299018	0.915558
chr10	95163229	95163729	-0.626568	1.42152	9.07004	0.00299189	0.915558
chr10	130269767	130270267	1.19862	-0.690008	9.06861	0.00299411	0.915558
chr9	92147507	92148007	-0.859163	0.250299	9.06643	0.00299749	0.915558
chr14	71554454	71554954	-1.4327	-0.994199	9.06232	0.00300389	0.915558
chr7	53722295	53722795	1.41374	-1.03719	9.06005	0.00300744	0.915558
chr1	71239558	71240058	-0.783519	0.570984	9.05858	0.00300973	0.915558
chr18	21921671	21922171	-0.47334	2.05956	9.05649	0.003013	0.915558
chr6	49973276	49973776	0.965357	-0.0726269	9.05317	0.00301819	0.915558
chr8	93499251	93499751	0.978889	-0.148182	9.05252	0.00301921	0.915558
chr10	108743102	108743602	-0.615435	1.4148	9.05232	0.00301953	0.915558
chr7	72601887	72602387	1.38302	-0.981978	9.05121	0.00302127	0.915558
chr17	12935845	12936345	-0.881989	0.203106	9.04844	0.00302561	0.915558
chr4	108442859	108443359	-0.661966	1.06569	9.0461	0.00302929	0.915558
chr11	19679238	19679738	0.854566	0.304034	9.04585	0.00302968	0.915558
chr6	62291515	62292015	-0.92191	0.0587844	9.04566	0.00302999	0.915558
chr9	105290140	105290640	0.996874	-0.120446	9.0442	0.00303229	0.915558
chr5	113306976	113307476	0.240683	4.1473	9.04336	0.00303361	0.915558
chr15	89092187	89092687	-0.704929	0.885849	9.04075	0.00303772	0.915558
chr3	28127650	28128150	1.30934	-0.901955	9.03995	0.00303899	0.915558
chr8	35215084	35215584	-1.01623	-0.174997	9.03571	0.00304569	0.915558
chr4	151813530	151814030	-1.47687	-1.15212	9.03513	0.0030466	0.915558
chr19	20238942	20239842	-0.677159	0.988046	9.03454	0.00304754	0.915558
chr12	89062930	89063430	1.05577	-0.373416	9.03409	0.00304824	0.915558
chr19	61227070	61227570	0.21092	4.75479	9.02634	0.00306053	0.915558
chr6	144380234	144380734	-1.36397	-1.01937	9.02494	0.00306275	0.915558
chr18	79070356	79070856	1.34254	-0.987311	9.01886	0.00307245	0.915558
chr6	31370197	31370697	-0.830197	0.378378	9.01436	0.00307964	0.915558
chr8	31177658	31178158	1.1224	-0.542754	9.01399	0.00308024	0.915558
chr1	21491753	21492253	1.10911	-0.502683	9.01081	0.00308532	0.915558
chr15	51809827	51810327	1.43339	-1.12329	9.01043	0.00308593	0.915558
chrX	135644512	135645012	-1.27554	-0.835491	9.00889	0.00308839	0.915558
chr8	123083506	123084006	-1.01072	-0.208493	9.00866	0.00308876	0.915558
chr9	121572896	121573396	1.06578	-0.412838	9.00657	0.00309212	0.915558
chr5	45715463	45715963	-1.79327	-1.56934	9.00554	0.00309378	0.915558
chr2	61734238	61734738	-0.716739	0.834615	9.003	0.00309786	0.915558
chr12	89748162	89748662	-0.709295	0.97679	9.00132	0.00310057	0.915558
chr6	56523932	56524432	-0.975523	-0.115213	8.99778	0.00310628	0.915558
chr9	67617570	67618070	1.03107	-0.289815	8.99651	0.00310832	0.915558
chr1	189107758	189108258	0.884267	0.17898	8.99552	0.00310993	0.915558
chr5	23251592	23252092	1.02092	-0.303615	8.99507	0.00311065	0.915558
chr8	37447423	37447923	-0.933907	0.0514312	8.99492	0.00311089	0.915558
chr10	9509845	9510345	0.765221	0.618191	8.99412	0.00311218	0.915558
chr13	43565268	43565768	-0.471453	2.07087	8.9936	0.00311302	0.915558
chr17	86570393	86570893	-0.521363	1.94244	8.98796	0.00312216	0.915558
chr14	12090790	12091290	-1.25445	-0.811539	8.98369	0.0031291	0.915558
chr18	35792178	35792678	1.46545	-1.14502	8.98158	0.00313254	0.915558
chr14	74868213	74869114	-1.12585	-0.482028	8.98031	0.0031346	0.915558
chr13	15052750	15053250	-0.58016	1.41498	8.97887	0.00313694	0.915558
chr7	112970450	112970950	-0.357258	2.99978	8.97714	0.00313976	0.915558
chr8	23698588	23699088	-0.572335	1.53269	8.97713	0.00313979	0.915558
chr10	95251336	95251836	-0.664239	1.08183	8.97569	0.00314214	0.915558
chr3	8484355	8484855	-0.793689	0.537581	8.97248	0.00314738	0.915558
chr16	96063217	96063717	1.28233	-0.905401	8.97195	0.00314824	0.915558
chr5	9526514	9527014	-0.943407	-0.0390425	8.97148	0.00314901	0.915558
chr3	86980689	86981189	1.8273	-1.6194	8.97075	0.00315021	0.915558
chr1	167021862	167022362	0.672302	1.0424	8.97046	0.00315068	0.915558
chr17	16734382	16734882	-0.902468	0.335995	8.96756	0.00315544	0.915558
chr5	41953641	41954141	-0.742839	0.67721	8.96084	0.00316648	0.915558
chr8	119002841	119003341	1.02625	-0.222004	8.95378	0.00317812	0.915558
chr17	57666235	57666735	1.10054	-0.435342	8.95287	0.00317962	0.915558
chr7	113069273	113069773	0.595411	1.30937	8.9478	0.00318801	0.915558
chr15	28218701	28219201	0.729233	0.752649	8.94576	0.00319139	0.915558
chr12	69474925	69475425	-1.27923	-0.842017	8.94416	0.00319405	0.915558
chrX	96086232	96086732	1.18902	-0.693609	8.94321	0.00319563	0.915558
chr4	48043191	48043691	0.245717	4.1097	8.9411	0.00319913	0.915558
chr5	34217692	34218192	-0.831647	0.346031	8.9401	0.0032008	0.915558
chr9	37348175	37348675	-0.268789	3.71108	8.93819	0.00320399	0.915558
chr12	69190456	69190956	1.28554	-0.897679	8.9367	0.00320647	0.915558
chrX	11894090	11894590	1.55117	-1.25907	8.93573	0.00320808	0.915558
chr5	71959869	71960369	-0.979688	0.07435	8.93552	0.00320843	0.915558
chr12	100347080	100347580	-0.967679	-0.13194	8.93456	0.00321003	0.915558
chr13	70177855	70178355	0.475751	2.06729	8.93205	0.00321422	0.915558
chr11	55707420	55707920	-0.900842	0.161819	8.9317	0.00321482	0.915558
chr15	16779278	16779778	-1.54253	-1.21415	8.92732	0.00322214	0.915558
chr8	94178825	94179325	0.329925	3.11522	8.9265	0.00322351	0.915558
chr1	3395396	3395896	-0.771483	0.599768	8.92569	0.00322488	0.915558
chr1	61257501	61258001	-1.01954	-0.138271	8.92522	0.00322566	0.915558
chr13	82360768	82361268	-0.916178	0.0762236	8.92469	0.00322656	0.915558
chr13	12080583	12081083	0.815491	0.382355	8.92308	0.00322926	0.915558
chr5	22794548	22795048	-0.815152	0.401839	8.91839	0.00323714	0.915558
chr17	74683851	74684351	-1.29987	-0.897096	8.91727	0.00323902	0.915558
chr4	117928056	117928556	-0.654881	1.02159	8.91723	0.0032391	0.915558
chr15	43964019	43964519	-0.547812	1.7503	8.91136	0.003249	0.915558
chr3	135990843	135991343	-0.776767	0.570726	8.91066	0.00325019	0.915558
chr11	102021132	102021632	0.854482	0.304519	8.9098	0.00325165	0.915558
chr2	93784678	93785178	-0.364789	2.77499	8.90812	0.00325448	0.915558
chr5	115586033	115586533	-0.589974	1.40425	8.90326	0.00326272	0.915558
chr3	82583732	82584232	0.517853	1.72585	8.90261	0.00326383	0.915558
chr11	74585900	74586400	-0.653841	1.03536	8.9014	0.00326587	0.915558
chr9	64845269	64845769	-1.10267	-0.524491	8.89982	0.00326856	0.915558
chr15	63081953	63082453	-0.446233	2.23703	8.89758	0.00327238	0.915558
chr18	57227819	57228319	0.949488	-0.0983315	8.89417	0.00327818	0.915558
chr5	124842187	124842687	-0.905286	0.0305827	8.89409	0.00327831	0.915558
chr11	45624243	45624743	-0.79438	0.489892	8.89345	0.00327942	0.915558
chr5	74635743	74636243	-1.0057	-0.255049	8.89328	0.0032797	0.915558
chr13	17092600	17093100	-1.08939	-0.403664	8.89292	0.00328031	0.915558
chr11	50499439	50499939	-1.87559	-1.5479	8.88716	0.00329017	0.915558
chr12	92052740	92053240	0.454831	2.13212	8.88661	0.00329111	0.915558
chr5	28375143	28375643	0.847087	0.253893	8.88538	0.00329322	0.915558
chr10	110240816	110241316	1.79605	-1.52877	8.88518	0.00329356	0.915558
chr6	38031718	38032218	-0.462161	2.16851	8.88443	0.00329485	0.915558
chr7	94405473	94405973	1.39386	-1.0202	8.88406	0.00329547	0.915558
chr1	92043926	92044426	1.5535	-1.2742	8.88281	0.00329761	0.915558
chr5	92195651	92196151	-0.730434	0.71223	8.88194	0.00329911	0.915558
chr3	116284426	116284926	1.22432	-0.781411	8.88183	0.0032993	0.915558
chr5	122091007	122091507	-0.985868	-0.205335	8.87597	0.00330938	0.915558
chr11	53252399	53252899	-0.2909	3.47306	8.86544	0.00332756	0.915558
chr17	89664362	89664862	1.94404	-1.64486	8.86239	0.00333285	0.915558
chr7	112589391	112589891	-0.411563	2.41507	8.86161	0.0033342	0.915558
chr16	12307672	12308172	0.831207	0.387424	8.86104	0.0033352	0.915558
chr9	89848928	89849428	-0.80338	0.538474	8.85773	0.00334094	0.915558
chr8	125206724	125207224	0.895005	0.0696431	8.85567	0.00334452	0.915558
chr8	78198180	78198680	-1.68781	-1.39547	8.85432	0.00334688	0.915558
chrX	50583712	50584212	1.68174	0.0824049	8.85398	0.00334747	0.915558
chr1	156495020	156495520	-0.37912	2.63913	8.85353	0.00334825	0.915558
chr15	30067542	30068042	0.820878	0.335381	8.85297	0.00334923	0.915558
chr11	4833564	4834064	-1.31475	-0.921889	8.8511	0.00335249	0.915558
chr9	63636058	63636558	-1.20044	-0.661118	8.84689	0.00335985	0.915558
chr11	50253796	50254296	0.488904	1.92993	8.8459	0.00336158	0.915558
chr11	80376570	80377070	-1.46399	-1.17705	8.84409	0.00336474	0.915558
chr7	29426028	29426528	-0.903602	0.176468	8.84312	0.00336645	0.915558
chr14	112897807	112898307	0.56849	1.47346	8.83897	0.00337374	0.915558
chr1	115990613	115991113	0.803872	0.441278	8.83851	0.00337454	0.915558
chr10	10900158	10900658	-1.16904	-0.66657	8.83744	0.00337642	0.915558
chr15	47659253	47659753	1.55495	-1.26602	8.83236	0.00338537	0.915558
chr10	115025848	115026348	0.995116	-0.175157	8.82539	0.00339768	0.915558
chr14	21522559	21523059	1.18836	-0.603493	8.82396	0.0034002	0.915558
chr18	22674190	22674690	-0.920201	-0.00658896	8.82302	0.00340187	0.915558
chr18	11794210	11794710	1.53213	-1.23581	8.82147	0.00340461	0.915558
chr1	85958251	85958751	0.549988	1.50807	8.82075	0.00340589	0.915558
chr8	36693335	36693835	0.975986	-0.119826	8.82027	0.00340674	0.915558
chr3	148093461	148093961	-1.15186	-0.56268	8.81802	0.00341073	0.915558
chr12	102791635	102792135	1.59721	-1.3507	8.81404	0.00341781	0.915558
chr5	118813989	118814489	-1.15487	-0.645481	8.81334	0.00341906	0.915558
chr16	81818169	81818669	-1.04968	-0.369822	8.81254	0.0034205	0.915558
chr9	94093470	94093970	0.708322	0.793767	8.81174	0.00342192	0.915558
chr4	49296319	49296819	1.93305	-1.75517	8.81107	0.00342311	0.915558
chr2	102219680	102220180	-0.958105	-0.0124496	8.80836	0.00342794	0.915558
chr15	80206036	80206536	1.28219	-0.879232	8.80327	0.00343704	0.915558
chr15	83901873	83902373	0.527465	1.71349	8.79972	0.0034434	0.915558
chr7	124804647	124805147	1.12326	-0.548257	8.79909	0.00344454	0.915558
chr12	52795354	52795854	1.08741	-0.460605	8.79865	0.00344533	0.915558
chr1	104924414	104924914	1.42032	-1.05967	8.79484	0.00345218	0.915558
chr11	89800710	89801210	-0.937893	0.336719	8.79452	0.00345275	0.915558
chr5	92634861	92635361	0.744926	0.653279	8.79408	0.00345354	0.915558
chr13	51899580	51900080	-1.35656	-0.922942	8.79269	0.00345604	0.915558
chr8	25114068	25114568	1.41724	-1.12477	8.79065	0.00345972	0.915558
chr19	32674713	32675213	1.70074	-1.47853	8.79025	0.00346044	0.915558
chr7	118788209	118788709	-0.657638	1.00988	8.78862	0.00346337	0.915558
chr13	58274073	58274573	0.349255	2.84665	8.78403	0.00347167	0.915558
chr2	131876515	131877015	-0.680122	0.924576	8.78341	0.0034728	0.915558
chr8	87953472	87953972	-0.663886	1.00269	8.78289	0.00347373	0.915558
chr14	65922863	65923363	1.76977	-1.51894	8.78131	0.0034766	0.915558
chr2	74015068	74015568	0.675113	0.926699	8.78035	0.00347834	0.915558
chr1	34678020	34678520	0.851509	0.218189	8.77653	0.00348527	0.915558
chr7	56111746	56112246	-0.656225	1.3022	8.77641	0.00348549	0.915558
chr7	68140290	68140790	1.00634	-0.261616	8.7758	0.00348659	0.915558
chr17	11581616	11582116	1.42235	-1.04435	8.77468	0.00348862	0.915558
chr10	23210626	23211126	-1.33122	-0.987454	8.76647	0.00350359	0.915558
chr8	66678414	66678914	-1.71606	-1.49724	8.76254	0.00351078	0.915558
chr11	90806920	90807420	0.332862	3.00431	8.75772	0.00351961	0.915558
chr2	156518345	156518845	0.967594	-0.137715	8.75557	0.00352356	0.915558
chr14	59736954	59737454	-0.388944	2.66916	8.7555	0.00352368	0.915558
chr12	103195086	103195586	1.95471	-1.78752	8.75476	0.00352504	0.915558
chr10	88495422	88495922	-0.609167	1.46278	8.75173	0.00353062	0.915558
chr15	85464759	85465259	1.26077	-0.89214	8.75073	0.00353244	0.915558
chr12	89518513	89519013	-0.817024	0.7273	8.74931	0.00353508	0.915558
chr2	27872555	27873055	1.77915	-1.55938	8.74848	0.0035366	0.915558
chr8	8164114	8164614	-1.6687	-1.42141	8.74671	0.00353987	0.915558
chrX	37591961	37592461	-1.89655	-1.71511	8.74633	0.00354057	0.915558
chr1	37060980	37061480	1.41141	-1.03284	8.74582	0.00354151	0.915558
chr8	46036373	46036873	-1.21299	-0.764953	8.74558	0.00354195	0.915558
chr6	121467086	121467586	-0.86712	0.282197	8.7402	0.0035519	0.915558
chr1	113969154	113969654	2.07767	-1.84654	8.73951	0.00355318	0.915558
chr3	70021390	70021890	1.17311	-0.700722	8.73892	0.00355428	0.915558
chrX	167606225	167606725	-1.44885	-1.15807	8.7379	0.00355616	0.915558
chr1	189282406	189282906	-0.802849	0.407609	8.73734	0.0035572	0.915558
chr2	117970569	117971069	1.55795	-1.29571	8.73392	0.00356355	0.915558
chr15	49354950	49355450	1.25155	-0.800837	8.73373	0.00356391	0.915558
chr3	83098609	83099109	-0.244046	4.08778	8.73306	0.00356515	0.915558
chr14	14837754	14838254	-0.732682	0.804163	8.73265	0.00356592	0.915558
chr9	105138731	105139231	1.2192	-0.555101	8.7303	0.00357029	0.915558
chr5	66106956	66107456	1.27628	-0.920746	8.73023	0.00357041	0.915558
chr5	121272912	121273412	1.37694	-1.0834	8.72947	0.00357184	0.915558
chr17	36860726	36861226	-1.07595	-0.475737	8.72932	0.00357211	0.915558
chr5	100099741	100100241	-0.696959	0.984659	8.72836	0.00357389	0.915558
chr2	29920764	29921264	-0.509346	1.7736	8.72702	0.0035764	0.915558
chr12	78016206	78016706	-1.22328	-0.797335	8.72601	0.00357829	0.915558
chr7	101533872	101534372	-0.886008	0.187864	8.7256	0.00357905	0.915558
chrX	90434560	90435060	-1.22836	-0.823559	8.72542	0.00357937	0.915558
chr5	88634053	88634553	-1.45273	-1.14222	8.71756	0.00359408	0.918439
chrX	42718225	42718725	1.17365	-0.652698	8.70818	0.0036117	0.922056
chr9	12729384	12729884	1.46225	-1.12191	8.70454	0.00361857	0.922297
chr16	8559140	8559640	-2.38138	-2.05713	8.70401	0.00361958	0.922297
chr1	149332132	149332632	0.48003	1.95259	8.69669	0.00363342	0.924412
chrX	12996657	12997157	0.295379	3.36054	8.69595	0.00363484	0.924412
chr5	116446565	116447065	0.796971	0.498907	8.68843	0.00364911	0.92454
chr5	4308334	4308834	-0.289412	3.47563	8.68727	0.00365132	0.92454
chr12	99090073	99090573	0.958474	-0.103883	8.68321	0.00365907	0.92454
chr9	123540014	123540514	1.58675	-1.30143	8.68184	0.00366169	0.92454
chr4	154877780	154878280	-0.386359	2.60847	8.68127	0.00366277	0.92454
chr6	76007949	76008449	0.557053	1.50285	8.67979	0.00366561	0.92454
chr8	81378158	81378658	-1.00147	0.072291	8.67762	0.00366977	0.92454
chr8	33030993	33031493	-1.40138	-1.059	8.67752	0.00366996	0.92454
chr2	128324571	128325071	-0.903998	0.12305	8.67542	0.00367397	0.92454
chr1	107069163	107069663	1.13438	-0.62521	8.67435	0.00367602	0.92454
chr5	109929231	109929731	1.87493	-1.73426	8.67241	0.00367976	0.92454
chr5	48877968	48878468	-0.635268	1.0996	8.67186	0.00368081	0.92454
chr3	35681520	35682020	1.88996	-1.47795	8.67087	0.0036827	0.92454
chr3	151482822	151483322	0.630735	1.13917	8.6702	0.003684	0.92454
chr16	7469863	7470363	1.15833	-0.686889	8.66692	0.00369031	0.92456
chr3	141074997	141075497	-1.13585	-0.615613	8.66493	0.00369414	0.92456
chr14	61808193	61808693	1.08774	-0.430366	8.66412	0.00369571	0.92456
chr2	18947679	18948179	-0.915045	-0.0265636	8.66294	0.00369798	0.92456
chr7	65292609	65293109	1.33555	-1.00239	8.6582	0.00370714	0.925465
chr14	117692623	117693123	-1.76783	-1.52529	8.65525	0.00371285	0.925465
chr15	48502251	48502751	-0.776125	0.594762	8.6551	0.00371314	0.925465
chr6	112883635	112884135	-0.733688	0.840366	8.65388	0.00371551	0.925465
chr6	31078243	31078743	-0.707874	0.732221	8.64924	0.00372452	0.925881
chr3	50898210	50898710	1.84156	-1.65949	8.64763	0.00372765	0.925881
chr8	23964090	23964590	-0.493254	2.0325	8.64728	0.00372833	0.925881
chr18	46368197	46368697	0.928753	0.0614006	8.64477	0.00373323	0.925881
chr17	68399285	68399785	-1.40731	-1.10021	8.64347	0.00373576	0.925881
chr13	51370432	51370932	-0.926549	-0.0337808	8.63931	0.00374388	0.925881
chr4	49108316	49108816	0.70486	0.815133	8.63817	0.00374611	0.925881
chr19	17895429	17895929	-0.806961	0.421738	8.63699	0.00374843	0.925881
chr2	72046004	72046504	1.12388	-0.602117	8.63477	0.00375278	0.925881
chr17	66395992	66396916	-0.941304	-0.0963253	8.634	0.00375428	0.925881
chr4	78104288	78104788	1.83679	-1.67005	8.63203	0.00375814	0.925881
chr5	39221705	39222205	-0.880258	0.114113	8.6258	0.0037704	0.925881
chr5	99857329	99857829	1.51502	-1.23932	8.62141	0.00377904	0.925881
chr9	106944079	106944579	-1.42458	-1.16281	8.61853	0.00378475	0.925881
chr3	15238973	15239473	-1.17638	-0.737075	8.61774	0.00378629	0.925881
chr11	28896716	28897216	-0.911296	0.0444966	8.61498	0.00379176	0.925881
chr2	140965630	140966130	-1.15299	-0.626377	8.61446	0.0037928	0.925881
chr11	7016936	7017436	0.679215	0.917043	8.61392	0.00379387	0.925881
chr16	29297663	29298163	-0.508541	1.86352	8.61279	0.0037961	0.925881
chr4	91349419	91349919	-1.26246	-0.905542	8.61229	0.00379709	0.925881
chr2	172855947	172856447	-1.07327	-0.441194	8.61192	0.00379782	0.925881
chr11	37684395	37684895	0.87108	0.14997	8.61177	0.00379813	0.925881
chr10	114118772	114119272	0.929262	-0.0247507	8.60715	0.0038073	0.925881
chr5	150357958	150358458	1.17335	-0.708121	8.60704	0.00380753	0.925881
chr18	78019236	78019736	-0.502721	1.79061	8.60702	0.00380756	0.925881
chr2	169717242	169717742	-0.91599	0.0483746	8.60564	0.00381031	0.925881
chr5	4087156	4087656	-1.33824	-1.00486	8.60402	0.00381354	0.925881
chr10	15402803	15403303	0.880538	0.080013	8.60347	0.00381464	0.925881
chr14	121199670	121200170	1.2834	-0.890558	8.59553	0.00383048	0.925973
chr5	36602053	36602553	-0.836196	0.241485	8.59203	0.0038375	0.925973
chr9	62491519	62492019	0.695049	0.869945	8.59028	0.00384102	0.925973
chr6	47748244	47748744	-0.355628	2.90757	8.58465	0.00385233	0.925973
chr9	33360901	33361401	1.1136	-0.573589	8.58024	0.00386122	0.925973
chr10	119094829	119095329	1.38311	-1.07227	8.57928	0.00386314	0.925973
chr14	9619715	9620215	-1.03567	-0.338975	8.57621	0.00386935	0.925973
chr16	38958732	38959232	0.317853	3.08011	8.57477	0.00387226	0.925973
chr9	61505758	61506258	-0.629261	1.20594	8.57167	0.00387854	0.925973
chr2	31952249	31952749	0.76027	0.538592	8.57148	0.00387893	0.925973
chr14	100727727	100728613	-1.13793	-0.500105	8.57107	0.00387977	0.925973
chr15	80822272	80822772	0.896066	0.0500671	8.56975	0.00388244	0.925973
chr10	60932804	60933304	0.859925	0.19087	8.56611	0.00388984	0.925973
chr12	65241687	65242187	0.837224	0.271585	8.56586	0.00389034	0.925973
chr1	95445249	95445749	-1.20579	-0.753261	8.56541	0.00389126	0.925973
chr2	39157918	39158418	1.23977	-0.790167	8.56461	0.00389288	0.925973
chr19	20302615	20303115	-1.34822	-1.05163	8.56229	0.0038976	0.925973
chr3	33905295	33905795	0.252557	3.98959	8.55856	0.00390521	0.925973
chr13	51793392	51793892	0.360881	2.73489	8.55801	0.00390633	0.925973
chr3	145863822	145864322	0.832108	0.25003	8.55596	0.00391052	0.925973
chr1	167115146	167115646	1.59302	-1.29936	8.55547	0.00391153	0.925973
chr2	54591184	54591684	-1.20454	-0.686233	8.55436	0.00391381	0.925973
chr18	22453316	22453816	1.07148	-0.464146	8.55269	0.00391723	0.925973
chr13	99866866	99867366	-0.667884	1.10536	8.55221	0.0039182	0.925973
chr14	77663416	77663916	-1.10314	-0.371145	8.55173	0.00391919	0.925973
chr4	9396577	9397077	-1.44431	-1.15861	8.54803	0.00392677	0.925973
chr7	96535683	96536183	-1.79749	-1.62759	8.5455	0.00393197	0.925973
chr5	3784737	3785237	-1.13846	-0.634208	8.54534	0.0039323	0.925973
chrX	170018495	170018995	-0.898547	0.112697	8.54463	0.00393377	0.925973
chr2	162025391	162025891	0.912049	-0.0248778	8.53988	0.00394355	0.925973
chr5	115820261	115820761	1.0324	-0.374925	8.53967	0.00394397	0.925973
chr5	27543957	27544457	-1.03372	-0.393676	8.5364	0.00395072	0.925973
chr2	153778930	153779430	0.658988	0.9411	8.53441	0.00395485	0.925973
chr4	135839191	135839691	-0.640873	1.05257	8.53257	0.00395865	0.925973
chr1	64214333	64215330	-0.732986	0.620094	8.5304	0.00396314	0.925973
chr5	54115871	54116371	1.21891	-0.772676	8.52858	0.00396691	0.925973
chr15	11200738	11201238	1.16007	-0.650754	8.52752	0.00396912	0.925973
chr14	48330880	48331380	0.585934	1.30809	8.52696	0.00397028	0.925973
chr3	9520279	9520779	-0.40836	2.38198	8.52669	0.00397084	0.925973
chr15	10599317	10599817	0.697954	0.784944	8.52663	0.00397096	0.925973
chr17	52642781	52643281	-0.781308	0.445894	8.5265	0.00397124	0.925973
chr15	101652873	101653373	-1.31624	-0.964872	8.52392	0.00397659	0.925973
chr18	33042389	33042889	1.93882	-1.76946	8.52238	0.0039798	0.925973
chr6	82541560	82542060	-0.664838	1.04659	8.52198	0.00398064	0.925973
chr7	79481170	79481670	-1.62967	-1.34263	8.52132	0.00398201	0.925973
chr12	15680738	15681238	-1.03267	-0.385552	8.5201	0.00398456	0.925973
chr7	46816347	46816847	1.4863	-1.22818	8.51878	0.00398731	0.925973
chr13	99528322	99528822	-0.981641	-0.20921	8.5129	0.00399959	0.925973
chr16	24747865	24748365	1.51962	-1.17451	8.51022	0.0040052	0.925973
chr13	81053472	81053972	1.64913	-1.46293	8.50904	0.00400766	0.925973
chrX	139933409	139933909	1.1859	-0.785817	8.50599	0.00401408	0.925973
chr2	132131214	132131714	-1.15977	-0.689627	8.50478	0.00401662	0.925973
chr10	64250090	64250590	0.620526	1.16503	8.50136	0.00402381	0.925973
chr1	114493609	114494109	1.83559	-1.64536	8.501	0.00402457	0.925973
chr8	11530288	11530788	1.01781	-0.387106	8.4994	0.00402793	0.925973
chr14	25377840	25378340	-0.280247	3.52249	8.49669	0.00403365	0.925973
chr1	88510444	88510944	1.46817	-1.15801	8.49409	0.00403914	0.925973
chr14	36911656	36912600	-0.941333	-0.0596065	8.49393	0.00403948	0.925973
chr18	82725864	82726364	0.873723	0.170074	8.49084	0.00404602	0.925973
chr6	37762788	37763288	-1.66678	-1.47522	8.48924	0.00404942	0.925973
chr5	107294243	107294743	-1.11552	-0.569423	8.48608	0.00405611	0.925973
chr12	69447776	69448276	1.27422	-0.911058	8.48508	0.00405824	0.925973
chr2	13621899	13622399	1.54033	-1.28198	8.48449	0.00405948	0.925973
chr14	25212825	25213325	-0.743396	0.598439	8.48426	0.00405997	0.925973
chr15	66314082	66314582	1.05485	-0.469831	8.48316	0.00406232	0.925973
chrX	99326104	99326604	-1.442	-1.16717	8.48269	0.00406331	0.925973
chr5	139970243	139970743	-0.67903	0.853776	8.48179	0.00406523	0.925973
chr11	110373965	110374465	0.904653	0.0319621	8.4802	0.00406861	0.925973
chr1	152624996	152625496	-0.489123	1.86317	8.4782	0.00407287	0.925973
chr2	19327898	19328398	-1.26658	-0.933046	8.47598	0.00407761	0.925973
chr12	8743667	8744167	-0.707027	0.740379	8.47593	0.00407772	0.925973
chr12	109615349	109615849	0.474325	1.92274	8.47476	0.00408022	0.925973
chr1	23351711	23352211	-0.977158	-0.21703	8.4745	0.00408077	0.925973
chr11	21646274	21646774	1.09356	-0.466939	8.47407	0.00408168	0.925973
chr1	89873350	89873850	1.11686	-0.537966	8.47358	0.00408274	0.925973
chrX	169997241	169997741	-0.309079	3.69673	8.47198	0.00408615	0.925973
chr5	62950741	62951241	-0.62142	1.11377	8.47102	0.0040882	0.925973
chr17	31535756	31536256	0.662741	0.933642	8.4701	0.00409018	0.925973
chr2	117935911	117936411	-1.23424	-0.849991	8.46676	0.00409732	0.925973
chr14	21372217	21373160	-0.613078	1.25249	8.46647	0.00409796	0.925973
chr16	5439600	5440100	-0.697424	0.776045	8.46551	0.00410002	0.925973
chr10	14723759	14724259	1.29752	-0.898836	8.46139	0.00410887	0.925973
chr9	47936842	47937342	-1.02413	-0.333244	8.4575	0.00411725	0.925973
chr10	82723542	82724042	1.34426	-1.03337	8.45533	0.00412192	0.925973
chr4	53911740	53912240	0.738575	0.766072	8.45181	0.00412953	0.925973
chr7	35764389	35764889	-1.26588	-0.879544	8.4502	0.00413302	0.925973
chr17	31555455	31555955	-1.08654	-0.526874	8.4451	0.00414407	0.925973
chr9	85653743	85654243	-0.925351	0.00503389	8.44499	0.00414431	0.925973
chr14	60741436	60741936	0.846541	0.173032	8.44409	0.00414626	0.925973
chr14	78248581	78249081	-1.61048	-1.37168	8.44168	0.00415149	0.925973
chr13	93921344	93921844	-1.25726	-0.618084	8.44061	0.00415381	0.925973
chr14	11501713	11502213	-1.01448	-0.231708	8.43806	0.00415936	0.925973
chr10	95045304	95045804	-0.917441	-0.0440162	8.43764	0.00416029	0.925973
chr11	105766584	105767084	1.40321	-1.09708	8.43593	0.00416401	0.925973
chr14	86019252	86019752	0.616167	1.53091	8.43575	0.00416441	0.925973
chr1	13225328	13225828	-1.42906	-1.1296	8.43536	0.00416526	0.925973
chr17	55441923	55442423	0.740908	0.639374	8.43282	0.0041708	0.925973
chr7	63984088	63984588	-1.42267	-1.14192	8.43113	0.00417449	0.925973
chr16	9532728	9533228	1.19018	-0.772235	8.42737	0.00418273	0.925973
chr5	54185976	54186476	0.888005	0.0569647	8.42651	0.00418461	0.925973
chr19	41898771	41899271	0.876828	0.0875286	8.4258	0.00418617	0.925973
chr2	153494231	153494731	0.622395	1.10935	8.42525	0.00418736	0.925973
chr7	77149720	77150220	0.301147	3.2403	8.42208	0.00419433	0.925973
chr5	131098686	131099186	-1.44852	-1.16609	8.41996	0.00419898	0.925973
chr12	17132332	17132832	0.938793	-0.112035	8.41747	0.00420447	0.925973
chr11	78358276	78358776	1.01151	-0.310395	8.41614	0.0042074	0.925973
chr16	67001479	67002340	1.14004	-0.64813	8.41243	0.00421559	0.925973
chr6	96505738	96506238	-1.18229	-0.639292	8.41152	0.0042176	0.925973
chr2	173811774	173812274	1.38918	-1.13983	8.40995	0.00422107	0.925973
chr2	119908004	119908504	-1.47711	-1.22643	8.40785	0.0042257	0.925973
chr10	35800986	35801486	1.61658	-1.42029	8.40637	0.00422899	0.925973
chr12	102180646	102181146	0.884334	0.0430879	8.40606	0.00422967	0.925973
chr17	24116081	24116581	-0.437755	2.16898	8.40582	0.00423021	0.925973
chr2	118755966	118756466	1.23363	-0.87632	8.40476	0.00423256	0.925973
chr6	108928084	108928584	1.33103	-1.04952	8.40472	0.00423265	0.925973
chr12	97436689	97437189	-1.0622	-0.500641	8.40255	0.00423746	0.925973
chr16	49288163	49288663	-0.564996	1.46347	8.40153	0.00423974	0.925973
chrX	72335276	72335776	0.626705	1.13708	8.39804	0.00424749	0.925973
chr9	8729108	8729608	-1.33384	-0.943585	8.39483	0.00425465	0.925973
chr17	76142083	76142583	-1.59662	-1.24202	8.39458	0.00425521	0.925973
chr4	108907412	108907912	-0.848325	0.243559	8.39448	0.00425543	0.925973
chr14	117918696	117919196	0.441445	2.17097	8.38998	0.00426547	0.925973
chr4	59614916	59615416	-0.88146	0.0510346	8.38918	0.00426725	0.925973
chr2	59303376	59303876	0.912902	-0.0103019	8.38526	0.00427603	0.925973
chr6	119916315	119916815	-1.37667	-1.04591	8.38453	0.00427766	0.925973
chr1	79946805	79947305	-1.04345	-0.477411	8.3833	0.00428044	0.925973
chr8	55012152	55012652	1.10981	-0.60998	8.38126	0.004285	0.925973
chr11	36220368	36220868	0.617703	1.17899	8.38094	0.00428574	0.925973
chr3	157131292	157131792	-1.12569	-0.628225	8.38	0.00428784	0.925973
chr4	143136647	143137147	-1.29367	-0.89887	8.37728	0.00429396	0.925973
chr10	122245425	122245925	-1.12213	-0.611744	8.37619	0.0042964	0.925973
chr16	34340447	34340947	-0.889737	0.00549439	8.37605	0.00429672	0.925973
chr1	182588928	182589428	0.277877	3.74105	8.37494	0.00429922	0.925973
chr16	90113575	90114075	0.981741	-0.287005	8.37244	0.00430486	0.925973
chr2	150962895	150963395	-0.701115	0.863877	8.37072	0.00430875	0.925973
chrX	73808530	73809030	-0.973669	-0.256816	8.3681	0.00431467	0.925973
chr6	39986282	39986782	-0.505871	1.82696	8.36236	0.00432766	0.925973
chr2	61476567	61477067	-0.877328	0.179122	8.36201	0.00432846	0.925973
chr8	121390524	121391024	1.27721	-0.957606	8.35929	0.00433465	0.925973
chr6	55230157	55230657	-0.833281	0.266333	8.3552	0.00434395	0.925973
chr11	57233861	57234361	-1.13186	-0.627697	8.35508	0.00434423	0.925973
chr7	128904684	128905184	-1.39085	-1.10053	8.35308	0.00434878	0.925973
chr3	115856514	115857014	0.742389	0.577398	8.35245	0.00435021	0.925973
chr1	149742379	149742879	1.6409	-1.42183	8.35074	0.00435413	0.925973
chr1	176755112	176755612	0.843901	0.148234	8.35047	0.00435475	0.925973
chr3	110451382	110451882	1.7129	-1.47862	8.34846	0.00435933	0.925973
chr2	31262961	31263461	0.571269	1.33172	8.348	0.00436039	0.925973
chr9	63648976	63649476	-0.499917	1.73313	8.34747	0.00436158	0.925973
chr9	58060315	58060815	-0.573079	1.33121	8.3446	0.00436816	0.925973
chr10	114843639	114844139	1.81437	-1.64671	8.34414	0.00436923	0.925973
chr6	49867367	49867867	-0.633585	1.03214	8.34289	0.00437208	0.925973
chr11	113512959	113513459	-1.04401	-0.473122	8.34274	0.00437243	0.925973
chr1	178827188	178827688	-1.105	-0.612578	8.34114	0.00437609	0.925973
chr10	3397975	3398475	0.763328	0.478782	8.33985	0.00437905	0.925973
chr4	68782339	68782839	0.417409	2.28462	8.33978	0.00437921	0.925973
chr14	122932591	122933091	-1.28768	-0.955439	8.33898	0.00438105	0.925973
chr2	140242920	140243420	0.667089	0.913408	8.33766	0.00438409	0.925973
chr8	7948742	7949242	1.03399	-0.426504	8.33621	0.00438743	0.925973
chr5	18253632	18254132	1.1465	-0.545414	8.33566	0.0043887	0.925973
chr2	54320075	54320575	0.479302	1.91211	8.33558	0.00438888	0.925973
chr12	51777293	51777793	1.19533	-0.763427	8.33384	0.00439288	0.925973
chr1	61316233	61316733	0.526956	1.58783	8.33215	0.00439678	0.925973
chrX	107508399	107508899	-1.56549	-1.32363	8.33015	0.0044014	0.925973
chr17	56407684	56408184	-0.726052	0.668086	8.32943	0.00440306	0.925973
chr2	169820419	169820919	0.88699	0.0490554	8.32665	0.00440948	0.925973
chr2	67822229	67822729	-0.646394	1.03346	8.32598	0.00441104	0.925973
chr4	153690850	153691350	-0.994961	-0.268717	8.32461	0.00441421	0.925973
chr2	48788870	48789370	-0.750661	0.56382	8.32444	0.0044146	0.925973
chr3	19406368	19406868	0.402386	2.36569	8.32345	0.0044169	0.925973
chr11	54050059	54050559	-0.97091	-0.2249	8.32298	0.00441798	0.925973
chr16	57567673	57568173	1.69781	-1.53961	8.32142	0.00442161	0.925973
chr14	117059265	117059765	0.999281	-0.326076	8.32118	0.00442216	0.925973
chr1	186465374	186465874	-1.32162	-0.996447	8.31454	0.00443758	0.925973
chr6	32434054	32434554	-0.853626	0.128058	8.31314	0.00444084	0.925973
chr3	101577341	101577841	-0.501062	1.77252	8.30653	0.00445627	0.925973
chr13	26914644	26915144	-1.68718	-1.46679	8.3049	0.0044601	0.925973
chr1	26507743	26508243	-0.917898	-0.0970773	8.30473	0.00446049	0.925973
chr17	41871142	41871642	0.862952	0.0818586	8.30118	0.0044688	0.925973
chr17	8633513	8634013	-0.912225	0.306421	8.29953	0.00447267	0.925973
chr12	44492699	44493199	0.498677	1.80558	8.29877	0.00447447	0.925973
chr14	13947913	13948413	-0.744506	0.921201	8.29761	0.00447719	0.925973
chr16	4179601	4180101	-1.25301	-0.927406	8.29658	0.0044796	0.925973
chr11	31850442	31850942	-0.764567	0.618486	8.29623	0.00448042	0.925973
chr2	119817008	119817508	0.718566	0.677646	8.29217	0.00448998	0.925973
chr17	46464375	46464875	-1.10256	-0.597567	8.2904	0.00449416	0.925973
chr19	41598434	41598934	-0.927303	-0.14177	8.28939	0.00449655	0.925973
chr1	112453402	112453902	1.09011	-0.56722	8.28907	0.00449731	0.925973
chr6	22940488	22940988	-0.639432	1.01884	8.28783	0.00450023	0.925973
chr1	36834545	36835045	-0.836831	0.355421	8.28621	0.00450406	0.925973
chr10	62838496	62838996	-1.47632	-1.21772	8.28458	0.00450791	0.925973
chr17	49062577	49063077	-1.06584	-0.511366	8.28357	0.00451029	0.925973
chr16	66987759	66988259	1.40441	-1.12266	8.28344	0.00451061	0.925973
chr7	87494204	87494704	-0.423367	2.24442	8.28243	0.004513	0.925973
chr12	41649964	41650464	0.461673	2.01773	8.28163	0.0045149	0.925973
chr12	116923422	116923922	-0.918345	-0.107614	8.27906	0.004521	0.925973
chr1	21101172	21101672	-1.17383	-0.675686	8.27825	0.00452292	0.925973
chr7	50688712	50689212	-0.786118	0.425929	8.27549	0.00452948	0.925973
chr11	36009284	36009784	0.802196	0.470424	8.27084	0.00454053	0.925973
chr8	96493643	96494143	-0.775206	0.420114	8.26794	0.00454746	0.925973
chr1	70145654	70146154	-0.820277	0.260263	8.26557	0.00455312	0.925973
chr13	69767626	69768621	0.874607	0.0806947	8.26382	0.00455731	0.925973
chr15	92223981	92224481	1.53643	-1.3339	8.2627	0.00455998	0.925973
chr2	79982933	79983433	-0.721137	0.771688	8.26261	0.00456021	0.925973
chr16	32063822	32064322	-0.640149	0.987095	8.26216	0.00456129	0.925973
chr16	89897910	89898410	-0.619015	1.1009	8.26033	0.00456568	0.925973
chr6	146660548	146661048	1.16935	-0.775355	8.26023	0.00456591	0.925973
chr1	79179811	79180311	-0.511915	1.73755	8.25985	0.00456683	0.925973
chr6	128575495	128575995	-1.16836	-0.708191	8.25982	0.00456689	0.925973
chr14	77029578	77030078	-1.08175	-0.580044	8.25738	0.00457276	0.925973
chr1	64719961	64720461	1.34194	-1.05086	8.25609	0.00457584	0.925973
chr18	80436407	80436907	-1.18013	-0.790481	8.25558	0.00457707	0.925973
chr14	73237231	73237731	-1.15835	-0.712077	8.25508	0.00457827	0.925973
chr2	92850201	92850701	-1.09452	-0.611331	8.25455	0.00457955	0.925973
chr4	21417390	21417890	1.17122	-0.661935	8.25134	0.00458727	0.925973
chr2	77028816	77029316	-1.49728	-1.26936	8.25118	0.00458767	0.925973
chr7	36935113	36935613	0.89696	-0.0152067	8.25028	0.00458983	0.925973
chr5	16309532	16310032	-0.618053	1.12601	8.24868	0.00459369	0.925973
chr2	65182718	65183218	-0.315579	3.07758	8.24472	0.00460325	0.925973
chr7	91389348	91389848	-0.88503	0.0579993	8.24387	0.00460531	0.925973
chr8	28704857	28705357	0.324992	3.04356	8.24156	0.0046109	0.925973
chr11	85780217	85780717	-1.73348	-1.61065	8.24076	0.00461284	0.925973
chr11	55022914	55023414	-0.477446	1.86451	8.24064	0.00461314	0.925973
chr8	12824453	12824953	0.841476	0.158375	8.24046	0.00461356	0.925973
chr1	72566986	72567486	-0.791308	0.384174	8.24014	0.00461434	0.925973
chr7	25439790	25440290	-0.955206	-0.231409	8.23987	0.004615	0.925973
chr2	53488250	53488750	0.314898	3.21736	8.23713	0.00462164	0.925973
chr9	22539736	22540236	1.36652	-1.05951	8.23574	0.00462502	0.925973
chr2	130832541	130833041	1.0717	-0.551765	8.2333	0.00463095	0.925973
chr2	158379658	158380158	-0.389513	2.45422	8.2326	0.00463266	0.925973
chr2	31216466	31216966	-0.506069	1.79662	8.23182	0.00463455	0.925973
chr15	27466319	27466819	0.297279	3.23396	8.23074	0.00463718	0.925973
chr1	7347523	7348023	1.19427	-0.835164	8.23073	0.0046372	0.925973
chr4	130060881	130061381	-0.545571	1.44212	8.22725	0.0046457	0.925973
chr9	49685547	49686047	-0.897527	-0.00457019	8.22707	0.00464614	0.925973
chr17	6305702	6306202	0.93309	-0.144545	8.22607	0.00464858	0.925973
chr9	87139403	87139903	0.811271	0.293327	8.22595	0.00464886	0.925973
chrX	93654580	93655080	-0.996061	-0.261067	8.22366	0.00465445	0.925973
chr18	53377419	53377919	1.42647	-1.17847	8.2236	0.00465461	0.925973
chrX	96573155	96573655	1.27515	-0.874684	8.22161	0.00465947	0.925973
chr13	93698752	93699252	1.41712	-1.1568	8.22122	0.00466043	0.925973
chr10	12424283	12424783	1.14356	-0.715041	8.22108	0.00466076	0.925973
chr1	169093509	169094009	0.851578	0.146905	8.21756	0.0046694	0.925973
chr6	121282737	121283237	1.96877	-1.82434	8.21694	0.00467092	0.925973
chr6	47225359	47225859	-1.52197	-1.23093	8.2166	0.00467176	0.925973
chr4	150938113	150938613	1.17344	-0.716942	8.21582	0.00467368	0.925973
chr11	101505244	101505744	-1.06133	-0.472777	8.21504	0.00467559	0.925973
chr1	129378251	129378751	-0.597197	1.2372	8.21481	0.00467616	0.925973
chr4	18147630	18148130	-0.747177	0.57632	8.2127	0.00468134	0.925973
chr18	62518370	62518870	-1.26364	-0.900424	8.21188	0.00468336	0.925973
chr9	108065350	108065850	-0.539641	1.53116	8.2053	0.00469959	0.925973
chrX	52296555	52297055	0.986484	-0.261219	8.20439	0.00470183	0.925973
chr13	6590561	6591061	-0.33885	3.08652	8.20433	0.00470198	0.925973
chr1	87988357	87988857	-1.14784	-0.73036	8.20414	0.00470245	0.925973
chr14	14842654	14843154	0.966917	-0.249724	8.20396	0.00470288	0.925973
chr7	121141193	121141693	1.70714	-1.52919	8.20315	0.00470491	0.925973
chr5	113155081	113155581	-0.599922	1.21453	8.20266	0.00470611	0.925973
chr5	76383548	76384048	0.944271	-0.189424	8.20074	0.00471085	0.92622
chr6	40058360	40058860	1.02524	-0.418968	8.1927	0.0047308	0.929455
chr4	11312098	11312598	-0.735054	0.675311	8.18818	0.00474206	0.930981
chr19	19358358	19358858	-1.68154	-1.34786	8.18615	0.00474714	0.93129
chr18	54990989	54991489	0.466927	1.94096	8.1835	0.00475375	0.931447
chr8	59478053	59478553	1.11555	-0.65397	8.18302	0.00475494	0.931447
chrX	8918084	8918584	0.654888	0.934649	8.18094	0.00476015	0.931781
chr5	116831176	116831676	-0.750025	0.537707	8.179	0.004765	0.932044
chrX	169006179	169006679	1.51962	-1.26251	8.17698	0.00477008	0.932352
chr11	100471232	100471732	0.646829	0.967182	8.1754	0.00477403	0.932439
chr1	20139677	20140177	1.49128	-1.2792	8.17017	0.00478718	0.933818
chr12	27502359	27502859	0.833621	0.222345	8.1698	0.00478811	0.933818
chr14	118151883	118152383	-0.913959	-0.0723058	8.16806	0.0047925	0.933989
chr2	44461904	44462404	-0.721375	0.692782	8.1661	0.00479745	0.934269
chr7	84117636	84118136	-0.910746	-0.0596347	8.16436	0.00480184	0.93444
chr18	45543573	45544073	1.17211	-0.776245	8.16045	0.0048117	0.935275
chr12	12615482	12615982	-0.359986	2.7045	8.15962	0.00481381	0.935275
chr15	29045107	29045607	0.316948	3.31835	8.15825	0.00481728	0.935275
chr6	15415039	15415539	1.54155	-1.33485	8.15577	0.00482357	0.935275
chr3	89541432	89541932	0.986701	-0.289023	8.15478	0.00482607	0.935275
chr2	124522282	124522782	1.35927	-1.04552	8.15433	0.00482722	0.935275
chr16	93854782	93855282	-2.07548	-1.86343	8.14728	0.00484516	0.935524
chr5	122622237	122622737	1.34525	-1.052	8.14547	0.00484977	0.935524
chr9	116337555	116338055	-0.500262	1.69357	8.13938	0.00486534	0.935524
chr11	97899758	97900258	-0.45812	1.963	8.13927	0.00486561	0.935524
chr18	23625384	23625884	-0.677823	0.848473	8.13785	0.00486926	0.935524
chr2	163221138	163221638	1.105	-0.605573	8.13529	0.0048758	0.935524
chr5	136555688	136556188	1.33854	-1.07429	8.13493	0.00487675	0.935524
chr5	73911924	73912424	-1.30544	-1.03848	8.13377	0.00487971	0.935524
chr18	14841370	14841870	-1.045	-0.497378	8.13286	0.00488206	0.935524
chr4	48252594	48253094	-1.48638	-1.24609	8.13176	0.00488489	0.935524
chr1	73175169	73175669	-0.567666	1.55111	8.13045	0.00488825	0.935524
chr13	3744033	3744533	1.01597	-0.352402	8.12919	0.00489149	0.935524
chr1	3441456	3441956	-0.615462	1.33214	8.12845	0.00489339	0.935524
chr7	117853531	117854031	-0.509598	1.68373	8.12694	0.00489728	0.935524
chr7	113347198	113347698	0.318151	2.98352	8.12678	0.00489769	0.935524
chr4	70400521	70401021	0.805291	0.312243	8.12613	0.00489936	0.935524
chr7	64562047	64562547	0.784445	0.340294	8.12599	0.00489973	0.935524
chr14	48303152	48303652	0.687602	0.828768	8.12594	0.00489986	0.935524
chr3	68793877	68794377	0.462594	1.94915	8.12201	0.00491002	0.935524
chr7	91872815	91873315	1.68487	-1.52817	8.12132	0.00491178	0.935524
chr3	154082875	154083375	-0.89794	0.0295049	8.1197	0.00491597	0.935524
chr11	66183774	66184274	1.80925	-1.7055	8.11867	0.00491865	0.935524
chr12	89181114	89181614	0.859111	0.0441568	8.11837	0.00491942	0.935524
chr11	14437973	14438473	1.00862	-0.398875	8.1149	0.0049284	0.935524
chr8	104395558	104396058	0.351059	2.75229	8.11446	0.00492955	0.935524
chr9	100030693	100031193	-0.960391	-0.276479	8.1135	0.00493204	0.935524
chr5	70337564	70338064	-1.61293	-1.18528	8.11289	0.00493364	0.935524
chr6	110778621	110779121	-1.27481	-0.945482	8.11285	0.00493372	0.935524
chr15	20282522	20283022	-0.74859	0.516235	8.11285	0.00493373	0.935524
chr7	98977078	98977578	-0.9455	-0.242063	8.1121	0.00493568	0.935524
chr6	111094759	111095259	-1.53592	-1.35371	8.11139	0.00493753	0.935524
chr3	131586754	131587556	0.967519	-0.243548	8.10941	0.00494268	0.935613
chr1	162837287	162837787	1.04428	-0.490562	8.10763	0.00494729	0.935613
chr4	20790939	20791439	1.04254	-0.47962	8.10467	0.00495502	0.935613
chr15	102421378	102421878	-0.635913	0.966335	8.10443	0.00495565	0.935613
chrX	14609475	14609975	-1.02873	-0.465641	8.10196	0.00496208	0.935613
chr19	42657752	42658252	0.909934	-0.0867936	8.10104	0.00496448	0.935613
chr4	64028982	64029482	-1.43913	-1.2242	8.09905	0.0049697	0.935613
chr12	95719471	95720173	-1.21706	-0.877491	8.09555	0.00497887	0.935613
chr11	74655888	74656388	-0.915087	-0.0703901	8.095	0.0049803	0.935613
chr15	12222852	12223352	-1.0481	-0.161748	8.09452	0.00498157	0.935613
chr13	19504994	19505494	1.06291	-0.525236	8.09388	0.00498324	0.935613
chr7	96051654	96052154	-0.909246	-0.102933	8.09292	0.00498577	0.935613
chr14	123582527	123583027	-1.48095	-1.23918	8.09196	0.00498828	0.935613
chr7	69239629	69240129	1.42488	-1.14278	8.08913	0.00499571	0.935613
chrX	53107165	53107665	1.83035	-1.72524	8.08823	0.00499808	0.935613
chr5	100315553	100316053	-1.26594	-0.960022	8.0875	0.00500001	0.935613
chr15	5528611	5529111	0.569623	1.32149	8.08608	0.00500376	0.935613
chr7	121085253	121085753	-0.445125	2.33034	8.08549	0.00500531	0.935613
chr17	79520239	79520739	1.42061	-1.21516	8.08471	0.00500735	0.935613
chr17	35241205	35241705	0.209181	4.51725	8.08434	0.00500834	0.935613
chr19	40530123	40530623	-0.847713	0.102029	8.08166	0.00501541	0.93566
chr6	114334584	114335084	-1.43819	-1.18749	8.07832	0.00502423	0.93566
chr15	94984617	94985117	1.35241	-1.06745	8.07719	0.00502723	0.93566
chr1	105235366	105235866	1.76947	-1.64447	8.07689	0.00502801	0.93566
chr1	90980554	90981054	0.552545	1.48444	8.07633	0.00502951	0.93566
chr18	33158538	33159038	-0.986896	-0.315441	8.07496	0.00503314	0.93566
chr1	193512005	193512505	0.876416	0.0127771	8.07384	0.0050361	0.93566
chr5	102041032	102041532	0.575003	1.36754	8.07041	0.00504521	0.93566
chr5	13318714	13319214	-1.18176	-0.751279	8.06857	0.00505009	0.93566
chr8	48908062	48908562	-0.996271	-0.334669	8.06853	0.0050502	0.93566
chr8	77826204	77826704	-0.681332	0.814441	8.06847	0.00505037	0.93566
chr1	81158012	81158512	-0.578136	1.80593	8.06489	0.00505989	0.93566
chr5	120702901	120703401	1.00264	-0.375202	8.06467	0.00506049	0.93566
chr2	7626649	7627149	-0.400965	2.44101	8.06403	0.00506218	0.93566
chr17	3913815	3914315	1.54016	-1.27235	8.06379	0.00506282	0.93566
chr9	120260855	120261355	-1.46132	-1.13824	8.06215	0.00506721	0.93566
chr4	55915892	55916392	-1.17852	-0.714754	8.05949	0.00507429	0.93566
chr2	60712074	60712574	-1.36642	-1.10037	8.05804	0.00507817	0.93566
chr4	133431561	133432061	-0.705064	0.825704	8.05637	0.00508267	0.93566
chr13	107059984	107060484	-1.33281	-1.08302	8.05532	0.00508547	0.93566
chr10	12019099	12019599	0.35706	2.63401	8.05358	0.00509013	0.93566
chr1	60645108	60645608	0.751183	0.497117	8.05273	0.00509242	0.93566
chr11	49259776	49260276	-0.591835	1.26361	8.05064	0.00509802	0.93566
chr2	127520016	127520516	-0.793109	0.392564	8.0505	0.00509841	0.93566
chr15	43971613	43972113	-1.7297	-1.58466	8.05012	0.00509942	0.93566
chr2	173266356	173266856	-1.224	-0.877523	8.04952	0.00510104	0.93566
chr5	66898985	66899485	-0.52359	1.57441	8.04799	0.00510514	0.93566
chr17	12133910	12134410	-1.09122	-0.549377	8.04651	0.00510913	0.93566
chr14	78383238	78383738	-0.593836	1.25084	8.04138	0.00512295	0.93566
chr3	66985516	66986016	0.362113	2.62528	8.04039	0.00512562	0.93566
chr18	32280662	32281162	1.29154	-0.999563	8.04017	0.00512623	0.93566
chr5	141711984	141712484	-0.888938	-0.0435109	8.03954	0.00512791	0.93566
chr15	41387179	41387679	0.729233	0.555488	8.03843	0.00513093	0.93566
chr1	57666544	57667044	1.65844	-1.4554	8.03596	0.0051376	0.93566
chr1	155647440	155647940	-0.824176	0.351821	8.03518	0.00513972	0.93566
chr14	27349050	27349550	1.48898	-1.28735	8.03452	0.0051415	0.93566
chr14	18607911	18608411	1.47707	-1.25461	8.03331	0.00514477	0.93566
chr16	74760999	74761499	1.22459	-0.918594	8.0323	0.00514751	0.93566
chr5	37525136	37525636	-0.754724	0.524043	8.03203	0.00514825	0.93566
chr2	133090767	133091267	-1.2796	-0.952748	8.03165	0.00514928	0.93566
chr1	12939128	12939628	-1.0386	-0.423841	8.03002	0.0051537	0.935825
chr4	4347035	4347535	-1.04797	-0.457907	8.02369	0.00517092	0.937039
chr1	158390769	158391269	0.815738	0.203901	8.01972	0.00518177	0.937039
chr13	106829977	106830477	1.92632	-1.87189	8.01937	0.00518271	0.937039
chr17	11713659	11714159	-1.07758	-0.562897	8.01807	0.00518626	0.937039
chr4	105030056	105030556	-1.03074	-0.43798	8.01761	0.00518753	0.937039
chr10	105708924	105709424	0.851866	0.157211	8.01422	0.00519681	0.937039
chr3	107501856	107502356	-0.440372	2.11995	8.01383	0.00519788	0.937039
chr5	117869986	117870486	-1.21524	-0.817765	8.01156	0.0052041	0.937039
chr5	121688673	121689173	-1.03724	-0.450538	8.00863	0.00521213	0.937039
chr2	129841790	129842290	1.29032	-1.02645	8.00674	0.00521734	0.937039
chr7	100816713	100817213	-1.03007	-0.407282	8.00559	0.00522049	0.937039
chr12	116202531	116203031	-0.569817	1.30978	8.00497	0.00522221	0.937039
chr17	89189829	89190329	-0.946908	-0.1733	8.00409	0.00522464	0.937039
chr13	14501525	14502025	1.33823	-1.10514	8.0035	0.00522626	0.937039
chr17	30517140	30517640	-1.1764	-0.793393	7.99634	0.00524601	0.937039
chr16	39295401	39295901	1.64183	-1.48036	7.99582	0.00524746	0.937039
chr2	17801591	17802091	-0.921011	-0.0985909	7.99562	0.00524802	0.937039
chr2	5735994	5736494	0.969481	-0.248215	7.9954	0.00524863	0.937039
chr1	167620211	167620711	-0.872174	0.182708	7.99532	0.00524885	0.937039
chr2	181592530	181593030	0.266726	3.55269	7.9945	0.00525111	0.937039
chr14	67767306	67767806	-0.775048	0.378239	7.9931	0.00525499	0.937039
chr8	28284734	28285234	-0.597669	1.23151	7.99269	0.00525611	0.937039
chr3	131137202	131138177	-0.523834	1.73185	7.99189	0.00525835	0.937039
chr2	50332198	50332698	-0.807026	0.297643	7.99077	0.00526144	0.937039
chr18	36525449	36525949	-0.456541	1.96806	7.98988	0.00526392	0.937039
chr3	156955061	156955561	-1.00769	-0.414116	7.98612	0.00527435	0.937039
chr10	75944042	75944542	1.63953	-1.39323	7.98572	0.00527549	0.937039
chr11	12466522	12467022	1.34294	-1.09774	7.98113	0.00528827	0.937039
chr14	33506845	33507345	-1.08272	-0.631356	7.98064	0.00528964	0.937039
chr6	106026847	106027347	-1.11472	-0.585303	7.9799	0.0052917	0.937039
chr5	69969422	69969922	-0.925298	-0.144698	7.97941	0.00529306	0.937039
chr5	36130326	36130826	-0.625366	1.04668	7.97901	0.00529418	0.937039
chr8	124076009	124076509	-0.793177	0.363523	7.97871	0.005295	0.937039
chr15	25850952	25851452	1.39154	-1.13684	7.97562	0.00530365	0.937039
chr14	29268502	29269002	-0.755867	0.430958	7.97466	0.00530633	0.937039
chr12	80707888	80708388	-0.95442	-0.253162	7.97422	0.00530756	0.937039
chr3	91293859	91294359	0.916165	-0.134888	7.9729	0.00531127	0.937039
chr7	50583195	50583695	1.05519	-0.4958	7.96947	0.00532088	0.937039
chr3	89396325	89396825	0.844784	0.147328	7.96839	0.00532393	0.937039
chr7	137592669	137593169	-1.26779	-0.970846	7.96429	0.00533543	0.937039
chr12	33394776	33395276	0.309463	3.0428	7.96183	0.00534236	0.937039
chr11	120142776	120143276	-1.46847	-1.26445	7.96073	0.00534546	0.937039
chr5	73951521	73952021	-0.680544	0.813255	7.96042	0.00534635	0.937039
chr9	68302203	68302703	1.53514	-1.37487	7.95958	0.00534873	0.937039
chr9	14981704	14982204	1.37569	-1.06085	7.95919	0.00534983	0.937039
chr17	6912981	6913481	-2.05998	-1.87147	7.95916	0.0053499	0.937039
chr15	66224877	66225377	1.21777	-0.811098	7.95584	0.00535928	0.937039
chr19	28477419	28477919	-0.925135	-0.101575	7.95559	0.00536	0.937039
chr1	127219461	127219961	-1.46463	-1.26614	7.95546	0.00536035	0.937039
chr6	94900920	94901420	-1.66692	-1.50537	7.95508	0.00536143	0.937039
chr12	16206569	16207069	-1.47006	-1.18006	7.95494	0.00536182	0.937039
chr8	127423021	127423521	-0.665958	0.846483	7.95399	0.00536451	0.937039
chr1	191862889	191863389	0.964323	-0.295599	7.95302	0.00536725	0.937039
chr4	49575678	49576178	0.832229	0.116517	7.95142	0.0053718	0.937039
chr1	30751914	30752414	0.830161	0.134257	7.95101	0.00537295	0.937039
chr16	27488792	27489292	0.901355	-0.110601	7.95074	0.00537373	0.937039
chr14	64287739	64288239	1.24627	-0.947076	7.94815	0.00538108	0.937039
chr11	15922354	15922854	-1.02356	-0.131774	7.94797	0.00538159	0.937039
chr7	124305831	124306331	-1.37382	-1.13875	7.94793	0.00538171	0.937039
chr9	115117270	115117770	-0.95019	-0.209947	7.94747	0.005383	0.937039
chr5	66069822	66070322	0.735226	0.621696	7.94636	0.00538617	0.937039
chr2	118925827	118926327	-0.464865	1.93464	7.94598	0.00538724	0.937039
chr1	157465152	157465652	1.07164	-0.571429	7.9456	0.00538831	0.937039
chr3	12954455	12954955	-1.31625	-1.06242	7.9449	0.00539031	0.937039
chr2	76491852	76492352	-0.467864	2.04364	7.94413	0.0053925	0.937039
chr10	73643179	73643679	-0.865515	0.243258	7.944	0.00539287	0.937039
chr7	6962335	6962835	-0.938212	-0.241527	7.93866	0.00540808	0.938088
chr4	91230661	91231161	-0.891477	-0.0579097	7.93602	0.00541563	0.938088
chrX	84514863	84515363	0.954094	-0.236202	7.93077	0.00543067	0.938088
chr3	133444359	133444859	1.63968	-1.51167	7.93028	0.00543205	0.938088
chr11	97481727	97482227	-0.852458	0.0779048	7.93024	0.00543216	0.938088
chr1	152718468	152719323	0.778342	0.37013	7.92905	0.00543559	0.938088
chr4	66748269	66748769	-0.851182	0.157065	7.92773	0.00543937	0.938088
chr19	35883619	35884119	-0.711353	0.695826	7.92544	0.00544596	0.938088
chr12	15861474	15861974	1.49525	-1.26679	7.92459	0.0054484	0.938088
chr16	52292623	52293123	-1.38355	-1.1763	7.92407	0.00544988	0.938088
chr10	18210706	18211206	0.743621	0.522089	7.91899	0.00546454	0.938088
chr8	35922789	35923289	1.003	-0.120221	7.91831	0.00546648	0.938088
chr4	123635406	123635906	-0.630133	0.952068	7.91823	0.00546673	0.938088
chr16	49375001	49375501	-0.990832	-0.346692	7.91763	0.00546845	0.938088
chr4	81387604	81388104	1.10497	-0.67177	7.91718	0.00546974	0.938088
chr7	28923004	28923504	1.0206	-0.40675	7.91668	0.00547121	0.938088
chr1	190527471	190527971	1.07203	-0.564985	7.91458	0.00547727	0.938088
chr15	86386792	86387292	-0.420843	2.2769	7.91411	0.00547862	0.938088
chr11	32286705	32287205	-0.620231	1.03808	7.91334	0.00548087	0.938088
chr7	109944269	109944769	0.665559	0.821449	7.91217	0.00548424	0.938088
chr11	33596531	33597031	1.13327	-0.691253	7.91088	0.00548798	0.938088
chr11	8828071	8828571	-1.41395	-1.17526	7.90826	0.00549556	0.938088
chr14	64807770	64808270	1.00989	-0.456845	7.90707	0.00549904	0.938088
chr1	151095997	151096497	-0.719376	0.590419	7.90684	0.0054997	0.938088
chr3	92612213	92612713	-1.55045	-1.34919	7.90419	0.0055074	0.938088
chr11	6999251	6999751	-0.83501	0.13503	7.9036	0.00550911	0.938088
chr3	143628268	143628768	-1.90362	-1.80027	7.9035	0.00550941	0.938088
chr10	94892047	94892547	1.57061	-1.41303	7.89986	0.00552001	0.938088
chr7	126870044	126870544	1.50756	-1.31928	7.89768	0.00552637	0.938088
chr12	116989073	116989573	-0.66119	0.829588	7.89743	0.00552709	0.938088
chr12	83112248	83112748	-1.08627	-0.659901	7.89401	0.00553709	0.938088
chr5	144545569	144546069	0.38465	2.42791	7.89332	0.00553911	0.938088
chr3	120339581	120340081	1.53363	-1.35559	7.89255	0.00554134	0.938088
chr12	29761112	29761612	-1.37325	-1.16019	7.89068	0.00554682	0.938088
chr2	87152463	87152963	-1.52993	-1.33704	7.8903	0.00554795	0.938088
chr4	91125145	91125645	0.664929	0.842513	7.89028	0.005548	0.938088
chr5	99383096	99383596	-0.890436	0.204578	7.89022	0.00554818	0.938088
chr5	33003625	33004125	-0.581546	1.5705	7.89009	0.00554857	0.938088
chr9	123936607	123937107	0.809901	0.891378	7.8897	0.0055497	0.938088
chr4	53398373	53398873	0.717195	0.574401	7.88896	0.00555186	0.938088
chr9	41631290	41632273	0.678249	0.813392	7.88837	0.00555361	0.938088
chr15	92189906	92190406	-1.38793	-1.13645	7.88727	0.00555682	0.938088
chr15	91208677	91209372	-1.52428	-1.28984	7.88672	0.00555843	0.938088
chr8	83049328	83049828	-1.07126	-0.617376	7.88196	0.00557243	0.938088
chr4	74401564	74402064	0.462304	1.8808	7.88085	0.00557569	0.938088
chr14	22329153	22329653	1.27917	-1.01201	7.87833	0.00558313	0.938088
chr6	84728842	84729342	-0.915823	-0.151559	7.87808	0.00558386	0.938088
chr17	61532500	61533000	0.967679	-0.255312	7.87785	0.00558455	0.938088
chr5	118972386	118972886	-1.58455	-1.4259	7.87781	0.00558466	0.938088
chr12	111212649	111213149	0.753892	0.437258	7.87634	0.00558899	0.938088
chr2	35644329	35644829	-1.33409	-1.05674	7.87418	0.00559537	0.938088
chr4	46828009	46828509	-0.992318	-0.352186	7.87272	0.0055997	0.938088
chr14	122868240	122868740	-0.980602	-0.384786	7.87125	0.00560406	0.938088
chr4	142983593	142984093	-0.707542	0.707636	7.87114	0.00560439	0.938088
chr1	37959507	37960007	-0.316922	2.97441	7.87111	0.00560447	0.938088
chr13	108288959	108289459	1.19408	-0.880527	7.87046	0.0056064	0.938088
chr11	67537990	67538490	-1.04803	-0.497695	7.86999	0.00560777	0.938088
chr15	17852022	17852522	-0.996793	-0.342093	7.86987	0.00560814	0.938088
chr6	87797526	87798026	1.54107	-1.26534	7.86986	0.00560815	0.938088
chr15	96527747	96528247	-0.831296	0.275196	7.86802	0.00561361	0.938088
chr3	88393962	88394462	0.574931	1.30068	7.86788	0.00561402	0.938088
chr18	43477612	43478112	-0.908079	-0.148065	7.86363	0.00562665	0.938277
chr4	15635501	15636001	0.402282	2.36826	7.86002	0.00563741	0.938277
chr15	67520745	67521245	-0.781609	0.513509	7.85992	0.0056377	0.938277
chr1	23321270	23321770	1.0917	-0.636085	7.85932	0.0056395	0.938277
chr5	137561591	137562091	1.03406	-0.493753	7.85927	0.00563963	0.938277
chr6	31797667	31798167	-0.673371	0.921598	7.85777	0.00564411	0.938277
chr10	92164201	92164701	-0.883526	-0.0513712	7.85713	0.00564601	0.938277
chr1	7111462	7112448	-0.678539	0.772792	7.85437	0.00565427	0.938277
chr1	123311383	123311883	-1.32454	-1.05729	7.8534	0.00565717	0.938277
chr3	84274891	84275391	1.05536	-0.565188	7.8495	0.00566883	0.938277
chr11	28684776	28685276	-0.733892	0.632696	7.84857	0.0056716	0.938277
chr18	81567123	81567623	-0.684385	0.760347	7.84835	0.00567227	0.938277
chr13	57585029	57585529	1.36245	-1.11496	7.84824	0.00567259	0.938277
chr2	42450314	42450814	-1.63192	-1.47598	7.84678	0.00567697	0.938277
chr8	59972912	59973412	-0.995964	-0.394345	7.84452	0.00568377	0.938277
chr14	39622256	39622756	-0.929677	-0.158556	7.8424	0.00569012	0.938277
chr19	38016877	38017377	-1.34996	-0.589115	7.84101	0.00569432	0.938277
chr2	30845296	30845796	1.10673	-0.694264	7.84073	0.00569515	0.938277
chr14	14852694	14853194	-0.487251	1.96359	7.8389	0.00570067	0.938277
chr1	168243595	168244095	0.587595	1.29305	7.83852	0.00570183	0.938277
chr6	111441269	111441769	1.20405	-0.823834	7.83181	0.00572207	0.938277
chr5	100825917	100826417	1.05053	-0.563747	7.82994	0.00572774	0.938277
chr5	136931841	136932341	0.597657	1.1884	7.82858	0.00573185	0.938277
chr13	37464737	37465237	-1.08185	-0.512083	7.82736	0.00573554	0.938277
chr7	126166979	126167479	-1.49668	-1.30281	7.82712	0.00573629	0.938277
chr15	88683299	88683799	1.14317	-0.782459	7.82667	0.00573764	0.938277
chr3	96489017	96489517	0.464392	1.91256	7.82581	0.00574027	0.938277
chr13	53664772	53665272	1.23637	-0.959627	7.82393	0.00574598	0.938277
chr6	85502783	85503283	0.326056	2.90731	7.82299	0.00574881	0.938277
chr18	13826606	13827106	1.09301	-0.595525	7.82261	0.00574998	0.938277
chrX	140384712	140385212	0.890323	-0.0846822	7.82131	0.00575394	0.938277
chr10	44110861	44111361	-0.745628	0.440506	7.81784	0.00576451	0.938277
chr15	72678768	72679268	-0.723118	0.595631	7.81685	0.00576753	0.938277
chr8	90636669	90637169	0.397379	2.35904	7.81438	0.00577505	0.938277
chr10	49884685	49885185	-0.924316	-0.220611	7.8133	0.00577835	0.938277
chr11	107749060	107749560	-1.11494	-0.734582	7.81268	0.00578026	0.938277
chr10	46718316	46718816	0.4487	2.00189	7.81245	0.00578094	0.938277
chr4	84349493	84349993	-1.34225	-0.948325	7.81009	0.00578816	0.938277
chr9	40693691	40694191	-0.626323	1.01753	7.80907	0.0057913	0.938277
chr13	54006663	54007163	-0.962413	-0.284529	7.80881	0.00579209	0.938277
chr19	50446457	50446957	-0.807341	0.238382	7.80854	0.0057929	0.938277
chr2	72452519	72453019	-0.68345	0.755327	7.80829	0.00579367	0.938277
chr11	89500746	89501246	1.75655	-1.67197	7.80697	0.00579772	0.938277
chr6	120504213	120504713	-0.735997	0.485344	7.80559	0.00580195	0.938277
chr6	100922976	100923476	0.897548	-0.0861157	7.80374	0.00580766	0.938277
chr7	67971026	67971526	1.15671	-0.811251	7.80252	0.00581138	0.938277
chr8	90699094	90699594	1.67501	-1.54726	7.80249	0.0058115	0.938277
chr3	86868725	86869225	0.683398	0.740985	7.80147	0.00581463	0.938277
chr15	25877778	25878278	-0.948667	-0.298632	7.8002	0.00581852	0.938277
chr4	131324302	131324802	0.578237	1.25017	7.79995	0.0058193	0.938277
chr13	108041400	108041900	-0.46999	1.79823	7.7999	0.00581945	0.938277
chr2	166067923	166068423	0.512486	1.62026	7.79973	0.00581997	0.938277
chr14	31428633	31429133	-0.364338	2.62867	7.79895	0.00582237	0.938277
chr18	13708170	13708670	1.58309	-1.46355	7.79786	0.00582573	0.938277
chr14	100664022	100664522	-0.552066	1.36694	7.79301	0.0058407	0.938277
chr15	102753389	102753889	-0.49109	1.82415	7.79168	0.0058448	0.938277
chr9	56004769	56005269	-1.43072	-1.2601	7.79033	0.00584899	0.938277
chr16	10598657	10599157	-0.703721	0.719634	7.78997	0.0058501	0.938277
chr13	6623845	6624345	-0.569192	1.29392	7.78856	0.00585445	0.938277
chr4	108638675	108639175	1.07477	-0.553995	7.7876	0.00585744	0.938277
chr19	52768064	52768564	-1.10291	-0.668622	7.78741	0.00585801	0.938277
chr9	41715761	41716261	1.75179	-1.5714	7.78686	0.00585972	0.938277
chr18	78118593	78119093	1.82018	-1.65972	7.78636	0.00586128	0.938277
chr10	119849084	119849584	-0.706274	0.601441	7.78555	0.00586379	0.938277
chr7	76056408	76056908	-0.999728	-0.419786	7.78467	0.00586651	0.938277
chr2	166258593	166259093	-0.609786	1.09098	7.78448	0.0058671	0.938277
chr1	41244525	41245025	1.4286	-1.18758	7.7842	0.00586797	0.938277
chr4	18936633	18937133	-0.592367	1.13208	7.78271	0.00587262	0.938277
chr9	8837588	8838088	-0.545097	1.73662	7.78106	0.00587774	0.938277
chr16	94586034	94586534	0.693974	0.72396	7.78045	0.00587964	0.938277
chr2	70501816	70502316	-0.850851	0.0430209	7.77969	0.00588199	0.938277
chr12	111309074	111309574	-0.919332	-0.20066	7.77961	0.00588226	0.938277
chr9	56066626	56067126	-0.959733	-0.284496	7.77916	0.00588366	0.938277
chr18	51560253	51560753	0.805033	0.252676	7.77722	0.00588968	0.938277
chr10	37321167	37321667	-1.19649	-0.874832	7.7766	0.00589162	0.938277
chr16	91704524	91705388	1.01247	-0.434685	7.7765	0.00589195	0.938277
chr4	8938864	8939364	-0.942084	-0.225272	7.77553	0.00589496	0.938277
chr7	110032085	110032585	-1.31122	-1.07841	7.77464	0.00589773	0.938277
chr5	81527378	81527878	0.998711	-0.0741872	7.77461	0.00589783	0.938277
chr3	156699748	156700248	-1.41023	-1.17314	7.77423	0.00589901	0.938277
chr17	9258593	9259093	1.27069	-1.03588	7.7734	0.00590161	0.938277
chr17	33000872	33001372	1.68743	-1.55435	7.77251	0.00590438	0.938277
chr3	112846144	112846644	0.85681	0.0550249	7.76917	0.00591484	0.938796
chr16	9272536	9273036	0.539342	1.44104	7.76783	0.00591903	0.938796
chr1	93551075	93551575	1.63216	-1.51348	7.767	0.00592163	0.938796
chr7	70108405	70108905	-0.54489	1.39218	7.76696	0.00592176	0.938796
chr13	11982199	11982699	-0.43933	2.0812	7.76134	0.00593939	0.940585
chr15	76134309	76134809	-0.935943	-0.210877	7.76111	0.00594012	0.940585
chr18	11872167	11872667	0.471513	1.80695	7.75942	0.00594544	0.940868
chr8	30978467	30978967	-1.12484	-0.723339	7.75636	0.00595507	0.941832
chr15	34336451	34336951	0.904215	-0.0596145	7.75508	0.0059591	0.94191
chr10	96642625	96643125	0.608273	1.03878	7.74987	0.00597557	0.942804
chr9	29725233	29725733	-0.424842	2.16292	7.74931	0.00597734	0.942804
chr2	32808872	32809372	1.61966	-1.4954	7.74785	0.00598194	0.942804
chr7	60170769	60171269	0.81575	0.168473	7.74375	0.00599495	0.942804
chr3	8035280	8035780	-1.45331	-1.25804	7.74325	0.00599654	0.942804
chr2	57304054	57304554	-0.632487	0.976162	7.74255	0.00599875	0.942804
chr9	112042084	112042584	-1.63916	-1.54542	7.74217	0.00599997	0.942804
chr3	140260290	140260790	1.32474	-1.06939	7.73621	0.00601893	0.942804
chr1	65122933	65123433	-0.458065	1.91991	7.73469	0.00602378	0.942804
chr14	24026592	24027092	-1.64826	-1.56	7.7344	0.00602471	0.942804
chr3	34352737	34353237	-1.10706	-0.693278	7.73425	0.00602518	0.942804
chr14	63154560	63155060	-0.595827	1.1487	7.7339	0.00602631	0.942804
chr15	37429046	37429546	0.667482	0.749128	7.73273	0.00603004	0.942804
chr5	72824303	72824803	1.41792	-1.23897	7.73202	0.0060323	0.942804
chr3	88741769	88742269	1.28131	-1.05837	7.73123	0.00603481	0.942804
chr14	105023893	105024393	0.877012	-0.00287405	7.72986	0.00603921	0.942804
chr9	7956361	7956861	0.942921	-0.274869	7.7298	0.00603938	0.942804
chr14	44630509	44631009	-1.43332	-1.271	7.72865	0.00604306	0.942804
chr9	77327402	77327902	1.11881	-0.738963	7.72824	0.00604438	0.942804
chr19	44618092	44618592	0.855233	0.0517731	7.72812	0.00604477	0.942804
chr9	60636534	60637034	-0.821135	0.198486	7.72784	0.00604566	0.942804
chr2	13720371	13720871	0.38987	2.3702	7.7239	0.00605828	0.942804
chr1	142000370	142000870	-0.872003	0.0234702	7.72292	0.00606145	0.942804
chr14	14632395	14632895	1.48833	-1.2912	7.72264	0.00606234	0.942804
chr7	67034270	67034770	-0.302939	3.14049	7.72261	0.00606245	0.942804
chr3	65102621	65103121	-0.668382	0.782201	7.72218	0.00606382	0.942804
chr2	51392941	51393441	-0.595331	1.09163	7.72119	0.00606699	0.942804
chr17	42475628	42476128	-1.02524	-0.421703	7.72029	0.00606989	0.942804
chr15	98734317	98734817	-0.991372	-0.426443	7.72	0.00607081	0.942804
chr16	17276039	17276539	0.27017	3.44945	7.71992	0.00607108	0.942804
chr15	100829736	100830236	0.940441	-0.283138	7.71802	0.00607717	0.943165
chr8	36306953	36307453	0.949995	-0.310336	7.71583	0.00608424	0.943165
chr15	12046830	12047330	-1.12217	-0.70615	7.71562	0.00608491	0.943165
chr2	125340838	125341338	-1.30969	-1.05243	7.71348	0.00609181	0.943165
chr9	99400731	99401231	-0.931138	-0.16978	7.71278	0.00609407	0.943165
chr4	82224396	82224896	1.56328	-1.38624	7.71259	0.00609468	0.943165
chr2	158079944	158080444	0.72458	0.600195	7.70689	0.00611311	0.94414
chr11	121647065	121647565	-1.14395	-0.759337	7.70657	0.00611416	0.94414
chr5	38611863	38612363	1.21442	-0.931989	7.70626	0.00611515	0.94414
chr17	24021302	24021802	1.11023	-0.713375	7.70625	0.00611518	0.94414
chr12	15169660	15170160	-0.948043	-0.312942	7.70306	0.00612553	0.944993
chr2	11043038	11043538	-1.17338	-0.846651	7.70192	0.00612923	0.944993
chr6	112516816	112517316	-0.549166	1.39021	7.70123	0.00613146	0.944993
chr2	112760477	112760977	1.36007	-1.13834	7.69965	0.00613661	0.944993
chr5	28824513	28825013	-0.489482	1.74207	7.69908	0.00613846	0.944993
chr3	54645838	54646338	-0.699384	0.730506	7.69395	0.00615517	0.947017
chr13	17900678	17901178	0.732985	0.518709	7.69111	0.00616445	0.947096
chr17	67513139	67513639	-0.954062	-0.323912	7.69031	0.00616705	0.947096
chr16	31110748	31111248	1.51986	-1.33502	7.68853	0.00617288	0.947096
chr5	121325965	121326465	-0.852904	0.0877099	7.68757	0.00617601	0.947096
chr8	72358690	72359190	0.843395	0.13127	7.68726	0.00617701	0.947096
chr11	114877108	114877608	0.774878	0.338618	7.68725	0.00617704	0.947096
chr12	101283978	101284478	-1.30593	-1.06328	7.67845	0.00620592	0.949704
chr9	123221505	123222005	1.74226	-1.20317	7.67591	0.00621429	0.949704
chr1	185851461	185851961	-0.936162	-0.288242	7.67508	0.00621704	0.949704
chr6	100794632	100795132	0.854576	0.0842611	7.67446	0.00621907	0.949704
chr4	52917066	52917566	1.04474	-0.596538	7.67223	0.00622643	0.949704
chr2	104742609	104743109	0.498868	1.6274	7.66948	0.00623552	0.949704
chr2	133671468	133671968	1.36395	-1.15173	7.66841	0.00623904	0.949704
chr13	62785648	62786148	-0.431137	2.07442	7.66764	0.0062416	0.949704
chr2	14750549	14751049	-1.46449	-1.25037	7.6658	0.00624767	0.949704
chr3	10295048	10295548	-1.04775	-0.293294	7.66462	0.00625158	0.949704
chr5	127147214	127147714	1.10761	-0.689522	7.66388	0.00625405	0.949704
chr10	78222700	78223200	-0.8136	0.250119	7.6628	0.00625761	0.949704
chr1	64295394	64295894	-1.21945	-0.75404	7.66132	0.00626253	0.949704
chr6	13735704	13736204	-0.935017	-0.265938	7.66083	0.00626416	0.949704
chr4	20967786	20968286	1.12899	-0.705977	7.66013	0.00626649	0.949704
chr18	30436200	30436700	-1.3278	-0.82911	7.66002	0.00626687	0.949704
chr17	51313229	51313729	-0.610939	1.21817	7.65897	0.00627034	0.949704
chr17	90648988	90649488	-0.745547	0.482419	7.65813	0.00627315	0.949704
chr1	89637695	89638195	-0.790054	0.278112	7.65781	0.0062742	0.949704
chr8	93865025	93865525	1.07872	-0.663989	7.65711	0.00627652	0.949704
chr5	141987394	141987894	-1.24243	-0.981045	7.65649	0.0062786	0.949704
chr5	127163271	127163771	0.485089	1.7168	7.65604	0.00628009	0.949704
chr3	110098824	110099324	-1.70747	-1.38892	7.65374	0.00628775	0.949704
chr14	34471486	34471986	1.27548	-1.00697	7.64978	0.00630098	0.949704
chr2	53689214	53689714	-0.550427	1.36349	7.64941	0.0063022	0.949704
chr17	12428345	12428845	-0.514075	1.61903	7.64867	0.00630467	0.949704
chr1	172349815	172350315	1.57571	-1.45175	7.64741	0.0063089	0.949704
chr10	121972211	121972711	0.715789	0.549699	7.64687	0.0063107	0.949704
chr16	12279015	12279515	1.31088	-1.09793	7.64562	0.00631488	0.949704
chr5	85296169	85296669	0.942317	-0.29493	7.64554	0.00631514	0.949704
chr12	89565199	89565699	0.989993	-0.402682	7.64254	0.00632519	0.949704
chr12	55527144	55527644	-0.568579	1.28465	7.64203	0.00632691	0.949704
chr9	62436242	62436742	-0.961583	-0.214762	7.64078	0.00633112	0.949704
chr2	147789223	147789723	0.85934	-0.00887995	7.63789	0.00634082	0.949704
chr4	101603851	101604351	-0.631771	0.954814	7.63561	0.00634848	0.949704
chr9	46150272	46150772	0.836167	0.0805422	7.63249	0.00635899	0.949704
chr18	39022761	39023261	-0.753541	0.42881	7.63236	0.00635946	0.949704
chr11	10734821	10735321	1.23625	-0.955451	7.62967	0.00636851	0.949704
chr1	179222903	179223403	-1.21107	-0.873158	7.62786	0.00637464	0.949704
chr8	84729907	84730407	-1.00272	-0.41663	7.62678	0.0063783	0.949704
chr9	43035192	43035692	-1.41399	-1.23318	7.62634	0.00637978	0.949704
chr13	93454192	93454692	-0.993345	-0.0506452	7.62613	0.00638049	0.949704
chr17	82016229	82016729	-0.751056	0.417243	7.62573	0.00638184	0.949704
chr1	126865473	126865973	-0.838206	0.113992	7.62572	0.0063819	0.949704
chr13	23739545	23740045	-0.248365	3.77552	7.62481	0.00638497	0.949704
chr4	63327848	63328348	-0.726754	0.502823	7.62373	0.00638863	0.949704
chr4	141274604	141275104	1.03509	-0.555672	7.61967	0.00640239	0.949704
chr8	87803296	87803796	0.480429	1.69428	7.61895	0.00640483	0.949704
chr13	24575203	24575703	-0.707706	0.680838	7.61773	0.00640899	0.949704
chr10	72613008	72613995	0.660215	0.771343	7.616	0.00641487	0.949704
chr1	164326654	164327154	-0.589036	1.16718	7.61527	0.00641736	0.949704
chr7	100653817	100654317	-0.320586	2.97279	7.61525	0.00641743	0.949704
chr6	144338964	144339464	-0.630538	0.945357	7.61492	0.00641856	0.949704
chr3	107061458	107061958	-0.91383	-0.185141	7.61474	0.00641916	0.949704
chr16	34271358	34271858	1.34274	-1.12604	7.61413	0.00642124	0.949704
chr13	93839002	93839502	-0.419562	2.21089	7.61362	0.00642299	0.949704
chr14	77927981	77928481	1.01792	-0.481046	7.61276	0.00642591	0.949704
chr4	151422739	151423239	-0.904775	-0.147055	7.61106	0.0064317	0.949704
chr4	97894164	97894664	-1.20638	-0.947302	7.61082	0.00643253	0.949704
chr4	136686635	136687135	1.00893	-0.446602	7.60988	0.00643574	0.949704
chr1	51493767	51494267	-1.5127	-1.34435	7.60908	0.00643846	0.949704
chr18	23654297	23654797	0.55518	1.34659	7.60904	0.0064386	0.949704
chr1	43798065	43798565	-0.57591	1.38811	7.60901	0.0064387	0.949704
chr4	52055948	52056448	0.992534	-0.462246	7.60882	0.00643934	0.949704
chr10	71779930	71780430	-1.25111	-0.979102	7.6069	0.0064459	0.949704
chr12	32896458	32896958	1.18386	-0.860439	7.60681	0.00644622	0.949704
chr1	6406266	6406766	-0.713098	0.604135	7.60673	0.00644652	0.949704
chrX	165751435	165751935	1.50504	-1.33274	7.60629	0.00644802	0.949704
chr12	34350637	34351137	-1.59676	-1.49886	7.60394	0.00645605	0.949704
chr17	85063922	85064422	0.85186	0.0416369	7.60341	0.00645787	0.949704
chr6	90686500	90687000	0.631715	0.914335	7.60171	0.00646369	0.949704
chr10	24466817	24467317	1.23866	-0.965911	7.60079	0.00646684	0.949704
chr17	55070690	55071190	-1.57947	-1.40456	7.59992	0.00646985	0.949704
chr12	51666675	51667175	-0.779978	0.322776	7.59984	0.00647011	0.949704
chrX	169975444	169975944	-0.402326	2.35175	7.59721	0.00647915	0.949704
chr2	143033493	143033993	-0.809322	0.230417	7.59692	0.00648014	0.949704
chr11	71401423	71401923	-1.0031	-0.413545	7.59683	0.00648046	0.949704
chr4	99379936	99380436	1.64878	-1.46642	7.59655	0.00648141	0.949704
chr7	134107707	134108207	-0.833129	0.117885	7.59289	0.00649402	0.949704
chr10	21160784	21161284	-0.619188	0.95175	7.59276	0.00649446	0.949704
chr19	17052069	17052569	-1.15565	-0.763275	7.59228	0.00649613	0.949704
chr13	91695363	91695863	-0.907598	-0.111431	7.58952	0.00650565	0.949704
chr1	30366990	30367490	0.966081	-0.271044	7.5888	0.00650815	0.949704
chr10	92242654	92243154	1.02058	-0.48732	7.58821	0.00651016	0.949704
chr2	145210906	145211406	-1.0429	-0.549435	7.58777	0.0065117	0.949704
chr2	166335503	166336003	1.11874	-0.778468	7.58476	0.0065221	0.949704
chr8	11848475	11848975	-1.21411	-0.848103	7.58409	0.00652442	0.949704
chr3	82735411	82735911	0.658706	0.77417	7.58232	0.00653054	0.949704
chr1	70624753	70625253	-0.762854	0.437851	7.58095	0.0065353	0.949704
chr12	78966861	78967361	1.46041	-1.30219	7.58063	0.00653642	0.949704
chr19	58316913	58317413	-0.58043	1.43879	7.5806	0.00653653	0.949704
chr18	18723874	18724374	0.508904	1.63243	7.57855	0.00654365	0.949704
chr9	73678339	73678839	-0.665936	0.790142	7.57737	0.00654773	0.949704
chr14	33474346	33474846	-1.429	-1.24532	7.57733	0.00654787	0.949704
chr4	145286691	145287191	0.559681	1.35999	7.57728	0.00654806	0.949704
chr8	16659014	16659514	-1.21106	-0.947798	7.57523	0.00655518	0.949704
chr2	62251677	62252177	-0.861154	-0.00899934	7.5751	0.00655565	0.949704
chr3	115980893	115981393	-0.833459	0.0671741	7.57098	0.00656999	0.949704
chr11	54464396	54464896	-0.598076	1.10171	7.56996	0.00657353	0.949704
chr13	8227798	8228298	-0.925378	-0.192968	7.5695	0.00657515	0.949704
chr2	181673291	181673791	-0.754944	0.55722	7.56934	0.00657571	0.949704
chr4	97664993	97665493	-1.4787	-1.21222	7.56927	0.00657596	0.949704
chr1	134621072	134621572	-1.15836	-0.821355	7.56826	0.00657949	0.949704
chr4	107575736	107576236	0.958615	-0.380256	7.56618	0.00658676	0.949704
chr9	79158380	79158880	-1.39986	-0.692645	7.56541	0.00658943	0.949704
chrX	111733173	111733673	-1.13191	-0.760881	7.56484	0.00659144	0.949704
chr13	81280393	81280893	1.68699	-1.64309	7.5629	0.00659823	0.949704
chr12	50817678	50818178	0.700366	0.642614	7.5618	0.00660209	0.949704
chr9	48817271	48817771	-1.57854	-1.47255	7.55846	0.00661382	0.949704
chr2	94531029	94531529	1.23151	-0.974567	7.55516	0.00662541	0.949704
chr1	135524127	135524627	-0.791223	0.221308	7.55436	0.00662822	0.949704
chr1	84172878	84173378	0.860932	-0.014686	7.55415	0.00662898	0.949704
chr14	121322587	121323087	-0.453162	1.95255	7.55304	0.00663287	0.949704
chr9	33456185	33456685	-1.13795	-0.761238	7.55148	0.00663836	0.949704
chr1	88638578	88639078	1.59053	-1.49009	7.55042	0.00664212	0.949704
chr1	192671504	192672004	-1.134	-0.763115	7.54923	0.00664629	0.949704
chr18	20737986	20738486	-0.81623	0.144082	7.54915	0.00664658	0.949704
chr15	57155904	57156404	1.61841	-1.497	7.54847	0.00664897	0.949704
chr15	89308037	89308537	-0.819359	0.154505	7.5484	0.00664923	0.949704
chr1	54467285	54467785	0.437533	2.04449	7.54699	0.00665423	0.949704
chr18	36008684	36009184	1.0595	-0.641322	7.54497	0.00666137	0.949704
chrX	161758427	161758927	-0.672534	0.74585	7.54353	0.00666645	0.949704
chr10	32762555	32763055	1.41309	-1.24577	7.54314	0.00666784	0.949704
chr18	24588203	24588703	-0.876871	-0.0994839	7.54234	0.00667066	0.949704
chr4	141944798	141945298	-0.645524	0.975533	7.54218	0.00667125	0.949704
chr18	60735466	60735966	-0.432931	2.03351	7.54211	0.00667147	0.949704
chr14	11824786	11825286	-0.452598	1.993	7.54024	0.00667813	0.949704
chr6	35089214	35089714	-1.63144	-1.53492	7.53985	0.00667949	0.949704
chr4	119764980	119765480	0.910199	-0.15338	7.5374	0.00668819	0.949704
chr8	126524486	126524986	1.1469	-0.85443	7.53657	0.00669113	0.949704
chr5	134401791	134402291	-1.04371	-0.593699	7.53573	0.00669412	0.949704
chr14	100504190	100504690	0.870851	-0.0751405	7.53512	0.00669631	0.949704
chr13	93000504	93001004	0.524485	1.49153	7.53503	0.00669664	0.949704
chr2	99409450	99409950	0.984915	-0.424511	7.53422	0.00669949	0.949704
chr4	81156983	81157483	-1.10974	-0.733998	7.53374	0.00670123	0.949704
chr3	130221401	130221901	0.999574	-0.468642	7.53186	0.0067079	0.949704
chr15	82274868	82275368	0.288224	3.18134	7.53106	0.00671078	0.949704
chr2	80931812	80932312	-1.14932	-0.829064	7.53065	0.00671221	0.949704
chr15	7048875	7049375	0.556808	1.28764	7.52821	0.00672095	0.949704
chr8	84178990	84179490	-1.11161	-0.453506	7.52803	0.00672158	0.949704
chr19	27380065	27380565	-0.465194	1.91801	7.5277	0.00672277	0.949704
chr3	124376719	124377219	-1.40696	-1.26224	7.52668	0.00672639	0.949704
chr18	48088675	48089175	1.55136	-1.39268	7.52577	0.00672964	0.949704
chr8	37499182	37499682	-1.12499	-0.749465	7.52387	0.00673644	0.949704
chr8	25537074	25537574	0.378566	2.40957	7.52386	0.00673648	0.949704
chr19	20166749	20167249	1.05163	-0.593041	7.52381	0.00673666	0.949704
chr15	38652576	38653076	-0.920124	-0.244943	7.52325	0.00673865	0.949704
chr11	80245572	80246072	0.94107	-0.312922	7.52011	0.00674991	0.949704
chr8	28647011	28647511	1.02811	-0.479056	7.51792	0.00675778	0.949704
chr9	31989527	31990027	0.295986	3.2929	7.51609	0.00676437	0.949704
chr3	98198197	98198697	-0.852855	0.0405704	7.51445	0.00677025	0.949704
chr19	38003978	38004478	-0.504872	1.59247	7.51428	0.00677086	0.949704
chr8	48382179	48382679	-1.37085	-1.16318	7.51338	0.00677411	0.949704
chr4	11133961	11134461	-1.32118	-1.01715	7.51275	0.00677638	0.949704
chr16	38110535	38111035	-0.913077	-0.237693	7.51225	0.00677816	0.949704
chr1	87020616	87021116	-1.19213	-0.916516	7.51102	0.00678261	0.949704
chr13	94828266	94828766	-0.829495	0.161598	7.51017	0.00678566	0.949704
chr1	151796807	151797307	-0.920932	-0.222848	7.51009	0.00678597	0.949704
chr1	172129017	172129517	0.870612	-0.0616927	7.50904	0.00678975	0.949704
chr6	36116960	36117460	1.58126	-1.43364	7.50816	0.00679293	0.949704
chr10	109044855	109045355	-0.679745	0.687018	7.50646	0.00679907	0.949704
chr16	38016053	38016553	0.795911	0.299038	7.50406	0.00680772	0.949704
chr8	26488529	26489029	1.81404	-1.8285	7.50335	0.00681029	0.949704
chr2	136835822	136836322	-0.899302	-0.152643	7.50307	0.00681132	0.949704
chr11	67581853	67582353	-0.42929	2.03758	7.50204	0.00681507	0.949704
chr9	44851228	44851728	1.15038	-0.828531	7.50066	0.00682004	0.949704
chr13	117255629	117256129	-0.532337	1.43535	7.50006	0.00682225	0.949704
chr15	22897686	22898186	-0.690576	0.659468	7.4988	0.00682681	0.949704
chr6	107034864	107035364	1.09021	-0.739584	7.49873	0.00682705	0.949704
chr8	124921796	124922296	-0.478832	1.77995	7.4981	0.00682933	0.949704
chr16	6155549	6156049	-0.846517	0.129915	7.49803	0.0068296	0.949704
chr2	22632506	22633006	1.13406	-0.797958	7.49785	0.00683024	0.949704
chr9	119605707	119606207	-1.27405	-1.06704	7.4974	0.00683189	0.949704
chr3	36754538	36755038	0.715846	0.604137	7.49619	0.00683629	0.949704
chr16	27317893	27318393	0.439795	2.08575	7.49536	0.00683928	0.949704
chr13	17857129	17857629	-0.972842	-0.311722	7.49536	0.00683931	0.949704
chr13	99233247	99233747	-0.825777	0.160217	7.49448	0.00684249	0.949704
chr4	67903341	67903841	-0.870341	0.0049342	7.49447	0.00684253	0.949704
chr2	104353474	104353974	0.377591	2.4356	7.49443	0.00684267	0.949704
chr18	12079497	12079997	0.892851	-0.158407	7.49385	0.00684479	0.949704
chrX	61119465	61119965	0.416975	2.15112	7.49363	0.00684559	0.949704
chr5	36474231	36474731	-0.720784	0.531844	7.49223	0.00685067	0.949704
chr11	96824029	96824529	0.234073	4.03319	7.49152	0.00685326	0.949704
chr5	145234587	145235087	-0.749283	0.365375	7.49016	0.00685822	0.949704
chr15	39900704	39901602	1.00704	-0.427926	7.48925	0.00686153	0.949704
chr12	45072162	45072662	1.01049	-0.514763	7.48892	0.00686273	0.949704
chr16	34470304	34470804	0.673171	0.851519	7.48841	0.00686461	0.949704
chr8	26665750	26666250	0.901396	-0.18756	7.48738	0.00686837	0.949704
chr19	57052977	57053477	-0.863608	0.111336	7.48512	0.00687662	0.949704
chr1	74678020	74678520	-1.28814	-1.08025	7.48423	0.0068799	0.949704
chr7	51021371	51021871	0.981806	-0.395223	7.48188	0.00688847	0.949704
chr16	21770915	21771415	1.51782	-1.32813	7.4816	0.0068895	0.949704
chr17	48561241	48561741	-1.82404	-1.73273	7.48089	0.0068921	0.949704
chr16	20117826	20118326	0.649641	0.874999	7.48089	0.00689213	0.949704
chr2	82927299	82927799	0.746536	0.377476	7.47803	0.00690261	0.949704
chr16	96788164	96788664	-0.633488	0.973585	7.47746	0.00690468	0.949704
chr12	21518991	21519491	-0.42389	2.14518	7.47649	0.00690826	0.949704
chr1	165320479	165320979	0.53137	1.38772	7.47628	0.00690904	0.949704
chr8	108767136	108767636	-1.0556	-0.623986	7.47566	0.00691129	0.949704
chr5	114256826	114257326	0.981755	-0.448932	7.47486	0.00691427	0.949704
chr11	82198672	82199172	-0.579487	1.17927	7.47385	0.00691797	0.949704
chr9	77802411	77802911	0.958594	-0.365905	7.47173	0.00692578	0.949704
chr15	76330972	76331472	0.224285	4.09413	7.46936	0.0069345	0.949704
chr9	114072654	114073154	-1.11142	-0.655574	7.46693	0.00694348	0.949704
chr19	15033994	15034494	1.09488	-0.733876	7.46651	0.00694501	0.949704
chr12	99259260	99259760	1.3075	-1.078	7.46619	0.00694619	0.949704
chr13	5592437	5592937	-1.24742	-0.991104	7.4655	0.00694874	0.949704
chr9	41503440	41503940	-1.29671	-1.06251	7.46477	0.00695143	0.949704
chr7	110385390	110385890	1.09733	-0.716732	7.46454	0.00695231	0.949704
chr15	43362219	43363073	-1.12777	-0.743309	7.4635	0.00695616	0.949704
chr7	109191319	109191819	0.595958	1.04967	7.46228	0.00696068	0.949704
chr10	63400069	63400569	-1.634	-1.51155	7.46127	0.00696442	0.949704
chr4	63097548	63098048	0.581756	1.29976	7.46099	0.00696546	0.949704
chr6	144876746	144877246	0.389022	2.40301	7.4596	0.00697059	0.949704
chr9	49534958	49535458	-0.569073	1.23085	7.45767	0.00697777	0.949704
chr1	106289025	106289525	0.526544	1.45474	7.45691	0.00698057	0.949704
chr8	47721604	47722104	1.63918	-1.56404	7.45684	0.00698082	0.949704
chr14	24262825	24263325	0.321422	2.89981	7.45347	0.00699337	0.949704
chr1	81137759	81138259	1.79773	-1.7527	7.45251	0.00699693	0.949704
chr6	90726268	90726768	-0.719061	0.55262	7.45155	0.00700052	0.949704
chr11	106076282	106076782	-0.866448	-0.0977813	7.45104	0.00700241	0.949704
chr2	157102233	157102733	-0.858856	-0.0688708	7.44867	0.00701125	0.949704
chr13	88938494	88938994	-1.15131	-0.862087	7.44864	0.00701134	0.949704
chr2	65691843	65692343	-0.919227	-0.256286	7.44826	0.00701277	0.949704
chr1	8920460	8920960	1.15389	-0.826544	7.44792	0.00701403	0.949704
chr11	71726773	71727273	-0.42272	2.13169	7.44789	0.00701417	0.949704
chr4	153903408	153903908	-1.66475	-1.51355	7.44749	0.00701566	0.949704
chr14	67153629	67154129	-1.1355	-0.777849	7.4472	0.00701673	0.949704
chr5	68093384	68093884	-0.87403	-0.119362	7.44615	0.00702066	0.949704
chr8	116167644	116168144	1.48469	-1.32635	7.44584	0.00702181	0.949704
chr2	159031892	159032392	0.940645	-0.289469	7.44479	0.00702574	0.949704
chr10	104708891	104709391	0.748136	0.358661	7.44288	0.00703288	0.949704
chr10	90915413	90915913	1.35011	-1.14578	7.44258	0.00703399	0.949704
chr8	117433974	117434474	-0.310367	3.00376	7.44185	0.00703671	0.949704
chr3	101748309	101748809	0.92741	-0.222667	7.441	0.00703992	0.949704
chr14	64990196	64990696	1.51004	-1.41033	7.44075	0.00704086	0.949704
chr3	156924752	156925252	0.459643	1.91923	7.44028	0.00704261	0.949704
chr10	95184120	95184620	-0.813422	0.161403	7.43998	0.00704373	0.949704
chr14	32582060	32582560	1.17083	-0.855411	7.43823	0.00705031	0.9499
chr17	80361720	80362220	-0.371432	2.46785	7.43769	0.00705232	0.9499
chr4	46024610	46025110	-1.35305	-1.17202	7.43089	0.0070779	0.952576
chr6	93806170	93806670	-0.996133	-0.47317	7.42899	0.00708505	0.952576
chr5	104327256	104327756	-0.794942	0.208168	7.42781	0.0070895	0.952576
chr10	84600087	84600587	-0.997938	-0.408936	7.42716	0.00709193	0.952576
chr11	89245646	89246146	1.53537	-1.43265	7.42631	0.00709517	0.952576
chr15	86290778	86291278	-0.638057	0.912221	7.42581	0.00709704	0.952576
chr8	15553562	15554062	0.627907	0.903299	7.42536	0.00709875	0.952576
chr8	48239615	48240115	0.855703	-0.0579747	7.42481	0.00710084	0.952576
chr17	11342061	11342561	-1.4019	-1.2465	7.42198	0.00711151	0.953375
chr9	32770240	32770740	-1.20236	-0.922388	7.42099	0.00711529	0.953375
chr7	66164498	66164998	-1.295	-1.09484	7.42039	0.00711755	0.953375
chr8	65139001	65139501	0.921393	-0.26951	7.41863	0.00712421	0.953492
chr11	90232586	90233086	-0.518421	1.52541	7.41827	0.00712559	0.953492
chr11	86975512	86976012	1.38186	-1.18218	7.41435	0.00714048	0.953874
chr4	31877390	31877890	-1.15155	-0.82803	7.4124	0.00714789	0.953874
chr3	34442541	34443041	-1.36753	-1.19616	7.4108	0.00715398	0.953874
chr6	8709105	8709605	-1.31114	-1.10521	7.41065	0.00715456	0.953874
chr2	162219475	162219975	0.674253	0.746365	7.40985	0.00715761	0.953874
chr13	62865544	62866044	1.03448	-0.0361021	7.40921	0.00716002	0.953874
chr13	94459639	94460139	-0.796992	0.197221	7.40748	0.00716662	0.953874
chr3	89305230	89305730	-0.671477	0.764097	7.40731	0.0071673	0.953874
chr2	53355850	53356350	-0.530072	1.42566	7.40306	0.0071835	0.953874
chr17	15757592	15758092	1.07343	-0.685532	7.40305	0.00718355	0.953874
chr1	67893514	67894014	0.571962	1.19983	7.40147	0.00718959	0.953874
[truncated: 264,020+ more rows]
