# Supplementary material for: Gene regulation by gonadal hormone receptors underlies brain sex differences
Source: Nature. 2022 May 4;606(7912):153–9. doi: 10.1038/s41586-022-04686-1 (PMC9159952; doi:10.1038/s41586-022-04686-1)
Supplement: Supplementary file 6 — Supplementary Table 4 Sex-biased genes in each adult BNSTp ERα+ snRNA–seq cluster. DESeq2 output for differential expression analysis between female and male pseudo-bulk replicates in each adult BNSTp ERα+ snRNA-seq cluster. [file 41586_2022_4686_MOESM6_ESM.xlsx]

## Sheet: i1_Nfix
	baseMean	log2FoldChange	lfcSE	stat	pvalue	padj
Xist	1113.5	-13.4906	0.720221	-18.7312	2.75601e-78	3.01535e-74
Etl4	747.055	3.01641	0.19471	15.4918	3.94263e-54	2.15681e-50
Uty	79.6885	7.05591	0.561445	12.5674	3.18927e-36	1.16313e-32
Col25a1	337.027	1.39687	0.121065	11.5382	8.4658e-31	2.31561e-27
Eif2s3y	107.443	9.42695	0.820425	11.4903	1.47551e-30	3.2287e-27
Ddx3y	33.9279	4.51477	0.404351	11.1655	6.01707e-29	1.09721e-25
Esr1	171.159	-1.98328	0.18594	-10.6662	1.46439e-26	2.28884e-23
Kdm5d	39.4084	7.16738	0.731021	9.80462	1.07553e-22	1.47092e-19
Crim1	231.638	1.13727	0.126744	8.97297	2.88626e-19	3.50873e-16
Greb1	160.103	1.57779	0.186458	8.46187	2.63117e-17	2.87877e-14
Tsix	35.8876	-7.53709	0.902722	-8.34929	6.8675e-17	6.83066e-14
Kcnc2	376.855	-0.965003	0.115748	-8.33709	7.61431e-17	6.94234e-14
Plekhh2	94.2001	1.71863	0.216062	7.95431	1.80129e-15	1.51599e-12
Dpyd	430.371	-0.774831	0.097717	-7.92934	2.20315e-15	1.72176e-12
Kcnmb2	98.1293	-1.38073	0.175857	-7.85141	4.1137e-15	3.00053e-12
Edil3	159.797	-1.43554	0.184321	-7.78827	6.79333e-15	4.64537e-12
Man1a	228.937	1.06315	0.139797	7.60497	2.84974e-14	1.83406e-11
Klhl1	51.1583	-2.03952	0.276063	-7.38786	1.49205e-13	9.0692e-11
Plcb4	326.782	-0.632212	0.0865975	-7.30058	2.86531e-13	1.64996e-10
Pacrg	125.7	-0.892033	0.124996	-7.13647	9.5757e-13	5.23839e-10
Pld5	222.33	1.31524	0.185233	7.10046	1.24342e-12	6.21536e-10
Luzp2	353.144	-0.671674	0.0946052	-7.09976	1.24978e-12	6.21536e-10
Mlip	57.4191	1.68311	0.238652	7.05259	1.75615e-12	8.35391e-10
Sgcd	528.459	1.23154	0.177143	6.95221	3.59618e-12	1.63941e-09
A930011G23Rik	60.7441	-1.33752	0.192582	-6.94521	3.77909e-12	1.65388e-09
Npas1	30.7	-1.87725	0.272101	-6.89909	5.23385e-12	2.20245e-09
Bmpr1b	13.3364	3.87838	0.563332	6.88471	5.79061e-12	2.34648e-09
Socs2	62.1879	-1.44235	0.211397	-6.82294	8.91965e-12	3.48535e-09
Cit	383.71	0.648927	0.0958188	6.77244	1.26626e-11	4.77731e-09
Prr16	188.956	-0.858775	0.127459	-6.73764	1.60977e-11	5.72065e-09
Prex2	40.3964	-1.54569	0.229445	-6.73664	1.62088e-11	5.72065e-09
Tac1	47.6399	1.75139	0.261391	6.70024	2.08081e-11	7.11443e-09
Dock4	233.717	0.966878	0.148426	6.51421	7.30731e-11	2.4227e-08
Klhl29	960.589	0.675461	0.103951	6.49786	8.14699e-11	2.62165e-08
Meg3	10430.1	0.41624	0.0651777	6.38623	1.70023e-10	5.31491e-08
Cntnap5c	197.791	-1.05203	0.164956	-6.37763	1.79847e-10	5.46584e-08
Pcdh11x	163.298	-1.14045	0.185531	-6.14693	7.89962e-10	2.33594e-07
Pcdh9	1775.89	-0.741968	0.121147	-6.12455	9.09426e-10	2.61843e-07
Car10	427.786	-0.959695	0.157517	-6.09264	1.11066e-09	3.11583e-07
Fam19a2	373.227	-0.654618	0.107756	-6.075	1.23986e-09	3.39134e-07
Rftn1	55.4918	-0.849333	0.141405	-6.0064	1.89685e-09	5.06181e-07
Plce1	48.485	1.30939	0.21846	5.99376	2.05045e-09	5.34143e-07
Pappa	96.9361	2.7557	0.46013	5.98896	2.11188e-09	5.37351e-07
Kcns3	5.37558	-2.71454	0.460067	-5.90031	3.62809e-09	9.02156e-07
Stac	25.3399	1.42795	0.242242	5.89474	3.75282e-09	9.12435e-07
Klhl14	19.7026	2.18145	0.370802	5.88306	4.0276e-09	9.57957e-07
Oxr1	1417.61	0.593688	0.101155	5.86909	4.38187e-09	1.02004e-06
Gm4876	210.704	-0.598532	0.103524	-5.78159	7.39971e-09	1.68667e-06
Camk2d	379.048	0.602211	0.104808	5.74587	9.14487e-09	2.04192e-06
Cntnap3	55.649	-1.17202	0.204216	-5.7391	9.51787e-09	2.0827e-06
A830018L16Rik	238.685	-0.599239	0.105108	-5.70117	1.18991e-08	2.55271e-06
Htr4	151.243	0.649343	0.114482	5.67199	1.41148e-08	2.9698e-06
Fam135b	372.813	-0.594373	0.107001	-5.55485	2.77853e-08	5.73583e-06
Lamp5	40.7786	1.00281	0.181803	5.51592	3.46966e-08	6.97093e-06
Nell2	285.979	1.17442	0.212982	5.51417	3.50426e-08	6.97093e-06
Isl1	24.0751	1.71613	0.311745	5.5049	3.69369e-08	7.21656e-06
Pkp2	45.8162	1.09031	0.198759	5.48559	4.12091e-08	7.90998e-06
Scn9a	151.311	-0.65323	0.119997	-5.4437	5.21849e-08	9.84404e-06
Spock1	171.321	0.912185	0.168157	5.42461	5.80821e-08	1.07708e-05
Pcdh19	87.7918	-0.779936	0.143966	-5.41752	6.0433e-08	1.102e-05
Sema6d	104.472	-1.11054	0.206033	-5.39011	7.04136e-08	1.24819e-05
Crhr2	33.3139	1.33652	0.248027	5.38861	7.10049e-08	1.24819e-05
Syn3	217.656	-0.486427	0.0903062	-5.38642	7.1873e-08	1.24819e-05
Thsd7a	186.696	-0.719411	0.13364	-5.3832	7.31715e-08	1.25089e-05
Larp1b	87.9153	0.762672	0.143017	5.33275	9.67378e-08	1.62832e-05
Rab40b	110.233	0.962368	0.181138	5.31291	1.07889e-07	1.7885e-05
Chl1	315.042	-0.510285	0.0961712	-5.306	1.12055e-07	1.82983e-05
Zfp385b	330.006	0.761119	0.143523	5.30311	1.13849e-07	1.83179e-05
Gm11418	104.109	1.04229	0.198203	5.25871	1.45067e-07	2.29645e-05
Pls1	42.9362	1.13979	0.216839	5.25637	1.46926e-07	2.29645e-05
Osbpl8	164.852	0.607832	0.116383	5.22269	1.76345e-07	2.71745e-05
Ptprd	1831.28	-0.438805	0.0841031	-5.21747	1.81387e-07	2.75633e-05
Cck	51.1725	1.41684	0.273601	5.1785	2.23678e-07	3.35241e-05
Arsj	8.28405	2.37107	0.458588	5.17037	2.33631e-07	3.45427e-05
Zfp704	124.826	-0.570704	0.110946	-5.14398	2.68981e-07	3.89494e-05
Plekhg1	12.2145	2.01078	0.390983	5.14288	2.70556e-07	3.89494e-05
Asic2	1529.43	0.789888	0.153747	5.13758	2.78295e-07	3.95432e-05
Fkbp5	50.9903	1.33705	0.261443	5.11413	3.15182e-07	4.42103e-05
Syt9	61.6944	-0.832437	0.162958	-5.10829	3.25088e-07	4.45263e-05
Tmem164	39.1808	-0.958737	0.187693	-5.10801	3.25574e-07	4.45263e-05
Cacng3	58.5732	-0.812046	0.159181	-5.1014	3.37158e-07	4.55413e-05
Kctd8	59.2568	-1.81727	0.356552	-5.09678	3.45471e-07	4.60951e-05
Car4	21.0381	1.82888	0.360867	5.068	4.02011e-07	5.23885e-05
Gpc3	25.8174	-1.51712	0.299358	-5.06791	4.02215e-07	5.23885e-05
Tiparp	47.0713	1.27306	0.251846	5.05489	4.30643e-07	5.54314e-05
Prkg1	1269.41	0.659406	0.13134	5.02061	5.15087e-07	6.46016e-05
Plcl1	89.3907	-0.962837	0.191841	-5.01893	5.19596e-07	6.46016e-05
Rasgrf2	83.3548	-0.891312	0.17764	-5.01753	5.23405e-07	6.46016e-05
Pcdh15	857.913	-0.591554	0.117916	-5.01676	5.25505e-07	6.46016e-05
Plod2	19.0407	1.29739	0.259729	4.99518	5.87814e-07	7.14586e-05
Arhgef3	75.2159	0.761294	0.152922	4.97832	6.41388e-07	7.71145e-05
4930426D05Rik	6.40403	2.7779	0.560615	4.95509	7.22971e-07	8.53444e-05
Alcam	238.815	-0.588509	0.118784	-4.95443	7.25439e-07	8.53444e-05
Bcl6	26.2945	1.42727	0.28837	4.94944	7.4426e-07	8.66272e-05
Gldn	131.787	-0.623265	0.12644	-4.92933	8.25105e-07	9.5026e-05
Robo1	196.041	-0.743554	0.151213	-4.91726	8.77652e-07	0.000100025
Galntl6	3603.36	-0.493765	0.101603	-4.85976	1.17526e-06	0.000132563
Fstl4	136.612	-0.69347	0.144316	-4.8052	1.54596e-06	0.000172596
Sox5	516.057	0.665842	0.138694	4.8008	1.58031e-06	0.000174649
Kcnab1	576.666	0.715591	0.150352	4.75943	1.94143e-06	0.000212412
Luzp1	82.6794	0.669821	0.140876	4.75467	1.98772e-06	0.000215323
Inf2	11.4581	1.92525	0.406991	4.73044	2.24028e-06	0.000240303
Dscaml1	294.309	-0.872684	0.184753	-4.72351	2.31806e-06	0.000246232
Tnc	4.263	-2.96253	0.627798	-4.71891	2.37108e-06	0.000249442
Cckar	6.58408	2.92501	0.624522	4.6836	2.81877e-06	0.000293715
Kcnn2	190.839	0.595474	0.127426	4.67311	2.96677e-06	0.000306221
Otof	36.7757	-1.24954	0.269597	-4.63482	3.57243e-06	0.00036529
Diaph2	192.217	-0.717144	0.155056	-4.62507	3.74465e-06	0.000379354
Kcng2	70.7608	0.997003	0.215854	4.61887	3.85839e-06	0.00038729
Ankrd44	48.0808	-0.767313	0.166676	-4.60362	4.15206e-06	0.000412979
Ube2e2	603.967	0.528137	0.114877	4.5974	4.278e-06	0.000421672
Npas2	138.221	0.997548	0.217191	4.59296	4.36998e-06	0.000426893
Lynx1	38.7867	1.07205	0.234336	4.57484	4.76576e-06	0.000459889
Bicc1	72.3119	0.914497	0.199947	4.5737	4.79182e-06	0.000459889
Cadm2	648.24	-0.433154	0.0948924	-4.56469	5.00243e-06	0.000475486
Moxd1	344.774	0.5484	0.120182	4.56306	5.04125e-06	0.000475486
Dlg2	4521.85	0.5479	0.120408	4.55037	5.35523e-06	0.000500783
Bach2	140.289	-0.537462	0.11818	-4.54784	5.41993e-06	0.000502538
Grik2	2621.68	-0.329353	0.0728545	-4.5207	6.16348e-06	0.00056324
Ano5	36.285	1.10199	0.243792	4.52022	6.17757e-06	0.00056324
Brs3	8.71125	-1.69472	0.375642	-4.51154	6.43597e-06	0.00057783
Nnat	316.352	-0.91327	0.202441	-4.5113	6.44322e-06	0.00057783
Zfhx4	24.9163	-1.68327	0.373985	-4.5009	6.76652e-06	0.00060189
Zbbx	24.9984	-1.08763	0.242714	-4.48114	7.4247e-06	0.000652481
Lzts1	38.218	1.04974	0.234301	4.48028	7.45454e-06	0.000652481
Lingo2	310.569	-1.43163	0.319718	-4.47777	7.54255e-06	0.000654945
Spink10	67.6775	0.686071	0.153467	4.47048	7.80445e-06	0.00067235
A330033J07Rik	14.8767	1.51556	0.339179	4.46831	7.88406e-06	0.000673902
Smyd3	302.349	-0.407787	0.0919768	-4.43358	9.26803e-06	0.000781822
Ablim1	131.244	-0.595316	0.134336	-4.43156	9.35549e-06	0.000781822
Ncam2	824.471	-0.502762	0.113454	-4.43143	9.361e-06	0.000781822
Lmo4	57.4001	-0.839132	0.189537	-4.42728	9.54282e-06	0.000783923
Il1rapl1	1132.94	-0.418377	0.0945016	-4.4272	9.54663e-06	0.000783923
Fbn2	14.4318	1.54438	0.348935	4.42597	9.6011e-06	0.000783923
Auts2	816.031	-0.42744	0.0968862	-4.41177	1.02528e-05	0.000826936
Spon1	56.094	-0.832975	0.188831	-4.41122	1.02791e-05	0.000826936
Bbs9	122.321	-0.529155	0.120685	-4.38458	1.16211e-05	0.000928077
Slc35f1	258.569	-0.517155	0.11826	-4.37303	1.22534e-05	0.000971164
Gm17660	10.3008	1.79875	0.411469	4.37153	1.23382e-05	0.000971164
Il1rap	95.7657	0.994727	0.228605	4.35129	1.35336e-05	0.00105765
Pbx1	357.48	-0.481449	0.110852	-4.34318	1.40437e-05	0.00108973
Zfand5	134.112	0.661761	0.152546	4.3381	1.43717e-05	0.00110148
Gnas	493.49	-0.751562	0.173262	-4.33773	1.43965e-05	0.00110148
Sox6	458.334	0.739299	0.170911	4.32563	1.52095e-05	0.00115561
Me3	231.393	0.898478	0.207881	4.32209	1.54558e-05	0.00116622
Vstm2l	27.2902	-1.12471	0.261545	-4.30025	1.70608e-05	0.00127851
Kctd16	118.984	-1.34019	0.312142	-4.29352	1.75862e-05	0.00130629
Pid1	133.468	0.567692	0.132253	4.29246	1.76704e-05	0.00130629
Mtus2	134.057	-0.564845	0.131953	-4.28063	1.86361e-05	0.00136844
Tmem132c	26.6175	-0.997992	0.233306	-4.27762	1.88905e-05	0.00137787
Hcrtr2	8.57209	1.81654	0.427356	4.25065	2.13153e-05	0.00153478
Ogt	295.58	0.502202	0.118149	4.25058	2.13222e-05	0.00153478
Tmem176b	10.7432	-1.54835	0.364558	-4.2472	2.1646e-05	0.0015479
Serpini1	38.6115	-0.878932	0.207141	-4.24316	2.20391e-05	0.00156578
Pde1a	456.979	-0.542245	0.128362	-4.22434	2.39646e-05	0.00169159
Gabra4	93.5314	0.696349	0.165473	4.20824	2.57364e-05	0.00180501
Sulf1	12.4165	-1.60769	0.382963	-4.19801	2.69267e-05	0.00187646
Cux2	34.9214	-0.991603	0.236295	-4.19646	2.71116e-05	0.00187739
Dcc	2610.81	-0.532984	0.127085	-4.19391	2.74192e-05	0.00188675
Phactr1	1558.77	0.477473	0.11431	4.17702	2.95352e-05	0.00201966
Tmod1	44.1463	0.760148	0.182272	4.17041	3.04046e-05	0.00206619
Tenm3	280.497	-0.50156	0.120461	-4.16368	3.13157e-05	0.00211497
Kirrel3	1153.9	-0.577849	0.138877	-4.16087	3.17033e-05	0.00212801
Flrt2	87.4656	-0.627828	0.151835	-4.13492	3.55074e-05	0.00236882
Dner	406.683	0.47865	0.115924	4.12899	3.64358e-05	0.00241602
Cap2	95.3074	0.554877	0.135089	4.10751	3.99954e-05	0.00263211
Nell1	341.702	-0.45877	0.111719	-4.10647	4.01757e-05	0.00263211
Rtn4rl1	13.1352	1.82921	0.446007	4.10131	4.10818e-05	0.00267545
Pdgfc	15.9572	1.12909	0.275403	4.09976	4.13577e-05	0.00267748
Lifr	12.3095	1.42755	0.348383	4.09765	4.1736e-05	0.00268608
Qrfpr	13.3177	-1.40769	0.345655	-4.07253	4.65047e-05	0.00297548
Cers6	298.017	-0.34854	0.0856819	-4.06783	4.74521e-05	0.00301845
Hs3st5	161.523	-1.19202	0.293533	-4.06094	4.88746e-05	0.00309097
Nsmf	97.8004	0.764365	0.189181	4.0404	5.33598e-05	0.00335522
Psd2	41.477	-0.748836	0.185736	-4.03171	5.53724e-05	0.00346188
Lhfpl3	483.342	-0.481366	0.119575	-4.02564	5.68199e-05	0.0035322
Grin1	321.637	0.335342	0.0833326	4.02414	5.71836e-05	0.00353472
Zeb1	292.551	-0.410664	0.102085	-4.02277	5.75172e-05	0.00353537
Sntg1	725.845	-0.34518	0.0859596	-4.0156	5.92935e-05	0.00361073
Synpr	113.894	0.853874	0.212662	4.01517	5.94034e-05	0.00361073
Thsd7b	399.885	-0.478289	0.119852	-3.99067	6.5888e-05	0.00396954
Dpysl5	89.8453	-0.654548	0.164041	-3.99015	6.6032e-05	0.00396954
Rit2	539.648	-0.427021	0.107201	-3.98335	6.79495e-05	0.00406249
Jun	7.8146	-1.4438	0.362837	-3.97919	6.91502e-05	0.00411181
Prkcg	90.5896	0.539438	0.136075	3.96428	7.36172e-05	0.00435376
Zfp804b	165.88	-1.222	0.309288	-3.95101	7.78207e-05	0.00455351
Tmem163	75.8668	0.756637	0.191506	3.95099	7.78271e-05	0.00455351
Erc2	942.748	-0.337386	0.0859335	-3.92613	8.63226e-05	0.0050237
Mccc1	47.355	0.74403	0.189906	3.91789	8.93259e-05	0.00517098
Celf4	592.305	-0.341535	0.0873215	-3.91124	9.1825e-05	0.00528767
Efhb	15.4843	-1.2275	0.314033	-3.90882	9.27497e-05	0.00531295
Rab3c	322.028	-0.468442	0.120022	-3.90298	9.50155e-05	0.00539933
Grin3a	123.03	-0.689457	0.176695	-3.90196	9.54184e-05	0.00539933
4930578G10Rik	48.0246	-0.713466	0.182886	-3.90115	9.5738e-05	0.00539933
Hs6st3	814.75	-0.496527	0.127411	-3.89705	9.73712e-05	0.00546327
Slc35f4	446.772	0.424512	0.109155	3.88906	0.000100631	0.00561738
Kdm6a	108.764	-0.598254	0.154076	-3.88286	0.000103237	0.00573356
Col6a5	7.23414	-1.56029	0.402467	-3.87681	0.000105833	0.00584809
Creb5	8.56845	-1.50844	0.389371	-3.87403	0.000107049	0.00588552
Itga1	13.1731	1.31005	0.33962	3.8574	0.000114598	0.00626907
Nr3c2	188.328	0.557121	0.1446	3.85284	0.000116755	0.00635531
Mccc2	48.6283	0.743024	0.192931	3.85124	0.00011752	0.00636345
Cdh8	135.663	-0.752266	0.195388	-3.8501	0.000118068	0.00636345
Serpine2	36.4097	0.960259	0.249489	3.8489	0.000118651	0.00636353
Gm13629	80.109	-0.891303	0.231799	-3.84515	0.00012048	0.00640401
Kcnip2	43.8692	0.848851	0.22077	3.84495	0.000120576	0.00640401
Ptprz1	152.219	0.463276	0.120668	3.83927	0.000123402	0.00652245
Itpr1	38.1075	0.946669	0.247621	3.82306	0.000131807	0.00693318
4932435O22Rik	4.28399	2.36888	0.619885	3.82148	0.000132655	0.00694439
Ptn	73.1701	-0.567132	0.148723	-3.81335	0.000137096	0.00711764
Ralyl	230.551	-0.406077	0.106497	-3.81304	0.000137265	0.00711764
Fgf14	2765.12	-0.272706	0.0715667	-3.81051	0.00013868	0.00715709
Ddx3x	30.7612	-0.844621	0.222039	-3.80392	0.000142422	0.00731566
Rps6ka6	23.1629	1.00151	0.264115	3.79194	0.000149477	0.00763259
Cav2	6.18408	-1.65101	0.435496	-3.79109	0.000149987	0.00763259
Malat1	31845.6	0.452731	0.119708	3.78195	0.000155606	0.00786884
Lingo1	53.8115	-0.582801	0.154157	-3.78056	0.000156476	0.00786884
Airn	123.403	0.490992	0.12989	3.78007	0.000156787	0.00786884
Fgf13	151.375	-0.713194	0.189189	-3.76975	0.000163411	0.00816383
Magi2	1217.66	-0.290135	0.0772701	-3.75482	0.000173465	0.00862674
Katnal2	74.3313	-0.471631	0.125899	-3.74609	0.000179609	0.00888372
Slit2	182.474	-0.601037	0.160482	-3.74519	0.000180256	0.00888372
Slc8a1	647.792	-0.460784	0.123129	-3.74229	0.000182352	0.00894669
Prkca	277.41	0.523714	0.14022	3.73495	0.000187754	0.0091706
Pde1c	132.849	-0.607468	0.16299	-3.72702	0.000193755	0.00942167
Cntnap5b	101.284	-0.860812	0.231529	-3.71794	0.000200855	0.00969241
Dusp16	21.0799	-0.90313	0.242931	-3.71764	0.000201095	0.00969241
Add2	179.709	0.435635	0.117942	3.69363	0.000221071	0.0106085
Atxn1	811.363	0.398047	0.108211	3.67844	0.000234669	0.0112118
Plxnc1	51.514	-0.567962	0.154602	-3.6737	0.000239062	0.0113721
Hrh3	7.23581	-1.5281	0.416813	-3.66615	0.000246228	0.0116623
BC005561	133.746	0.555347	0.151767	3.6592	0.000253002	0.0119314
Gas6	186.287	0.66589	0.182672	3.64528	0.000267097	0.0125421
Gpc6	90.3325	-0.812188	0.223188	-3.63903	0.000273666	0.0127956
Cntn6	58.5446	-0.863264	0.237504	-3.63473	0.000278267	0.012928
Col6a6	5.79124	-2.01162	0.553528	-3.63419	0.00027886	0.012928
Sgms2	6.58911	-1.53542	0.423153	-3.62853	0.000285044	0.0131589
Tle4	59.1194	-0.754079	0.207926	-3.62668	0.000287093	0.0131978
Crtac1	28.751	-0.982216	0.271696	-3.61513	0.000300198	0.0137425
Ubr2	87.6851	-0.502795	0.139152	-3.61328	0.00030235	0.0137526
Ankrd34c	4.4237	2.23573	0.61884	3.61278	0.000302932	0.0137526
Smco4	6.2529	-1.42475	0.395114	-3.60591	0.00031106	0.0140633
Kcnh7	403.457	-0.405956	0.112618	-3.60472	0.000312485	0.0140696
Alk	97.6003	-0.451356	0.125421	-3.59872	0.000319784	0.0143392
Dennd2a	70.0165	-0.519249	0.144407	-3.59574	0.000323465	0.014445
Tgfbr3	29.463	0.879981	0.246329	3.57238	0.000353747	0.0157331
Slit3	76.9361	0.789091	0.221219	3.56701	0.000361076	0.015994
Cfap46	52.721	-0.565606	0.158904	-3.55942	0.00037168	0.0163974
Setx	179.863	0.351273	0.0989927	3.54848	0.000387464	0.0170251
Prrg1	15.5077	-0.957151	0.270247	-3.54176	0.000397462	0.0173945
Rerg	145.407	1.19388	0.33787	3.53353	0.00041005	0.0178704
Oprk1	11.7051	-1.27949	0.362203	-3.53253	0.000411601	0.0178704
Htr2c	355.247	-0.463309	0.131304	-3.52851	0.000417899	0.0180721
Fbxl7	136.265	-0.449037	0.127436	-3.52362	0.000425694	0.0183367
Igfbp5	12.5856	-0.99292	0.282129	-3.51939	0.000432545	0.0185042
Ahr	12.0257	1.16727	0.331791	3.51809	0.000434663	0.0185042
Amy1	69.1717	-0.613842	0.174548	-3.51675	0.000436862	0.0185042
D030068K23Rik	58.3187	-0.753681	0.214349	-3.51614	0.000437867	0.0185042
Fam126b	119.282	0.487669	0.138699	3.51604	0.000438039	0.0185042
Nrxn1	2317.98	-0.337698	0.0967439	-3.49064	0.000481868	0.0202774
Pou6f1	73.3527	0.455879	0.131161	3.47572	0.000509491	0.0213576
Adamts3	14.2513	1.207	0.347631	3.47207	0.000516465	0.0215674
Celf6	58.4752	-0.608219	0.175362	-3.46836	0.000523642	0.0217003
1500009L16Rik	38.1949	0.664973	0.191742	3.46807	0.000524215	0.0217003
Amelx	11.7395	1.26577	0.365052	3.46736	0.000525599	0.0217003
Pip5k1b	432.405	0.493744	0.14293	3.45445	0.000551408	0.0226803
Grid2	3792.41	-0.244704	0.070934	-3.44974	0.000561126	0.0229935
Pnkp	47.5754	0.67871	0.196925	3.44655	0.000567796	0.0231801
Tomm40	66.7278	0.51139	0.148659	3.44002	0.000581681	0.0236586
Gabrq	10.3089	-1.04777	0.304809	-3.43746	0.000587201	0.0237138
Kcnt2	127.432	-0.486913	0.141705	-3.43609	0.000590175	0.0237138
Nxph1	729.648	-0.486607	0.141636	-3.43561	0.000591228	0.0237138
Tead1	112.068	-0.72717	0.211681	-3.43521	0.00059209	0.0237138
Gmcl1	161.967	0.445606	0.129748	3.4344	0.000593875	0.0237138
Gabrb1	1453.1	0.288284	0.0840091	3.43158	0.000600078	0.0238744
Setbp1	518.115	-0.327797	0.095608	-3.42855	0.000606819	0.0240525
Epha7	26.4639	-0.765207	0.223249	-3.4276	0.000608951	0.0240525
Pdzrn3	18.4249	1.47894	0.43228	3.42127	0.000623305	0.0245309
B3gat2	17.9858	-0.893955	0.261918	-3.4131	0.000642275	0.0251868
Pdzrn4	459.022	0.597585	0.175211	3.41066	0.000648054	0.0253227
Zfpm2	100.874	-0.547672	0.160718	-3.40766	0.000655226	0.0254505
Kcnd2	1494.19	-0.38268	0.11231	-3.40735	0.000655976	0.0254505
Tmtc1	76.3034	0.624254	0.183324	3.4052	0.000661168	0.0254738
Anks1b	1834.64	0.333332	0.09789	3.40517	0.000661234	0.0254738
Trhde	73.2431	-0.541041	0.159027	-3.40219	0.000668478	0.0256625
Slc2a3	85.8509	0.464151	0.136607	3.39772	0.000679495	0.0259943
E430024P14Rik	88.5478	-0.496942	0.146408	-3.39424	0.000688203	0.0262356
Sez6	23.7809	-0.789128	0.233035	-3.3863	0.000708419	0.0269126
A730056A06Rik	4.32987	2.1388	0.631934	3.38453	0.000712996	0.0269575
Synpo2	77.7073	1.67569	0.495189	3.38394	0.000714529	0.0269575
6330403K07Rik	168.718	-0.480463	0.142205	-3.37867	0.000728372	0.0273853
Trhr	51.7338	0.875618	0.259318	3.37662	0.00073382	0.0274956
Epb41l4a	18.5486	-0.823532	0.244452	-3.36888	0.00075473	0.0281826
Synpo	36.3502	0.797701	0.237192	3.3631	0.000770715	0.0286816
Srrm4	169.111	-0.661088	0.19686	-3.35817	0.000784617	0.029087
Bcap31	46.9935	-0.570285	0.16988	-3.35699	0.000787968	0.029087
Dtna	138.103	-0.361244	0.107628	-3.35642	0.000789583	0.029087
Oxct1	230.263	0.276545	0.0825657	3.34939	0.000809904	0.0297354
Pzp	25.735	-1.0694	0.320078	-3.34105	0.000834608	0.03054
Gap43	338.504	0.374757	0.112375	3.33487	0.000853396	0.0310311
Ncam1	778.484	-0.294552	0.0883276	-3.33477	0.000853703	0.0310311
Mkl2	333.763	0.369211	0.110858	3.33048	0.000866949	0.0314082
Aatk	54.1984	-0.473923	0.14245	-3.32695	0.000878032	0.0317048
Vwa5b1	29.4264	-0.723848	0.217871	-3.32237	0.000892549	0.032123
Pcdh7	1650.52	-0.435031	0.131194	-3.31594	0.00091334	0.0327634
Gck	24.1063	-0.855253	0.25861	-3.30711	0.000942646	0.0337042
Klf9	69.1195	0.470894	0.142462	3.3054	0.000948407	0.0337997
Khdrbs2	230.017	-0.554271	0.16796	-3.30002	0.000966777	0.0343425
Hs3st4	66.9196	-1.48205	0.450393	-3.29057	0.000999843	0.0354022
Gm11437	35.1564	-0.713845	0.217753	-3.27824	0.00104458	0.0368668
Lix1	9.17028	1.33247	0.406637	3.2768	0.00104989	0.0369162
Iqcg	19.3703	-0.84382	0.2576	-3.2757	0.001054	0.0369162
Osbpl10	48.3928	0.577932	0.17646	3.27514	0.0010561	0.0369162
Ap1s1	41.6958	0.605844	0.185204	3.27122	0.00107084	0.0372903
Pla2g3	32.5813	0.644003	0.196961	3.26969	0.00107664	0.0372903
Svil	15.8488	1.06877	0.326943	3.269	0.0010793	0.0372903
Fndc1	73.4814	-0.576045	0.176231	-3.2687	0.00108043	0.0372903
Vwa5b2	37.8252	0.696818	0.214547	3.24785	0.0011628	0.0400069
Pde10a	733.311	0.503923	0.155261	3.24566	0.0011718	0.0400206
Enah	1182.63	0.529124	0.163062	3.24493	0.00117478	0.0400206
Dpf3	30.582	-0.789671	0.243359	-3.24488	0.00117499	0.0400206
Armc2	34.7822	-0.660987	0.203745	-3.2442	0.00117783	0.0400206
Olfm2	121.74	-0.517881	0.159948	-3.23781	0.00120453	0.0408011
Cabin1	117.641	0.441715	0.136683	3.23168	0.00123067	0.0415578
Neto2	107.486	-0.433136	0.134214	-3.22719	0.00125012	0.0420849
Cacng4	37.3239	-0.667701	0.206997	-3.22566	0.00125681	0.0421802
Cgn	9.97536	-1.19481	0.370608	-3.22391	0.00126455	0.0423103
Spx	15.2699	1.02954	0.31976	3.21972	0.00128315	0.0428018
Hs3st2	65.9196	1.66274	0.517293	3.21431	0.0013076	0.0434845
Psmd9	86.1178	0.459243	0.14292	3.21329	0.00131223	0.0435065
Pdzd2	85.4543	-0.474129	0.147755	-3.20888	0.00133254	0.0440462
Il1rapl2	273.741	0.593211	0.184939	3.2076	0.00133847	0.0441092
Ssbp3	55.8902	-0.530966	0.165635	-3.20564	0.00134761	0.0441873
Dpysl3	36.1991	-0.780804	0.243593	-3.20536	0.00134892	0.0441873
Syt6	20.1437	0.782605	0.244335	3.203	0.00136006	0.0444074
Fam171b	182.369	0.359577	0.11229	3.20221	0.00136376	0.0444074
Cpne2	114.729	0.521987	0.163321	3.19608	0.00139309	0.0452278
Tmem178	11.4476	1.01907	0.319122	3.19335	0.00140631	0.0453729
Atrnl1	302.566	-0.419966	0.131542	-3.19265	0.00140975	0.0453729
Ralgapa2	129.916	-0.365489	0.11448	-3.1926	0.00141	0.0453729
Acsl1	102.187	0.575618	0.180629	3.18673	0.0014389	0.0460929
Calb1	258.059	0.465448	0.146076	3.18635	0.0014408	0.0460929
Hs6st2	129.442	0.562582	0.176685	3.18409	0.00145211	0.0463195
Raver2	27.6844	0.68739	0.216123	3.18055	0.00146994	0.0466063
Slc24a2	214.613	-0.431047	0.135543	-3.18014	0.00147202	0.0466063
Dusp14	15.3156	0.884183	0.278064	3.17978	0.00147389	0.0466063
Prkce	809.757	0.533155	0.16773	3.17865	0.00147964	0.0466536
Ipo5	48.372	0.574598	0.180944	3.17557	0.00149545	0.0470163
Cers4	91.0967	-0.468735	0.147751	-3.17248	0.00151144	0.0473831
Rap1gds1	159.34	0.415767	0.131261	3.16748	0.00153765	0.0480636
Podxl	12.9322	-0.995694	0.314463	-3.16633	0.00154376	0.0480636
9530059O14Rik	33.2371	0.845742	0.267146	3.16585	0.00154633	0.0480636
Vav3	13.2682	-0.887926	0.280877	-3.16126	0.00157087	0.0486674
Adgrl3	974.133	-0.334815	0.105935	-3.16056	0.00157465	0.0486674
Cry2	45.3362	0.589171	0.18675	3.15487	0.00160571	0.0494876
Mapk4	46.5734	-0.749994	0.238253	-3.14788	0.00164457	0.0505427
Ptk2b	18.0517	0.980599	0.311828	3.14468	0.0016627	0.0509041
Bbox1	9.22891	-1.38372	0.440091	-3.14416	0.00166563	0.0509041
Itgav	4.63786	1.62989	0.519052	3.14014	0.00168869	0.0514649
Nol10	47.6561	0.605038	0.193146	3.13255	0.00173296	0.0526674
Epha3	192.136	-0.575407	0.183961	-3.12787	0.00176077	0.0533646
Bckdhb	90.6464	0.400795	0.128228	3.12565	0.0017741	0.053547
Mhrt	5.40322	-1.37487	0.439924	-3.12524	0.00177658	0.053547
Pde4d	875.546	-0.339252	0.108973	-3.11316	0.00185095	0.0555907
Gmip	8.11701	-1.05955	0.340417	-3.11251	0.00185503	0.0555907
Khdrbs3	163.024	-0.324457	0.104268	-3.11175	0.00185985	0.0555907
Tspyl1	13.2112	-0.846741	0.272179	-3.11097	0.00186471	0.0555907
Ptp4a1	31.2946	0.692697	0.222989	3.10642	0.0018937	0.0563015
Cox7b	99.2223	0.453083	0.14594	3.10459	0.00190544	0.056497
Gna14	6.87832	1.89023	0.610322	3.0971	0.00195422	0.0577868
Hpcal1	56.8715	0.709519	0.2293	3.09428	0.00197294	0.0581832
Ncoa2	183.384	-0.376268	0.121636	-3.09338	0.00197888	0.0582015
Mtch2	77.2869	0.516233	0.167355	3.08466	0.00203786	0.0597754
Unc13c	28.3622	-1.00849	0.327021	-3.08386	0.00204333	0.0597757
Igdcc3	10.107	-0.96528	0.313229	-3.0817	0.0020582	0.0600502
Cntnap4	133.559	-0.557166	0.181305	-3.07309	0.00211855	0.0616463
Pik3r1	56.205	-0.550572	0.179901	-3.06042	0.00221029	0.0641452
Gm10069	17.2323	-0.826067	0.270407	-3.0549	0.00225138	0.0651649
Rnf17	4.69767	1.60874	0.527707	3.04854	0.00229954	0.0663176
Arfgef2	101.85	0.408814	0.134123	3.04805	0.00230333	0.0663176
Ephb6	7.96096	-1.18281	0.388706	-3.04295	0.00234274	0.0672754
Nespas	34.0494	-0.649327	0.213682	-3.03875	0.00237559	0.0680401
Pdcd4	171.893	0.32995	0.108631	3.03733	0.00238684	0.0681837
Gad1	176.328	0.361617	0.119155	3.03483	0.00240669	0.0684899
Hmgn3	107.832	0.456879	0.150566	3.03441	0.00241007	0.0684899
Xylt1	94.4019	-0.401233	0.132455	-3.0292	0.00245199	0.0694416
Gaa	112.035	-0.530337	0.175105	-3.02868	0.00245626	0.0694416
Pcsk2	169.478	0.597991	0.197538	3.02723	0.00246809	0.0695964
Trh	4.80423	-2.00605	0.663251	-3.02457	0.00248985	0.0700294
Tshz2	490.129	-0.613088	0.203066	-3.01915	0.00253482	0.0711115
Ctps2	50.0297	-0.532438	0.176555	-3.0157	0.00256385	0.0717418
Plxna2	40.5918	0.589	0.195557	3.01191	0.00259612	0.0724595
Pitpna	154.312	0.297686	0.0990139	3.00651	0.00264266	0.0735544
Cachd1	69.7437	-0.492241	0.163764	-3.0058	0.00264879	0.0735544
Ttc19	281.496	0.388763	0.129701	2.99737	0.00272317	0.0754283
Gpr137c	91.4659	-0.452637	0.151147	-2.99468	0.00274737	0.0757736
Syt10	69.3494	-0.537644	0.179547	-2.99444	0.00274949	0.0757736
Plxdc2	351.592	-0.439732	0.146895	-2.99352	0.00275783	0.0758126
Gm10130	24.5239	-0.979732	0.327423	-2.99225	0.00276925	0.0759358
Agfg2	54.5471	0.48609	0.162644	2.98868	0.00280187	0.0766382
Stk33	14.3354	-0.881165	0.295159	-2.98539	0.00283218	0.0772741
Msra	101.347	0.44887	0.1504	2.98451	0.00284036	0.0773044
Ulk4	101.727	-0.475473	0.159372	-2.98342	0.00285042	0.0773857
Pcsk1n	218.682	-0.60949	0.204699	-2.9775	0.00290614	0.078703
Dph6	45.4255	0.506057	0.170059	2.97578	0.00292241	0.0789484
Mrpl21	42.7577	0.550939	0.185246	2.97409	0.00293857	0.0791893
Lmo7	13.1134	0.938275	0.315675	2.97229	0.00295591	0.0794608
Dixdc1	75.6908	-0.463407	0.155956	-2.9714	0.00296446	0.0794954
Prlr	293.106	0.41685	0.140744	2.96175	0.00305894	0.0818286
Itgbl1	78.4941	-0.782586	0.264545	-2.95823	0.00309407	0.0825663
Pgrmc2	17.3092	-0.711067	0.240548	-2.95604	0.00311621	0.0829548
5330417C22Rik	129.945	-0.431116	0.146003	-2.9528	0.00314911	0.0836272
Pdlim7	100.018	0.469836	0.159423	2.9471	0.00320767	0.0849762
Nkx2-1	10.3313	-1.30471	0.443267	-2.94339	0.00324643	0.0857951
Tcf4	595.777	-0.295719	0.100723	-2.93598	0.003325	0.0875601
Fxyd6	73.1127	-0.524556	0.178696	-2.93547	0.00333044	0.0875601
Dlgap2	574.638	0.322698	0.109954	2.93484	0.00333722	0.0875601
Epm2a	73.4831	0.44006	0.150439	2.92518	0.00344255	0.0901075
Rgs17	245.53	-0.307564	0.105228	-2.92284	0.00346853	0.0905709
Tmem91	122.679	0.435087	0.149	2.92004	0.0034999	0.0911723
Sytl4	4.89757	2.08111	0.712995	2.91883	0.00351348	0.0913087
Entpd3	10.8609	0.941874	0.323186	2.91434	0.0035644	0.0923692
Olfm3	79.9695	-0.623889	0.214119	-2.91375	0.00357117	0.0923692
Ola1	127.71	0.3338	0.114769	2.90844	0.00363235	0.0936401
Fndc3a	200.082	-0.282234	0.0970541	-2.90801	0.00363742	0.0936401
Tspan6	12.1013	-1.06153	0.365229	-2.90648	0.00365522	0.0936912
Nt5c3	28.0616	-0.654855	0.225333	-2.90617	0.0036588	0.0936912
Herc4	91.33	-0.355426	0.122323	-2.90563	0.0036651	0.0936912
Calb2	15.3934	-0.733644	0.252904	-2.90088	0.0037212	0.0949037
Ttc39b	37.8613	0.509005	0.175663	2.89762	0.00376	0.0956703
Mgat4c	151.418	-1.05059	0.362977	-2.89437	0.00379918	0.0964428
Foxn2	23.39	0.650739	0.225	2.89218	0.00382578	0.0968932
Pdia6	65.289	-0.504717	0.174576	-2.8911	0.00383896	0.0970025
Stk26	6.78116	1.21043	0.41966	2.88431	0.00392275	0.09875
Amph	108.212	-0.432544	0.149979	-2.88403	0.00392617	0.09875
Rims1	903.805	-0.232967	0.080818	-2.88261	0.00394399	0.0989707
Mpp4	6.17653	-1.26569	0.4392	-2.8818	0.00395414	0.0989983
Ccdc58	68.6193	0.435269	0.151137	2.87997	0.00397716	0.0992999
Tnxb	6.72656	-1.56212	0.542516	-2.8794	0.00398434	0.0992999
Prss12	14.2412	-0.824077	0.286336	-2.87801	0.00400194	0.099512
Ddx55	74.461	0.438913	0.152913	2.87035	0.00410017	0.101494
Glce	51.3184	-0.469	0.163395	-2.87035	0.0041002	0.101494
9330151L19Rik	32.013	0.715513	0.24939	2.86905	0.00411703	0.10168
Pak3	680.955	0.373	0.130096	2.86711	0.00414245	0.101799
R3hdm1	436.354	0.301294	0.105096	2.86683	0.00414604	0.101799
Fbxo36	50.7772	-0.580806	0.202615	-2.86655	0.00414975	0.101799
Cisd3	7.46497	-1.06848	0.372838	-2.86581	0.00415945	0.101809
Rtn4	210.963	-0.308343	0.107621	-2.86508	0.00416905	0.101816
Cdk5rap2	20.4055	-0.610909	0.213303	-2.86404	0.00418274	0.101923
Gpm6a	480.529	-0.250084	0.0873461	-2.86313	0.00419472	0.101988
Zfhx3	23.5636	-1.63658	0.572096	-2.86067	0.00422743	0.102555
Lrrk2	10.1095	0.961307	0.336255	2.85887	0.00425157	0.102912
Sclt1	165.969	-0.321658	0.112601	-2.85663	0.00428168	0.103336
Epha10	21.1689	0.726658	0.254418	2.85616	0.00428797	0.103336
Adam22	301.925	-0.269433	0.0943826	-2.85469	0.00430783	0.103549
Gadd45g	11.9645	1.04288	0.365516	2.85318	0.00432845	0.103549
Spock2	143.173	-0.333802	0.117006	-2.85286	0.00433275	0.103549
Utrn	27.4737	-0.631486	0.221363	-2.85272	0.00433467	0.103549
Cdh2	263.425	-0.338474	0.118702	-2.85145	0.00435199	0.103737
Kitl	18.6965	-0.817466	0.286885	-2.84945	0.00437944	0.103975
Tmsb10	29.5003	-0.674814	0.236832	-2.84934	0.004381	0.103975
Htr2a	8.02752	-1.07278	0.37744	-2.84224	0.00447972	0.106088
S100a10	7.16999	-1.0385	0.365566	-2.8408	0.00450008	0.10615
Fstl1	12.2578	0.894894	0.315028	2.84068	0.00450176	0.10615
Snhg11	7251.01	0.287907	0.101377	2.83997	0.00451175	0.106157
Adamts18	49.0759	-0.546163	0.192489	-2.83738	0.0045486	0.106795
Chst9	44.2899	-0.70151	0.24737	-2.83587	0.00457008	0.107069
Sema6c	5.65628	-1.39852	0.493717	-2.83263	0.00461665	0.107929
Kdm5c	147.63	-0.425688	0.150443	-2.82957	0.00466102	0.108338
Hspa5	98.26	-0.507126	0.17926	-2.829	0.00466938	0.108338
Sf3b3	92.2541	0.413528	0.146188	2.82874	0.00467322	0.108338
Itga8	34.2873	0.729385	0.257852	2.8287	0.00467375	0.108338
Lin7a	75.4789	0.559203	0.198232	2.82096	0.00478809	0.110754
Ssh2	389.687	-0.316425	0.11231	-2.81742	0.00484107	0.111743
Hspa13	25.336	-0.689342	0.245186	-2.8115	0.00493106	0.113581
Gnal	93.1363	0.377005	0.134197	2.80934	0.00496428	0.114105
Snx12	49.3823	-0.461422	0.164382	-2.807	0.0050005	0.114697
Cacna1a	548.925	0.199296	0.0710498	2.80501	0.00503144	0.115165
Frmd3	129.195	-0.336544	0.120212	-2.79958	0.00511687	0.116668
Srrm4os	34.9905	-1.34826	0.481611	-2.79948	0.00511844	0.116668
Adgrl2	166.672	0.344812	0.123261	2.79741	0.00515142	0.117176
Prtn3	7.15343	1.33329	0.476916	2.79565	0.00517961	0.117573
Ano1	6.793	1.42316	0.509435	2.79361	0.00521241	0.11761
Clmp	59.1754	0.456879	0.163547	2.79357	0.00521303	0.11761
Ndor1	28.0614	0.624034	0.223385	2.79354	0.00521349	0.11761
Mast2	150.872	-0.305311	0.109405	-2.79066	0.00526014	0.118418
Ncstn	36.3533	0.602744	0.216225	2.78757	0.00531042	0.119228
Efna5	500.855	-0.345396	0.123926	-2.78712	0.00531789	0.119228
Smarcal1	16.1252	-0.751675	0.269856	-2.78547	0.0053451	0.119592
Rtn1	617.403	-0.351931	0.126487	-2.78235	0.0053966	0.120146
Got1	56.4947	0.501912	0.180433	2.78171	0.00540738	0.120146
Cbs	12.2919	0.980759	0.352576	2.7817	0.00540755	0.120146
Pkia	144.875	-0.35453	0.127468	-2.78132	0.00541377	0.120146
Elmo1	123.027	0.403815	0.145364	2.77795	0.00547035	0.121156
Prtg	17.1829	0.729802	0.262996	2.77495	0.00552099	0.121871
Mdga2	2150.21	-0.244161	0.0880011	-2.77452	0.00552836	0.121871
Adamts19	10.0044	-1.03665	0.373802	-2.77327	0.00554965	0.121871
Ppargc1a	81.4209	-0.403385	0.145462	-2.77314	0.0055519	0.121871
Agap1	347.267	0.40528	0.146192	2.77225	0.00556709	0.121871
Plagl1	57.3441	-0.610692	0.220321	-2.77183	0.00557423	0.121871
Nucb2	21.1833	-0.638613	0.230425	-2.77146	0.00558058	0.121871
Scn1a	291.659	0.289367	0.104494	2.76923	0.00561885	0.122462
Ryr2	441.044	0.385884	0.139447	2.76724	0.00565332	0.122968
Tenm1	941.568	0.317232	0.114815	2.76298	0.00572759	0.124237
B3galt1	724.751	0.344392	0.124678	2.76225	0.00574049	0.124237
Matk	77.9534	0.443443	0.160554	2.76195	0.00574574	0.124237
Pbdc1	33.08	-0.484374	0.175478	-2.76031	0.00577466	0.124616
4430402I18Rik	81.9957	0.42008	0.152327	2.75776	0.00581991	0.125346
Ltbp4	11.5775	-0.834986	0.302858	-2.75702	0.00583305	0.125382
Sox8	7.93065	1.27197	0.461622	2.75544	0.0058613	0.125742
Rps25	24.4376	-0.589363	0.214025	-2.75371	0.00589233	0.12616
Tmeff2	367.007	-0.373089	0.135518	-2.75307	0.00590395	0.126162
Thada	147.15	0.355331	0.129114	2.75207	0.00592197	0.126301
Sv2c	117.084	0.646185	0.234896	2.75094	0.0059424	0.12649
Nxn	49.0328	-0.510295	0.185769	-2.74694	0.00601548	0.127797
Ndufa10	70.679	0.397658	0.14496	2.74322	0.00608396	0.128576
Osbpl3	32.7507	0.681172	0.24832	2.74313	0.00608574	0.128576
Usp9y	4.88226	-1.2417	0.452698	-2.7429	0.00608994	0.128576
Rps6ka5	97.5681	-0.425359	0.155105	-2.7424	0.00609916	0.128576
Lrrc4c	709.928	-0.338074	0.123335	-2.7411	0.00612341	0.12872
Tshz3	18.1194	-0.663333	0.242024	-2.74077	0.00612951	0.12872
Cadm3	46.0283	-0.486808	0.177767	-2.73846	0.00617276	0.12938
Sorcs2	30.8747	0.806724	0.294702	2.73742	0.00619232	0.129541
Dync1i1	368.595	0.233713	0.085445	2.73525	0.0062333	0.13015
Clasp1	186.907	-0.30834	0.112971	-2.72938	0.0063454	0.132238
Bmpr2	99.4993	-0.416857	0.152771	-2.72863	0.00635982	0.132287
Actn1	50.1223	0.513708	0.188362	2.72723	0.00638677	0.132595
Scn5a	64.5886	0.576938	0.211643	2.72599	0.00641083	0.132843
Slc4a4	10.8862	-0.887672	0.326058	-2.72244	0.00648024	0.134027
Ttc39aos1	8.18634	1.05957	0.389605	2.7196	0.00653613	0.134928
Epb41l4b	73.2149	-0.437268	0.16085	-2.71849	0.00655808	0.135126
Wipf3	96.0232	0.428989	0.157908	2.71671	0.00659343	0.135599
Plxna4	90.0498	-0.49637	0.182813	-2.71518	0.00662393	0.135826
Smarca2	130.575	-0.301802	0.111164	-2.71491	0.0066293	0.135826
Ntn4	6.92486	1.28418	0.473139	2.71417	0.0066443	0.135879
Lgi2	15.3586	0.806519	0.297253	2.71324	0.00666281	0.136003
Sgpp2	10.6725	0.928771	0.342582	2.71109	0.00670627	0.136636
Orc2	89.128	0.333372	0.123025	2.7098	0.00673239	0.136766
Ppm1l	101.734	-0.485713	0.17926	-2.70954	0.00673769	0.136766
Gabrg2	121.097	-0.345533	0.127807	-2.70355	0.00686025	0.138996
4930590L20Rik	48.6615	-0.615461	0.227785	-2.70194	0.00689371	0.13924
Begain	22.5668	-0.625008	0.231335	-2.70174	0.00689774	0.13924
Rchy1	93.608	0.413583	0.153118	2.70108	0.00691146	0.13926
Relb	5.86346	1.39874	0.519205	2.694	0.00706005	0.141993
Ccdc34	42.8128	-0.506497	0.188182	-2.69152	0.00711269	0.142789
Tnrc6a	260.137	-0.261798	0.0973014	-2.69059	0.00713265	0.142927
Gnai1	138.682	0.322008	0.119762	2.68873	0.00717242	0.143461
Tgoln1	26.7292	-0.661818	0.246372	-2.68626	0.00722577	0.144265
Zfp398	134.481	0.382632	0.142958	2.67653	0.00743889	0.148249
Jph1	15.1152	-0.901881	0.337476	-2.67243	0.00753047	0.149802
Rgs8	7.18327	-1.07236	0.401463	-2.67112	0.00755987	0.150113
Actn2	15.0384	0.748916	0.280453	2.67038	0.00757663	0.150174
Galnt7	64.5508	-0.399542	0.149656	-2.66974	0.00759107	0.150188
Gabra2	252.795	-0.346128	0.129703	-2.66862	0.00761637	0.150416
Idnk	20.3259	0.731403	0.274218	2.66723	0.00764799	0.150769
Apaf1	22.7681	-0.69184	0.259503	-2.66602	0.00767552	0.151039
Homer1	69.6901	0.416675	0.15633	2.66535	0.00769083	0.151069
Tmem199	21.5425	0.642201	0.241012	2.6646	0.00770801	0.151135
Glra3	74.0988	1.02238	0.38386	2.66341	0.00773532	0.151253
Mbnl2	320.223	0.248337	0.0932499	2.66313	0.00774168	0.151253
Pts	10.8876	0.821082	0.308947	2.65767	0.00786819	0.153451
Nrip3	21.8326	-0.707454	0.266746	-2.65216	0.00799778	0.155701
Tcf3	32.5093	0.537832	0.202961	2.64992	0.00805108	0.15646
Skil	13.8947	-0.75733	0.286136	-2.64674	0.00812711	0.157657
Lig1	4.55383	-1.18017	0.446027	-2.64596	0.00814596	0.157743
Mkx	8.8903	-0.865418	0.327232	-2.64466	0.00817727	0.15807
Rplp1	55.4274	-0.518329	0.196133	-2.64275	0.00822366	0.158314
Eif4e	118.517	0.343257	0.12989	2.64267	0.00822551	0.158314
Grik1	246.77	-0.288644	0.109244	-2.64219	0.00823715	0.158314
Nhej1	6.03121	-1.00975	0.382226	-2.64175	0.0082478	0.158314
Plekha6	84.2485	-0.465076	0.176262	-2.63854	0.00832628	0.159541
L2hgdh	37.1345	-0.459181	0.174126	-2.63706	0.00836276	0.15996
Tbc1d4	15.4615	0.963766	0.366141	2.63223	0.00848267	0.16197
Slco2a1	8.32073	1.04256	0.396257	2.63102	0.00851301	0.162266
Fam49a	46.9382	0.4321	0.164442	2.62767	0.00859717	0.163585
Pms2	39.2348	0.561139	0.213665	2.62625	0.0086331	0.163752
Mcu	109.271	0.366849	0.139729	2.62543	0.00865397	0.163752
Arl6ip1	104.097	-0.596726	0.227302	-2.62526	0.00865833	0.163752
Ap3m1	66.9852	0.415577	0.158317	2.62496	0.00866579	0.163752
Lrch3	136.493	-0.311013	0.118625	-2.62181	0.00874634	0.164989
Jade1	29.5902	-0.644833	0.246021	-2.62105	0.00876593	0.165074
Rapgef3	23.8388	0.625423	0.238838	2.61861	0.00882899	0.165976
Cep290	39.6826	-0.438462	0.167739	-2.61395	0.00895022	0.167966
Gnb4	26.3621	-0.547408	0.2097	-2.61043	0.00904276	0.169412
Arhgef28	48.035	0.552037	0.211585	2.60905	0.00907929	0.169806
Mecr	108.149	0.363728	0.13948	2.60775	0.00911391	0.170163
Kcnk1	41.3328	0.470622	0.180523	2.607	0.00913397	0.170247
Pard3b	210.874	-0.38809	0.148962	-2.60529	0.00917955	0.170713
Cpped1	19.2236	0.663788	0.254823	2.6049	0.00919021	0.170713
Lrriq1	14.8491	-0.654957	0.251592	-2.60325	0.00923441	0.171244
Lrp1	76.8342	-0.406091	0.156067	-2.60204	0.00926721	0.171561
Rhbdl3	44.8027	0.551121	0.21192	2.60061	0.00930577	0.171843
Pram1	55.9669	-0.492532	0.18944	-2.59993	0.00932417	0.171843
Sema6a	123.274	-0.376076	0.144677	-2.59942	0.00933812	0.171843
Dgkh	61.8117	0.439498	0.169092	2.59916	0.00934528	0.171843
Zdhhc8	70.648	0.396421	0.152559	2.59848	0.00936382	0.171895
2410018L13Rik	5.76179	-1.06434	0.410092	-2.59537	0.00944898	0.173168
Vwc2	69.3499	-0.544958	0.210043	-2.59451	0.00947256	0.17331
Ndufs5	22.6985	0.61939	0.238859	2.59312	0.00951098	0.173722
Sh3bgrl2	5.60992	1.18341	0.457113	2.58889	0.0096286	0.175218
Scn1b	23.6355	0.604981	0.233707	2.58863	0.00963595	0.175218
Zc3h13	171.823	0.260001	0.100447	2.58845	0.00964093	0.175218
Crebbp	186.492	-0.295804	0.114316	-2.58761	0.00966433	0.175352
Ubash3b	7.97353	-1.09175	0.422314	-2.58516	0.00973334	0.176312
Map1b	385.697	0.217125	0.0840434	2.58348	0.00978082	0.176879
Slc44a5	261.857	-0.252712	0.0978653	-2.58224	0.00981601	0.17699
Stam	47.752	-0.435231	0.168555	-2.58213	0.00981932	0.17699
Neo1	162.748	-0.356401	0.138085	-2.58102	0.00985095	0.177013
Igf1r	154.243	-0.339694	0.131622	-2.58083	0.00985643	0.177013
Dnah10	9.21501	-1.29508	0.501896	-2.58038	0.00986913	0.177013
Slc7a14	88.0485	-0.376564	0.146166	-2.57627	0.00998723	0.178299
Pde9a	81.1679	-0.396066	0.15374	-2.5762	0.00998924	0.178299
Fars2	144.928	-0.314182	0.121956	-2.57619	0.00998967	0.178299
Asap1	63.4625	-0.47065	0.182894	-2.57335	0.010072	0.179475
Cys1	14.7092	-0.678645	0.263889	-2.57171	0.0101198	0.180034
Gm38250	9.98668	-0.784049	0.304973	-2.57088	0.0101441	0.180174
Ccdc82	25.1849	-0.707798	0.275447	-2.56963	0.0101806	0.180528
Cadm1	896.282	0.343513	0.133752	2.56828	0.0102205	0.180584
Kif16b	55.7021	-0.437804	0.170477	-2.56811	0.0102253	0.180584
Igdcc4	33.7191	-0.568713	0.221475	-2.56785	0.0102333	0.180584
Aste1	49.6679	-0.450724	0.175673	-2.56569	0.010297	0.181207
Kmt2a	224.262	-0.302407	0.117873	-2.56553	0.0103017	0.181207
P2rx7	17.7697	0.698944	0.272566	2.56431	0.010338	0.181554
Adra1a	203.399	0.378702	0.14774	2.56331	0.0103681	0.18179
Hs3st1	4.05146	1.41881	0.553884	2.56157	0.01042	0.181875
Ifrd1	41.2552	0.459116	0.17926	2.56117	0.0104319	0.181875
Opcml	1068.74	-0.278665	0.108805	-2.56115	0.0104328	0.181875
Tbc1d10b	27.2254	0.558423	0.218055	2.56092	0.0104394	0.181875
Cldn34c1	21.4494	-0.679472	0.265641	-2.55786	0.0105319	0.183195
Tspan12	7.5929	-0.913433	0.357639	-2.55407	0.0106473	0.18475
Pcbp3	109.993	-0.338452	0.132528	-2.55381	0.0106551	0.18475
Dchs1	5.80315	-1.06692	0.417989	-2.55251	0.0106949	0.185148
Kalrn	571.795	0.294622	0.115513	2.55057	0.0107548	0.185859
Ubp1	70.4907	-0.49509	0.194147	-2.55007	0.01077	0.185859
Stat3	29.863	-0.489786	0.19228	-2.54726	0.0108572	0.186684
Mrpl54	11.9792	0.801354	0.314659	2.54674	0.0108735	0.186684
Elavl2	239.001	-0.360634	0.141607	-2.54673	0.0108737	0.186684
Eny2	39.4335	0.440938	0.173166	2.54633	0.0108861	0.186684
Cdk8	222.469	0.351074	0.137911	2.54565	0.0109073	0.186756
U2af1	82.7703	0.394058	0.15492	2.54362	0.0109711	0.187009
Ypel2	73.3599	0.441924	0.173751	2.54343	0.0109771	0.187009
Pcdh18	17.344	-0.661467	0.260104	-2.54309	0.0109877	0.187009
Trim35	214.081	0.359419	0.141336	2.543	0.0109905	0.187009
Pdhx	43.7314	0.538995	0.212067	2.54163	0.0110337	0.187453
Stx1a	18.7624	-0.592547	0.233272	-2.54015	0.0110805	0.187957
Bcl9	117.284	-0.343897	0.135475	-2.53845	0.0111344	0.188326
Gfod2	88.2662	-0.324065	0.127666	-2.53838	0.0111367	0.188326
Tmem186	32.6718	0.543782	0.214353	2.53686	0.0111852	0.188854
Pigk	185.259	-0.497422	0.196347	-2.53338	0.0112969	0.190446
Ppp1r16b	45.6685	0.631059	0.249296	2.53136	0.0113621	0.19125
Pcyt2	117.102	0.363601	0.143676	2.5307	0.0113835	0.191315
Zfp521	34.0823	-0.752977	0.297631	-2.5299	0.0114095	0.19146
Tceal5	42.387	0.434466	0.171938	2.52687	0.0115083	0.192638
Tspan33	50.1326	-0.367903	0.145616	-2.52653	0.0115195	0.192638
Pfas	25.0167	0.572925	0.226799	2.52613	0.0115326	0.192638
Syn2	407.767	0.340523	0.134852	2.52516	0.0115647	0.19288
Abat	134.601	0.370508	0.146827	2.52343	0.0116217	0.193536
Sparcl1	67.8938	0.480959	0.190804	2.5207	0.0117123	0.194669
Cd200	77.1081	-0.413851	0.164207	-2.5203	0.0117254	0.194669
Rasgrp1	11.81	0.95199	0.37851	2.5151	0.0118999	0.196931
Pcdh17	438.141	-0.317215	0.12614	-2.5148	0.0119101	0.196931
Kif24	39.9349	-0.484479	0.192664	-2.51464	0.0119156	0.196931
Vcan	3.9692	-1.40942	0.560638	-2.51396	0.0119383	0.197009
Wdr17	155.288	0.319387	0.127106	2.51276	0.011979	0.197384
Garnl3	198.015	0.238391	0.0950323	2.50853	0.0121235	0.199222
Ryr1	6.16608	-1.1169	0.44526	-2.50843	0.0121271	0.199222
Dgkg	306.038	0.347557	0.138658	2.50657	0.0121908	0.199906
Ring1	62.5659	-0.508031	0.202716	-2.50612	0.0122065	0.199906
Gm2762	7.68386	0.976317	0.38965	2.50563	0.0122235	0.199906
Gatad2b	172.106	0.267055	0.106691	2.50306	0.0123124	0.20106
Chrdl1	4.68914	1.32522	0.530401	2.49852	0.0124713	0.203351
Tomm40l	7.27078	0.945407	0.378554	2.49742	0.0125102	0.203619
Tspan13	80.0452	0.367223	0.147066	2.497	0.012525	0.203619
B3galt2	55.5876	-0.452635	0.181462	-2.49438	0.0126178	0.204525
Ttyh1	60.158	0.41272	0.165461	2.49437	0.0126181	0.204525
Lamp2	54.5828	0.399322	0.160134	2.49368	0.0126427	0.204621
Vat1l	96.9243	-0.296445	0.118939	-2.49241	0.0126879	0.20505
Polr3g	8.55465	0.863122	0.346519	2.49084	0.0127443	0.205371
Rad23a	24.1139	0.55491	0.222783	2.49081	0.0127453	0.205371
Plcxd2	20.1736	-0.611529	0.245596	-2.48998	0.0127752	0.205549
Dhcr24	26.7236	0.562715	0.226101	2.48878	0.0128182	0.205938
Abca8b	68.8143	-0.427148	0.171675	-2.48813	0.0128418	0.206015
Med1	58.3601	0.383527	0.154223	2.48683	0.0128887	0.206465
Crot	15.062	-0.701183	0.282254	-2.48422	0.0129834	0.207546
Rad23b	83.5127	0.340508	0.137084	2.48393	0.0129941	0.207546
Lrrc7	926.422	0.316401	0.127479	2.48199	0.0130652	0.208377
Dach1	6.97887	-1.02162	0.411974	-2.47983	0.0131445	0.209167
Abhd15	82.3089	-0.427943	0.172586	-2.47959	0.0131535	0.209167
Tmem50a	46.8037	-0.408006	0.164579	-2.47908	0.0131721	0.209167
Rmst	43.1433	-0.68507	0.276527	-2.47741	0.013234	0.209845
Atp8a1	264.112	-0.245507	0.0991343	-2.4765	0.0132676	0.210074
Bex4	26.8394	0.566055	0.228667	2.47545	0.0133067	0.210383
Ppp2r2b	495.781	0.277268	0.11203	2.47495	0.0133256	0.210383
Arhgef40	23.7649	-0.534009	0.215812	-2.47441	0.0133455	0.210394
Rgl1	87.3795	-0.348814	0.14105	-2.47299	0.0133989	0.210723
Snta1	38.6816	0.478642	0.193582	2.47255	0.0134151	0.210723
Naalad2	5.43371	-1.19088	0.481687	-2.47231	0.0134242	0.210723
Lin28b	9.22836	-0.862756	0.349067	-2.47161	0.0134507	0.210838
Spcs2	86.7848	-0.385013	0.155935	-2.46906	0.0135469	0.212042
Stt3b	73.1942	0.441987	0.179203	2.46641	0.0136474	0.21326
Gmpr	24.7077	0.55106	0.223465	2.46598	0.0136638	0.21326
Pde11a	8.0217	-0.988462	0.401213	-2.46369	0.0137517	0.214326
Fstl5	272.729	-0.411806	0.167361	-2.46059	0.0138709	0.215628
Gm10419	45.448	0.413677	0.168128	2.46049	0.0138746	0.215628
Arhgap18	135.507	0.369191	0.150213	2.45778	0.0139799	0.216956
Mmp16	371.146	-0.366351	0.149142	-2.45639	0.0140341	0.217489
Cul4a	49.708	0.39466	0.160752	2.45508	0.0140852	0.217751
Rps2	20.6862	0.654481	0.266598	2.45494	0.0140908	0.217751
Sytl5	9.83358	-0.797149	0.32528	-2.45066	0.0142596	0.220048
Pfkm	48.732	0.462647	0.188831	2.45006	0.0142834	0.220105
Csmd1	4073.47	0.29971	0.122355	2.4495	0.0143054	0.220135
Pros1	5.82932	-1.22024	0.498547	-2.4476	0.0143811	0.220989
Adamtsl1	5.70239	-1.05109	0.429793	-2.44558	0.0144619	0.221919
B3glct	9.26498	0.945933	0.386931	2.44471	0.0144969	0.222144
Aldh7a1	39.8361	-0.420382	0.172251	-2.44052	0.0146662	0.224424
Itgb1bp1	10.6567	-0.784823	0.321682	-2.43975	0.0146974	0.224587
Daam2	3.8742	1.39327	0.571188	2.43925	0.0147179	0.224587
Axin2	22.6451	-0.561147	0.230097	-2.43874	0.0147387	0.224591
Cib2	12.7502	-0.831376	0.341402	-2.43519	0.0148842	0.226003
Gm1673	26.2766	-0.578979	0.237765	-2.43509	0.0148881	0.226003
App	490.039	-0.204125	0.0838307	-2.43496	0.0148933	0.226003
Fance	34.1407	0.49521	0.203419	2.43443	0.0149152	0.226021
Sik1	15.5435	0.699815	0.287614	2.43318	0.014967	0.226492
Hcn2	40.541	0.492836	0.20267	2.43172	0.0150272	0.227089
Usp9x	192.517	-0.253881	0.104522	-2.42897	0.0151418	0.228506
Cfap69	55.2934	-0.432567	0.178314	-2.42587	0.0152717	0.230149
Golim4	7.61169	-0.969761	0.400316	-2.42249	0.0154146	0.231982
Col23a1	47.844	0.660948	0.273045	2.42066	0.0154924	0.23281
Mavs	8.86369	-0.856644	0.35401	-2.41983	0.0155278	0.23281
Hsdl2	8.29658	-0.872719	0.360673	-2.4197	0.0155334	0.23281
Lhx6	63.4916	-0.404733	0.167546	-2.41566	0.0157068	0.235086
Kmt2c	167.55	-0.247873	0.102686	-2.41388	0.0157836	0.235278
Dlx2	21.4035	0.609382	0.252449	2.41388	0.0157838	0.235278
Swt1	70.996	-0.345805	0.14326	-2.41382	0.0157861	0.235278
Efhd2	11.7031	-0.690115	0.285955	-2.41337	0.0158056	0.235278
Gm26760	11.6228	0.883733	0.366813	2.40922	0.0159867	0.23765
Nbr1	64.718	0.346947	0.144043	2.40863	0.0160126	0.237711
Nf1	314.565	-0.199709	0.0829655	-2.40713	0.0160784	0.238107
Erbb4	3309.16	-0.239566	0.0995276	-2.40703	0.0160827	0.238107
1700025G04Rik	147.906	0.287464	0.119472	2.40612	0.0161231	0.238383
Slc8a2	27.366	-0.447587	0.186085	-2.40528	0.01616	0.238606
Cacna1c	728.954	0.358228	0.149063	2.40319	0.0162526	0.239541
Sh3bgrl	28.3408	-0.497958	0.207272	-2.40244	0.0162863	0.239541
Sat2	23.6167	0.63034	0.262524	2.40107	0.016347	0.239541
Ypel3	51.714	-0.535423	0.223037	-2.4006	0.0163683	0.239541
Zfp536	80.3289	-0.547553	0.228114	-2.40034	0.0163797	0.239541
Cadps2	425.643	0.314647	0.131092	2.4002	0.016386	0.239541
Gabrg3	1016.02	-0.198402	0.0826667	-2.40002	0.016394	0.239541
Zfp809	10.6319	0.815548	0.339874	2.39956	0.0164149	0.239541
Prr3	38.388	0.431731	0.180002	2.39848	0.0164635	0.239541
Eea1	63.5397	-0.373669	0.155801	-2.39837	0.0164684	0.239541
Parp4	4.54598	-1.41411	0.589749	-2.39782	0.0164929	0.239541
Zfp442	12.6164	-0.795399	0.331765	-2.39748	0.0165085	0.239541
Numb	89.7768	-0.327705	0.136699	-2.39728	0.0165173	0.239541
Tigd2	52.46	0.406646	0.169648	2.397	0.0165299	0.239541
Gldc	5.5076	-0.947828	0.39572	-2.3952	0.0166114	0.240404
Sdc2	78.8691	-0.311545	0.130274	-2.39146	0.0167817	0.242547
Slc22a17	163.558	-0.343355	0.143619	-2.39074	0.0168147	0.242704
2310009B15Rik	5.37772	1.20377	0.503763	2.38955	0.0168692	0.243082
Arhgap6	111.947	0.485	0.202997	2.3892	0.0168853	0.243082
Fgd5	12.2295	-0.708199	0.296721	-2.38675	0.0169982	0.244385
Gas2	34.4638	0.47769	0.200189	2.38619	0.017024	0.244435
Higd1a	23.2826	0.523151	0.219384	2.38464	0.017096	0.245148
St6galnac5	159.414	-0.334159	0.140227	-2.38298	0.017173	0.245929
Sphkap	107.663	-0.4211	0.176805	-2.38173	0.0172317	0.246447
Gcdh	18.0159	0.615508	0.258627	2.37991	0.017317	0.247344
4933406I18Rik	123.857	0.429339	0.180528	2.37824	0.0173956	0.248143
Junb	12.5287	0.845171	0.355971	2.37427	0.0175839	0.250501
Drc1	83.757	-0.395092	0.166644	-2.37087	0.0177462	0.252229
Hist3h2ba	26.9074	0.549267	0.231757	2.37001	0.0177874	0.252229
Naaladl2	182.196	-0.290807	0.122709	-2.3699	0.0177931	0.252229
Lyrm1	21.287	0.550496	0.232296	2.36981	0.0177973	0.252229
Dchs2	117.58	-0.332159	0.140278	-2.36786	0.0178914	0.253234
1110004F10Rik	108.387	0.314981	0.133062	2.36718	0.0179243	0.253372
Csgalnact1	453.343	0.31827	0.134569	2.3651	0.0180251	0.254468
Mxra7	8.18893	-0.896512	0.379297	-2.36362	0.0180975	0.255161
Zwint	143.655	-0.334371	0.141502	-2.36302	0.0181267	0.255244
Stat5b	95.5662	-0.283997	0.120219	-2.36233	0.0181605	0.25539
Dtx4	11.4588	-0.718539	0.304647	-2.3586	0.0183442	0.25722
Tmem67	49.4093	-0.347719	0.147442	-2.35835	0.0183562	0.25722
Ebpl	19.0386	-0.577744	0.244988	-2.35825	0.0183611	0.25722
Gng3	79.0067	0.310869	0.13185	2.35775	0.0183862	0.257242
Ftx	268.292	-0.236331	0.100279	-2.35674	0.0184361	0.257611
Zfyve16	35.5168	-0.474825	0.201657	-2.35462	0.0185416	0.258416
Hrk	9.90765	-0.859298	0.36499	-2.35431	0.0185572	0.258416
Hic2	15.348	-0.59339	0.25206	-2.35416	0.0185646	0.258416
Ankrd29	8.57707	0.884516	0.376068	2.35201	0.0186723	0.259059
Rcn1	45.6919	0.548518	0.233221	2.35192	0.0186766	0.259059
Klhl5	18.4005	0.628538	0.267256	2.35182	0.0186818	0.259059
Serinc5	23.3918	-0.578065	0.245847	-2.35132	0.0187068	0.259077
Slc39a6	19.3285	-0.576143	0.245276	-2.34896	0.0188261	0.2604
Spink13	15.8122	0.721652	0.307346	2.34801	0.0188738	0.260731
Ammecr1	60.8854	-0.418044	0.17821	-2.34579	0.0189869	0.261962
Trp53rkb	10.3665	0.761469	0.325072	2.34246	0.0191569	0.263729
Nrcam	205.136	-0.245708	0.104934	-2.34155	0.0192038	0.263729
Tox	689.622	-0.414414	0.177016	-2.34112	0.0192262	0.263729
Plk2	22.4039	0.62525	0.267079	2.34107	0.0192286	0.263729
Lrpprc	72.7271	0.335578	0.143372	2.34061	0.0192522	0.263729
Slc16a2	70.3063	-0.361301	0.154371	-2.34047	0.0192597	0.263729
Trpc5os	10.9662	-0.888297	0.379614	-2.34	0.0192837	0.263729
Acvr2a	58.0355	-0.360337	0.154073	-2.33874	0.0193488	0.264165
Gpam	21.9173	0.573398	0.245204	2.33845	0.0193639	0.264165
Ankrd26	35.8454	-0.460768	0.197388	-2.33433	0.0195786	0.266234
Pwp2	9.51041	0.849231	0.363922	2.33355	0.0196191	0.266234
Bin3	14.7329	0.690736	0.296149	2.3324	0.0196799	0.266234
Atp8b1	11.6823	-0.772286	0.331122	-2.33233	0.0196833	0.266234
Tmeff1	57.281	0.419679	0.179957	2.3321	0.0196952	0.266234
Fbn1	11.5524	0.731481	0.313695	2.33182	0.0197101	0.266234
Syne1	179.35	-0.246217	0.105591	-2.3318	0.0197113	0.266234
Flna	13.3678	-0.708343	0.30385	-2.33122	0.0197417	0.266234
Slco3a1	139.393	0.359101	0.154053	2.33103	0.0197519	0.266234
Upp2	238.483	-0.223797	0.0960288	-2.33052	0.0197784	0.266234
Crebzf	184.085	0.314451	0.134933	2.33043	0.0197833	0.266234
Zar1l	3.91604	1.36783	0.587311	2.32896	0.019861	0.266953
Adarb2	41.474	-0.600993	0.258214	-2.32751	0.0199384	0.267664
Arpp19	44.0651	0.428924	0.184429	2.32568	0.0200357	0.268419
Max	44.2464	0.407291	0.175139	2.32553	0.0200437	0.268419
Ly6h	903.232	0.275907	0.118742	2.3236	0.0201471	0.269241
Tle1	50.9657	-0.36634	0.15767	-2.32346	0.0201543	0.269241
Alms1	48.0614	-0.376257	0.162105	-2.32108	0.0202828	0.270627
Aptx	11.151	0.859275	0.370373	2.32003	0.0203395	0.270798
Csrnp3	394.379	0.276564	0.119213	2.31992	0.0203451	0.270798
Sgcz	2104.63	-0.215428	0.0929104	-2.31866	0.0204133	0.27123
Eaf2	86.788	-0.353039	0.152294	-2.31814	0.0204418	0.27123
Gal	26.5258	-1.39847	0.603322	-2.31795	0.020452	0.27123
Baiap3	116.926	-0.300277	0.129669	-2.31572	0.0205738	0.272515
Fam167a	12.2798	-0.669229	0.289371	-2.31271	0.0207389	0.27437
Sgk1	39.9045	-0.478687	0.207167	-2.31064	0.0208528	0.275367
Mpc1	115.268	0.330032	0.142845	2.31043	0.0208646	0.275367
Glra1	24.8694	0.667603	0.289095	2.30929	0.0209275	0.275865
Fam13a	117.959	-0.342564	0.148372	-2.30882	0.0209537	0.275877
Camk1	68.3409	0.436501	0.189179	2.30735	0.0210356	0.276318
Lurap1l	23.3583	0.546752	0.237029	2.30668	0.0210724	0.276318
Eif2s3x	16.7986	-0.566978	0.245801	-2.30665	0.0210743	0.276318
Bak1	5.2474	1.07051	0.464201	2.30613	0.0211032	0.276318
Usp2	34.6882	0.430692	0.186774	2.30595	0.0211134	0.276318
Dcaf17	59.3901	0.401251	0.174069	2.30513	0.0211595	0.27659
Neto1	45.158	-0.466895	0.202718	-2.30317	0.0212694	0.277695
Dus4l	22.8699	0.578512	0.251235	2.30268	0.021297	0.277725
Aim2	20.913	-0.699544	0.303873	-2.30209	0.02133	0.277823
Sh3gl2	103.698	-0.291014	0.126455	-2.30133	0.0213732	0.278055
Brd4	184.58	0.266753	0.116083	2.29795	0.0215644	0.280061
Ntng1	176.963	-0.4829	0.210166	-2.2977	0.0215786	0.280061
Rnf144a	24.2981	-0.521448	0.227144	-2.29567	0.0216947	0.281234
Mtfr1	5.50705	-0.97184	0.424273	-2.2906	0.0219866	0.28442
Dennd4a	166.758	0.25984	0.113442	2.2905	0.0219924	0.28442
Akt3	291.47	-0.233992	0.102259	-2.28823	0.0221241	0.285294
Dbn1	105.55	0.35982	0.15725	2.2882	0.022126	0.285294
Nr2c2ap	12.7852	0.756501	0.33064	2.28799	0.0221383	0.285294
Nrgn	39.388	0.638597	0.279347	2.28603	0.0222523	0.285905
Nrsn2	66.7432	-0.408613	0.178776	-2.28561	0.0222771	0.285905
Rpl37a	34.4062	0.502765	0.22011	2.28415	0.0223625	0.285905
Pnpla3	18.9255	0.582203	0.254896	2.28408	0.0223667	0.285905
Dock2	23.2164	-0.52351	0.229218	-2.28389	0.0223777	0.285905
Ptpn5	181.785	0.449193	0.196785	2.28266	0.0224506	0.285905
Glp2r	162.386	0.433035	0.189784	2.28173	0.0225054	0.285905
Slc6a17	98.8301	0.349474	0.153172	2.28158	0.0225144	0.285905
Ncor2	52.1682	-0.355088	0.155647	-2.28136	0.022527	0.285905
Ermn	10.101	-0.808206	0.354268	-2.28134	0.0225283	0.285905
Zdhhc14	273.65	0.304327	0.133402	2.28127	0.0225323	0.285905
Nsf	361.403	0.211157	0.0925672	2.28112	0.0225416	0.285905
Supv3l1	30.5122	0.484348	0.212332	2.28108	0.0225437	0.285905
Spice1	18.1871	-0.578485	0.25363	-2.28082	0.022559	0.285905
Jazf1	190.625	-0.339772	0.14899	-2.28051	0.0225777	0.285905
Rps8	94.1325	-0.323358	0.141854	-2.27952	0.0226362	0.286315
Chn2	183.78	-0.259982	0.114104	-2.27846	0.0226989	0.286583
Irs1	53.1695	-0.529764	0.232536	-2.2782	0.0227147	0.286583
Alg1	12.6459	0.77828	0.341674	2.27784	0.022736	0.286583
Shc3	123.602	0.38299	0.168263	2.27613	0.0228381	0.287476
Uqcrq	46.7481	0.437797	0.192372	2.27578	0.0228593	0.287476
Elk3	17.521	-0.699218	0.307593	-2.27319	0.0230145	0.288892
Arhgef11	120.734	-0.304033	0.133757	-2.27302	0.0230248	0.288892
Efr3b	91.2295	0.349422	0.153835	2.2714	0.0231229	0.289317
Adamts17	137.029	0.311095	0.136962	2.27139	0.0231231	0.289317
Arpc3	49.0012	0.366309	0.161288	2.27115	0.0231379	0.289317
Fam102b	9.41012	-0.758365	0.334241	-2.26892	0.0232733	0.290678
Podxl2	91.2557	-0.360202	0.158794	-2.26836	0.0233071	0.290768
Negr1	2782.18	-0.238215	0.105112	-2.2663	0.0234328	0.292003
Wdr89	58.578	-0.351192	0.155072	-2.2647	0.0235313	0.292897
Pxdc1	4.60355	-1.10918	0.490054	-2.26339	0.0236118	0.293565
Mphosph9	69.1911	0.318858	0.140953	2.26216	0.0236876	0.294123
Ccdc126	8.29862	-0.869581	0.38453	-2.26141	0.0237338	0.294123
Hist1h1c	6.17992	1.0576	0.467686	2.26135	0.0237373	0.294123
Homer2	41.7922	0.390498	0.172753	2.26045	0.0237936	0.29425
Ift74	64.6346	-0.303922	0.134486	-2.25989	0.0238282	0.29425
Gtpbp2	43.5529	0.472789	0.209224	2.25973	0.0238382	0.29425
Clcn2	10.6707	-0.752298	0.332956	-2.25945	0.0238552	0.29425
Gm11110	4.81968	-1.09192	0.483535	-2.25821	0.0239328	0.294874
Ttc38	8.05012	0.870578	0.385692	2.25719	0.0239963	0.295119
Arl13b	35.1055	-0.489177	0.216756	-2.25681	0.0240199	0.295119
Spag16	29.7607	-0.736239	0.326278	-2.25648	0.0240408	0.295119
Sik3	417.838	0.247911	0.109882	2.25616	0.0240605	0.295119
Arl6ip4	12.411	0.683067	0.30298	2.25449	0.0241651	0.29607
Xpo1	115.108	-0.327275	0.145248	-2.25322	0.0242455	0.296722
Kcng1	6.53904	1.16433	0.517178	2.25132	0.0243653	0.297813
Clstn1	138.983	-0.257211	0.114286	-2.25058	0.0244119	0.297813
Fiz1	15.6923	0.611148	0.271559	2.25051	0.0244163	0.297813
Cfap61	14.1848	-0.672782	0.299083	-2.24948	0.0244818	0.29828
Zfp2	47.9788	0.399	0.177466	2.24831	0.0245563	0.298539
Rpn2	46.8346	-0.377617	0.168007	-2.24763	0.0246	0.298539
Zkscan1	55.2343	0.364863	0.162338	2.24755	0.0246046	0.298539
Tspan9	10.9511	-0.77657	0.345559	-2.24729	0.0246217	0.298539
Hydin	6.52164	-1.05209	0.468228	-2.24697	0.0246423	0.298539
Pcsk2os1	8.75684	0.785976	0.349919	2.24616	0.0246935	0.298539
Ugdh	34.722	-0.475396	0.211649	-2.24615	0.0246941	0.298539
Id2	37.1169	-0.486748	0.216851	-2.24462	0.0247924	0.299397
Nkiras1	43.2509	0.424319	0.189101	2.24387	0.0248405	0.299647
Esrra	25.982	0.495241	0.220751	2.24344	0.0248686	0.299656
Iqub	20.4698	-0.564077	0.251573	-2.2422	0.0249485	0.300288
A730090N16Rik	27.6367	0.616661	0.275113	2.24148	0.0249947	0.300514
Slc35e4	6.71397	-0.834909	0.372819	-2.23945	0.0251267	0.301769
Nsun7	114.83	0.335375	0.149825	2.23844	0.0251923	0.302011
Parva	32.7835	-0.468664	0.209385	-2.23829	0.0252021	0.302011
A930009A15Rik	15.299	-0.805336	0.359932	-2.23747	0.0252558	0.302323
Pknox2	130.982	-0.382158	0.171005	-2.23477	0.0254322	0.304103
Pds5b	163.701	-0.226009	0.101168	-2.234	0.0254828	0.304375
Maged2	9.1839	-0.83647	0.374533	-2.23337	0.0255245	0.304541
Grik3	31.9782	-0.47081	0.211031	-2.231	0.0256812	0.305909
Cnr1	14.5186	-0.646584	0.289957	-2.22993	0.0257521	0.305909
Phykpl	37.4548	-0.449383	0.201542	-2.22972	0.0257658	0.305909
Syt4	173.989	-0.348071	0.156118	-2.22953	0.0257784	0.305909
Gm1604b	33.2172	-0.424943	0.190619	-2.22928	0.0257956	0.305909
Rreb1	46.4036	-0.44622	0.200232	-2.22851	0.0258466	0.305909
Ndufaf4	39.3554	0.434995	0.195202	2.22843	0.0258519	0.305909
Ogg1	8.95465	0.803845	0.360749	2.22826	0.0258629	0.305909
Plcb1	582.917	-0.252336	0.113268	-2.22779	0.0258947	0.305923
C1ql3	8.98914	0.82794	0.371706	2.22741	0.02592	0.305923
Adamts6	45.7073	-0.450364	0.202684	-2.222	0.0262834	0.309584
Sptbn4	185.453	0.22694	0.102136	2.22195	0.0262868	0.309584
Slc25a16	33.5537	0.449916	0.202525	2.22153	0.0263151	0.309585
Gfm2	51.4931	0.326188	0.146861	2.22107	0.0263465	0.30962
Siah3	52.6614	0.479436	0.216091	2.21868	0.0265086	0.311192
Wrn	40.6099	-0.404168	0.182286	-2.21722	0.026608	0.31185
Alg9	29.8997	-0.408836	0.184416	-2.21692	0.0266287	0.31185
Zfp568	12.7191	-0.603848	0.272432	-2.21651	0.0266565	0.31185
Vwc2l	84.115	-0.5052	0.228002	-2.21577	0.0267069	0.31185
B230118H07Rik	24.4226	-0.519191	0.234347	-2.21548	0.0267271	0.31185
Got2	55.4532	0.365966	0.165207	2.21519	0.0267469	0.31185
Nmur2	14.275	0.705968	0.31873	2.21494	0.0267642	0.31185
Cpsf2	8.80815	0.781964	0.35323	2.21375	0.0268459	0.312082
Peli2	34.5468	0.59084	0.266954	2.21326	0.0268797	0.312082
Dusp15	16.9821	0.555374	0.250954	2.21305	0.0268942	0.312082
Fbxl12os	43.5114	-0.532245	0.240535	-2.21275	0.0269147	0.312082
Timp4	41.6957	0.469891	0.212373	2.21258	0.0269267	0.312082
Dnajc27	43.3395	0.40595	0.1837	2.20985	0.0271155	0.313827
Bub3	36.9063	0.410779	0.185909	2.20957	0.0271347	0.313827
Dcaf8	91.8868	0.279132	0.126403	2.20827	0.0272252	0.314541
Map3k4	59.1255	-0.393086	0.178117	-2.20689	0.0273215	0.315012
Ankrd13b	18.7175	-0.538946	0.244213	-2.20687	0.0273235	0.315012
Atl3	77.0964	0.30895	0.140036	2.20622	0.0273687	0.315025
Zfp280c	110.221	0.268985	0.121952	2.20566	0.0274077	0.315025
Eln	16.6854	-0.601551	0.272771	-2.20533	0.0274307	0.315025
Cradd	31.9081	-0.447812	0.203093	-2.20495	0.0274573	0.315025
Slf1	91.9612	-0.261155	0.118449	-2.20479	0.0274686	0.315025
Dlst	69.8683	0.311134	0.141214	2.20328	0.0275753	0.315757
Morc1	9.80945	-0.812625	0.368861	-2.20307	0.0275902	0.315757
Fjx1	6.37585	0.901811	0.409444	2.20252	0.0276283	0.315864
Cnot6l	84.8039	-0.278675	0.126558	-2.20195	0.0276687	0.315871
P3h4	7.26118	-0.890684	0.40461	-2.20134	0.0277121	0.315871
Antxr1	16.5389	-0.536184	0.243577	-2.20129	0.0277156	0.315871
Phf1	18.9576	-0.542257	0.24642	-2.20054	0.0277687	0.316147
Pik3r4	10.5219	-0.638262	0.29014	-2.19984	0.027818	0.316379
Cnksr2	39.8975	0.545254	0.247948	2.19906	0.0278735	0.316681
Ghr	189.381	-0.294661	0.134068	-2.19784	0.0279606	0.317074
Fxyd4	34.5998	-0.404816	0.184194	-2.19776	0.027966	0.317074
Timp3	67.8449	-0.590901	0.268935	-2.19719	0.0280068	0.317195
Sh2d3c	16.1534	-0.632289	0.287822	-2.1968	0.0280347	0.317195
Mrps26	51.9266	0.400616	0.182426	2.19605	0.028088	0.31747
Fchsd2	259.041	-0.219967	0.100186	-2.19558	0.0281223	0.31753
Defb1	7.86639	0.866188	0.394847	2.19373	0.0282549	0.318682
Nav1	197.738	-0.316336	0.144225	-2.19334	0.0282826	0.318682
Slc9a9	27.8615	-0.454463	0.207411	-2.19112	0.0284429	0.320158
Zfand6	44.646	-0.419313	0.191468	-2.18999	0.0285247	0.320548
Anp32b	24.2697	0.475549	0.217179	2.18967	0.0285482	0.320548
Tmem258	11.6866	-0.677023	0.309223	-2.18943	0.0285654	0.320548
Npy	9.44166	-0.927454	0.423863	-2.1881	0.0286625	0.321308
Brd3	39.5072	-0.382504	0.17492	-2.18674	0.0287617	0.321694
Xkr4	918.677	-0.195269	0.0893052	-2.18653	0.0287767	0.321694
Cep126	50.9035	-0.364634	0.166775	-2.18638	0.0287881	0.321694
Atp13a1	18.306	-0.493065	0.225554	-2.18601	0.0288145	0.321694
Trim17	14.7924	0.615705	0.281763	2.18519	0.0288748	0.322038
Dffb	20.8014	0.550737	0.252083	2.18474	0.0289078	0.322078
Cartpt	66.3819	1.09789	0.502786	2.18361	0.0289912	0.322679
Adam9	21.2094	-0.48285	0.221227	-2.1826	0.0290652	0.322994
Rraga	28.2873	-0.487337	0.223301	-2.18242	0.0290786	0.322994
Rapgefl1	33.5756	0.448233	0.205464	2.18156	0.0291418	0.323153
Kcnh8	35.4382	-0.516872	0.236971	-2.18117	0.0291711	0.323153
Caly	185.775	-0.30993	0.142103	-2.18103	0.0291815	0.323153
Tenm2	669.694	-0.392614	0.180256	-2.17809	0.0293991	0.325117
Hspa4	157.716	0.29676	0.136269	2.17775	0.0294246	0.325117
Epb41l1	134.891	-0.304816	0.139988	-2.17744	0.029448	0.325117
Tmem132cos	14.3969	-0.852926	0.391969	-2.17601	0.0295548	0.325967
Picalm	76.8724	-0.413069	0.189873	-2.17551	0.0295923	0.326051
Ints8	49.2991	-0.348028	0.160281	-2.17137	0.0299033	0.328836
Sbno1	153.546	0.278842	0.128469	2.1705	0.0299693	0.328836
Zfp710	39.3859	-0.416443	0.191879	-2.17034	0.0299808	0.328836
Spats2	44.5331	0.383928	0.176961	2.16956	0.0300402	0.328836
Ppp1r17	6.67324	-1.77774	0.81943	-2.16948	0.030046	0.328836
Fam189a2	24.2084	0.49536	0.228344	2.16936	0.0300553	0.328836
Snx14	24.4274	-0.440921	0.203249	-2.16936	0.0300554	0.328836
Cdh9	70.3158	-0.480553	0.221959	-2.16505	0.0303835	0.332094
Prrt3	8.94369	0.758226	0.350347	2.16422	0.0304477	0.332464
Brinp2	173.411	0.944215	0.436473	2.16328	0.0305193	0.332913
Kctd5	21.1108	0.612323	0.283276	2.16158	0.0306507	0.334013
Slc39a2	6.70184	-0.824688	0.381617	-2.16103	0.0306927	0.334138
Sema5b	12.0977	-0.695974	0.322273	-2.15958	0.0308055	0.335033
Eef1g	49.4568	0.370275	0.171531	2.15866	0.0308769	0.335434
Tns3	23.7595	0.54152	0.250916	2.15817	0.0309145	0.335434
Dhx30	209.207	0.300515	0.139262	2.15792	0.0309344	0.335434
Slc10a1	4.19121	-1.17911	0.54666	-2.15693	0.0310108	0.33593
Usp47	97.4583	-0.261206	0.121128	-2.15644	0.0310493	0.336014
Thrb	241.218	0.420175	0.195008	2.15465	0.0311891	0.336991
Tapbp	8.45184	-0.865352	0.401701	-2.15422	0.0312233	0.336991
Ifit1bl2	5.34674	-1.03316	0.479712	-2.15371	0.0312627	0.336991
Polr2f	15.7898	-0.615688	0.28591	-2.15343	0.0312845	0.336991
Cep83os	41.4359	0.39821	0.184935	2.15324	0.0312999	0.336991
Actr1a	66.1618	0.371747	0.172671	2.15293	0.0313244	0.336991
Fmnl3	9.53	-0.734727	0.341344	-2.15245	0.0313617	0.337061
Nudt5	76.4308	-0.554549	0.257689	-2.15201	0.0313969	0.337109
Tox3	88.3213	0.308174	0.143282	2.15082	0.0314907	0.337784
Gtf3a	5.81117	-0.831637	0.387148	-2.14811	0.031705	0.339349
Pitpnm3	42.6135	0.456078	0.212327	2.14799	0.0317143	0.339349
Rbm8a	14.9713	-0.553925	0.257904	-2.1478	0.0317297	0.339349
Zfp609	157.829	-0.219059	0.102048	-2.14662	0.0318233	0.339778
Ankrd17	201.849	-0.205707	0.095848	-2.14618	0.0318589	0.339778
Ercc8	24.0557	0.458431	0.213609	2.14613	0.0318629	0.339778
Hmces	25.645	0.435308	0.202966	2.14474	0.031974	0.340594
Npy1r	4.62936	1.09754	0.511821	2.14439	0.0320017	0.340594
Ttc8	138.45	-0.238404	0.111283	-2.14233	0.0321671	0.342022
Brinp3	1099.2	0.276613	0.129316	2.13905	0.0324317	0.344435
Twf2	25.5837	0.469296	0.219427	2.13874	0.032457	0.344435
Shtn1	121.551	-0.270193	0.126366	-2.13817	0.0325027	0.344585
Rnf10	68.139	0.33166	0.155425	2.13388	0.0328522	0.347953
Nudt11	11.2791	-0.609136	0.285539	-2.13329	0.0329012	0.348136
Xrcc4	67.4117	-0.309008	0.144938	-2.132	0.0330064	0.348912
Robo2	288.656	-0.220792	0.103668	-2.12979	0.0331886	0.350498
Ppp1r12a	159.395	0.239123	0.112305	2.12924	0.0332348	0.350648
Rab3gap1	129.655	0.258794	0.121594	2.12834	0.0333089	0.351047
Pfkp	54.8453	-0.299589	0.140784	-2.128	0.0333368	0.351047
Fbxo33	36.5136	0.441075	0.207412	2.12656	0.0334566	0.35197
Nr2f1	72.6181	0.405895	0.191008	2.12502	0.0335851	0.352982
Cct7	30.8706	-0.408811	0.192503	-2.12366	0.0336984	0.353833
Wdpcp	52.3558	-0.347597	0.163845	-2.12149	0.0338802	0.355401
Myo19	10.1171	0.789907	0.372591	2.12004	0.0340029	0.356346
Psap	102.306	-0.296853	0.140103	-2.11883	0.0341051	0.357076
Zc3h15	124.016	0.292177	0.138016	2.11698	0.0342618	0.358373
Trmt2b	4.21436	1.16938	0.552989	2.11466	0.0344594	0.360095
Prickle1	273.689	0.212809	0.100655	2.11423	0.0344955	0.360129
Qtrt1	67.7937	0.364858	0.172632	2.1135	0.0345579	0.360437
Slx4ip	47.8037	-0.389638	0.184393	-2.11308	0.034594	0.360469
Npas3	129.404	-0.4297	0.203478	-2.11178	0.0347053	0.361081
Spag9	253.949	-0.174652	0.0827306	-2.1111	0.034764	0.361081
Arntl	43.0681	-0.342067	0.162076	-2.11054	0.034812	0.361081
Sdk2	58.5322	0.419249	0.198649	2.1105	0.034815	0.361081
Hspa9	86.5972	0.29956	0.14194	2.11047	0.0348177	0.361081
Dpy19l1	14.0471	-0.583494	0.276568	-2.10977	0.0348783	0.36111
Ifi27	12.7344	-0.698618	0.331189	-2.10942	0.034908	0.36111
Ankrd13c	69.437	0.286358	0.135766	2.1092	0.0349271	0.36111
Wdtc1	33.4229	-0.435514	0.206512	-2.10891	0.0349525	0.36111
Tnfrsf19	13.7426	0.612612	0.290561	2.10837	0.0349987	0.361246
Stard3nl	36.6975	-0.410033	0.194519	-2.10793	0.0350372	0.361303
Zfp46	20.8961	0.540488	0.2565	2.10717	0.0351031	0.361641
Glrx3	58.849	0.345899	0.164197	2.10661	0.0351512	0.361796
Fam71e1	9.60359	0.705702	0.335079	2.10608	0.0351978	0.361936
Capn5	7.84283	-0.753477	0.357961	-2.10491	0.0352989	0.3624
Tbc1d22b	33.8868	0.444347	0.211112	2.10479	0.0353093	0.3624
Pitpnb	48.3683	0.366501	0.174275	2.10301	0.0354651	0.363256
A230009B12Rik	18.6004	-0.765893	0.364233	-2.10275	0.0354873	0.363256
Snapin	16.2164	-0.589538	0.280372	-2.1027	0.0354923	0.363256
Chd5	62.1631	-0.371551	0.176801	-2.10153	0.0355949	0.363761
5330434G04Rik	684.222	0.18973	0.0903065	2.10096	0.0356443	0.363761
Mast4	164.623	0.241125	0.114772	2.10091	0.0356491	0.363761
Gng2	149.992	-0.243158	0.115755	-2.10062	0.0356746	0.363761
Dync2h1	162.828	-0.247044	0.11763	-2.10018	0.0357129	0.363813
Neurl1a	66.9005	-0.305189	0.145374	-2.09935	0.0357865	0.364125
Gm10373	4.41742	1.21364	0.578253	2.0988	0.0358346	0.364125
C130071C03Rik	225.679	0.254785	0.121401	2.0987	0.0358434	0.364125
Cdh22	84.1955	-0.399929	0.190658	-2.09762	0.0359384	0.364615
Vps18	7.43095	0.912275	0.434955	2.0974	0.0359583	0.364615
Stmn2	138.429	-0.328796	0.15682	-2.09664	0.0360251	0.364955
A630012P03Rik	7.91874	-0.786185	0.375248	-2.09511	0.0361615	0.365997
E130308A19Rik	66.8547	-0.296979	0.141779	-2.09466	0.0362009	0.366057
Pgf	4.20117	-1.11295	0.53149	-2.09401	0.0362589	0.366305
Tdrp	4.42182	1.12857	0.539191	2.09309	0.0363413	0.366523
Hpgds	35.5987	-0.575394	0.274911	-2.09302	0.0363475	0.366523
Npy5r	10.3833	0.686899	0.32832	2.09216	0.036424	0.366957
Dcaf7	88.8319	0.278801	0.133339	2.09092	0.0365354	0.367104
Tmem120b	36.645	0.388556	0.185846	2.09074	0.0365516	0.367104
Dapk1	218.992	0.322074	0.154052	2.09068	0.036557	0.367104
Slc25a10	4.25086	1.06793	0.510849	2.0905	0.0365728	0.367104
Pigf	17.4975	-0.575348	0.275397	-2.08916	0.0366935	0.367963
Mthfs	51.0826	-0.371575	0.177889	-2.0888	0.0367256	0.367963
Ppp1r1a	46.3942	0.384965	0.184457	2.08701	0.0368869	0.36924
AW551984	68.4111	-0.389769	0.18684	-2.08611	0.0369683	0.369717
BC031181	66.4521	0.29127	0.13969	2.08511	0.0370589	0.370038
Adcy9	102.051	0.274731	0.131803	2.08441	0.0371228	0.370038
Itga5	5.11838	0.982483	0.471433	2.08403	0.0371571	0.370038
Rnf126	22.3816	0.512419	0.245895	2.08389	0.0371703	0.370038
Cd81	105.748	-0.374807	0.179887	-2.08357	0.0371992	0.370038
Cyp19a1	10.9706	0.878114	0.421457	2.08352	0.0372038	0.370038
Anxa7	24.0065	-0.497053	0.238656	-2.08272	0.0372771	0.370038
1700024B18Rik	118.025	-0.701923	0.337072	-2.08242	0.0373045	0.370038
Tmem74b	4.86123	-0.940888	0.451826	-2.08241	0.0373048	0.370038
Mxi1	31.347	-0.452342	0.217425	-2.08045	0.0374844	0.371483
Dcbld1	25.0878	-0.491696	0.236435	-2.07962	0.0375602	0.371897
Zfp672	44.2583	0.346635	0.166754	2.07872	0.0376432	0.372382
Rab30	63.1623	-0.346682	0.166859	-2.07769	0.0377378	0.372796
Klhl15	54.648	0.3349	0.161209	2.07743	0.0377623	0.372796
Camk2a	385.205	0.311293	0.149865	2.07715	0.0377873	0.372796
Pacsin2	35.2994	-0.406585	0.195808	-2.07645	0.0378522	0.3731
Tmtc4	39.3532	-0.377574	0.181942	-2.07524	0.0379642	0.373867
Ewsr1	146.471	0.228374	0.110079	2.07464	0.0380198	0.374078
Hace1	69.6046	-0.336208	0.162261	-2.07203	0.0382631	0.376133
Gtf2h4	12.8159	0.691867	0.334081	2.07096	0.0383629	0.376555
Pcsk1	13.6271	-0.677356	0.327094	-2.07083	0.0383748	0.376555
Kcnq3	374.106	0.283899	0.137135	2.07022	0.0384319	0.376619
Slit1	51.3304	-0.325071	0.157078	-2.06949	0.0385	0.376619
Pdk2	17.1931	0.553762	0.26761	2.06929	0.0385191	0.376619
Lias	31.2012	0.405869	0.196166	2.06901	0.0385456	0.376619
Pola1	64.8938	-0.327995	0.158534	-2.06892	0.0385534	0.376619
Mical2	122.038	0.464941	0.224766	2.06855	0.0385879	0.37662
Tbcel	57.3447	0.418542	0.202411	2.06778	0.0386604	0.376991
Sepsecs	34.9751	0.440796	0.213228	2.06725	0.0387105	0.37714
Nptxr	12.8812	-0.645602	0.312355	-2.06689	0.0387447	0.37714
Dcx	58.8332	-0.409776	0.198419	-2.06521	0.0389031	0.377884
Poldip2	14.1112	0.584672	0.283127	2.06505	0.0389182	0.377884
Sec14l2	7.3395	0.785878	0.380574	2.06498	0.0389247	0.377884
Scyl2	37.8502	0.395432	0.191571	2.06415	0.039003	0.377969
Slc35a2	20.0583	0.535988	0.259673	2.06408	0.0390097	0.377969
Casd1	45.0309	-0.352603	0.170852	-2.0638	0.0390371	0.377969
Sugp1	68.438	0.352145	0.17073	2.06258	0.0391525	0.378751
Sstr1	5.91818	-0.968883	0.469849	-2.06212	0.0391967	0.378791
Pde7b	108.096	0.41472	0.201246	2.06076	0.0393262	0.378791
Zfp799	122.295	0.31775	0.154204	2.06058	0.0393435	0.378791
Cpq	24.5017	-0.572905	0.278088	-2.06015	0.0393838	0.378791
Bmp1	15.5723	0.567917	0.275676	2.06009	0.0393903	0.378791
Comp	4.22791	1.22061	0.592557	2.05991	0.0394072	0.378791
Brd9	21.2491	-0.467278	0.226896	-2.05943	0.0394527	0.378791
Mrpl4	46.0499	0.34151	0.165831	2.05939	0.0394566	0.378791
Lrrc6	16.6461	0.523647	0.254287	2.05927	0.0394682	0.378791
Tmem126a	136.236	0.286342	0.139149	2.05781	0.0396085	0.379635
Pik3ca	64.5569	-0.282368	0.137232	-2.05759	0.0396292	0.379635
Ocrl	197.622	0.216719	0.105348	2.05717	0.0396698	0.379635
Plpp5	21.5742	-0.515149	0.250469	-2.05673	0.0397118	0.379635
Camk4	129.999	0.33038	0.160648	2.05655	0.0397296	0.379635
Zmat3	54.4444	0.346684	0.168649	2.05565	0.039816	0.379763
Dact2	27.4675	0.432041	0.210215	2.05524	0.0398562	0.379763
Pkhd1	9.27566	-0.72952	0.354981	-2.0551	0.0398696	0.379763
Cx3cr1	24.9012	-0.542096	0.263828	-2.05473	0.0399052	0.379763
Itga10	4.27434	-1.00882	0.491003	-2.05461	0.0399166	0.379763
Slc25a25	45.2821	0.327838	0.159617	2.05391	0.0399845	0.380078
Nfatc3	71.2558	-0.272194	0.132565	-2.05329	0.0400441	0.380314
Ube2j2	61.0404	0.357835	0.174352	2.05237	0.0401335	0.380435
Fmn1	17.3274	0.57129	0.278368	2.05228	0.0401423	0.380435
Vps50	57.1367	0.308974	0.150589	2.05177	0.0401922	0.380435
Casz1	4.30367	-1.13021	0.55088	-2.05165	0.0402039	0.380435
Btbd16	12.8933	0.590369	0.287792	2.05137	0.0402307	0.380435
Zfyve28	48.4862	0.346383	0.168991	2.04972	0.0403921	0.381632
Naa38	4.84717	1.12761	0.55026	2.04923	0.0404393	0.381748
Lrch2	45.7994	-0.36402	0.177676	-2.04879	0.040483	0.381831
Cd63	5.24977	-0.997022	0.487067	-2.04699	0.0406591	0.382841
Prmt2	42.51	-0.405199	0.197976	-2.04671	0.0406867	0.382841
Sft2d1	51.3569	-0.391563	0.191322	-2.04662	0.040695	0.382841
Ndst4	25.3248	-0.701227	0.342699	-2.04619	0.0407375	0.382912
Phactr4	14.453	-0.549934	0.268893	-2.04518	0.0408375	0.382993
Cacna1d	418.176	0.265049	0.129627	2.04471	0.0408836	0.382993
Zfp367	10.779	0.774396	0.37878	2.04445	0.0409091	0.382993
Evl	112.811	-0.251238	0.122928	-2.04378	0.0409756	0.382993
Trim44	125.034	-0.267524	0.130898	-2.04376	0.0409773	0.382993
Scaf1	34.8893	0.458421	0.224315	2.04365	0.0409878	0.382993
Nckap1	172.886	0.201222	0.0984638	2.04362	0.0409912	0.382993
Nlrc3	12.7941	-0.578763	0.283346	-2.0426	0.041092	0.383607
Gmeb1	45.8895	0.323576	0.15845	2.04213	0.0411385	0.383714
1700019D03Rik	9.33249	0.76249	0.373554	2.04118	0.0412329	0.384035
Xpnpep1	24.4093	0.421834	0.206717	2.04064	0.0412868	0.384035
Pbrm1	110.768	-0.246544	0.120829	-2.04044	0.0413064	0.384035
BC002059	20.0344	-0.488704	0.239545	-2.04014	0.0413366	0.384035
Hps3	8.39473	-0.68505	0.335806	-2.04002	0.0413485	0.384035
Cacna2d3	900.27	0.196306	0.0962671	2.03918	0.0414317	0.384482
Slc31a1	27.8762	0.422757	0.207366	2.0387	0.0414799	0.384603
Prmt5	20.1153	0.476204	0.233631	2.03827	0.0415229	0.384676
Shisa3	39.2196	-0.86997	0.426893	-2.03791	0.0415588	0.384683
Mfap2	9.34234	-0.668489	0.328273	-2.03638	0.041712	0.385775
Tll1	7.27956	-0.829836	0.407676	-2.03553	0.0417979	0.386168
4930415O20Rik	6.73776	1.04275	0.512342	2.03526	0.0418252	0.386168
Pcgf2	25.0719	-0.404555	0.198814	-2.03485	0.0418664	0.386223
Hoga1	7.68899	0.81314	0.39981	2.03381	0.0419703	0.386855
2810004N23Rik	19.5509	-0.507599	0.249788	-2.03212	0.0421415	0.388106
Apba1	257.218	0.197889	0.0973995	2.03172	0.0421819	0.38812
9530052E02Rik	46.0836	0.35806	0.176266	2.03136	0.0422185	0.38812
Kcna1	47.2008	0.409778	0.201756	2.03106	0.0422494	0.38812
Skiv2l	13.0939	0.6221	0.306575	2.02919	0.0424388	0.389395
Cdc40	62.6508	0.371414	0.183054	2.02899	0.0424594	0.389395
Hnrnpdl	115.167	0.240846	0.118734	2.02844	0.0425155	0.389583
Naa16	57.6833	-0.303286	0.149625	-2.02698	0.0426648	0.390623
Atp11c	46.9314	-0.383139	0.189169	-2.02538	0.0428286	0.391192
E2f5	19.5988	-0.506294	0.249998	-2.02519	0.0428475	0.391192
Ctxn2	14.7206	-0.585981	0.289346	-2.02519	0.042848	0.391192
Tmem38b	12.8662	0.641512	0.3168	2.02498	0.0428699	0.391192
Dyrk1a	135.251	-0.278075	0.137388	-2.02401	0.0429687	0.391767
Arl2bp	49.1478	0.337966	0.167038	2.02329	0.0430436	0.392124
Slc7a11	9.92319	-0.65109	0.32214	-2.02114	0.0432652	0.393523
Rubcn	42.5938	-0.321816	0.159228	-2.0211	0.0432692	0.393523
Myo1b	9.16584	-0.742823	0.367648	-2.02047	0.0433344	0.393789
Nrg3	3563.01	-0.26055	0.129033	-2.01925	0.0434617	0.394377
Gm16386	7.03731	-0.789125	0.39082	-2.01915	0.0434712	0.394377
Amot	8.52241	0.871825	0.432036	2.01795	0.0435968	0.39517
Akap13	18.9401	-0.567481	0.281262	-2.01762	0.0436308	0.39517
Phka1	61.3229	-0.285072	0.141333	-2.01703	0.0436922	0.395271
Fbxo7	27.5791	0.470314	0.233196	2.01682	0.0437142	0.395271
Rapgef6	220.456	-0.233945	0.116043	-2.01602	0.0437982	0.395703
Wnt4	26.1734	0.561932	0.278804	2.01551	0.043851	0.395853
Mfap3l	19.1827	0.581138	0.288496	2.01437	0.0439708	0.396607
Setd4	51.8945	0.340446	0.169068	2.01367	0.0440445	0.396934
Nrp2	183.223	0.341024	0.169383	2.01333	0.0440796	0.396934
Lrrn1	30.4315	-0.416448	0.206989	-2.01193	0.0442269	0.397645
Sgsm1	141.934	-0.32518	0.161629	-2.01189	0.0442312	0.397645
Msrb2	9.34655	0.716178	0.356061	2.01139	0.0442838	0.397791
Aff2	622.626	-0.170171	0.0846509	-2.01027	0.0444031	0.398507
Pde4b	828.134	0.242026	0.120414	2.00995	0.0444364	0.398507
Ciz1	23.3151	0.452203	0.225175	2.00823	0.0446186	0.399211
Rb1	97.8453	-0.250206	0.124594	-2.00817	0.0446249	0.399211
Frem1	6.88634	-0.81431	0.405501	-2.00816	0.0446267	0.399211
Kmt2e	200.567	-0.176673	0.0880111	-2.0074	0.0447074	0.399211
Gzmk	19.7629	0.565734	0.281848	2.00723	0.0447253	0.399211
Mok	86.8274	-0.291553	0.145258	-2.00715	0.0447338	0.399211
Tcf12	254.182	-0.250048	0.124607	-2.00669	0.0447827	0.399322
Nek7	12.656	-0.598169	0.298306	-2.00522	0.0449399	0.400397
Cntnap2	1974.56	-0.257922	0.128671	-2.00451	0.0450155	0.400744
Fbxl12	60.8313	-0.304849	0.152169	-2.00336	0.0451384	0.401051
Slc9a6	27.9091	-0.402893	0.201139	-2.00306	0.0451712	0.401051
Ephb2	81.2709	-0.35135	0.175408	-2.00305	0.0451725	0.401051
Fam19a5	118.079	0.402479	0.200956	2.00282	0.0451966	0.401051
Ccdc171	12.8976	-0.578385	0.288901	-2.00201	0.0452832	0.401494
Rpf1	8.40225	-0.732571	0.366126	-2.00087	0.0454061	0.402033
Kiz	52.9196	-0.317121	0.158509	-2.00065	0.0454305	0.402033
Phf8	60.5523	-0.31716	0.158546	-2.00043	0.0454542	0.402033
Nova1	182.041	-0.220512	0.110269	-1.99976	0.0455262	0.402345
Gsn	5.02505	-1.09087	0.545703	-1.99901	0.0456072	0.402735
Nox1	10.965	0.720436	0.36072	1.99721	0.0458018	0.404127
Mfsd1	13.1211	0.567507	0.284321	1.99601	0.0459328	0.404354
Mettl17	45.4729	0.364521	0.182682	1.99538	0.046001	0.404354
Ccnjl	4.17554	1.06583	0.534322	1.99473	0.0460724	0.404354
Ankrd11	184.467	0.213377	0.106992	1.99432	0.046117	0.404354
Prdx4	10.7656	-0.643886	0.322892	-1.99412	0.046139	0.404354
Gm10516	37.1362	0.486412	0.243926	1.9941	0.0461417	0.404354
Dld	46.3426	0.406703	0.20396	1.99404	0.0461479	0.404354
Skint9	5.30975	-0.853949	0.428297	-1.99383	0.0461711	0.404354
Pgap1	102.607	-0.254662	0.127759	-1.9933	0.0462286	0.404354
Ophn1	88.0251	-0.239273	0.120041	-1.99327	0.0462322	0.404354
Ogdh	116.206	0.269963	0.135438	1.99325	0.0462341	0.404354
Timm9	103.37	0.337647	0.169536	1.99159	0.0464159	0.404907
Calm1	150.22	-0.289986	0.145609	-1.99153	0.0464221	0.404907
Zfp326	36.3823	-0.369795	0.18572	-1.99114	0.0464652	0.404907
Pnmal1	41.4318	-0.457363	0.229711	-1.99104	0.046477	0.404907
Cpe	225.054	-0.234202	0.117631	-1.99099	0.0464823	0.404907
Ccdc127	23.1602	-0.445666	0.223913	-1.99035	0.0465521	0.404955
Ap1s3	3.87717	1.30288	0.654626	1.99026	0.0465619	0.404955
Ttc9b	7.46308	-0.797661	0.400939	-1.98948	0.0466481	0.405383
Aida	24.4797	-0.454236	0.228432	-1.98849	0.0467571	0.405699
Fbxo9	28.8184	-0.381744	0.191978	-1.98848	0.0467587	0.405699
Msn	7.44645	-0.813661	0.409268	-1.98809	0.046802	0.405753
Faim2	94.5524	-0.359607	0.181024	-1.98652	0.0469758	0.406938
Rorb	30.7015	-1.03949	0.523614	-1.98522	0.0471204	0.4077
Gpat4	31.1647	0.560555	0.282396	1.98499	0.0471451	0.4077
Cnp	37.3672	-0.569224	0.286846	-1.98443	0.0472084	0.4077
Nfib	434.862	-0.185481	0.0934832	-1.98411	0.0472433	0.4077
4931440J10Rik	33.3678	0.40931	0.20632	1.98386	0.0472711	0.4077
9530077C05Rik	60.1944	-0.329881	0.166294	-1.98372	0.0472874	0.4077
Sox2	64.0879	0.413155	0.208329	1.98319	0.0473465	0.407888
Slc12a9	20.0347	0.481881	0.2435	1.97898	0.0478181	0.411627
Mcmdc2	66.2531	-0.481005	0.243164	-1.97811	0.0479166	0.411843
A330008L17Rik	14.1999	-0.670402	0.338914	-1.97809	0.0479184	0.411843
Slc12a5	150.128	-0.343196	0.173567	-1.97731	0.0480067	0.412277
Atox1	15.1466	0.580954	0.293866	1.97694	0.0480489	0.412316
Gclc	88.4958	0.328038	0.166027	1.97581	0.0481759	0.41266
Ddx47	34.0838	0.397952	0.201478	1.97516	0.0482495	0.41266
Slc3a1	7.48532	-0.758903	0.384241	-1.97507	0.0482601	0.41266
Ccnd2	28.1442	0.462292	0.234095	1.9748	0.0482904	0.41266
Aldh3a2	17.9096	-0.464791	0.23537	-1.97473	0.0482989	0.41266
Cacna1g	61.4776	0.501343	0.253898	1.97458	0.0483153	0.41266
Snph	105.55	0.268084	0.135841	1.97351	0.0484378	0.41336
Lmo3	123.596	-0.3908	0.198074	-1.973	0.0484954	0.41336
Trim46	89.1736	0.269573	0.13664	1.97287	0.0485105	0.41336
Nfe2l3	15.0795	0.666975	0.338233	1.97194	0.0486163	0.413511
Msantd4	8.68067	-0.760604	0.385838	-1.9713	0.0486892	0.413511
Akap6	698.546	-0.153247	0.0777786	-1.97029	0.0488049	0.413511
Yars	47.7654	0.325785	0.165354	1.97023	0.0488125	0.413511
Rab40c	111.009	0.240053	0.121847	1.97012	0.0488249	0.413511
Slc35b1	41.3052	0.375501	0.1906	1.9701	0.0488272	0.413511
Sst	26.1676	-0.925382	0.469837	-1.96958	0.0488863	0.413511
Mthfd2l	23.8817	-0.47033	0.238844	-1.96919	0.0489309	0.413511
Rab22a	26.3326	-0.399363	0.202826	-1.969	0.0489536	0.413511
Nckap5	32.8799	0.399677	0.203001	1.96885	0.0489706	0.413511
Puf60	52.3715	0.337565	0.171475	1.9686	0.0489987	0.413511
4932414N04Rik	5.43441	-0.970048	0.492766	-1.96858	0.0490015	0.413511
Zdhhc24	18.312	0.549448	0.279131	1.96842	0.0490197	0.413511
Cd59a	5.84071	-0.881636	0.448086	-1.96756	0.0491189	0.413814
Itfg2	39.1207	0.39708	0.201843	1.96727	0.0491524	0.413814
Kifc3	21.1181	-0.437645	0.22248	-1.96712	0.049169	0.413814
Eps8	23.2941	0.477647	0.242884	1.96657	0.0492328	0.414033
Tmem30a	85.8715	-0.304967	0.155173	-1.96533	0.0493762	0.414275
2510009E07Rik	27.9643	-0.482069	0.245324	-1.96503	0.0494103	0.414275
St3gal4	60.0623	-0.336708	0.171355	-1.96497	0.0494177	0.414275
Sod2	44.4353	0.353499	0.179903	1.96495	0.0494204	0.414275
Ppil6	34.9916	0.344066	0.175125	1.96468	0.049451	0.414275
Suv39h1	11.8255	-0.56151	0.285884	-1.96412	0.0495166	0.414462
1810055G02Rik	7.69963	-0.725453	0.369476	-1.96347	0.0495921	0.414462
Plch1	8.50202	-0.781724	0.398139	-1.96345	0.0495945	0.414462
Prkd1	25.2647	-0.54838	0.279332	-1.96318	0.0496248	0.414462
Arntl2	43.5233	0.348216	0.177496	1.96182	0.0497835	0.415229
Rcc2	19.1554	0.578894	0.295092	1.96174	0.0497926	0.415229
Dpp6	831.819	-0.272631	0.139031	-1.96093	0.0498872	0.415702
Zfp318	36.6086	-0.391054	0.199497	-1.96019	0.0499731	0.415842
Frs2	93.0662	0.250829	0.128034	1.95909	0.0501028	0.415842
Slc6a6	100.456	0.238377	0.121688	1.95892	0.0501219	0.415842
Pla2g12a	12.0403	-0.620963	0.317115	-1.95816	0.0502108	0.415842
Gm9968	3.86737	-1.39635	0.713108	-1.95812	0.0502159	0.415842
Ociad2	16.0151	0.505115	0.257985	1.95792	0.0502389	0.415842
Fmnl2	254.7	-0.272229	0.139044	-1.95787	0.0502453	0.415842
Nos3	4.27246	-1.08322	0.553295	-1.95776	0.0502578	0.415842
Ptk7	11.956	-0.59143	0.302141	-1.95746	0.0502935	0.415842
Rprml	9.11214	0.679565	0.347199	1.95728	0.0503145	0.415842
Cyc1	34.3043	0.399632	0.20421	1.95696	0.0503518	0.415842
Rps6kl1	36.0512	-0.409405	0.209218	-1.95684	0.0503664	0.415842
Phf3	191.577	0.242854	0.124123	1.95657	0.0503982	0.415842
Ypel1	23.3576	-0.440081	0.225106	-1.95499	0.0505841	0.416781
Igsf21	36.2337	-0.388028	0.198501	-1.95479	0.0506081	0.416781
Hdhd2	34.0689	0.401069	0.205189	1.95463	0.0506263	0.416781
Kif1a	120.65	-0.230628	0.118013	-1.95427	0.0506693	0.416822
Arrdc1	14.5239	-0.647323	0.331354	-1.95357	0.0507525	0.417192
Smurf1	54.0353	-0.305803	0.156623	-1.95248	0.0508817	0.417941
Cd180	14.9399	-0.709554	0.363608	-1.95143	0.0510063	0.41865
Snhg20	132.46	0.228773	0.117267	1.95088	0.0510719	0.418874
Cbx5	94.2345	-0.261277	0.133962	-1.95038	0.0511313	0.419047
Pign	55.4163	-0.314755	0.161462	-1.9494	0.0512472	0.419683
Tmem191c	79.9928	0.253822	0.13038	1.94678	0.0515606	0.42152
Shf	12.9273	-0.604954	0.310746	-1.94678	0.051561	0.42152
B3gntl1	35.9285	-0.355794	0.182781	-1.94656	0.0515872	0.42152
Creg2	22.8062	-0.443433	0.227858	-1.94609	0.0516436	0.421666
Abhd3	11.2199	0.66819	0.343438	1.94559	0.0517036	0.421841
Cep170b	13.4948	-0.669838	0.344346	-1.94524	0.0517455	0.421869
Svop	176.724	0.233064	0.119961	1.94284	0.0520354	0.423633
Prc1	8.86475	-0.789579	0.406411	-1.94281	0.0520394	0.423633
Kifap3	200.724	-0.238739	0.122926	-1.94213	0.0521213	0.423752
Klhl9	16.5584	-0.640098	0.3296	-1.94205	0.0521314	0.423752
Vgf	57.6366	0.430397	0.22176	1.94082	0.0522802	0.424358
Gabrg1	77.0392	-0.39546	0.203808	-1.94035	0.052337	0.424358
Trio	230.81	-0.219441	0.113125	-1.93982	0.0524021	0.424358
Rab12	85.8301	0.248254	0.127986	1.9397	0.0524164	0.424358
Atp5o	327.925	-0.372678	0.192158	-1.93944	0.0524476	0.424358
Acadsb	156.063	-0.220821	0.113866	-1.9393	0.0524643	0.424358
Fam196b	26.3964	-0.399478	0.206002	-1.9392	0.0524775	0.424358
Adarb1	73.259	0.31005	0.159926	1.9387	0.0525374	0.424529
Trim13	3.89413	-1.18391	0.61117	-1.93712	0.0527305	0.425774
Commd4	15.7339	0.555983	0.287072	1.93674	0.0527774	0.425839
Srgap1	53.2674	-0.343034	0.177185	-1.93602	0.0528653	0.426168
Gtf2a2	39.655	0.333662	0.172367	1.93577	0.0528961	0.426168
Gpr155	34.9806	0.401575	0.207688	1.93355	0.0531686	0.427577
Rnps1	87.2335	0.317864	0.164405	1.93341	0.0531854	0.427577
Phip	184.983	-0.251688	0.130187	-1.93328	0.0532016	0.427577
Tarbp2	16.0981	0.507322	0.262443	1.93307	0.0532274	0.427577
Hcn3	9.11863	-0.626591	0.32423	-1.93255	0.0532914	0.427778
Arpp21	271.546	0.274072	0.141857	1.93203	0.0533554	0.427977
9430038I01Rik	8.25551	0.799624	0.414133	1.93084	0.0535029	0.428398
Col8a1	9.5862	0.74411	0.385406	1.93072	0.053518	0.428398
Abcb1b	19.7424	0.521599	0.270166	1.93066	0.0535253	0.428398
Uqcrc1	47.4367	0.374632	0.194135	1.92974	0.0536385	0.42899
Tcp11l2	21.9211	-0.486031	0.251951	-1.92907	0.0537226	0.429205
Ccdc85c	11.9685	-0.579628	0.300497	-1.9289	0.0537438	0.429205
A830082K12Rik	153.858	0.289444	0.150148	1.92772	0.0538895	0.429763
Cstf2	58.0044	0.347221	0.180122	1.9277	0.0538922	0.429763
Ppp1r8	15.7589	-0.489168	0.253852	-1.92698	0.0539821	0.430166
Urgcp	117.176	0.255724	0.132763	1.92617	0.0540834	0.430595
Pard3	246.259	0.301541	0.15657	1.92592	0.0541146	0.430595
Cplx1	19.1344	0.545573	0.283474	1.92459	0.0542802	0.431599
Msl3l2	7.36823	-0.669992	0.348292	-1.92365	0.0543987	0.432227
Polr3e	52.2587	0.351451	0.182741	1.92323	0.0544517	0.432334
AW554918	119.642	-0.233187	0.121278	-1.92275	0.0545111	0.432491
Klf3	5.98334	0.866906	0.451311	1.92086	0.0547494	0.434067
Lpp	137.951	0.302134	0.157408	1.91943	0.0549299	0.435183
Coro1a	8.01062	0.712338	0.371426	1.91785	0.0551307	0.436045
Dicer1	64.0979	-0.304778	0.158943	-1.91752	0.0551716	0.436045
Tmem106b	30.9774	-0.359979	0.187765	-1.91718	0.0552147	0.436045
Ptpn1	80.2388	0.315007	0.16432	1.91703	0.0552336	0.436045
Diaph3	23.809	-0.492884	0.25715	-1.91672	0.0552737	0.436045
4930405D11Rik	5.54103	-0.805975	0.420512	-1.91665	0.0552822	0.436045
Nalcn	452.692	-0.184367	0.0962064	-1.91637	0.0553176	0.436045
Kcnab2	15.4733	0.532485	0.27809	1.91479	0.0555189	0.437316
Spata16	15.6361	0.631127	0.32974	1.91401	0.0556187	0.437447
Fgfr1	88.4648	0.315098	0.164643	1.91383	0.0556422	0.437447
Pls3	28.243	-0.525456	0.274592	-1.91358	0.0556733	0.437447
Zdhhc21	87.9665	0.274023	0.143222	1.91328	0.0557124	0.437447
Spred3	35.81	0.372199	0.194578	1.91285	0.0557673	0.437447
Phf14	199.312	-0.196246	0.102597	-1.91279	0.0557754	0.437447
Peli1	83.18	0.2703	0.141405	1.91153	0.0559361	0.438393
Nav3	881.12	-0.155225	0.0812717	-1.90995	0.0561401	0.439677
Sra1	33.4568	0.396472	0.207635	1.90947	0.0562015	0.439843
P3h2	15.0939	0.531469	0.278388	1.9091	0.0562498	0.439906
Rbm41	27.5006	-0.380624	0.199488	-1.90801	0.0563905	0.440691
Pld3	72.8103	-0.383493	0.20116	-1.90641	0.0565966	0.441876
Golga5	45.6336	0.306034	0.160546	1.90621	0.0566228	0.441876
Naa40	78.6335	0.277757	0.145848	1.90442	0.0568556	0.443377
Khsrp	63.1152	0.324995	0.170785	1.90295	0.0570471	0.444553
Rps5	38.9077	-0.406901	0.214043	-1.90103	0.0572983	0.445891
Ifngr2	14.119	0.599408	0.31542	1.90035	0.0573873	0.445891
Chn1	129.457	0.210133	0.11058	1.90027	0.0573972	0.445891
1700025F22Rik	3.94158	-0.952882	0.501458	-1.90022	0.0574039	0.445891
Lmo2	5.51906	0.861522	0.453512	1.89967	0.0574769	0.445891
Tubb2b	12.6665	-0.758654	0.399401	-1.89948	0.0575016	0.445891
Rasa1	91.1556	-0.281614	0.14826	-1.89946	0.0575041	0.445891
Scpep1	27.2682	-0.401553	0.211492	-1.89866	0.0576089	0.446387
Fbxl17	305.739	-0.176736	0.0931456	-1.89742	0.0577723	0.447337
Atp13a5	31.229	0.435711	0.229755	1.89642	0.0579043	0.448042
Usp21	6.69366	-0.72677	0.383438	-1.89541	0.0580387	0.448764
Arfgap2	30.7	0.411807	0.217411	1.89414	0.0582063	0.449742
Mast3	16.3495	-0.725385	0.383542	-1.89128	0.0585868	0.452057
Plaa	85.2777	0.277951	0.14698	1.89108	0.0586142	0.452057
Smarcd3	43.2545	0.371929	0.1967	1.89084	0.0586459	0.452057
Rpgrip1l	30.3485	-0.374793	0.198235	-1.89065	0.0586711	0.452057
Olfm1	45.0976	-0.381825	0.202038	-1.88987	0.0587753	0.452498
Polq	11.9018	-0.736349	0.389706	-1.8895	0.0588251	0.452498
Dlg1	175.209	-0.201767	0.106805	-1.88911	0.0588767	0.452498
Pdcl3	14.7184	0.531908	0.281587	1.88896	0.0588967	0.452498
Il18bp	6.76396	-0.768944	0.407134	-1.88868	0.0589352	0.452498
Magel2	49.1273	-0.369956	0.195921	-1.88829	0.0589871	0.452579
Ust	45.7287	0.425942	0.225666	1.88749	0.0590945	0.453086
Tmem47	65.7851	-0.285808	0.151479	-1.88678	0.0591897	0.453393
Ppp1r9a	328.088	-0.239283	0.126834	-1.88658	0.0592174	0.453393
Rabepk	17.2227	0.459496	0.243647	1.88591	0.0593074	0.453764
Syne2	19.8946	-0.511102	0.27117	-1.8848	0.0594564	0.45403
Ano4	101.834	0.297327	0.157775	1.8845	0.0594977	0.45403
Nqo2	15.6377	0.522045	0.277125	1.88378	0.0595941	0.45403
Mrps6	29.9755	-0.397507	0.211035	-1.88361	0.0596183	0.45403
Ntmt1	45.0469	0.415377	0.220526	1.88357	0.0596226	0.45403
Iffo2	13.5725	0.614139	0.326062	1.88351	0.0596319	0.45403
Pnma3	95.491	0.296579	0.157462	1.8835	0.0596327	0.45403
Ssrp1	16.3793	0.492978	0.261981	1.88173	0.0598729	0.454324
Hs6st1	7.32362	-0.676819	0.359769	-1.88126	0.0599362	0.454324
Dscam	707.32	0.203219	0.108026	1.88121	0.0599439	0.454324
Atg16l2	66.2149	-0.326772	0.173736	-1.88086	0.0599916	0.454324
6430628N08Rik	5.68944	0.957619	0.509179	1.88071	0.060011	0.454324
Gemin7	11.6496	-0.63904	0.339793	-1.88067	0.0600162	0.454324
Lrrc1	29.1815	-0.387006	0.205833	-1.88019	0.0600821	0.454324
Nipal3	42.7592	-0.302652	0.160978	-1.88009	0.0600963	0.454324
Nfu1	32.6834	0.396068	0.210692	1.87984	0.0601299	0.454324
Znrf2	23.9984	0.452432	0.240733	1.87939	0.0601906	0.454324
Hps4	42.7644	-0.338138	0.179925	-1.87932	0.0602002	0.454324
Lyzl4	4.82533	1.17816	0.626939	1.87923	0.0602133	0.454324
Canx	137.796	-0.248528	0.132282	-1.87878	0.060275	0.454324
Bmpr1a	143.233	-0.216252	0.115105	-1.87874	0.0602798	0.454324
Esm1	13.569	0.574424	0.305766	1.87864	0.0602941	0.454324
Zfp839	15.2195	0.536051	0.285569	1.87713	0.0604999	0.455332
Nploc4	72.4779	0.253623	0.135146	1.87666	0.0605651	0.455332
Gpr179	6.21332	-1.22131	0.651034	-1.87596	0.060661	0.455332
Rbm4b	198.584	0.201121	0.107233	1.87554	0.0607183	0.455332
Arx	38.1651	0.45775	0.244082	1.8754	0.0607383	0.455332
Atg10	55.418	-0.316995	0.169029	-1.87539	0.0607395	0.455332
Parvb	23.3001	-0.417086	0.222415	-1.87526	0.0607569	0.455332
Vps4b	36.463	-0.379346	0.202304	-1.87513	0.0607746	0.455332
Csrnp2	11.7422	0.555973	0.29653	1.87493	0.0608025	0.455332
Triqk	6.12927	-0.85159	0.454781	-1.87253	0.0611334	0.457497
Tacr3	5.16263	-0.92489	0.494083	-1.87193	0.0612157	0.457799
Trmt6	45.4358	0.390264	0.208673	1.87021	0.0614545	0.458462
Timmdc1	88.6661	0.305506	0.163354	1.8702	0.0614558	0.458462
Unc5c	275.993	0.312308	0.166998	1.87013	0.0614662	0.458462
Smarcad1	83.4909	-0.288365	0.154199	-1.87009	0.0614719	0.458462
Arfip2	26.5291	0.411346	0.220164	1.86836	0.0617113	0.459744
Cwf19l2	81.7552	-0.313358	0.167795	-1.86751	0.061831	0.459744
Gm5577	63.3152	-0.272629	0.146013	-1.86716	0.0618793	0.459744
Polr3gl	22.4079	-0.475892	0.254883	-1.8671	0.0618878	0.459744
Foxg1	12.0251	-0.619207	0.331661	-1.86699	0.0619028	0.459744
Enox2	20.4063	-0.49215	0.263628	-1.86683	0.0619249	0.459744
Bend6	157.989	0.270001	0.144656	1.8665	0.0619709	0.459744
Polr2a	70.5661	0.335421	0.179712	1.86644	0.06198	0.459744
Mob1a	9.42182	-0.621799	0.333365	-1.86522	0.0621505	0.460697
4933408B17Rik	8.83935	-0.631248	0.338498	-1.86485	0.0622028	0.460733
Ptprq	13.594	-0.785348	0.421228	-1.86443	0.0622619	0.460733
Gng7	56.74	0.286245	0.153547	1.86421	0.0622919	0.460733
Heca	21.1735	-0.429175	0.230246	-1.86399	0.0623238	0.460733
Tdp1	27.7661	-0.391919	0.210306	-1.86357	0.0623824	0.460854
Strn	57.7831	0.301161	0.161672	1.86279	0.0624918	0.461047
Nr3c1	42.7772	-0.361928	0.194296	-1.86277	0.0624947	0.461047
Cep112	555.406	-0.166592	0.0894461	-1.86248	0.0625348	0.461047
Nt5dc3	31.7093	0.411942	0.221229	1.86207	0.0625938	0.461171
Pcyox1	26.5844	0.417912	0.224515	1.8614	0.0626874	0.46155
Ccdc86	9.18403	0.777581	0.417831	1.86099	0.0627449	0.461662
Prdm11	36.8988	0.367306	0.197419	1.86054	0.0628095	0.461827
Gm15723	4.54405	-0.868082	0.466736	-1.8599	0.0629	0.461938
Gsap	9.7772	-0.584443	0.314245	-1.85983	0.062909	0.461938
Gnaq	349.278	-0.176137	0.0947455	-1.85906	0.063019	0.462435
Csdc2	31.8921	-0.349873	0.188294	-1.85812	0.0631515	0.462853
Setd1a	8.34276	0.652717	0.351297	1.85802	0.063166	0.462853
Erf	4.10613	0.92515	0.498069	1.85747	0.0632439	0.462853
Stx2	18.0876	-0.429494	0.231226	-1.85746	0.0632451	0.462853
Scrib	8.24532	-0.631788	0.340274	-1.8567	0.0633533	0.463334
Gxylt1	20.1925	-0.448175	0.241661	-1.85456	0.0636596	0.464467
Cdk17	124.005	0.245357	0.132302	1.85452	0.0636649	0.464467
Itm2b	184.824	-0.373296	0.201291	-1.85451	0.063666	0.464467
Slc16a1	12.7638	-0.569052	0.306861	-1.85443	0.0636779	0.464467
Nedd4l	384.367	-0.196143	0.105805	-1.85382	0.0637655	0.464796
Srsf7	274.601	0.344668	0.186051	1.85255	0.0639468	0.465699
Zfp1	71.7495	0.245956	0.132791	1.85221	0.0639962	0.465699
4933406C10Rik	11.8082	-0.576745	0.311407	-1.85206	0.0640171	0.465699
Mogs	8.05187	0.681771	0.368192	1.85167	0.0640728	0.465793
Magt1	14.3515	-0.581983	0.314351	-1.85138	0.0641152	0.465793
Jam3	77.903	-0.273014	0.147525	-1.85063	0.0642224	0.466047
E130102H24Rik	42.7159	-0.512701	0.277054	-1.85054	0.0642354	0.466047
Slc25a21	4.76852	-1.03596	0.559926	-1.85017	0.0642897	0.466132
Scamp1	72.9501	-0.254176	0.137405	-1.84983	0.0643376	0.46617
Megf6	19.6036	-0.451915	0.244412	-1.84899	0.0644598	0.466747
Vps51	9.03838	0.658243	0.356216	1.84788	0.0646204	0.46719
Itsn1	203.553	-0.211842	0.114646	-1.84779	0.064633	0.46719
Gldnos	28.9652	-0.889071	0.481183	-1.84768	0.0646491	0.46719
Rrnad1	94.9673	0.257962	0.139653	1.84717	0.0647227	0.467413
Morf4l1	103.517	0.288203	0.156071	1.84662	0.0648029	0.467674
Wnk1	152.086	-0.238131	0.128975	-1.84633	0.0648444	0.467674
Ssc5d	4.03684	1.06442	0.576826	1.84531	0.0649924	0.468254
4930486F22Rik	8.76987	-0.753631	0.408517	-1.8448	0.0650666	0.468254
Ssbp4	57.8733	0.31707	0.17188	1.84471	0.0650792	0.468254
Tacr1	74.2092	0.709509	0.384656	1.84453	0.0651062	0.468254
Pdia3	84.402	-0.261237	0.14167	-1.84398	0.0651861	0.468254
Them4	36.7438	-0.395722	0.214622	-1.84381	0.0652111	0.468254
Igf2r	56.1973	0.336292	0.182399	1.84372	0.0652243	0.468254
Tbl3	18.6176	0.483399	0.262265	1.84317	0.0653038	0.468517
Bcar3	7.39191	0.781853	0.424521	1.84173	0.065515	0.46935
Lrrcc1	30.8619	-0.35124	0.19074	-1.84146	0.0655541	0.46935
Kcna6	28.5452	-0.462646	0.251286	-1.84111	0.0656052	0.46935
Casr	6.64995	-0.709938	0.385624	-1.84101	0.0656198	0.46935
Fam111a	22.8841	-0.507354	0.275607	-1.84086	0.0656418	0.46935
Dock1	44.3751	-0.524454	0.284933	-1.84062	0.0656773	0.46935
Gm42788	3.85005	-1.00732	0.547526	-1.83976	0.0658032	0.469716
Ccdc14	4.75203	-0.945035	0.513809	-1.83927	0.0658749	0.469716
Fmr1	41.8378	0.312401	0.169873	1.83903	0.0659113	0.469716
Mgat3	41.5259	0.325982	0.177265	1.83896	0.0659212	0.469716
Gm4890	7.10302	-0.714867	0.388766	-1.83881	0.0659431	0.469716
Vmn2r56	8.74926	0.804911	0.437978	1.83779	0.0660938	0.47023
Syvn1	11.3568	-0.519319	0.282586	-1.83774	0.0661012	0.47023
Ttc9	11.6774	-0.548193	0.298408	-1.83706	0.066201	0.470633
Nek10	91.1721	0.300067	0.163426	1.8361	0.0663423	0.471046
Fam45a	47.2991	-0.330264	0.179897	-1.83585	0.0663793	0.471046
Thrsp	11.6062	0.573733	0.312653	1.83505	0.0664988	0.471046
Hccs	22.9194	0.456835	0.248966	1.83493	0.066516	0.471046
Fndc4	23.8086	0.404449	0.22042	1.8349	0.0665204	0.471046
Tmem115	8.1714	-0.625986	0.341162	-1.83487	0.0665253	0.471046
Lgi3	23.9797	0.474397	0.258622	1.83433	0.0666049	0.471046
Qpct	18.5949	-0.443938	0.242036	-1.83418	0.0666269	0.471046
Arsg	4.95803	0.930345	0.507263	1.83405	0.0666465	0.471046
Mfap3	89.8003	0.333227	0.181827	1.83266	0.0668534	0.47184
Zscan18	9.52265	-0.650016	0.354702	-1.83257	0.0668668	0.47184
Sez6l	241.163	0.339332	0.185182	1.83242	0.0668883	0.47184
Aldh1l2	9.0432	-0.649393	0.354462	-1.83205	0.0669438	0.471873
Sncb	43.3093	0.318067	0.173637	1.8318	0.0669819	0.471873
Klhl24	68.3568	0.382336	0.208753	1.83152	0.0670223	0.471873
Stox2	202.898	-0.193245	0.105644	-1.82921	0.0673685	0.474005
Spin1	53.8681	-0.28484	0.155798	-1.82826	0.0675103	0.474115
Papola	256.682	0.179151	0.0979976	1.82812	0.0675317	0.474115
Grb14	36.9727	0.355517	0.194479	1.82805	0.0675425	0.474115
Iffo1	42.4279	0.327912	0.179401	1.82782	0.0675766	0.474115
Gabpb2	42.82	0.296889	0.162442	1.82766	0.0676007	0.474115
Lgr4	41.5531	-0.31786	0.173973	-1.82706	0.0676901	0.474199
Eif4e2	17.7741	-0.539771	0.295441	-1.827	0.0676993	0.474199
Rasal2	321.288	-0.209944	0.114988	-1.8258	0.0678802	0.475161
Cul1	147.309	0.198198	0.108589	1.82522	0.0679683	0.475474
Pum2	94.4573	-0.215601	0.118147	-1.82485	0.0680234	0.475556
Polg	29.0806	0.481574	0.264102	1.82344	0.0682363	0.475897
Fscn1	16.6586	-0.431279	0.236644	-1.82248	0.0683828	0.475897
Prrc2c	293.615	0.218503	0.119904	1.82231	0.0684073	0.475897
Doc2b	10.9984	0.633684	0.347835	1.8218	0.0684859	0.475897
Cetn4	11.4166	0.546431	0.299951	1.82173	0.0684956	0.475897
Wac	155.722	-0.232111	0.127426	-1.82154	0.0685244	0.475897
Rbms3	129.793	-0.247505	0.135886	-1.82141	0.0685445	0.475897
Sorbs1	157.658	-0.231855	0.12731	-1.82118	0.0685794	0.475897
Fermt3	4.20452	-0.947429	0.520282	-1.82099	0.0686083	0.475897
Senp2	67.9202	0.260964	0.143311	1.82097	0.0686114	0.475897
Cap1	45.5358	0.347606	0.190936	1.82054	0.0686772	0.475897
Blcap	51.9949	-0.317922	0.174664	-1.82019	0.0687298	0.475897
Asphd1	24.933	-0.39865	0.219026	-1.8201	0.0687439	0.475897
Zfp808	11.2692	-0.555961	0.30546	-1.82007	0.0687476	0.475897
Triap1	9.08181	-0.607635	0.333911	-1.81975	0.0687973	0.475897
Jmjd4	5.27904	-0.78443	0.431068	-1.81974	0.0687993	0.475897
Dnajc3	57.0625	-0.320793	0.176293	-1.81965	0.0688117	0.475897
Stmn4	44.9622	-0.354147	0.194735	-1.81861	0.0689716	0.476495
Ncoa5	107.419	0.247817	0.136274	1.81852	0.0689853	0.476495
Ppm1g	55.8404	0.33209	0.182669	1.81799	0.0690657	0.476749
3300002A11Rik	31.0747	0.974813	0.536349	1.8175	0.0691409	0.476967
Cacna2d2	44.3905	-0.473132	0.260468	-1.81647	0.069298	0.477506
Timp2	72.0489	-0.304101	0.167422	-1.81638	0.0693122	0.477506
Trip4	80.6209	-0.218383	0.120246	-1.81613	0.0693499	0.477506
Akr1b10	6.26473	0.93982	0.517613	1.81568	0.0694192	0.477683
Sars2	9.52863	0.664811	0.366278	1.81505	0.0695168	0.478053
Rnpep	67.7407	0.331759	0.182839	1.81448	0.0696037	0.478351
Rtn2	9.48649	-0.647544	0.357148	-1.8131	0.0698167	0.479475
Impad1	35.1408	-0.369749	0.20396	-1.81285	0.0698549	0.479475
Npr2	17.9509	-0.463302	0.255706	-1.81186	0.0700085	0.480227
Rab2a	170.967	0.190934	0.105474	1.81024	0.0702584	0.481488
Ssr1	53.4261	-0.315295	0.174199	-1.80997	0.0703009	0.481488
Cacna2d4	9.27652	-0.632692	0.349656	-1.80947	0.0703777	0.481488
Nuak1	15.7768	0.548721	0.303284	1.80926	0.0704101	0.481488
Trpc1	93.5106	0.236332	0.130631	1.80915	0.0704275	0.481488
Cacng2	97.7799	-0.263832	0.145847	-1.80897	0.0704564	0.481488
Tmem26	4.31916	1.0548	0.583244	1.8085	0.0705292	0.481542
Rasal1	43.0048	0.329293	0.182096	1.80835	0.0705522	0.481542
Nlrc4	27.6603	-0.403888	0.2236	-1.8063	0.0708721	0.483423
2610020C07Rik	16.4922	-0.550645	0.304929	-1.80581	0.0709473	0.483627
Nphp1	27.4737	-0.403416	0.223464	-1.80528	0.0710304	0.483627
Epb41l2	30.0477	0.399558	0.22133	1.80526	0.0710345	0.483627
Telo2	47.8192	0.458801	0.254272	1.80437	0.071173	0.483995
Lrrc28	43.8261	-0.357985	0.198479	-1.80364	0.0712872	0.483995
Med13l	115.207	-0.249999	0.138617	-1.80353	0.0713058	0.483995
Sv2a	90.8189	-0.300225	0.166516	-1.80297	0.0713923	0.483995
Rnf152	16.2474	-0.476834	0.264474	-1.80295	0.0713959	0.483995
Ctif	202.535	-0.26752	0.148385	-1.80288	0.0714071	0.483995
Casp9	7.60373	0.716444	0.397424	1.80272	0.0714323	0.483995
Ndufa7	31.6123	-0.32986	0.182986	-1.80265	0.0714425	0.483995
Rbm17	13.9312	-0.473311	0.262664	-1.80196	0.0715511	0.484431
Npffr1	11.1289	-0.639421	0.355129	-1.80053	0.0717766	0.485657
Pank3	28.454	0.39135	0.217389	1.80023	0.0718242	0.485679
Elk1	8.09989	-0.583316	0.324078	-1.79992	0.0718729	0.485708
Ginm1	27.3828	0.399481	0.221979	1.79964	0.0719176	0.48571
Fam117a	9.40433	-0.689423	0.383257	-1.79885	0.072042	0.48625
Nfe2l1	52.3174	-0.427105	0.23747	-1.79856	0.072088	0.486261
Hook3	147.878	-0.178627	0.0993771	-1.79747	0.0722609	0.487127
Aggf1	24.2156	0.438993	0.244356	1.79653	0.0724108	0.487413
Cidea	4.44978	-0.986723	0.549269	-1.79643	0.0724264	0.487413
Spg21	9.79665	-0.616777	0.343348	-1.79636	0.072437	0.487413
Epha6	1184.32	-0.210038	0.117062	-1.79425	0.0727737	0.489052
Atp1b2	16.9563	-0.435958	0.243019	-1.79393	0.0728246	0.489052
Ggps1	106.733	0.26046	0.145193	1.79389	0.0728301	0.489052
Calhm2	6.57073	-0.869139	0.484548	-1.79371	0.0728594	0.489052
Kcnb2	617.82	-0.242027	0.134959	-1.79334	0.0729189	0.489151
Bhlhe40	6.57151	0.765484	0.427023	1.79261	0.0730361	0.489637
Hap1	275.98	-0.263991	0.147306	-1.79213	0.073112	0.489817
Rph3a	132.845	0.252704	0.141047	1.79163	0.0731926	0.489817
Setdb2	3.85865	1.00275	0.559773	1.79135	0.0732364	0.489817
Fam120c	131.962	0.201991	0.112775	1.79109	0.0732793	0.489817
Fbxl6	22.0625	0.423706	0.23657	1.79104	0.0732867	0.489817
Bicd2	11.3366	-0.639211	0.357007	-1.79047	0.0733781	0.490128
Nfil3	4.83365	-0.831003	0.464255	-1.78997	0.0734582	0.490364
Gm12709	69.5315	-0.468196	0.261676	-1.78922	0.0735798	0.490876
Gtf2h1	45.4054	0.279396	0.156219	1.7885	0.073696	0.491081
Eif2s2	51.6004	-0.330692	0.184902	-1.78847	0.0737003	0.491081
Nsa2	6.7035	0.763992	0.427279	1.78804	0.0737694	0.49116
Tpmt	4.92798	1.05051	0.587666	1.78759	0.0738425	0.49116
Pxylp1	19.824	-0.436301	0.244076	-1.78756	0.0738469	0.49116
Sipa1l1	188.364	-0.244103	0.136578	-1.78728	0.0738928	0.491167
Tanc1	7.82239	0.667994	0.373901	1.78655	0.0740101	0.491648
Nipa1	79.6337	0.258884	0.144967	1.78582	0.0741287	0.491688
Wdr33	192.595	0.19391	0.108608	1.78541	0.0741954	0.491688
Psmb5	28.5321	0.454436	0.254529	1.7854	0.074196	0.491688
Ank2	1799.76	0.119602	0.0669947	1.78525	0.0742209	0.491688
Insig2	57.5785	0.274111	0.153578	1.78483	0.0742896	0.491688
Kcnq5	118.394	-0.3116	0.174589	-1.78476	0.0743003	0.491688
Blzf1	23.8721	0.409972	0.229792	1.7841	0.0744078	0.491688
Pfdn5	29.9958	-0.362678	0.203318	-1.7838	0.0744568	0.491688
Slx4	6.35528	-0.653848	0.366552	-1.78378	0.0744594	0.491688
Slc22a21	7.52299	-0.723024	0.405341	-1.78374	0.0744655	0.491688
C77080	9.14941	0.693832	0.38916	1.7829	0.0746034	0.491946
Cfap44	24.2845	-0.416888	0.233836	-1.78282	0.0746155	0.491946
Nipbl	176.226	-0.18186	0.102023	-1.78253	0.0746621	0.491946
Flcn	9.83632	0.629787	0.353337	1.7824	0.0746844	0.491946
Icam5	34.8898	0.389473	0.218555	1.78204	0.0747429	0.492035
Acvr2b	16.5284	-0.43992	0.24693	-1.78156	0.0748217	0.492257
Rpa1	14.3101	0.537827	0.301983	1.78098	0.0749154	0.492578
Celf3	168.279	0.188509	0.105895	1.78015	0.0750516	0.493177
Cfap54	61.8333	-0.257013	0.144413	-1.77971	0.0751239	0.493217
Zfp397	63.7058	0.300152	0.168667	1.77956	0.0751479	0.493217
Xpr1	212.767	0.227553	0.127916	1.77893	0.0752516	0.493602
Pde4dip	326.925	0.147421	0.082904	1.77821	0.0753695	0.494077
Ccdc57	84.5297	-0.224982	0.126556	-1.77773	0.0754486	0.494077
Mpdz	82.0585	-0.237345	0.133515	-1.77766	0.0754596	0.494077
Mcoln1	15.8023	-0.479587	0.270045	-1.77595	0.0757412	0.494808
L3mbtl3	160.967	0.262211	0.147648	1.77592	0.0757457	0.494808
Mkln1	149.097	0.219397	0.123556	1.77569	0.0757835	0.494808
Pja2	161.781	0.18313	0.103174	1.77496	0.0759039	0.494808
Arid1a	71.3964	-0.268523	0.151291	-1.77488	0.0759182	0.494808
Pou2f2	120.176	-0.244144	0.137579	-1.77458	0.0759675	0.494808
Ei24	75.8476	0.259895	0.146475	1.77433	0.076008	0.494808
Frmd5	414.98	-0.203192	0.114521	-1.77428	0.0760162	0.494808
Rnasel	6.88695	-0.739004	0.416579	-1.77398	0.0760658	0.494808
Ccdc66	99.69	-0.254148	0.143296	-1.77359	0.076131	0.494808
Nfyc	90.7174	0.222593	0.125505	1.77358	0.0761323	0.494808
Fbln2	6.22971	-0.76733	0.432663	-1.77351	0.076145	0.494808
Hipk1	39.4017	-0.329089	0.185567	-1.77342	0.076159	0.494808
Magee1	11.9349	-0.584793	0.329823	-1.77305	0.0762203	0.494911
Mylk	11.6447	-0.565613	0.319154	-1.77223	0.0763572	0.495436
Gm17399	6.87333	-0.692148	0.390607	-1.77198	0.0763974	0.495436
Ezh1	51.7802	-0.35252	0.198992	-1.77153	0.076473	0.495436
Nvl	115.889	0.216206	0.122066	1.77122	0.0765241	0.495436
Pced1b	90.6568	-0.239897	0.135443	-1.7712	0.0765275	0.495436
Grin2d	19.6851	-0.507681	0.286822	-1.77002	0.0767233	0.495833
Pbxip1	5.46942	-0.766428	0.433127	-1.76952	0.0768069	0.495833
Ptger4	14.8641	-0.69842	0.394772	-1.76917	0.0768651	0.495833
Rps6ka3	37.6379	-0.342027	0.193364	-1.76883	0.0769221	0.495833
9330179D12Rik	7.37381	0.789001	0.446106	1.76864	0.0769536	0.495833
Ppfia2	451.455	-0.178451	0.100936	-1.76796	0.0770675	0.495833
Cmtr1	7.23272	-0.684054	0.386955	-1.76779	0.0770967	0.495833
Dnah2	20.572	-0.475251	0.268843	-1.76776	0.0771003	0.495833
4930595D18Rik	37.6015	-0.571654	0.323415	-1.76756	0.077135	0.495833
Nek11	13.7838	-0.504583	0.285513	-1.76728	0.0771807	0.495833
Lrrn3	56.7732	0.285158	0.161365	1.76716	0.0772006	0.495833
Cbarp	52.0147	-0.359725	0.203577	-1.76702	0.0772247	0.495833
Crp	6.30489	-0.673614	0.381367	-1.76632	0.0773428	0.495833
Dip2a	55.7832	-0.269432	0.152539	-1.76631	0.0773438	0.495833
Clstn2	59.3608	-0.3053	0.172849	-1.76628	0.0773491	0.495833
Ufc1	29.1801	0.385796	0.218425	1.76626	0.0773514	0.495833
Efcab6	24.6639	0.457933	0.259273	1.76622	0.0773592	0.495833
Btbd17	6.28133	-0.70165	0.397442	-1.76541	0.0774944	0.496361
Trmt1l	83.6957	0.255276	0.144638	1.76493	0.0775753	0.496361
Gm5148	15.1571	0.511092	0.289584	1.76492	0.0775777	0.496361
Trps1	60.4519	-0.319788	0.181336	-1.76351	0.0778142	0.49755
Msmo1	41.163	0.410415	0.232758	1.76327	0.0778545	0.49755
Rnf115	64.599	0.310672	0.176254	1.76263	0.0779626	0.49795
Pkd2l2	9.4388	-0.75273	0.427134	-1.76228	0.078022	0.498039
Atp5e	16.161	-0.475696	0.270012	-1.76176	0.0781101	0.498311
Aacs	27.0945	0.390339	0.221758	1.76021	0.078373	0.499593
Tfr2	12.6634	0.529193	0.300672	1.76003	0.0784025	0.499593
4930512B01Rik	36.3487	-0.551802	0.31363	-1.75941	0.0785086	0.499641
Chga	51.3431	-0.331516	0.188434	-1.75932	0.0785228	0.499641
Pik3ip1	16.2792	-0.604691	0.343734	-1.75918	0.078547	0.499641
Polr3a	44.8319	0.309435	0.175932	1.75883	0.0786063	0.499728
Foxp4	6.0518	-0.740495	0.421148	-1.75828	0.0787001	0.500034
Eda	69.2099	-0.28761	0.163623	-1.75776	0.0787881	0.500302
Ppm1h	110.18	0.236224	0.134525	1.75599	0.0790904	0.501783
Lamtor1	24.2635	0.369054	0.210189	1.75582	0.0791197	0.501783
Fam57a	37.5821	0.305373	0.173944	1.75559	0.0791589	0.501783
Xpnpep3	39.7316	0.363449	0.207319	1.75309	0.0795869	0.504115
Wdr6	51.4994	-0.300392	0.171369	-1.7529	0.0796195	0.504115
Phyhip	12.6513	0.558204	0.318519	1.7525	0.0796882	0.504115
Colec12	31.7256	0.862019	0.491918	1.75236	0.0797112	0.504115
Prr5	11.3364	-0.589208	0.336301	-1.75202	0.0797695	0.504193
Atp5g2	39.2147	-0.308767	0.176269	-1.75168	0.0798294	0.50428
Mblac2	97.708	0.217111	0.123986	1.75109	0.0799308	0.50463
Ccdc60	4.69185	-0.880248	0.502794	-1.75071	0.0799953	0.504746
Ids	18.4888	-0.447509	0.255705	-1.7501	0.0801016	0.504946
Dlc1	119.697	0.225996	0.129141	1.74999	0.0801193	0.504946
Rph3al	7.65241	0.639087	0.365443	1.7488	0.0803261	0.505744
Rpl29	27.1158	0.418168	0.239158	1.7485	0.0803773	0.505744
Sh3gl3	104.619	0.256384	0.146649	1.74828	0.0804154	0.505744
Dst	341.994	-0.166939	0.0954922	-1.74819	0.0804309	0.505744
Pten	199.623	0.229097	0.1311	1.7475	0.080551	0.506208
Stx3	30.1441	0.359047	0.20559	1.74642	0.0807377	0.506869
Dok5	10.8806	0.672202	0.384917	1.74636	0.0807488	0.506869
Lrrc14	28.2518	0.395567	0.226712	1.7448	0.0810197	0.508278
Dlat	65.8089	0.249293	0.142907	1.74445	0.0810808	0.50837
Rac1	40.4112	-0.324777	0.186263	-1.74365	0.08122	0.508951
Vcl	30.4157	0.340259	0.195274	1.74247	0.0814262	0.50964
Shisa7	52.8639	-0.339369	0.19478	-1.74232	0.0814522	0.50964
Camkmt	133.707	-0.278509	0.159875	-1.74204	0.0815009	0.50964
Ctsd	28.6567	-0.427328	0.245315	-1.74195	0.0815163	0.50964
Usp36	67.733	0.311223	0.178725	1.74135	0.0816218	0.509689
Plekhm2	88.8785	0.25137	0.144375	1.74109	0.0816679	0.509689
Actr3b	61.8469	0.252457	0.145031	1.74071	0.0817336	0.509689
Ndufs4	157.083	0.169663	0.0974733	1.74061	0.0817518	0.509689
Disp2	73.193	-0.315418	0.181227	-1.74046	0.0817789	0.509689
Zfp462	80.6482	0.262202	0.150664	1.74032	0.0818037	0.509689
Atp2b4	129.339	-0.256495	0.147463	-1.73939	0.0819666	0.510414
Ppp3ca	991.948	0.168954	0.0971898	1.7384	0.082141	0.511209
Tpm4	8.43583	-0.571551	0.329125	-1.73658	0.0824616	0.512912
Pdcd2l	28.6427	0.351165	0.202303	1.73584	0.0825927	0.51323
Rnmt	32.1473	0.319269	0.183936	1.73576	0.0826065	0.51323
Ankrd16	22.4193	0.39192	0.225934	1.73467	0.0827994	0.51348
Vasp	4.86605	-0.810586	0.467422	-1.73416	0.0828891	0.51348
Iqgap2	15.8949	0.464761	0.268005	1.73415	0.0828912	0.51348
B3galt6	8.53827	-0.558149	0.321927	-1.73378	0.0829578	0.51348
Nt5dc1	30.4052	-0.341158	0.196778	-1.73372	0.082968	0.51348
Emc3	54.5066	0.300809	0.173514	1.73363	0.0829844	0.51348
Pdss1	67.9183	0.247687	0.142894	1.73337	0.0830304	0.51348
Zc3h12b	121.551	-0.217813	0.125669	-1.73322	0.0830566	0.51348
Hunk	33.9755	-0.512351	0.295631	-1.73308	0.0830822	0.51348
Mrps33	30.9033	-0.380392	0.219521	-1.73283	0.0831258	0.51348
Gtf2h2	36.3043	-0.325015	0.187595	-1.73253	0.0831784	0.51348
Nif3l1	30.745	-0.368307	0.212622	-1.73222	0.0832349	0.51348
Slc38a10	30.0757	0.352403	0.203483	1.73186	0.0832991	0.51348
Eif4g3	312.953	0.146552	0.0846323	1.73164	0.0833382	0.51348
Csk	13.8727	-0.453537	0.261999	-1.73107	0.0834399	0.51348
Rdx	41.2318	-0.28416	0.164178	-1.73081	0.083486	0.51348
Nek4	22.6443	-0.376087	0.21729	-1.7308	0.0834867	0.51348
Secisbp2l	28.9777	-0.344553	0.199074	-1.73078	0.0834915	0.51348
Tes	28.1855	-0.485799	0.280881	-1.72955	0.0837099	0.514093
2810032G03Rik	41.4259	0.31741	0.183525	1.72952	0.0837162	0.514093
Reps2	178.988	0.209403	0.121085	1.72938	0.0837403	0.514093
Serbp1	86.2083	-0.250807	0.145045	-1.72917	0.0837791	0.514093
Cndp1	3.92469	-0.797562	0.461614	-1.72777	0.0840296	0.515341
Gcc2	77.642	-0.254487	0.147361	-1.72697	0.0841738	0.515405
Gm10406	7.26326	0.677853	0.392514	1.72695	0.0841761	0.515405
Arhgap31	35.1458	0.408593	0.236643	1.72662	0.084236	0.515405
Immp1l	154.771	-0.281047	0.162841	-1.7259	0.0843648	0.515405
Myo9a	265.11	-0.169129	0.0979985	-1.72583	0.0843781	0.515405
Dram1	16.6654	-0.421561	0.244317	-1.72547	0.0844432	0.515405
Tdrd3	43.0573	-0.284897	0.165123	-1.72536	0.0844631	0.515405
Slc3a2	71.9055	0.269627	0.156285	1.72522	0.084487	0.515405
Zswim8	73.3442	0.237755	0.137833	1.72495	0.0845356	0.515405
Kctd4	31.5695	0.364107	0.211096	1.72484	0.0845556	0.515405
Ube4a	66.0264	0.267632	0.155164	1.72483	0.0845582	0.515405
Mib1	99.6778	0.209814	0.121681	1.72429	0.0846551	0.51559
Arf5	54.604	0.325063	0.188536	1.72414	0.0846829	0.51559
Tex15	4.54558	0.902696	0.523735	1.72357	0.0847851	0.515926
Grm1	235.405	0.227812	0.132205	1.72317	0.0848572	0.515971
Exoc6b	238.588	-0.182574	0.105963	-1.72301	0.0848869	0.515971
Zfp579	7.1554	-0.646017	0.375112	-1.7222	0.0850337	0.516152
Rapgef4	302.084	0.163146	0.0947386	1.72206	0.0850578	0.516152
Ly6e	29.0493	-0.375387	0.217987	-1.72206	0.0850581	0.516152
Dars	45.6952	0.276759	0.16075	1.72168	0.0851277	0.516287
Rimklb	35.1697	-0.338154	0.196488	-1.72099	0.0852527	0.51654
Sgtb	16.2976	-0.440699	0.256082	-1.72093	0.0852638	0.51654
Camkv	104.375	0.260114	0.151175	1.72062	0.0853195	0.516549
Lrrc8b	60.9372	0.357474	0.207871	1.71969	0.0854884	0.516549
Pik3c2a	100.85	-0.23259	0.135262	-1.71956	0.085513	0.516549
Fech	32.6284	0.361788	0.210409	1.71945	0.0855328	0.516549
Asb3	143.518	-0.207849	0.120885	-1.7194	0.0855416	0.516549
Thtpa	107.46	0.256225	0.149023	1.71936	0.0855485	0.516549
Steap2	20.0899	-0.429239	0.249748	-1.71869	0.0856709	0.517002
Kctd17	18.0183	0.55622	0.323718	1.71822	0.0857562	0.517105
Casp7	8.28673	0.685449	0.398963	1.71808	0.0857824	0.517105
Uevld	46.6095	0.303103	0.17647	1.71759	0.0858708	0.517353
Mthfsl	23.3132	-0.407214	0.237168	-1.71699	0.0859813	0.517564
Edem2	16.6198	-0.408233	0.23779	-1.71678	0.0860189	0.517564
Chgb	87.0946	-0.354431	0.20647	-1.71662	0.0860479	0.517564
Txndc16	76.8726	-0.266049	0.155044	-1.71596	0.0861699	0.518014
Top1	226.137	-0.186098	0.108497	-1.71524	0.0863009	0.518517
Psmg2	18.6963	0.416195	0.242848	1.71381	0.0865633	0.519207
Trnp1	9.73501	0.668485	0.39007	1.71376	0.086573	0.519207
Man2a2	47.5836	0.304449	0.177664	1.71362	0.0865982	0.519207
Gpr12	9.7277	0.650809	0.379831	1.71342	0.0866359	0.519207
Ncapd3	52.4095	0.292962	0.171005	1.71318	0.0866802	0.519207
Ky	4.75095	0.804284	0.4695	1.71307	0.0867005	0.519207
Syt13	38.8568	-0.289087	0.168801	-1.71259	0.0867886	0.519257
Fdft1	43.7077	0.397888	0.232343	1.7125	0.0868039	0.519257
Gulp1	90.1029	-0.318649	0.186146	-1.71183	0.0869287	0.51972
Adamts12	10.7274	0.623263	0.364409	1.71034	0.0872034	0.521077
Txndc12	35.2436	-0.380442	0.222509	-1.70978	0.0873063	0.521407
Cx3cl1	53.9738	0.297042	0.173784	1.70926	0.0874032	0.521701
Nrxn2	186.332	-0.214366	0.125479	-1.70838	0.0875659	0.522388
Hsp90aa1	60.8704	-0.440551	0.257937	-1.70798	0.0876402	0.52242
Fndc8	13.9707	-0.50469	0.295514	-1.70784	0.0876668	0.52242
St8sia2	9.1146	-0.625728	0.366509	-1.70727	0.0877726	0.522765
Phactr2	74.0088	-0.369526	0.2165	-1.70682	0.0878558	0.522976
Sorl1	32.3767	-0.299018	0.175241	-1.70632	0.0879481	0.522986
Sncaip	112.745	-0.28941	0.169617	-1.70626	0.0879605	0.522986
Cir1	22.7201	-0.379249	0.222299	-1.70603	0.0880022	0.522986
Mastl	12.9858	-0.549955	0.322462	-1.70549	0.0881036	0.522986
Klf7	78.4187	-0.274794	0.161132	-1.7054	0.0881207	0.522986
Zfp560	51.6222	-0.334056	0.195896	-1.70527	0.0881442	0.522986
Fbl	56.9409	-0.276579	0.162225	-1.70492	0.0882099	0.523048
Fcho2	95.2994	-0.236288	0.138626	-1.70451	0.0882868	0.523048
Vav2	5.89019	-0.672514	0.394641	-1.70412	0.0883593	0.523048
1500035N22Rik	14.7263	0.529444	0.310723	1.70391	0.0883985	0.523048
Gria4	762.671	-0.190051	0.111545	-1.7038	0.0884178	0.523048
Uba6	56.1658	-0.299176	0.17564	-1.70335	0.0885031	0.523048
4732471J01Rik	115.884	0.20885	0.122624	1.70318	0.0885344	0.523048
Slc1a1	64.1388	0.243435	0.142931	1.70317	0.0885372	0.523048
Fras1	9.73357	-0.73679	0.4327	-1.70277	0.0886109	0.523201
Dpcd	31.244	0.341198	0.200451	1.70215	0.0887276	0.523608
Wdr20	77.2532	0.255605	0.150209	1.70166	0.0888188	0.523717
Hivep1	14.3035	-0.561906	0.330243	-1.70149	0.0888504	0.523717
2010009K17Rik	9.3748	-0.838832	0.493185	-1.70085	0.0889716	0.523717
Naa20	90.4554	0.229969	0.13521	1.70083	0.0889757	0.523717
Sec62	135.839	-0.275767	0.162142	-1.70077	0.0889855	0.523717
Tomm20	61.9942	-0.399997	0.235291	-1.70001	0.0891285	0.524277
Fuz	13.7055	-0.501923	0.295326	-1.69956	0.0892146	0.524333
Pdzd4	311.249	0.167131	0.0983499	1.69935	0.0892531	0.524333
Gstz1	117.24	0.288252	0.16964	1.6992	0.0892818	0.524333
Capn15	108.626	0.261462	0.15397	1.69813	0.0894824	0.525229
Jmy	44.364	-0.302109	0.177941	-1.69781	0.0895437	0.525307
E2f3	28.8137	0.349889	0.206163	1.69714	0.0896694	0.525626
Lgr5	4.74966	-0.890906	0.525045	-1.69682	0.0897308	0.525626
Nphp4	32.2314	0.42864	0.252632	1.69669	0.0897545	0.525626
Tsta3	18.1644	0.469108	0.276514	1.69651	0.0897902	0.525626
Atxn10	244.712	0.148399	0.0875046	1.6959	0.0899047	0.525737
Alg14	8.85569	-0.618393	0.364641	-1.6959	0.0899053	0.525737
Gpx3	8.13738	-0.642525	0.378946	-1.69556	0.0899696	0.525819
Gm38505	281.852	-0.549545	0.324155	-1.69532	0.0900155	0.525819
Samd5	35.2974	-0.387924	0.228872	-1.69494	0.0900869	0.525923
Etv6	13.5399	-0.514037	0.303318	-1.69472	0.0901294	0.525923
Adgrg6	18.0825	-0.458825	0.270905	-1.69368	0.0903264	0.526792
Syt3	10.7562	0.520283	0.307361	1.69274	0.0905044	0.527268
Dpagt1	19.286	0.402159	0.237579	1.69274	0.0905045	0.527268
9330175M20Rik	20.7792	-0.468789	0.277003	-1.69236	0.0905772	0.527411
Zbtb4	27.7696	-0.409045	0.24175	-1.69202	0.0906422	0.527509
Calr3	5.52936	-0.706474	0.417764	-1.69108	0.0908207	0.528267
Zfp740	68.3481	0.337051	0.199358	1.69068	0.0908972	0.52843
Slc22a23	68.1014	-0.234373	0.138674	-1.6901	0.0910095	0.528802
Adam11	17.3142	0.433469	0.256612	1.6892	0.091181	0.529279
Cnnm1	60.8615	0.289395	0.171325	1.68916	0.0911883	0.529279
Pcmtd1	167.348	0.191793	0.113584	1.68855	0.0913048	0.529539
Cycs	22.8922	0.414283	0.245391	1.68826	0.0913617	0.529539
Gpr101	8.24352	-0.682923	0.404534	-1.68817	0.0913782	0.529539
4921511C10Rik	33.2907	-0.374022	0.22165	-1.68744	0.091518	0.530068
Rnf217	53.513	-0.26803	0.158885	-1.68694	0.0916145	0.530346
Kcna4	14.0588	0.456533	0.270675	1.68665	0.0916706	0.53036
Cog4	59.2145	0.282405	0.167458	1.68643	0.0917139	0.53036
Far2	55.4664	0.269925	0.160198	1.68495	0.0919983	0.531714
Stk24	42.8325	0.347652	0.206401	1.68436	0.0921128	0.531714
Aloxe3	16.5447	0.482586	0.286525	1.68427	0.0921287	0.531714
Poln	9.41275	0.620101	0.368201	1.68414	0.0921555	0.531714
9530026P05Rik	97.8205	-0.338489	0.201053	-1.68358	0.0922629	0.531714
Krcc1	22.2049	0.400913	0.238132	1.68357	0.0922641	0.531714
Rarb	6.70201	-0.780567	0.463688	-1.68339	0.0923002	0.531714
Grik4	102.665	0.33708	0.200261	1.6832	0.0923368	0.531714
Zap70	9.58919	0.707681	0.420599	1.68255	0.0924615	0.532122
Alg8	24.4493	0.371698	0.220942	1.68233	0.0925049	0.532122
Tlcd2	8.25687	0.660462	0.392747	1.68164	0.0926377	0.532606
Ap2a2	81.5783	-0.218071	0.129745	-1.68077	0.0928083	0.533306
Cnbd2	35.7014	0.304291	0.181149	1.67979	0.0929985	0.534119
Ptprt	779	-0.261433	0.155678	-1.67932	0.0930887	0.534357
Eef1a2	31.9105	0.320228	0.190739	1.67888	0.0931751	0.534572
Rsph4a	7.46609	-0.691412	0.411953	-1.67838	0.0932735	0.534625
Ccnt2	169.418	0.192892	0.114931	1.67833	0.0932821	0.534625
Xrcc5	34.7809	0.338651	0.201847	1.67776	0.0933944	0.534936
Ngef	26.9837	0.391191	0.233191	1.67755	0.0934341	0.534936
Tuba1a	98.5151	-0.404869	0.241399	-1.67718	0.093507	0.535073
Manbal	36.3317	0.337192	0.201204	1.67587	0.0937639	0.536263
Slc25a23	172.473	0.172041	0.102711	1.675	0.0939352	0.536793
Dtymk	30.4401	-0.356492	0.212844	-1.6749	0.0939547	0.536793
Dcun1d3	48.4882	0.274895	0.164161	1.67455	0.0940233	0.536866
Zfp949	55.9051	0.253301	0.151296	1.67421	0.0940901	0.536866
Dgkb	571.629	-0.197135	0.117771	-1.67389	0.0941532	0.536866
Ubxn11	139.438	0.209367	0.125096	1.67365	0.0941997	0.536866
Asb13	28.151	0.366497	0.21899	1.67358	0.0942129	0.536866
Ttc23	8.38596	-0.615817	0.368378	-1.6717	0.0945834	0.538326
Kras	46.1773	-0.268413	0.160571	-1.67162	0.0946	0.538326
Sema5a	53.922	0.620409	0.371162	1.67153	0.0946166	0.538326
1700013F07Rik	24.2876	-0.338283	0.20243	-1.67111	0.0946998	0.538519
Elp6	17.3901	0.453922	0.271699	1.67068	0.094785	0.538723
Col6a1	13.8831	-0.543877	0.325699	-1.66988	0.0949436	0.539102
Zdhhc13	43.3661	0.381264	0.228323	1.66984	0.0949501	0.539102
Rpl13a	21.2592	-0.405678	0.242988	-1.66954	0.0950112	0.539169
Klhl23	32.4398	0.377427	0.226357	1.6674	0.0954352	0.541205
Cyb561d2	7.12335	-0.630514	0.378274	-1.66682	0.0955503	0.541205
Ccnc	107.111	0.205215	0.123123	1.66674	0.0955658	0.541205
Unc5a	32.2488	-0.353356	0.212032	-1.66652	0.0956097	0.541205
Lsm1	42.386	0.29712	0.178292	1.66648	0.0956174	0.541205
Atg9b	7.41066	-0.66032	0.396303	-1.6662	0.0956739	0.54124
Gpld1	30.5328	-0.333883	0.200416	-1.66595	0.0957225	0.54124
Nsg1	82.4954	-0.377565	0.226798	-1.66477	0.0959596	0.542038
Cltc	95.7753	0.22087	0.132693	1.66451	0.0960101	0.542038
Cryab	30.2751	-0.512176	0.307705	-1.6645	0.0960123	0.542038
Zswim3	24.3439	0.356188	0.214177	1.66305	0.0963015	0.542893
Rps23	39.6612	-0.321908	0.193576	-1.66295	0.096322	0.542893
Actr2	108.324	0.228234	0.137258	1.66282	0.0963491	0.542893
Apba2	174.124	0.218284	0.131285	1.66268	0.0963766	0.542893
Tvp23b	33.2074	0.381345	0.229454	1.66197	0.096519	0.542893
Alkbh6	8.88665	0.693261	0.417204	1.66168	0.0965762	0.542893
Kir3dl1	5.71603	-0.652729	0.392993	-1.66092	0.0967295	0.542893
Rgma	14.2305	0.467648	0.281594	1.66072	0.0967695	0.542893
Hadhb	33.0801	-0.291577	0.175582	-1.66063	0.0967876	0.542893
Prkdc	52.0101	0.310874	0.187217	1.6605	0.0968137	0.542893
Shroom4	22.9429	-0.405232	0.244107	-1.66006	0.0969023	0.542893
Oxa1l	56.9909	0.248897	0.149942	1.65995	0.0969239	0.542893
Traf5	45.2905	-0.362239	0.21823	-1.6599	0.0969355	0.542893
Taf11	27.3293	0.418555	0.252166	1.65984	0.0969471	0.542893
Rbbp7	76.1272	0.235128	0.141659	1.65982	0.0969497	0.542893
Btf3l4	45.2279	0.287504	0.17322	1.65976	0.0969628	0.542893
5031425E22Rik	144.993	-0.186897	0.11262	-1.65954	0.0970071	0.542893
Ccdc39	38.4531	-0.289002	0.174274	-1.65832	0.0972534	0.543993
Dynlt1c	10.4452	-0.667453	0.402714	-1.65739	0.0974411	0.544493
Rrp1	52.1295	-0.313837	0.189372	-1.65725	0.0974699	0.544493
Bcl7c	29.3032	-0.322357	0.194527	-1.65713	0.0974922	0.544493
AA543186	6.72024	0.758952	0.458081	1.65681	0.0975583	0.544585
Grip1	555.022	-0.191908	0.115855	-1.65644	0.0976325	0.544721
Lrrc29	88.3718	0.287551	0.17363	1.65611	0.0976999	0.544819
Nt5c	26.2596	0.329492	0.19904	1.65541	0.0978421	0.545334
St6galnac2	16.7449	-0.436371	0.263651	-1.65511	0.0979024	0.545392
St8sia5	24.2951	0.389285	0.235249	1.65478	0.0979697	0.545489
Popdc3	6.92943	-0.618411	0.373769	-1.65453	0.0980208	0.545496
Ctdp1	10.8991	0.630646	0.381228	1.65425	0.0980774	0.545534
1810022K09Rik	87.5381	0.252392	0.152609	1.65385	0.0981573	0.545685
Ddit3	17.5597	-0.435086	0.263141	-1.65343	0.0982429	0.545685
Zcchc18	437.788	0.162423	0.0982491	1.65318	0.0982947	0.545685
Naga	4.96423	0.771293	0.466591	1.65304	0.0983229	0.545685
Fxr1	140.02	-0.213012	0.128873	-1.65289	0.0983539	0.545685
Safb	57.0115	0.249422	0.150982	1.652	0.0985336	0.546404
Pdzd11	18.5207	0.464665	0.281366	1.65146	0.0986452	0.546746
4930533K18Rik	4.98269	0.770697	0.466792	1.65105	0.0987282	0.546929
Dock9	151.001	0.187385	0.113573	1.64991	0.0989621	0.547948
Nsmce1	5.19433	-0.718129	0.435323	-1.64965	0.0990154	0.547965
Ephb1	83.744	0.222354	0.134842	1.649	0.0991485	0.548265
Tmem256	24.6259	0.345136	0.209331	1.64876	0.0991971	0.548265
H2-T24	9.00931	-0.771634	0.468041	-1.64865	0.0992199	0.548265
Dnah5	14.2798	-0.49578	0.300871	-1.64782	0.0993901	0.548929
Fam174a	30.508	-0.397932	0.241563	-1.64732	0.0994926	0.549217
Snx6	66.4866	-0.24999	0.151832	-1.64649	0.0996635	0.549883
Pik3r3	71.8056	0.260315	0.158156	1.64593	0.0997774	0.550234
Ift80	19.359	-0.410718	0.249624	-1.64535	0.099898	0.550622
Mettl16	82.7433	0.249553	0.151703	1.64501	0.0999671	0.550718
Pebp4	5.90973	0.825309	0.501776	1.64478	0.100016	0.550718
Psd3	228.303	0.202412	0.123145	1.64369	0.10024	0.551671
Tcaim	46.2566	0.292577	0.178038	1.64334	0.100313	0.55174
Nrg3os	598.217	-0.485566	0.29551	-1.64314	0.100353	0.55174
Atl2	34.1682	-0.283523	0.172596	-1.64269	0.100446	0.551975
Med14	65.9265	-0.264189	0.160857	-1.64239	0.10051	0.552048
Mrps9	31.4216	-0.409661	0.249503	-1.6419	0.10061	0.552319
Tubb2a	92.7977	-0.340048	0.207195	-1.6412	0.100757	0.552598
Eif5b	75.1502	-0.271249	0.165285	-1.6411	0.100776	0.552598
Rad21	22.5126	-0.362555	0.220963	-1.6408	0.10084	0.552598
Acta1	5.64684	0.751419	0.457991	1.64069	0.100863	0.552598
Mysm1	88.3143	0.230029	0.140251	1.64013	0.100979	0.552836
Cptp	5.43021	0.827438	0.504757	1.63928	0.101155	0.552836
[truncated: 8,942 more rows]

## Sheet: i2_Tac2
	baseMean	log2FoldChange	lfcSE	stat	pvalue	padj
Xist	743.935	-10.8079	0.583494	-18.5227	1.3548e-76	1.48256e-72
Uty	67.6658	6.3006	0.380729	16.5488	1.63338e-61	8.93705e-58
Eif2s3y	106.036	10.0596	0.809696	12.424	1.93704e-35	7.06567e-32
Kdm5d	37.9096	7.0279	0.572253	12.2811	1.14424e-34	3.13035e-31
Ddx3y	29.0045	3.59312	0.298958	12.0188	2.83056e-33	6.19495e-30
Acvr1c	29.0201	4.55664	0.409849	11.1178	1.02727e-28	1.87358e-25
Pid1	341.403	1.0887	0.126336	8.61752	6.84178e-18	1.06957e-14
A630012P03Rik	29.1503	2.37001	0.283594	8.35705	6.43061e-17	8.79627e-14
Tsix	25.0998	-7.0433	0.908828	-7.74987	9.19885e-15	1.11848e-11
Dpp10	1065.87	-0.829165	0.119399	-6.94449	3.79829e-12	4.15647e-09
Ntng1	164.008	-1.30915	0.191788	-6.82604	8.72892e-12	8.68369e-09
Kcnab1	525.521	-0.796039	0.119205	-6.67791	2.42375e-11	2.21026e-08
Dpyd	472.862	0.705337	0.106028	6.65233	2.88482e-11	2.42836e-08
Ikzf2	136.717	1.14439	0.176732	6.47529	9.46273e-11	7.39648e-08
Ptprz1	402.522	1.29667	0.202127	6.41511	1.4072e-10	1.01523e-07
Chgb	102.383	-0.925913	0.144516	-6.40697	1.48439e-10	1.01523e-07
Dab1	824.143	-0.630604	0.101808	-6.19403	5.86436e-10	3.61312e-07
Thsd7b	1958.05	-0.492945	0.0796108	-6.19193	5.94318e-10	3.61312e-07
Car10	170.377	-0.864997	0.139981	-6.1794	6.43454e-10	3.70596e-07
Tgfb2	20.4175	-1.76712	0.290419	-6.08473	1.16687e-09	6.38451e-07
Tiparp	69.7273	1.45158	0.243086	5.97149	2.35102e-09	1.22511e-06
Il1rapl2	1799.86	-0.812521	0.136494	-5.95278	2.63621e-09	1.31128e-06
Fkbp5	160.774	1.11802	0.189345	5.90466	3.53376e-09	1.63788e-06
Kcnk13	128.397	-0.978247	0.16575	-5.90196	3.59216e-09	1.63788e-06
Sh3rf3	318.686	-0.714653	0.122705	-5.82414	5.74089e-09	2.5129e-06
Pitpnc1	230.712	-0.779856	0.135308	-5.76357	8.23523e-09	3.46608e-06
Thrb	248.496	-0.823823	0.145401	-5.66586	1.46292e-08	5.62097e-06
Fam19a2	165.861	-1.06235	0.18756	-5.66402	1.47865e-08	5.62097e-06
Robo2	989.072	-0.622715	0.11007	-5.65743	1.53652e-08	5.62097e-06
Gpc3	60.6018	1.38396	0.244649	5.65694	1.54098e-08	5.62097e-06
Epha3	254.932	-0.930082	0.165177	-5.63082	1.79351e-08	6.33109e-06
Grin3a	361.227	-0.565118	0.100765	-5.60831	2.04314e-08	6.86211e-06
Lgi1	238.033	-0.710301	0.126701	-5.6061	2.06936e-08	6.86211e-06
Ano3	331.088	0.741493	0.135016	5.4919	3.97643e-08	1.27983e-05
Tanc1	11.673	2.02559	0.370877	5.46161	4.71824e-08	1.47511e-05
Tmem200a	53.6381	-0.89404	0.163845	-5.45662	4.85277e-08	1.47511e-05
Sema3a	68.2904	-0.86088	0.159506	-5.39717	6.7699e-08	2.00224e-05
Penk	46.926	-1.58775	0.295258	-5.37751	7.55242e-08	2.15439e-05
Plcb1	808.419	-0.558583	0.103931	-5.37453	7.67809e-08	2.15439e-05
Kcnk2	233.245	0.71668	0.134238	5.33888	9.35238e-08	2.55858e-05
Cpe	273.975	-0.465398	0.0876774	-5.30808	1.10789e-07	2.95698e-05
Tmem132a	54.9998	-0.778978	0.147276	-5.28923	1.22832e-07	3.20035e-05
Epha4	56.322	-1.01789	0.193283	-5.26629	1.39208e-07	3.54268e-05
Fam19a1	133.766	-2.03163	0.387296	-5.24569	1.55696e-07	3.87224e-05
Socs2	56.5569	-1.41815	0.272161	-5.21069	1.88141e-07	4.53875e-05
Dlgap1	553.28	0.712534	0.136972	5.20204	1.97117e-07	4.53875e-05
Ghr	151.321	-0.839895	0.161497	-5.2007	1.9854e-07	4.53875e-05
Kcnc2	851.488	-0.989389	0.19026	-5.20019	1.99086e-07	4.53875e-05
Tmem163	76.717	-1.05064	0.2031	-5.17299	2.30376e-07	5.14492e-05
Ptprk	355.522	-0.743849	0.144402	-5.15124	2.5877e-07	5.66343e-05
Styx	61.9065	0.793628	0.154604	5.13328	2.84737e-07	6.10957e-05
Pcdh19	55.3068	-0.990501	0.194567	-5.09079	3.56575e-07	7.49549e-05
A930011G23Rik	158.68	-0.662986	0.13032	-5.08739	3.63028e-07	7.49549e-05
Trhr	21.2775	1.86766	0.372591	5.01263	5.36919e-07	0.000108806
Kdm6a	57.7877	-0.797913	0.159541	-5.00132	5.69403e-07	0.00011329
Fut9	172.67	-0.688778	0.138594	-4.96975	6.70407e-07	0.000131005
Scube2	7.96786	-2.0647	0.416261	-4.96009	7.0459e-07	0.000135269
Pdgfc	41.0086	1.11741	0.226321	4.93727	7.92249e-07	0.000149475
Pdzrn3	8.92668	2.15951	0.443826	4.86567	1.14071e-06	0.000208533
Plxdc2	195.575	-0.594242	0.122141	-4.86521	1.14338e-06	0.000208533
Htr2a	12.5242	-1.59144	0.328596	-4.84316	1.27793e-06	0.000229252
Hsp90b1	108.142	-0.731844	0.152193	-4.80866	1.51943e-06	0.000264606
Gna14	5.79833	-2.71183	0.564006	-4.80815	1.52336e-06	0.000264606
Edil3	290.151	-0.540501	0.113023	-4.78222	1.73373e-06	0.00029644
Dach1	41.5062	1.31589	0.275424	4.77769	1.77319e-06	0.000298524
Elmo1	352.997	1.00827	0.211253	4.77281	1.8167e-06	0.000301214
Srrm4	280.313	-0.611188	0.128317	-4.7631	1.90642e-06	0.000311373
Hs3st4	241.185	-0.966911	0.203521	-4.75091	2.02508e-06	0.000324287
Ptprd	2684.6	-0.400551	0.0843453	-4.74895	2.04476e-06	0.000324287
Galnt18	36.4638	-1.00224	0.211448	-4.73988	2.13846e-06	0.000334303
Slc9a2	11.3837	-1.85175	0.392047	-4.72329	2.32058e-06	0.000357663
Serpini1	83.3069	-0.971558	0.206915	-4.69545	2.66024e-06	0.00040432
Crim1	173.744	0.98228	0.210235	4.67229	2.97856e-06	0.000446498
Trpm3	775.042	-0.807402	0.173952	-4.64153	3.45838e-06	0.00051142
Dock11	43.5382	-0.945528	0.203983	-4.63534	3.56356e-06	0.000519947
1500009L16Rik	49.4033	0.894822	0.195821	4.56959	4.88671e-06	0.000695114
Cpa6	54.1843	-0.957477	0.209551	-4.56919	4.89611e-06	0.000695114
Gm38505	238.18	-1.57755	0.345446	-4.5667	4.95467e-06	0.000695114
Trpc5	604.73	0.5759	0.126381	4.55686	5.19234e-06	0.000719237
Sytl4	5.59707	3.47211	0.762537	4.55336	5.27959e-06	0.000722182
Nell1	236.465	-0.954395	0.210684	-4.52999	5.89867e-06	0.000796903
Epb41l4a	17.9938	-1.24452	0.275302	-4.52057	6.16735e-06	0.000823041
Kirrel	13.8046	-1.55068	0.343773	-4.51078	6.45899e-06	0.000851574
Nrip1	84.6941	0.851925	0.189294	4.50053	6.77854e-06	0.000867037
Stxbp5l	521.848	-0.396335	0.0880785	-4.49979	6.80212e-06	0.000867037
Kcnh5	175.199	-0.531275	0.118076	-4.49942	6.81396e-06	0.000867037
Stk32a	71.5677	-0.92348	0.206634	-4.46917	7.85255e-06	0.000987706
Gpm6a	424.096	-0.394018	0.0882403	-4.46528	7.99626e-06	0.00098835
Susd1	48.6325	-0.719829	0.161246	-4.46416	8.0383e-06	0.00098835
Lrrn2	96.5252	-0.613483	0.137604	-4.45833	8.26011e-06	0.00100434
A830082K12Rik	157.525	0.537248	0.121425	4.42454	9.66496e-06	0.00116224
Epsti1	26.6917	1.33373	0.302948	4.40249	1.07017e-05	0.00127292
Maml3	129.583	-0.53601	0.121981	-4.39423	1.11168e-05	0.00130808
Fbxl7	69.684	-0.868127	0.198718	-4.36864	1.25024e-05	0.00145546
Dusp10	14.0226	-1.25295	0.288094	-4.34911	1.36691e-05	0.00157454
Rasgrf2	140.128	-0.746853	0.172543	-4.32852	1.50117e-05	0.00171117
Lrp1b	7570.57	0.608193	0.141177	4.30803	1.64716e-05	0.00185823
Gpr88	9.02538	-1.63553	0.38121	-4.29035	1.78389e-05	0.00199195
Kcnh7	356.19	-0.449153	0.10499	-4.27807	1.88523e-05	0.00208384
Hs2st1	257.369	0.54181	0.127213	4.25908	2.05273e-05	0.0022463
Dner	272.637	0.948776	0.223035	4.25394	2.10043e-05	0.00227575
Alcam	339.533	-0.941441	0.222345	-4.23415	2.29417e-05	0.00246128
Tenm1	1081.49	-0.394875	0.0934055	-4.22754	2.3626e-05	0.00251009
Opcml	1243.79	-0.469186	0.111536	-4.2066	2.59241e-05	0.00272776
Bmpr1b	27.4526	2.24703	0.534745	4.20205	2.64507e-05	0.00275667
Ddx3x	33.2	-0.93502	0.223445	-4.18457	2.85712e-05	0.00294957
A330033J07Rik	64.1314	0.814156	0.194836	4.17868	2.93211e-05	0.00299869
Prkd1	96.5529	-1.00015	0.239531	-4.17546	2.97386e-05	0.00301323
Fstl4	438.598	-0.633947	0.152021	-4.17013	3.04432e-05	0.00305633
Greb1	13.0913	1.72516	0.41435	4.16354	3.13347e-05	0.00311724
Map4k4	144.041	0.453393	0.110101	4.11798	3.82212e-05	0.00376806
Adamtsl1	17.3044	-1.63919	0.398556	-4.11283	3.90831e-05	0.00381863
Pcsk5	35.8535	-1.09751	0.266995	-4.11058	3.94664e-05	0.00382195
Pcdh11x	586.227	0.626907	0.15299	4.0977	4.17275e-05	0.00400547
Fxyd6	70.6122	-0.930032	0.228227	-4.07503	4.60094e-05	0.00437809
Ntm	386.336	-0.737714	0.181392	-4.06697	4.76289e-05	0.00449313
Tmeff1	53.6342	-0.688825	0.16961	-4.06123	4.88141e-05	0.00456557
Fnbp1l	162.931	-0.399316	0.0985528	-4.0518	5.08247e-05	0.00471334
Klhl1	274.36	-0.580213	0.144489	-4.01562	5.92898e-05	0.00545217
Myh14	10.2871	1.44664	0.360477	4.01312	5.99203e-05	0.00546423
Plppr5	94.2228	-0.492931	0.123018	-4.00698	6.1499e-05	0.00556185
Diras2	53.9539	-0.768554	0.192234	-3.99802	6.38749e-05	0.00572937
Gpr139	9.47728	-1.5332	0.383911	-3.99364	6.5066e-05	0.00578876
Spon1	36.7358	-0.911414	0.229776	-3.96652	7.29284e-05	0.00643593
Samd5	95.1471	-0.637295	0.160962	-3.95929	7.51722e-05	0.00658087
Col4a6	8.69599	-1.65143	0.417567	-3.9549	7.65681e-05	0.00664988
Gprin3	271.417	0.726957	0.184875	3.93215	8.41901e-05	0.00725427
Cacnb2	765.613	-0.440358	0.112059	-3.9297	8.50511e-05	0.0072712
Arhgap6	84.9604	-0.612973	0.156458	-3.91782	8.93532e-05	0.00757979
Rgs10	71.7562	-0.930712	0.238581	-3.90104	9.57802e-05	0.00806248
Zfp831	18.8575	1.21364	0.311433	3.89696	9.7408e-05	0.00813691
Cdh20	123.561	-0.780307	0.201017	-3.8818	0.000103685	0.00859562
Meg3	12549.3	0.258414	0.066659	3.87665	0.000105904	0.00871361
Suco	99.3377	-0.640151	0.165807	-3.86081	0.000113011	0.00922895
Slc39a10	59.4396	-0.700373	0.182572	-3.83614	0.000124986	0.0101312
Ptp4a1	45.4617	0.785334	0.205108	3.82888	0.000128726	0.0103577
Kcnk9	6.24878	-1.73527	0.455998	-3.80544	0.000141555	0.0110902
Slc24a3	261.258	-0.36433	0.0958071	-3.80275	0.000143101	0.0110902
Zmat4	357.968	0.81722	0.214919	3.80245	0.000143271	0.0110902
Mapk4	49.1327	-0.687503	0.180828	-3.80197	0.00014355	0.0110902
Asic2	3340.48	-0.418408	0.110054	-3.80184	0.000143627	0.0110902
Cbln2	12.1353	-1.4038	0.36929	-3.80135	0.00014391	0.0110902
Shisa9	232.872	-0.583492	0.15415	-3.78523	0.000153567	0.0116778
Sh3gl2	183.977	-0.431007	0.11387	-3.78506	0.00015367	0.0116778
Coch	27.056	-0.854257	0.226043	-3.77919	0.000157341	0.0118744
1700042O10Rik	5.22142	1.85162	0.490735	3.77315	0.000161199	0.0120822
Slit2	23.509	-0.827145	0.219603	-3.76654	0.000165526	0.0123221
9530036O11Rik	30.628	-0.796305	0.211738	-3.76081	0.000169367	0.0125229
Zhx2	17.3859	-1.09828	0.292605	-3.75344	0.000174423	0.0128101
Atp2b1	466.214	0.385542	0.1028	3.75039	0.000176561	0.0128807
Pla2g3	30.4576	0.710477	0.189937	3.74059	0.000183586	0.0132242
Pdzrn4	1257.5	1.14058	0.30493	3.74046	0.000183686	0.0132242
Efcab1	57.6381	0.622943	0.166901	3.73242	0.000189648	0.0135642
Cyp7b1	27.1471	0.713865	0.191851	3.72093	0.000198493	0.0141046
Cd47	132.194	-0.633904	0.170572	-3.71635	0.00020212	0.0142047
Nhs	188.738	-0.542671	0.146041	-3.71588	0.000202497	0.0142047
Bach2	142.277	-0.514949	0.13912	-3.70147	0.000214353	0.0148548
Mxi1	27.2442	-0.752145	0.20321	-3.70132	0.000214481	0.0148548
Stk32b	87.937	-0.529958	0.143289	-3.69854	0.000216846	0.0149242
Kctd8	107.841	-0.847599	0.22947	-3.69373	0.000220992	0.0150663
Efcab6	30.6361	0.713514	0.193287	3.69147	0.00022296	0.0150663
Cachd1	208.865	-0.480193	0.130085	-3.69138	0.000223041	0.0150663
Trpc7	74.2138	-0.586415	0.159247	-3.68243	0.000231018	0.0155094
Lix1	18.4715	0.918373	0.2495	3.68086	0.000232452	0.0155105
Nxn	104.779	0.571484	0.156056	3.66204	0.000250211	0.0165943
Zfp804b	1587.3	-0.737056	0.201389	-3.65987	0.000252345	0.016635
Esr1	332.777	-0.729064	0.199321	-3.65774	0.00025445	0.0166733
Ftx	222.158	-0.376709	0.103041	-3.65592	0.000256258	0.0166919
Diaph3	29.6423	0.907015	0.248877	3.64444	0.000267976	0.0173035
Pcdh15	1634.46	-0.511452	0.140368	-3.64364	0.00026881	0.0173035
Notch2	8.9271	1.56916	0.43188	3.63332	0.000279796	0.0179053
Gm26760	24.5768	1.27175	0.35026	3.63089	0.000282449	0.01797
Bend6	319.32	0.410285	0.113089	3.62799	0.000285638	0.0180594
Ccdc160	14.7099	1.19002	0.328163	3.62632	0.000287488	0.0180594
Nol10	64.8387	0.53301	0.147032	3.62514	0.000288805	0.0180594
Tmod1	37.0879	0.87779	0.243094	3.61091	0.000305122	0.0189713
Enc1	16.3383	-1.06094	0.293945	-3.60931	0.00030701	0.0189808
Nol4	225.284	-0.371335	0.102928	-3.60773	0.000308893	0.01899
Hdx	80.3227	0.476278	0.132942	3.58261	0.000340177	0.0207964
Sorcs1	713.911	-0.438514	0.122469	-3.58061	0.000342796	0.0208401
Ntrk2	485.494	-0.391516	0.109454	-3.577	0.000347559	0.0210129
Alk	559.579	-0.704999	0.197358	-3.57218	0.00035402	0.0212781
Ptchd1	125.602	0.535092	0.14985	3.57084	0.000355833	0.0212781
1700025G04Rik	158.402	0.407856	0.11432	3.56768	0.000360159	0.0214197
Glis1	32.4852	0.744848	0.209205	3.56037	0.000370329	0.0219055
Pkp2	33.2408	0.670427	0.188717	3.55255	0.000381521	0.0224462
Pdhx	65.2896	0.556778	0.15684	3.54997	0.000385271	0.0224645
Coro6	39.6983	0.635616	0.179071	3.54952	0.000385938	0.0224645
Thsd7a	286.688	-0.595005	0.168164	-3.53825	0.000402796	0.0232905
Dlx1as	78.1464	0.583224	0.164917	3.53647	0.000405508	0.0232905
Bcl11a	140.339	-0.410823	0.116189	-3.53582	0.000406514	0.0232905
Gria3	879.878	0.479109	0.135678	3.53123	0.000413639	0.0235753
Cklf	19.5204	0.998206	0.283187	3.5249	0.000423645	0.0240205
Lhfp	29.4344	-0.981168	0.278941	-3.51748	0.000435671	0.024575
Gm5087	5.5859	-2.03664	0.579796	-3.51269	0.000443602	0.0248941
Slc44a5	82.8811	-0.441716	0.125963	-3.50671	0.000453691	0.0253303
Pnma3	174.516	0.486744	0.138907	3.50409	0.000458173	0.0254507
Gabra3	165.071	-0.40652	0.116087	-3.50187	0.000462011	0.0255343
C1qtnf4	82.8337	-0.549454	0.157201	-3.49522	0.000473672	0.0260472
Enox2	81.709	-0.695639	0.199135	-3.49331	0.000477077	0.0261032
Lemd1	34.9853	-0.84365	0.242488	-3.47914	0.000503031	0.0271511
Arntl2	64.5498	0.472935	0.135935	3.47913	0.000503048	0.0271511
Lactb2	25.7345	0.717301	0.206236	3.47807	0.000505046	0.0271511
Nsmf	84.0383	0.591045	0.169964	3.47748	0.000506152	0.0271511
Spock3	640.735	0.437616	0.126605	3.45654	0.000547167	0.0292081
Sulf1	40.4813	-0.845692	0.244782	-3.45488	0.000550537	0.0292453
Gal	11.0278	1.14168	0.33075	3.45178	0.000556904	0.0294361
Arhgap21	145.623	-0.380736	0.110342	-3.45052	0.00055951	0.0294361
Thsd4	55.1421	-0.477775	0.138649	-3.44592	0.000569114	0.0297982
Hace1	104.294	-0.446046	0.129779	-3.43696	0.000588278	0.0306549
Tigd2	100.082	0.529445	0.154144	3.43476	0.000593088	0.0307332
Ahcyl2	337.208	-0.338185	0.0985128	-3.4329	0.000597155	0.0307332
Trank1	197.06	0.35166	0.102452	3.43243	0.000598205	0.0307332
Flot2	122.879	0.477959	0.13957	3.42452	0.000615894	0.031494
Rora	556.277	-0.472925	0.138307	-3.41939	0.000627606	0.0319437
Zmat3	74.5568	0.52463	0.153854	3.40992	0.000649813	0.0329208
Nxph1	306.259	-1.05066	0.309341	-3.39643	0.000682723	0.0344287
Trim3	84.4494	0.420219	0.123959	3.38998	0.000698974	0.0350866
Nek10	51.176	0.75732	0.223487	3.38865	0.000702375	0.0350963
A730090N16Rik	26.1382	-1.03665	0.306196	-3.38557	0.000710296	0.0353308
Unc5b	9.21252	1.31442	0.388809	3.38064	0.000723181	0.0358089
Fbn2	81.9756	0.758118	0.224343	3.37928	0.000726763	0.0358242
Plekhg1	7.24103	1.34448	0.398837	3.37099	0.000748987	0.0366503
Xrcc4	85.1796	-0.448862	0.133172	-3.37054	0.000750221	0.0366503
Sgpp2	39.314	-0.618582	0.184009	-3.3617	0.000774656	0.0376758
Matn4	5.62694	1.78543	0.531879	3.35684	0.000788395	0.0380997
Lsamp	6830.51	-0.331107	0.0986565	-3.35616	0.000790335	0.0380997
Pde7b	119.771	0.802463	0.239498	3.3506	0.000806359	0.0387017
Vwa3a	10.2523	1.11889	0.334205	3.34791	0.00081423	0.0388872
Ntsr1	6.86391	-1.28816	0.384888	-3.34686	0.000817331	0.0388872
Pth2r	10.4462	1.26337	0.378005	3.3422	0.000831172	0.0392117
Synpr	190.486	-0.502379	0.150316	-3.34215	0.000831318	0.0392117
Mecr	147.676	0.419378	0.125554	3.34023	0.000837099	0.0393149
Timp2	81.6162	-0.516169	0.154628	-3.33814	0.000843411	0.0394421
Pcdh18	13.9017	-0.991728	0.297227	-3.3366	0.000848101	0.0394656
Lrrc6	7.67687	1.36797	0.410112	3.33561	0.000851126	0.0394656
Grm8	447.527	0.454866	0.136422	3.33425	0.000855288	0.0394912
Tnr	189.08	-0.45768	0.137354	-3.33212	0.000861872	0.039628
Hcrtr1	10.4074	1.02949	0.309308	3.32835	0.000873619	0.039854
Hpca	25.6622	-0.868419	0.260927	-3.32821	0.000874071	0.039854
Hmgb1	104.743	-0.420869	0.126651	-3.32305	0.000890377	0.040429
Slc22a17	224.951	-0.416362	0.125418	-3.31981	0.0009008	0.0407333
Ppp2r2b	1086.84	-0.221504	0.0668403	-3.31393	0.000919944	0.0414278
Asb13	52.7623	0.569965	0.172174	3.3104	0.00093163	0.0417821
Nrp1	53.5003	0.781835	0.236355	3.30789	0.000940014	0.041986
D130043K22Rik	133.26	0.462419	0.140454	3.29232	0.000993628	0.0442003
Spata13	33.203	-0.809212	0.24623	-3.28641	0.00101474	0.0449565
Gpr165	28.7459	0.829827	0.253366	3.27521	0.00105584	0.0465888
Malat1	43442.9	0.373927	0.114444	3.26734	0.00108562	0.0477105
Chsy3	427.666	-0.430149	0.131798	-3.26369	0.0010997	0.0481361
Pgap1	122.116	-0.534631	0.163887	-3.2622	0.00110553	0.0481983
Cit	316.066	0.319206	0.0981324	3.25281	0.0011427	0.0496211
Krcc1	27.7492	0.820029	0.252527	3.24729	0.00116508	0.0503933
Ak7	21.4866	-0.843596	0.260791	-3.23476	0.00121747	0.0524517
Trmt1l	101.869	0.4642	0.143628	3.23196	0.00122946	0.0527606
A330015K06Rik	292.745	-1.17536	0.364643	-3.22332	0.00126715	0.0539578
Agfg2	63.959	0.504425	0.156493	3.2233	0.00126722	0.0539578
Zwint	243.487	-0.504759	0.156777	-3.2196	0.00128369	0.0544475
Calb1	106.238	-0.78984	0.245754	-3.21394	0.00130925	0.0553173
Cdk17	136.025	0.351013	0.109406	3.20834	0.00133503	0.0561892
Mid1	57.8959	-0.579352	0.180719	-3.20581	0.00134683	0.0564689
Fam189a1	184.728	0.36237	0.113164	3.20218	0.00136392	0.056967
Dpf3	23.4015	-0.958003	0.299804	-3.19543	0.00139624	0.0580951
Gm17382	15.2804	0.869735	0.272733	3.18896	0.00142786	0.0591857
Rab40b	88.8988	0.717306	0.225185	3.18541	0.00144547	0.0596897
Ap1s2	112.893	-0.402331	0.126535	-3.17959	0.00147483	0.0606015
Sfmbt2	18.5428	-0.912285	0.287074	-3.17787	0.00148362	0.0606015
Psap	128.646	-0.443694	0.139649	-3.17722	0.00148697	0.0606015
Gria1	983.21	-0.418124	0.131623	-3.17668	0.0014897	0.0606015
Snhg11	9432.23	0.329662	0.103944	3.17155	0.00151629	0.0612719
Aplp2	186.874	-0.411666	0.129808	-3.17134	0.00151738	0.0612719
Sash1	57.4617	-0.6521	0.205866	-3.1676	0.00153703	0.061837
Smyd3	505.497	-0.286049	0.0905037	-3.16064	0.00157426	0.0631029
Ptma	54.4968	-0.622023	0.196932	-3.15857	0.00158543	0.063319
Lama1	9.80602	-1.12854	0.357776	-3.15431	0.00160876	0.0640171
Trib2	52.0466	-0.629614	0.199839	-3.1506	0.00162934	0.0646009
Actb	210.223	-0.585579	0.186059	-3.14728	0.00164796	0.0651032
Nnat	449.713	-0.683086	0.217206	-3.14487	0.00166162	0.0654069
Rock2	223.267	-0.360001	0.114602	-3.14133	0.00168184	0.0657575
Samd12	602.161	-0.290155	0.0923706	-3.1412	0.00168255	0.0657575
Scg2	287.529	-0.438465	0.139774	-3.13696	0.00170707	0.0664785
Chn2	208.641	-0.537644	0.171463	-3.13563	0.00171484	0.0665445
Hs6st2	195.398	-0.395527	0.126226	-3.13349	0.00172741	0.0667953
Zfp280c	120.124	0.440793	0.141049	3.12512	0.00177734	0.0684839
Syn3	385.054	-0.340821	0.109219	-3.12052	0.00180532	0.069318
Epb41l2	25.1985	-0.824587	0.264487	-3.11768	0.00182279	0.0697441
Pkia	193.275	-0.315961	0.101396	-3.11611	0.00183254	0.0698726
Hspa13	25.3478	-0.755369	0.242529	-3.11455	0.00184226	0.0699996
Gm2897	10.2398	1.05209	0.338059	3.11217	0.00185721	0.0703232
Slco2a1	10.928	1.11718	0.359243	3.10983	0.00187194	0.0704438
Trim26	63.7085	0.564497	0.181532	3.10962	0.00187327	0.0704438
Pcsk1n	321.577	-0.591398	0.19066	-3.10185	0.00192318	0.0716792
Slitrk1	25.8925	0.703379	0.226787	3.10149	0.00192548	0.0716792
Garnl3	404.495	0.334833	0.10796	3.10145	0.00192577	0.0716792
Tacc1	157.941	0.387708	0.125143	3.09811	0.00194758	0.0722453
Morn1	108.626	0.40425	0.130869	3.08898	0.00200846	0.0742519
Zfp618	63.0264	0.549913	0.178326	3.08375	0.00204412	0.075241
Myo6	68.5333	0.469496	0.15232	3.08231	0.00205401	0.075241
Pim3	23.9379	0.679082	0.220335	3.08204	0.00205584	0.075241
Phip	144.765	-0.38859	0.126135	-3.08075	0.00206483	0.0753182
Sostdc1	16.0169	-1.03138	0.335404	-3.07503	0.00210483	0.0765221
Nxph2	6.54214	1.62179	0.527929	3.07198	0.00212647	0.0770529
Tns3	6.559	-1.22835	0.400057	-3.07045	0.00213736	0.0771917
Spata7	167.975	0.403774	0.131617	3.0678	0.00215643	0.0776245
Chl1	357.806	-0.313661	0.102496	-3.06023	0.00221169	0.0793524
Cdh7	126.367	-0.530915	0.173643	-3.05751	0.00223183	0.079552
Ptn	74.6961	-0.530442	0.173536	-3.05667	0.00223808	0.079552
Ust	35.9524	0.935858	0.306247	3.05589	0.00224393	0.079552
Drd2	8.25357	-1.4441	0.472795	-3.05438	0.00225525	0.079552
Sh3kbp1	122.61	-0.372951	0.122131	-3.05368	0.0022605	0.079552
Cabin1	139.354	0.32468	0.106337	3.05331	0.00226335	0.079552
Gabrb2	241.671	0.340909	0.111689	3.0523	0.00227091	0.079552
Tbcd	93.4897	0.40545	0.13286	3.05171	0.00227541	0.079552
Syt1	2067.69	-0.293311	0.0963265	-3.04497	0.00232702	0.0810974
Cdk8	253.932	0.283575	0.0931912	3.04294	0.00234278	0.0813876
Mkx	24.2079	-1.00544	0.331112	-3.03656	0.00239296	0.0828676
Pebp4	25.9475	1.07444	0.354195	3.03346	0.00241767	0.0834388
Pbx3	233.432	-0.378849	0.124956	-3.03185	0.00243057	0.0834388
Sec11c	54.1376	-0.569998	0.188017	-3.03164	0.00243233	0.0834388
Sorbs1	128.233	-0.394445	0.130186	-3.02985	0.00244673	0.0836707
Cldn34c1	35.4108	-0.683087	0.225611	-3.02772	0.00246408	0.0840015
BC005561	169.905	0.517672	0.17136	3.02097	0.0025197	0.0856307
Lgr4	99.1246	0.544664	0.180493	3.01764	0.00254748	0.0863067
Slitrk2	14.6018	1.05486	0.349771	3.01586	0.00256249	0.0865473
0610009L18Rik	7.92568	1.14347	0.379467	3.01337	0.00258366	0.0869188
Tango2	249.239	0.267384	0.0887893	3.01144	0.00260013	0.0869188
Vwc2l	462.317	-0.432262	0.143586	-3.01047	0.00260839	0.0869188
Adam19	38.6478	0.7165	0.238032	3.0101	0.00261159	0.0869188
Map4	178.746	0.323621	0.107518	3.00992	0.0026132	0.0869188
Islr2	15.3016	-0.806711	0.268412	-3.0055	0.00265148	0.0877788
Ogt	238.48	0.360391	0.119935	3.00487	0.00265695	0.0877788
Fam185a	31.0834	0.591888	0.197023	3.00416	0.00266312	0.0877788
Astn2	1038.76	-0.25792	0.0863379	-2.98733	0.00281429	0.0924829
Sema6d	352.198	-0.467437	0.156816	-2.9808	0.00287497	0.0941913
Dcaf7	99.3013	0.417567	0.140128	2.97989	0.00288349	0.0941913
Ceacam2	41.2785	0.58765	0.197268	2.97894	0.00289244	0.0942022
Arhgap24	109.997	-0.516796	0.173635	-2.97633	0.00291722	0.0947275
Lonrf3	18.7664	0.789089	0.265233	2.97508	0.0029291	0.0948318
Evc2	24.73	-0.69381	0.233397	-2.97266	0.00295232	0.0953017
Gpr83	20.4528	-1.02632	0.346123	-2.96519	0.00302493	0.0973584
Ap1s3	37.6878	-0.716538	0.242127	-2.95934	0.00308295	0.0989345
Kpna4	134.572	0.393439	0.133036	2.9574	0.00310245	0.0991995
Dus2	58.5765	0.410644	0.138935	2.95565	0.00312009	0.0991995
Slitrk5	39.9168	0.560012	0.189478	2.95555	0.00312116	0.0991995
Cntn4	168.772	-0.513726	0.173862	-2.9548	0.00312877	0.0991995
Fgf14	4377.29	-0.200039	0.0677174	-2.95403	0.00313653	0.0991995
Tubb5	63.2751	-0.697713	0.236317	-2.95245	0.00315264	0.0994217
Gm12216	21.9591	0.791682	0.268372	2.94994	0.00317835	0.0999147
Ssh2	591.161	-0.203347	0.0689511	-2.94915	0.00318653	0.0999147
Etl4	487.136	0.665138	0.22575	2.94634	0.00321554	0.100536
Igsf8	75.879	-0.477455	0.162205	-2.94353	0.00324495	0.10058
Eif2s3x	21.5539	-0.73114	0.248475	-2.94251	0.00325567	0.10058
1500035N22Rik	18.4444	0.743054	0.252574	2.94193	0.00326174	0.10058
Adra1b	15.1042	-0.933064	0.317251	-2.94109	0.00327064	0.10058
Pam	393.339	-0.361771	0.123034	-2.94042	0.00327771	0.10058
Cemip	45.5113	-0.702507	0.23897	-2.93973	0.00328503	0.10058
2810032G03Rik	50.8344	0.469796	0.159849	2.93899	0.00329281	0.10058
Rnf152	17.2351	-0.883986	0.300835	-2.93844	0.00329871	0.10058
Gas6	73.5015	0.522522	0.177867	2.93772	0.00330636	0.10058
Lypd1	57.4945	-0.522987	0.178039	-2.93749	0.00330886	0.10058
Tbl3	24.684	0.641245	0.218535	2.93429	0.00334313	0.10134
Crh	30.1714	-1.46651	0.500464	-2.93031	0.00338622	0.102363
Gpc6	959.938	-0.450322	0.153845	-2.92711	0.0034213	0.103139
Crebbp	206.367	-0.318513	0.108998	-2.9222	0.0034757	0.104491
Adi1	11.7817	0.922239	0.315776	2.92055	0.00349418	0.104554
Ptpru	48.5312	-0.675413	0.231282	-2.9203	0.0034969	0.104554
Fgf12	525.126	0.36514	0.125149	2.91763	0.00352701	0.105117
Ywhab	85.8725	-0.560269	0.192075	-2.91693	0.00353497	0.105117
Xbp1	34.1355	-0.631434	0.21656	-2.91574	0.00354845	0.105232
Lrfn5	1740.92	-0.371855	0.127614	-2.9139	0.00356948	0.10557
Scoc	46.9185	-0.650544	0.223433	-2.91158	0.00359601	0.105865
0610043K17Rik	83.9514	-0.412059	0.141536	-2.91134	0.00359882	0.105865
Hsp90aa1	95.3819	-0.706992	0.243169	-2.90741	0.00364436	0.106918
Stxbp4	57.9356	0.453451	0.156058	2.90565	0.00366488	0.107135
Arpp21	100.087	-0.427835	0.14727	-2.9051	0.00367134	0.107135
Gpam	21.7065	0.639255	0.220724	2.89618	0.00377741	0.109937
Satb2	318.157	-0.334897	0.115912	-2.88923	0.00386183	0.112095
Ptbp3	42.0296	-0.571511	0.197954	-2.88709	0.00388821	0.112563
Pcsk7	109.297	0.391282	0.135658	2.88433	0.00392248	0.113151
E130114P18Rik	7.63855	1.03312	0.358252	2.88379	0.00392922	0.113151
Fastkd1	27.7021	0.570022	0.197796	2.88186	0.00395335	0.113525
Pcdh7	2009.84	0.451962	0.156871	2.8811	0.00396295	0.113525
Gabrq	8.01109	-1.39053	0.484077	-2.87255	0.00407174	0.116043
E130102H24Rik	38.1341	-0.684869	0.238421	-2.87252	0.00407206	0.116043
Luzp1	179.262	0.265002	0.0923539	2.86942	0.00411231	0.116886
Cdh13	105.791	-0.388829	0.135558	-2.86835	0.00412617	0.116976
Tmem215	8.2143	1.61804	0.564975	2.86391	0.00418446	0.118322
Pir	19.0007	0.724093	0.253013	2.86188	0.00421138	0.118776
B3gat1	34.1202	-0.577548	0.202091	-2.85786	0.00426506	0.119981
Grik2	1715.25	-0.252308	0.0883447	-2.85595	0.00429085	0.120178
Hspa5	117.214	-0.544617	0.190711	-2.85571	0.00429402	0.120178
4930422M22Rik	12.0878	-1.23111	0.431826	-2.85093	0.00435916	0.12169
Sugp2	88.2586	0.360446	0.126708	2.84469	0.00444549	0.123784
9530059O14Rik	276.075	0.412154	0.145237	2.8378	0.00454253	0.126102
Chmp2a	16.4134	-0.793012	0.27951	-2.83715	0.0045518	0.126102
1700019D03Rik	26.655	-0.641254	0.226158	-2.83542	0.00457651	0.126331
5730522E02Rik	369.468	-0.271046	0.0956084	-2.83496	0.00458314	0.126331
3300002A11Rik	49.6589	1.72824	0.610769	2.82961	0.00466045	0.128139
Caly	217.126	-0.497793	0.176087	-2.82697	0.00469903	0.128876
Srrm4os	55.1076	-1.20809	0.427645	-2.82499	0.00472817	0.129351
Acot1	5.36804	1.3279	0.470364	2.82313	0.00475577	0.129624
Nsg2	156.521	-0.295155	0.104564	-2.82272	0.00476186	0.129624
Nphp1	23.123	0.599397	0.212522	2.82041	0.00479629	0.130238
Spata24	16.4913	0.726195	0.257625	2.81881	0.00482025	0.130564
Trhde	124.207	-0.491662	0.174728	-2.81387	0.00489495	0.13226
Palmd	5.66506	-1.17264	0.417069	-2.81163	0.00492919	0.132792
Nptx1	15.5177	-0.857482	0.305046	-2.81099	0.00493889	0.132792
Scn9a	125.333	-0.427803	0.152281	-2.80929	0.00496503	0.133071
Gap43	404.868	-0.272978	0.097199	-2.80844	0.00497819	0.133071
Gm13629	76.8155	-0.505062	0.179868	-2.80795	0.00498575	0.133071
Tbc1d30	52.5647	0.465842	0.166226	2.80246	0.0050714	0.135027
Stmn2	274.2	-0.454053	0.162394	-2.796	0.00517398	0.137424
Hpcal1	50.2785	0.530145	0.189796	2.79323	0.00521843	0.138269
Fkbp3	72.4518	-0.495759	0.177582	-2.79172	0.00524293	0.138583
Nts	35.8273	-1.20611	0.432776	-2.78691	0.00532133	0.140316
Nenf	78.8629	-0.534926	0.192323	-2.78139	0.00541266	0.142382
Igfbp5	11.2096	-0.912239	0.328145	-2.77998	0.00543617	0.142384
Metap1d	99.5341	0.373578	0.134419	2.77922	0.00544903	0.142384
Blcap	55.472	-0.482127	0.173486	-2.77905	0.00545178	0.142384
Fam135b	253.508	-0.468598	0.168666	-2.77826	0.00546515	0.142393
Grip2	37.5289	-0.621087	0.223936	-2.77349	0.00554578	0.144151
Pnkp	55.5151	0.465117	0.167797	2.7719	0.00557299	0.144515
Gzmk	15.4544	0.714118	0.257983	2.76809	0.00563865	0.14565
5330434G04Rik	908.219	0.24874	0.0898688	2.76781	0.00564338	0.14565
Adamts17	84.9511	0.511999	0.185102	2.76603	0.00567434	0.146104
Htr2c	623.04	-0.627827	0.227195	-2.76339	0.00572046	0.146946
Ggnbp1	38.4669	-0.483911	0.175286	-2.76069	0.00576789	0.147817
Vwa5b2	135.817	0.351504	0.127366	2.75978	0.005784	0.147852
Shroom2	45.9072	0.570583	0.206801	2.75909	0.00579626	0.147852
Slc12a9	33.1131	0.545341	0.197805	2.75696	0.00583414	0.148472
Lypd6b	20.5276	0.729895	0.264905	2.75531	0.00586366	0.14865
Chpf	9.75736	-0.871608	0.316376	-2.75497	0.00586969	0.14865
Pou2f1	108.048	-0.353888	0.128486	-2.75429	0.00588188	0.14865
Schip1	11.0244	-0.82167	0.298864	-2.74931	0.00597208	0.150582
Igsf1	7.40386	0.996779	0.363367	2.74318	0.0060848	0.153071
Wdr20	101.376	0.322418	0.117625	2.74106	0.00612418	0.153708
Usp53	101.351	-0.413788	0.151007	-2.7402	0.00614027	0.15376
Nvl	152.318	0.270796	0.0988662	2.73901	0.00616243	0.153962
Gnai1	117.075	0.374989	0.13701	2.73694	0.00620137	0.154459
Usp51	15.2393	0.822887	0.300713	2.73645	0.00621053	0.154459
Ppp1r2	80.8451	0.368484	0.135273	2.72401	0.00644948	0.160038
Erlec1	99.2766	-0.354714	0.130373	-2.72078	0.0065129	0.161246
Lancl3	19.1368	0.622663	0.228997	2.71909	0.00654626	0.161706
Plcl2	198.92	-0.327345	0.120448	-2.71772	0.00657326	0.161939
Zfat	69.8079	0.38297	0.140947	2.71712	0.00658531	0.161939
Slc4a10	257.731	-0.297943	0.109687	-2.71631	0.00660141	0.161971
Scrn1	78.7579	0.351761	0.129775	2.71055	0.0067171	0.164441
Nt5c3	23.2965	-0.619377	0.228968	-2.70508	0.00682871	0.166571
Dse	20.0149	0.647181	0.239271	2.7048	0.00683453	0.166571
Klf7	69.3149	-0.428467	0.158465	-2.70385	0.0068541	0.166666
Pclo	673.54	-0.278619	0.103073	-2.70313	0.00686892	0.166666
Ano5	38.9886	0.601971	0.222824	2.70155	0.00690166	0.16709
Sgcd	1322.01	0.464871	0.172259	2.69868	0.00696144	0.168166
Araf	252.125	-0.254022	0.0941628	-2.69768	0.00698237	0.1683
Cntnap4	98.2002	-0.637301	0.23631	-2.69689	0.00699904	0.168331
Uevld	64.2134	0.378954	0.140571	2.69581	0.00702169	0.168434
Farp1	225.167	-0.234213	0.0868993	-2.69522	0.00703413	0.168434
Resp18	256.522	-0.50115	0.186008	-2.69423	0.0070551	0.168567
Dchs2	23.6625	-0.605905	0.225611	-2.68562	0.00723956	0.172598
Ppp4r4	78.6746	-0.394288	0.146869	-2.68463	0.00726112	0.172736
Aff2	380.186	-0.306068	0.114079	-2.68294	0.00729777	0.173101
Chga	89.7158	-0.474231	0.176789	-2.68247	0.00730811	0.173101
Teddm2	17.2592	-0.68939	0.257128	-2.68112	0.00733762	0.173425
Ier5l	7.10719	-1.12241	0.419007	-2.67874	0.00738996	0.173706
Zdhhc8	78.1724	0.381939	0.142627	2.67789	0.00740868	0.173706
Acaca	283.796	0.260595	0.0973316	2.67739	0.00741984	0.173706
Gabrg1	165.193	0.521019	0.194608	2.67727	0.00742251	0.173706
Nprl3	76.048	0.369911	0.138182	2.67698	0.0074289	0.173706
Zdhhc2	128.813	-0.329406	0.123219	-2.67334	0.00751011	0.175231
Plppr4	108.427	-0.3567	0.133477	-2.67237	0.00753164	0.175359
Rims2	836.486	-0.248246	0.0929471	-2.67083	0.00756648	0.175796
Ubb	422.416	-0.60141	0.225423	-2.66792	0.00763228	0.176949
Hccs	16.5288	-0.701392	0.263167	-2.66519	0.00769446	0.178014
Tpmt	7.69973	1.00125	0.375869	2.66384	0.00772549	0.178073
9530034E10Rik	21.9556	0.657384	0.246798	2.66366	0.00772958	0.178073
Lrrc29	130.313	0.434602	0.163237	2.6624	0.00775857	0.178366
Myb	9.98496	0.914509	0.344074	2.65788	0.00786328	0.180394
Cbln4	8.43538	-0.92826	0.349417	-2.6566	0.00789328	0.180703
Rimklb	43.987	-0.431034	0.162456	-2.65323	0.00797246	0.182135
Klhl32	202.651	-0.296486	0.111912	-2.64928	0.00806624	0.183893
Grid1	985.229	-0.245659	0.0928238	-2.64651	0.00813264	0.184961
Plekhh2	32.9942	0.559168	0.211332	2.64592	0.00814687	0.184961
Ankrd24	205.375	0.36446	0.137826	2.64434	0.00818493	0.18544
Rab27b	209.123	-0.343586	0.130052	-2.64191	0.00824392	0.185733
Slco4c1	12.5148	0.745255	0.282097	2.64184	0.00824582	0.185733
Impad1	42.7212	-0.513593	0.194439	-2.64141	0.00825609	0.185733
Sh3d19	82.4103	0.42243	0.15995	2.64102	0.00826574	0.185733
Grp	26.5524	-2.02626	0.767434	-2.64031	0.00828303	0.18574
Herc1	340.607	-0.259019	0.0981648	-2.63862	0.00832453	0.185961
Pde4d	2988.63	0.362984	0.137571	2.63852	0.00832687	0.185961
Cntnap5c	717.634	-0.245938	0.0933041	-2.63588	0.00839193	0.186373
Tuba1b	70.1543	-0.664174	0.25199	-2.63571	0.00839606	0.186373
Rab3b	14.5458	-0.800893	0.303864	-2.6357	0.0083964	0.186373
Mccc2	48.5016	0.497606	0.188979	2.63313	0.00846018	0.187408
Amot	7.59469	1.04246	0.397017	2.62572	0.00864651	0.191149
Cyp46a1	50.247	-0.44489	0.169523	-2.62437	0.00868101	0.191525
Zfc3h1	92.7885	0.341395	0.13033	2.61947	0.00880676	0.193908
Lynx1	110.148	0.381444	0.14567	2.61854	0.00883059	0.193935
Zfp950	153.41	-0.270181	0.103199	-2.61805	0.00884341	0.193935
Arl16	33.5128	0.477893	0.182814	2.61409	0.00894645	0.195802
Fgf13	361.302	0.558652	0.213938	2.61129	0.0090202	0.196787
Tmem59	164.706	-0.305479	0.116997	-2.61101	0.00902754	0.196787
Acsl3	76.8871	-0.403308	0.154529	-2.60991	0.00905662	0.196787
Gm2762	12.9851	0.736177	0.282097	2.60965	0.00906337	0.196787
Fam43a	5.50838	-1.30366	0.49992	-2.60773	0.00911451	0.197081
2300009A05Rik	47.0079	0.484668	0.185868	2.6076	0.00911802	0.197081
Ncald	251.858	0.276896	0.10623	2.60658	0.00914516	0.197081
St3gal3	195.673	0.376729	0.144538	2.60644	0.00914896	0.197081
Pias4	24.1306	0.600786	0.230602	2.60529	0.00917965	0.197168
Zeb1	394.331	-0.287438	0.110358	-2.60461	0.00919789	0.197168
Gm13112	47.0376	0.735717	0.282504	2.60427	0.00920706	0.197168
Adamts9	5.73128	-1.28023	0.491836	-2.60295	0.00924252	0.19732
Zswim6	63.8849	-0.425844	0.163618	-2.60267	0.00925021	0.19732
Ptgr2	22.4768	0.585214	0.225062	2.60024	0.00931594	0.198335
Fam222a	9.35773	0.956125	0.367956	2.59848	0.00936384	0.198713
Faim2	134.49	-0.400426	0.154133	-2.59793	0.00937872	0.198713
Palld	13.1068	-0.749574	0.288596	-2.59731	0.00939558	0.198713
Slc16a7	51.284	-0.431105	0.166006	-2.59692	0.00940632	0.198713
Oxt	9.29351	-1.33783	0.51657	-2.58984	0.00960194	0.202455
Stmn1	88.2649	-0.695932	0.2688	-2.58903	0.00962454	0.202541
Sstr1	9.64504	0.907803	0.350943	2.58675	0.00968854	0.203497
Plppr1	157.839	-0.297535	0.115082	-2.58542	0.00972607	0.203559
Cdip1	131.735	0.281204	0.108769	2.58533	0.0097287	0.203559
Ccnd2	8.42347	-0.981254	0.379753	-2.58393	0.00976819	0.203991
Sae1	76.6799	0.341169	0.132068	2.58328	0.00978667	0.203991
Ddah1	103.546	-0.362726	0.140566	-2.58046	0.00986689	0.205273
Aifm3	69.2486	0.462702	0.179725	2.57451	0.0100383	0.208268
Nkain3	641.699	-0.359317	0.139587	-2.57414	0.0100489	0.208268
Setx	198.992	0.267882	0.10411	2.57307	0.01008	0.208367
Fbxw17	28.3221	0.546593	0.212547	2.57164	0.0101219	0.208367
Sdr42e1	14.519	0.667061	0.259411	2.57144	0.0101276	0.208367
Cdon	22.621	0.616217	0.239646	2.57136	0.0101299	0.208367
Prkcg	104.839	0.309918	0.120627	2.56923	0.0101923	0.209259
Lrrc14	32.5136	0.497403	0.193719	2.56766	0.0102389	0.20982
Ubxn11	115.124	0.363046	0.141578	2.56428	0.0103389	0.211474
Rec8	20.104	0.566046	0.220835	2.56321	0.010371	0.211572
Icmt	7.10671	1.18066	0.460687	2.56283	0.0103823	0.211572
Rab35	9.8081	-0.819813	0.320091	-2.56119	0.0104314	0.212176
Arid5b	90.473	-0.45383	0.177537	-2.55625	0.0105806	0.214812
Gon4l	234.937	0.238419	0.093341	2.55428	0.0106408	0.215634
Mtm1	58.7021	0.442949	0.173487	2.55321	0.0106735	0.215896
Zbtb16	135.411	-0.397817	0.155988	-2.5503	0.0107631	0.217307
Lpcat3	42.9432	-0.443697	0.174049	-2.54926	0.010795	0.217551
Sema5b	13.9673	-0.970586	0.38109	-2.54687	0.0108694	0.218551
Bnip1	18.8181	0.595153	0.233725	2.54638	0.0108846	0.218551
Pdlim5	20.1509	-0.637678	0.250525	-2.54537	0.0109163	0.218786
Sptbn1	448.759	0.17404	0.0684281	2.5434	0.0109779	0.219232
Kcnh8	126.802	-0.461169	0.181321	-2.54338	0.0109786	0.219232
Sptan1	270.086	0.202972	0.0798783	2.54102	0.0110529	0.220313
1700003E16Rik	10.2386	0.811943	0.319639	2.54019	0.0110792	0.220436
Gabrg2	172.43	-0.35958	0.141592	-2.53954	0.0110998	0.220444
1700030J22Rik	8.98232	0.908866	0.357984	2.53884	0.011122	0.220485
4933428C19Rik	5.35796	1.4972	0.589889	2.5381	0.0111455	0.220552
Gm1043	99.938	-0.366609	0.144554	-2.53615	0.0112079	0.221327
Kif9	23.2841	0.618979	0.244114	2.53561	0.0112251	0.221327
Kit	8.84116	1.40021	0.55263	2.53372	0.0112859	0.221903
Rab5b	89.1705	0.433805	0.171285	2.53266	0.0113201	0.221903
Tbc1d24	50.5523	0.445265	0.175813	2.53261	0.0113218	0.221903
Polr3e	65.8363	0.380671	0.150333	2.53218	0.0113354	0.221903
Vwc2	106.353	-0.577542	0.22831	-2.52963	0.0114181	0.223075
Ryr1	14.8537	-0.782206	0.309284	-2.52908	0.0114361	0.223075
Eepd1	13.1932	-0.736576	0.291559	-2.52634	0.0115258	0.224424
Setd4	91.7204	0.335018	0.132662	2.52535	0.0115583	0.224604
Slc25a3	148.341	-0.369582	0.14638	-2.52481	0.011576	0.224604
Col11a1	46.4684	-0.507591	0.201124	-2.52376	0.0116106	0.224831
Gabra2	636.737	0.357343	0.141622	2.52321	0.0116289	0.224831
Shroom3	19.492	0.817788	0.324246	2.52212	0.011665	0.225133
Smim13	89.7303	0.374699	0.148716	2.51955	0.0117504	0.225714
Rasa1	104.965	-0.366176	0.145338	-2.51948	0.011753	0.225714
Ndufa5	29.156	-0.732173	0.290619	-2.51935	0.011757	0.225714
Trim62	22.0795	0.78819	0.31326	2.51609	0.0118666	0.227419
Ptges3	82.8652	-0.404616	0.161125	-2.51118	0.0120327	0.230199
1700030F04Rik	149.285	-0.383461	0.153	-2.50628	0.0122008	0.232588
Ccdc149	47.3588	0.385732	0.15394	2.50573	0.01222	0.232588
Larp1b	136.77	0.250699	0.100073	2.50515	0.0122399	0.232588
Cbx5	85.1295	-0.418878	0.167229	-2.50482	0.0122512	0.232588
Stxbp3	20.748	0.605842	0.241965	2.50385	0.0122851	0.232588
Tnfrsf11a	14.5005	0.672112	0.268432	2.50385	0.0122851	0.232588
Ptchd4	348.344	0.336007	0.134255	2.50274	0.0123235	0.232912
Frmd5	671.901	0.488648	0.195331	2.50165	0.0123617	0.233211
Mipol1	51.2567	0.397679	0.159004	2.50107	0.012382	0.233211
Efr3b	150.418	0.322658	0.129143	2.49847	0.0124732	0.234525
Setbp1	578.862	-0.28861	0.115624	-2.49611	0.0125564	0.235337
Lrrc4c	1463.17	-0.408007	0.163463	-2.49603	0.0125593	0.235337
Otof	203.947	-0.437116	0.175236	-2.49445	0.0126154	0.235983
Gpr101	21.2138	-0.587646	0.235692	-2.49328	0.012657	0.236358
Prkar1a	67.3908	-0.398412	0.159946	-2.49091	0.0127417	0.236783
Rgs8	38.9146	-0.472937	0.189886	-2.49064	0.0127514	0.236783
Mrpl43	38.985	0.56673	0.227564	2.49042	0.0127591	0.236783
Tax1bp1	103.372	-0.351847	0.141291	-2.49022	0.0127663	0.236783
Dock4	819.233	0.348843	0.140131	2.48941	0.0127955	0.236923
Sphkap	228.909	0.453909	0.182485	2.48738	0.0128688	0.237684
Cers6	246.195	-0.226135	0.0909662	-2.48592	0.0129215	0.237684
Rgs6	111.485	-1.01206	0.407244	-2.48514	0.0129502	0.237684
4833422C13Rik	20.2136	-0.832929	0.335203	-2.48485	0.0129605	0.237684
Tex9	23.3261	0.595629	0.239723	2.48465	0.0129679	0.237684
Epha7	110.15	-0.448888	0.180706	-2.48409	0.0129885	0.237684
Cadm1	629.228	-0.372815	0.150139	-2.48314	0.0130231	0.237684
Puf60	69.021	0.360548	0.1452	2.48312	0.0130238	0.237684
Tmem127	38.1155	0.460511	0.185474	2.48289	0.0130321	0.237684
Lrrtm4	1776.39	-0.325472	0.131307	-2.47871	0.0131859	0.240089
Cnot6l	126.696	-0.35154	0.141967	-2.47622	0.0132782	0.241118
Smarcc1	120.481	0.261459	0.105598	2.476	0.0132865	0.241118
Arvcf	50.4732	0.415217	0.167762	2.47503	0.0133224	0.241269
Sv2a	115.58	-0.442295	0.178781	-2.47395	0.013363	0.241269
Foxn3	95.8521	-0.319457	0.129132	-2.47389	0.0133652	0.241269
Dgki	502.478	-0.259541	0.10494	-2.47323	0.0133898	0.241269
Zfp760	6.55735	-1.07915	0.436627	-2.47156	0.0134526	0.241269
Vps9d1	76.4172	0.380233	0.153876	2.47103	0.0134723	0.241269
Nrsn2	97.0559	-0.469961	0.190246	-2.47029	0.0135005	0.241269
Fam131c	15.8254	0.662493	0.268215	2.47001	0.0135108	0.241269
Ntmt1	49.0038	0.481512	0.194977	2.46959	0.0135269	0.241269
Epha10	188.54	0.272464	0.110331	2.46952	0.0135294	0.241269
Ngef	19.7795	-0.580161	0.23502	-2.46856	0.0135658	0.241269
Zfp719	41.849	0.484286	0.19621	2.4682	0.0135796	0.241269
Slc35a2	35.1487	0.439481	0.178129	2.46721	0.0136172	0.241269
Amy1	88.1451	-0.438876	0.177894	-2.46707	0.0136224	0.241269
Afap1	27.2083	0.565342	0.229214	2.46644	0.0136463	0.241269
Otud7b	65.3752	0.359441	0.145734	2.46641	0.0136476	0.241269
Mrpl52	40.704	0.538562	0.218418	2.46574	0.0136731	0.24133
Txndc16	72.514	-0.369183	0.149954	-2.46197	0.0138175	0.243486
Abhd17b	116.478	0.300525	0.122166	2.45997	0.0138947	0.244139
Hsp90ab1	302.879	-0.483904	0.19672	-2.45986	0.0138992	0.244139
Zfand3	268.723	0.214988	0.0874451	2.45855	0.0139498	0.244636
Cfl2	109.648	0.310839	0.126561	2.45604	0.0140479	0.245885
0610009B22Rik	16.1967	-0.722598	0.294269	-2.45557	0.014066	0.245885
Podxl2	158.15	-0.357646	0.145862	-2.45194	0.0142089	0.2478
Tyw1	54.7639	0.357598	0.145861	2.45164	0.0142208	0.2478
D430042O09Rik	101.84	0.352812	0.144019	2.44977	0.0142948	0.248608
Coro2a	78.2119	0.330006	0.134757	2.44889	0.0143298	0.248608
Tial1	196.609	-0.38658	0.157891	-2.4484	0.0143492	0.248608
Spats2	79.0189	0.325033	0.132765	2.44818	0.0143581	0.248608
Qtrt1	83.7847	0.384124	0.15699	2.4468	0.0144131	0.249166
Rtn1	752.691	-0.33458	0.136801	-2.44574	0.0144557	0.249439
Slc35g2	39.0225	-0.478441	0.19567	-2.44514	0.0144797	0.249439
Ext1	198.095	-0.305269	0.12487	-2.4447	0.0144972	0.249439
Kctd5	25.9479	0.521716	0.213477	2.4439	0.0145295	0.249602
Iqch	14.2837	-0.797755	0.326699	-2.44187	0.0146116	0.250619
Zc3h12b	152.98	0.236474	0.0969789	2.43841	0.0147521	0.252633
Atrnl1	285.611	0.335974	0.137832	2.43756	0.0147866	0.252827
Lrrc41	43.9923	0.427361	0.175382	2.43674	0.0148202	0.25294
Gng2	187.314	-0.276558	0.113517	-2.43627	0.0148394	0.25294
Esrra	41.8312	0.408804	0.167936	2.43429	0.0149212	0.253736
R3hcc1l	34.1342	0.418754	0.172071	2.43361	0.0149491	0.253736
Cacybp	42.3458	-0.543652	0.223419	-2.43333	0.0149606	0.253736
Syt13	75.9145	-0.319165	0.131187	-2.43289	0.0149788	0.253736
Smarca2	198.326	-0.252411	0.103836	-2.43085	0.0150633	0.254772
Cep68	62.0104	0.393856	0.162179	2.42853	0.0151601	0.256015
Hspbap1	20.5947	0.515169	0.212447	2.42493	0.0153112	0.258168
Cblb	87.822	-0.352315	0.145388	-2.42327	0.0153814	0.258952
Naaladl2	234.573	-0.2993	0.123554	-2.42242	0.0154176	0.259162
Phldb2	6.76667	-0.95073	0.392585	-2.42172	0.0154474	0.259265
Pknox2	103.718	-0.374247	0.154633	-2.42023	0.0155107	0.259929
Slc20a2	45.9764	-0.401784	0.166204	-2.41742	0.015631	0.261544
Cep78	114.073	0.303241	0.125531	2.41567	0.0157062	0.26226
Tspyl1	14.7365	-0.657968	0.272446	-2.41504	0.0157336	0.26226
Iws1	70.9367	0.359508	0.14888	2.41476	0.0157457	0.26226
Fam71d	13.6387	-0.743634	0.308095	-2.41365	0.0157936	0.262536
Rps27a	72.3956	-0.460528	0.190832	-2.41327	0.0158102	0.262536
Tet2	109.699	-0.439413	0.182243	-2.41114	0.0159026	0.26367
9430038I01Rik	12.2147	0.72455	0.300645	2.40999	0.0159532	0.263849
Cped1	31.8897	0.668881	0.277573	2.40975	0.0159637	0.263849
Ache	53.1695	-0.424238	0.176088	-2.40924	0.0159857	0.263849
Mkl2	393.598	-0.19267	0.0800332	-2.40738	0.0160674	0.264784
Pank3	35.7663	0.432914	0.179868	2.40685	0.0160908	0.264784
Pls1	35.664	0.477275	0.198541	2.40391	0.0162209	0.266243
Dhx29	33.3572	0.505897	0.210462	2.40374	0.0162281	0.266243
H2afj	27.462	0.494542	0.20597	2.40104	0.0163487	0.267821
Cacna1a	810.422	0.179422	0.0747666	2.39975	0.0164061	0.268083
Syt5	79.0273	-0.381174	0.15885	-2.39958	0.0164138	0.268083
Papola	287.258	0.215158	0.0896925	2.39884	0.0164471	0.268136
Mblac2	184.431	0.273321	0.113959	2.39842	0.016466	0.268136
Etv1	10.8944	-0.822755	0.34351	-2.39514	0.016614	0.270144
Rnf115	151.233	0.345415	0.144262	2.39436	0.0166494	0.270318
Slc4a8	68.0763	0.350308	0.146405	2.39273	0.0167233	0.271113
Gcnt2	9.97362	-0.7902	0.330324	-2.3922	0.0167479	0.271113
Dera	9.21807	1.02011	0.42667	2.39086	0.0168089	0.271699
Gm10419	62.4991	0.328592	0.137545	2.38898	0.0168951	0.272459
Reps2	209.935	-0.339709	0.142212	-2.38875	0.0169058	0.272459
Dlst	91.2085	0.3036	0.127165	2.38745	0.0169659	0.273026
Scai	278.63	-0.245324	0.102862	-2.38499	0.0170798	0.273194
Drp2	52.1859	0.557963	0.23395	2.38497	0.0170807	0.273194
Grm1	122.643	-0.348493	0.146194	-2.38378	0.0171361	0.273194
Gaa	126.731	-0.282686	0.118588	-2.38376	0.0171366	0.273194
Pbdc1	41.4133	-0.485351	0.203638	-2.3834	0.0171535	0.273194
Nwd2	28.8938	-0.650736	0.273044	-2.38326	0.0171599	0.273194
Tpk1	53.6158	0.372746	0.156423	2.38293	0.0171754	0.273194
Lmbr1	166.979	-0.394924	0.165744	-2.38273	0.017185	0.273194
Inf2	9.19372	0.917743	0.385221	2.38238	0.017201	0.273194
Rabac1	88.466	-0.462545	0.194328	-2.38023	0.0173017	0.273825
Cntn6	158.92	-0.386053	0.162205	-2.38003	0.0173115	0.273825
Lrch2	47.3971	-0.418099	0.175687	-2.3798	0.0173221	0.273825
Sfxn5	134.675	0.311971	0.131127	2.37915	0.0173525	0.273825
Samsn1	6.83777	0.910155	0.382652	2.37855	0.0173811	0.273825
Dock10	384.004	-0.24081	0.101251	-2.37834	0.0173909	0.273825
Tspan18	12.995	-0.821934	0.34593	-2.37601	0.0175009	0.275162
Dph1	12.9334	0.741309	0.312198	2.37448	0.0175736	0.275897
Anxa6	41.2539	0.466496	0.196535	2.37361	0.0176153	0.275897
Rasgrp1	7.50849	-0.996066	0.419691	-2.37333	0.0176285	0.275897
Ppfibp1	15.4011	0.65162	0.274608	2.37291	0.0176486	0.275897
Ids	23.082	-0.539798	0.22762	-2.37149	0.0177167	0.276567
Dlk2	38.0282	-0.503874	0.212665	-2.36933	0.0178204	0.277748
Glrb	220.777	0.29	0.122422	2.36886	0.0178431	0.277748
Sgms1	200.605	0.25088	0.105944	2.36804	0.0178827	0.277927
Scg3	70.3927	-0.353061	0.149124	-2.36757	0.0179054	0.277927
Cdkl5	99.9163	0.315755	0.133439	2.36629	0.0179676	0.278497
Eef1b2	36.9181	-0.511249	0.216144	-2.36532	0.0180146	0.278831
Ehd3	33.2027	0.519188	0.219763	2.36249	0.0181524	0.280396
Serinc1	148.265	-0.463302	0.196132	-2.3622	0.0181669	0.280396
Chchd10	52.9021	-0.524884	0.222296	-2.36119	0.0182164	0.280763
Id4	9.66279	0.887663	0.376076	2.36033	0.0182587	0.280972
Cpne8	20.5787	0.62095	0.263129	2.35987	0.0182813	0.280972
Rpn1	48.1713	-0.453143	0.19211	-2.35877	0.0183358	0.281339
Dhcr24	27.8972	0.453302	0.192253	2.35784	0.0183815	0.281339
Ldlr	37.7067	0.520494	0.220752	2.35783	0.0183823	0.281339
Vcan	43.6486	-0.62077	0.263458	-2.35624	0.018461	0.28215
Htr1f	85.4679	0.532175	0.225988	2.35488	0.0185285	0.282234
4930593C16Rik	10.9203	0.72209	0.306638	2.35486	0.0185298	0.282234
Angpt1	8.02087	-1.09579	0.465424	-2.35439	0.0185533	0.282234
Synrg	103.39	0.272182	0.11565	2.3535	0.0185977	0.282234
Limch1	331.766	-0.222697	0.0946371	-2.35317	0.018614	0.282234
Tsc22d4	72.5325	0.406862	0.17291	2.35303	0.0186213	0.282234
Unc5d	732.892	-0.285789	0.121722	-2.34788	0.0188804	0.285765
Atp2a2	154.995	-0.294873	0.125646	-2.34685	0.0189326	0.28616
Dlec1	5.23063	-1.07453	0.458247	-2.34488	0.0190333	0.287285
Kcnh6	19.8249	0.559527	0.238793	2.34315	0.0191217	0.28779
Top1mt	19.311	0.612394	0.261399	2.34276	0.0191417	0.28779
Gstz1	141.783	0.395351	0.16876	2.34268	0.0191457	0.28779
Cnih3	9.16532	-0.843956	0.360438	-2.34148	0.0192077	0.288326
Ptpn13	7.50261	0.93011	0.397394	2.34052	0.0192567	0.288665
Zfp2	55.8879	0.371494	0.15886	2.33849	0.0193618	0.289844
Asxl3	75.0291	-0.362679	0.155256	-2.33601	0.0194908	0.290982
Dok6	404.36	-0.235262	0.100711	-2.33601	0.019491	0.290982
Chd5	89.8167	-0.349465	0.149728	-2.334	0.0195959	0.292149
Hs6st3	1091.11	-0.332734	0.142646	-2.33258	0.0196702	0.292699
Evc	9.22146	-0.850415	0.364629	-2.33228	0.0196862	0.292699
Dcc	1454.22	0.44587	0.191255	2.33128	0.0197386	0.29308
Set	59.5431	-0.416799	0.178912	-2.32964	0.0198253	0.293373
Gm27151	27.3179	-0.545766	0.234387	-2.32848	0.0198865	0.293373
Tsnax	119.456	0.383624	0.164761	2.32836	0.0198928	0.293373
Nrxn1	4257.53	-0.219228	0.0941578	-2.3283	0.019896	0.293373
Ftl1	34.2847	-0.569701	0.244714	-2.32802	0.0199109	0.293373
Ssbp3	77.5136	-0.3545	0.152318	-2.32737	0.0199454	0.293373
Asb8	38.1687	0.453364	0.194798	2.32736	0.0199461	0.293373
Kcnip3	38.8601	-0.418758	0.180064	-2.32561	0.0200392	0.294347
Ldb2	113.722	-0.816224	0.351194	-2.32414	0.0201181	0.295111
Zfp444	70.6893	0.399948	0.172204	2.32253	0.0202047	0.295983
Drd1	7.9829	-1.05248	0.453314	-2.32174	0.0202471	0.296094
Wars	36.1746	0.39233	0.16901	2.32134	0.0202687	0.296094
Adra1a	21.6596	-0.657612	0.283484	-2.31975	0.0203545	0.296094
Plekhm2	114.098	0.266549	0.114915	2.31953	0.0203662	0.296094
Gad2	395.77	-0.253998	0.109511	-2.3194	0.0203735	0.296094
Magee1	16.7787	-0.646116	0.278611	-2.31906	0.0203916	0.296094
Ablim3	136.574	0.338889	0.146175	2.31838	0.0204286	0.296094
Gm7854	83.6465	-0.47035	0.202883	-2.31834	0.020431	0.296094
Atp8a2	243.302	0.263094	0.113514	2.31772	0.0204645	0.296094
Anp32a	43.6835	-0.41193	0.177767	-2.31724	0.0204904	0.296094
Grwd1	5.88313	0.936057	0.404015	2.31689	0.0205099	0.296094
2610035D17Rik	81.3197	-0.302422	0.130657	-2.31463	0.0206331	0.297105
Zfp37	29.1569	0.454378	0.196309	2.31461	0.0206342	0.297105
Cpne4	148.283	-0.432571	0.187028	-2.31286	0.0207303	0.298097
Ndrg1	10.2809	-0.829989	0.359448	-2.30907	0.0209398	0.300276
Dync1li2	86.7192	0.317709	0.13762	2.3086	0.020966	0.300276
Smoc1	9.87293	0.854865	0.37035	2.30826	0.0209846	0.300276
Zfp64	53.3159	0.457274	0.198188	2.30728	0.0210395	0.300276
Ttc9b	13.634	-0.816676	0.353972	-2.30718	0.0210449	0.300276
Gm3488	7.6865	0.834092	0.361525	2.30715	0.0210465	0.300276
1600014C10Rik	14.7883	0.628636	0.273187	2.30112	0.0213848	0.304706
Gstm5	33.5861	-0.559673	0.243339	-2.29997	0.0214499	0.304945
Sox4	11.6443	0.820257	0.356772	2.29911	0.0214988	0.304945
Mme	19.7762	0.63264	0.275187	2.29895	0.0215079	0.304945
Ldhb	73.6432	-0.53036	0.230716	-2.29876	0.0215184	0.304945
Fam206a	14.0228	0.619789	0.269812	2.29712	0.0216121	0.304945
Spred3	67.4475	0.391057	0.170242	2.29706	0.0216152	0.304945
Dffb	32.3899	0.459537	0.200063	2.29697	0.0216206	0.304945
Skint6	27.6623	-0.48051	0.209199	-2.2969	0.0216246	0.304945
Sync	6.87724	1.01783	0.443454	2.29523	0.0217197	0.305893
Bud13	26.973	0.50412	0.219718	2.2944	0.0217676	0.306017
Ahdc1	51.3843	-0.439588	0.191656	-2.29363	0.0218117	0.306017
Sirt7	50.5412	0.378992	0.165237	2.29362	0.0218124	0.306017
Pum2	96.042	-0.272893	0.119028	-2.29268	0.0218664	0.306381
Ndufs7	30.6122	-0.573484	0.250252	-2.29162	0.0219274	0.306546
Pde4b	720.242	0.255151	0.111361	2.29121	0.0219513	0.306546
Ssr1	64.7764	-0.414878	0.181089	-2.29102	0.0219622	0.306546
Epdr1	43.3436	-0.389581	0.17015	-2.28963	0.0220426	0.307075
Fah	22.223	-0.622681	0.271985	-2.28939	0.0220565	0.307075
Baz2a	77.0705	0.289347	0.126412	2.28892	0.0220842	0.307075
Rorb	18.7417	-0.700751	0.306224	-2.28836	0.0221167	0.307136
Rtcb	31.3163	-0.470471	0.205675	-2.28745	0.0221695	0.307479
Atp10a	16.8498	-0.879759	0.384821	-2.28615	0.0222456	0.307555
Lpar2	5.75462	0.93605	0.409445	2.28614	0.0222459	0.307555
Ttc19	432.129	0.275367	0.120462	2.28591	0.0222593	0.307555
Clstn1	158.32	-0.285151	0.124789	-2.28506	0.0223095	0.307835
Zfp956	52.1486	0.414201	0.181301	2.28461	0.0223358	0.307835
Tarbp2	19.0709	0.550134	0.240952	2.28317	0.0224202	0.30861
Hadha	54.512	0.319006	0.139772	2.28233	0.0224698	0.30875
Fam214a	48.3774	-0.384779	0.168669	-2.28127	0.0225326	0.30875
Col8a1	14.8666	-0.782603	0.343058	-2.28125	0.0225335	0.30875
9330159F19Rik	172.577	-0.226057	0.0991314	-2.28037	0.0225856	0.30875
Nf2	86.012	0.297382	0.130417	2.28024	0.0225932	0.30875
Fbxo30	13.7859	0.844964	0.370576	2.28013	0.0225997	0.30875
Tcf3	37.4596	0.41198	0.180751	2.27927	0.0226511	0.309066
Calm1	269.847	-0.513957	0.225595	-2.27823	0.0227132	0.309527
Arfgap3	46.5619	0.387474	0.170237	2.27608	0.0228412	0.31061
Arhgef25	57.784	0.482934	0.212202	2.27582	0.0228567	0.31061
Amph	191.539	-0.297519	0.130751	-2.27547	0.0228778	0.31061
Slc50a1	89.3922	0.287937	0.12657	2.27493	0.0229102	0.310621
Serf2	52.0849	0.355171	0.156153	2.27451	0.0229353	0.310621
Canx	178.865	-0.326423	0.143662	-2.27215	0.0230773	0.311647
Pcsk1	8.22526	-0.979666	0.431243	-2.27172	0.0231032	0.311647
Pmm2	34.6404	0.470722	0.207224	2.27156	0.0231131	0.311647
Gm15918	11.9844	0.636681	0.280308	2.27136	0.0231251	0.311647
Vstm5	41.3349	0.387383	0.170628	2.27033	0.0231876	0.312105
Rgs4	7.7503	-1.03915	0.457984	-2.26897	0.0232702	0.312833
Zfp641	58.2709	0.378805	0.167026	2.26795	0.0233325	0.313285
Usp36	66.2953	0.324152	0.143003	2.26676	0.0234049	0.313677
Nop56	49.727	0.390176	0.172147	2.26653	0.023419	0.313677
Eml6	610.162	-0.176678	0.077984	-2.26557	0.0234779	0.313794
Impact	177.842	-0.319949	0.14123	-2.26545	0.0234851	0.313794
Ccdc30	164.857	0.228955	0.101186	2.2627	0.0236539	0.315665
Ccdc171	38.4561	-0.409004	0.180832	-2.26179	0.0237105	0.316034
Camk2g	125.843	0.264854	0.117265	2.25859	0.0239091	0.317709
Dtnb	312.688	0.227699	0.100836	2.25812	0.0239384	0.317709
Zfp672	46.5967	0.41763	0.184969	2.25784	0.0239556	0.317709
Smc1a	37.7674	-0.40267	0.178351	-2.25773	0.0239624	0.317709
Snrnp48	136.909	0.297259	0.13168	2.25743	0.0239813	0.317709
2410018L13Rik	13.68	-0.648497	0.28752	-2.25549	0.0241028	0.318933
Nsg1	136.695	-0.455732	0.202097	-2.25502	0.0241323	0.318938
Btg1	23.2279	0.489552	0.217186	2.25407	0.024192	0.319079
Zfp738	34.0959	0.484905	0.215139	2.25392	0.0242014	0.319079
Diaph2	119.012	-0.353932	0.157068	-2.25336	0.0242361	0.319153
P4ha3	9.6003	-0.860331	0.381956	-2.25243	0.0242949	0.319542
Rpl34	23.7794	-0.483539	0.214736	-2.25179	0.0243356	0.319693
Nptxr	16.5662	-0.704318	0.313134	-2.24926	0.0244962	0.321077
Dip2b	269.318	0.233129	0.103668	2.24879	0.0245257	0.321077
Pnpla3	47.1767	0.454979	0.202326	2.24874	0.024529	0.321077
Zcchc18	653.225	0.254529	0.113274	2.24702	0.0246388	0.32191
Vav3	20.1472	-0.6237	0.277592	-2.24682	0.0246514	0.32191
Dmxl2	174.729	0.224319	0.0999112	2.24518	0.0247566	0.322898
Limk1	89.3061	0.289745	0.129143	2.2436	0.0248579	0.323834
Hunk	42.5435	-0.625505	0.278862	-2.24306	0.024893	0.323905
Klc2	62.2572	0.326218	0.145699	2.23899	0.0251565	0.326656
Lrrc8c	90.7883	0.418359	0.186861	2.23887	0.0251641	0.326656
App	554.921	-0.201096	0.0898832	-2.2373	0.0252668	0.32749
Cntn3	421.589	0.323625	0.144674	2.23693	0.0252911	0.32749
Dlx2	23.9929	0.524866	0.23468	2.23651	0.0253182	0.32749
Nek9	69.9023	0.374286	0.167501	2.23453	0.0254483	0.328235
Mrps26	60.3814	0.307821	0.137759	2.2345	0.0254505	0.328235
Dnajc15	79.9324	0.312895	0.140044	2.23426	0.0254657	0.328235
Sgk1	96.3559	-0.336889	0.150936	-2.232	0.0256147	0.329737
Rpl26	54.0337	-0.509892	0.228489	-2.23158	0.0256425	0.329737
Klhl26	52.8361	0.460387	0.206437	2.23016	0.0257368	0.33056
Kcns3	9.335	-0.72759	0.326831	-2.2262	0.0260011	0.333563
Mllt6	25.6228	-0.466529	0.210072	-2.22081	0.026364	0.337659
Btg3	6.47443	-0.978059	0.440519	-2.22024	0.0264023	0.337659
Zfp74	63.3609	0.361826	0.162978	2.22009	0.0264128	0.337659
Hrh3	8.82795	-0.894549	0.403219	-2.21852	0.0265195	0.338626
Mrps35	38.2425	0.478131	0.215645	2.21722	0.026608	0.339361
Ssr2	29.0366	-0.541466	0.244279	-2.21659	0.0266511	0.339515
Timm23	81.5014	0.355034	0.160243	2.21559	0.0267194	0.339989
Hspa8	253.393	-0.516318	0.233348	-2.21265	0.0269215	0.341994
Cep164	63.9409	0.33174	0.150027	2.2112	0.0270218	0.341994
Hook2	90.6787	0.269459	0.121877	2.21092	0.0270416	0.341994
Pcolce2	46.2249	0.410295	0.185582	2.21085	0.0270459	0.341994
Ndufa7	40.2895	-0.433511	0.196085	-2.21083	0.0270476	0.341994
H2afy	51.3372	-0.377286	0.170672	-2.21059	0.0270645	0.341994
Gsg1l	11.2353	-0.775882	0.351121	-2.20973	0.0271242	0.342074
Klhl13	56.2018	0.532827	0.241142	2.20959	0.0271333	0.342074
Lgi2	16.5873	0.663764	0.300471	2.20908	0.0271691	0.342131
Slc25a13	27.464	0.455529	0.206382	2.20721	0.0272991	0.343373
Kif1bp	59.0371	0.338125	0.153323	2.20531	0.0274321	0.34465
Fth1	232.903	-0.477778	0.216721	-2.20458	0.0274836	0.344681
Nedd4l	359.719	0.273125	0.123901	2.20438	0.0274977	0.344681
Atp6v1e1	94.3277	-0.375352	0.170327	-2.20372	0.027544	0.344867
Tctn1	21.6616	0.495565	0.225293	2.19965	0.0278318	0.348072
Celf1	214.86	-0.206612	0.0939608	-2.19891	0.027884	0.348328
Gad1os	23.5809	-0.482115	0.219322	-2.19821	0.0279344	0.348346
Dpm2	66.4012	0.333626	0.151786	2.198	0.0279492	0.348346
Dcbld1	43.1861	-0.382215	0.173964	-2.19709	0.0280138	0.348754
Igsf21	15.7283	-0.820107	0.373577	-2.19528	0.0281435	0.349971
Nr3c1	152.799	-0.230561	0.105102	-2.19369	0.0282574	0.350989
Tspyl4	91.5015	-0.481538	0.219605	-2.19274	0.0283258	0.351328
Fcf1	31.1767	0.592676	0.27033	2.19242	0.0283495	0.351328
Map3k14	41.9795	0.420415	0.191799	2.19195	0.0283828	0.351328
BC030499	16.0532	-0.661078	0.301763	-2.19072	0.0284719	0.351328
Emcn	9.30489	0.815503	0.372313	2.19037	0.0284976	0.351328
Atp6v1f	51.9925	-0.545931	0.249291	-2.18993	0.0285293	0.351328
4930430A15Rik	6.77098	-1.13881	0.52013	-2.18947	0.0285628	0.351328
Pdzd8	51.5256	-0.352787	0.161136	-2.18937	0.0285702	0.351328
Rbm11	17.3636	0.584553	0.267002	2.18932	0.0285737	0.351328
Tapt1	41.1384	0.393227	0.179672	2.18858	0.0286274	0.351593
Rps6ka6	14.906	0.632537	0.289103	2.18793	0.0286749	0.351654
Slco3a1	228.434	0.336759	0.153963	2.18728	0.0287224	0.351654
Clptm1l	21.7533	-0.499378	0.22832	-2.18719	0.0287288	0.351654
Zfp266	117.935	0.323149	0.147814	2.18618	0.0288022	0.352159
Pard3	207.263	0.28959	0.132604	2.18387	0.0289715	0.353834
Api5	28.7495	-0.516737	0.236681	-2.18327	0.0290161	0.353984
Isl1	98.8213	0.459965	0.210757	2.18245	0.0290766	0.354326
Tacc3	5.873	0.922458	0.422902	2.18126	0.0291644	0.354644
Smg5	69.4211	0.290597	0.133257	2.18073	0.0292036	0.354644
Dlg2	4219.29	-0.19489	0.0893699	-2.18071	0.0292048	0.354644
Jakmip2	307.496	-0.203118	0.0931646	-2.18021	0.029242	0.354644
Vps16	22.3417	-0.518724	0.237958	-2.1799	0.0292647	0.354644
Pemt	5.96714	0.877366	0.402664	2.1789	0.0293388	0.355149
Auts2	2071.65	-0.200592	0.0921002	-2.17797	0.0294081	0.355594
Slx4ip	83.4667	-0.452824	0.208047	-2.17655	0.029514	0.356481
Bhlhe41	29.2786	-0.400206	0.183996	-2.17508	0.0296242	0.357417
Pla2g7	11.0335	-0.700834	0.322833	-2.17089	0.0299397	0.360826
Glrx3	77.0935	0.310856	0.143347	2.16856	0.0301159	0.362551
Pgrmc2	26.5383	-0.567857	0.262201	-2.16573	0.0303317	0.364747
Bag4	45.2676	0.372239	0.172049	2.16356	0.0304982	0.365894
Gnb4	14.3774	-0.597674	0.276278	-2.16331	0.0305176	0.365894
Myo3a	22.5674	-0.526365	0.2434	-2.16255	0.0305757	0.365894
Pcyt1a	32.5895	0.422567	0.195422	2.16233	0.0305925	0.365894
Kdsr	34.1172	-0.403492	0.186602	-2.16231	0.0305942	0.365894
Ccl25	95.5289	0.249722	0.11556	2.16097	0.0306977	0.36673
Etfa	71.9604	0.50408	0.233552	2.15832	0.0309028	0.368778
Acvr2b	23.5305	-0.481029	0.222972	-2.15735	0.0309785	0.369279
St6galnac5	88.7341	-0.385191	0.178754	-2.15486	0.0311728	0.371059
Stxbp5	244.596	-0.247715	0.114972	-2.15457	0.0311956	0.371059
Cars	45.4384	0.368178	0.171034	2.15266	0.0313455	0.372436
Nudcd2	43.5933	0.442919	0.205797	2.15221	0.0313809	0.372453
Runx2	37.31	-0.544439	0.253217	-2.15008	0.0315485	0.374036
Clk2	60.6024	0.303701	0.141289	2.1495	0.0315951	0.374183
Igfbpl1	15.8938	0.945692	0.440149	2.14857	0.0316685	0.374647
Pola1	59.5659	-0.348376	0.162215	-2.14762	0.0317438	0.375132
Ramp1	6.62628	-0.890273	0.414671	-2.14694	0.0317982	0.3753
Cog8	30.225	0.441996	0.205935	2.14629	0.03185	0.3753
Isca2	85.699	0.301855	0.140661	2.14597	0.0318751	0.3753
Ap2s1	29.5321	-0.626971	0.292196	-2.14572	0.0318952	0.3753
Pgm2l1	138.09	-0.312012	0.145511	-2.14425	0.0320131	0.376035
Abtb1	8.18648	-0.842255	0.392932	-2.14352	0.0320717	0.376035
Sgcb	38.5172	0.369659	0.172464	2.1434	0.0320814	0.376035
Skil	24.5949	-0.466921	0.217859	-2.14322	0.0320951	0.376035
Mef2a	151.118	-0.279599	0.130508	-2.14239	0.0321623	0.37642
Dtd1	193.221	-0.213259	0.0996111	-2.14092	0.0322809	0.377403
Kcnn2	264.483	0.233787	0.109235	2.14022	0.0323373	0.377659
Gbf1	260.154	0.228485	0.106807	2.13923	0.032417	0.378187
Ano4	125.327	-0.380698	0.178051	-2.13814	0.0325055	0.378816
Tmem147	36.8166	-0.466915	0.218495	-2.13696	0.0326008	0.379084
Akap17b	67.7632	0.28878	0.135153	2.13669	0.0326233	0.379084
Snx24	81.0194	0.301214	0.14098	2.13658	0.0326325	0.379084
Il1rap	85.424	0.559706	0.262092	2.13553	0.0327179	0.379112
Shisa4	66.6957	0.344164	0.161185	2.13521	0.0327442	0.379112
Trps1	197.511	-0.373174	0.174803	-2.13482	0.0327756	0.379112
Tbc1d9b	122.552	0.283691	0.132909	2.13448	0.0328037	0.379112
4930452B06Rik	59.8683	0.386485	0.181072	2.13442	0.0328081	0.379112
Dcaf8	110.546	0.26749	0.125348	2.13398	0.0328447	0.379134
Lmo4	14.1515	0.638756	0.299525	2.13256	0.0329607	0.380073
Vps37d	58.5065	0.364514	0.170964	2.13211	0.0329979	0.380101
Nlk	351.254	-0.213726	0.100268	-2.13154	0.0330443	0.380236
Zcrb1	34.4648	-0.399962	0.187798	-2.12974	0.0331928	0.380567
Sft2d2	10.2251	-0.871682	0.40929	-2.12974	0.033193	0.380567
Kitl	5.79255	-1.21225	0.56926	-2.12951	0.0332118	0.380567
Rchy1	106.943	0.331978	0.155954	2.1287	0.0332794	0.380567
Slc16a2	77.7182	-0.36689	0.172396	-2.12818	0.0333222	0.380567
Knop1	27.1343	0.415854	0.195406	2.12815	0.0333247	0.380567
Slc41a2	57.1771	-0.321625	0.151139	-2.12801	0.0333362	0.380567
Zdhhc14	155.137	-0.338515	0.1591	-2.12769	0.033363	0.380567
Gpr108	20.704	0.548229	0.257748	2.127	0.0334202	0.380567
Cherp	63.9583	0.344394	0.161916	2.12699	0.0334209	0.380567
Htatip2	11.867	0.709328	0.333687	2.12573	0.0335258	0.381026
Dclk1	563.452	-0.20992	0.0987666	-2.12541	0.0335522	0.381026
1700017B05Rik	5.33436	1.07396	0.505411	2.12493	0.0335928	0.381026
Rcc1	49.6941	0.362854	0.170768	2.12483	0.0336005	0.381026
Polr2h	16.8133	0.535714	0.252274	2.12354	0.0337086	0.38176
Nek3	16.0598	0.579424	0.272898	2.12323	0.033735	0.38176
Rassf4	5.9544	0.978084	0.460812	2.12252	0.0337939	0.382031
Ctsb	98.0163	-0.386422	0.18216	-2.12133	0.0338939	0.382195
Grin1	428.682	0.216461	0.102068	2.12075	0.0339427	0.382195
Atp5g3	57.5483	-0.43276	0.204133	-2.11999	0.0340067	0.382195
Apeh	11.942	0.61705	0.291144	2.1194	0.0340567	0.382195
Plagl1	15.4328	-0.596782	0.281616	-2.11913	0.0340792	0.382195
Entpd3	17.2862	0.542327	0.255926	2.11908	0.0340838	0.382195
Acat1	181.969	0.25203	0.11894	2.11898	0.0340924	0.382195
Coa5	16.786	0.580317	0.273895	2.11876	0.034111	0.382195
Cyp51	56.1551	-0.387998	0.183137	-2.11862	0.0341227	0.382195
Zfp810	59.8717	0.338639	0.160069	2.11558	0.0343804	0.384688
P2rx4	31.6649	0.432129	0.204378	2.11436	0.0344844	0.385259
Gramd2	19.8235	-0.504971	0.238852	-2.11416	0.0345019	0.385259
Actr1a	85.5799	0.3669	0.173691	2.11238	0.034654	0.386539
Trpc4	101.368	-0.347478	0.164526	-2.11199	0.0346871	0.386539
Tubgcp6	27.46	0.461053	0.218505	2.11004	0.034855	0.388015
Gapdh	6.18494	0.869835	0.412529	2.10854	0.0349841	0.38853
Plcxd2	17.6324	-0.52572	0.249371	-2.10818	0.035015	0.38853
Skint5	11.9887	-0.657009	0.311649	-2.10817	0.0350164	0.38853
Nudt8	34.9176	0.490382	0.232718	2.10719	0.0351008	0.38853
Pgam5	66.9353	0.350981	0.166591	2.10684	0.0351312	0.38853
Ydjc	60.5871	0.29484	0.139952	2.10673	0.0351413	0.38853
Gpx4	56.0469	-0.438131	0.207977	-2.10663	0.0351499	0.38853
Hspd1	54.917	-0.41924	0.199153	-2.10512	0.0352812	0.389475
Gria2	1107.31	-0.303177	0.144039	-2.10483	0.0353065	0.389475
Fiz1	17.3356	0.518281	0.246482	2.10272	0.0354906	0.391111
Tmem59l	114.23	-0.416689	0.198261	-2.10172	0.0355775	0.391504
Epb41l3	354.022	0.156137	0.0742982	2.10149	0.0355977	0.391504
Tubb4b	58.4775	-0.551147	0.262453	-2.09998	0.0357303	0.392466
Rplp1	88.0038	-0.472831	0.225192	-2.09968	0.035757	0.392466
Gt(ROSA)26Sor	22.9777	0.44787	0.213447	2.09827	0.0358812	0.392749
Zfp60	26.5314	-0.463627	0.220961	-2.09823	0.0358852	0.392749
4930405D11Rik	10.1513	-0.907977	0.432787	-2.09798	0.0359071	0.392749
Yipf5	81.3262	0.287897	0.137251	2.0976	0.0359402	0.392749
Snf8	67.9186	0.380361	0.181353	2.09735	0.0359622	0.392749
Stk38	166.227	0.239999	0.114493	2.09619	0.0360656	0.393486
Rpgrip1	27.2416	-0.48823	0.232988	-2.09551	0.0361254	0.393745
Kif13b	65.6444	0.301958	0.144139	2.09491	0.0361793	0.393941
Rmnd1	84.1025	-0.283215	0.135219	-2.09449	0.0362165	0.393953
Zdbf2	139.439	-0.286538	0.136844	-2.09391	0.0362683	0.393964
Suds3	84.6705	0.309938	0.148036	2.09367	0.0362894	0.393964
Ctsd	35.6036	-0.465005	0.222229	-2.09246	0.0363978	0.394748
Ackr1	8.43251	-0.935832	0.447723	-2.0902	0.0365996	0.396273
Phka2	46.0218	0.34343	0.164356	2.08954	0.0366588	0.396273
Cbfa2t2	243.138	0.210505	0.100747	2.08945	0.0366672	0.396273
A430046D13Rik	9.60513	0.679888	0.325419	2.08927	0.0366832	0.396273
Myo1c	36.8299	0.408583	0.195653	2.0883	0.0367706	0.39652
Ghitm	23.6219	-0.560925	0.268615	-2.08821	0.0367785	0.39652
Gtpbp3	27.7786	0.43132	0.206661	2.08709	0.0368798	0.39722
Plekhh1	13.877	0.731577	0.350762	2.08568	0.037008	0.398209
Hrh2	6.36653	-0.839131	0.402652	-2.08401	0.0371594	0.399446
Stmn4	37.1066	-0.600164	0.288048	-2.08355	0.0372008	0.399498
Pcp4	34.1434	-0.441399	0.212103	-2.08106	0.0374281	0.401314
Actr1b	87.2134	-0.397877	0.191245	-2.08046	0.0374833	0.401314
Kremen2	10.681	-0.688025	0.330724	-2.08036	0.0374924	0.401314
Tmod3	61.5157	0.463933	0.223034	2.0801	0.0375166	0.401314
Cby1	25.0198	0.436822	0.210156	2.07856	0.0376576	0.402429
Pard6b	6.20643	0.947086	0.45604	2.07676	0.0378237	0.40381
Galnt13	514.726	-0.264361	0.127333	-2.07614	0.037881	0.404027
Arap2	14.9575	0.649893	0.313673	2.07188	0.0382768	0.407852
Apod	18.766	-0.65033	0.313994	-2.07116	0.0383442	0.407961
Proser1	43.0458	0.379973	0.183476	2.07097	0.0383616	0.407961
Ephb1	251.48	-0.377679	0.182501	-2.06946	0.0385026	0.409062
Tox	485.367	-0.33575	0.16233	-2.06832	0.0386098	0.409803
Sh2d1a	6.91284	-0.899576	0.435152	-2.06727	0.0387088	0.410456
Rrp15	33.9319	0.41793	0.202272	2.06618	0.0388118	0.41115
Thap1	8.20661	0.916525	0.44405	2.06401	0.0390164	0.412436
Xrn2	76.404	0.266868	0.129305	2.06386	0.0390308	0.412436
Nkain2	2293.68	0.295014	0.142954	2.0637	0.0390463	0.412436
Yjefn3	16.8786	-0.641118	0.310759	-2.06307	0.039106	0.412447
Usp20	90.0515	0.331759	0.160883	2.06212	0.0391964	0.412447
Cd163l1	12.9884	-1.0173	0.493475	-2.06151	0.0392543	0.412447
Col15a1	6.59553	-0.849355	0.412048	-2.0613	0.0392741	0.412447
Polh	26.9433	0.455493	0.220985	2.0612	0.0392844	0.412447
Mrgbp	31.8176	0.363906	0.176565	2.06103	0.0392998	0.412447
Ncoa5	110.324	0.248458	0.120557	2.06091	0.0393112	0.412447
Zfp780b	31.3701	0.440411	0.213748	2.06042	0.0393582	0.412545
Plxna2	135.333	-0.267317	0.129776	-2.05982	0.0394154	0.412642
Brinp2	161.526	0.650337	0.315786	2.05942	0.0394537	0.412642
Trim46	84.0859	0.268377	0.130362	2.05871	0.0395221	0.412642
Cplx2	49.1351	-0.387275	0.188146	-2.05838	0.0395541	0.412642
Ift52	73.4854	0.263516	0.128061	2.05774	0.0396149	0.412642
Arl6ip1	157.134	-0.477377	0.232001	-2.05765	0.0396238	0.412642
Sumf1	46.3328	-0.344196	0.167283	-2.05757	0.0396314	0.412642
Homez	11.5386	0.622443	0.302659	2.05658	0.0397266	0.41324
Fbxo16	20.7479	0.511153	0.24865	2.05571	0.0398104	0.413718
Cngb3	7.59286	-0.845207	0.411305	-2.05494	0.0398846	0.414096
Hars	56.7001	0.371234	0.180768	2.05365	0.0400096	0.41461
Tbc1d25	14.835	0.543196	0.264554	2.05325	0.0400486	0.41461
Arfgap1	98.4669	0.346558	0.168817	2.05286	0.0400858	0.41461
C920006O11Rik	9.77241	0.71631	0.348952	2.05275	0.0400973	0.41461
Miat	186.882	0.252633	0.123087	2.05248	0.0401235	0.41461
Sox6	11.4271	0.922849	0.449846	2.05148	0.0402203	0.415218
Tmem30a	114.948	-0.310072	0.151225	-2.0504	0.0403252	0.415909
Fus	600.36	0.270075	0.131797	2.04918	0.040445	0.416751
Camk2d	376.326	-0.249854	0.122017	-2.04771	0.0405886	0.417434
Sfpq	145.954	-0.234392	0.114482	-2.04741	0.040618	0.417434
Dbn1	85.4017	0.262194	0.128083	2.04706	0.0406519	0.417434
Sptlc2	73.5755	0.253654	0.123941	2.04657	0.0407007	0.417434
Zfp763	27.219	0.430439	0.210324	2.04655	0.040702	0.417434
Atg14	28.3216	0.418253	0.204459	2.04566	0.0407898	0.417943
Hbp1	16.8275	-0.562376	0.275039	-2.04472	0.0408829	0.418504
Mydgf	20.3769	-0.447908	0.219108	-2.04423	0.0409306	0.418602
Armcx4	13.5587	0.688499	0.337216	2.04172	0.0411798	0.420757
Sqstm1	130.91	0.337051	0.165154	2.04083	0.0412675	0.421259
Serbp1	93.6486	-0.244183	0.11968	-2.0403	0.0413203	0.421405
4930402H24Rik	642.286	0.144957	0.0710991	2.0388	0.0414698	0.422067
Polr3g	14.3845	0.54016	0.264957	2.03867	0.0414826	0.422067
Eml5	282.184	-0.202007	0.0990963	-2.03849	0.0415009	0.422067
Zfr2	111.878	0.259251	0.127276	2.03692	0.041658	0.423238
Fam189a2	20.8499	0.516201	0.25355	2.03589	0.0417614	0.423238
Cdh11	38.5534	0.368349	0.180933	2.03583	0.0417676	0.423238
Tmem218	13.9125	0.589322	0.289488	2.03574	0.0417765	0.423238
Slc16a4	38.62	-0.533102	0.261924	-2.03533	0.0418178	0.423238
Parva	12.241	-0.616702	0.303082	-2.03477	0.0418742	0.423238
Wdr89	77.5415	-0.368335	0.181055	-2.03439	0.0419127	0.423238
Rpl32	47.9123	-0.517583	0.254433	-2.03426	0.0419255	0.423238
Sys1	23.6825	0.552517	0.271783	2.03294	0.042059	0.423937
Slc43a2	113.749	0.345446	0.169956	2.03256	0.0420966	0.423937
Wdr18	39.5904	0.408183	0.200836	2.03242	0.0421109	0.423937
Fam160a2	51.6811	0.324628	0.159768	2.03187	0.0421669	0.42411
Khsrp	73.2606	0.348852	0.171773	2.03089	0.0422661	0.424718
St6gal1	13.3759	-0.75623	0.373009	-2.02738	0.0426237	0.427918
Syt10	21.3986	-0.512846	0.25308	-2.02642	0.0427216	0.4284
Bivm	33.494	0.475966	0.234946	2.02585	0.0427799	0.4284
Tenm2	2287.56	-0.276018	0.136305	-2.025	0.0428678	0.4284
Magi1	669.482	-0.215017	0.106182	-2.02499	0.0428687	0.4284
Kdm5c	146.849	-0.299398	0.147853	-2.02497	0.04287	0.4284
Slc41a1	5.89659	-0.850322	0.419991	-2.02462	0.0429065	0.4284
Calr	92.4635	-0.375404	0.185492	-2.02383	0.0429878	0.42882
Rpl4	32.6773	-0.593581	0.293379	-2.02326	0.0430467	0.429016
Slc9a6	40.3721	-0.353538	0.174866	-2.02176	0.0432007	0.429833
Irak2	9.0681	0.725653	0.35897	2.02149	0.0432296	0.429833
Pcsk2	225.274	-0.316872	0.15677	-2.02125	0.0432535	0.429833
Iars2	45.2547	0.338609	0.16755	2.02094	0.0432857	0.429833
Syt4	225.748	-0.298842	0.147914	-2.02037	0.0433445	0.430026
Clgn	22.6086	0.537094	0.266005	2.01912	0.0434753	0.430933
Sdsl	12.5591	0.656423	0.325499	2.01667	0.0437304	0.433069
Esyt3	7.9609	-0.771627	0.382856	-2.01545	0.0438579	0.433939
Fryl	140.897	-0.223641	0.111037	-2.01411	0.043998	0.434932
Eif3c	54.3515	-0.33991	0.168958	-2.01181	0.0442404	0.436737
Slc25a32	30.1481	0.404926	0.201294	2.01162	0.0442604	0.436737
D430041D05Rik	238.769	-0.256331	0.127587	-2.00907	0.0445298	0.438676
Alkbh1	96.0929	0.285442	0.142082	2.009	0.0445371	0.438676
2700046G09Rik	19.9798	0.528383	0.263249	2.00716	0.044733	0.44021
Grik1	281.898	-0.270756	0.134956	-2.00625	0.0448296	0.440489
Crb1	11.5974	-0.705217	0.351557	-2.00599	0.0448578	0.440489
Eif2b1	22.6376	0.489869	0.244231	2.00576	0.0448821	0.440489
Kcnma1	660.71	-0.179462	0.0895479	-2.00409	0.04506	0.441155
Zdhhc21	113.091	0.247551	0.123541	2.0038	0.0450917	0.441155
Erich2	11.6685	-0.604592	0.301741	-2.00368	0.0451041	0.441155
Rgs7bp	162.212	-0.243843	0.121702	-2.00362	0.0451113	0.441155
Scara5	15.8419	-0.635017	0.317095	-2.00261	0.0452194	0.441818
Itgbl1	68.8217	-0.586698	0.293028	-2.00219	0.0452646	0.441857
Ppil6	42.4152	0.361908	0.18079	2.00182	0.0453042	0.441857
Tgoln1	45.5996	-0.373898	0.186911	-2.00041	0.0454562	0.442206
Unc5a	45.2766	-0.356443	0.178187	-2.00039	0.0454579	0.442206
Msrb2	18.3542	0.513262	0.256635	1.99997	0.0455039	0.442206
Rnpep	82.2513	0.26844	0.134284	1.99905	0.0456031	0.442206
Arhgap42	29.1107	0.450824	0.225524	1.99901	0.0456071	0.442206
Necab3	46.8931	0.323108	0.161643	1.9989	0.0456195	0.442206
Syt11	256.35	-0.224031	0.112099	-1.99851	0.0456612	0.442206
Gfod2	109.308	0.245658	0.122922	1.99849	0.0456633	0.442206
Dnm3os	15.3219	-0.660806	0.330879	-1.99712	0.0458117	0.442767
Mfap3	136.414	0.383036	0.191833	1.99671	0.0458565	0.442767
Sod1	20.5995	-0.488457	0.244691	-1.99622	0.0459104	0.442767
Phf2	21.4821	-0.484084	0.242507	-1.99616	0.0459163	0.442767
Lrrc7	1022.98	0.201815	0.101105	1.9961	0.0459235	0.442767
Ssbp2	176.366	-0.375996	0.188429	-1.99543	0.0459962	0.442772
AI593442	23.8538	-0.473987	0.237628	-1.99466	0.0460799	0.442772
Nup93	49.5433	0.360176	0.180585	1.99449	0.0460981	0.442772
Gde1	84.218	-0.313119	0.156996	-1.99444	0.0461037	0.442772
Zgpat	40.9659	0.345317	0.17317	1.99409	0.0461422	0.442772
Odf2	190.141	0.236427	0.118624	1.99308	0.0462527	0.442772
Rhbdl3	90.9444	0.492198	0.246972	1.99293	0.0462692	0.442772
Fam219a	222.452	0.228907	0.114862	1.9929	0.0462727	0.442772
Trnt1	12.6739	-0.549943	0.275971	-1.99276	0.0462881	0.442772
Mmp24	91.576	0.242969	0.121953	1.99233	0.0463351	0.442834
Ano6	185.102	-0.237902	0.119462	-1.99144	0.0464326	0.443379
Kbtbd3	31.6491	0.431724	0.216876	1.99065	0.0465191	0.443817
Neto2	44.0912	-0.439846	0.221033	-1.98996	0.0465955	0.444112
Pak3	609.323	0.216238	0.108726	1.98884	0.046719	0.444112
Pcsk2os2	12.4764	-0.832258	0.418468	-1.98882	0.0467211	0.444112
Miip	16.4612	0.482492	0.242615	1.98872	0.0467325	0.444112
Galnt14	206.82	0.475089	0.238955	1.9882	0.0467899	0.444112
Ippk	34.6901	0.373565	0.187901	1.9881	0.0468012	0.444112
Pnmal1	39.0904	-0.403835	0.203157	-1.9878	0.046834	0.444112
Pdik1l	23.8073	0.477602	0.24041	1.98661	0.0469657	0.44456
Mthfsl	35.081	-0.36771	0.185114	-1.9864	0.0469887	0.44456
Sybu	627.011	0.248073	0.124894	1.98627	0.0470032	0.44456
Pigp	45.2701	0.422262	0.21267	1.98552	0.0470863	0.444961
Sidt1	75.4045	-0.304111	0.153203	-1.98502	0.047142	0.445056
Sat2	31.1904	0.500803	0.252418	1.98402	0.0472532	0.445056
Lamp5	80.7827	-0.32565	0.164137	-1.98401	0.0472546	0.445056
Galk2	71.4843	0.274057	0.138136	1.98397	0.047259	0.445056
Gxylt1	31.83	0.371699	0.187495	1.98245	0.0474293	0.446276
Zfp408	36.8817	0.400612	0.202127	1.98199	0.0474808	0.446305
Cab39l	61.3831	0.394818	0.199233	1.98169	0.047514	0.446305
Ntn1	9.09571	-0.841851	0.424929	-1.98116	0.0475734	0.44648
Abca8b	51.3835	0.364037	0.183822	1.98038	0.0476613	0.446605
Frmd6	33.3413	0.437838	0.221126	1.98004	0.0476996	0.446605
Fndc3a	149.267	-0.255306	0.128958	-1.97976	0.0477307	0.446605
Ptk2b	12.4057	-0.5624	0.2841	-1.97959	0.0477499	0.446605
Aebp2	40.4382	-0.324742	0.164126	-1.97861	0.0478605	0.447121
Mvb12a	32.2198	0.36842	0.186224	1.97837	0.0478868	0.447121
Ptprn	304.351	-0.405831	0.205313	-1.97664	0.0480825	0.448565
Scd2	69.0438	-0.427299	0.216235	-1.97609	0.0481447	0.448763
Mak	14.7538	0.567012	0.287013	1.97556	0.0482046	0.448771
Bop1	33.0718	0.397527	0.201264	1.97515	0.0482511	0.448771
Tespa1	5.65331	-0.944844	0.478438	-1.97485	0.0482849	0.448771
Hrasls	7.78483	0.687825	0.348406	1.97421	0.0483584	0.448771
Sugct	21.5239	-0.638926	0.323656	-1.97409	0.0483717	0.448771
Epn2	138.821	0.235206	0.119157	1.97391	0.0483916	0.448771
D030056L22Rik	7.83969	-0.873108	0.442463	-1.97329	0.0484622	0.448857
Sfr1	36.4741	-0.438992	0.222487	-1.97311	0.048483	0.448857
Fahd2a	13.0248	0.517744	0.262724	1.97068	0.0487605	0.451045
Tcta	48.0865	0.424542	0.215486	1.97016	0.0488202	0.451216
AU022252	19.2608	0.452894	0.23031	1.96645	0.0492463	0.454045
B3galt1	604.91	0.300059	0.152659	1.96555	0.0493507	0.454045
Rbfox1	2659.1	-0.23829	0.121234	-1.96554	0.0493518	0.454045
Map2k2	83.7648	0.252292	0.128358	1.96554	0.0493519	0.454045
Itm2b	255.928	-0.453929	0.230947	-1.96551	0.049355	0.454045
Jak2	70.1572	-0.280338	0.142641	-1.96534	0.0493752	0.454045
Trim32	41.3684	-0.368283	0.187427	-1.96494	0.0494208	0.454083
Dhx8	23.7982	0.411704	0.209634	1.96392	0.0495391	0.454787
Ap4e1	45.3293	0.320905	0.163464	1.96316	0.049628	0.454851
Gabra5	108.382	0.371768	0.189374	1.96315	0.0496291	0.454851
Enah	719.926	0.44646	0.227521	1.96228	0.0497303	0.455396
Dgkg	104.819	-0.272307	0.138921	-1.96016	0.0499775	0.457278
Fbxl18	21.9057	0.408146	0.208352	1.95892	0.0501218	0.457583
Kir3dl2	13.2754	-0.559084	0.285491	-1.95832	0.0501921	0.457583
Tecr	315.255	-0.277731	0.141828	-1.95823	0.0502031	0.457583
Pus3	21.2813	0.474569	0.242347	1.95822	0.0502039	0.457583
Ehhadh	13.3762	0.564052	0.288063	1.95809	0.05022	0.457583
Fgfr1	60.0432	-0.317391	0.162163	-1.95724	0.0503192	0.457725
Fam131a	64.6424	0.339678	0.173611	1.95655	0.0504005	0.457725
Spred1	117.025	-0.326837	0.16706	-1.9564	0.0504183	0.457725
Dgkh	77.7975	-0.288429	0.147441	-1.95624	0.0504366	0.457725
Thoc7	146.183	0.331122	0.169279	1.95607	0.0504566	0.457725
Cage1	20.1858	0.535518	0.273808	1.95582	0.0504866	0.457725
Cast	5.65635	-0.861747	0.440692	-1.95544	0.050531	0.457749
Bbs5	92.5668	0.295439	0.151187	1.95413	0.0506861	0.458774
Ankrd29	23.1803	0.4944	0.253164	1.95289	0.0508329	0.45932
Cfp	7.07091	-0.737608	0.37774	-1.95269	0.0508567	0.45932
Arel1	65.389	0.268172	0.137355	1.9524	0.0508903	0.45932
Tacr1	57.8905	-0.323071	0.165496	-1.95213	0.0509222	0.45932
Rbm24	19.4768	-0.574384	0.294307	-1.95165	0.0509803	0.45932
Cox6c	59.2826	-0.302711	0.155178	-1.95073	0.0510887	0.45932
Rwdd3	21.7276	0.533651	0.273578	1.95064	0.0510999	0.45932
Ncoa7	224.373	-0.209782	0.107552	-1.95051	0.0511151	0.45932
Slc9a8	58.1122	0.337908	0.173259	1.9503	0.05114	0.45932
Mthfd2	21.3575	0.442217	0.226768	1.95008	0.0511662	0.45932
Ttc33	15.4834	-0.548284	0.281298	-1.94912	0.0512805	0.459969
1700123O12Rik	6.9254	-0.912693	0.46837	-1.94866	0.0513363	0.460092
Fxr1	153.874	-0.200655	0.103038	-1.94739	0.0514884	0.461078
Bms1	29.1656	0.411291	0.211303	1.94646	0.0515998	0.461634
Ap1m1	32.203	0.384177	0.197412	1.94607	0.0516466	0.461634
Grm7	2983.77	-0.204873	0.105296	-1.94568	0.051693	0.461634
C1qbp	21.341	-0.439845	0.226087	-1.94546	0.0517192	0.461634
Nub1	159.129	0.267844	0.137803	1.94367	0.0519351	0.462553
Ankmy2	46.8021	0.345256	0.177643	1.94354	0.0519506	0.462553
Vezf1	37.2721	0.382014	0.196609	1.94301	0.0520146	0.462553
Egln2	15.0022	-0.552538	0.284385	-1.94292	0.0520254	0.462553
Mknk2	6.85658	-0.7392	0.380576	-1.94232	0.0520983	0.462553
Stxbp6	9.57391	-0.8108	0.417524	-1.94192	0.0521464	0.462553
Apba2	262.642	0.301427	0.15523	1.94181	0.0521602	0.462553
Oxct1	272.731	0.169433	0.0872555	1.94181	0.0521604	0.462553
Timmdc1	135.416	0.206788	0.106528	1.94115	0.0522398	0.462645
Copa	103.176	0.241467	0.124402	1.94103	0.0522552	0.462645
Mbd1	27.5945	0.386805	0.199411	1.93974	0.0524115	0.463653
Mttp	88.5437	0.24901	0.128429	1.93889	0.0525152	0.464196
Cwc15	50.8951	0.360561	0.186031	1.93818	0.0526017	0.464332
Myo1b	22.5975	-0.534488	0.275784	-1.93806	0.0526156	0.464332
Rbm41	20.3991	-0.497292	0.256792	-1.93656	0.0527993	0.465206
Galns	47.1933	0.329462	0.170144	1.93637	0.0528227	0.465206
Zfp462	318.111	0.172036	0.088852	1.93621	0.0528421	0.465206
Tmed10	85.5587	-0.268518	0.138785	-1.93478	0.0530174	0.466374
Uckl1os	54.958	0.365259	0.188843	1.9342	0.0530886	0.466626
Pcca	193.893	0.197247	0.102036	1.93312	0.0532212	0.467296
Rcan3	73.5644	0.29691	0.15361	1.93289	0.0532503	0.467296
Esco1	156.29	0.215375	0.111483	1.93191	0.0533701	0.467972
Sorl1	51.6736	-0.336522	0.174366	-1.92997	0.0536102	0.469448
Nudcd3	163.638	-0.263047	0.136313	-1.92974	0.0536396	0.469448
Gm3764	59.3895	0.390915	0.202598	1.92951	0.0536672	0.469448
Focad	371.786	0.218711	0.113393	1.92879	0.0537568	0.469857
Josd2	35.9867	0.344623	0.178729	1.92819	0.053832	0.470138
Inafm2	5.50628	-0.790881	0.410402	-1.92709	0.0539687	0.470882
Flywch1	84.4246	-0.305729	0.158675	-1.92676	0.0540098	0.470882
Zfp804a	125.578	-0.290927	0.151041	-1.92615	0.0540854	0.470882
Tmtc4	25.8253	-0.456829	0.237253	-1.92549	0.0541678	0.470882
Wnt4	9.85653	0.58724	0.305035	1.92515	0.05421	0.470882
Pcdh20	24.0154	-0.474439	0.246514	-1.92459	0.0542801	0.470882
Ccl27a	15.0707	-0.528419	0.274588	-1.92441	0.0543038	0.470882
Epc2	61.7484	-0.271745	0.141221	-1.92425	0.0543232	0.470882
Spire1	98.4919	-0.238199	0.123792	-1.92418	0.0543318	0.470882
Pcnp	86.8699	-0.252011	0.131024	-1.92339	0.0544309	0.470882
Mt1	22.9211	-0.493766	0.25676	-1.92307	0.0544719	0.470882
Gm11734	6.08141	0.773591	0.402275	1.92304	0.0544748	0.470882
Pstk	70.1693	0.303148	0.157657	1.92284	0.0545005	0.470882
Fam13b	187.506	0.178139	0.0926647	1.9224	0.054555	0.470882
Brinp1	414.966	-0.191791	0.0997811	-1.92212	0.0545913	0.470882
Brd4	247.586	0.218635	0.113754	1.922	0.0546056	0.470882
Trmt44	11.8014	0.653461	0.34014	1.92115	0.0547128	0.471066
Slc24a2	192.751	-0.277298	0.14434	-1.92115	0.0547131	0.471066
Ip6k1	46.5479	-0.339432	0.176755	-1.92035	0.0548137	0.471562
Foxp1	91.9411	-0.273828	0.142655	-1.91951	0.0549198	0.471762
Fstl1	57.1378	-0.353107	0.183991	-1.91916	0.0549645	0.471762
Gda	136.577	0.298366	0.155468	1.91914	0.0549663	0.471762
Unc119b	19.5976	0.446156	0.232597	1.91816	0.0550913	0.472197
Cdkl2	54.0604	0.312824	0.163105	1.91793	0.0551196	0.472197
Pycard	34.3616	0.369287	0.192583	1.91755	0.0551686	0.472197
Mief1	34.1785	0.3809	0.198657	1.91738	0.0551897	0.472197
Dclk3	14.9274	-0.504359	0.263259	-1.91583	0.0553865	0.473511
Zmym1	55.4109	-0.742337	0.387711	-1.91467	0.055535	0.474282
Rlim	76.7369	0.324515	0.169509	1.91444	0.0555634	0.474282
Kmt2a	262.222	-0.193876	0.101347	-1.913	0.0557483	0.474711
Caln1	201.23	0.27971	0.146224	1.91288	0.0557628	0.474711
Acrbp	15.2752	-0.518815	0.271223	-1.91287	0.0557645	0.474711
Esd	38.2062	-0.33056	0.172824	-1.9127	0.0557871	0.474711
Wrnip1	21.3786	0.427013	0.22342	1.91125	0.0559723	0.474887
Slc2a8	53.8311	0.383205	0.200513	1.91113	0.0559882	0.474887
Prkce	560.506	0.350315	0.183318	1.91097	0.056009	0.474887
Adamts16	40.1586	0.417364	0.218425	1.91079	0.0560316	0.474887
Egln1	56.5207	0.320916	0.167957	1.9107	0.0560432	0.474887
Polb	151.8	-0.215272	0.112702	-1.9101	0.0561199	0.474887
Nptx2	13.2692	-0.837756	0.43866	-1.90981	0.0561581	0.474887
Sugp1	82.9457	0.233692	0.122366	1.90978	0.056162	0.474887
Gm13481	22.241	0.56444	0.29569	1.90889	0.0562759	0.474887
Dus4l	21.5533	0.465906	0.244074	1.90888	0.0562782	0.474887
Kdm1b	15.4773	0.487367	0.255323	1.90882	0.0562851	0.474887
Nsf	448.915	-0.151154	0.0792304	-1.90778	0.0564195	0.475451
Tmem91	245.542	0.28028	0.146926	1.90763	0.0564392	0.475451
Rell1	11.6003	-0.563728	0.295569	-1.90726	0.0564868	0.475451
Prkg1	1462.6	0.271192	0.142212	1.90696	0.0565258	0.475451
Sprtn	13.8287	0.699982	0.367321	1.90564	0.0566966	0.47624
Pfkp	77.557	-0.31375	0.164655	-1.9055	0.0567147	0.47624
Marf1	71.4774	-0.311949	0.163784	-1.90463	0.0568278	0.47624
Hexa	49.8512	0.317352	0.166622	1.90462	0.056829	0.47624
Fem1a	12.7264	-0.548836	0.288169	-1.90456	0.0568372	0.47624
Mgrn1	120.604	0.202075	0.106149	1.9037	0.0569498	0.476769
Bbs4	48.5059	-0.289903	0.152308	-1.90341	0.0569874	0.476769
9430060I03Rik	25.7229	0.404337	0.212547	1.90235	0.0571261	0.477563
Eif4a2	127.713	-0.440496	0.23163	-1.90172	0.0572075	0.477879
Jade1	36.9012	-0.431449	0.227013	-1.90054	0.0573619	0.478803
Vdac3	65.2635	-0.388902	0.204722	-1.89966	0.057478	0.479407
Mocs3	8.09657	-0.750205	0.395144	-1.89856	0.057622	0.479773
Slc29a4	9.09979	0.597408	0.314698	1.89835	0.0576498	0.479773
Spty2d1	10.1925	0.660168	0.347764	1.89832	0.0576534	0.479773
Tm9sf4	98.6255	-0.244578	0.128881	-1.8977	0.0577358	0.479966
B3galt6	12.3151	-0.763318	0.402279	-1.89748	0.0577643	0.479966
Cspp1	227.766	0.170891	0.0900792	1.89712	0.0578125	0.480002
Thoc1	158.472	0.279053	0.147122	1.89674	0.0578622	0.48005
Gldn	34.1605	-0.408175	0.215297	-1.89587	0.0579776	0.480643
Zfp46	14.4532	0.583953	0.308266	1.89431	0.0581833	0.481984
Bccip	20.8245	-0.457318	0.241593	-1.89293	0.0583675	0.482936
Manbal	53.1669	0.305001	0.161139	1.89278	0.0583865	0.482936
Chst9	5.60221	-1.21609	0.642828	-1.89179	0.0585194	0.483601
Slc10a7	62.2711	0.273464	0.144574	1.89152	0.0585553	0.483601
Rpl8	79.6391	-0.489088	0.258714	-1.89046	0.0586969	0.484233
Dcaf17	86.3875	0.274301	0.145111	1.89028	0.0587204	0.484233
Smyd5	39.129	0.375621	0.198824	1.88922	0.0588629	0.485043
C330018D20Rik	18.0341	0.485719	0.257166	1.88874	0.058927	0.485206
Tead1	48.9565	-0.312622	0.16563	-1.88746	0.0590979	0.486039
Hs3st5	243.819	0.339037	0.179737	1.8863	0.0592546	0.486039
Aldoc	44.4871	-0.525186	0.278484	-1.88587	0.0593121	0.486039
Armcx1	53.6118	0.401221	0.21276	1.88579	0.0593234	0.486039
Lrrn3	57.1143	0.280689	0.148848	1.88574	0.0593297	0.486039
Runx1t1	84.318	-0.374886	0.198826	-1.8855	0.0593628	0.486039
Srprb	7.15452	-0.840416	0.445764	-1.88534	0.0593844	0.486039
Trnp1	27.0767	0.390237	0.20702	1.88502	0.0594269	0.486039
Cct8	46.2844	-0.384902	0.204191	-1.88501	0.0594279	0.486039
Tmem45b	5.27359	-1.00938	0.535851	-1.88369	0.0596066	0.486951
L3mbtl4	41.6838	0.37154	0.197257	1.88353	0.0596285	0.486951
Tshz3	38.234	-0.386327	0.205238	-1.88234	0.0597904	0.487564
Slc8a1	446.653	-0.225862	0.119991	-1.88232	0.0597926	0.487564
Ndn	142.321	-0.595954	0.316818	-1.88106	0.0599633	0.487888
Mark4	38.3812	0.365797	0.194487	1.88083	0.0599945	0.487888
Prkcsh	30.3987	-0.360998	0.192005	-1.88015	0.0600875	0.487888
Ppfia4	40.1706	-0.398936	0.212226	-1.87977	0.0601398	0.487888
Gnl3l	115.275	-0.242343	0.128936	-1.87956	0.0601682	0.487888
Rufy1	104.289	0.264544	0.140779	1.87914	0.060225	0.487888
Shc2	59.8894	0.326011	0.173515	1.87886	0.060264	0.487888
Ipcef1	70.1852	-0.373956	0.199059	-1.87862	0.0602962	0.487888
Tmem9	50.4503	-0.366344	0.195032	-1.87838	0.0603296	0.487888
Rhot1	137.542	0.24603	0.130984	1.87832	0.0603368	0.487888
1700086O06Rik	18.7517	0.512591	0.272919	1.87818	0.0603567	0.487888
Fahd1	15.2587	0.553703	0.294821	1.8781	0.0603674	0.487888
9530052E02Rik	98.7288	0.337794	0.179906	1.87761	0.0604347	0.488071
Crebzf	234.992	0.26278	0.14001	1.87687	0.0605361	0.48853
Ran	42.2531	-0.528606	0.28175	-1.87616	0.0606338	0.488958
Tcaim	65.1623	0.248361	0.132486	1.87463	0.0608438	0.490118
D8Ertd738e	21.1841	-0.581948	0.310479	-1.87436	0.0608812	0.490118
Rars2	116.443	-0.215747	0.115118	-1.87413	0.060912	0.490118
Gm9866	31.3614	0.376576	0.200968	1.87381	0.0609568	0.490118
Ttc4	47.6979	-0.330904	0.176665	-1.87306	0.0610608	0.490325
Bbs9	158.03	-0.248222	0.132539	-1.87283	0.0610916	0.490325
Ptprm	143.959	-0.261293	0.139554	-1.87235	0.0611584	0.490325
Syne1	194.259	-0.212292	0.113384	-1.87232	0.0611618	0.490325
Rab42	12.3629	0.609466	0.325637	1.87161	0.0612604	0.490386
Gli3	12.0175	-0.610061	0.326046	-1.87109	0.0613325	0.490386
Lppos	7.0394	0.684868	0.36619	1.87025	0.0614491	0.490386
Ywhaz	95.2936	-0.25615	0.136966	-1.87017	0.06146	0.490386
Stag1	436.568	-0.197782	0.105781	-1.86973	0.0615214	0.490386
Nomo1	18.9255	-0.448493	0.239909	-1.86943	0.0615629	0.490386
Vgf	83.9323	-0.428456	0.229193	-1.86941	0.0615651	0.490386
Anks1b	2519.64	0.186464	0.0997507	1.8693	0.0615811	0.490386
Nsun7	108.874	0.301857	0.161485	1.86926	0.0615868	0.490386
Lclat1	80.3785	-0.242037	0.129506	-1.86892	0.0616344	0.490386
Slc25a30	12.0511	0.648567	0.347094	1.86857	0.0616833	0.490386
Ccdc65	18.57	0.484721	0.259466	1.86815	0.0617416	0.490386
Dnajc9	9.24333	0.731491	0.391575	1.86807	0.0617519	0.490386
Atg16l1	85.9141	0.224267	0.120091	1.86747	0.0618363	0.4907
9330151L19Rik	30.1793	0.480209	0.25726	1.86663	0.0619529	0.491269
Gpt2	35.0028	0.340551	0.182552	1.8655	0.0621113	0.491924
Inpp5b	76.8695	0.250834	0.134477	1.86525	0.0621467	0.491924
Dlat	89.2494	0.243093	0.130339	1.86508	0.0621704	0.491924
Flt3	32.972	0.399519	0.214277	1.8645	0.0622516	0.492211
Pdlim7	120.781	0.256126	0.137437	1.86359	0.0623791	0.492863
Pde1c	81.583	-0.449472	0.241252	-1.86308	0.0624507	0.493073
Ttc39aos1	31.3487	0.530529	0.284879	1.8623	0.062561	0.493587
AA543186	12.0818	0.616287	0.330994	1.86193	0.0626135	0.493645
Kcnt2	220.728	-0.2649	0.142396	-1.8603	0.0628425	0.495094
Galnt10	109.741	-0.429283	0.230862	-1.85948	0.0629589	0.495654
Azin2	46.1986	0.316031	0.170002	1.85898	0.06303	0.495857
Atg2a	34.3759	0.341346	0.183725	1.85792	0.0631809	0.496408
Nap1l1	61.595	-0.272939	0.146948	-1.85739	0.0632558	0.496408
Hivep3	226.047	-0.213305	0.114859	-1.8571	0.063297	0.496408
Cd200	82.0478	-0.347482	0.187128	-1.85692	0.0633224	0.496408
Antxr1	7.39932	0.674637	0.363378	1.85657	0.0633722	0.496408
Cpne5	69.6184	-0.298047	0.160538	-1.85655	0.0633747	0.496408
Gpr39	12.2794	-0.598239	0.322283	-1.85625	0.0634176	0.496408
Rbm4b	225.268	0.213117	0.114968	1.85371	0.0637814	0.497593
Dnajc21	63.0622	0.273599	0.147615	1.85346	0.0638163	0.497593
Styxl1	6.47778	0.681535	0.367728	1.85337	0.0638294	0.497593
Rbms3	96.1736	-0.275992	0.148932	-1.85314	0.063862	0.497593
Morn2	102.388	0.322796	0.174211	1.8529	0.0638971	0.497593
Ophn1	128.579	-0.243744	0.13155	-1.85286	0.0639021	0.497593
Sox5	204.174	0.605142	0.326669	1.85246	0.0639591	0.497593
Zcchc4	26.8059	0.385994	0.208382	1.85233	0.0639779	0.497593
Agrp	66.2964	-0.361533	0.195177	-1.85233	0.0639782	0.497593
Psma2	34.7225	-0.398447	0.215206	-1.85146	0.064103	0.498209
Pusl1	22.562	0.466956	0.252394	1.8501	0.0642986	0.499231
Ruvbl1	16.4606	-0.491018	0.265431	-1.84989	0.0643293	0.499231
Tmem246	71.4456	0.305759	0.165331	1.84938	0.0644031	0.499231
Hipk1	42.2626	-0.330041	0.178471	-1.84927	0.0644193	0.499231
Zdhhc24	36.4038	0.360016	0.194712	1.84897	0.0644626	0.499231
Ccdc148	115.703	0.31096	0.168245	1.84826	0.0645644	0.499231
Abcd4	24.6866	0.429181	0.232256	1.84787	0.0646205	0.499231
Stt3b	71.9523	0.35022	0.189533	1.84781	0.0646299	0.499231
Cacnb4	181.342	-0.190484	0.103103	-1.84751	0.0646731	0.499231
Mrpl22	13.0516	-0.506165	0.274054	-1.84696	0.0647534	0.499231
Mn1	5.58168	-0.806777	0.436844	-1.84683	0.064772	0.499231
Osbpl9	377.664	0.181757	0.0984462	1.84626	0.0648551	0.499231
Nmur2	21.8721	0.501182	0.271509	1.84591	0.0649053	0.499231
Ankfy1	100.37	0.211423	0.114569	1.84537	0.0649831	0.499231
Dgat1	69.4257	0.302343	0.163867	1.84505	0.0650302	0.499231
Exo5	13.5244	0.609347	0.330263	1.84503	0.0650325	0.499231
Pik3r4	9.28616	0.607849	0.32951	1.8447	0.0650806	0.499231
Brcc3	33.417	-0.370033	0.200613	-1.84451	0.0651088	0.499231
Cers4	124.366	-0.222179	0.120481	-1.8441	0.0651684	0.499231
Gpkow	34.7507	0.346765	0.188053	1.84398	0.0651864	0.499231
Kcnq3	486.388	-0.265747	0.144119	-1.84394	0.0651925	0.499231
Fstl5	1242.04	0.290355	0.157556	1.84287	0.0653482	0.499786
Atp1a1	62.041	-0.41214	0.223647	-1.84281	0.0653563	0.499786
Thnsl1	29.637	0.354326	0.192362	1.84198	0.0654779	0.500366
Ndufa4	96.0567	-0.365599	0.198613	-1.84076	0.0656564	0.50138
Rhbdd1	27.9393	0.432506	0.235024	1.84026	0.0657296	0.501589
Clk1	118.893	0.247408	0.134487	1.83964	0.0658204	0.501932
Zfp398	173.896	0.213291	0.115994	1.83882	0.0659423	0.502511
Efnb2	28.3312	0.401069	0.218225	1.83786	0.0660824	0.50287
1700057H15Rik	8.90831	-0.625275	0.340268	-1.8376	0.066122	0.50287
Cys1	21.3032	-0.408662	0.222424	-1.83731	0.0661642	0.50287
Hsd17b12	64.3364	-0.320626	0.174525	-1.83713	0.0661908	0.50287
Rilpl1	28.8696	0.359107	0.195492	1.83694	0.0662191	0.50287
Pdgfa	46.9792	0.319473	0.173974	1.83633	0.0663087	0.503202
Dnajb1	6.05305	-0.74722	0.407011	-1.83587	0.0663767	0.503368
Dnaja1	70.1848	-0.295088	0.160774	-1.83542	0.0664435	0.503526
Chfr	242.551	0.196598	0.10716	1.83462	0.0665626	0.503573
Glud1	138.565	0.2383	0.129894	1.83457	0.0665697	0.503573
Cox19	42.3364	0.318473	0.173646	1.83403	0.0666491	0.503573
Ipo4	24.8625	0.384888	0.209871	1.83392	0.0666652	0.503573
Morc1	14.3218	-0.818361	0.446294	-1.83368	0.0667016	0.503573
Gm10681	7.61282	0.83296	0.454296	1.83352	0.0667258	0.503573
Enho	13.8741	-0.639746	0.34898	-1.83319	0.0667747	0.503595
Gm10516	67.8133	0.437387	0.238647	1.83277	0.0668364	0.503712
Camk2n1	36.1755	-0.417279	0.22772	-1.83242	0.0668882	0.503756
Mettl25	54.1921	0.27345	0.149331	1.83116	0.0670759	0.504196
Pex7	39.5287	0.308275	0.168399	1.83062	0.067157	0.504196
Actl6a	49.2738	0.435968	0.238155	1.83061	0.0671594	0.504196
Tm2d3	62.4416	-0.415734	0.227107	-1.83056	0.0671656	0.504196
Trim28	13.579	-0.500031	0.273168	-1.83049	0.067177	0.504196
Zfp644	221.356	0.19373	0.10593	1.82886	0.067421	0.505349
Csmd3	2200.56	-0.191575	0.104768	-1.82856	0.0674661	0.505349
Hmgn3	96.6749	0.264394	0.144594	1.82854	0.0674692	0.505349
Slc15a2	17.1261	-0.73411	0.401696	-1.82753	0.0676208	0.506138
Gm3696	8.65402	0.66531	0.36412	1.82717	0.0676736	0.506188
Iah1	33.9074	0.345322	0.189145	1.8257	0.0678956	0.507345
Cdadc1	44.7983	-0.294525	0.161337	-1.82553	0.0679211	0.507345
Slc35f4	514.823	0.177635	0.0973227	1.82522	0.0679677	0.507347
Ddx55	99.6218	0.280325	0.15362	1.8248	0.0680315	0.507392
Scml4	108.293	0.448221	0.245659	1.82457	0.0680665	0.507392
Sparc	8.37909	-0.664648	0.364476	-1.82357	0.0682167	0.508166
Ank2	1900.78	-0.113596	0.0623039	-1.82325	0.068265	0.508179
N4bp2l1	118.273	-0.219977	0.12069	-1.82266	0.0683547	0.508501
Dhrs11	9.24432	0.599822	0.329202	1.82205	0.0684475	0.508846
Srgap1	155.412	0.271956	0.149293	1.82163	0.0685116	0.508976
Kmt2c	204.346	-0.212531	0.116694	-1.82128	0.068565	0.509027
Dhx15	46.3881	-0.280487	0.154086	-1.82032	0.0687097	0.509152
Smad7	34.2116	0.459604	0.252516	1.8201	0.068744	0.509152
5031439G07Rik	135.734	0.204665	0.112497	1.8193	0.0688656	0.509152
Snhg20	176.216	0.221995	0.122041	1.81902	0.0689083	0.509152
Aplp1	201.05	-0.305613	0.168013	-1.81898	0.0689139	0.509152
Xpo1	95.613	-0.334258	0.183784	-1.81875	0.0689489	0.509152
Parm1	59.068	0.935341	0.51432	1.8186	0.068973	0.509152
Slc7a3	25.039	-0.410325	0.225689	-1.8181	0.0690496	0.509152
Dnmt1	19.5177	-0.444507	0.244494	-1.81807	0.069054	0.509152
Rpl21	69.3905	-0.430536	0.236869	-1.81761	0.0691236	0.509152
Armc9	168.04	0.180181	0.0991623	1.81703	0.0692118	0.509152
C130026I21Rik	13.9079	-0.563652	0.31022	-1.81694	0.0692262	0.509152
Pde1b	34.0002	0.410585	0.226028	1.81652	0.0692899	0.509152
Rac3	58.8687	0.307869	0.169488	1.81646	0.0692994	0.509152
Carf	63.1233	0.297444	0.163774	1.81619	0.0693415	0.509152
Tubb2a	134.089	-0.47341	0.2607	-1.81592	0.0693824	0.509152
Shkbp1	14.0692	-0.498186	0.274436	-1.81531	0.0694765	0.509152
Gm16638	38.821	0.356119	0.196212	1.81497	0.0695282	0.509152
Rps6ka3	130.45	-0.263911	0.145408	-1.81497	0.0695292	0.509152
Adam32	19.226	-0.457895	0.252314	-1.81478	0.0695578	0.509152
Spcs1	48.4891	-0.505972	0.278807	-1.81477	0.0695588	0.509152
Slc22a5	19.3186	-0.401209	0.221129	-1.81437	0.0696207	0.509264
Slc25a4	200.767	-0.372614	0.205416	-1.81395	0.0696853	0.509396
Ddx17	125.555	0.203522	0.112242	1.81325	0.0697933	0.509674
Cdk5rap2	22.4476	-0.398077	0.219556	-1.8131	0.0698166	0.509674
Dnal1	77.3222	0.239579	0.13216	1.8128	0.069863	0.509674
Prkar2b	51.1751	-0.350947	0.193654	-1.81224	0.0699498	0.509967
Gm10684	150.287	-0.299647	0.165506	-1.81049	0.0702193	0.511482
Lbh	6.55767	-0.75075	0.414737	-1.81018	0.0702676	0.511482
Mageb18	21.8768	-0.537776	0.297192	-1.80952	0.0703696	0.511482
Gpaa1	15.2286	-0.478483	0.26446	-1.80928	0.0704072	0.511482
Hdac4	95.7314	-0.224808	0.124264	-1.80912	0.0704318	0.511482
Snx1	92.0967	0.323938	0.179062	1.80908	0.070438	0.511482
Aldh9a1	26.6292	0.375557	0.207641	1.80868	0.0705006	0.511572
Car2	37.9173	-0.539656	0.298416	-1.8084	0.0705439	0.511572
Immp1l	167.953	-0.321813	0.178155	-1.80637	0.0708609	0.513029
Ints10	57.2121	0.287676	0.159278	1.80613	0.0708981	0.513029
Kcmf1	148.125	0.233526	0.1293	1.80608	0.0709055	0.513029
Dcdc2a	16.8461	0.508997	0.28187	1.80578	0.070952	0.513029
Aspscr1	26.4348	0.388911	0.215396	1.80557	0.070986	0.513029
Ndrg3	162.51	0.201906	0.111867	1.80488	0.0710935	0.513029
Tmx4	267.876	-0.249972	0.13853	-1.80446	0.0711594	0.513029
Tshz2	626.152	0.19932	0.110465	1.80438	0.0711725	0.513029
Rrn3	77.7928	0.269241	0.149223	1.80428	0.071187	0.513029
Setdb2	6.68881	0.775996	0.430351	1.80317	0.0713613	0.513029
BC049715	5.23101	0.877137	0.486455	1.80312	0.0713695	0.513029
Zfp839	18.1956	0.539082	0.298989	1.80301	0.0713861	0.513029
Cnst	34.3141	0.323226	0.179314	1.80257	0.0714558	0.513029
Snap23	61.0677	0.289681	0.160718	1.80242	0.0714793	0.513029
Birc5	7.1767	-0.659797	0.366078	-1.80234	0.0714918	0.513029
Wiz	25.4522	0.36906	0.204769	1.80232	0.0714949	0.513029
Gosr1	46.6079	0.303348	0.168361	1.80177	0.0715815	0.513293
Snx29	196.643	0.220334	0.122306	1.80149	0.0716256	0.513293
Snrnp27	17.2411	-0.464721	0.258018	-1.80112	0.0716837	0.513374
Tspan6	10.1838	-0.562439	0.31237	-1.80055	0.0717738	0.51361
Tsfm	27.5906	0.429589	0.238618	1.80032	0.0718106	0.51361
Insig2	60.8939	0.270922	0.150539	1.79968	0.0719114	0.513761
Magel2	31.7752	-0.351559	0.195355	-1.79959	0.0719255	0.513761
Naa50	36.0901	-0.401005	0.223015	-1.79811	0.0721603	0.514596
Cep192	41.4167	0.301831	0.167896	1.79772	0.0722211	0.514596
Eif1b	54.513	-0.350789	0.195162	-1.79742	0.0722689	0.514596
Snn	8.19926	-0.688141	0.382923	-1.79707	0.0723241	0.514596
Spock2	155.236	-0.201951	0.112385	-1.79696	0.0723418	0.514596
Eif2s2	78.2278	-0.267369	0.148834	-1.79643	0.0724265	0.514596
Ivns1abp	27.7916	-0.41946	0.233522	-1.79623	0.0724576	0.514596
Pdzd2	70.6368	0.276076	0.153699	1.79622	0.0724602	0.514596
Kidins220	245.747	-0.247595	0.137864	-1.79593	0.0725053	0.514596
Dhdds	106.884	0.278109	0.154881	1.79563	0.0725541	0.514596
Prr5l	5.48868	0.99657	0.555102	1.79529	0.0726075	0.514596
Dcaf4	15.0661	0.477271	0.265886	1.79502	0.0726501	0.514596
Ppil2	82.4616	0.280112	0.156051	1.795	0.0726538	0.514596
Gclc	92.5777	0.231016	0.128738	1.79446	0.0727392	0.514744
Rnf34	68.2125	0.263676	0.146954	1.79428	0.0727687	0.514744
Myo1d	56.2099	-0.345041	0.192464	-1.79275	0.0730125	0.516135
Exoc7	65.9898	0.308927	0.172437	1.79154	0.0732064	0.516734
Slc1a3	5.44154	-0.867462	0.484205	-1.79152	0.0732106	0.516734
Kctd21	26.0162	0.411458	0.229741	1.79097	0.0732982	0.516734
Jun	7.65238	-0.785004	0.438338	-1.79087	0.0733147	0.516734
Degs2	5.18534	-1.07244	0.598944	-1.79055	0.0733652	0.516734
Phf7	21.5241	0.462956	0.258569	1.79046	0.0733807	0.516734
Ap3m1	81.9373	0.299289	0.167242	1.78955	0.0735256	0.517421
2900060B14Rik	14.7536	0.447239	0.250062	1.78851	0.0736936	0.518271
Ggps1	125.514	0.251392	0.140687	1.78689	0.0739546	0.519583
Mak16	33.4384	0.363178	0.20326	1.78677	0.0739752	0.519583
Ern1	45.5583	0.27798	0.155871	1.7834	0.074521	0.523081
Vps13d	147.843	0.202791	0.113752	1.78275	0.0746263	0.523485
Atp5j	60.1638	-0.320012	0.179558	-1.78222	0.074713	0.52374
Glce	45.1168	0.304209	0.170727	1.78185	0.0747743	0.52374
Hnrnpa1	27.3016	-0.455839	0.255884	-1.78143	0.0748423	0.52374
Tesk2	22.428	0.419572	0.235604	1.78084	0.0749391	0.52374
Kcnmb2	5.45666	-0.786219	0.441528	-1.78068	0.0749653	0.52374
Zfp697	60.2435	0.335235	0.188278	1.78054	0.0749879	0.52374
Eif3i	22.4978	-0.446457	0.250757	-1.78043	0.075005	0.52374
Pitpna	223.034	0.178541	0.100293	1.78019	0.0750456	0.52374
D630023F18Rik	8.92445	0.583697	0.328037	1.77936	0.0751805	0.523793
Gcc2	86.4396	-0.272389	0.153096	-1.77921	0.0752053	0.523793
Pms2	46.5138	0.417031	0.234425	1.77895	0.0752481	0.523793
Ubc	82.6254	-0.447932	0.251819	-1.77878	0.0752756	0.523793
Sdhb	79.165	0.268884	0.151174	1.77864	0.0752981	0.523793
Khdrbs3	199.47	0.193092	0.108581	1.77832	0.0753512	0.523793
Ccz1	78.6397	0.262252	0.147505	1.77792	0.0754168	0.523793
Phc2	243.908	0.205816	0.115786	1.77756	0.0754759	0.523793
Ect2l	6.70717	0.65081	0.366136	1.77751	0.0754841	0.523793
Whrn	10.9726	-0.577808	0.325222	-1.77666	0.0756247	0.524249
Camk1	74.1934	0.295984	0.16662	1.7764	0.0756664	0.524249
Taf7l	34.9989	0.529784	0.298262	1.77624	0.0756934	0.524249
Zfp958	33.2106	0.378289	0.213084	1.77531	0.0758473	0.524982
Ildr2	59.5878	-0.346382	0.195156	-1.77489	0.0759154	0.525121
Zfp53	48.0305	0.312961	0.176419	1.77396	0.0760696	0.525855
Itga5	19.1924	-0.46242	0.260729	-1.77357	0.076135	0.525975
Gria4	1476.84	0.190677	0.107537	1.77313	0.0762073	0.526143
Abhd4	9.42483	0.574576	0.324249	1.77202	0.0763911	0.527079
Iqgap2	7.20083	-0.652084	0.36813	-1.77134	0.0765037	0.527488
Snrpf	9.82386	-0.584198	0.329855	-1.77107	0.0765487	0.527488
Rnf17	8.69972	0.627194	0.354188	1.77079	0.076595	0.527488
Rc3h1	120.375	0.230416	0.130187	1.76988	0.0767477	0.528207
Rspo1	15.6039	0.508198	0.287406	1.76822	0.0770239	0.529776
Fam98a	56.004	0.373919	0.211557	1.76746	0.0771512	0.530224
Ago4	48.1519	0.274813	0.155503	1.76725	0.0771861	0.530224
Plaa	111.712	0.280944	0.159011	1.76682	0.077259	0.530392
Ggct	13.9826	0.532726	0.301656	1.766	0.0773953	0.530706
Rps25	31.8137	-0.423537	0.239833	-1.76597	0.0774017	0.530706
Sec62	170.43	-0.30289	0.171613	-1.76496	0.0775702	0.530752
Trappc6a	14.4063	0.473464	0.268268	1.76489	0.0775819	0.530752
Csnk1e	28.5175	-0.363686	0.206067	-1.76489	0.0775823	0.530752
Hspa4l	101.477	-0.267871	0.151793	-1.76471	0.0776122	0.530752
Dtwd1	21.2233	0.408498	0.231518	1.76443	0.0776592	0.530752
Cetn4	19.7335	0.446282	0.252975	1.76413	0.0777095	0.530752
Dnajc6	450.671	0.163682	0.0927951	1.76391	0.0777479	0.530752
Hist3h2ba	33.6861	0.331962	0.188255	1.76336	0.0778398	0.530916
Slc3a2	108.028	0.257912	0.146276	1.76319	0.0778689	0.530916
Gbe1	19.4275	-0.413307	0.234514	-1.7624	0.0780017	0.53149
Atp5g2	56.5575	-0.319536	0.181386	-1.76163	0.0781311	0.531658
Rmdn2	9.32007	0.664953	0.377479	1.76156	0.0781434	0.531658
P4ha2	21.6127	-0.441471	0.250659	-1.76124	0.0781976	0.531658
Nipal2	162.051	0.20678	0.117444	1.76066	0.0782962	0.531658
Mgll	22.3684	-0.485652	0.275881	-1.76036	0.0783461	0.531658
Pten	198.022	0.200017	0.113662	1.75975	0.0784506	0.531658
Mrpl33	32.1332	-0.347833	0.197666	-1.7597	0.0784594	0.531658
Ptbp2	196.496	0.217104	0.123395	1.75942	0.0785068	0.531658
Fam13a	125.403	0.343856	0.195439	1.7594	0.07851	0.531658
Gm10406	11.4806	0.679302	0.386102	1.75938	0.0785122	0.531658
Nucks1	46.7228	-0.274046	0.155789	-1.75909	0.0785627	0.531671
Lrrc28	50.6601	-0.291509	0.165752	-1.75871	0.0786269	0.531776
Cab39	96.0135	0.21892	0.124538	1.75786	0.0787707	0.53242
Raver2	46.844	0.291468	0.165892	1.75697	0.0789224	0.533099
Lipo1	17.0757	-0.530811	0.302197	-1.75651	0.0790021	0.533099
Ppid	42.3302	-0.429447	0.244502	-1.75642	0.0790174	0.533099
Nupl2	33.7411	0.321802	0.183253	1.75605	0.0790791	0.533187
Cyb5r4	38.9464	0.345507	0.196806	1.75557	0.0791621	0.533418
Pard3b	32.0211	-0.354028	0.201834	-1.75405	0.0794216	0.534738
Bmpr2	133.323	-0.206628	0.117814	-1.75385	0.0794558	0.534738
Adipor2	55.6867	0.285169	0.162652	1.75325	0.0795598	0.535109
Ifitm7	17.3216	0.468219	0.267152	1.75263	0.0796655	0.535491
Ppargc1a	33.3387	-0.364467	0.208032	-1.75197	0.0797783	0.535696
Slc25a43	8.86722	0.598229	0.341478	1.75188	0.0797939	0.535696
Zfp787	21.5314	0.392624	0.224284	1.75056	0.0800214	0.536594
2900011O08Rik	189.337	0.236123	0.134899	1.75036	0.080056	0.536594
Hnrnpdl	124.394	0.205471	0.117395	1.75025	0.0800748	0.536594
Gpatch3	11.5083	0.608782	0.347917	1.74979	0.0801544	0.536643
Zfp830	8.48917	-0.679641	0.388446	-1.74964	0.0801802	0.536643
Ncor2	87.1508	-0.241973	0.138333	-1.7492	0.0802561	0.536823
Tmem232	9.68238	0.570418	0.326362	1.74781	0.0804974	0.537039
Calm2	332.95	-0.248545	0.142204	-1.7478	0.0804982	0.537039
Adk	117.931	-0.188587	0.107903	-1.74774	0.0805086	0.537039
Klhl29	839.056	0.146485	0.0838379	1.74724	0.0805949	0.537039
Elac1	16.5199	-0.450719	0.257992	-1.74703	0.0806327	0.537039
Tmem130	342.233	-0.188959	0.108177	-1.74675	0.0806799	0.537039
Ak8	6.92649	0.655152	0.375101	1.7466	0.0807066	0.537039
Kcng3	8.51151	-0.718374	0.411336	-1.74644	0.0807344	0.537039
Tmed1	22.273	0.423493	0.242509	1.7463	0.0807589	0.537039
Zeb2	5.25494	0.995973	0.570371	1.74618	0.0807791	0.537039
Lrrc39	17.3733	-0.440279	0.25218	-1.74589	0.0808298	0.53705
Tom1l2	224.125	-0.176148	0.100922	-1.74539	0.0809165	0.537169
Ankrd27	26.867	0.375642	0.21524	1.74522	0.0809459	0.537169
Med12l	248.843	-0.244884	0.140393	-1.74428	0.0811111	0.537307
Map3k1	14.3373	0.487237	0.27936	1.74412	0.0811383	0.537307
Rab3c	247.496	-0.228866	0.131227	-1.74404	0.0811518	0.537307
Kcnc1	104.136	-0.272793	0.15642	-1.74398	0.0811632	0.537307
Tspan33	54.7189	-0.27623	0.158456	-1.74326	0.0812878	0.537687
AI504432	14.8575	-0.487504	0.279679	-1.74309	0.0813188	0.537687
Cdkal1	100.519	-0.241235	0.138446	-1.74245	0.08143	0.537898
Galr1	6.70408	-0.724529	0.415898	-1.74208	0.0814941	0.537898
Fbxo10	165.583	0.200518	0.115104	1.74206	0.0814983	0.537898
Gm15997	20.5433	-0.403569	0.231727	-1.74157	0.0815841	0.538077
Slc35e3	9.94715	-0.630998	0.362363	-1.74134	0.0816237	0.538077
Wac	166.432	-0.215813	0.124009	-1.7403	0.0818062	0.538956
Capn1	8.27589	0.591971	0.340398	1.73906	0.0820248	0.539749
Palm	94.5946	0.255998	0.147205	1.73905	0.0820253	0.539749
Uqcrb	37.0249	-0.445748	0.25644	-1.73822	0.0821724	0.540392
Abhd15	85.3057	-0.317567	0.182796	-1.73727	0.0823394	0.540697
Leng9	46.8445	-0.490775	0.282504	-1.73723	0.0823458	0.540697
Ttc38	20.6596	0.395871	0.227931	1.7368	0.0824218	0.540697
Lyn	84.3227	-0.379821	0.218706	-1.73667	0.0824449	0.540697
Tmem164	163.658	0.290435	0.167248	1.73655	0.0824658	0.540697
Cacna2d1	96.8077	-0.248218	0.142999	-1.7358	0.0825983	0.541242
Ociad2	51.2959	-0.332615	0.191726	-1.73484	0.0827683	0.54202
Impg2	14.3607	-0.480663	0.277107	-1.73457	0.0828162	0.54202
Agap2	22.077	0.456109	0.263039	1.734	0.0829181	0.542363
Cald1	44.8118	-0.333624	0.192482	-1.73327	0.0830472	0.542883
Lrrc1	46.8344	0.321271	0.185561	1.73135	0.0833896	0.544609
Wwp1	120.792	-0.269301	0.155615	-1.73056	0.0835296	0.544609
5530401A14Rik	123.039	-0.682388	0.394335	-1.73048	0.0835445	0.544609
Hif1an	27.8808	0.454684	0.262827	1.72998	0.0836346	0.544609
Tnfaip8l3	11.2672	0.555311	0.321093	1.72944	0.0837308	0.544609
Pwp1	7.32001	-0.605414	0.350107	-1.72922	0.083769	0.544609
Gprasp1	165.671	-0.235432	0.136202	-1.72855	0.0838899	0.544609
Abcf2	11.7642	-0.540203	0.312555	-1.72835	0.0839258	0.544609
Serpind1	5.36431	-0.731521	0.42325	-1.72834	0.0839269	0.544609
1300017J02Rik	5.84027	0.894993	0.517881	1.72818	0.0839556	0.544609
Tmem65	87.4772	-0.272115	0.157481	-1.72792	0.0840021	0.544609
Zfp418	7.7777	0.578064	0.334567	1.7278	0.0840241	0.544609
Nedd9	35.4492	-0.39191	0.226911	-1.72715	0.08414	0.544609
Pitpnm2	81.1655	-0.231453	0.13401	-1.72713	0.0841445	0.544609
Rgl1	143.72	0.185777	0.107573	1.72699	0.0841699	0.544609
Stk32c	53.5982	-0.345605	0.200128	-1.72692	0.0841814	0.544609
Gm14966	40.757	0.362002	0.20964	1.72678	0.0842067	0.544609
Bag2	21.7061	0.401674	0.232641	1.72658	0.0842425	0.544609
Caap1	65.9003	0.302205	0.17505	1.7264	0.0842763	0.544609
Zfp786	5.98524	-0.695085	0.402662	-1.72623	0.0843067	0.544609
Cdk11b	63.4882	0.259767	0.150598	1.72491	0.0845439	0.544628
Fnbp1	280.727	0.140536	0.0814788	1.72482	0.0845606	0.544628
Pdxdc1	104.623	0.192254	0.111466	1.72478	0.0845678	0.544628
Ube2e2	617.386	0.175407	0.101728	1.72427	0.0846588	0.544628
Hagh	81.5971	0.281292	0.163154	1.72409	0.084692	0.544628
2310011J03Rik	12.9883	-0.510184	0.29594	-1.72394	0.0847179	0.544628
Ptpdc1	67.8991	-0.236776	0.137391	-1.72337	0.0848221	0.544628
Gm765	5.3231	0.750862	0.435695	1.72337	0.0848223	0.544628
Tm9sf3	82.4193	-0.296174	0.17186	-1.72334	0.0848263	0.544628
Phka1	55.9301	0.271356	0.157482	1.72309	0.0848721	0.544628
Casz1	31.1453	0.338474	0.196469	1.72279	0.0849263	0.544628
Mrpl40	36.6208	0.331353	0.192419	1.72204	0.0850624	0.544628
Tubg2	31.5537	0.365304	0.212147	1.72194	0.0850804	0.544628
Fam217b	8.21279	-0.62108	0.360695	-1.7219	0.0850882	0.544628
Pdia6	98.2521	-0.324614	0.188604	-1.72114	0.085225	0.544628
Hip1	90.8942	0.274553	0.159542	1.72088	0.0852722	0.544628
Stk3	138.228	-0.236907	0.1377	-1.72045	0.0853507	0.544628
Slc2a2	5.60297	0.782633	0.454946	1.72028	0.085382	0.544628
Zdhhc1	57.675	0.283598	0.164859	1.72024	0.0853885	0.544628
Plscr3	11.1193	0.597807	0.347523	1.72019	0.0853974	0.544628
Tfcp2	88.8429	0.230426	0.133955	1.72017	0.0854011	0.544628
Lyrm9	28.2579	0.373958	0.217419	1.71998	0.0854354	0.544628
4632415L05Rik	27.2681	0.39505	0.229713	1.71975	0.0854771	0.544628
Txnl4a	11.4943	-0.637792	0.370894	-1.71961	0.0855041	0.544628
Sema4f	23.9862	-0.357377	0.207912	-1.71889	0.0856353	0.544879
Ppp4r2	93.6032	0.230769	0.134297	1.71835	0.0857329	0.544879
B230312C02Rik	6.38256	0.902377	0.525189	1.71819	0.0857615	0.544879
Coq6	16.4386	0.505986	0.294517	1.71802	0.0857926	0.544879
Vps26b	21.2429	-0.386103	0.224738	-1.71801	0.0857939	0.544879
Rsl24d1	8.04161	-0.637018	0.370863	-1.71767	0.0858577	0.544879
Atp5f1	108.323	-0.299572	0.174426	-1.71748	0.0858921	0.544879
Dpp7	10.727	0.591005	0.344475	1.71567	0.0862224	0.545626
2310068J16Rik	6.78949	0.701516	0.408906	1.71559	0.0862368	0.545626
Usp29	1329.78	-0.197296	0.11501	-1.71547	0.0862592	0.545626
Tm9sf2	60.3369	-0.278773	0.16253	-1.7152	0.0863077	0.545626
Pcyt2	175.451	0.230989	0.134672	1.7152	0.0863094	0.545626
Rab14	125.655	-0.280801	0.163737	-1.71495	0.0863545	0.545626
B3glct	13.4053	0.467172	0.272549	1.71408	0.0865133	0.545626
Zfp3	24.4161	0.420818	0.245529	1.71393	0.0865423	0.545626
Hint3	46.3584	0.358329	0.209074	1.71389	0.0865497	0.545626
Gmcl1	190.178	0.238493	0.139161	1.71379	0.0865679	0.545626
Iffo1	52.8498	0.284459	0.165999	1.71362	0.0865983	0.545626
Tcirg1	5.57965	-0.769472	0.449047	-1.71357	0.0866082	0.545626
Fam118a	27.6543	0.393512	0.229729	1.71294	0.0867237	0.54604
Aldoa	137.54	-0.435336	0.254234	-1.71234	0.0868339	0.546419
Sgsm3	67.0071	0.217463	0.127055	1.71156	0.0869779	0.546424
Kdm4a	24.06	0.350031	0.204511	1.71155	0.0869792	0.546424
Lipa	19.6546	-0.470086	0.274659	-1.71152	0.0869845	0.546424
Tmem39a	29.4376	0.32691	0.191039	1.71122	0.0870397	0.546457
Unc50	36.3252	-0.320161	0.187164	-1.71059	0.0871564	0.546876
Slirp	28.4952	-0.4247	0.248538	-1.7088	0.0874889	0.548501
Ccs	30.9026	0.323895	0.189562	1.70865	0.0875156	0.548501
Exoc8	16.8244	0.441181	0.258331	1.70781	0.0876717	0.549165
Mdh2	82.8983	-0.383851	0.224858	-1.70708	0.087807	0.549698
Wipi2	44.3636	-0.280399	0.164413	-1.70546	0.088109	0.551273
Gps2	27.5186	0.33238	0.195014	1.70439	0.0883084	0.551498
Slc16a12	5.50436	-0.7483	0.439144	-1.704	0.0883812	0.551498
Cgn	22.4254	-0.387836	0.227631	-1.7038	0.0884192	0.551498
Lingo2	5086.24	-0.188188	0.110458	-1.70371	0.0884358	0.551498
Rxra	7.1847	-0.636957	0.373869	-1.70369	0.0884384	0.551498
Gdpd2	20.1661	0.419732	0.246409	1.7034	0.0884935	0.551498
Fasn	8.2631	-0.659742	0.38744	-1.70282	0.0886012	0.551498
Rab10os	52.2166	-0.352769	0.207177	-1.70275	0.0886155	0.551498
Ccng1	15.6133	0.508132	0.298446	1.70259	0.0886442	0.551498
Dohh	16.7263	-0.471927	0.277185	-1.70257	0.0886489	0.551498
Prorsd1	6.21186	-0.696268	0.409044	-1.70218	0.0887215	0.551521
Gfod1	59.1983	-0.413652	0.243135	-1.70132	0.0888822	0.551521
Gm6297	12.0319	0.487768	0.286719	1.70121	0.0889044	0.551521
Csnk1g1	219.195	0.191469	0.112553	1.70114	0.0889165	0.551521
Pomp	31.7501	-0.452368	0.265932	-1.70107	0.0889305	0.551521
Fam53a	23.0455	-0.382476	0.224887	-1.70075	0.0889908	0.551521
Dpcd	56.086	0.33725	0.198304	1.70067	0.0890053	0.551521
Arap1	7.46614	0.669402	0.393877	1.69952	0.0892211	0.552545
Kdelc1	7.5837	0.595916	0.350742	1.69902	0.0893159	0.552819
Serac1	43.0091	0.285264	0.16795	1.69851	0.0894115	0.553098
Fam71e1	14.8759	0.482497	0.284179	1.69786	0.0895335	0.55354
Snap47	156.889	-0.298438	0.175847	-1.69715	0.0896691	0.554065
Celsr2	26.6705	-0.360368	0.212468	-1.6961	0.0898667	0.554745
Tmtc1	135.237	0.409731	0.241607	1.69586	0.0899133	0.554745
Ankfn1	186.36	-0.346156	0.20413	-1.69576	0.0899313	0.554745
Tbc1d2b	29.7751	-0.323303	0.190752	-1.69488	0.0900976	0.554834
Arxes2	38.3202	-0.38301	0.226013	-1.69464	0.090144	0.554834
Akr1e1	14.4326	0.449806	0.265482	1.6943	0.0902081	0.554834
Lactb	32.4395	0.356232	0.210291	1.694	0.0902662	0.554834
Slc16a10	21.5066	-0.408983	0.241446	-1.69389	0.0902867	0.554834
Nat8l	23.1174	-0.391166	0.230937	-1.69382	0.0903002	0.554834
Pbld2	12.1225	0.495743	0.292678	1.69381	0.0903007	0.554834
Chmp3	61.2736	0.278721	0.16462	1.69311	0.0904341	0.555098
Mknk1	32.6769	0.343411	0.202845	1.69297	0.0904607	0.555098
Endog	12.8119	0.502924	0.297098	1.69279	0.0904958	0.555098
Tomm7	15.5822	-0.488316	0.288582	-1.69212	0.0906229	0.555413
Pa2g4	24.6091	0.383558	0.226755	1.69151	0.0907399	0.555413
H13	95.7439	-0.216578	0.128043	-1.69144	0.0907526	0.555413
Psmc3	24.7748	-0.436545	0.25812	-1.69125	0.0907889	0.555413
Dnajc14	15.5409	-0.449773	0.265951	-1.69119	0.0908008	0.555413
Mmp16	435.24	0.211708	0.125232	1.69052	0.0909283	0.555711
Gfra1	140.654	0.426193	0.252125	1.6904	0.0909512	0.555711
Cd320	25.1878	0.418103	0.247485	1.68941	0.0911409	0.556139
Slc6a17	98.9149	-0.269774	0.159718	-1.68907	0.0912059	0.556139
Pom121	43.2886	-0.2816	0.166723	-1.68903	0.0912135	0.556139
2510009E07Rik	28.0586	-0.389519	0.230625	-1.68897	0.0912245	0.556139
Fam50a	6.30011	-0.713471	0.422566	-1.68843	0.0913295	0.556359
Mbd2	62.5227	0.25745	0.152504	1.68816	0.0913814	0.556359
Zfyve1	81.8884	0.216502	0.12826	1.68799	0.0914131	0.556359
Scyl2	48.559	0.310835	0.184207	1.68742	0.0915217	0.556568
Senp8	128.922	0.180938	0.107236	1.68728	0.0915492	0.556568
Cacna1e	499.593	-0.227706	0.135074	-1.68579	0.0918357	0.558
Eml2	128.495	0.18604	0.110412	1.68497	0.0919946	0.558655
Hax1	17.0929	0.414441	0.246098	1.68405	0.0921718	0.559421
Lysmd4	136.426	-0.409083	0.24301	-1.6834	0.0922979	0.559876
Hpse2	8.46277	0.647514	0.384754	1.68293	0.0923889	0.560117
Elovl7	7.50761	0.76244	0.45317	1.68246	0.0924797	0.560357
Npc1	42.7873	0.298636	0.177552	1.68196	0.0925758	0.560629
Xkr8	5.42628	0.738287	0.43916	1.68114	0.0927365	0.561292
Hid1	35.7662	0.313945	0.186819	1.68048	0.0928645	0.561756
Slc25a17	16.1392	-0.431697	0.25708	-1.67923	0.0931065	0.56279
Acot7	162.156	0.237405	0.141395	1.67902	0.0931479	0.56279
Elp5	25.4487	0.375917	0.223919	1.67881	0.0931898	0.56279
Capn10	43.1046	0.322219	0.192326	1.67538	0.0938603	0.565887
Sec24b	194.788	-0.164718	0.0983259	-1.67522	0.0938906	0.565887
Cbarp	64.3585	-0.278639	0.16633	-1.67522	0.0938907	0.565887
Spata1	27.3137	-0.364212	0.217424	-1.67513	0.0939095	0.565887
Tex15	7.00624	-0.643427	0.384251	-1.67449	0.0940334	0.565959
Dtnbp1	61.9185	0.239094	0.142794	1.6744	0.0940525	0.565959
Bcan	13.7515	0.454716	0.271613	1.67413	0.0941043	0.565959
Vbp1	35.3016	-0.316303	0.188949	-1.67401	0.0941282	0.565959
Kat6b	197.406	-0.173476	0.103655	-1.6736	0.0942101	0.56614
Psmb6	31.5062	-0.44725	0.267322	-1.67308	0.0943125	0.566161
Fam177a	29.2284	-0.331848	0.198355	-1.673	0.0943268	0.566161
Cd81	149.425	-0.350328	0.209427	-1.67279	0.0943688	0.566161
Polr2k	22.6473	0.417527	0.249645	1.67248	0.0944293	0.566214
Phf10	21.8505	-0.399109	0.238736	-1.67176	0.0945724	0.566662
Zfp335os	39.0487	0.324178	0.193935	1.67158	0.0946077	0.566662
Nqo2	27.6265	0.336034	0.201121	1.67081	0.0947598	0.567171
Pglyrp1	20.2166	-0.390774	0.233909	-1.67062	0.0947963	0.567171
Mmp19	5.4289	-0.829028	0.496396	-1.67009	0.0949006	0.567333
Atp1b1	469.091	-0.267515	0.160198	-1.6699	0.0949387	0.567333
Msantd4	6.00627	-0.861466	0.515963	-1.66963	0.0949931	0.567333
Ube2e3	55.3197	-0.311937	0.186856	-1.6694	0.0950383	0.567333
Luc7l3	170.995	0.158777	0.095135	1.66896	0.0951245	0.567333
Adcy5	65.5219	0.359913	0.215699	1.66859	0.0951982	0.567333
Pigk	142.227	-0.329088	0.197243	-1.66844	0.0952289	0.567333
Gm10767	14.022	-0.478039	0.286527	-1.66839	0.0952381	0.567333
Smc2os	7.88943	0.654517	0.392425	1.66788	0.0953402	0.567632
Phtf1	106.023	0.203654	0.122136	1.66744	0.0954276	0.567692
Eps8l1	11.9899	-0.757995	0.454669	-1.66714	0.0954871	0.567692
Dlx6os1	123.767	0.192974	0.115758	1.66704	0.0955058	0.567692
Ccdc28a	53.3178	-0.263163	0.157939	-1.66623	0.0956669	0.568254
Prrc1	52.327	0.265282	0.15923	1.66603	0.0957076	0.568254
Celf4	720.471	-0.174606	0.104822	-1.66574	0.0957643	0.568254
Nol9	26.4927	0.344395	0.206795	1.66539	0.095834	0.568254
Slc35a1	52.5705	0.297218	0.178481	1.66526	0.0958601	0.568254
Pnoc	72.4648	-0.676978	0.406596	-1.66499	0.095915	0.568272
Spns1	37.0545	0.324576	0.195019	1.66433	0.0960472	0.568278
Trmu	33.116	0.337141	0.202593	1.66413	0.0960856	0.568278
Ccdc77	31.307	0.319072	0.191745	1.66404	0.0961038	0.568278
Tmem165	77.3473	0.228191	0.137139	1.66394	0.0961238	0.568278
Kcnn3	89.1643	-0.265938	0.15998	-1.66232	0.0964489	0.569828
Tox2	74.7717	-0.262811	0.158118	-1.66211	0.0964902	0.569828
Marcks	41.5914	-0.323105	0.194548	-1.6608	0.0967536	0.570174
Med1	63.6553	0.28201	0.169806	1.66078	0.0967586	0.570174
Thra	122.906	-0.219778	0.132335	-1.66077	0.0967599	0.570174
Sh3yl1	12.6143	0.479096	0.28848	1.66076	0.0967614	0.570174
Cdkn2d	11.6969	-0.567084	0.341519	-1.66047	0.0968194	0.570174
Fermt2	106.295	0.233498	0.140639	1.66026	0.0968613	0.570174
Kcns2	7.19131	0.660462	0.398287	1.65826	0.0972656	0.571438
Fam162a	45.8022	0.345764	0.208548	1.65796	0.0973263	0.571438
Mtch1	163.523	-0.271193	0.163572	-1.65794	0.0973299	0.571438
Dnajb12	26.7712	0.348098	0.210012	1.65751	0.0974158	0.571438
Csgalnact1	198.619	0.279294	0.168506	1.65747	0.0974245	0.571438
Tank	22.5307	0.365281	0.220416	1.65723	0.0974723	0.571438
Cdk5r1	14.8754	-0.504179	0.304263	-1.65705	0.0975091	0.571438
Kctd13	28.4202	-0.345558	0.208565	-1.65683	0.0975534	0.571438
Rps21	27.764	0.351178	0.211974	1.65671	0.0975788	0.571438
Nap1l2	25.7106	-0.566436	0.34203	-1.6561	0.097702	0.571438
Heatr5a	59.1196	0.23018	0.138992	1.65607	0.0977079	0.571438
Ccdc6	46.9284	-0.300281	0.181342	-1.65588	0.0977467	0.571438
Nbea	978.764	0.170575	0.103017	1.65578	0.0977656	0.571438
Klf9	44.4315	-0.273995	0.165498	-1.65558	0.0978071	0.571438
Smarcd2	7.40892	0.681547	0.411852	1.65483	0.0979583	0.572016
AU040320	117.489	0.211013	0.127543	1.65444	0.0980372	0.572171
Thap3	148.488	0.242811	0.146805	1.65398	0.0981322	0.57242
Usp40	99.3351	-0.206728	0.125027	-1.65346	0.098237	0.572727
Iffo2	22.3008	0.362419	0.219378	1.65203	0.0985277	0.574075
Gdap1l1	20.1464	-0.373685	0.226254	-1.65162	0.0986128	0.574075
Ncbp2	19.4359	-0.432322	0.261767	-1.65155	0.0986257	0.574075
Hnf4g	5.14906	-0.807367	0.489467	-1.64948	0.0990488	0.575772
Tha1	14.306	0.492063	0.298329	1.6494	0.0990659	0.575772
Pex14	102.163	0.226221	0.137207	1.64876	0.0991967	0.575772
Dgkb	864.893	0.256784	0.15576	1.64858	0.0992329	0.575772
Hcfc2	20.5808	-0.375288	0.227649	-1.64854	0.099242	0.575772
Zfp790	17.5562	0.439625	0.266691	1.64844	0.0992618	0.575772
Dkk3	13.5584	-0.652562	0.395947	-1.6481	0.0993315	0.575772
Timp3	111.106	-0.421099	0.25551	-1.64807	0.0993381	0.575772
Cdr2l	9.73074	-0.598509	0.363239	-1.6477	0.0994142	0.575837
Chst2	27.9427	-0.346145	0.210103	-1.6475	0.0994546	0.575837
Arfgef3	155.874	-0.167999	0.102056	-1.64615	0.0997326	0.577141
Hdac6	31.6959	0.342615	0.208253	1.64519	0.0999303	0.577869
Gng5	5.38215	-0.762641	0.463604	-1.64503	0.0999639	0.577869
Casd1	64.9116	-0.24589	0.149592	-1.64374	0.10023	0.579099
Epm2aip1	22.3998	-0.535454	0.32587	-1.64315	0.100352	0.579495
Als2cr12	9.98373	-0.637163	0.387928	-1.64248	0.100491	0.579495
Reep3	57.9995	0.303269	0.184679	1.64214	0.100561	0.579495
Cox8a	155.116	-0.265546	0.161725	-1.64196	0.100598	0.579495
Dnajc30	20.2047	0.426374	0.259735	1.64157	0.100678	0.579495
Tbc1d4	19.4875	0.427901	0.260673	1.64152	0.100689	0.579495
Rab33a	19.0487	0.428893	0.261298	1.6414	0.100715	0.579495
Tbc1d16	47.8552	0.306656	0.18683	1.64136	0.100722	0.579495
Snrnp200	20.4223	-0.367267	0.223819	-1.64091	0.100816	0.5795
Upf1	17.1196	-0.430054	0.262119	-1.64069	0.100863	0.5795
Csf1	10.1519	-0.546298	0.33301	-1.64049	0.100904	0.5795
Cnnm4	5.8436	-0.723891	0.441426	-1.63989	0.101028	0.5795
Gm3448	103.454	-0.232422	0.141775	-1.63936	0.101137	0.5795
Mfsd11	77.9187	0.332564	0.202884	1.63918	0.101176	0.5795
Purg	94.8531	-0.2038	0.124336	-1.63911	0.101189	0.5795
Apoe	104.891	-0.269026	0.164167	-1.63874	0.101268	0.5795
Actr2	136.895	0.200474	0.122344	1.63861	0.101295	0.5795
Doc2b	21.5432	0.359027	0.219106	1.6386	0.101297	0.5795
Inafm1	35.4369	-0.314609	0.192028	-1.63835	0.101348	0.5795
Stx19	8.30668	-0.81467	0.497264	-1.6383	0.101358	0.5795
Klf5	11.693	-0.537614	0.328224	-1.63795	0.101432	0.579508
Mmaa	67.3015	0.240513	0.146852	1.63779	0.101466	0.579508
Rrs1	9.06607	-0.630925	0.385398	-1.63707	0.101615	0.580058
Gm960	35.8705	0.30652	0.187289	1.63662	0.101711	0.580062
Babam1	52.777	0.357057	0.218201	1.63636	0.101763	0.580062
Mcu	97.8569	-0.260852	0.159415	-1.63631	0.101775	0.580062
Rrp1	63.9994	-0.377568	0.230785	-1.63601	0.101836	0.580113
Pigb	59.5772	0.229141	0.140089	1.63568	0.101907	0.58021
Nipal3	45.9947	-0.266048	0.1627	-1.6352	0.102006	0.580404
Rac1	45.904	-0.304122	0.186006	-1.63501	0.102047	0.580404
Samm50	26.0634	-0.40108	0.24535	-1.63473	0.102106	0.580441
Rnf26	28.3042	-0.308522	0.188798	-1.63414	0.102229	0.580601
Tbc1d32	71.9038	0.245235	0.150127	1.63351	0.102361	0.580601
Gnptg	77.9118	-0.342766	0.209848	-1.63341	0.102384	0.580601
Tfdp1	58.1262	0.22597	0.13837	1.63309	0.102451	0.580601
Unc13b	34.8018	-0.382905	0.234503	-1.63284	0.102503	0.580601
Hcrtr2	139.874	0.251804	0.154213	1.63283	0.102504	0.580601
Mtmr1	124.674	0.184173	0.112794	1.63282	0.102506	0.580601
Relb	7.10753	0.592504	0.362952	1.63246	0.102583	0.58074
Dysf	5.78761	0.711132	0.435755	1.63195	0.10269	0.58104
Nebl	464.033	-0.179707	0.110147	-1.63153	0.102779	0.581245
Wnk2	196.364	0.185964	0.114054	1.6305	0.102996	0.582174
Tk2	45.2786	0.282631	0.173392	1.63001	0.103099	0.582451
Mrps6	30.4955	-0.335364	0.205776	-1.62975	0.103155	0.582468
Zim3	43.6046	-0.323923	0.198838	-1.62909	0.103295	0.582726
Tnik	747.826	-0.149979	0.0920678	-1.62901	0.103311	0.582726
1810043G02Rik	32.5342	0.353852	0.21725	1.62878	0.10336	0.582726
Pxmp4	29.6514	0.409575	0.251557	1.62816	0.10349	0.58284
Ankrd12	302.376	0.146653	0.0900855	1.62793	0.103539	0.58284
Zswim4	13.9579	0.4573	0.28091	1.62793	0.10354	0.58284
Parp8	180.354	0.221638	0.136181	1.62752	0.103626	0.583021
Qsox1	32.2469	0.300618	0.184778	1.62692	0.103754	0.583445
Kremen1	5.83671	-0.673652	0.414154	-1.62657	0.103828	0.583466
Spag16	14.9721	-0.587954	0.361506	-1.6264	0.103865	0.583466
Ankrd10	82.2449	-0.26881	0.16533	-1.6259	0.103971	0.583664
4930563F08Rik	10.0471	-0.677109	0.416663	-1.62508	0.104146	0.583664
Car7	6.81187	0.69532	0.427871	1.62507	0.104148	0.583664
Tpcn2	8.97818	0.562059	0.345876	1.62503	0.104156	0.583664
C530008M17Rik	401.582	0.304241	0.187227	1.62498	0.104167	0.583664
Arhgef3	45.9349	0.326559	0.20102	1.62451	0.104267	0.583926
Chrm2	23.9955	-0.533318	0.328383	-1.62407	0.10436	0.58415
Pnisr	231.985	-0.172602	0.106333	-1.62321	0.104544	0.584447
Kdm8	14.1096	0.438023	0.269854	1.62319	0.10455	0.584447
Gabbr1	172.448	-0.192727	0.118742	-1.62307	0.104574	0.584447
H2-D1	16.6107	-0.553774	0.341277	-1.62266	0.104663	0.584649
Clic4	17.7021	0.450643	0.277816	1.62209	0.104784	0.584735
Cnp	40.2677	-0.354251	0.218405	-1.62199	0.104806	0.584735
Syt7	117.117	-0.245198	0.151186	-1.62184	0.104839	0.584735
Atcay	133.447	0.203878	0.125729	1.62157	0.104896	0.584752
Clu	67.4786	-0.281741	0.173773	-1.62132	0.104949	0.584752
Dctn3	32.0835	-0.42618	0.262998	-1.62047	0.105131	0.585471
Itgb3bp	67.4199	-0.36319	0.224201	-1.61993	0.105248	0.585823
Ttll12	8.76496	0.567188	0.350355	1.6189	0.105469	0.586635
Myo5b	5.87237	-0.634399	0.391907	-1.61875	0.105501	0.586635
Syp	153.745	-0.234427	0.144996	-1.61678	0.105925	0.58851
Sntg1	1432.63	0.221215	0.136833	1.61669	0.105946	0.58851
Urgcp	157.094	0.187106	0.11577	1.61618	0.106056	0.588821
Saraf	134.706	-0.281905	0.174474	-1.61574	0.10615	0.589045
Spred2	146.087	-0.246551	0.152626	-1.61539	0.106226	0.589168
Sycp2	81.283	-0.274595	0.170034	-1.61494	0.106324	0.589413
Eps8	36.3858	-0.363831	0.225402	-1.61414	0.106496	0.589816
Mon1a	34.779	0.369723	0.229057	1.61411	0.106504	0.589816
Lzic	20.2973	0.376317	0.233202	1.6137	0.106594	0.589865
Rnd3	8.18126	-0.611762	0.379136	-1.61357	0.106621	0.589865
Tagln3	53.0288	-0.389829	0.241634	-1.61331	0.106678	0.589882
B4galnt4	6.60678	-0.648018	0.401978	-1.61208	0.106946	0.591063
Gal3st3	17.7009	0.461225	0.286228	1.61139	0.107095	0.5913
Lsm6	16.3109	-0.478819	0.297148	-1.61138	0.107096	0.5913
Rogdi	57.0089	0.298745	0.185447	1.61094	0.107192	0.591528
Nyap1	26.4658	0.354995	0.220451	1.61031	0.107331	0.59186
St8sia2	6.62343	-0.75691	0.47008	-1.61017	0.10736	0.59186
Shisa3	59.2213	-0.688556	0.428024	-1.60868	0.107685	0.593354
Mllt1	28.5741	0.314288	0.195438	1.60813	0.107808	0.593594
Trmt10b	48.4759	0.253415	0.157597	1.60799	0.107837	0.593594
Ssu72	67.0491	-0.246681	0.153462	-1.60745	0.107957	0.593952
Zfp12	11.9549	0.504778	0.314228	1.60641	0.108184	0.594904
Eif4g2	42.0566	-0.34901	0.217298	-1.60613	0.108245	0.594922
Ctnnd2	1309.75	0.181927	0.113287	1.6059	0.108296	0.594922
Map2k6	53.4794	-0.261709	0.163009	-1.60549	0.108386	0.595116
Gsto1	11.63	-0.507858	0.316445	-1.60488	0.108519	0.595167
Tcf4	81.3868	-0.287318	0.179036	-1.60481	0.108536	0.595167
Itm2a	8.03493	-0.722005	0.449929	-1.60471	0.108558	0.595167
Xpo4	50.1343	0.272123	0.169652	1.60401	0.108712	0.595713
1110019D14Rik	32.4198	-0.313808	0.195717	-1.60338	0.10885	0.595864
Tuba1a	116.776	-0.396588	0.247376	-1.60318	0.108895	0.595864
[truncated: 8,944 more rows]

## Sheet: i3_Esr2
	baseMean	log2FoldChange	lfcSE	stat	pvalue	padj
Xist	710.791	-11.9201	0.70425	-16.9259	2.89859e-64	1.64118e-60
Bmpr1b	124.829	4.02667	0.325412	12.3741	3.61021e-35	1.02205e-31
Cntn5	1178.69	-1.07217	0.118738	-9.02966	1.72202e-19	3.25002e-16
Robo1	134.116	-1.4613	0.170056	-8.59303	8.47042e-18	1.19899e-14
Eif2s3y	71.6087	8.78038	1.02976	8.52661	1.50702e-17	1.70655e-14
Kirrel3	585.122	-0.83043	0.0989983	-8.38833	4.93083e-17	4.65306e-14
Uty	56.2982	6.5836	0.822769	8.00176	1.22649e-15	9.92056e-13
Esr1	145.281	-1.77112	0.229716	-7.71002	1.25801e-14	8.90359e-12
Tsix	23.8002	-8.75936	1.15038	-7.61432	2.65083e-14	1.66767e-11
Kcnmb2	56.6845	-1.67005	0.234138	-7.13276	9.83734e-13	5.5699e-10
Kctd8	38.3136	-1.74212	0.246998	-7.05316	1.74901e-12	9.00265e-10
Nrg1	1018.99	-0.86686	0.123582	-7.01447	2.30817e-12	1.08907e-09
Ddx3y	25.6314	4.29555	0.616443	6.96829	3.20817e-12	1.39728e-09
Socs2	40.3902	-1.71649	0.251391	-6.82798	8.61203e-12	3.48295e-09
Erbb4	1448.82	-0.807021	0.118513	-6.80958	9.78867e-12	3.6949e-09
Kdm5d	30.2302	6.15263	0.934912	6.58096	4.67405e-11	1.65403e-08
Htr2c	165.361	-1.03263	0.162317	-6.36182	1.99371e-10	6.64022e-08
Cntnap5c	222.11	-0.930792	0.14864	-6.26206	3.79913e-10	1.19504e-07
Ptprk	182.933	1.05914	0.1701	6.22655	4.76827e-10	1.42095e-07
Tiparp	71.4172	1.91191	0.309634	6.17474	6.62741e-10	1.84632e-07
Dpp10	155.902	-0.895526	0.145152	-6.16956	6.84789e-10	1.84632e-07
Plxdc2	135.054	-0.963511	0.157894	-6.10227	1.0457e-09	2.69124e-07
Cntnap5b	76.1075	-1.16398	0.194332	-5.98963	2.10313e-09	5.17735e-07
Pacrg	92.0954	-0.869013	0.151684	-5.7291	1.00967e-08	2.38199e-06
Chrm3	113.003	1.1155	0.199385	5.59468	2.2103e-08	5.0059e-06
Tac1	30.856	1.95742	0.3542	5.52631	3.27044e-08	7.12202e-06
Scn9a	123.987	-0.90695	0.165301	-5.48666	4.09614e-08	8.58976e-06
Vwc2l	80.1985	-1.01095	0.187039	-5.40502	6.4802e-08	1.31039e-05
Klhl32	108.43	-0.759335	0.140884	-5.38979	7.0541e-08	1.37725e-05
Gm13629	79.0685	-1.08997	0.202831	-5.37378	7.71009e-08	1.45515e-05
Tmeff2	239.143	-0.751204	0.140414	-5.34991	8.79979e-08	1.60724e-05
Man1a	44.7852	1.76197	0.332462	5.29976	1.15955e-07	2.05168e-05
Zmat4	105.276	0.984291	0.185966	5.29286	1.20418e-07	2.06608e-05
Cacng3	69.1981	-1.25635	0.238717	-5.26293	1.41778e-07	2.36103e-05
Klhl1	97.2841	-1.13276	0.215544	-5.25535	1.4774e-07	2.39001e-05
Tmtc4	43.137	-1.03049	0.200038	-5.15147	2.58459e-07	4.06499e-05
Gm4876	77.6381	-0.833911	0.162242	-5.13992	2.7485e-07	4.20595e-05
Ndst4	37.9223	-1.44461	0.284534	-5.07711	3.83217e-07	5.70994e-05
Bach2	89.0197	-0.86606	0.173559	-4.99001	6.03756e-07	8.76529e-05
Cadm2	460.08	-0.60379	0.121374	-4.97462	6.53768e-07	9.25408e-05
Prickle1	170.239	0.694408	0.142643	4.86814	1.12653e-06	0.000155571
Kcnh7	820.352	-0.531583	0.111039	-4.78733	1.69012e-06	0.000227844
Ryr2	458.648	0.649258	0.136267	4.76461	1.89221e-06	0.000249156
Slc9a9	37.2454	-1.097	0.232916	-4.70984	2.47917e-06	0.000319024
Zfpm2	104.751	-0.739497	0.157239	-4.70301	2.56349e-06	0.000322544
Grin2a	321.126	0.538728	0.115025	4.68358	2.81912e-06	0.000342127
Zbbx	21.9551	-1.23714	0.264229	-4.68207	2.83998e-06	0.000342127
Robo2	210.238	-0.65479	0.140569	-4.65813	3.19096e-06	0.000376401
Kcnq5	181.806	0.718789	0.154596	4.64945	3.32818e-06	0.000384575
Edil3	250.668	-0.947806	0.204496	-4.63484	3.57211e-06	0.000404506
Egfem1	224.996	-0.728755	0.159102	-4.58043	4.64015e-06	0.000515148
Adra1a	31.6864	1.26349	0.277732	4.54929	5.38272e-06	0.000586095
Itpr1	23.8103	1.73284	0.38326	4.52131	6.1459e-06	0.000656568
Lhfpl3	439.982	0.659072	0.146696	4.49277	7.03011e-06	0.000735996
Sntg1	828.585	-0.415159	0.0924797	-4.48919	7.14938e-06	0.000735996
Nwd2	36.0837	-1.03513	0.233086	-4.44099	8.95465e-06	0.000905379
Kcnh5	31.6534	1.21517	0.275099	4.41723	9.99718e-06	0.000993053
Dock4	110.319	0.89774	0.208297	4.30991	1.6332e-05	0.00159434
Elmo1	226.13	0.75215	0.175485	4.28613	1.81812e-05	0.00174478
Trhde	70.9702	-0.918994	0.215419	-4.26607	1.98948e-05	0.0018774
Fkbp5	69.1159	1.15073	0.275874	4.1712	3.02994e-05	0.00281238
Ube2e2	528.561	0.5246	0.125904	4.16666	3.09092e-05	0.0028227
Sox5	400.651	1.44256	0.349219	4.13082	3.6147e-05	0.00324864
Tox	267.799	-0.899128	0.218577	-4.11355	3.89616e-05	0.00344689
Il1rapl2	180.702	-0.832164	0.20321	-4.0951	4.21979e-05	0.00367576
Phip	105.307	-0.590712	0.147387	-4.00791	6.12588e-05	0.00525526
Sulf1	73.18	-0.750015	0.187334	-4.00362	6.23798e-05	0.00526818
Hs6st3	547.046	-0.569925	0.142472	-4.00027	6.32703e-05	0.00526818
Pde1a	253.932	-0.698201	0.176123	-3.96429	7.36137e-05	0.00598093
Plcb4	245.654	-0.443506	0.111951	-3.96163	7.44408e-05	0.00598093
Col8a1	33.0667	1.21618	0.307127	3.95984	7.49993e-05	0.00598093
Gpc3	52.3022	-0.909636	0.230699	-3.94296	8.04832e-05	0.00632911
Pcdh11x	112	-0.757252	0.192712	-3.92946	8.51384e-05	0.00660347
Tmem91	132.085	0.673454	0.171685	3.92261	8.75939e-05	0.00670211
Npas2	194.953	0.769067	0.196296	3.91791	8.93216e-05	0.00674319
Glra2	64.0755	0.892309	0.228323	3.9081	9.30249e-05	0.00693035
Spock1	376.67	0.745503	0.192734	3.86804	0.000109713	0.00806743
Gldn	64.2452	-0.709411	0.18422	-3.85088	0.000117693	0.00852491
Grik2	1478.19	-0.393293	0.102199	-3.84829	0.000118945	0.00852491
Gm13481	40.7913	-0.844671	0.219993	-3.83954	0.000123267	0.00872422
4833422C13Rik	23.282	-1.08864	0.286455	-3.8004	0.000144465	0.0100983
Coch	25.9098	-1.09424	0.288182	-3.79704	0.000146433	0.010111
Snca	61.303	-0.776062	0.207041	-3.74835	0.000178001	0.0121427
Mgat4c	403.667	-0.641644	0.171671	-3.73765	0.000185751	0.0125205
Galnt13	437.083	-0.509736	0.137457	-3.70833	0.000208632	0.0138974
Epha6	463.332	-0.501487	0.135876	-3.69077	0.000223577	0.0147197
Bicc1	85.8809	0.847137	0.230696	3.6721	0.000240566	0.0155644
Sclt1	128.18	-0.53111	0.14469	-3.67068	0.000241905	0.0155644
Hsp90b1	66.2257	-0.767086	0.210787	-3.63916	0.000273532	0.0174016
Grm7	1135.66	-0.42787	0.117746	-3.63382	0.000279254	0.0175682
C530008M17Rik	290.194	-0.416778	0.115199	-3.61789	0.000297016	0.0184803
Tcerg1l	49.2512	0.86281	0.240151	3.59278	0.000327163	0.0200784
Meg3	6225.63	0.335917	0.0935521	3.5907	0.000329793	0.0200784
Syn2	380.479	0.382779	0.107693	3.55436	0.000378896	0.0227372
Nlgn1	2591.77	-0.410599	0.115578	-3.55256	0.000381497	0.0227372
Csgalnact1	172.526	0.653626	0.184877	3.53547	0.000407046	0.0240073
Prex2	69.5073	-0.911059	0.258721	-3.52139	0.000429293	0.024858
Lrrc4c	1035.34	-0.403882	0.114713	-3.5208	0.000430251	0.024858
Gypa	25.9928	-1.24904	0.355513	-3.51333	0.000442527	0.025309
Gabrg2	89.5004	-0.520902	0.148639	-3.50446	0.000457528	0.0259052
Mfn1	64.6046	-0.610487	0.175585	-3.47687	0.000507295	0.0284386
Rftn1	76.5595	-0.657502	0.18977	-3.46473	0.000530772	0.029463
Zfp385b	526	0.424002	0.122641	3.45726	0.000545696	0.0299974
Fign	35.8608	-0.851366	0.246923	-3.4479	0.00056497	0.0304818
Scarb1	42.9346	-0.72818	0.211204	-3.44775	0.000565276	0.0304818
Prkd1	30.5703	-0.835533	0.242707	-3.44256	0.000576229	0.0307793
Fam19a2	166.264	-0.861796	0.250824	-3.43586	0.000590672	0.0312559
Caln1	293.031	0.63347	0.185813	3.40918	0.00065159	0.0341602
Csrnp3	311.99	0.430786	0.12656	3.40381	0.00066452	0.0345185
Ptprg	662.212	-0.407122	0.119937	-3.39447	0.000687608	0.0350791
B3gat2	25.0524	-0.856695	0.252382	-3.39444	0.000687703	0.0350791
Serpine2	88.896	0.63729	0.188217	3.38593	0.000709385	0.0358619
Gramd1b	84.5997	-0.533154	0.158034	-3.37367	0.000741728	0.0369656
Mecr	74.582	0.586748	0.173968	3.37273	0.000744274	0.0369656
Stmn2	133.47	-0.53339	0.158386	-3.36766	0.000758088	0.0371593
Rab3c	149.194	-0.660412	0.196172	-3.36649	0.0007613	0.0371593
Camk2d	272.431	0.511522	0.152262	3.35949	0.000780865	0.0377885
Syn3	218.712	-0.473873	0.141521	-3.34842	0.000812739	0.0386386
Epb41l4a	68.3734	-0.718072	0.214517	-3.34739	0.000815776	0.0386386
Pigk	247.164	-0.73229	0.218834	-3.34633	0.000818903	0.0386386
Lrrc1	97.3213	-0.644348	0.193658	-3.32724	0.000877109	0.0410429
Lsamp	5544.51	-0.332907	0.10013	-3.32474	0.000885001	0.0410727
Rab27b	108.148	-0.48279	0.145328	-3.32206	0.000893544	0.0411321
Thoc7	74.0143	0.589762	0.177947	3.31426	0.000918867	0.0418889
Acp1	198.633	-0.426048	0.12862	-3.31246	0.000924781	0.0418889
Rasgrf2	81.2607	-0.568155	0.171884	-3.30545	0.000948229	0.0424898
Klhl2	150.31	-0.52471	0.158887	-3.30241	0.000958573	0.0424898
Slco2a1	27.3733	1.29118	0.391049	3.30183	0.00096056	0.0424898
Fxyd6	38.4869	-0.844487	0.25649	-3.29248	0.000993083	0.0434078
Slc12a2	50.466	-0.694543	0.211013	-3.29147	0.000996648	0.0434078
Nxn	96.7786	0.707364	0.215543	3.28177	0.00103158	0.0445865
Dcc	888.438	-0.54521	0.166638	-3.27183	0.00106856	0.0456134
Pid1	134.972	0.53454	0.163415	3.27106	0.00107146	0.0456134
Kif26b	236.819	0.706251	0.217086	3.25332	0.00114067	0.0481975
Sgcd	607.327	0.558961	0.17231	3.24392	0.00117896	0.0494464
Synpr	100.528	0.80465	0.24848	3.2383	0.00120246	0.0500611
Zeb1	177.288	-0.449323	0.139038	-3.23165	0.00123076	0.0505796
Ly6h	829.429	0.413782	0.128065	3.23103	0.00123345	0.0505796
Aff3	72.0985	0.626743	0.194091	3.22912	0.00124171	0.0505796
Dip2b	167.48	0.466764	0.144761	3.22439	0.00126243	0.0510562
Arntl	35.5463	-0.69604	0.216264	-3.21847	0.00128876	0.0517516
Elavl2	156.527	-0.612385	0.190472	-3.21509	0.00130405	0.0519966
Prkca	346.687	0.446297	0.139156	3.20717	0.00134048	0.0530754
Chl1	132.112	-0.538535	0.168806	-3.19026	0.00142143	0.0558899
Fbxl7	60.4328	0.651222	0.20429	3.18773	0.00143394	0.055993
Clstn2	402.682	0.619115	0.194441	3.18408	0.00145213	0.0563146
Rnf150	116.027	-0.527349	0.166703	-3.1634	0.00155937	0.0600624
Ncam2	952.496	-0.319611	0.10117	-3.15914	0.00158238	0.0605366
St6galnac5	239.327	-0.529288	0.16769	-3.15635	0.00159757	0.0607077
Kdm6a	44.1777	-0.748722	0.237411	-3.15369	0.00161221	0.0608557
Dpysl3	42.8708	-0.658048	0.208813	-3.15138	0.00162501	0.0609327
Akt3	215.422	-0.445297	0.1415	-3.14697	0.00164971	0.0614044
Ltbp1	35.8078	1.17405	0.373273	3.14528	0.00165929	0.0614044
Plcb1	298.598	-0.371428	0.118216	-3.14195	0.00167825	0.0615379
Gmcl1	112.227	0.515694	0.16419	3.14084	0.00168463	0.0615379
Nsmaf	49.6317	-0.674421	0.214981	-3.13712	0.00170616	0.0617677
Syt10	53.0949	-0.658243	0.209899	-3.13599	0.00171274	0.0617677
Zfand5	112.393	0.492964	0.157815	3.12367	0.00178608	0.0640049
Ftx	165.635	-0.419231	0.134429	-3.1186	0.00181713	0.0647083
Amy1	62.573	-0.580989	0.186447	-3.11611	0.00183254	0.0648488
Homer1	48.7147	0.667322	0.214391	3.11264	0.00185421	0.0651287
Samd5	62.0547	-0.524811	0.16878	-3.10944	0.00187445	0.0651287
Pard3b	72.9059	-0.543462	0.174783	-3.10936	0.00187495	0.0651287
Ppargc1a	67.5705	-0.753573	0.242661	-3.10545	0.00189987	0.0655918
Cartpt	91.4955	0.769212	0.24806	3.10092	0.00192922	0.0662015
Cntn1	261.076	0.32989	0.106486	3.09798	0.00194843	0.0663627
Mccc2	32.6636	0.794838	0.256679	3.09663	0.00195736	0.0663627
Frmpd4	215.248	-0.535151	0.173649	-3.0818	0.00205754	0.0693441
Rab40b	76.9112	0.689677	0.224222	3.07586	0.00209893	0.0703204
Sorbs1	87.8729	-0.540356	0.176467	-3.06207	0.00219812	0.0732103
Zcchc18	353.611	0.350965	0.114879	3.05509	0.00224995	0.0743226
Pcdh19	46.067	-0.666959	0.218429	-3.05343	0.0022624	0.0743226
Kcnt2	53.6972	-0.56429	0.184873	-3.05231	0.0022709	0.0743226
Ssbp2	135.28	-0.439322	0.144216	-3.04627	0.002317	0.0753958
Gnb4	20.2941	-0.972926	0.321302	-3.02807	0.00246118	0.0790824
Pam	321.677	-0.379776	0.125473	-3.02675	0.00247195	0.0790824
Ntmt1	30.8935	0.7952	0.262977	3.02383	0.00249594	0.0790824
Ntng1	107.22	-0.498515	0.165002	-3.02126	0.00251723	0.0790824
Tacc1	80.7143	0.500608	0.165707	3.02105	0.002519	0.0790824
Rims2	415.066	-0.34267	0.113436	-3.02084	0.00252076	0.0790824
Xpo1	71.6895	-0.569588	0.188608	-3.01996	0.00252807	0.0790824
Katnal2	62.6177	-0.600939	0.199504	-3.01216	0.00259392	0.0806966
Rap1gds1	161.975	0.403249	0.134194	3.00498	0.002656	0.0821617
Glra3	84.1305	0.599525	0.199617	3.00337	0.00267004	0.0821617
Syne2	97.2137	-0.556209	0.185564	-2.99739	0.00272301	0.0824193
Thsd7a	71.1503	-0.549928	0.183489	-2.99706	0.00272599	0.0824193
Lamp5	27.2886	0.984538	0.32877	2.99461	0.00274795	0.0824193
Rerg	34.3258	0.831465	0.277655	2.9946	0.00274803	0.0824193
A630012P03Rik	24.0161	-0.957844	0.319894	-2.99425	0.00275119	0.0824193
Slit2	158.123	-0.536163	0.180811	-2.96531	0.00302375	0.0901077
Pard3	299.843	0.497005	0.168134	2.95601	0.00311651	0.092152
Nrxn1	2331.49	-0.329064	0.111352	-2.95518	0.0031249	0.092152
Gtdc1	63.2618	-0.618011	0.209355	-2.95197	0.00315755	0.0926324
Gabra3	103.652	-0.501779	0.170143	-2.94916	0.00318637	0.0929961
Cpq	25.8935	-0.788882	0.267736	-2.94649	0.00321399	0.0930272
Tle4	76.0808	-0.63944	0.217062	-2.94589	0.0032203	0.0930272
Olfm2	48.0945	-0.715854	0.243272	-2.94261	0.00325459	0.0935406
Negr1	2135.15	-0.294324	0.100568	-2.92662	0.00342669	0.0973876
Kcnn2	121.869	0.44409	0.151799	2.92551	0.00343891	0.0973876
Pcdh9	2467.95	-0.288569	0.0986806	-2.92428	0.00345258	0.0973876
Ptprd	1631.66	-0.266134	0.0910216	-2.92386	0.00345724	0.0973876
Ldlrad3	21.2809	0.92711	0.317486	2.92016	0.00349848	0.0976801
Pcdh17	295.508	-0.505208	0.173026	-2.91984	0.00350213	0.0976801
Ano4	134.36	0.423589	0.145151	2.91826	0.00351985	0.0976931
Mkx	22.1336	-0.909541	0.312082	-2.91443	0.00356334	0.0984178
Bend7	44.7613	-0.691646	0.238442	-2.90068	0.00372349	0.102342
Il1rapl1	1716.71	-0.297067	0.102549	-2.89684	0.00376945	0.102618
Mcc	56.9383	-0.6382	0.220419	-2.89539	0.00378688	0.102618
Cd47	78.7541	-0.517484	0.178793	-2.89432	0.0037998	0.102618
Sncaip	82.8254	-0.528174	0.182519	-2.89381	0.00380603	0.102618
Trpm3	177.621	-0.582114	0.201376	-2.89069	0.00384397	0.10315
Ptchd1	44.2354	0.887516	0.307537	2.88588	0.00390319	0.104245
Map3k15	23.4607	0.979693	0.340415	2.87794	0.00400287	0.106405
Hspa5	68.6805	-0.659194	0.229326	-2.87448	0.00404693	0.107074
Kcnd2	1340.34	-0.398836	0.139014	-2.86904	0.00411724	0.108284
Timp3	65.3022	-0.831802	0.29003	-2.86799	0.00413091	0.108284
Tead1	129.846	-0.5002	0.174862	-2.86054	0.00422916	0.110348
Erc2	798.791	-0.319404	0.111766	-2.85781	0.00426581	0.110794
Tmed5	36.2747	-0.631481	0.221304	-2.85345	0.00432468	0.11181
Ulk4	90.8866	-0.46008	0.161653	-2.8461	0.00442577	0.113903
Uqcrc1	28.7825	0.758267	0.268708	2.82189	0.00477409	0.122312
Asic2	929.003	0.344285	0.12258	2.80865	0.00497496	0.126884
Atg3	41.3636	0.661891	0.235876	2.8061	0.00501453	0.12732
Dnajc15	38.6973	0.785302	0.280343	2.80122	0.00509103	0.128685
Galnt7	81.2796	-0.567876	0.203396	-2.79197	0.0052389	0.131834
Pdia6	48.4991	-0.602733	0.216228	-2.78749	0.00531188	0.132383
Cers4	88.5713	-0.533673	0.191537	-2.78627	0.0053319	0.132383
Rnf217	53.0694	-0.496509	0.17824	-2.78563	0.00534244	0.132383
Crebzf	131.241	0.445598	0.160004	2.78491	0.00535422	0.132383
Fam13c	62.8512	0.597682	0.214971	2.78029	0.00543111	0.1337
2210414B05Rik	21.2569	-0.92938	0.334824	-2.77573	0.00550783	0.134923
Sorbs2	422.823	0.600546	0.216451	2.77451	0.00552845	0.134923
Srsf7	197.985	0.652877	0.23558	2.77136	0.00558231	0.13512
Ttc19	178.673	0.36715	0.132485	2.77124	0.00558424	0.13512
Ralyl	145.268	-0.408387	0.14837	-2.7525	0.00591419	0.142364
Oprm1	206.276	-0.436872	0.158781	-2.75141	0.00593394	0.142364
Specc1	83.9971	0.50028	0.18205	2.74803	0.00599539	0.143091
Cdk17	91.7202	0.417244	0.151892	2.74697	0.00601479	0.143091
Kcnq3	526.835	-0.375741	0.136896	-2.74473	0.00605607	0.143471
9330182L06Rik	84.9161	0.558998	0.203858	2.74209	0.00610498	0.144027
Dlat	41.596	0.69013	0.251975	2.73888	0.00616483	0.144328
Prkdc	41.6168	0.629241	0.229761	2.73867	0.00616874	0.144328
Shisa3	26.8696	-1.00607	0.367563	-2.73715	0.00619746	0.144403
Ubl3	40.6647	0.60335	0.22061	2.73492	0.00623954	0.144788
Thrb	142.065	0.550656	0.20145	2.73347	0.00626713	0.144835
Greb1	195.784	0.624853	0.229078	2.72768	0.00637813	0.145873
Csmd3	663.127	-0.272528	0.0999168	-2.72755	0.00638063	0.145873
Phka2	25.7711	0.775894	0.284512	2.7271	0.00638934	0.145873
Celf4	443.918	-0.267915	0.0984272	-2.72196	0.00648955	0.147566
Nr3c1	49.4759	-0.511565	0.188324	-2.7164	0.00659952	0.149466
Frmd4b	48.8749	0.631914	0.232801	2.7144	0.00663969	0.149777
Dnm3	381.008	-0.327813	0.120929	-2.71079	0.00671226	0.150813
Hipk2	114.166	0.413282	0.152591	2.70843	0.00676032	0.151292
Ptprn	173.342	-0.583171	0.216255	-2.69668	0.00700351	0.156006
Syt9	31.5713	-0.718781	0.266649	-2.69561	0.00702605	0.156006
Nr2f2	157.321	0.488478	0.181707	2.68827	0.00718223	0.158851
Ttc28	195.294	-0.342316	0.127829	-2.67791	0.00740827	0.163212
Ociad2	20.3732	0.814318	0.305295	2.66732	0.00764598	0.167797
Snta1	33.922	0.736585	0.276604	2.66296	0.00774573	0.16861
Slc35f4	320.647	0.44827	0.16835	2.66273	0.00775106	0.16861
Kif16b	46.7797	-0.538923	0.202466	-2.6618	0.0077724	0.16861
Cbx7	29.2676	-0.63013	0.237698	-2.65098	0.00802597	0.173447
Sdk1	652.129	0.486962	0.183859	2.64856	0.00808352	0.174026
Dap3	23.5397	0.816407	0.308534	2.64608	0.00814299	0.174642
Rpn1	24.6175	-0.694511	0.262712	-2.64362	0.00820253	0.17493
Pdlim7	76.7291	0.505876	0.191404	2.64297	0.00821819	0.17493
Trpc4	79.2081	0.605878	0.229412	2.641	0.00826609	0.175291
Syt13	33.5947	-0.720706	0.273238	-2.63765	0.00834838	0.176375
Sntb1	45.8541	0.570119	0.216939	2.62802	0.00858835	0.18077
Pcsk5	45.2845	0.723098	0.275819	2.62164	0.00875089	0.183068
Uba6	35.8643	-0.596686	0.227639	-2.6212	0.00876217	0.183068
Nrg3	2412.86	-0.322602	0.123137	-2.61986	0.00879655	0.18311
Pdzrn4	467.292	0.905305	0.346471	2.61293	0.00897687	0.18618
Bbs9	106.7	-0.440722	0.169003	-2.60777	0.00911328	0.188173
Nhs	117.95	-0.436281	0.167363	-2.60679	0.00913945	0.188173
Samd12	320.921	-0.286729	0.110138	-2.60336	0.0092314	0.188732
Syt16	103.924	0.407279	0.156448	2.60329	0.00923329	0.188732
Grik1	575.558	0.323451	0.124327	2.60162	0.00927833	0.188971
Ift74	48.3947	-0.486029	0.186969	-2.59952	0.00933555	0.189455
Tasp1	113.138	-0.395348	0.152254	-2.59664	0.00941419	0.189812
Ankrd44	29.6789	-0.72698	0.279994	-2.59642	0.0094202	0.189812
Slit3	113.699	0.680022	0.26268	2.58878	0.00963157	0.193383
Smyd5	22.3114	0.825243	0.31975	2.5809	0.00985421	0.197154
Dock9	107.646	-0.368937	0.143045	-2.57917	0.00990394	0.197337
Col25a1	280.668	0.353829	0.137241	2.57815	0.00993309	0.197337
Bbx	52.5322	-0.459049	0.17822	-2.57574	0.0100027	0.198025
Plxna2	88.0969	0.656949	0.255311	2.57313	0.0100782	0.198391
Hlf	25.4109	0.761202	0.295878	2.57269	0.0100912	0.198391
Pnkp	30.564	0.717789	0.279341	2.56958	0.0101821	0.19948
Shroom2	22.7168	0.816557	0.317925	2.56839	0.0102171	0.19948
Tmtc1	76.5744	-0.426968	0.167103	-2.55512	0.0106151	0.206539
Zfp1	52.2155	0.497917	0.195171	2.55118	0.0107359	0.208173
Fam214a	105.448	0.460023	0.180412	2.54984	0.0107772	0.20826
Sh3kbp1	111.209	0.396096	0.155633	2.54506	0.0109259	0.210416
Gpcpd1	80.8169	0.467741	0.18412	2.54041	0.0110724	0.212515
Nol10	34.6416	0.608235	0.239636	2.53816	0.0111436	0.212623
Pnrc1	47.1851	0.579687	0.228466	2.5373	0.0111712	0.212623
Plppr4	59.8021	-0.491229	0.19365	-2.53669	0.0111907	0.212623
Ccdc171	21.6418	-0.815729	0.3223	-2.53096	0.0113751	0.214948
Ikzf2	92.6021	0.425685	0.168219	2.53053	0.011389	0.214948
Cfap97	28.1221	-0.743351	0.294251	-2.52625	0.0115289	0.216816
Neto1	85.0874	-0.43605	0.172682	-2.52516	0.0115645	0.216816
Ccdc59	21.8969	0.749742	0.297566	2.51958	0.0117495	0.219556
Mthfs	50.8343	-0.482769	0.191825	-2.51671	0.0118455	0.220622
Larp1b	53.1146	0.488334	0.194882	2.5058	0.0122176	0.226807
Arhgef11	124.181	-0.35006	0.139842	-2.50324	0.012306	0.227702
Dph7	29.4618	0.662695	0.264917	2.50152	0.0123663	0.228071
Lrfn5	926.231	-0.403183	0.161514	-2.49628	0.0125504	0.230715
Nckap1	126.559	0.334242	0.134002	2.4943	0.0126205	0.231253
Emb	23.2047	0.712125	0.285637	2.49311	0.0126629	0.231282
Tmod1	63.3484	0.48896	0.19631	2.49075	0.0127473	0.232075
Hs3st5	68.7474	0.581445	0.233583	2.48924	0.0128015	0.232315
Slf1	56.3777	-0.448049	0.180199	-2.48641	0.0129041	0.233428
Cpe	141.705	-0.311262	0.125274	-2.48466	0.0129676	0.23383
Trmt1	38.3815	0.579512	0.23341	2.48281	0.0130351	0.234301
Mdh2	38.3632	0.624653	0.252116	2.47764	0.0132254	0.235515
Dlg5	33.8175	-0.639922	0.258291	-2.47753	0.0132296	0.235515
Arid1b	167.736	0.424279	0.171261	2.47738	0.0132351	0.235515
Kcnc2	252.41	-0.477544	0.192833	-2.47647	0.013269	0.235515
Iqgap2	42.79	0.559381	0.226108	2.47396	0.0133626	0.236434
Mmp16	272.732	-0.462958	0.187624	-2.46748	0.0136069	0.239498
Osbpl8	105.652	0.408605	0.16562	2.46712	0.0136203	0.239498
Nrp2	139.158	0.574667	0.233085	2.46548	0.013683	0.239854
Cntnap4	143.519	-0.425148	0.172619	-2.46293	0.0137806	0.240646
Olfm3	237.333	-0.3149	0.12795	-2.46112	0.0138506	0.240646
Nav3	505.222	-0.246943	0.10035	-2.46083	0.0138618	0.240646
Smyd3	289.286	-0.293264	0.11924	-2.45944	0.0139155	0.240646
Prr12	21.0381	-0.656005	0.266908	-2.45779	0.0139793	0.240646
Gng3	58.125	0.463398	0.18855	2.4577	0.0139831	0.240646
Nkain3	550.675	0.248797	0.101408	2.45343	0.0141501	0.242781
Loxl2	32.0352	-0.87266	0.356839	-2.44553	0.0144641	0.24656
Plcl1	161.837	-0.615004	0.25153	-2.44505	0.0144833	0.24656
Il1rap	172.69	0.418907	0.17136	2.44461	0.014501	0.24656
Rnf165	56.6295	-0.462534	0.189543	-2.44025	0.014677	0.248805
Cers6	291.033	-0.280641	0.115126	-2.43768	0.0147819	0.249836
Nxph1	31.2097	-0.792695	0.325475	-2.4355	0.014871	0.250348
Ring1	50.305	-0.581166	0.238788	-2.43382	0.0149406	0.250348
2010300C02Rik	28.1078	0.650916	0.267458	2.43371	0.0149448	0.250348
4732471J01Rik	95.2773	0.408314	0.167883	2.43214	0.01501	0.25038
Shisa6	41.0892	-0.632488	0.260119	-2.43153	0.0150352	0.25038
Fstl4	234.272	-0.529632	0.217957	-2.42999	0.0150994	0.250713
Lrrn2	64.8995	-0.537959	0.221541	-2.42826	0.0151716	0.251174
Zfp710	29.5855	-0.641376	0.264343	-2.42631	0.0152534	0.251792
Psd2	30.3604	-0.680717	0.281046	-2.42209	0.0154317	0.253486
Mei4	41.8923	-0.550824	0.22745	-2.42173	0.0154467	0.253486
Kmt2c	138.689	-0.321884	0.132999	-2.4202	0.0155121	0.253486
Tmcc3	419.216	0.425547	0.175871	2.41966	0.0155351	0.253486
Scd2	39.5664	-0.609665	0.252418	-2.4153	0.0157222	0.255802
Nrcam	162.994	-0.364916	0.151256	-2.41258	0.0158402	0.256787
Scg2	175.637	-0.435934	0.18075	-2.41181	0.0158734	0.256787
Cd200	58.4174	-0.520658	0.216122	-2.40909	0.0159924	0.257975
Ubl5	27.4828	-0.896129	0.373196	-2.40123	0.0163401	0.262833
Cdh8	127.094	-0.429551	0.179392	-2.39448	0.0166439	0.266963
Npas3	165.045	0.353325	0.147651	2.39298	0.0167124	0.267303
Eml5	165.968	-0.294364	0.123104	-2.39118	0.0167945	0.267861
Glrb	110.987	0.376434	0.157709	2.38689	0.0169913	0.270239
Crim1	215.543	0.350428	0.146933	2.38495	0.0170814	0.270386
Rcl1	22.1098	0.763993	0.320382	2.38463	0.0170961	0.270386
Pcca	100.219	0.37319	0.156633	2.38258	0.0171917	0.271141
Aatf	51.7647	0.478069	0.200819	2.3806	0.0172847	0.27185
Nxpe3	25.7657	0.628371	0.264186	2.37852	0.0173822	0.272116
Nrgn	20.4901	0.943621	0.396781	2.37819	0.0173977	0.272116
Pappa	42.0446	1.97464	0.83159	2.37454	0.017571	0.274068
Synpo2	22.5586	1.12179	0.472858	2.37236	0.0176748	0.274548
H2afy	35.9363	-0.570502	0.240529	-2.37186	0.0176987	0.274548
Taf15	105.891	0.361987	0.152781	2.36932	0.0178207	0.275128
Kctd4	30.3155	-0.6113	0.258039	-2.36902	0.0178351	0.275128
Morn2	73.3214	0.574165	0.242551	2.36719	0.0179237	0.275128
Fhl1	41.1636	-0.486749	0.205635	-2.36705	0.0179305	0.275128
Bcl6	23.8403	0.913352	0.387404	2.35762	0.0183923	0.281452
Actr2	76.0431	0.38877	0.165189	2.35348	0.0185986	0.28369
Psmb2	66.5362	0.445295	0.189342	2.3518	0.018683	0.28369
Dock11	31.8621	-0.662692	0.28191	-2.35072	0.018737	0.28369
Brip1os	77.6517	-0.6602	0.280992	-2.34953	0.018797	0.28369
Fgf1	26.8239	-0.652705	0.277806	-2.3495	0.0187985	0.28369
Frmd3	94.64	-0.414389	0.176434	-2.3487	0.0188392	0.28369
Adam12	49.5047	0.757772	0.323894	2.33957	0.0193061	0.289942
Cpne8	82.1298	0.468216	0.200278	2.33784	0.0193958	0.289942
Ccdc148	129.414	-0.337952	0.144622	-2.3368	0.0194495	0.289942
Ndn	58.9369	-0.691763	0.296053	-2.33661	0.0194592	0.289942
Ccser1	808.315	-0.283002	0.121169	-2.33561	0.0195116	0.28996
Plaa	53.6925	0.444132	0.190334	2.33344	0.019625	0.290881
Cdc27	57.6184	-0.404599	0.173767	-2.3284	0.0198911	0.294055
Idnk	23.4237	0.674191	0.289909	2.32553	0.0200439	0.295542
Slc16a2	57.9781	-0.411083	0.176854	-2.32442	0.0201033	0.295648
Enah	651.65	0.488576	0.210477	2.32128	0.0202719	0.297356
Snhg11	6203.88	0.286989	0.123731	2.31945	0.0203704	0.298029
Srebf2	47.9108	-0.473077	0.20413	-2.31753	0.0204749	0.298161
Cntnap5a	416.797	-0.331722	0.143147	-2.31735	0.0204847	0.298161
Cry2	25.5921	0.628627	0.2719	2.31198	0.0207787	0.301533
Tcf4	440.326	-0.32806	0.141945	-2.31118	0.0208229	0.301533
Pde4b	391.539	0.371581	0.160863	2.30991	0.0208929	0.301774
Pde11a	23.8571	-0.733526	0.317965	-2.30694	0.0210583	0.302762
Apba2	120.881	0.425824	0.184706	2.30542	0.0211432	0.302762
Grina	56.9175	-0.540499	0.234503	-2.30487	0.0211737	0.302762
Nsf	206.972	0.320717	0.139149	2.30485	0.0211752	0.302762
Grm1	84.5951	-0.510019	0.221746	-2.30002	0.0214473	0.305808
Hectd2	34.4891	-0.562972	0.244861	-2.29915	0.0214962	0.305808
Abi2	121.685	0.318386	0.138805	2.29377	0.0218039	0.306599
Ptp4a1	30.8312	0.607035	0.264666	2.29359	0.0218139	0.306599
Ahsa2	27.8492	-0.543041	0.236767	-2.29357	0.021815	0.306599
Armc2	31.6206	-0.566703	0.247122	-2.29321	0.0218356	0.306599
Thsd4	46.9412	-0.50601	0.220724	-2.2925	0.021877	0.306599
Tmem132d	261.93	-0.303587	0.132499	-2.29124	0.0219493	0.306599
Slc10a7	41.858	0.544745	0.237793	2.29084	0.0219726	0.306599
Rit2	301.88	-0.34793	0.151926	-2.29013	0.0220138	0.306599
Dscaml1	97.2553	-0.852301	0.372234	-2.28969	0.0220392	0.306599
Kmt2a	164.303	-0.344668	0.150995	-2.28265	0.022451	0.311563
Dtna	165.918	-0.3439	0.150891	-2.27913	0.0226594	0.313686
Wdr95	28.7144	0.733952	0.322574	2.2753	0.0228879	0.315906
Rassf8	213.393	0.415532	0.182785	2.27333	0.0230061	0.315906
Gpatch1	47.5069	0.464088	0.204186	2.27287	0.0230343	0.315906
Rgs11	20.025	-0.669582	0.294617	-2.27272	0.023043	0.315906
Tmem243	111.008	-0.465427	0.204967	-2.27074	0.0231627	0.316291
Ndufa10	52.8806	0.489386	0.215619	2.26968	0.0232269	0.316291
Sdha	55.2937	0.433359	0.191059	2.2682	0.0233173	0.316291
Scaf1	24.2993	0.704712	0.310703	2.26812	0.0233216	0.316291
Rbm4b	145.6	0.344449	0.151918	2.26733	0.0233701	0.316291
Cacng4	48.0297	-0.59134	0.260877	-2.26674	0.0234062	0.316291
Fus	304.62	0.373836	0.165099	2.26431	0.0235548	0.317542
Eif3h	29.5117	0.60191	0.266162	2.26144	0.0237318	0.318632
Ptpre	47.8632	-0.439986	0.194607	-2.26089	0.023766	0.318632
Zfp618	53.7734	0.465122	0.205782	2.26027	0.0238045	0.318632
Mblac2	86.9286	0.343879	0.152254	2.25859	0.0239089	0.319274
Prdm10	48.4356	0.473867	0.209981	2.25671	0.024026	0.320084
Ttc17	93.5579	0.339006	0.150473	2.25294	0.0242628	0.322479
Zswim3	20.4151	0.696417	0.3093	2.25159	0.0243481	0.322807
Gm3764	46.7426	0.467798	0.207841	2.25075	0.0244015	0.322807
Serinc1	85.8644	-0.466769	0.207608	-2.24832	0.0245559	0.324093
Gria3	454.133	0.293949	0.130848	2.2465	0.0246722	0.324166
Dock2	39.1285	-0.571958	0.254607	-2.24644	0.024676	0.324166
Matk	53.4782	0.436671	0.195493	2.23369	0.0255033	0.333856
P3h2	24.7439	-0.648958	0.290587	-2.23326	0.0255316	0.333856
Kdm7a	71.2463	0.388383	0.174129	2.23043	0.0257187	0.335132
Zdhhc8	44.7308	0.530684	0.238001	2.22975	0.0257639	0.335132
Syncrip	32.1787	0.540079	0.242285	2.22911	0.0258067	0.335132
Epb41l1	113.763	-0.450984	0.202401	-2.22817	0.025869	0.335172
Trpc3	62.9591	0.53875	0.241893	2.22723	0.0259321	0.33519
Ypel2	63.9589	0.511118	0.229574	2.22638	0.0259887	0.33519
Vps37d	36.0593	0.546789	0.245751	2.22498	0.0260829	0.33564
Gm10684	52.3549	-0.496396	0.223375	-2.22225	0.0262661	0.337032
Slk	45.8542	0.486843	0.219246	2.22054	0.0263824	0.337032
Rnf138	70.1199	0.381857	0.171968	2.22051	0.0263841	0.337032
Sugp1	49.114	0.461922	0.208088	2.21985	0.0264292	0.337032
Pdzd4	215.464	0.278914	0.125979	2.21397	0.0268307	0.340583
Zfp60	21.1697	-0.606142	0.273827	-2.2136	0.0268566	0.340583
Klf9	31.3905	0.572077	0.258491	2.21314	0.0268881	0.340583
Spns1	23.3926	0.61965	0.280438	2.20958	0.0271342	0.34233
Dennd6a	76.6745	-0.351053	0.158891	-2.2094	0.027147	0.34233
Rgs7	449.557	-0.254206	0.115135	-2.20789	0.0272517	0.342888
Rpl29	22.2338	0.686108	0.31129	2.20408	0.0275188	0.34548
Cs	42.6537	0.474143	0.215227	2.20299	0.0275953	0.345674
Fbxl12os	32.3037	-0.557581	0.253265	-2.20157	0.0276959	0.346168
Adgrl1	60.5414	-0.501019	0.227808	-2.19931	0.0278559	0.347395
Cgref1	20.1104	0.692183	0.31485	2.19845	0.0279168	0.347395
Gabpb2	26.3996	0.617729	0.281213	2.19666	0.0280446	0.348221
Canx	92.5537	-0.375955	0.171291	-2.19483	0.0281755	0.348454
Cadm1	510.086	-0.29035	0.132358	-2.19367	0.0282594	0.348454
Rhbdl3	62.8156	0.495062	0.225719	2.19327	0.028288	0.348454
Prkce	479.237	0.440246	0.200755	2.19295	0.028311	0.348454
Ctnna2	4502.52	0.330858	0.150931	2.19212	0.0283711	0.348454
Rnls	24.6021	-0.590346	0.269502	-2.19051	0.0284874	0.348863
Sdc2	62.2239	-0.404767	0.184829	-2.18995	0.0285276	0.348863
Got2	43.1041	0.514955	0.235288	2.18862	0.0286246	0.349294
Zfp280c	72.2951	0.423337	0.19379	2.18451	0.0289248	0.349977
Gnaq	239.589	-0.230967	0.105775	-2.18357	0.028994	0.349977
Trpc7	71.844	-0.436175	0.199774	-2.18334	0.0290106	0.349977
Pign	48.8843	-0.424566	0.194467	-2.18322	0.0290192	0.349977
Tnik	383.827	-0.226059	0.103601	-2.18201	0.0291086	0.349977
Nrsn1	92.0128	0.41256	0.189074	2.182	0.0291097	0.349977
Taf11	23.9522	0.629928	0.2887	2.18195	0.0291132	0.349977
Gm1604b	26.6697	-0.575795	0.264022	-2.18086	0.0291938	0.350202
Isca2	39.929	0.482819	0.221567	2.17911	0.0293236	0.351015
Numa1	45.4088	-0.480775	0.22079	-2.17752	0.0294415	0.351393
Clu	21.5024	-0.582072	0.267451	-2.17637	0.0295273	0.351393
Hs2st1	157.731	0.447987	0.205859	2.17619	0.0295414	0.351393
Rgs20	78.871	-0.383785	0.176426	-2.17533	0.0296053	0.351415
Celf6	52.3299	-0.401207	0.184542	-2.17406	0.0297003	0.351805
Cep250	34.319	-0.487149	0.224397	-2.17092	0.029937	0.353869
Cdh12	195.628	0.405278	0.186763	2.17001	0.0300059	0.353944
Esr2	281.774	-0.227001	0.104787	-2.1663	0.0302884	0.356053
Cnst	29.1513	-0.576583	0.266196	-2.16601	0.0303104	0.356053
Timm23	39.0575	0.512677	0.237045	2.16278	0.030558	0.358218
Mtch2	54.7861	0.435978	0.202168	2.15651	0.0310438	0.362782
Cpsf3	25.9942	0.572576	0.26556	2.15611	0.0310754	0.362782
Erc1	190.146	-0.263212	0.122212	-2.15374	0.0312608	0.364195
Commd3	21.4268	0.728047	0.338405	2.15141	0.0314438	0.365574
Gpc5	171.297	0.731184	0.340016	2.15044	0.0315205	0.365715
Tnpo1	110.657	0.319092	0.148594	2.14741	0.0317606	0.367361
Telo2	26.5476	0.566328	0.263775	2.14701	0.0317921	0.367361
Snhg12	27.0607	0.611347	0.285044	2.14475	0.0319732	0.368701
Myl12b	49.2428	0.455885	0.212752	2.1428	0.0321296	0.369751
Nudt5	63.7446	-0.620948	0.29023	-2.13951	0.0323948	0.372047
Oxr1	683.86	-0.37053	0.173335	-2.13765	0.0325453	0.373019
St3gal4	50.2946	-0.470191	0.220114	-2.13612	0.0326692	0.373683
Filip1l	36.0249	-0.653382	0.306165	-2.13408	0.0328361	0.374835
Lgr5	25.4871	0.67402	0.316793	2.12764	0.0333671	0.38013
Hmgcs1	22.5287	-0.591723	0.278298	-2.12622	0.0334848	0.380405
Tox3	23.8408	-0.734631	0.34559	-2.12573	0.0335257	0.380405
Dpysl5	78.2694	-0.48918	0.230333	-2.12379	0.0336874	0.380554
Srpk2	214.322	0.254438	0.119848	2.123	0.0337535	0.380554
9530059O14Rik	52.1156	0.547821	0.25809	2.1226	0.0337878	0.380554
Dock10	283.164	-0.316095	0.148936	-2.12236	0.0338076	0.380554
Nt5dc1	41.4669	-0.492334	0.232285	-2.11953	0.0340459	0.382476
Zmat2	23.9241	-0.641019	0.302623	-2.11821	0.0341571	0.382966
Nova1	156.797	0.281212	0.132962	2.11498	0.0344312	0.385276
Rchy1	72.6243	0.393397	0.18622	2.11254	0.0346401	0.386849
Galntl6	2684.89	0.255381	0.12098	2.11094	0.0347774	0.387618
Ptchd4	138.471	0.500426	0.237549	2.10662	0.0351505	0.389992
Pdhb	35.9763	0.528466	0.250876	2.10648	0.0351624	0.389992
Zfp239	24.5529	0.594763	0.282416	2.10598	0.0352063	0.389992
Serpini1	33.9889	-0.602338	0.286278	-2.10403	0.0353756	0.389992
Cux2	38.747	-0.468515	0.222687	-2.10392	0.0353855	0.389992
U2af1	54.5059	0.476393	0.226454	2.10371	0.0354037	0.389992
Rtn1	469.63	-0.279856	0.13314	-2.10196	0.0355568	0.390918
Zfp563	20.0216	-0.590126	0.281013	-2.09999	0.0357295	0.391593
Peg3	268.962	-0.430509	0.205035	-2.09969	0.0357566	0.391593
Cpne4	253.963	0.280166	0.133571	2.0975	0.0359495	0.392946
Trub2	28.4547	0.616033	0.293929	2.09585	0.0360952	0.393778
Fam173a	54.5957	0.397312	0.189877	2.09246	0.0363969	0.396307
Prpf3	22.0411	0.622901	0.298017	2.09015	0.0366041	0.397797
Ubap1l	24.3247	-0.547744	0.26252	-2.08648	0.0369351	0.400626
Nipa1	60.4631	0.392251	0.188112	2.08519	0.0370518	0.401123
Cblb	37.0898	-0.480986	0.230931	-2.08281	0.0372684	0.401704
Borcs8	47.8954	0.514415	0.247149	2.0814	0.0373974	0.401704
Sh3d19	44.744	0.508458	0.244354	2.08082	0.0374501	0.401704
Clk2	35.5262	0.489722	0.235354	2.08079	0.0374529	0.401704
Vps72	21.9044	0.636813	0.306055	2.08071	0.0374602	0.401704
Eif4b	37.8521	0.498744	0.239816	2.07969	0.0375538	0.401947
Baiap2	65.0346	0.360598	0.173475	2.07867	0.0376477	0.402191
Zfp788	26.1901	0.556298	0.268106	2.07491	0.0379944	0.404671
Ccdc50	38.3173	-0.426281	0.205483	-2.07454	0.0380294	0.404671
Kif24	22.5301	-0.541957	0.26133	-2.07384	0.0380942	0.404671
Ano6	73.0872	-0.38869	0.187685	-2.07097	0.0383618	0.405669
Ccdc138	20.108	0.663175	0.320394	2.06987	0.0384642	0.405669
Tom1l1	21.5103	0.710515	0.343357	2.06932	0.0385162	0.405669
Ptprz1	98.0044	-0.362129	0.175145	-2.0676	0.0386776	0.405669
Mipep	27.2021	-0.551519	0.266882	-2.06653	0.0387788	0.405669
Ogt	290.616	0.295131	0.142816	2.06651	0.03878	0.405669
Cacna1c	423.055	0.29456	0.14255	2.06636	0.0387943	0.405669
Slc8a1	745.797	-0.343734	0.166348	-2.06635	0.038795	0.405669
Adarb2	37.3602	0.55397	0.2682	2.06551	0.0388746	0.405669
Cacna1b	240.201	-0.257822	0.124842	-2.06519	0.0389047	0.405669
Grin1	223.983	0.24258	0.117563	2.0634	0.039075	0.406696
Mgat5b	26.1547	0.701047	0.340058	2.06155	0.0392507	0.407021
Acap2	103.733	0.316739	0.153674	2.06111	0.0392929	0.407021
Chsy3	143.463	-0.491084	0.238313	-2.06067	0.0393348	0.407021
Akap6	572.025	-0.191011	0.0927216	-2.06005	0.0393938	0.407021
Ppm1e	154.695	0.307394	0.149282	2.05915	0.0394801	0.40717
Sf3b3	67.2727	0.3499	0.170347	2.05404	0.0399715	0.411489
Smc5	60.0237	-0.413273	0.201615	-2.04981	0.0403827	0.414427
Flrt3	72.3476	-0.42823	0.208993	-2.04901	0.0404608	0.414427
Gnao1	175.913	-0.330472	0.161435	-2.04709	0.0406488	0.414427
Ubp1	55.3577	-0.458173	0.223918	-2.04617	0.04074	0.414427
Rpl7	20.9937	0.804993	0.393581	2.04531	0.0408246	0.414427
Blcap	51.7496	-0.435228	0.212875	-2.04452	0.0409019	0.414427
Ubr2	60.1214	-0.372979	0.182517	-2.04352	0.0410007	0.414427
Ecsit	27.9482	0.563963	0.276022	2.04318	0.0410349	0.414427
Osbpl9	231.97	0.275599	0.134901	2.04297	0.0410554	0.414427
Csmd1	2452.64	-0.25178	0.123259	-2.04269	0.0410828	0.414427
Pitpnc1	121.234	-0.333844	0.163484	-2.04206	0.0411458	0.414427
B230219D22Rik	26.5574	0.588671	0.288278	2.04202	0.0411492	0.414427
Resp18	115.706	-0.454107	0.222471	-2.04119	0.0412316	0.414427
Atp2b4	62.6084	-0.38652	0.189406	-2.04069	0.0412816	0.414427
Ift81	60.095	-0.370808	0.181859	-2.03898	0.0414516	0.415397
Atp11c	38.5619	-0.594209	0.291779	-2.0365	0.0416998	0.41701
Dlgap3	25.7097	-0.554105	0.272168	-2.0359	0.0417609	0.41701
Pdcd4	112.157	0.286914	0.141047	2.03417	0.0419348	0.41701
Ocrl	132.216	0.320541	0.157694	2.03267	0.0420855	0.41701
Ccdc34	30.674	-0.477839	0.235154	-2.03202	0.0421512	0.41701
Trim3	43.9755	0.419696	0.206544	2.03199	0.0421545	0.41701
Ttll4	25.9653	-0.508946	0.250496	-2.03175	0.042179	0.41701
Acsl3	34.4622	-0.488201	0.240334	-2.03135	0.04222	0.41701
Rps10	22.904	-0.585716	0.288416	-2.0308	0.0422755	0.41701
Ppp1r1a	25.2142	0.753533	0.371246	2.02974	0.042383	0.417344
Snrnp40	35.5208	0.493854	0.243716	2.02635	0.042729	0.42002
Lamp1	51.7085	0.414806	0.204824	2.02518	0.0428485	0.420302
Vipas39	30.1117	0.502171	0.248032	2.02462	0.0429061	0.420302
Sft2d1	45.4412	-0.417031	0.206796	-2.01663	0.0437344	0.427676
Map1s	24.5265	0.551399	0.273909	2.01308	0.0441067	0.430573
Sox6	273.357	-0.390512	0.194105	-2.01185	0.0442354	0.431086
Gtf2f2	35.4775	-0.467562	0.232557	-2.01053	0.0443755	0.4311
Rgs17	200.955	-0.266578	0.132782	-2.00764	0.0446813	0.4311
Zfyve9	153.199	0.264219	0.131663	2.00678	0.0447732	0.4311
Supt3	110.385	-0.367919	0.183372	-2.00641	0.0448125	0.4311
Rps6ka5	100.293	-0.394134	0.196453	-2.00625	0.0448296	0.4311
Abhd17b	68.7034	0.329867	0.164424	2.00619	0.0448358	0.4311
Cwc15	22.2156	0.699104	0.348545	2.00578	0.0448799	0.4311
Atxn7l1	103.569	-0.298962	0.14913	-2.00471	0.0449943	0.4311
Kcnip4	4788.31	-0.180979	0.0902777	-2.0047	0.0449956	0.4311
Zfp462	153.759	0.339468	0.169339	2.00467	0.0449982	0.4311
Cdh10	90.4863	0.471628	0.235401	2.0035	0.0451232	0.431567
Dgkd	90.463	0.314352	0.157279	1.99869	0.0456419	0.435311
Thsd7b	99.4658	-0.447749	0.224069	-1.99827	0.0456876	0.435311
Ptprt	1088.48	-0.169436	0.0848141	-1.99774	0.0457454	0.435311
Sorcs3	170.117	0.390287	0.19555	1.99584	0.0459516	0.435818
Xrcc5	29.0754	0.538566	0.269846	1.99583	0.0459526	0.435818
Rec114	23.8733	-0.559307	0.280723	-1.99238	0.0463294	0.438657
Dlx1as	40.4146	-0.588628	0.29567	-1.99083	0.0464996	0.439534
Greb1l	200.67	-0.463536	0.233347	-1.98647	0.0469814	0.443348
Gm1604a	63.3991	-0.387346	0.195348	-1.98285	0.0473842	0.446405
Rps29	21.5261	-0.543055	0.274201	-1.9805	0.0476476	0.447165
Plekha5	183.839	0.239831	0.121103	1.98039	0.0476602	0.447165
Pbdc1	21.6486	-0.526825	0.266125	-1.97962	0.0477464	0.447165
Arpp19	26.9059	0.503085	0.2542	1.97909	0.0478054	0.447165
Gcc2	52.6777	-0.421284	0.212919	-1.97861	0.0478598	0.447165
Atp6v0e	21.1069	-0.530359	0.268276	-1.97692	0.0480511	0.448213
Epha3	36.8697	-0.577866	0.292593	-1.97498	0.0482702	0.449516
Mapk1	96.694	0.29755	0.151003	1.97049	0.0487826	0.453102
Mrps17	22.7048	0.626835	0.318158	1.9702	0.0488153	0.453102
Sema5a	87.2125	0.440449	0.223967	1.96658	0.0492321	0.455505
Ncald	118.194	-0.285935	0.145476	-1.96552	0.0493546	0.455505
2300009A05Rik	25.9969	0.607085	0.308886	1.9654	0.0493678	0.455505
Malat1	21119.8	0.244435	0.124385	1.96516	0.049396	0.455505
Parl	25.1899	0.559885	0.285532	1.96085	0.0498963	0.456821
Supt5	27.3107	-0.518992	0.264743	-1.96037	0.049953	0.456821
A230050P20Rik	50.3687	-0.370181	0.188847	-1.96021	0.0499709	0.456821
Setd4	46.7982	0.440007	0.224522	1.95975	0.050025	0.456821
Dctn1	42.8874	-0.470355	0.24008	-1.95916	0.0500939	0.456821
Egln1	27.618	0.508879	0.259818	1.9586	0.0501599	0.456821
Jarid2	67.9132	0.408282	0.208477	1.9584	0.0501834	0.456821
Taf1a	31.4013	0.49118	0.250808	1.95839	0.0501842	0.456821
Klhl18	32.0493	-0.4493	0.229657	-1.95639	0.0504187	0.458219
Lekr1	45.38	-0.38057	0.194601	-1.95564	0.0505073	0.458236
Pabpc1	23.9347	0.526841	0.269495	1.95492	0.0505924	0.458236
Stxbp5l	230.759	0.259362	0.132712	1.95432	0.0506633	0.458236
Wrn	34.2609	-0.471633	0.24151	-1.95285	0.0508373	0.458513
Tcta	20.727	0.61943	0.317218	1.95269	0.0508559	0.458513
Naaladl2	156.244	-0.334802	0.171525	-1.95191	0.0509486	0.458618
Palm	75.8761	0.316402	0.162325	1.94919	0.0512724	0.460801
A430033K04Rik	29.6278	0.513637	0.263698	1.94782	0.0514362	0.461458
Rlf	92.3222	0.30685	0.157584	1.94722	0.0515086	0.461458
Atp5a1	82.1836	0.365771	0.187935	1.94626	0.051623	0.461752
Fam189a2	45.0485	0.431755	0.221973	1.94507	0.0517662	0.462303
Fgf12	394.036	-0.251641	0.129558	-1.9423	0.0521006	0.464557
Tmem219	37.2939	-0.46715	0.240624	-1.94141	0.0522086	0.464788
Ctdspl	114.144	-0.288898	0.14889	-1.94034	0.0523386	0.465214
Ephb2	81.5208	-0.350125	0.180609	-1.93858	0.0525525	0.466383
Ston2	86.3731	-0.351488	0.181444	-1.93717	0.0527251	0.467158
Usp20	64.9582	0.426153	0.220062	1.93651	0.0528048	0.467158
Ttc7b	86.9334	-0.291981	0.1511	-1.93236	0.0533147	0.470678
Eif4a1	39.4125	0.432357	0.223796	1.93192	0.053369	0.470678
Hmgcll1	112.953	-0.30277	0.156801	-1.93092	0.0534925	0.471034
Slirp	21.8181	-0.508055	0.26324	-1.93001	0.0536057	0.47114
Zranb1	67.9084	-0.310945	0.161154	-1.92948	0.053671	0.47114
Kbtbd11	22.588	-0.520029	0.269738	-1.9279	0.0538671	0.471728
Pkib	49.174	-0.62936	0.326864	-1.92545	0.0541735	0.471728
Cdh2	169.852	-0.352935	0.183315	-1.9253	0.054192	0.471728
Set	40.4943	-0.417376	0.216813	-1.92505	0.0542225	0.471728
Mri1	41.5262	0.43874	0.227923	1.92495	0.0542359	0.471728
Rpgr	50.7642	-0.390351	0.202787	-1.92493	0.0542379	0.471728
Vps4b	24.6925	-0.565329	0.293937	-1.9233	0.0544427	0.47237
Lgi1	88.1334	-0.323673	0.168316	-1.92301	0.0544785	0.47237
Nr2f1	26.5352	0.536438	0.279121	1.92189	0.05462	0.472872
Rpn2	46.5584	-0.374368	0.194946	-1.92037	0.0548112	0.472875
Pou6f1	51.4556	0.374728	0.195182	1.91989	0.0548722	0.472875
Top3b	20.3617	0.566498	0.295098	1.91969	0.0548968	0.472875
Ddhd2	128.003	0.249599	0.130051	1.91924	0.0549543	0.472875
Ndufs4	109.75	0.2875	0.149942	1.91742	0.0551852	0.474081
Slc25a40	21.0743	-0.535675	0.279462	-1.91681	0.0552619	0.474081
Prr16	324.969	-0.397559	0.207488	-1.91605	0.0553582	0.474188
Wnt4	21.1821	0.652116	0.340639	1.91439	0.0555701	0.474696
Tuba1a	83.4906	-0.458903	0.239751	-1.91408	0.0556096	0.474696
Hs3st2	30.678	0.742941	0.388239	1.91362	0.0556691	0.474696
Adamts19	22.9647	-0.725391	0.379435	-1.91177	0.0559061	0.476
Rnf14	63.1466	0.36934	0.19336	1.91011	0.0561186	0.477092
Galnt1	86.3877	0.288651	0.151228	1.90871	0.0562994	0.477912
Stag1	269.688	-0.23777	0.124624	-1.90789	0.0564049	0.478038
Spcs2	57.4235	-0.409049	0.214466	-1.90729	0.0564832	0.478038
1500009L16Rik	54.1368	0.495354	0.259956	1.90553	0.0567113	0.479253
Abhd6	68.7289	0.359183	0.188912	1.90133	0.0572592	0.482789
Hecw1	189.655	-0.23349	0.122827	-1.90097	0.0573062	0.482789
Efcab1	53.1925	0.362138	0.190673	1.89926	0.0575298	0.482789
Plekhh2	60.313	0.378755	0.199431	1.89918	0.0575402	0.482789
Pgam5	34.3183	0.435707	0.229432	1.89906	0.0575561	0.482789
Atp5o	310.634	-0.43926	0.231747	-1.89543	0.0580358	0.486093
D430019H16Rik	21.9825	-0.51572	0.272285	-1.89404	0.0582192	0.486529
Sec62	91.6035	-0.324243	0.171218	-1.89374	0.0582597	0.486529
Zcchc12	60.31	-0.450419	0.237955	-1.89288	0.0583741	0.48661
Tesk2	31.0835	0.487317	0.257516	1.89237	0.0584414	0.48661
Fam98a	27.0859	0.531081	0.281267	1.88817	0.0590028	0.489472
Sema4a	27.3496	-0.527356	0.279329	-1.88793	0.0590347	0.489472
Arfgap2	20.3771	0.69469	0.368073	1.88737	0.0591105	0.489472
1500035N22Rik	21.2565	0.592305	0.313851	1.88722	0.0591308	0.489472
Kcnh8	20.7714	-0.667793	0.354025	-1.88629	0.0592564	0.489795
Rufy1	68.8373	0.349636	0.185554	1.88428	0.0595268	0.490082
Ttc39c	33.6168	0.484893	0.25739	1.88389	0.0595799	0.490082
B3galt2	35.8918	-0.517256	0.274717	-1.88287	0.0597183	0.490082
Dync2h1	136.941	-0.239741	0.127361	-1.88238	0.0597845	0.490082
Mfap1b	24.1376	0.512593	0.27237	1.88197	0.0598394	0.490082
Spats2	32.2613	0.455295	0.241969	1.88162	0.0598874	0.490082
Myo9a	183.826	-0.242275	0.128764	-1.88155	0.0598969	0.490082
Akap8	75.3117	0.386269	0.205408	1.8805	0.0600397	0.49054
Gabrg3	483.482	-0.27937	0.148882	-1.87645	0.0605928	0.494347
9530052E02Rik	48.5105	0.402429	0.214711	1.87428	0.0608919	0.496072
Mrps26	34.3958	0.427799	0.228792	1.86982	0.061509	0.500379
Cdc42bpa	174.1	-0.214558	0.114889	-1.86752	0.0618285	0.501744
Mrps21	30.9226	0.483445	0.258979	1.86674	0.0619384	0.501744
Ap3d1	27.366	-0.491662	0.263385	-1.86671	0.0619426	0.501744
Stt3b	33.5926	0.454025	0.243569	1.86405	0.0623143	0.503997
Exoc6b	190.361	-0.255814	0.137298	-1.8632	0.0624339	0.503997
Srsf11	194.136	0.255601	0.137267	1.86207	0.0625928	0.503997
Tmem126a	84.2997	0.339432	0.18232	1.86174	0.0626402	0.503997
Stox2	164.369	-0.26134	0.140388	-1.86155	0.0626659	0.503997
Epha7	25.2895	-0.474971	0.2554	-1.85971	0.0629261	0.505373
Rac1	29.0408	-0.480546	0.258732	-1.85731	0.0632671	0.507391
Fnbp1l	97.8771	-0.257488	0.138729	-1.85605	0.0634459	0.508106
Fsd1l	43.8098	-0.421457	0.227241	-1.85467	0.0636434	0.508968
Ptprm	246.196	0.379802	0.205163	1.85122	0.0641373	0.511476
Hagh	41.1241	0.409953	0.22145	1.85122	0.0641378	0.511476
Kmt2e	141.44	-0.280213	0.151438	-1.85035	0.0642635	0.511639
Foxn3	69.2632	0.385484	0.20839	1.84982	0.0643389	0.511639
Tfdp2	47.8921	-0.376272	0.203735	-1.84687	0.064766	0.514313
Dst	298.743	-0.211413	0.114688	-1.84338	0.0652733	0.517341
Zfp941	62.2385	0.360801	0.195913	1.84164	0.0655277	0.517341
Etl4	83.9912	-0.36972	0.200781	-1.84141	0.0655614	0.517341
Abhd15	55.2946	-0.450222	0.244534	-1.84114	0.0656009	0.517341
Ei24	46.9106	0.426837	0.231835	1.84112	0.0656042	0.517341
Trim35	148.51	0.262006	0.14251	1.83851	0.0659876	0.519105
Ttll11	92.0303	-0.329355	0.179158	-1.83835	0.0660113	0.519105
Limk1	27.6776	0.506758	0.275826	1.83724	0.0661743	0.519666
Fgf13	258.48	-0.237917	0.129564	-1.8363	0.0663136	0.520038
Snx29	91.008	-0.278822	0.151982	-1.83457	0.0665695	0.521323
Mdga2	1462.14	-0.218946	0.119435	-1.83319	0.0667749	0.522029
Setd2	89.586	-0.292325	0.15953	-1.83241	0.0668901	0.522029
Psmd7	76.8609	0.319926	0.174622	1.8321	0.0669362	0.522029
Fut9	96.9465	-0.285777	0.15611	-1.83061	0.0671583	0.522056
Psmd9	60.2197	0.384586	0.210153	1.83003	0.0672457	0.522056
Mast4	58.5599	0.486469	0.265848	1.82987	0.0672687	0.522056
Als2	32.7848	0.473475	0.258816	1.82939	0.0673409	0.522056
Agfg2	35.1691	0.482086	0.26358	1.82899	0.0674008	0.522056
Gm3448	58.7185	-0.31663	0.173368	-1.82634	0.0677989	0.524422
Hprt	40.8475	-0.370662	0.203266	-1.82353	0.0682224	0.526979
Foxo1	26.5027	-0.454279	0.249371	-1.8217	0.0685006	0.528407
Wasf3	69.735	0.327694	0.180019	1.82034	0.0687079	0.529169
Rbm39	487.444	0.255874	0.140624	1.81957	0.0688248	0.529169
Zfp638	177.33	0.241085	0.132611	1.81799	0.069066	0.529169
Rbms1	24.9848	0.528015	0.290446	1.81794	0.0690727	0.529169
Atf7ip	61.1934	0.365865	0.201331	1.81723	0.0691821	0.529169
Pcmtd1	87.9656	-0.279057	0.1536	-1.81677	0.0692517	0.529169
Cdkl5	72.4843	0.330553	0.181946	1.81676	0.0692537	0.529169
A830082K12Rik	79.4613	0.351302	0.193659	1.81402	0.0696739	0.531087
Pnmal1	31.2567	-0.560873	0.309258	-1.8136	0.0697386	0.531087
Actn1	47.6355	0.413477	0.228059	1.81302	0.0698281	0.531087
Calm1	112.458	-0.351602	0.193967	-1.81269	0.0698799	0.531087
Anks3	51.2493	0.361813	0.199822	1.81068	0.07019	0.532729
Arpc1a	85.1645	0.363669	0.201068	1.80868	0.0705003	0.534322
Slc1a6	50.9441	0.36398	0.201304	1.80812	0.0705886	0.534322
Kcnj3	147.168	-0.455055	0.252283	-1.80374	0.0712713	0.538392
E430024P14Rik	72.4986	-0.29944	0.166131	-1.80244	0.0714768	0.538392
Cd81	77.2837	-0.356178	0.197624	-1.8023	0.0714983	0.538392
Pcdh7	615.49	-0.296645	0.164597	-1.80225	0.0715067	0.538392
Fbxl2	110.953	-0.310454	0.172408	-1.80069	0.0717515	0.538924
Prr3	28.1409	0.488573	0.271341	1.80059	0.0717677	0.538924
Map1a	35.5947	-0.446554	0.248296	-1.79847	0.0721019	0.540277
Lman2l	58.5176	0.363742	0.20228	1.79821	0.0721435	0.540277
Ube2f	30.7844	0.471099	0.262065	1.79764	0.0722342	0.540277
Dcun1d2	29.0869	0.482363	0.268532	1.7963	0.0724474	0.540865
Ddc	39.5113	-0.440438	0.24524	-1.79594	0.0725037	0.540865
Pstk	34.1507	0.414331	0.23083	1.79496	0.0726595	0.540919
Macrod1	33.9553	-0.445976	0.248497	-1.7947	0.0727021	0.540919
Camk1d	242.27	-0.213245	0.118884	-1.79372	0.0728574	0.541363
Fmnl2	155.523	-0.259649	0.144866	-1.79234	0.0730781	0.542291
Cox7b	59.4575	0.392437	0.219142	1.79079	0.0733278	0.543432
Terf1	44.3284	0.410749	0.229666	1.78847	0.0737009	0.545483
Rps6ka2	101.46	-0.274746	0.153828	-1.78606	0.0740895	0.547643
Sppl2a	34.9172	0.422401	0.236734	1.78429	0.0743771	0.549052
Cpne5	30.912	-0.480693	0.269845	-1.78137	0.0748527	0.551797
Unc5c	423.291	-0.257154	0.144403	-1.78081	0.0749439	0.551797
Arfgef3	100.238	-0.278899	0.156804	-1.77865	0.0752973	0.552691
Cltc	69.6447	-0.307024	0.17266	-1.7782	0.0753715	0.552691
Sgpp1	21.2451	-0.504336	0.283699	-1.77771	0.0754508	0.552691
Eps15	30.8956	0.464175	0.261112	1.77768	0.0754557	0.552691
Usp15	84.4362	-0.304179	0.171203	-1.77672	0.075614	0.552962
Slc38a9	87.6677	0.294868	0.166004	1.77627	0.075688	0.552962
Pclo	340.845	0.242186	0.136499	1.77427	0.0760181	0.554485
Far1os	50.5978	-0.519313	0.292765	-1.77382	0.0760923	0.554485
Zfyve28	41.4922	0.37617	0.212412	1.77094	0.0765706	0.556771
Mrpl52	25.0785	0.477621	0.269737	1.77069	0.0766122	0.556771
Anks1	38.4716	0.451131	0.254976	1.76931	0.0768423	0.556771
Cuedc1	61.8484	0.339736	0.192141	1.76816	0.0770341	0.556771
Cox11	35.921	0.413856	0.23412	1.76771	0.07711	0.556771
Zfp74	37.2794	0.437388	0.247481	1.76736	0.0771681	0.556771
Ccdc174	38.5863	0.385004	0.217995	1.76612	0.0773765	0.556771
Mrpl21	33.487	0.408555	0.231459	1.76512	0.077543	0.556771
Emc9	25.6293	0.503588	0.28535	1.76481	0.0775962	0.556771
Cnp	25.019	-0.489489	0.277453	-1.76422	0.0776946	0.556771
Arxes1	28.3515	0.459986	0.260771	1.76395	0.0777404	0.556771
Tcaim	34.3047	0.399694	0.226611	1.76378	0.0777683	0.556771
Arhgef9	74.7616	0.327015	0.185413	1.76371	0.0777813	0.556771
Zbtb4	21.2964	-0.49575	0.281142	-1.76335	0.0778423	0.556771
1700024B18Rik	86.9613	-0.692734	0.392991	-1.76272	0.0779473	0.556771
Zfp26	21.1627	-0.571625	0.324414	-1.76202	0.0780655	0.556771
Fyttd1	69.1579	0.318521	0.18079	1.76183	0.0780979	0.556771
Aida	20.8359	-0.536438	0.304558	-1.76137	0.078176	0.556771
Gm12216	50.1203	-0.370015	0.210348	-1.75906	0.0785667	0.557875
Lyn	65.1235	-0.347354	0.197571	-1.75812	0.0787265	0.557875
Ube2l3	44.543	0.379489	0.215951	1.75729	0.0788684	0.557875
Htr1f	39.7161	-0.525721	0.299189	-1.75715	0.0788915	0.557875
Ctnna3	360.961	-0.392056	0.22313	-1.75707	0.078906	0.557875
Trmt10b	25.1206	0.489276	0.278476	1.75697	0.0789222	0.557875
Borcs5	32.417	0.452716	0.257836	1.75583	0.0791173	0.558329
Pdia3	60.6956	-0.333533	0.190103	-1.75449	0.0793467	0.558329
Adam19	22.7785	0.4824	0.274971	1.75437	0.0793676	0.558329
Maml3	55.6235	-0.402744	0.229614	-1.754	0.07943	0.558329
1700020I14Rik	23.4535	0.532458	0.303618	1.75371	0.0794796	0.558329
Map3k4	47.6937	-0.431015	0.245973	-1.75229	0.0797238	0.559351
N4bp2l1	56.34	-0.349296	0.19941	-1.75164	0.0798351	0.559439
Chd5	51.2024	-0.346263	0.19781	-1.75048	0.0800349	0.560145
Nrip1	149.486	0.270843	0.15525	1.74456	0.0810613	0.565115
Nsun2	27.6967	0.460898	0.264216	1.7444	0.0810896	0.565115
Ptprs	210.065	-0.236072	0.135414	-1.74334	0.0812749	0.565115
Tenm4	385.902	0.23941	0.137338	1.74321	0.0812963	0.565115
Cabin1	102.393	0.26866	0.154148	1.74288	0.0813548	0.565115
Arid5b	267.055	0.246337	0.141349	1.74276	0.0813756	0.565115
Zc3h15	89.8367	0.28935	0.166067	1.74237	0.0814437	0.565115
Tbc1d9b	68.6743	0.333117	0.191307	1.74127	0.0816367	0.565377
Shisa9	74.7729	-0.433636	0.249096	-1.74084	0.0817121	0.565377
Snrk	42.1489	-0.349071	0.200582	-1.74029	0.0818078	0.565377
Hacd4	30.5427	-0.539748	0.310222	-1.73988	0.0818808	0.565377
St7	121.243	-0.255253	0.146787	-1.73894	0.0820446	0.565818
Grin3a	222.767	-0.311543	0.179275	-1.73779	0.0822479	0.56653
Tnrc6b	225.677	-0.197303	0.113598	-1.73684	0.0824146	0.566988
Pim2	35.111	0.392276	0.22599	1.73581	0.082597	0.567554
Tmem186	27.1075	0.505666	0.29141	1.73524	0.0826984	0.567562
Vps13c	61.3739	-0.316862	0.182747	-1.73388	0.0829393	0.568526
Ccdc39	22.2762	-0.51296	0.29609	-1.73245	0.0831935	0.569579
Ngrn	20.4349	0.515759	0.29895	1.72524	0.0844849	0.577143
Clasp1	122.822	-0.26077	0.151159	-1.72514	0.0845022	0.577143
Gns	48.0866	0.352347	0.204381	1.72397	0.0847125	0.577558
Epn1	27.5649	-0.493341	0.286329	-1.72299	0.0848912	0.577558
Prmt2	35.6971	-0.445903	0.258811	-1.72289	0.0849082	0.577558
Odc1	22.3268	-0.5403	0.313742	-1.72212	0.0850487	0.577558
Gigyf1	24.294	0.461556	0.268038	1.72198	0.085073	0.577558
Cnot3	35.4113	-0.47524	0.276269	-1.72021	0.0853946	0.57843
Rnpep	44.7224	0.376024	0.218675	1.71955	0.0855134	0.57843
Trhr	30.9898	-0.457842	0.266262	-1.71951	0.0855208	0.57843
Fbxo33	21.5224	0.543742	0.316404	1.71851	0.0857045	0.57843
Mkl1	112.847	0.241681	0.140638	1.71846	0.0857122	0.57843
Jakmip3	71.2804	-0.305514	0.177893	-1.7174	0.0859062	0.579049
Rbfox2	211.807	-0.211883	0.123427	-1.71667	0.0860387	0.579252
Lrrc8b	29.9873	0.423033	0.246735	1.71452	0.0864328	0.581214
Sympk	60.2543	0.338942	0.198056	1.71134	0.087018	0.584455
Slc35e2	35.5801	-0.393311	0.23027	-1.70805	0.0876275	0.587022
Vamp4	44.7437	0.363369	0.212742	1.70803	0.0876315	0.587022
Osbpl1a	28.3784	-0.408938	0.239526	-1.70728	0.0877702	0.587022
Prepl	63.4764	0.320696	0.187928	1.70648	0.0879191	0.587022
Unc5a	31.2721	-0.409882	0.240264	-1.70596	0.0880148	0.587022
Igf2bp3	110.8	-0.25662	0.150484	-1.7053	0.0881393	0.587022
Ankrd13a	43.6945	0.368235	0.216035	1.70452	0.0882848	0.587022
Magi2	837.837	-0.177425	0.104101	-1.70436	0.0883147	0.587022
Ppp2r5a	27.2564	-0.458729	0.269209	-1.70399	0.088383	0.587022
Cstf3	122.9	0.25848	0.151717	1.7037	0.088437	0.587022
Rapgef6	169.613	-0.255158	0.150016	-1.70087	0.088967	0.589362
Mef2c	67.6079	-0.457944	0.269339	-1.70025	0.0890844	0.589362
Zc3h13	104.737	0.270574	0.159151	1.70011	0.0891105	0.589362
Mtss1	84.1241	-0.291858	0.171769	-1.69913	0.0892938	0.589362
Mrpl48	30.3681	0.41645	0.245108	1.69905	0.0893101	0.589362
Tspan13	41.1693	0.357338	0.210436	1.69809	0.0894916	0.589362
Rrn3	45.2205	0.387139	0.228005	1.69795	0.0895181	0.589362
Tmem184b	38.9721	-0.416901	0.245869	-1.69562	0.0899576	0.590761
Scn2b	31.8472	0.461392	0.272198	1.69506	0.0900646	0.590761
Minpp1	30.6411	0.442616	0.261158	1.69482	0.0901095	0.590761
Kansl3	43.3056	0.360193	0.212601	1.69422	0.0902232	0.590761
Ctnnb1	43.3948	0.363779	0.214806	1.69352	0.0903561	0.590761
Abhd18	125.197	0.247642	0.146229	1.69352	0.0903565	0.590761
Armcx1	25.3545	0.475104	0.280804	1.69194	0.0906573	0.591411
Nudcd3	91.8428	-0.285238	0.16862	-1.6916	0.0907228	0.591411
Dcaf5	84.0886	-0.305358	0.180567	-1.6911	0.0908173	0.591411
Etnk1	166.006	0.308827	0.182701	1.69034	0.0909628	0.591411
Zfp639	25.5653	-0.427681	0.253164	-1.68934	0.0911534	0.591411
Ntm	513.626	0.242712	0.143686	1.68918	0.0911844	0.591411
Rsf1os2	30.4047	-0.670178	0.396751	-1.68917	0.0911872	0.591411
St8sia1	26.1398	-0.411826	0.244194	-1.68647	0.0917056	0.592001
P4ha1	33.0059	0.398014	0.236017	1.68638	0.0917229	0.592001
Sfswap	61.9053	0.307298	0.182243	1.68619	0.0917586	0.592001
Arhgef12	115.97	-0.225791	0.133972	-1.68537	0.0919179	0.592001
Plekha6	73.4386	-0.415087	0.246291	-1.68536	0.09192	0.592001
Immt	50.2071	-0.350239	0.207883	-1.68479	0.0920285	0.592001
Gm11149	128.975	-0.817604	0.485404	-1.68438	0.0921087	0.592001
Slc38a10	21.2583	0.47775	0.283692	1.68404	0.0921736	0.592001
Gdi1	30.7059	-0.387985	0.230518	-1.6831	0.0923561	0.592001
Lrtm1	91.6194	-0.682	0.405453	-1.68207	0.0925555	0.592001
Fbxo25	23.7092	-0.462033	0.274685	-1.68205	0.0925599	0.592001
Dcaf17	43.6868	-0.360758	0.214511	-1.68177	0.0926136	0.592001
Arhgef7	75.3744	-0.276311	0.164341	-1.68133	0.0926989	0.592001
Mettl2	30.5675	0.413259	0.245839	1.68101	0.0927605	0.592001
Pptc7	36.4817	-0.373122	0.222069	-1.68021	0.0929166	0.592001
Tspan5	97.3113	0.368787	0.219512	1.68003	0.0929511	0.592001
Hnrnpm	41.8975	-0.400205	0.238583	-1.67743	0.0934586	0.594565
Mid1	32.6206	-0.458366	0.273475	-1.67608	0.0937218	0.59557
Fndc3a	114.391	-0.239067	0.143016	-1.67161	0.0946013	0.600485
Slc7a14	90.9777	-0.320615	0.191974	-1.67009	0.094901	0.600781
Appbp2	43.8771	0.342679	0.205196	1.67001	0.0949172	0.600781
Hsp90ab1	164.769	-0.362343	0.217003	-1.66976	0.0949663	0.600781
Fbxw2	50.3727	0.317687	0.190352	1.66894	0.0951294	0.60084
Spag9	214.026	-0.197354	0.11828	-1.66853	0.0952102	0.60084
Ankrd55	109.163	0.289403	0.173492	1.66811	0.095294	0.60084
Fndc4	20.97	0.501377	0.300768	1.66699	0.095517	0.601577
Gpm6a	313.347	-0.199312	0.119702	-1.66508	0.0958978	0.602539
Tmem200a	26.4967	-0.469388	0.282066	-1.66411	0.0960913	0.602539
Mrpl41	45.2032	0.366698	0.220421	1.66362	0.0961877	0.602539
Unc13b	41.6365	-0.361658	0.217504	-1.66277	0.0963591	0.602539
Ccdc107	30.3109	0.444078	0.267179	1.6621	0.0964929	0.602539
Kdelr1	21.5716	0.518723	0.312196	1.66153	0.0966065	0.602539
Ip6k2	60.168	0.337982	0.203453	1.66123	0.0966678	0.602539
St3gal2	22.6898	-0.461358	0.277923	-1.66002	0.0969101	0.602539
Tnfrsf21	29.9211	0.43309	0.260917	1.65988	0.0969386	0.602539
Prpf4b	207.805	-0.30581	0.184238	-1.65987	0.0969409	0.602539
Runx2	25.1431	-0.528777	0.318614	-1.65962	0.0969913	0.602539
Ddrgk1	35.7814	-0.412092	0.24841	-1.65892	0.0971322	0.602539
Fgf14	2268.56	-0.170558	0.102823	-1.65875	0.097167	0.602539
Phactr3	98.6175	-0.266851	0.16092	-1.65829	0.0972596	0.602539
Huwe1	155.751	-0.226505	0.136644	-1.65762	0.0973936	0.602539
Homer2	23.2021	-0.500849	0.302186	-1.65742	0.0974346	0.602539
Gfod1	30.61	-0.444242	0.268068	-1.6572	0.097479	0.602539
Fam133b	22.0582	-0.436696	0.263719	-1.65591	0.0977396	0.603109
Mical2	109.73	0.390759	0.23601	1.65569	0.0977842	0.603109
Nkiras1	32.6148	0.396972	0.239972	1.65424	0.0980778	0.604262
Cttn	26.0674	-0.469046	0.283996	-1.65159	0.0986179	0.606929
Tshz2	207.342	-0.308921	0.187143	-1.65072	0.0987959	0.607364
Fhad1	23.1406	-0.463441	0.281205	-1.64805	0.0993421	0.61006
Lrrc19	63.4376	-0.402979	0.244638	-1.64724	0.0995077	0.610415
Cebpg	22.3303	0.521373	0.31667	1.64642	0.0996767	0.610789
Stx12	44.073	0.349339	0.21243	1.64449	0.100076	0.612216
Pcsk1n	213.058	-0.348828	0.21219	-1.64394	0.100189	0.612216
Oscp1	34.7051	0.439633	0.267462	1.64372	0.100234	0.612216
Rrp1	31.7018	-0.402137	0.24483	-1.64251	0.100483	0.613079
Zdhhc1	42.2771	0.398867	0.243011	1.64135	0.100724	0.613711
Pde1c	506.902	0.212382	0.129425	1.64097	0.100804	0.613711
Gskip	20.6104	0.481355	0.293507	1.64001	0.101003	0.614079
Vwa5b2	49.9913	0.39612	0.24159	1.63963	0.101081	0.614079
Zdbf2	100.935	-0.277211	0.16946	-1.63585	0.101872	0.616286
1700030F04Rik	80.9005	-0.263332	0.161003	-1.63558	0.101928	0.616286
Cnbp	41.0805	0.390845	0.23897	1.63554	0.101935	0.616286
Purb	36.1506	-0.418167	0.255758	-1.63501	0.102047	0.616286
Slitrk1	30.2341	0.389693	0.238363	1.63488	0.102075	0.616286
Atp6v1a	62.3262	0.318974	0.195155	1.63446	0.102162	0.616286
Fxr1	88.1081	-0.243331	0.148959	-1.63355	0.102354	0.616286
Unc80	247.562	-0.213878	0.130955	-1.63322	0.102422	0.616286
Kctd16	250.307	0.337128	0.20642	1.63321	0.102424	0.616286
Apex2	194.123	0.205677	0.125997	1.63239	0.102597	0.616672
Gria1	1291.25	-0.243077	0.149173	-1.6295	0.103208	0.619555
Cct7	23.4646	-0.483558	0.296828	-1.62908	0.103296	0.619555
Fut8	184.28	0.217651	0.13367	1.62827	0.103468	0.619931
Ap1s1	26.0248	0.448129	0.275344	1.62752	0.103626	0.620193
Prkg1	874.672	0.252845	0.155447	1.62656	0.10383	0.620193
Srcin1	71.7474	-0.358935	0.220727	-1.62615	0.103918	0.620193
C130071C03Rik	100.387	0.248089	0.152576	1.626	0.10395	0.620193
Tbc1d12	76.1819	0.259594	0.159704	1.62546	0.104064	0.620212
Snw1	26.9675	0.432957	0.266599	1.624	0.104375	0.620212
Cdc40	45.191	0.360751	0.22216	1.62384	0.10441	0.620212
Prkar2b	56.9749	-0.287967	0.177378	-1.62347	0.10449	0.620212
Wac	105.32	-0.237382	0.146224	-1.62342	0.104501	0.620212
Kansl1l	96.0915	-0.415368	0.25597	-1.62272	0.104649	0.620444
Mtif2	95.4193	0.238755	0.147299	1.62089	0.105042	0.622119
Taf3	36.3719	-0.366448	0.226165	-1.62026	0.105176	0.622262
Atxn1	370.952	0.208444	0.128735	1.61917	0.10541	0.622997
Cacng2	70.2093	-0.335399	0.207316	-1.61781	0.105703	0.624079
Slc12a5	116.579	-0.381548	0.235942	-1.61713	0.10585	0.624165
Tmem41b	21.9056	0.475149	0.293927	1.61655	0.105975	0.624165
Ddx50	133.159	0.264764	0.163818	1.61621	0.106049	0.624165
Pde6d	33.7137	-0.385992	0.238923	-1.61555	0.106191	0.624356
Zbtb20	708.089	-0.191364	0.118489	-1.61504	0.106303	0.624365
Hspa9	54.3486	0.328635	0.203602	1.6141	0.106506	0.624907
Fam76a	45.3199	0.334199	0.207234	1.61266	0.106817	0.625232
Snapc3	70.6986	-0.281806	0.174772	-1.61242	0.106871	0.625232
Tmem161b	76.1366	0.278849	0.172966	1.61216	0.106928	0.625232
Kat2b	33.7243	-0.350023	0.217189	-1.6116	0.107048	0.625232
Mllt11	58.675	0.322992	0.200491	1.611	0.107179	0.625232
Lpcat3	21.1064	0.489405	0.303881	1.61052	0.107285	0.625232
Arl1	21.3476	-0.468777	0.291243	-1.60957	0.107492	0.625232
Ap3b2	62.5981	0.347214	0.215721	1.60955	0.107496	0.625232
Usp34	275.257	-0.17299	0.107495	-1.60928	0.107555	0.625232
Slc43a2	67.8601	0.304673	0.189415	1.6085	0.107726	0.625279
Capn15	69.5105	0.291699	0.181405	1.608	0.107835	0.625279
Foxp2	34.8039	-0.390896	0.243331	-1.60644	0.108178	0.625279
Bbs7	43.5203	0.346933	0.215969	1.60641	0.108185	0.625279
Nap1l1	47.8961	-0.30119	0.187577	-1.60569	0.108343	0.625279
Hspa4	105.565	0.259434	0.161623	1.60518	0.108455	0.625279
Tmem158	64.9653	0.379922	0.236791	1.60446	0.108612	0.625279
Kidins220	127.415	-0.218232	0.136027	-1.60433	0.108642	0.625279
Mttp	70.9916	0.288305	0.179841	1.60311	0.10891	0.625279
Ftl1	23.3488	-0.494123	0.308433	-1.60205	0.109146	0.625279
Rnf38	51.6773	-0.300213	0.18744	-1.60165	0.109233	0.625279
Eif4g1	84.5473	0.2671	0.16678	1.60151	0.109264	0.625279
Usp29	978.561	-0.160067	0.100007	-1.60056	0.109475	0.625279
Ncoa5	80.5805	0.255033	0.159373	1.60023	0.109548	0.625279
Appl1	75.6545	-0.250715	0.156701	-1.59996	0.109608	0.625279
Cep295	30.9141	0.468052	0.29255	1.5999	0.10962	0.625279
Crtac1	56.061	0.299928	0.187478	1.59981	0.109642	0.625279
Clcn3	104.478	-0.233893	0.146205	-1.59976	0.109652	0.625279
Senp8	73.8398	-0.303851	0.189941	-1.59972	0.109661	0.625279
Ccl25	61.0087	0.284508	0.178125	1.59723	0.110213	0.627268
Cdkal1	66.5151	-0.276118	0.172902	-1.59696	0.110274	0.627268
Tsga10	24.1156	-0.399398	0.25028	-1.59581	0.110532	0.627268
Pik3r3	43.8745	0.370922	0.232457	1.59565	0.110566	0.627268
Gng2	116.632	-0.252485	0.158254	-1.59544	0.110614	0.627268
Rbm24	48.2194	0.320206	0.200735	1.59517	0.110675	0.627268
Ttll7	60.6269	-0.321568	0.201753	-1.59387	0.110966	0.627441
Ift57	35.1057	-0.44223	0.277692	-1.59252	0.111269	0.627441
Eml6	304.818	-0.18561	0.116615	-1.59165	0.111463	0.627441
Nudcd2	27.0174	0.450114	0.282803	1.59162	0.11147	0.627441
Polr2a	46.1838	0.337604	0.212212	1.59088	0.111636	0.627441
Lrrc4	116.695	-0.332523	0.209067	-1.59051	0.11172	0.627441
Rufy2	81.9939	-0.300874	0.189323	-1.58921	0.112013	0.627441
Agpat3	39.015	0.454015	0.285827	1.58842	0.112191	0.627441
Supv3l1	22.2175	0.473988	0.298487	1.58797	0.112293	0.627441
Arpp21	89.9941	0.376477	0.237081	1.58797	0.112293	0.627441
Nrg3os	412.651	-0.537227	0.338388	-1.5876	0.112376	0.627441
Stk19	59.3876	0.356242	0.224403	1.58751	0.112397	0.627441
Fam135b	99.76	-0.273088	0.172039	-1.58736	0.112432	0.627441
Rab31	44.2665	-0.428081	0.269784	-1.58676	0.112567	0.627441
Extl3	29.3397	-0.404506	0.254969	-1.58649	0.112629	0.627441
Btbd1	81.6239	0.32459	0.204615	1.58635	0.11266	0.627441
0610030E20Rik	23.4731	0.474868	0.299365	1.58625	0.112682	0.627441
Mthfd1l	20.7073	0.474753	0.299307	1.58617	0.1127	0.627441
Prkcb	268.403	-0.211578	0.133605	-1.5836	0.113284	0.62898
Psma1	79.9485	0.310933	0.196357	1.5835	0.113306	0.62898
Rbm5	128.62	0.249508	0.15758	1.58337	0.113336	0.62898
Ttc14	136.966	0.218789	0.138211	1.583	0.113421	0.62898
Jkamp	34.856	0.366006	0.231454	1.58133	0.113802	0.629552
Cdk11b	33.8972	0.372157	0.235435	1.58072	0.113942	0.629552
Vps50	43.6326	0.323081	0.204389	1.58071	0.113943	0.629552
Adcy10	28.0128	-0.441951	0.279609	-1.5806	0.113969	0.629552
Sap30bp	24.3583	-0.407357	0.258029	-1.57873	0.114399	0.630942
Qk	145.769	0.203707	0.129048	1.57853	0.114443	0.630942
Svop	133.519	0.220982	0.140056	1.57781	0.11461	0.631244
Rab11b	23.7737	0.429146	0.272382	1.57553	0.115134	0.633518
Hars	29.8696	0.396892	0.252016	1.57487	0.115288	0.633746
Slc35f1	239.765	-0.241065	0.153439	-1.57108	0.116164	0.637252
Ppp3ca	735.106	-0.180759	0.115073	-1.57083	0.116223	0.637252
Acat1	107.599	0.269882	0.171839	1.57056	0.116286	0.637252
Tbc1d4	37.1389	0.366378	0.233347	1.5701	0.116393	0.637252
Dpp6	821.908	-0.211415	0.134686	-1.56969	0.116488	0.637252
Clip4	81.1997	-0.284948	0.181851	-1.56693	0.117131	0.639778
Ern1	21.8888	0.508151	0.324349	1.56668	0.11719	0.639778
Pdgfc	24.3402	0.433956	0.27712	1.56595	0.11736	0.639778
Rmnd5a	53.5681	0.336622	0.215031	1.56546	0.117475	0.639778
Ap3m1	43.0953	0.362231	0.231523	1.56456	0.117686	0.639778
Ranbp2	56.8471	-0.302667	0.193544	-1.56382	0.117861	0.639778
Ppp1r16b	54.4895	0.387597	0.247885	1.56362	0.117908	0.639778
Atcay	76.5431	0.263211	0.16834	1.56357	0.117918	0.639778
Rassf1	21.6649	0.478295	0.306102	1.56253	0.118162	0.639778
Chka	143.012	0.203633	0.130323	1.56252	0.118164	0.639778
Adgrv1	25.5977	0.443852	0.284159	1.56199	0.118291	0.639778
Tcea1	26.0282	0.426273	0.272915	1.56192	0.118306	0.639778
Mkln1os	29.1217	-0.435536	0.278971	-1.56122	0.118471	0.64006
Rab10os	31.5279	-0.454699	0.29154	-1.55965	0.118844	0.640694
Ppfia2	373.61	-0.169268	0.108546	-1.55941	0.118899	0.640694
Hivep2	269.558	0.169356	0.108685	1.55823	0.119179	0.640694
Ghr	67.9951	0.307756	0.197533	1.558	0.119234	0.640694
Map3k7	38.2123	-0.342193	0.219648	-1.55791	0.119254	0.640694
Smim13	45.0044	0.331778	0.212998	1.55766	0.119315	0.640694
Cdh22	83.9786	-0.259228	0.166452	-1.55738	0.11938	0.640694
Ssh1	29.3002	0.413705	0.265776	1.55659	0.119567	0.641088
Amph	97.6295	-0.24898	0.16005	-1.55564	0.119795	0.641701
Galnt14	46.6125	0.432439	0.278067	1.55516	0.119908	0.641701
Etfa	36.4265	0.505487	0.325231	1.55424	0.120127	0.642265
Cox5a	46.5282	0.382057	0.245935	1.55349	0.120307	0.64249
Grem2	32.7167	0.416816	0.268388	1.55303	0.120415	0.64249
Dzank1	93.6858	-0.223263	0.143796	-1.55264	0.120509	0.64249
Dcaf7	79.8356	0.266406	0.171697	1.55161	0.120756	0.642988
Gpkow	24.5249	0.439175	0.283103	1.55129	0.120833	0.642988
Hivep3	166.634	-0.187138	0.12067	-1.55083	0.120944	0.642988
Srp9	22.4538	0.479669	0.309409	1.55028	0.121075	0.643085
Txndc11	64.6893	-0.28736	0.185553	-1.54867	0.121461	0.644531
D630045J12Rik	74.7481	-0.289053	0.186783	-1.54753	0.121735	0.644732
Tmem150c	27.1445	-0.42021	0.271582	-1.54727	0.121799	0.644732
Fam185a	28.3256	0.400185	0.2587	1.54691	0.121886	0.644732
4930595D18Rik	28.3823	-0.586491	0.379251	-1.54644	0.121997	0.644732
Arf3	54.7381	0.301872	0.195325	1.54548	0.12223	0.644732
Efr3b	45.2664	0.376272	0.243491	1.54533	0.122268	0.644732
A930015D03Rik	202.772	0.204788	0.13255	1.54498	0.122351	0.644732
Pbrm1	83.9702	-0.236417	0.153104	-1.54416	0.12255	0.644732
Zfp738	22.4616	0.447101	0.289577	1.54398	0.122593	0.644732
Anxa7	22.5445	-0.482321	0.312425	-1.54379	0.122638	0.644732
Tmem179	81.1356	0.307376	0.199186	1.54316	0.122792	0.644941
Sirt3	24.7729	0.430895	0.279453	1.54192	0.123093	0.64543
Kdm5a	63.3589	-0.284063	0.184244	-1.54177	0.123129	0.64543
Leng9	33.6433	-0.771165	0.500311	-1.54137	0.123227	0.64543
Rps3	32.6797	-0.37887	0.245942	-1.54049	0.123442	0.645958
Scml4	83.6144	0.359235	0.233391	1.5392	0.123756	0.647004
Tm9sf3	40.1614	-0.360132	0.234078	-1.53852	0.123923	0.647278
Trappc12	40.8758	-0.343024	0.22305	-1.53788	0.124078	0.647285
BC005561	85.4208	0.273893	0.178133	1.53758	0.124152	0.647285
Mapk1ip1	36.2842	0.426782	0.277773	1.53644	0.12443	0.647936
Rpl32	25.8442	-0.435	0.283179	-1.53613	0.124506	0.647936
Prkaa2	24.4463	-0.41148	0.267997	-1.53539	0.124688	0.648038
4933427D14Rik	39.2677	-0.392248	0.255517	-1.53512	0.124755	0.648038
Diaph2	93.2364	-0.251929	0.164346	-1.53292	0.125295	0.649448
Zfp335os	22.2104	0.451334	0.294593	1.53206	0.125507	0.649448
Dennd4c	69.3086	-0.252882	0.165075	-1.53192	0.125542	0.649448
BC052040	34.7086	-0.359643	0.234863	-1.53129	0.125698	0.649448
Ube2j1	31.5766	0.391736	0.255824	1.53127	0.125702	0.649448
Gap43	226.598	0.185671	0.121386	1.52958	0.12612	0.649448
Frmd5	347.411	0.334328	0.218577	1.52957	0.126124	0.649448
Nudt4	22.8283	0.472563	0.308975	1.52945	0.126152	0.649448
Gm10516	30.5777	0.449729	0.29433	1.52797	0.126519	0.649448
Ttc13	29.8245	0.396003	0.259282	1.5273	0.126685	0.649448
Mgat5	139.047	0.333132	0.218209	1.52667	0.126844	0.649448
Atg5	24.6244	0.422192	0.276645	1.52612	0.126981	0.649448
Prpf8	31.0544	-0.401076	0.262818	-1.52606	0.126995	0.649448
Rplp1	47.8719	-0.401428	0.263085	-1.52585	0.127048	0.649448
5031439G07Rik	79.1354	0.249102	0.163263	1.52577	0.127067	0.649448
Atp5c1	47.7731	-0.335648	0.219991	-1.52573	0.127076	0.649448
Asah1	52.9861	-0.278502	0.182559	-1.52555	0.127123	0.649448
Arfgap1	58.1453	0.317232	0.208038	1.52488	0.127289	0.649448
Rnf180	40.8225	-0.317291	0.208119	-1.52456	0.127369	0.649448
Rpl6	67.5372	0.299149	0.196252	1.52431	0.127432	0.649448
Dnajc3	41.898	-0.337388	0.22134	-1.5243	0.127435	0.649448
Stam2	32.6214	0.392032	0.257275	1.52378	0.127563	0.649514
Dgkk	24.7767	0.445009	0.292452	1.52165	0.128097	0.651202
Stag2	57.7617	-0.273708	0.18	-1.5206	0.128359	0.651202
Ralgapa1	223.649	0.188828	0.124194	1.52043	0.128403	0.651202
Mboat2	87.1459	-0.288101	0.189533	-1.52006	0.128496	0.651202
Ophn1	67.702	-0.269752	0.177468	-1.52	0.12851	0.651202
Ndfip1	235.02	0.223898	0.14739	1.51908	0.128743	0.651202
Scai	154.479	-0.21363	0.14066	-1.51876	0.128822	0.651202
Oprk1	39.4648	-0.348314	0.229398	-1.51838	0.128918	0.651202
Kif21b	26.4057	-0.403457	0.265723	-1.51834	0.128929	0.651202
P2rx4	20.3458	0.508176	0.335014	1.51688	0.129297	0.652475
Epha10	24.5031	0.425995	0.281053	1.51571	0.129593	0.652986
Atrnl1	155.501	0.245772	0.162221	1.51505	0.12976	0.652986
Cap2	149.002	0.192639	0.127208	1.51436	0.129933	0.652986
Ckap5	94.1466	0.239352	0.158054	1.51436	0.129934	0.652986
Bptf	97.0425	-0.214977	0.14206	-1.51328	0.130209	0.652986
Trrap	50.1058	0.333324	0.220363	1.51261	0.130379	0.652986
Lyrm4	75.4903	-0.241072	0.159381	-1.51255	0.130395	0.652986
Ctif	141.254	-0.26548	0.175593	-1.5119	0.130558	0.652986
Syt7	55.1663	0.294041	0.19453	1.51155	0.130649	0.652986
Airn	83.0519	0.268994	0.178003	1.51117	0.130744	0.652986
BC031181	47.222	0.335319	0.221911	1.51105	0.130775	0.652986
A930011G23Rik	111.627	-0.320085	0.211886	-1.51065	0.130879	0.652986
Ddx31	22.2545	0.434518	0.287651	1.51057	0.130897	0.652986
Kcmf1	80.6709	0.241176	0.159715	1.51004	0.131034	0.653096
Cdh9	29.8585	-0.419124	0.277774	-1.50887	0.131332	0.654005
Runx1t1	78.3177	-0.278787	0.184856	-1.50813	0.131522	0.654375
Ank	132.844	0.244989	0.16253	1.50735	0.131721	0.65479
Rhobtb2	29.3431	0.375805	0.249511	1.50617	0.132025	0.655368
Papolg	20.668	-0.431292	0.286489	-1.50544	0.132211	0.655368
Eri3	104.636	-0.201365	0.13377	-1.50531	0.132245	0.655368
Cyfip1	56.7162	-0.279064	0.185413	-1.50509	0.132301	0.655368
Ranbp9	90.0963	-0.231134	0.153833	-1.50249	0.13297	0.657181
Gcn1l1	38.3731	0.336289	0.223905	1.50192	0.133117	0.657181
Aes	37.0163	-0.329254	0.219256	-1.50169	0.133177	0.657181
Psmb5	25.3656	0.445592	0.296757	1.50154	0.133215	0.657181
H3f3a	57.8494	0.367666	0.244879	1.50142	0.133247	0.657181
Abca5	27.279	-0.3918	0.261099	-1.50058	0.133464	0.657679
Sh2b2	21.8809	-0.42899	0.286282	-1.49849	0.134007	0.659279
Arnt2	41.2182	-0.331737	0.221393	-1.49841	0.134028	0.659279
Zfp326	22.1781	-0.396832	0.264967	-1.49766	0.134221	0.659279
Sv2a	60.1785	-0.309462	0.206743	-1.49684	0.134435	0.659279
Galnt10	53.2248	-0.328179	0.219268	-1.49671	0.13447	0.659279
Gripap1	53.4378	0.305424	0.204074	1.49664	0.134487	0.659279
Trabd	21.7728	0.455632	0.30469	1.4954	0.134811	0.659732
Usp45	101.295	-0.225674	0.150989	-1.49463	0.135011	0.659732
Rabl2	24.9735	-0.40487	0.270897	-1.49455	0.135032	0.659732
Usp22	57.1299	-0.31191	0.208706	-1.4945	0.135046	0.659732
Dennd3	22.4598	0.42455	0.284397	1.49281	0.135488	0.661071
Klhl13	53.8315	0.382128	0.256025	1.49254	0.135557	0.661071
Fam196b	44.6372	-0.362041	0.242731	-1.49153	0.135822	0.661071
Cfap74	20.1624	-0.433482	0.290679	-1.49127	0.13589	0.661071
Abcf1	31.3351	0.446734	0.299577	1.49121	0.135906	0.661071
Ndst3	172.969	0.281754	0.189004	1.49073	0.136033	0.661071
Chuk	36.1141	0.377573	0.253363	1.49024	0.13616	0.661071
Tbc1d22a	28.0415	-0.350973	0.235617	-1.48959	0.136331	0.661071
Tubgcp4	34.635	-0.342573	0.230137	-1.48856	0.136603	0.661071
Fam135a	76.3793	-0.242097	0.162689	-1.48809	0.136726	0.661071
R3hdm4	21.3023	0.449241	0.301912	1.48799	0.136755	0.661071
Fgfr2	436.785	-0.309544	0.20811	-1.48741	0.136907	0.661071
Pacs2	28.5269	-0.360087	0.242176	-1.48688	0.137046	0.661071
Psip1	114.567	-0.219904	0.147897	-1.48687	0.137048	0.661071
Itpk1	23.581	-0.407004	0.273747	-1.48679	0.137071	0.661071
Invs	42.9779	-0.308221	0.207762	-1.48353	0.137933	0.664631
Zfp182	46.42	0.337104	0.2275	1.48178	0.138399	0.664631
Gnl3l	75.1374	-0.27194	0.183536	-1.48168	0.138426	0.664631
Xrcc4	64.5232	-0.262595	0.177276	-1.48128	0.138533	0.664631
Hsp90aa1	47.8976	-0.446457	0.301452	-1.48102	0.138601	0.664631
Ppp1r37	30.8945	0.390159	0.26348	1.48079	0.138662	0.664631
Adamts17	80.7838	0.314681	0.212635	1.47991	0.138898	0.664631
Itgbl1	42.0955	-0.705471	0.476704	-1.47989	0.138902	0.664631
Uck2	22.8136	0.488206	0.329931	1.47972	0.138948	0.664631
Dpyd	477.907	-0.163543	0.110558	-1.47925	0.139074	0.664631
Wdpcp	30.6694	-0.345421	0.233589	-1.47876	0.139206	0.664631
Hmgn3	74.7732	0.270487	0.182921	1.47871	0.139218	0.664631
Mef2a	94.3135	-0.229633	0.155357	-1.47809	0.139383	0.664858
Ube2g1	95.6593	0.255102	0.17276	1.47663	0.139775	0.66593
Csnk1g3	65.8313	0.255707	0.173241	1.47602	0.139938	0.66593
Lrrfip1	98.0074	0.249115	0.168784	1.47594	0.13996	0.66593
Drc1	58.3818	-0.269257	0.182615	-1.47445	0.140361	0.667273
Ccdc58	39.2066	0.347174	0.235792	1.47238	0.140919	0.669367
Zcchc9	22.7119	0.426823	0.290183	1.47088	0.141324	0.670728
Golga4	57.0209	-0.262697	0.178709	-1.46997	0.141571	0.671334
Pkia	108.423	-0.236964	0.16133	-1.46882	0.141882	0.672249
Fam184a	45.3074	0.343874	0.234454	1.4667	0.142458	0.674412
Socs5	21.2165	0.436045	0.297495	1.46572	0.142725	0.675112
Zfp292	90.9082	-0.218792	0.149359	-1.46487	0.142956	0.675641
Casc4	139.977	-0.19643	0.134147	-1.46429	0.143114	0.675822
Tk2	22.6434	0.434458	0.297048	1.46259	0.143581	0.676332
Zfp949	34.9922	0.357514	0.244618	1.46152	0.143873	0.676332
Ppp3cb	65.206	-0.256686	0.175631	-1.4615	0.143877	0.676332
Cnih1	22.3626	0.426768	0.292313	1.45997	0.144299	0.676332
Fam3c	30.3599	0.400778	0.274651	1.45922	0.144503	0.676332
Hspa14	25.1108	0.412965	0.283057	1.45895	0.144579	0.676332
Moxd1	57.908	0.402126	0.275629	1.45894	0.144581	0.676332
Aff2	319.018	-0.188762	0.129388	-1.45888	0.144598	0.676332
Cep57l1	21.5472	0.421857	0.289179	1.45881	0.144618	0.676332
Ggps1	71.6733	0.307586	0.210922	1.4583	0.144759	0.676332
Cnih2	28.9228	0.377272	0.258776	1.45791	0.144866	0.676332
Rnf146	23.284	0.405539	0.278167	1.4579	0.144869	0.676332
Fndc3b	80.7663	0.272902	0.187204	1.45778	0.144902	0.676332
Rhot1	76.8643	0.259056	0.177718	1.45768	0.144929	0.676332
Mdm2	37.131	0.335807	0.23042	1.45737	0.145014	0.676332
Rps6ka1	21.7257	0.454673	0.312181	1.45644	0.145271	0.676529
Sfxn5	45.0793	0.298269	0.204805	1.45635	0.145295	0.676529
Dync1li2	56.1572	0.281674	0.193716	1.45405	0.145931	0.678934
Pxmp4	21.2211	0.405846	0.279387	1.45263	0.146327	0.679729
Vps9d1	42.8496	0.346721	0.238735	1.45233	0.146411	0.679729
Ppil2	48.7039	0.322378	0.222002	1.45214	0.146462	0.679729
Plgrkt	27.9562	-0.397903	0.274182	-1.45123	0.146714	0.680342
Phactr1	1462.96	0.225452	0.155404	1.45074	0.146851	0.68042
Upf2	54.1591	-0.28023	0.193314	-1.44961	0.147167	0.681324
Ppm1g	45.7142	0.299572	0.20686	1.44819	0.147565	0.682568
Cntln	66.133	-0.270235	0.186676	-1.44762	0.147724	0.682568
Cdadc1	25.8928	-0.372813	0.257582	-1.44736	0.147797	0.682568
Tenm3	247.862	-0.191176	0.13214	-1.44677	0.147962	0.682772
Pcyt2	78.1403	0.23907	0.165389	1.4455	0.148317	0.683852
Tm9sf2	37.6157	-0.370923	0.257116	-1.44263	0.149125	0.685004
Daam1	96.3981	-0.220445	0.152817	-1.44254	0.149149	0.685004
Ipo5	41.5446	0.344004	0.23848	1.44248	0.149166	0.685004
Mrps15	24.3163	0.398807	0.276503	1.44233	0.14921	0.685004
R3hdm1	295.537	0.177205	0.122863	1.4423	0.149218	0.685004
Ube4a	51.4247	0.295619	0.205001	1.44203	0.149293	0.685004
Arhgap42	20.5085	0.440752	0.305879	1.44094	0.149603	0.685651
Foxp1	87.6013	-0.238022	0.165215	-1.44068	0.149676	0.685651
Plekhm3	60.3591	-0.289376	0.20096	-1.43996	0.149877	0.685738
Bcs1l	26.2702	-0.378219	0.262697	-1.43975	0.149937	0.685738
Crebbp	127.906	-0.188705	0.131234	-1.43792	0.150457	0.687202
Stip1	32.0442	-0.32983	0.229404	-1.43777	0.1505	0.687202
Atp13a3	57.975	-0.250019	0.174045	-1.43651	0.150856	0.688273
Terf2	22.0213	0.406632	0.283325	1.43522	0.151226	0.688567
Sema6a	134.568	-0.26499	0.184676	-1.43489	0.151318	0.688567
N4bp2l2	128.714	-0.250261	0.174421	-1.43481	0.151341	0.688567
Mgat4a	37.9093	-0.300202	0.209269	-1.43453	0.151422	0.688567
Whrn	52.3391	0.40819	0.284621	1.43415	0.151529	0.688567
Hdac3	21.9454	0.410667	0.286435	1.43372	0.151652	0.688578
Sirt7	23.0236	0.400226	0.279305	1.43294	0.151876	0.689038
Aven	28.6549	-0.473803	0.330933	-1.43172	0.152224	0.690066
Atxn10	190.936	0.17423	0.121828	1.43013	0.152679	0.690596
Fam171b	142.698	0.200614	0.140302	1.42987	0.152755	0.690596
Rcc1	30.8868	0.378828	0.264967	1.42972	0.152798	0.690596
Dip2c	545.903	0.1623	0.113529	1.42959	0.152836	0.690596
Btbd11	74.4318	0.584626	0.409121	1.42898	0.15301	0.690596
Megf9	45.1195	-0.290706	0.203467	-1.42876	0.153073	0.690596
Tmem110	41.137	0.311923	0.218524	1.42741	0.153463	0.691297
Drg1	162.498	-0.230436	0.161471	-1.42711	0.153549	0.691297
Tra2a	211.114	0.175688	0.123121	1.42695	0.153595	0.691297
Dok6	174.742	-0.252151	0.176793	-1.42625	0.153797	0.691659
Inpp4b	85.7943	-0.346865	0.243333	-1.42548	0.154019	0.691681
Rsrc2	91.5859	0.30716	0.215493	1.42538	0.154046	0.691681
Klhl3	70.9986	0.324728	0.22791	1.42481	0.154213	0.691882
Epm2a	44.5135	0.305999	0.214872	1.4241	0.154417	0.69191
Rab40c	76.3799	0.236697	0.166257	1.42369	0.154537	0.69191
Slc24a5	216.771	-0.28904	0.203046	-1.42352	0.154586	0.69191
Slc38a1	52.0406	-0.285635	0.201025	-1.42089	0.155349	0.694319
Shc3	83.7953	0.29375	0.206806	1.42041	0.155487	0.694319
Atp9b	152.496	0.299755	0.211036	1.4204	0.155492	0.694319
Glud1	80.7074	0.264776	0.186536	1.41944	0.155771	0.694906
Pdgfa	22.1593	0.392002	0.27627	1.41891	0.155925	0.694906
Klhl15	36.2871	0.329311	0.232152	1.41852	0.15604	0.694906
Kcnt1	32.7429	-0.383716	0.270554	-1.41826	0.156115	0.694906
Lrp1	62.6284	-0.273531	0.193094	-1.41657	0.156609	0.696352
Ddx5	237.35	-0.324899	0.229398	-1.41631	0.156685	0.696352
Sgk1	37.5922	-0.36507	0.257853	-1.41581	0.156832	0.696395
Pfdn1	52.0368	0.286611	0.20249	1.41543	0.156941	0.696395
P3h3	25.9791	-0.340371	0.240543	-1.41501	0.157065	0.696399
Cct2	20.3464	-0.426571	0.30169	-1.41394	0.157379	0.697225
Fam220a	27.8296	0.35984	0.254618	1.41326	0.157581	0.697225
Ak5	134.584	0.231164	0.163632	1.41271	0.157742	0.697225
Ubqln1	33.9244	-0.312826	0.221443	-1.41267	0.157753	0.697225
Amd1	30.4517	0.360356	0.255158	1.41228	0.157867	0.697225
Actl6b	30.8273	0.346636	0.245659	1.41104	0.158232	0.697748
Ano5	31.7475	0.355606	0.252035	1.41094	0.158263	0.697748
Maml2	57.8803	0.349085	0.247468	1.41063	0.158355	0.697748
Gm10130	21.3306	-0.532371	0.377786	-1.40919	0.15878	0.699078
Prkaca	38.2672	-0.297342	0.211208	-1.40782	0.159185	0.700317
Ttf1	21.1498	-0.385109	0.273639	-1.40736	0.159319	0.700363
Cfap44	27.2018	-0.374809	0.266748	-1.4051	0.159991	0.702528
Exosc1	30.8947	0.359012	0.255572	1.40474	0.1601	0.702528
Fam193b	59.0345	-0.282951	0.201493	-1.40428	0.160237	0.702528
Ica1l	47.404	-0.283103	0.201684	-1.4037	0.16041	0.702528
Ddx1	58.8734	0.255052	0.181725	1.40351	0.160466	0.702528
Zfp397	42.5668	0.357174	0.254542	1.4032	0.160557	0.702528
Cacna1e	394.354	-0.223312	0.159324	-1.40163	0.161027	0.704042
Yeats2	87.8834	-0.22109	0.157822	-1.40088	0.161249	0.704467
Glis3	20.1702	-0.441517	0.315267	-1.40045	0.161378	0.70449
Lzts1	27.6942	0.409267	0.292382	1.39977	0.161583	0.704509
Grik5	97.155	-0.240591	0.171899	-1.39961	0.161631	0.704509
Zmiz2	22.2961	-0.376882	0.269402	-1.39896	0.161825	0.704621
Zfp91	24.6034	-0.380818	0.272292	-1.39857	0.161943	0.704621
Qtrt1	54.1314	0.32003	0.228875	1.39827	0.162031	0.704621
Smarcad1	62.8404	-0.252777	0.180842	-1.39778	0.162179	0.704727
Reps1	35.9643	-0.359609	0.257416	-1.397	0.162415	0.704817
Lysmd4	81.8265	-0.347374	0.248698	-1.39677	0.162483	0.704817
Syt5	59.23	-0.26763	0.191685	-1.3962	0.162656	0.704817
Exoc2	35.28	0.313997	0.224917	1.39605	0.162698	0.704817
Cdc42bpb	48.5147	-0.27301	0.195718	-1.39492	0.163041	0.705762
Cul3	69.2253	-0.252247	0.181111	-1.39277	0.163688	0.708024
Jazf1	144.266	-0.213721	0.15351	-1.39223	0.163854	0.708142
Rab21	48.3591	0.302613	0.217417	1.39186	0.163966	0.708142
Dnajc10	38.6288	0.301952	0.217018	1.39137	0.164113	0.708238
Col4a2	34.3744	-0.355626	0.255742	-1.39056	0.164358	0.708755
Usmg5	20.5132	0.44122	0.317472	1.38979	0.164593	0.708766
Faf2	62.8169	0.263866	0.189868	1.38973	0.164611	0.708766
Rabep1	185.479	0.177835	0.128182	1.38736	0.165331	0.710686
Fam13a	82.0364	-0.337177	0.243088	-1.38706	0.165424	0.710686
Ctnnbip1	33.8105	0.328435	0.236844	1.38671	0.165529	0.710686
Rasa1	67.1141	-0.257504	0.185707	-1.38662	0.165559	0.710686
Ptp4a2	49.957	0.277211	0.200087	1.38545	0.165914	0.711643
Secisbp2	38.4835	0.324651	0.234492	1.38449	0.16621	0.711643
Pitpna	108.797	0.197523	0.142675	1.38442	0.166229	0.711643
Krba1	24.7907	-0.413515	0.298752	-1.38414	0.166315	0.711643
Chm	81.52	-0.252411	0.18247	-1.38331	0.166571	0.711643
Lrpprc	54.0358	0.273015	0.197379	1.3832	0.166604	0.711643
Srsf2	164.388	0.270995	0.196014	1.38253	0.166809	0.711643
Prrc1	29.0695	0.36218	0.261985	1.38245	0.166835	0.711643
Fbrsl1	44.6055	-0.302226	0.218657	-1.38219	0.166913	0.711643
Riok3	71.6012	0.236818	0.171515	1.38074	0.167358	0.712075
St6galnac3	114.773	0.207983	0.150707	1.38004	0.167573	0.712075
Laptm4a	22.0776	-0.388259	0.281386	-1.37981	0.167645	0.712075
Gprasp1	104.349	-0.2213	0.160504	-1.37878	0.167962	0.712075
Brd1	62.8117	-0.259651	0.188337	-1.37865	0.168002	0.712075
Me3	103.644	0.331931	0.240841	1.37821	0.168137	0.712075
Susd4	126.845	-0.202045	0.14666	-1.37765	0.168313	0.712075
Tspyl4	46.0107	-0.342633	0.248821	-1.37703	0.168504	0.712075
Emc3	43.2956	0.310028	0.225148	1.377	0.168512	0.712075
Amer2	42.0297	0.342228	0.248696	1.37609	0.168794	0.712075
Nxf1	40.3482	0.313284	0.227876	1.3748	0.169195	0.712075
Vmn2r87	20.0626	-0.451073	0.32815	-1.3746	0.169257	0.712075
Slc1a2	22.3027	0.421118	0.306366	1.37456	0.169269	0.712075
Eef1a1	147.665	0.28119	0.204569	1.37455	0.169272	0.712075
Trmt1l	58.0143	0.266175	0.193655	1.37448	0.169294	0.712075
Dock7	154.658	-0.181877	0.132367	-1.37404	0.16943	0.712075
Lynx1	30.3326	0.353445	0.257339	1.37346	0.169609	0.712075
Fxyd4	26.242	-0.335684	0.244444	-1.37326	0.169673	0.712075
Chchd6	79.4342	-0.246799	0.179835	-1.37237	0.169948	0.712075
Pdhx	35.8286	0.377351	0.274968	1.37235	0.169956	0.712075
Lrrtm4	2441.32	-0.123986	0.0903548	-1.37221	0.169998	0.712075
Kif5c	176.32	-0.198244	0.144509	-1.37184	0.170113	0.712075
Top2b	47.6194	-0.286357	0.20887	-1.37099	0.17038	0.712075
Cers1	29.8385	0.430473	0.31413	1.37037	0.170573	0.712075
Araf	172.434	-0.159586	0.116473	-1.37016	0.170638	0.712075
Atxn2l	59.3469	-0.300299	0.219208	-1.36993	0.170709	0.712075
Usp48	42.893	-0.30051	0.219419	-1.36957	0.17082	0.712075
Zfp612	59.1729	0.254678	0.185986	1.36934	0.170892	0.712075
Lrrn3	52.8537	0.270543	0.197764	1.36801	0.171309	0.712075
Chac2	46.7397	-0.305407	0.223273	-1.36786	0.171355	0.712075
Sgce	65.1466	-0.263937	0.192982	-1.36768	0.171413	0.712075
Sdhb	41.6592	0.296509	0.216813	1.36758	0.171443	0.712075
Parm1	51.0833	-0.368212	0.269261	-1.36749	0.171471	0.712075
Gas2	39.6752	0.295212	0.215909	1.3673	0.171531	0.712075
Dlc1	66.9308	-0.289499	0.211799	-1.36686	0.171669	0.712075
Hbs1l	46.3877	0.310772	0.227446	1.36635	0.171828	0.712075
Rnf41	33.1652	0.364277	0.266643	1.36616	0.171889	0.712075
Zfp609	128.914	-0.200317	0.146783	-1.36472	0.172341	0.712075
P2ry12	32.7242	-0.409383	0.299985	-1.36468	0.172353	0.712075
Mical3	265.229	-0.171674	0.12583	-1.36434	0.172462	0.712075
Rbms3	157.346	-0.223631	0.163946	-1.36405	0.172551	0.712075
Ezh1	38.0732	-0.327641	0.240218	-1.36393	0.17259	0.712075
Pacsin1	212.399	0.153464	0.112571	1.36327	0.172799	0.712075
Wdr20	58.2802	0.260587	0.191219	1.36277	0.172955	0.712075
Slc44a5	243.219	-0.176303	0.129434	-1.36211	0.173164	0.712075
Sptan1	171.995	0.170909	0.125475	1.3621	0.173167	0.712075
Ppfia4	29.0914	-0.322793	0.237029	-1.36183	0.173252	0.712075
Cep164	40.3493	-0.295517	0.217	-1.36183	0.173252	0.712075
Agrp	38.2684	-0.378897	0.278305	-1.36145	0.173373	0.712075
Bcl2l1	37.2931	-0.287918	0.211526	-1.36114	0.173468	0.712075
Wdr12	28.5854	-0.337872	0.248249	-1.36102	0.173508	0.712075
Fam120c	103.164	-0.191195	0.140494	-1.36087	0.173554	0.712075
Fbxo21	35.7418	0.320458	0.235611	1.36011	0.173794	0.712244
Arhgap21	105.507	-0.196813	0.144721	-1.35995	0.173847	0.712244
Rcn1	28.7772	0.461905	0.33975	1.35954	0.173975	0.712251
Gm14966	23.0057	0.424868	0.312652	1.35892	0.174172	0.712351
Akap17b	48.9389	0.291569	0.214688	1.3581	0.17443	0.712351
Pnpla8	40.6077	-0.280498	0.20657	-1.35788	0.174502	0.712351
Dusp16	20.5297	-0.432539	0.318544	-1.35786	0.174507	0.712351
Zfhx2	48.6072	-0.385818	0.284315	-1.35701	0.174778	0.712351
Snhg20	102.6	0.23801	0.175405	1.35692	0.174808	0.712351
Naa25	24.1086	-0.462807	0.341129	-1.35669	0.17488	0.712351
Tmsb10	28.9621	-0.35888	0.264745	-1.35557	0.175237	0.713282
Tet2	63.8998	0.239574	0.176836	1.35478	0.175489	0.713282
Ythdc1	28.0746	-0.350573	0.258772	-1.35476	0.175495	0.713282
Slc44a1	91.9933	0.232472	0.171736	1.35366	0.175844	0.713282
Tmx4	160.256	-0.216717	0.1601	-1.35364	0.175852	0.713282
D030068K23Rik	54.0001	-0.609047	0.449971	-1.35353	0.175888	0.713282
Rp9	75.4081	0.288527	0.213363	1.35228	0.176285	0.713282
Casd1	34.0055	-0.338236	0.250184	-1.35194	0.176393	0.713282
Basp1	234.323	0.215355	0.159317	1.35174	0.176459	0.713282
Ubr5	167.287	0.169968	0.12576	1.35153	0.176525	0.713282
Ttc27	32.1617	0.346134	0.256141	1.35134	0.176585	0.713282
Sgsm1	133.748	-0.237219	0.175589	-1.35099	0.1767	0.713282
Ccr9	45.7481	-0.375359	0.27787	-1.35084	0.176746	0.713282
Ccz1	43.2731	0.304105	0.225337	1.34956	0.177158	0.714436
Rsf1os1	49.0189	-0.351149	0.260438	-1.3483	0.177561	0.715292
Atpif1	104.676	0.214982	0.159476	1.34806	0.17764	0.715292
Rnf4	21.6988	0.394063	0.292393	1.34772	0.177749	0.715292
Ceacam2	23.7712	0.369001	0.27399	1.34677	0.178055	0.715708
Aimp1	31.3478	0.344437	0.255817	1.34642	0.178168	0.715708
Cdk13	116.843	-0.22883	0.170027	-1.34584	0.178353	0.715708
Psap	75.0338	-0.225872	0.167831	-1.34583	0.178358	0.715708
2700049A03Rik	25.9506	-0.328119	0.243884	-1.34539	0.178499	0.715766
Kcnk2	62.3531	-0.273554	0.203682	-1.34304	0.179258	0.718188
2210016L21Rik	32.4056	0.315668	0.235093	1.34274	0.179357	0.718188
Rad23a	21.2129	0.392385	0.292353	1.34216	0.179543	0.718428
Spink10	57.2657	0.281542	0.209837	1.34172	0.179686	0.718492
3830406C13Rik	35.2252	0.373129	0.278197	1.34124	0.179843	0.71861
Copa	63.6055	0.262619	0.195905	1.34055	0.180067	0.718614
Vapa	62.2117	0.256016	0.191009	1.34034	0.180136	0.718614
Dram1	31.7804	-0.33724	0.251701	-1.33984	0.180296	0.718614
Necab1	46.0597	0.338324	0.252596	1.33939	0.180445	0.718614
Atp8a2	161.658	-0.185297	0.138356	-1.33928	0.180478	0.718614
Srpr	44.5813	-0.282593	0.211129	-1.33848	0.180739	0.719145
Spats2l	64.9414	0.286215	0.214072	1.337	0.181221	0.719606
Plxnc1	54.9221	-0.281087	0.210274	-1.33677	0.181299	0.719606
Fsd1	23.1714	0.37981	0.284145	1.33668	0.181328	0.719606
Nceh1	53.5525	-0.276726	0.207111	-1.33613	0.181508	0.719606
Stxbp6	82.3118	0.235296	0.176103	1.33612	0.181508	0.719606
Atp5g2	31.212	-0.31443	0.235411	-1.33567	0.181658	0.719606
Stim2	70.7997	-0.257537	0.192854	-1.3354	0.181744	0.719606
Scpep1	22.8615	-0.394261	0.295369	-1.33481	0.181938	0.719871
Chst1	44.2204	0.304904	0.228506	1.33434	0.182093	0.719978
Snrpn	89.87	0.270455	0.202794	1.33364	0.18232	0.720179
Syt11	148.655	-0.180282	0.135273	-1.33272	0.182624	0.720179
Dguok	28.4745	-0.322093	0.241695	-1.33264	0.18265	0.720179
Ago4	23.1114	-0.387185	0.290599	-1.33237	0.182739	0.720179
Tigd2	36.9818	0.303979	0.228189	1.33214	0.182815	0.720179
Adarb1	59.7999	0.245414	0.184314	1.3315	0.183025	0.720179
Esf1	51.7515	0.274048	0.205823	1.33147	0.183034	0.720179
Tln2	78.1662	0.248644	0.1869	1.33036	0.1834	0.720424
Heph	21.2493	-0.382677	0.287654	-1.33034	0.183406	0.720424
Dzip3	136.851	-0.182653	0.13732	-1.33012	0.183478	0.720424
Gspt1	62.0962	0.237188	0.178375	1.32972	0.183612	0.720451
Adgrl3	894.45	-0.138385	0.104116	-1.32914	0.183802	0.7205
Esrrg	113.731	0.210546	0.158494	1.32841	0.184041	0.7205
Arhgap39	120.052	-0.196211	0.147708	-1.32837	0.184056	0.7205
Rev1	70.57	-0.216359	0.162905	-1.32814	0.184133	0.7205
Atp2b1	420.352	0.149515	0.112731	1.3263	0.18474	0.722205
Spock3	613.952	-0.169153	0.127597	-1.32568	0.184945	0.722205
Rims1	687.249	-0.146668	0.110637	-1.32566	0.184952	0.722205
1700030K09Rik	29.511	0.347537	0.262364	1.32463	0.185292	0.722604
Alas2	37.7089	-0.392559	0.296364	-1.32458	0.185309	0.722604
Otud7a	307.888	-0.136658	0.103274	-1.32325	0.185751	0.722864
Cbfa2t2	119.704	0.192688	0.145618	1.32324	0.185756	0.722864
Szrd1	22.7743	0.38501	0.291078	1.3227	0.185934	0.722864
Mrfap1	36.182	0.321071	0.243039	1.32107	0.186479	0.722864
Mthfsl	20.4978	-0.385221	0.291623	-1.32095	0.186516	0.722864
Ptpn5	125.687	0.251264	0.190273	1.32054	0.186654	0.722864
Osbpl6	270.797	0.190216	0.144045	1.32054	0.186656	0.722864
Nucb1	21.8739	-0.3765	0.285177	-1.32023	0.186758	0.722864
Acsl1	42.7764	0.343658	0.260388	1.31979	0.186904	0.722864
Znrf1	123.166	-0.179014	0.135659	-1.31959	0.18697	0.722864
Fam213a	21.1599	0.399936	0.303103	1.31947	0.187011	0.722864
Tceal5	24.1615	0.424309	0.322158	1.31708	0.187811	0.722864
Tuba1b	30.3605	-0.428767	0.325644	-1.31667	0.187948	0.722864
B3galt5	25.0503	0.356399	0.270759	1.3163	0.188075	0.722864
Rnps1	60.9559	0.287336	0.218298	1.31626	0.188088	0.722864
Zmym5	33.2765	-0.313215	0.23799	-1.31608	0.188147	0.722864
Cnot7	40.9017	-0.296994	0.225713	-1.31581	0.188239	0.722864
Zfp956	29.6217	0.324883	0.246921	1.31574	0.188262	0.722864
Lonp2	66.8958	-0.241757	0.183748	-1.3157	0.188276	0.722864
Dcx	43.2379	-0.268357	0.203966	-1.31569	0.188277	0.722864
Rpl41	67.8239	0.238159	0.181141	1.31477	0.188588	0.722864
Bex1	37.9752	-0.297356	0.226188	-1.31464	0.188632	0.722864
Dnttip1	35.2912	0.307731	0.234097	1.31454	0.188664	0.722864
Xrn1	116.326	-0.189534	0.144206	-1.31433	0.188734	0.722864
Tmem63c	72.4797	-0.232891	0.177253	-1.31389	0.188882	0.722864
Prpsap2	21.8241	-0.424937	0.323486	-1.31362	0.188975	0.722864
Nsmf	49.9716	0.275571	0.209806	1.31346	0.189028	0.722864
Pdxdc1	56.8998	0.267621	0.203757	1.31343	0.189037	0.722864
Larp1	113.158	0.220029	0.167538	1.31331	0.189078	0.722864
Bub3	26.0314	0.368451	0.28069	1.31266	0.189297	0.723051
Galnt16	133.234	0.207247	0.157913	1.31241	0.189383	0.723051
Map4k4	94.4466	0.248355	0.189299	1.31197	0.189529	0.723122
Ncoa2	128.391	-0.185041	0.141162	-1.31084	0.189912	0.723132
Hfm1	21.5519	0.430346	0.328325	1.31073	0.189948	0.723132
Fer	56.8957	-0.224887	0.17162	-1.31037	0.190069	0.723132
Erlec1	63.6109	-0.237015	0.180904	-1.31017	0.190139	0.723132
Med1	41.8692	0.2878	0.219729	1.3098	0.190264	0.723132
Mfn2	20.1356	-0.381922	0.291611	-1.3097	0.190298	0.723132
Gpc6	183.483	0.259252	0.198028	1.30916	0.190479	0.723297
Kif21a	234.755	0.151043	0.115412	1.30873	0.190626	0.723297
Psmc6	76.1248	0.31784	0.242916	1.30844	0.190725	0.723297
Ppp1r10	46.229	0.362709	0.277326	1.30788	0.190915	0.723533
Nek9	44.8005	0.337564	0.258224	1.30725	0.191128	0.723857
Tmem108	170.628	0.213784	0.163787	1.30526	0.191806	0.724603
Wdr18	20.1523	0.400639	0.307017	1.30494	0.191913	0.724603
Hmgn1	23.9278	0.361622	0.277164	1.30472	0.191988	0.724603
Fig4	26.9857	0.369135	0.282993	1.3044	0.192099	0.724603
Ncl	43.1888	-0.320127	0.245439	-1.30431	0.192129	0.724603
Usp28	29.5182	0.31858	0.244456	1.30322	0.1925	0.724603
Maea	29.519	0.365195	0.280291	1.30291	0.192605	0.724603
Gm11418	46.9236	0.273061	0.209724	1.302	0.192917	0.724603
Gfod2	62.5455	-0.22402	0.172087	-1.30179	0.192989	0.724603
Zfp112	31.3772	0.351526	0.270142	1.30127	0.193168	0.724603
Polr3e	42.2459	0.272094	0.209156	1.30092	0.193287	0.724603
Siah3	36.9341	0.387709	0.298067	1.30074	0.193347	0.724603
Fopnl	27.6288	-0.328848	0.252859	-1.30052	0.193422	0.724603
Spast	67.781	0.226661	0.174318	1.30027	0.193509	0.724603
Tsc22d4	50.4643	0.337376	0.259511	1.30005	0.193585	0.724603
Zgpat	26.2175	0.342834	0.263762	1.29979	0.193674	0.724603
Calb1	69.4877	-0.254214	0.1956	-1.29966	0.193716	0.724603
Dnaja2	102.898	0.25679	0.197605	1.29951	0.193768	0.724603
Arhgap26	212.894	-0.209208	0.161074	-1.29883	0.194002	0.724603
Nucks1	30.8763	-0.314886	0.242473	-1.29864	0.194066	0.724603
Grip1os2	24.4718	-0.809931	0.623855	-1.29827	0.194195	0.724603
Nucb2	20.5537	-0.389973	0.300396	-1.29819	0.194221	0.724603
Sppl3	141.563	0.178042	0.137161	1.29806	0.194268	0.724603
Nell1	463.24	0.274873	0.211848	1.2975	0.194459	0.724836
Parg	44.0897	0.320465	0.247061	1.29711	0.194594	0.724864
Klf7	46.1553	-0.306039	0.236108	-1.29618	0.194913	0.725099
Thoc1	90.031	0.248824	0.191968	1.29618	0.194914	0.725099
Lrig2	88.3272	0.21624	0.167023	1.29467	0.195434	0.726557
Arhgef17	30.8806	0.320524	0.247701	1.29399	0.195668	0.726594
Smim19	21.6472	-0.364703	0.281864	-1.2939	0.1957	0.726594
Ogdh	77.4915	0.218815	0.169164	1.29351	0.195835	0.726619
Nvl	86.3373	0.208816	0.161529	1.29274	0.1961	0.727126
Stat5b	96.1376	-0.184849	0.143151	-1.29128	0.196605	0.728519
Tspan3	81.7741	-0.236181	0.182977	-1.29077	0.196784	0.728705
Brf1	25.6083	0.362089	0.280925	1.28892	0.197428	0.729118
Itfg2	34.5689	0.350978	0.27231	1.28889	0.197435	0.729118
Cpne2	68.9038	0.280804	0.21797	1.28826	0.197654	0.729118
Wnt5b	26.2674	-0.431166	0.334713	-1.28817	0.197688	0.729118
Cox19	23.7046	0.350231	0.27192	1.28799	0.197749	0.729118
Phka1	55.1487	-0.256816	0.199398	-1.28796	0.197761	0.729118
Fkbp2	24.9479	-0.372243	0.289041	-1.28785	0.197797	0.729118
Dock3	394.265	0.169146	0.131378	1.28748	0.197929	0.72913
Begain	20.3353	-0.373174	0.29011	-1.28632	0.198333	0.729536
Lamb1	25.8492	-0.377035	0.293251	-1.28571	0.198545	0.729536
Klhl12	45.8999	0.261207	0.203166	1.28568	0.198553	0.729536
Ispd	58.3386	-0.247841	0.19277	-1.28568	0.198555	0.729536
Glt8d1	103.58	0.208614	0.162368	1.28483	0.198852	0.730157
Atrx	184.821	0.161162	0.125501	1.28414	0.199093	0.730211
Pcyox1	21.3756	0.401476	0.312829	1.28337	0.199362	0.730211
Dnajc21	30.9108	0.325188	0.253388	1.28336	0.199366	0.730211
Rpl5	40.3389	0.296152	0.230771	1.28331	0.199383	0.730211
Reps2	111.507	-0.195483	0.152415	-1.28257	0.199642	0.730687
Immp1l	100.711	-0.242085	0.188989	-1.28095	0.200211	0.732176
Mapk9	37.7015	-0.370005	0.288914	-1.28068	0.200307	0.732176
Dhx36	61.2747	-0.22873	0.178978	-1.27798	0.201257	0.733485
5330417C22Rik	117.181	-0.246363	0.192817	-1.2777	0.201354	0.733485
St13	72.6024	-0.219918	0.172192	-1.27717	0.201541	0.733485
Zfp53	25.3736	-0.32996	0.258412	-1.27687	0.201647	0.733485
Uqcrq	29.6166	0.322336	0.252488	1.27664	0.20173	0.733485
Usp33	87.4515	-0.209976	0.16448	-1.27661	0.201741	0.733485
Phlda1	28.157	0.422871	0.331282	1.27647	0.201791	0.733485
Elavl1	52.2924	0.243285	0.190634	1.27619	0.201888	0.733485
Adgra1	51.589	0.276405	0.216607	1.27607	0.201932	0.733485
Srrm1	122.532	0.183796	0.144085	1.27561	0.202095	0.733485
Tmem67	35.0866	-0.284186	0.222879	-1.27507	0.202285	0.733485
Ice1	36.4016	0.28895	0.226653	1.27486	0.20236	0.733485
Hint3	26.789	0.366217	0.287323	1.27458	0.202458	0.733485
Pgap2	34.3549	0.310133	0.243333	1.27452	0.202479	0.733485
Atg16l1	52.2167	0.245684	0.192939	1.27338	0.202885	0.734485
Mgat4b	24.8667	0.341948	0.268716	1.27253	0.203187	0.734832
Pdpr	38.3463	-0.272655	0.214345	-1.27204	0.203361	0.734832
Dlst	48.5368	0.24503	0.192669	1.27177	0.203455	0.734832
Sgsm3	32.5303	0.335993	0.264219	1.27164	0.2035	0.734832
Fam111a	20.3751	-0.377025	0.296687	-1.27079	0.203805	0.734871
Zkscan3	29.5626	0.326894	0.25729	1.27053	0.203896	0.734871
Smg9	23.4874	0.344566	0.271258	1.27025	0.203996	0.734871
Lrrc58	65.5675	0.24616	0.193804	1.27015	0.20403	0.734871
Kalrn	471.798	0.136781	0.107733	1.26963	0.204216	0.735074
Gpr158	314.147	-0.189761	0.149548	-1.26889	0.20448	0.735558
Cyth3	21.4013	-0.366755	0.289324	-1.26763	0.204931	0.736712
Tial1	108.159	-0.213654	0.168653	-1.26683	0.205216	0.737268
Plppr3	44.6022	0.297648	0.23509	1.2661	0.205476	0.737733
Dgkg	135.64	0.171878	0.135854	1.26517	0.20581	0.738463
Phf21a	233.25	-0.14276	0.112935	-1.26409	0.206197	0.73899
Ptbp2	133.887	-0.179586	0.142084	-1.26394	0.206252	0.73899
Hook2	45.3401	0.256209	0.202814	1.26327	0.206491	0.73899
Golga1	44.6266	-0.253912	0.201006	-1.2632	0.206516	0.73899
Zmat3	39.9491	0.277216	0.2195	1.26294	0.206609	0.73899
Adcyap1r1	27.972	-0.403214	0.319749	-1.26103	0.207298	0.740535
Serp2	45.5264	0.262895	0.208484	1.26099	0.207314	0.740535
Sesn1	87.7156	-0.214232	0.169984	-1.26031	0.207559	0.740535
Klhl29	478.197	0.171071	0.135771	1.25999	0.207672	0.740535
Usp32	128.788	0.210679	0.167215	1.25993	0.207695	0.740535
Fbxw8	47.569	-0.254077	0.201754	-1.25934	0.207907	0.740586
Dlg1	136.499	0.167737	0.133213	1.25916	0.207971	0.740586
E130102H24Rik	21.5427	-0.372817	0.296226	-1.25856	0.208191	0.740616
Dcdc2a	39.9703	-0.296153	0.235338	-1.25842	0.208241	0.740616
Tmlhe	52.6158	-0.27999	0.222672	-1.25741	0.208605	0.74126
Sgcz	1654.03	-0.206227	0.164038	-1.25719	0.208684	0.74126
Urgcp	104.884	0.223928	0.178422	1.25504	0.209463	0.743561
Crebrf	63.4635	-0.235199	0.18747	-1.25459	0.209627	0.743676
Gm12709	51.3529	-0.360363	0.287398	-1.25388	0.209886	0.744129
Prkar1b	108.014	-0.217547	0.173588	-1.25324	0.210118	0.744487
Phlpp2	101.898	0.195268	0.155898	1.25254	0.210374	0.744925
Gad1	69.0989	0.249063	0.199204	1.25029	0.211195	0.745829
Wapl	88.6953	0.198927	0.159175	1.24974	0.211395	0.745829
Tulp4	184.468	-0.142579	0.11409	-1.2497	0.211409	0.745829
Zdhhc21	55.9118	0.235799	0.188693	1.24964	0.21143	0.745829
Pcf11	43.5865	0.253727	0.203055	1.24955	0.211464	0.745829
Btbd7	94.4695	-0.209271	0.167487	-1.24948	0.21149	0.745829
Mctp1	75.9922	-0.202094	0.161765	-1.24931	0.211551	0.745829
Lnpep	50.089	-0.237888	0.190539	-1.2485	0.211847	0.746409
Mtmr7	49.3114	-0.238717	0.191303	-1.24785	0.212087	0.746789
Ppp6r3	90.2841	-0.193951	0.155488	-1.24737	0.212263	0.746943
Irf2	62.0246	-0.238368	0.191278	-1.24618	0.212697	0.747628
Stx17	22.8836	0.350312	0.281241	1.2456	0.212912	0.747628
Tnrc6a	182.201	-0.153355	0.123243	-1.24433	0.213378	0.747628
Tmem191c	65.6479	0.211597	0.170061	1.24424	0.213411	0.747628
Map2k2	50.4614	0.263052	0.211416	1.24424	0.213412	0.747628
Brd8	51.5236	0.248485	0.199763	1.2439	0.213537	0.747628
Heatr6	32.5434	0.295951	0.237948	1.24376	0.213588	0.747628
Dnajc8	32.2632	0.306865	0.246792	1.24342	0.213715	0.747628
Sra1	22.275	-0.380058	0.305769	-1.24296	0.213883	0.747628
Fat1	24.4288	-0.339647	0.273379	-1.2424	0.214088	0.747628
Mib2	27.2209	0.327871	0.263929	1.24227	0.214136	0.747628
Tmtc2	125.586	-0.473528	0.381272	-1.24197	0.214248	0.747628
Sema6d	60.0426	-0.591594	0.476339	-1.24196	0.214251	0.747628
Ap4e1	22.9817	0.35472	0.285647	1.24181	0.214306	0.747628
Arf5	38.2334	0.290982	0.234473	1.241	0.214604	0.748207
Gaa	90.0023	-0.273307	0.220368	-1.24023	0.214891	0.748745
Ckmt1	33.903	0.399193	0.322027	1.23963	0.215113	0.748979
Malt1	23.5162	0.350461	0.282997	1.23839	0.21557	0.748979
Uqcrh	31.0346	0.298757	0.241256	1.23834	0.215591	0.748979
Gm13427	20.5018	0.396221	0.320082	1.23787	0.215764	0.748979
Npc1	26.0632	-0.318411	0.257236	-1.23782	0.215783	0.748979
Cacnb4	132.031	0.169511	0.136948	1.23777	0.2158	0.748979
Rasgef1a	86.4515	-0.211432	0.170847	-1.23755	0.215884	0.748979
Ythdf2	24.8486	-0.325104	0.26295	-1.23637	0.21632	0.749615
Plekhb2	24.812	-0.319212	0.258191	-1.23634	0.216332	0.749615
Ttc8	100.351	-0.180016	0.145701	-1.23552	0.216638	0.749847
Tmem165	38.7153	0.277475	0.224621	1.2353	0.216719	0.749847
Ppme1	59.305	0.216952	0.17575	1.23443	0.217041	0.749847
Sil1	59.5013	0.257413	0.208625	1.23386	0.217256	0.749847
Atp13a5	30.823	-0.32995	0.267459	-1.23365	0.217334	0.749847
Cck	134.106	0.30194	0.244755	1.23364	0.217337	0.749847
Hk1	65.6931	0.218351	0.177041	1.23334	0.21745	0.749847
Cep290	24.2721	-0.317594	0.257622	-1.23279	0.217653	0.749847
Mga	76.3814	-0.207497	0.168356	-1.23249	0.217767	0.749847
Thyn1	22.2323	0.36988	0.300155	1.23229	0.217839	0.749847
Hnrnpl	79.8927	0.21107	0.171315	1.23206	0.217927	0.749847
Nfib	106.131	-0.267254	0.216946	-1.2319	0.217988	0.749847
Ube2q2	51.9865	0.265845	0.21587	1.23151	0.218134	0.749892
Ubap1	28.8466	-0.289561	0.2353	-1.2306	0.218471	0.750564
Cdc14b	53.6866	-0.249433	0.202746	-1.23027	0.218594	0.750564
Dtd1	120.497	-0.175749	0.142958	-1.22937	0.218932	0.750994
Pnn	84.4139	0.206793	0.168245	1.22912	0.219028	0.750994
Tom1l2	151.053	-0.160181	0.130389	-1.22848	0.219266	0.750994
4930512B01Rik	31.6765	-0.401193	0.326626	-1.22829	0.219337	0.750994
5031425E22Rik	138.27	-0.179663	0.146391	-1.22728	0.219718	0.750994
Kcnj6	164.611	0.174904	0.142517	1.22725	0.219729	0.750994
4921534H16Rik	104.262	0.524323	0.427252	1.2272	0.219748	0.750994
Zfc3h1	56.2971	0.24176	0.197043	1.22694	0.219845	0.750994
Gtf3c1	56.9588	0.259604	0.211617	1.22676	0.219913	0.750994
Nap1l4	39.165	-0.262662	0.214282	-1.22578	0.220283	0.751634
Hcn2	26.4142	0.32248	0.26313	1.22556	0.220366	0.751634
Ankrd10	37.8463	-0.316964	0.259051	-1.22356	0.221119	0.752986
Dmd	849.373	-0.130806	0.10695	-1.22306	0.221307	0.752986
Clip2	37.8711	-0.313423	0.256326	-1.22275	0.221423	0.752986
6030443J06Rik	33.8311	-0.282199	0.230837	-1.2225	0.221517	0.752986
Man2a1	27.8023	-0.304555	0.249142	-1.22242	0.221551	0.752986
Rbmxl1	20.4817	0.383791	0.314071	1.22199	0.221712	0.752986
Zkscan16	87.5162	0.248462	0.20341	1.22148	0.221903	0.752986
Haghl	35.2621	0.290056	0.237471	1.22144	0.221921	0.752986
Glis1	26.0978	0.330267	0.270415	1.22134	0.221959	0.752986
Map1b	351.602	0.126694	0.103773	1.22087	0.222134	0.753129
Fbxl19	20.0498	-0.366996	0.300788	-1.22011	0.222422	0.753651
Hdac4	74.9333	-0.217086	0.17798	-1.21972	0.222572	0.753709
Fars2	90.8115	-0.200889	0.164793	-1.21904	0.222828	0.753958
Ptpra	121.309	-0.172781	0.141854	-1.21801	0.223219	0.753958
Ube2m	24.5438	0.344905	0.283192	1.21792	0.223256	0.753958
Tmem164	57.967	-0.219906	0.180582	-1.21777	0.223313	0.753958
Zfx	27.8621	0.306531	0.251779	1.21746	0.223428	0.753958
Usp9x	146.985	-0.151837	0.12472	-1.21742	0.223444	0.753958
Cdyl2	44.2461	0.271034	0.222782	1.21659	0.22376	0.754043
Cbarp	41.5278	-0.290155	0.23857	-1.21623	0.223899	0.754043
Armc8	65.597	-0.211933	0.174269	-1.21613	0.223937	0.754043
Senp7	122.823	-0.183028	0.150557	-1.21567	0.224111	0.754043
Ankrd12	225.926	0.140106	0.115275	1.21541	0.22421	0.754043
Mthfd2l	27.8835	-0.30788	0.253395	-1.21502	0.224358	0.754043
Tm2d1	42.2088	0.271918	0.22386	1.21468	0.224489	0.754043
Nrbp2	38.384	-0.307392	0.253123	-1.2144	0.224596	0.754043
1810034E14Rik	29.4404	-0.299535	0.246691	-1.21421	0.224668	0.754043
Sh3gl1	45.5633	0.247782	0.204199	1.21343	0.224964	0.754142
Max	35.9189	0.303363	0.250017	1.21337	0.224988	0.754142
Stard9	34.3332	-0.304586	0.251243	-1.21231	0.225392	0.754142
Ssr1	33.7766	-0.291997	0.240898	-1.21212	0.225467	0.754142
Picalm	58.5405	-0.232002	0.191423	-1.21199	0.225518	0.754142
Chrm2	66.2894	-0.323178	0.266722	-1.21167	0.225639	0.754142
Zfp407	60.6402	-0.286611	0.236576	-1.21149	0.225706	0.754142
Tbc1d19	69.4147	-0.204874	0.169191	-1.2109	0.225933	0.754142
Pak1	48.5099	-0.227336	0.187759	-1.21079	0.225977	0.754142
Ldah	36.3749	-0.253404	0.209312	-1.21065	0.226029	0.754142
Arhgef3	21.9771	-0.354025	0.292595	-1.20995	0.226298	0.754388
Klf12	88.7614	0.216885	0.179284	1.20973	0.226381	0.754388
Hmgcr	41.2347	-0.268417	0.221985	-1.20917	0.226599	0.754388
Hrh1	24.5088	-0.369609	0.305697	-1.20907	0.226636	0.754388
Ccdc136	30.7437	-0.283384	0.234497	-1.20848	0.226864	0.754472
Kpna4	76.759	0.222044	0.183794	1.20812	0.227002	0.754472
Fxyd7	24.0468	-0.331743	0.27463	-1.20796	0.227061	0.754472
Wdr34	48.6419	-0.26109	0.216246	-1.20738	0.227287	0.754779
Mtf1	24.1079	-0.358497	0.29787	-1.20354	0.228769	0.758681
Sccpdh	44.7723	-0.291774	0.242491	-1.20324	0.228885	0.758681
Cep85l	31.6961	0.314844	0.261708	1.20303	0.228963	0.758681
9530026P05Rik	85.4656	-0.293379	0.243884	-1.20294	0.228998	0.758681
Hnrnph1	52.0726	-0.247665	0.20598	-1.20238	0.229217	0.758964
Ccdc167	20.1316	-0.403951	0.33618	-1.20159	0.229522	0.759174
Map1lc3a	25.4819	0.334335	0.27826	1.20152	0.229549	0.759174
Syt4	77.2001	-0.279679	0.232989	-1.20039	0.229986	0.759461
Plekha8	25.4578	0.367555	0.306228	1.20027	0.230035	0.759461
Cct3	40.2291	-0.272991	0.227443	-1.20026	0.230038	0.759461
Timp4	44.2484	0.333861	0.278375	1.19932	0.230403	0.75991
Fam78b	34.3364	0.413286	0.344629	1.19922	0.230442	0.75991
Cab39l	41.7074	-0.308056	0.257254	-1.19748	0.23112	0.761638
Klc2	25.5799	0.348934	0.291597	1.19663	0.231451	0.761638
Slc39a10	25.465	-0.29205	0.244063	-1.19662	0.231455	0.761638
Actr1b	41.5825	-0.292314	0.244309	-1.19649	0.231505	0.761638
Ptprn2	649.204	-0.141384	0.118212	-1.19603	0.231687	0.761794
Glrx3	43.9044	0.255423	0.21393	1.19395	0.232496	0.763415
Mtdh	122.364	0.177225	0.148542	1.1931	0.232831	0.763415
Tmed9	59.0461	0.231129	0.193722	1.1931	0.232831	0.763415
Zcchc14	69.8115	0.223796	0.187711	1.19224	0.233168	0.763415
Pcdh15	113.595	-0.217255	0.182232	-1.19219	0.233188	0.763415
Cttnbp2	190.915	0.211174	0.177142	1.19212	0.233214	0.763415
1600010M07Rik	58.0354	-0.257351	0.215954	-1.19169	0.233382	0.763415
Ptprj	97.0507	0.216143	0.181392	1.19158	0.233426	0.763415
Snx12	39.7448	-0.26301	0.220904	-1.19061	0.233808	0.763415
Eftud2	40.4658	0.271271	0.227904	1.19029	0.233934	0.763415
Rtl1	38.6198	-0.363128	0.305288	-1.18946	0.234259	0.763415
P2ry14	144.622	-0.279955	0.235432	-1.18911	0.234396	0.763415
Wnk1	108.376	-0.178802	0.150416	-1.18871	0.234552	0.763415
Herc4	69.6164	-0.201647	0.169648	-1.18862	0.23459	0.763415
Nedd4	217.435	-0.149424	0.125717	-1.18858	0.234606	0.763415
Ssh2	312.337	-0.129517	0.108991	-1.18833	0.234704	0.763415
Cc2d2a	29.7954	-0.315978	0.265919	-1.18825	0.234735	0.763415
Faim	24.3986	0.352773	0.296886	1.18824	0.234737	0.763415
Smdt1	20.4986	-0.346644	0.29173	-1.18823	0.234741	0.763415
BC005537	21.4079	-0.338826	0.285303	-1.1876	0.234991	0.763788
Dlgap4	88.1746	0.209849	0.176791	1.18699	0.235232	0.764133
Brinp3	1197.23	0.175581	0.147974	1.18657	0.235399	0.764238
Ltbp3	24.9605	-0.346542	0.292217	-1.18591	0.235659	0.764643
Slc6a1	75.0438	-0.197508	0.166637	-1.18525	0.235917	0.765043
Ube2j2	43.0375	0.269693	0.227729	1.18427	0.236305	0.76586
Vwc2	26.7786	-0.387366	0.327304	-1.1835	0.236609	0.766084
Bag4	27.9989	-0.306334	0.258866	-1.18337	0.236663	0.766084
Slc3a2	54.8438	0.261167	0.220787	1.18289	0.236852	0.766084
Pcgf2	21.0295	-0.343693	0.290706	-1.18227	0.2371	0.766084
Arcn1	34.5783	0.332239	0.281063	1.18208	0.237175	0.766084
Rapgef2	103.878	-0.188695	0.159634	-1.18205	0.237186	0.766084
Nrxn2	169.521	-0.170515	0.144393	-1.18091	0.237639	0.76711
Pianp	42.9284	-0.259434	0.21983	-1.18016	0.237937	0.767226
Sf3b1	111.301	0.173409	0.146966	1.17993	0.23803	0.767226
Foxj3	77.6443	0.200558	0.170052	1.17939	0.238241	0.767226
Ciz1	21.1178	-0.337165	0.285936	-1.17916	0.238334	0.767226
Alcam	79.7376	-0.241344	0.20475	-1.17872	0.238508	0.767226
Garnl3	155.731	0.16021	0.135946	1.17848	0.238604	0.767226
Phkg2	22.726	0.330141	0.280152	1.17843	0.238623	0.767226
Fktn	54.6397	0.236653	0.20099	1.17744	0.239021	0.767587
Fntb	68.085	-0.217713	0.18503	-1.17663	0.239342	0.767587
Lasp1	21.0128	-0.36286	0.308668	-1.17557	0.239767	0.767587
Fbxo10	97.6738	0.191135	0.162656	1.17508	0.239961	0.767587
Morn1	65.5575	0.228295	0.194316	1.17487	0.240048	0.767587
Zmym1	38.6382	-0.710878	0.605174	-1.17467	0.240128	0.767587
Camk2g	76.6162	-0.194259	0.165448	-1.17414	0.240339	0.767587
Tnks	67.8126	0.223857	0.190674	1.17403	0.240384	0.767587
Gm14827	21.1559	-0.329401	0.280593	-1.17395	0.240417	0.767587
Aplp2	90.4743	-0.186395	0.158791	-1.17384	0.24046	0.767587
Zbtb7a	40.3031	0.25529	0.217525	1.17361	0.24055	0.767587
Wdr60	51.8217	-0.219535	0.187107	-1.17332	0.240669	0.767587
Hif1a	24.4647	0.321841	0.274318	1.17324	0.240699	0.767587
Glce	57.7498	-0.221541	0.188836	-1.17319	0.240719	0.767587
Arhgap32	106.969	0.177544	0.151364	1.17296	0.240812	0.767587
Cnot6l	52.7663	-0.213985	0.182488	-1.17259	0.240958	0.767587
Asph	39.3256	0.31565	0.269236	1.17239	0.24104	0.767587
Prlr	266.646	0.193534	0.165242	1.17122	0.24151	0.768142
D430041D05Rik	157.318	-0.181203	0.154813	-1.17047	0.241813	0.768142
Bri3	30.7286	0.288531	0.246546	1.17029	0.241884	0.768142
Pdlim5	21.5663	0.351445	0.300371	1.17004	0.241986	0.768142
Zfyve27	28.7992	0.313311	0.267836	1.16978	0.242088	0.768142
Snrpb	32.7663	0.278619	0.23824	1.16949	0.242207	0.768142
Setx	160.077	0.150739	0.128967	1.16882	0.242476	0.768142
Slc25a27	118.455	0.217284	0.185981	1.16831	0.242681	0.768142
Mcmbp	42.3928	0.258367	0.221189	1.16808	0.242773	0.768142
Golga7	20.2227	0.350233	0.299963	1.16759	0.242973	0.768142
Lrch2	31.4574	-0.27694	0.237208	-1.1675	0.24301	0.768142
Zscan26	74.392	0.202536	0.173525	1.16719	0.243134	0.768142
D130043K22Rik	91.7651	0.178583	0.153072	1.16666	0.243347	0.768142
Rps6kc1	46.2214	-0.310294	0.266067	-1.16622	0.243525	0.768142
Fam69a	55.8737	0.213983	0.183512	1.16604	0.243598	0.768142
Zhx3	80.3804	-0.203441	0.174473	-1.16603	0.243603	0.768142
Ssbp3	37.1099	-0.288124	0.247196	-1.16557	0.24379	0.768142
Gnaz	30.8507	-0.304851	0.261556	-1.16553	0.243805	0.768142
Slc30a6	33.1326	0.268878	0.230748	1.16525	0.243919	0.768142
Cnrip1	97.9485	0.170769	0.146596	1.1649	0.244061	0.768142
Bcas3os1	22.7216	-0.401688	0.344903	-1.16464	0.244166	0.768142
Myo16	65.8831	-0.228203	0.195968	-1.16449	0.244224	0.768142
Macrod2	830.981	-0.154655	0.132849	-1.16414	0.244368	0.768142
Inpp5f	61.3204	-0.209267	0.179813	-1.1638	0.244503	0.768142
Letm2	63.9854	0.218104	0.187447	1.16355	0.244606	0.768142
Matr3	44.5203	-0.233642	0.200865	-1.16318	0.244758	0.768192
B3gntl1	27.0206	-0.296029	0.254601	-1.16272	0.244944	0.768337
Cacnb2	387.697	0.133844	0.115146	1.16239	0.245078	0.768337
Kcnb2	438.27	-0.151754	0.13059	-1.16206	0.245211	0.768337
Clk4	48.0922	-0.231705	0.199593	-1.16089	0.245688	0.769171
Cx3cl1	37.5931	0.255316	0.220046	1.16028	0.245934	0.769171
Ppa1	32.0993	0.324754	0.279947	1.16006	0.246025	0.769171
Pde10a	313.547	0.179936	0.155138	1.15984	0.246113	0.769171
Slc25a26	32.0051	0.291916	0.251709	1.15974	0.246156	0.769171
Pom121	20.256	0.337525	0.291173	1.15919	0.246379	0.769269
Ift88	62.177	-0.216254	0.186649	-1.15861	0.246615	0.769269
Ankmy2	25.6799	0.302687	0.261332	1.15825	0.246762	0.769269
Pak3	377.855	0.156357	0.135	1.1582	0.246783	0.769269
Kcnk13	31.1198	-0.366128	0.316175	-1.15799	0.246867	0.769269
A830018L16Rik	252.842	0.135287	0.116902	1.15727	0.247161	0.769281
Astn1	299.504	-0.131042	0.113249	-1.15712	0.247223	0.769281
Tra2b	89.0729	0.205663	0.177758	1.15698	0.247279	0.769281
Prune2	111.593	0.196507	0.170007	1.15587	0.247732	0.769286
Tor1aip2	55.2065	0.244096	0.211276	1.15534	0.247952	0.769286
Cdc42se2	90.0309	0.17646	0.152771	1.15506	0.248065	0.769286
Kcnip1	157.965	-0.164648	0.142579	-1.15479	0.248178	0.769286
Nphp4	20.432	0.35852	0.310649	1.1541	0.24846	0.769286
Vps13a	157.548	-0.254283	0.220334	-1.15408	0.248469	0.769286
Prdm15	24.8612	-0.328384	0.284592	-1.15388	0.248551	0.769286
Kctd18	20.4872	-0.333049	0.288642	-1.15385	0.248563	0.769286
Tvp23a	33.5714	-0.288248	0.249825	-1.1538	0.248581	0.769286
Rabgap1l	248.728	-0.149185	0.129326	-1.15356	0.248679	0.769286
Neto2	101.664	-0.186979	0.162121	-1.15333	0.248775	0.769286
Nup98	61.6187	0.208493	0.180914	1.15244	0.249139	0.769382
5730455P16Rik	24.0325	0.307271	0.266627	1.15243	0.249142	0.769382
Clvs2	55.8757	-0.222801	0.193359	-1.15226	0.249213	0.769382
Ndufa7	22.7275	-0.342115	0.297417	-1.15028	0.250027	0.770061
Lingo2	365.153	-0.26447	0.229955	-1.15009	0.250105	0.770061
Far2	40.2485	-0.237049	0.206173	-1.14976	0.250243	0.770061
Arhgef4	25.188	0.317441	0.276173	1.14943	0.25038	0.770061
Tifa	24.5273	-0.34578	0.300849	-1.14935	0.250413	0.770061
Med13	84.6293	-0.178278	0.155128	-1.14923	0.25046	0.770061
Pou2f1	64.8853	-0.207115	0.180231	-1.14917	0.250487	0.770061
Gpsm1	33.181	0.304997	0.265447	1.149	0.250558	0.770061
AW209491	22.7647	0.390288	0.339902	1.14824	0.250871	0.770061
Pde7b	51.7767	0.325737	0.283686	1.14823	0.250874	0.770061
L1cam	40.0325	-0.235797	0.205381	-1.14809	0.250929	0.770061
Cspp1	125.406	0.157339	0.137159	1.14712	0.251331	0.770217
Plxna4	176.662	0.210135	0.183295	1.14643	0.251617	0.770217
Ift172	20.5875	-0.335711	0.292834	-1.14642	0.251621	0.770217
Nup210	27.128	-0.280186	0.244402	-1.14642	0.251623	0.770217
Med6	30.4099	0.283796	0.247587	1.14625	0.251693	0.770217
Msi2	185.613	-0.130494	0.113918	-1.14551	0.251998	0.770217
Rnf214	55.9954	0.241815	0.211101	1.14549	0.252004	0.770217
Doc2b	24.1436	0.333833	0.291471	1.14534	0.252069	0.770217
Srrm4os	47.7871	-0.54921	0.479962	-1.14428	0.252508	0.771144
Ahdc1	37.3113	0.316673	0.27689	1.14368	0.252758	0.77149
Mecp2	76.5969	-0.202113	0.176799	-1.14318	0.252963	0.7717
Hdac11	58.9757	-0.217752	0.190615	-1.14236	0.253303	0.772321
Chgb	68.4914	-0.211806	0.185645	-1.14092	0.253904	0.772722
Gabarapl2	97.333	0.185019	0.162212	1.1406	0.254037	0.772722
Dld	32.9222	0.268206	0.23517	1.14048	0.254087	0.772722
Tubb4b	29.7598	-0.32018	0.281035	-1.13929	0.254584	0.772722
Smarcd1	23.4782	-0.336551	0.295453	-1.1391	0.254661	0.772722
Ankrd28	69.227	0.207311	0.182018	1.13896	0.25472	0.772722
Gabrb3	646.008	-0.141487	0.124225	-1.13896	0.254722	0.772722
Sash1	39.9764	-0.24592	0.216092	-1.13803	0.255106	0.772722
Eif4e	82.8648	0.20233	0.177858	1.1376	0.25529	0.772722
Trit1	33.4434	0.272982	0.240099	1.13695	0.255558	0.772722
Ncbp1	25.4347	0.298599	0.26267	1.13679	0.255628	0.772722
Arhgef18	26.2731	0.30894	0.272001	1.1358	0.256039	0.772722
Rybp	37.6844	-0.241393	0.212539	-1.13576	0.256058	0.772722
Uvssa	21.4185	0.410485	0.361468	1.13561	0.256122	0.772722
Hexdc	23.9841	-0.305048	0.268805	-1.13483	0.256446	0.772722
Esyt3	30.5042	-0.374679	0.330233	-1.13459	0.256548	0.772722
Rhbdd3	22.8032	0.31715	0.279529	1.13459	0.256548	0.772722
Wnk2	111.579	0.202025	0.178068	1.13454	0.256568	0.772722
Rlim	46.2217	0.238748	0.210439	1.13452	0.256575	0.772722
Pgm2l1	51.4262	-0.255556	0.225262	-1.13448	0.256592	0.772722
Eif3a	33.4476	-0.294947	0.260017	-1.13434	0.256653	0.772722
Unc79	252.402	-0.127862	0.112727	-1.13427	0.256683	0.772722
Riok1	37.2509	0.282816	0.24934	1.13426	0.256686	0.772722
Hspa4l	49.5963	-0.244985	0.215997	-1.1342	0.25671	0.772722
Nprl3	43.3336	0.246895	0.217851	1.13332	0.257079	0.773423
Map2k6	28.0152	-0.335826	0.296719	-1.1318	0.25772	0.774939
Wdr37	56.5399	0.206239	0.182325	1.13116	0.257988	0.775333
Lsm1	28.6573	0.318593	0.282111	1.12932	0.258764	0.776859
5330434G04Rik	465.047	0.148301	0.131321	1.1293	0.25877	0.776859
Slc2a3	63.8469	0.196644	0.174451	1.12722	0.25965	0.778922
Upf3b	29.9014	-0.265893	0.235925	-1.12702	0.259732	0.778922
Ttc39b	29.3892	0.269228	0.23907	1.12615	0.260103	0.77921
Clta	65.1358	0.20609	0.183005	1.12615	0.260104	0.77921
Fam45a	37.6112	0.282553	0.251322	1.12427	0.260899	0.779728
Ppp2r3a	117.332	-0.194287	0.172883	-1.1238	0.261096	0.779728
Pls3	21.1138	-0.340959	0.303549	-1.12324	0.261335	0.779728
Nfe2l1	36.6396	-0.319253	0.284231	-1.12322	0.261345	0.779728
Enpp5	24.5975	-0.36275	0.322978	-1.12314	0.261377	0.779728
Eml2	66.9352	0.200161	0.178245	1.12296	0.261456	0.779728
Ap4s1	58.6038	0.213444	0.190081	1.12291	0.261475	0.779728
Urm1	23.5835	0.304721	0.271432	1.12265	0.261588	0.779728
Hnrnph2	26.2914	0.311958	0.277904	1.12254	0.261634	0.779728
Ccdc12	38.4033	0.26295	0.234255	1.12249	0.261654	0.779728
Fam92a	38.6958	0.252422	0.224984	1.12195	0.261882	0.779992
Sox2	44.1416	0.247115	0.220319	1.12163	0.262022	0.779992
Git2	47.863	0.231182	0.206171	1.12131	0.262156	0.779992
Tmem60	22.3751	0.329087	0.293614	1.12082	0.262367	0.779992
Sec16a	23.483	-0.294328	0.262637	-1.12066	0.262431	0.779992
Gga2	44.2443	-0.247868	0.221329	-1.11991	0.262753	0.78054
Efr3a	30.2055	0.281169	0.251221	1.11921	0.263051	0.78079
B230217C12Rik	26.5997	0.324732	0.290182	1.11906	0.263113	0.78079
Mt3	26.6327	-0.318004	0.284411	-1.11811	0.263518	0.781281
Pcgf3	27.3738	-0.28175	0.252112	-1.11756	0.263755	0.781281
Xkr4	883.694	0.103232	0.0923974	1.11726	0.263884	0.781281
Camkk2	47.8761	-0.229177	0.205171	-1.117	0.263993	0.781281
Tacc2	57.1887	0.197147	0.176534	1.11677	0.264094	0.781281
Morc2a	30.9896	0.269111	0.241002	1.11663	0.264151	0.781281
Ube2k	162.313	0.134593	0.120646	1.1156	0.264595	0.781281
Btf3l4	25.872	0.316091	0.283498	1.11497	0.264864	0.781281
Gabpb1	22.1562	-0.305766	0.274287	-1.11477	0.264951	0.781281
Camk2n2	21.534	0.328122	0.294344	1.11476	0.264954	0.781281
Snf8	34.6271	0.26973	0.242035	1.11443	0.265096	0.781281
Cpeb2	30.3693	0.282804	0.253788	1.11433	0.265138	0.781281
Cby1	20.5309	0.327133	0.293629	1.1141	0.265236	0.781281
Neurl1a	44.4318	-0.236745	0.212538	-1.11389	0.265325	0.781281
Mef2d	47.2112	0.241228	0.216574	1.11384	0.265349	0.781281
Mdn1	57.7234	0.214843	0.192994	1.11321	0.265617	0.781566
Tbcd	61.1725	0.202801	0.182244	1.1128	0.265795	0.781566
Sirt2	37.7872	-0.234603	0.21086	-1.1126	0.26588	0.781566
Cox6c	29.1655	-0.266298	0.239429	-1.11222	0.266044	0.781566
Luc7l3	124.223	0.189801	0.170719	1.11177	0.266237	0.781566
Asb3	107.847	-0.206705	0.185939	-1.11169	0.266274	0.781566
Tsc22d1	163.309	0.148595	0.13375	1.11099	0.266574	0.782043
Mpp6	20.9379	0.359001	0.323418	1.11002	0.266989	0.782856
Sptlc1	28.3441	0.283251	0.255352	1.10926	0.267319	0.783415
Add2	112.531	0.172095	0.155366	1.10767	0.268004	0.784772
Tpd52	28.2817	0.300818	0.271617	1.10751	0.268074	0.784772
Ndufaf7	66.0414	0.215203	0.194363	1.10722	0.268198	0.784772
Nedd4l	258.046	-0.160876	0.145386	-1.10655	0.26849	0.785223
Abcc1	28.1665	0.330971	0.299298	1.10582	0.268803	0.785732
Dgke	38.4298	0.251504	0.227693	1.10458	0.269343	0.786905
Actl6a	28.8636	0.305432	0.276807	1.10341	0.269849	0.787975
Ipcef1	58.1271	-0.255601	0.231792	-1.10272	0.270151	0.78845
Arsb	93.8144	0.192867	0.175157	1.10111	0.270848	0.790077
Hpcal1	65.5213	0.286516	0.26053	1.09974	0.271445	0.791118
Tmem208	57.4764	0.217096	0.197559	1.09889	0.271815	0.791118
B3galt1	606.68	0.149203	0.135795	1.09874	0.271882	0.791118
Hdac9	86.8981	-0.415981	0.3786	-1.09873	0.271884	0.791118
Cog7	34.6998	-0.272457	0.247983	-1.09869	0.271903	0.791118
Hectd1	69.5105	0.219085	0.199579	1.09773	0.272321	0.791548
Gm11437	33.4363	-0.324554	0.29575	-1.09739	0.272469	0.791548
Mettl3	25.5564	0.290105	0.264445	1.09703	0.272627	0.791548
Ppp1r14b	20.2966	0.327738	0.298795	1.09687	0.272699	0.791548
Snrpd1	33.1348	-0.24892	0.226961	-1.09675	0.27275	0.791548
Phf8	46.5606	-0.228539	0.208517	-1.09602	0.27307	0.79207
Atp5j2	43.8603	0.248175	0.226574	1.09534	0.273367	0.792179
Dyrk1a	91.6576	-0.186118	0.169925	-1.0953	0.273387	0.792179
Farp2	32.4722	-0.276888	0.252991	-1.09446	0.273754	0.792837
Bicd1	275.879	0.149831	0.136946	1.09409	0.273915	0.792898
Orc6	42.9051	0.243759	0.222912	1.09352	0.274164	0.793212
Hnrnpf	24.8696	-0.285411	0.261094	-1.09314	0.274334	0.79322
Zfp641	35.5658	0.252016	0.230598	1.09288	0.274447	0.79322
Agpat4	121.887	0.160455	0.1469	1.09227	0.274712	0.793583
Wdtc1	23.141	0.330532	0.30282	1.09151	0.275047	0.79371
Gabra1	31.2404	-0.301253	0.276071	-1.09121	0.275179	0.79371
Erp29	42.4639	-0.231439	0.212112	-1.09112	0.275222	0.79371
Ago3	158.78	0.15121	0.138613	1.09088	0.275326	0.79371
Glg1	182.173	-0.26804	0.245815	-1.09041	0.275532	0.79371
Fam160a2	34.9653	-0.254931	0.233825	-1.09026	0.275598	0.79371
Qser1	38.1031	0.230541	0.211688	1.08906	0.276127	0.794507
Anxa6	24.8555	-0.294498	0.27043	-1.089	0.276155	0.794507
Igsf8	45.7059	-0.209098	0.192147	-1.08822	0.276497	0.795009
Hdhd2	25.7052	0.296988	0.272983	1.08794	0.276623	0.795009
Psmb1	42.7024	0.241078	0.221651	1.08765	0.276751	0.795009
Plagl1	28.08	-0.333706	0.30701	-1.08695	0.277058	0.795487
Btbd3	25.8504	-0.291302	0.268269	-1.08586	0.277542	0.796369
Spon1	36.1941	-0.304895	0.280849	-1.08562	0.277646	0.796369
Smarcc1	79.5081	0.183833	0.169427	1.08502	0.277911	0.796725
Cct4	25.7704	-0.313449	0.288992	-1.08463	0.278086	0.796824
Pnpla1	29.159	-0.687892	0.634811	-1.08362	0.278535	0.797337
Ralgds	24.1597	-0.328197	0.30288	-1.08359	0.278547	0.797337
Flt3	21.3549	0.299235	0.276473	1.08233	0.279106	0.798534
Atf6	61.161	0.214605	0.198424	1.08154	0.279456	0.798992
Mrpl4	28.4898	0.282989	0.261703	1.08133	0.279548	0.798992
A230006K03Rik	174.343	-0.142581	0.131964	-1.08046	0.279937	0.799394
Sptbn4	136.898	0.146136	0.135322	1.07991	0.280183	0.799394
Tango2	89.6113	0.190959	0.17685	1.07978	0.28024	0.799394
Lsm14a	30.24	0.26825	0.248438	1.07975	0.280254	0.799394
Rimklb	29.6807	-0.262203	0.242928	-1.07934	0.280435	0.799509
Proser1	27.1323	0.278227	0.258046	1.07821	0.280941	0.800548
Taz	60.2613	0.23955	0.222511	1.07658	0.28167	0.80222
Coq3	40.8334	0.254361	0.236395	1.076	0.281928	0.802251
Gm5577	42.9615	-0.231163	0.215003	-1.07516	0.282304	0.802251
Mapre3	100.582	-0.15365	0.14299	-1.07456	0.282574	0.802251
Ccdc186	27.3458	-0.283698	0.264043	-1.07444	0.282627	0.802251
Scn3b	31.3765	0.250805	0.233439	1.07439	0.282646	0.802251
Epha5	489.336	-0.189218	0.176174	-1.07404	0.282805	0.802251
Stmn4	47.7528	-0.232641	0.216638	-1.07387	0.282881	0.802251
Ap2a2	52.2578	-0.205003	0.190962	-1.07353	0.283035	0.802251
Raph1	114.063	-0.18723	0.174505	-1.07292	0.283307	0.802251
Tbc1d8	26.6703	0.28943	0.269954	1.07214	0.283656	0.802251
Stx7	44.9323	-0.215178	0.200818	-1.07151	0.283941	0.802251
[truncated: 3,663 more rows]

## Sheet: i4_Bnc2
	baseMean	log2FoldChange	lfcSE	stat	pvalue	padj
Xist	749.258	-12.5424	0.761267	-16.4757	5.48777e-61	6.16112e-57
Uty	73.4695	6.89306	0.433899	15.8863	7.88176e-57	4.42442e-53
Ddx3y	33.4751	4.55367	0.324553	14.0306	1.01297e-44	3.79088e-41
Eif2s3y	94.3789	10.1302	0.840439	12.0535	1.85938e-33	5.21881e-30
Slc35f4	570.173	1.18006	0.102301	11.5351	8.77776e-31	1.97096e-27
Pid1	260.495	1.3794	0.12395	11.1286	9.10409e-29	1.70353e-25
Kdm5d	40.3379	8.01007	0.746001	10.7373	6.79735e-27	1.0902e-23
Acvr1c	27.6843	3.43909	0.340266	10.1071	5.14007e-24	7.21344e-21
Robo1	228.533	-0.856377	0.106438	-8.04578	8.56996e-16	1.06905e-12
Ptchd4	223.402	1.21006	0.152687	7.92513	2.27908e-15	2.55872e-12
Pde3a	19.1962	-2.45769	0.322856	-7.61233	2.69191e-14	2.74746e-11
Arhgap6	192.055	-1.28999	0.178265	-7.23638	4.60832e-13	4.31147e-10
Fbn2	36.134	1.61283	0.227328	7.09473	1.29603e-12	1.11928e-09
Spock1	266.53	1.0388	0.14715	7.05946	1.67156e-12	1.34047e-09
Dpp10	853.744	-0.969168	0.141361	-6.856	7.08159e-12	5.30033e-09
Thrb	160.901	-0.781799	0.116443	-6.71398	1.89385e-11	1.32889e-08
Lrrc4c	1329	-0.693212	0.105813	-6.55128	5.70466e-11	3.58685e-08
Lamp5	46.9933	1.53369	0.234148	6.55008	5.75071e-11	3.58685e-08
A930011G23Rik	91.5305	-1.08562	0.166582	-6.517	7.17295e-11	4.23846e-08
Galntl6	3462.04	1.06786	0.165332	6.45887	1.05489e-10	5.92163e-08
Plpp4	93.7806	1.27329	0.198644	6.40991	1.45609e-10	7.78453e-08
Sgcd	1146.49	0.874337	0.136842	6.38937	1.66567e-10	8.5002e-08
Grk5	45.3211	-1.14344	0.182088	-6.27956	3.39524e-10	1.65732e-07
Zic4	8.9916	-2.99435	0.478044	-6.26376	3.75807e-10	1.75799e-07
Alk	74.0158	-1.20009	0.194863	-6.15864	7.33714e-10	3.29496e-07
Cadps2	251.107	1.21369	0.199188	6.09319	1.10684e-09	4.77942e-07
Gal	23.1163	1.90812	0.314308	6.07085	1.27235e-09	5.29061e-07
Etl4	322.604	-0.643311	0.106925	-6.01648	1.78256e-09	7.14742e-07
Greb1	51.3543	2.44559	0.427745	5.7174	1.08167e-08	4.18756e-06
Nrip1	98.0253	1.08069	0.191509	5.64302	1.67088e-08	6.253e-06
Mapk4	42.2664	-0.966555	0.171965	-5.62066	1.90227e-08	6.88929e-06
Prkcd	5.52166	-3.79178	0.684889	-5.53635	3.08842e-08	1.08355e-05
Bicc1	157.63	0.780023	0.145162	5.37348	7.72326e-08	2.55613e-05
Zic1	18.385	-2.17108	0.404067	-5.37306	7.741e-08	2.55613e-05
Dock4	624.582	0.657258	0.122883	5.34866	8.8609e-08	2.84233e-05
Cdh11	92.8628	1.02741	0.193174	5.31859	1.04572e-07	3.26118e-05
Gm11418	208.818	0.568184	0.106967	5.31178	1.08561e-07	3.2941e-05
Cntnap5a	1207.41	0.801797	0.155113	5.16912	2.35203e-07	6.949e-05
Nxph1	190.531	-0.921953	0.178911	-5.15313	2.56171e-07	7.33828e-05
Ankfn1	150.84	-0.727746	0.141329	-5.14931	2.61451e-07	7.33828e-05
Fkbp5	98.984	0.957778	0.186319	5.14054	2.73949e-07	7.40115e-05
Cntnap5b	202.898	-0.930194	0.181023	-5.13854	2.76876e-07	7.40115e-05
Tsix	21.2908	-7.80417	1.52556	-5.1156	3.12751e-07	8.1657e-05
Egfem1	778.661	-0.684309	0.134734	-5.07897	3.79491e-07	9.68305e-05
Tiparp	65.4738	1.96812	0.388344	5.06797	4.02073e-07	0.000100313
Clstn2	202.81	0.873762	0.174303	5.01288	5.36218e-07	0.000130872
Dcc	850.91	-0.527888	0.105878	-4.98581	6.1704e-07	0.000147394
Rbbp7	90.1649	0.639016	0.12928	4.94287	7.69815e-07	0.000180057
Nf2	67.0292	0.704286	0.142706	4.93523	8.00578e-07	0.00018343
Rmst	225.57	0.668152	0.135782	4.92076	8.62088e-07	0.000193573
Fam189a2	45.1735	0.976806	0.199182	4.90408	9.38657e-07	0.000206633
Dock5	8.70947	-2.41905	0.495783	-4.87925	1.06491e-06	0.000229917
Il1rap	55.9501	1.28987	0.264954	4.86828	1.12574e-06	0.000238465
Thsd7a	114.211	-0.879884	0.18818	-4.67576	2.92872e-06	0.000608904
Stac	19.5521	1.40271	0.300877	4.66207	3.13046e-06	0.000639011
Rgs6	75.4859	-0.957827	0.206232	-4.64441	3.41042e-06	0.00067447
Zfpm2	214.082	-0.714133	0.15379	-4.64357	3.42432e-06	0.00067447
Pdzrn4	1177.86	0.900568	0.194124	4.63915	3.49848e-06	0.000677197
St6galnac5	84.1599	-0.698146	0.150682	-4.63324	3.59987e-06	0.000685012
Kcnn2	200.499	0.576078	0.124932	4.61112	4.00509e-06	0.000749419
Maml3	142.861	-0.779947	0.170536	-4.57349	4.79663e-06	0.000882815
Htr1f	102.881	0.982166	0.215389	4.55997	5.11604e-06	0.000926415
Ptprk	94.8013	-0.953422	0.21207	-4.49578	6.93155e-06	0.00123525
Zfp521	132.045	-0.792098	0.177223	-4.46951	7.84002e-06	0.00137531
Trhr	18.2899	1.30523	0.293732	4.44361	8.84603e-06	0.00152791
Kcnc2	177.477	-0.625573	0.141055	-4.43496	9.20886e-06	0.00156648
Lingo2	2272.2	-0.4058	0.0925895	-4.38279	1.17171e-05	0.00196341
Ptprm	271.116	0.573421	0.132156	4.33896	1.43158e-05	0.00236357
Slc8a1	558.65	-0.535562	0.125013	-4.28404	1.8353e-05	0.00298621
Mkx	12.5993	-1.24007	0.290061	-4.27522	1.90953e-05	0.00305213
Cklf	19.3267	1.25296	0.293239	4.27282	1.93018e-05	0.00305213
Lrp1b	5211.51	0.626687	0.147574	4.24659	2.17053e-05	0.00338451
Plekhh2	49.5788	0.831792	0.196752	4.22762	2.36178e-05	0.00363229
Tenm2	2406.45	-0.379966	0.0900205	-4.22089	2.43343e-05	0.00367444
Ndst4	24.4901	-1.25996	0.298644	-4.21893	2.45465e-05	0.00367444
Kirrel3	732.063	-0.465421	0.110934	-4.19549	2.7228e-05	0.00402222
Plch1	35.1105	1.76263	0.421638	4.18043	2.90965e-05	0.00424242
Rasgrf2	141.8	-0.724701	0.174954	-4.14223	3.4395e-05	0.00491741
Tanc1	13.9251	1.54002	0.37191	4.14085	3.46019e-05	0.00491741
Bmpr1b	38.8368	1.86939	0.452222	4.13378	3.56844e-05	0.00500638
Prr16	519.75	0.450336	0.109014	4.13099	3.61198e-05	0.00500638
Npy2r	21.9203	1.13628	0.275513	4.12424	3.71957e-05	0.00509264
Scml4	257.826	0.835455	0.203148	4.11254	3.91326e-05	0.00529328
BC005561	115.549	0.638872	0.156106	4.09254	4.26671e-05	0.00570266
Rab40b	92.7628	0.526084	0.129221	4.07118	4.67747e-05	0.00617811
Setbp1	320.623	-0.39328	0.097294	-4.04218	5.29566e-05	0.00687944
Ftx	248.991	-0.378295	0.0936229	-4.04062	5.331e-05	0.00687944
Dhcr24	30.6419	0.785889	0.195283	4.02436	5.71304e-05	0.00728867
Syt6	50.5557	1.12924	0.281831	4.00681	6.15441e-05	0.00776355
Dpy19l1	45.503	-0.752417	0.188275	-3.99638	6.43187e-05	0.00792576
4930447C04Rik	33.1643	0.842112	0.210826	3.99434	6.48741e-05	0.00792576
Ablim1	294.033	0.711774	0.178207	3.99407	6.49479e-05	0.00792576
Col23a1	22.3962	-0.950104	0.238374	-3.98577	6.72629e-05	0.00812001
Agfg2	62.5994	0.644793	0.162128	3.97707	6.97693e-05	0.00833298
Grm1	469.696	-0.465528	0.117806	-3.95164	7.76178e-05	0.00917279
Cntn4	127.539	0.594368	0.150946	3.93761	8.22956e-05	0.0096243
1500009L16Rik	73.7894	0.92791	0.235887	3.9337	8.36467e-05	0.00962831
Epha6	443.721	-0.423429	0.107672	-3.93256	8.40451e-05	0.00962831
Ddx3x	26.083	-0.926715	0.235985	-3.92701	8.60069e-05	0.00975353
Kcnh1	293.602	0.694109	0.177215	3.91676	8.97466e-05	0.0100759
Slco2a1	21.1737	1.48101	0.379278	3.9048	9.43025e-05	0.0104825
Cntnap3	20.18	-1.3441	0.344733	-3.89898	9.66001e-05	0.0106326
Crispld1	5.53582	1.80764	0.465653	3.88195	0.000103622	0.0112948
Dgkb	716.944	-0.42643	0.11004	-3.87523	0.000106523	0.0114206
Prkg1	1853.45	0.494656	0.127712	3.87322	0.000107408	0.0114206
Ptchd1	82.7745	0.776462	0.200519	3.87227	0.000107828	0.0114206
Nell2	207.356	0.505803	0.130857	3.86533	0.000110941	0.0116405
Kit	6.17141	-2.01662	0.523964	-3.84877	0.00011871	0.0123404
Tmem163	77.6294	-0.696693	0.181185	-3.8452	0.000120453	0.0124066
Slco3a1	287.465	0.618898	0.161142	3.84068	0.000122692	0.0125223
Pdcd4	165.162	0.415873	0.108403	3.83637	0.000124866	0.0126295
Meg3	9806.51	0.266129	0.0696675	3.81999	0.000133459	0.0133781
Esr1	132.822	-0.750841	0.196989	-3.81159	0.000138074	0.0137182
Ube2e2	538.441	0.448902	0.118055	3.80248	0.000143254	0.014108
Stxbp5l	466.684	-0.30016	0.0791435	-3.79261	0.000149075	0.0145536
Plxdc2	120.821	-0.737983	0.195156	-3.78151	0.000155879	0.0150262
Kdm6a	68.5548	-0.569848	0.150738	-3.78037	0.000156593	0.0150262
Gm4876	50.7023	-0.811606	0.214948	-3.77583	0.000159475	0.0151731
Mbnl3	8.86545	-1.49597	0.397157	-3.7667	0.000165417	0.0156062
Dpysl3	63.5542	0.596534	0.159218	3.74666	0.000179207	0.0167663
Socs2	34.7617	-0.999179	0.266928	-3.74326	0.00018165	0.0168544
Dok6	360.11	-0.380944	0.101885	-3.73895	0.00018479	0.0169572
Cited2	10.178	1.20749	0.32311	3.73709	0.000186166	0.0169572
Limk2	49.0985	0.602965	0.161412	3.73557	0.000187289	0.0169572
Slitrk5	39.7955	0.731762	0.196166	3.73032	0.000191233	0.0171758
Zfp804b	1121.56	-0.473894	0.127253	-3.72404	0.000196059	0.0174695
Mblac2	128.933	0.396638	0.107012	3.70649	0.000210153	0.0185778
Doc2b	39.2084	0.69242	0.187184	3.69914	0.000216334	0.0189749
Zfp804a	318.24	0.572685	0.155313	3.6873	0.000226647	0.0196795
Trpc5	167.801	0.715427	0.194097	3.68593	0.000227873	0.0196795
Fmn1	23.7948	-0.81825	0.223187	-3.6662	0.000246182	0.0210984
Fndc3a	234.624	-0.444548	0.12175	-3.65131	0.000260911	0.0220449
Spata13	20.4349	-1.08077	0.296014	-3.65107	0.000261153	0.0220449
Gldn	13.3183	-1.23335	0.338459	-3.64401	0.000268425	0.0224896
Gprin3	78.8693	0.624313	0.17268	3.61543	0.000299854	0.0249367
Kcnh8	66.683	-0.886972	0.245963	-3.60613	0.0003108	0.025657
Gaa	130.435	-0.439533	0.122178	-3.59748	0.000321321	0.026197
Col25a1	633.697	0.544769	0.151529	3.59516	0.000324194	0.026197
Nipal3	38.2545	-0.660016	0.183591	-3.59504	0.000324341	0.026197
Arntl2	79.7976	0.488392	0.135936	3.59281	0.000327125	0.0262331
Csgalnact1	47.7657	-1.00242	0.279235	-3.58988	0.00033083	0.0263231
Cartpt	26.5648	1.13653	0.316739	3.58823	0.000332937	0.0263231
Palmd	13.923	-1.09223	0.304615	-3.58561	0.000336292	0.0264025
Fstl5	591.642	0.522361	0.14614	3.57438	0.000351054	0.0273701
Satb2	26.1015	1.02299	0.286397	3.57191	0.000354383	0.027439
Tnr	252.177	-0.580536	0.163651	-3.54739	0.000389061	0.0299177
Pacrg	102.932	-0.562548	0.158826	-3.54192	0.000397222	0.0301557
Sh3kbp1	155.077	0.369524	0.104335	3.54172	0.000397527	0.0301557
Cacng5	9.68042	-1.26858	0.359153	-3.53214	0.000412209	0.0310595
Pkp2	48.673	0.666969	0.189125	3.52661	0.000420921	0.0315045
St8sia6	18.2816	-1.00335	0.284835	-3.52256	0.000427398	0.0317774
Sgcz	2064.72	-0.359776	0.102249	-3.51862	0.000433803	0.0320415
Ogfrl1	45.6982	0.835876	0.238034	3.51158	0.000445445	0.0326864
Cdh10	238.27	-0.480271	0.136899	-3.50822	0.000451124	0.0328693
Kcnq5	460.991	0.603208	0.172019	3.50665	0.000453794	0.0328693
Dpf3	6.53398	-1.46161	0.41716	-3.50371	0.00045883	0.0330211
Cttnbp2	248.472	-0.380731	0.108789	-3.49972	0.000465745	0.0333052
Col12a1	16.7541	1.38167	0.395695	3.49176	0.000479841	0.03398
Rps6ka6	29.1559	0.687421	0.196913	3.49099	0.000481235	0.03398
9530052E02Rik	70.8573	0.495648	0.142107	3.48785	0.00048693	0.0341673
9530059O14Rik	225.399	0.528068	0.152189	3.46981	0.000520822	0.0363184
Nrg3	2992.54	0.447307	0.129051	3.46612	0.000528024	0.0365934
Auts2	806.856	-0.35869	0.103591	-3.46257	0.000535033	0.0367449
Zfp423	65.0527	-0.56098	0.162053	-3.46171	0.000536757	0.0367449
Gpc6	407.868	-0.549352	0.159635	-3.4413	0.000578922	0.0391974
Plekha5	319.725	0.449452	0.130616	3.441	0.000579565	0.0391974
A230009B12Rik	17.8506	-1.23558	0.359626	-3.43574	0.000590947	0.0397279
Cdk17	119.485	0.434223	0.126959	3.4202	0.000625759	0.0414912
Flt3	15.9198	0.84312	0.246539	3.41983	0.000626613	0.0414912
Bcan	7.80401	1.32046	0.386199	3.41911	0.000628262	0.0414912
Cpe	197.269	-0.336205	0.0988194	-3.40221	0.000668424	0.0438854
Htr7	147.441	-0.610684	0.179667	-3.39898	0.000676368	0.0441487
Pcsk2	110.302	-0.603419	0.178567	-3.37922	0.000726919	0.0471741
Spats2l	117.572	-0.54971	0.162817	-3.37624	0.000734844	0.0474143
Astn2	519.179	-0.345662	0.102526	-3.37145	0.000747736	0.0479705
Rbms1	101.198	-0.56883	0.169105	-3.36377	0.000768854	0.049021
Pcdh10	99.6539	0.448798	0.133478	3.36234	0.000772843	0.049021
Ntng1	177.62	-0.652658	0.195085	-3.3455	0.000821339	0.0518043
Pld5	93.9174	0.656878	0.196502	3.34285	0.000829219	0.0520092
Kctd17	16.8559	0.877411	0.262882	3.33767	0.000844848	0.0526951
Cdc42se2	106.568	0.407765	0.12238	3.33197	0.000862342	0.0530588
Npas3	167.222	-0.52923	0.158866	-3.33129	0.000864432	0.0530588
Spon1	90.4532	-0.797605	0.239518	-3.33004	0.000868347	0.0530588
Hepacam	9.39431	-1.25188	0.375981	-3.32964	0.000869584	0.0530588
Tacc1	146.023	0.411842	0.123893	3.32417	0.000886836	0.0536451
Me3	94.4544	0.790718	0.237925	3.32339	0.000889296	0.0536451
Epha4	17.8339	-1.04619	0.314923	-3.32207	0.000893528	0.0536451
Khdrbs2	484.006	-0.421555	0.127105	-3.31658	0.000911264	0.054419
Arhgap24	56.4139	-0.745964	0.225083	-3.31417	0.000919163	0.0546002
Galnt13	662.697	-0.323687	0.0978117	-3.30928	0.000935347	0.0552692
Meis2	429.978	0.909037	0.27543	3.30043	0.000965368	0.0567445
Chn2	65.9637	-0.785363	0.238402	-3.29429	0.000986722	0.0576311
Ncam2	904.303	0.483835	0.146922	3.29315	0.00099072	0.0576311
Pigk	127.67	-0.64991	0.197616	-3.28874	0.00100636	0.058034
Ccdc171	24.1193	-0.818561	0.248932	-3.28829	0.00100798	0.058034
Shisa9	264.943	-0.44241	0.134795	-3.28209	0.00103041	0.0590223
Dennd4a	190.4	0.310803	0.0948746	3.27593	0.00105314	0.0600185
Synpo2	34.6001	1.46106	0.449122	3.25314	0.00114138	0.0647188
Rbms3	122.538	0.519663	0.15996	3.2487	0.00115935	0.0654073
Ttc23	5.42425	-1.64078	0.506636	-3.23858	0.00120125	0.067432
Mmp16	298.342	-0.288261	0.0895019	-3.22073	0.00127865	0.0713468
Vstm5	33.7861	0.664004	0.206238	3.2196	0.0012837	0.0713468
Gbf1	231.544	0.308124	0.0957733	3.21722	0.00129438	0.0715862
Cxcl14	7.69606	-1.43956	0.447951	-3.21366	0.00131056	0.0718005
Nrcam	297.148	-0.310657	0.0967272	-3.21169	0.00131959	0.0718005
Apba2	189.443	0.427487	0.133141	3.21079	0.00132373	0.0718005
Gulp1	70.5871	0.574084	0.1788	3.21076	0.00132384	0.0718005
Ncoa7	175.248	-0.387674	0.12086	-3.20764	0.0013383	0.0719326
Tshz1	15.2011	0.993173	0.30975	3.20637	0.00134419	0.0719326
Cacnb4	220.296	-0.381949	0.119132	-3.2061	0.00134549	0.0719326
Mdga2	2651.76	-0.279549	0.0872459	-3.20415	0.00135463	0.0720778
Pgap1	123.037	-0.409609	0.128172	-3.19577	0.00139458	0.0738533
Asic2	2714.75	0.410879	0.128694	3.19269	0.00140954	0.0741498
Tsc22d4	67.1601	0.597051	0.187052	3.1919	0.00141338	0.0741498
Cadm2	1057.25	-0.331203	0.1039	-3.1877	0.00143408	0.0748854
Ttc39c	56.3883	0.6387	0.200484	3.18579	0.00144361	0.0750343
Ntm	589.569	-0.325848	0.102548	-3.17751	0.00148546	0.0768537
Lrfn5	1226.71	-0.376089	0.118716	-3.16797	0.00153508	0.0789966
Gas2	51.5808	0.467608	0.147657	3.16686	0.00154095	0.0789966
Rffl	37.8608	0.613233	0.194161	3.15838	0.0015865	0.0809622
Kcnk2	105.922	0.459924	0.146056	3.14895	0.00163859	0.083242
Ppp1r1a	40.8652	0.6447	0.205435	3.13822	0.00169975	0.0859596
Ap3b2	85.3167	0.405776	0.129557	3.13202	0.00173606	0.0874023
Ptma	56.7798	-0.526608	0.168534	-3.12464	0.00178022	0.0892258
Hccs	24.5616	-0.831233	0.266231	-3.12222	0.0017949	0.0892832
Myo5b	19.2264	-0.916852	0.293705	-3.12167	0.00179826	0.0892832
Dnm3	464.562	-0.360972	0.115676	-3.12054	0.00180523	0.0892832
Plppr4	119.025	-0.473776	0.152371	-3.10935	0.00187497	0.0923259
Crtac1	23.4132	0.71024	0.228545	3.10766	0.00188572	0.0924496
Zfp711	21.3444	0.924197	0.297807	3.10335	0.00191344	0.093401
Bmper	79.7776	-0.642888	0.207591	-3.09689	0.0019556	0.0949717
Grik2	1725.04	-0.258355	0.0834802	-3.09481	0.00196939	0.0949717
Pcdh15	1858.21	0.391074	0.126374	3.09457	0.001971	0.0949717
Zdhhc24	24.3462	0.756811	0.245169	3.08689	0.00202263	0.0970431
Rcan2	126.612	-0.40954	0.132953	-3.08033	0.0020677	0.0983105
5730522E02Rik	192.297	-0.44748	0.145275	-3.08023	0.00206842	0.0983105
Nkain3	1089.86	-0.261229	0.0848563	-3.07849	0.00208054	0.0983105
Zcchc18	602.519	0.343899	0.111807	3.07583	0.00209919	0.0983105
Myo16	185.473	0.425915	0.138561	3.07386	0.00211312	0.0983105
Zbbx	30.7326	-0.662121	0.215436	-3.0734	0.00211635	0.0983105
Abca1	7.91066	1.23416	0.401604	3.07308	0.00211858	0.0983105
Dner	356.738	0.44369	0.144383	3.07301	0.0021191	0.0983105
Cd164	6.2958	-1.35559	0.441553	-3.07006	0.00214019	0.0988802
Dgkh	88.8462	-0.415257	0.135318	-3.06875	0.00214958	0.0989071
Usp1	29.1646	-0.620289	0.20234	-3.06557	0.00217253	0.0994443
Slc25a13	11.9	0.92409	0.301528	3.06469	0.00217897	0.0994443
Pnoc	47.8794	-0.790311	0.258268	-3.06005	0.00221302	0.100566
Sfmbt2	67.8635	0.545207	0.178278	3.05818	0.00222687	0.100566
Nln	48.317	0.52381	0.171308	3.0577	0.00223041	0.100566
Rasgrp1	14.8492	-1.2121	0.397337	-3.05056	0.00228418	0.102578
Mme	7.13149	1.50934	0.49511	3.0485	0.00229984	0.10287
Coro2a	53.0895	0.591536	0.194532	3.04081	0.0023594	0.104714
Epb41l3	220.858	0.284862	0.0936807	3.04077	0.00235972	0.104714
Clgn	14.7204	0.861625	0.284514	3.02841	0.00245844	0.108495
Mier1	110.43	0.358547	0.118422	3.0277	0.00246425	0.108495
Slc22a17	195.848	-0.397406	0.131689	-3.01775	0.00254656	0.111681
Sp9	10.9735	-0.98673	0.327263	-3.0151	0.00256893	0.112223
Pdlim5	11.206	-1.0866	0.360783	-3.01177	0.00259728	0.113022
Ret	5.15708	-1.35085	0.449821	-3.00309	0.00267251	0.115847
Kif13b	60.1023	0.469576	0.156491	3.00066	0.00269393	0.115905
Stk33	32.4574	-0.625027	0.208301	-3.0006	0.00269451	0.115905
Cacna1a	651.501	0.242917	0.0811669	2.99281	0.00276425	0.118451
Map4	153.258	0.36475	0.122933	2.96706	0.00300665	0.128201
A330015K06Rik	72.9584	-1.16191	0.391799	-2.96559	0.00302106	0.128201
Slc28a3	3.73577	-1.67009	0.563254	-2.96508	0.00302602	0.128201
Lrrtm1	52.8118	-0.72925	0.246852	-2.9542	0.00313485	0.132312
Phykpl	34.6435	-0.66558	0.225854	-2.94695	0.0032093	0.134947
Efna5	514.031	-0.449685	0.153568	-2.92825	0.00340875	0.142799
Tcf4	45.4527	-0.57023	0.194831	-2.92679	0.00342478	0.142937
Tes	7.06264	-1.30732	0.447687	-2.92017	0.00349839	0.145468
Shisa4	48.0801	0.608229	0.208423	2.91825	0.00352003	0.145828
Slc35f1	375.18	-0.310199	0.106575	-2.91063	0.00360701	0.148882
Tom1l1	14.4686	0.782524	0.270195	2.89615	0.00377776	0.155359
Xkr4	1429.27	0.412261	0.14244	2.89427	0.00380038	0.15555
4921534H16Rik	56.907	1.0953	0.378543	2.89347	0.00381012	0.15555
C630028M04Rik	3.9453	-1.61825	0.559695	-2.89131	0.00383638	0.155586
Sf3b3	93.6308	0.354903	0.122794	2.89024	0.00384947	0.155586
Nckap5	119.162	-0.465224	0.160978	-2.88999	0.00385259	0.155586
Glra1	68.7304	0.533219	0.184771	2.88583	0.00390383	0.156945
Cacna2d2	182.659	-0.285321	0.0989356	-2.88391	0.00392776	0.156945
Sf3b5	16.2495	-0.937126	0.324954	-2.88387	0.00392816	0.156945
Samd12	472.286	-0.253526	0.0881198	-2.87706	0.00401394	0.159803
Gpr22	11.3543	-1.05132	0.365733	-2.87457	0.00404581	0.159979
Nwd2	51.9843	-0.576581	0.200586	-2.87449	0.00404685	0.159979
Gm10516	40.1435	0.708208	0.246743	2.87022	0.00410183	0.161583
Sae1	63.7209	0.437388	0.152544	2.8673	0.00413992	0.162514
Slc16a2	77.6748	-0.461297	0.161193	-2.86177	0.00421279	0.164798
Kcnh7	505.735	-0.296719	0.103778	-2.85917	0.00424757	0.165064
Matn4	3.67757	1.71664	0.600421	2.85906	0.00424899	0.165064
Tial1	133.568	-0.454548	0.159188	-2.85542	0.00429796	0.16639
Galr1	7.92034	1.10042	0.386128	2.84989	0.0043734	0.168729
Ntrk3	453.34	-0.320436	0.112517	-2.8479	0.00440086	0.169207
Sox5	74.439	0.731217	0.257048	2.84467	0.00444578	0.170104
Mccc2	53.4826	0.490837	0.172584	2.84404	0.00445449	0.170104
Agbl1	11.2179	-0.995172	0.350279	-2.84109	0.00449601	0.170568
Slc24a4	33.2257	-0.738002	0.259767	-2.84102	0.00449702	0.170568
Itgb8	28.0799	0.576999	0.203344	2.83754	0.0045462	0.171852
Gldnos	4.53136	-1.60867	0.567331	-2.83551	0.00457527	0.171892
Amelx	15.6398	-0.894871	0.315615	-2.83533	0.00457788	0.171892
Ern1	31.4737	0.609917	0.215315	2.83268	0.00461598	0.172745
Crb1	18.6757	-0.95949	0.339201	-2.82868	0.00467409	0.174339
Ppfibp1	34.9653	0.687851	0.24331	2.82706	0.00469779	0.174643
Pnma3	141.598	0.37549	0.13305	2.82218	0.00476984	0.176736
Rnf115	75.3181	0.40528	0.143843	2.81752	0.00483963	0.178732
Crocc	67.9559	-0.462721	0.164484	-2.81317	0.0049056	0.180574
Fermt1	3.71212	-1.53342	0.546811	-2.80431	0.00504252	0.185008
Prkar1a	63.7026	-0.537367	0.191708	-2.80305	0.0050621	0.185121
Nedd4l	405.002	0.361454	0.129128	2.79918	0.00512328	0.18675
Unc80	316.86	-0.333419	0.119197	-2.79721	0.00515458	0.187283
Gabrb2	235.865	0.300828	0.107608	2.79559	0.00518052	0.187618
Pygb	51.8551	0.438574	0.157012	2.79326	0.00521801	0.188368
Bfsp2	4.74841	1.49962	0.537472	2.79013	0.00526863	0.189586
St6galnac3	111.898	-0.385724	0.138321	-2.78861	0.00529354	0.189874
Enox1	213.107	-0.442203	0.158716	-2.78613	0.00533415	0.190216
Stk19	90.4084	0.400669	0.143934	2.7837	0.00537424	0.190216
Klf9	41.0674	-0.604695	0.217238	-2.78356	0.00537655	0.190216
Utrn	104.934	-0.442189	0.15893	-2.78229	0.00539767	0.190216
Sox4	15.5853	0.742753	0.26697	2.78216	0.00539979	0.190216
Wiz	20.1188	0.617616	0.222015	2.78187	0.00540474	0.190216
Copg2	206.612	0.256953	0.0924463	2.77948	0.00544453	0.191018
Zim1	63.6265	-0.454999	0.163851	-2.7769	0.00548801	0.191944
Ar	149.433	0.545658	0.196586	2.77567	0.0055088	0.192072
Prkca	329.73	0.373947	0.134902	2.772	0.00557135	0.193376
E130102H24Rik	32.4637	-0.568809	0.205238	-2.77146	0.00558063	0.193376
Cdipt	16.3765	-0.784291	0.283225	-2.76914	0.00562039	0.194154
Dock7	191.624	-0.27219	0.0983481	-2.76762	0.00564672	0.194465
D430041D05Rik	267.797	-0.335914	0.121889	-2.75591	0.00585286	0.200934
Myo1b	24.9904	-0.717404	0.260415	-2.75485	0.00587195	0.200934
Tnfrsf8	10.7415	0.876931	0.318428	2.75394	0.00588825	0.200934
Zdhhc21	85.4537	0.36679	0.133724	2.7429	0.00608994	0.20711
Ptp4a1	38.0623	0.576891	0.210512	2.74042	0.00613607	0.20711
Cebpz	37.9812	-0.563963	0.205806	-2.74026	0.00613898	0.20711
Atg2a	34.1879	0.487869	0.178081	2.73959	0.00615154	0.20711
Klhl1	70.2881	0.528277	0.192908	2.7385	0.00617208	0.20711
Gm20754	55.7824	-0.53833	0.196629	-2.73779	0.00618529	0.20711
0610043K17Rik	78.7153	-0.424896	0.155263	-2.73662	0.0062074	0.20711
Sms	106.865	0.38239	0.139756	2.73612	0.00621681	0.20711
Fam173b	12.8276	-0.858444	0.31389	-2.73486	0.00624073	0.207292
Syndig1l	10.1993	1.08533	0.397188	2.73255	0.00628466	0.20753
Atpaf1	43.963	0.472236	0.17282	2.73254	0.00628485	0.20753
Gabra3	188.965	-0.321205	0.117648	-2.73022	0.00632925	0.208383
Rgs10	23.3802	-0.783491	0.287214	-2.72789	0.00637399	0.209242
Ppp6c	54.5273	0.408534	0.150003	2.7235	0.0064594	0.211428
Palm	118.536	0.406914	0.149475	2.72229	0.00648309	0.211586
Fam13c	68.7634	0.39755	0.146185	2.71949	0.00653817	0.212765
Cap2	195.343	0.315139	0.116015	2.71636	0.00660047	0.214172
Fam110b	93.6419	0.338848	0.124938	2.71213	0.00668522	0.216228
Bambi	5.97362	1.19716	0.441552	2.71125	0.00670298	0.216228
Crim1	179.951	0.479142	0.176783	2.71033	0.00672162	0.216228
Zfp2	47.8971	0.476533	0.17603	2.70712	0.00678699	0.217707
Smoc1	17.9788	0.819633	0.303748	2.6984	0.00696735	0.222695
Bmpr2	113.696	-0.316601	0.11736	-2.69769	0.00698216	0.222695
Grik3	134.739	-0.442773	0.164197	-2.69659	0.00700526	0.222799
Cdh4	421.179	0.377413	0.140266	2.6907	0.00713022	0.226133
Cacna1c	561.34	0.355	0.132113	2.6871	0.00720751	0.22794
Chd6	296.158	0.226247	0.0842611	2.68507	0.00725149	0.228663
Slc12a9	25.6834	0.534899	0.19928	2.68417	0.00727112	0.228663
Upp2	304.117	-0.231307	0.0863346	-2.67919	0.00738011	0.231443
Asxl3	76.5196	0.389627	0.145788	2.67256	0.00752754	0.234985
Rnf157	184.253	0.305518	0.114399	2.67064	0.00757067	0.234985
Ubr2	83.9369	-0.365835	0.13703	-2.66974	0.00759104	0.234985
Sfmbt1	123.808	-0.338262	0.126767	-2.66838	0.00762173	0.234985
Lrrc9	8.78073	0.964666	0.361531	2.66828	0.00762414	0.234985
Rit2	340.36	-0.327521	0.12277	-2.66775	0.00763614	0.234985
Pou6f2	41.5398	-0.740668	0.277701	-2.66714	0.00764993	0.234985
C130026L21Rik	42.5789	0.584422	0.219157	2.66668	0.0076605	0.234985
Frs2	103.365	0.322261	0.120936	2.66471	0.00770543	0.235379
Emid1	6.93113	1.08984	0.409082	2.6641	0.00771937	0.235379
Camk4	264.757	0.378983	0.142295	2.66337	0.00773624	0.235379
Foxp1	110.969	-0.360543	0.135498	-2.66088	0.00779377	0.236004
Kcnip3	53.5651	0.414161	0.155706	2.65989	0.00781667	0.236004
Upf1	14.7401	-0.737014	0.277249	-2.65832	0.00785324	0.236004
Snx5	36.9094	0.490865	0.184667	2.6581	0.00785819	0.236004
Edil3	329.084	-0.333181	0.125353	-2.65794	0.0078619	0.236004
Pde7b	206.336	0.446896	0.168361	2.65439	0.00794528	0.237871
Nbea	1087.62	0.276909	0.104428	2.65167	0.00800954	0.239157
Ppp4r1	104.599	-0.314523	0.118906	-2.64515	0.00816555	0.242836
Pak3	527.054	0.404561	0.15297	2.64471	0.00817602	0.242836
Pnkp	47.7797	0.627917	0.237702	2.64161	0.00825126	0.243541
Trpm3	482.527	-0.704978	0.266968	-2.64069	0.00827384	0.243541
Sh3d19	98.6543	0.416472	0.157815	2.63898	0.00831551	0.243541
Glis1	47.828	0.442791	0.167838	2.6382	0.00833482	0.243541
Tenm3	305.775	-0.454321	0.172286	-2.63701	0.00836395	0.243541
Homer1	101.635	0.562688	0.213419	2.63655	0.00837545	0.243541
Prex2	32.9403	-0.605113	0.229534	-2.63627	0.0083823	0.243541
Hs2st1	226.933	0.353357	0.134037	2.63627	0.00838238	0.243541
Sema3f	5.9695	-1.08823	0.412872	-2.63576	0.00839499	0.243541
C77080	17.7675	0.810931	0.308035	2.63259	0.0084736	0.245188
Flna	12.448	-0.821789	0.312493	-2.62979	0.00854386	0.246586
Mknk1	22.1368	0.568555	0.216328	2.62821	0.00858355	0.247096
Cbx4	22.1253	0.620223	0.236199	2.62585	0.00864329	0.247448
Clvs2	83.2521	0.361687	0.137777	2.62515	0.00866104	0.247448
Mast4	336.033	0.429318	0.163542	2.62512	0.00866188	0.247448
Sbspon	6.33849	-1.06862	0.408429	-2.61641	0.00888603	0.253207
Entpd3	14.9301	0.737861	0.282916	2.60805	0.00910585	0.258715
Smyd3	391.021	-0.299351	0.114812	-2.60732	0.00912544	0.258715
Diaph2	108.813	-0.394039	0.151221	-2.60572	0.00916825	0.259133
Rbm4b	186.096	0.278212	0.106798	2.60504	0.00918632	0.259133
Rab3b	23.864	-0.642504	0.246812	-2.60321	0.00923546	0.259644
Snhg11	7984.03	0.266905	0.102551	2.60265	0.0092507	0.259644
Kansl3	62.2614	0.372088	0.143047	2.60117	0.00929072	0.260117
2700046G09Rik	13.394	0.71939	0.276803	2.59893	0.00935159	0.260932
Ptk2b	18.9535	-0.730554	0.281266	-2.59738	0.00939374	0.260932
Gmeb2	44.1983	0.449737	0.173188	2.59682	0.00940925	0.260932
Nhlrc1	6.46663	-1.15337	0.444169	-2.59669	0.00941281	0.260932
Hdac11	69.0962	-0.389155	0.150095	-2.59272	0.00952191	0.263307
Lca5	21.7247	0.618721	0.238865	2.59025	0.00959057	0.264554
Pard3	243.883	0.402748	0.155811	2.58485	0.009742	0.268024
Gpr149	16.5547	0.803611	0.311144	2.58276	0.00980123	0.268024
Usp51	11.3845	0.86973	0.336764	2.58261	0.00980563	0.268024
Hsp90ab1	225.069	-0.48891	0.189332	-2.58229	0.00981459	0.268024
Leng9	45.2191	-0.755687	0.292726	-2.58155	0.00983574	0.268024
Rpn2	52.2138	-0.369457	0.143172	-2.5805	0.00986566	0.268188
Atad2	5.11058	-1.16919	0.453973	-2.57546	0.0100107	0.271474
Cs	71.2666	0.442482	0.171897	2.57411	0.01005	0.271882
Naa16	50.7567	-0.402462	0.156591	-2.57015	0.0101655	0.272821
Pbk	5.10129	-1.58411	0.616373	-2.57005	0.0101684	0.272821
Enc1	19.3189	-0.817517	0.318102	-2.56999	0.0101702	0.272821
Oxt	8.72604	-1.42488	0.554515	-2.56959	0.0101819	0.272821
Flot2	80.8761	0.358319	0.13983	2.56254	0.0103908	0.277318
Dse	12.2287	0.779812	0.304424	2.5616	0.0104191	0.277318
Mamld1	62.643	0.513176	0.200346	2.56144	0.0104238	0.277318
Csrnp3	424.87	0.232051	0.0907191	2.5579	0.0105306	0.279497
Pcdh9	2286.34	-0.30916	0.120923	-2.55666	0.0105682	0.279832
Rhbdl3	66.3039	-0.342539	0.134102	-2.55431	0.01064	0.281071
Pbx3	744.107	0.509924	0.199908	2.5508	0.0107477	0.282677
Hs6st2	128.659	-0.338032	0.132555	-2.55013	0.0107683	0.282677
Gpc3	45.1956	-0.567476	0.222551	-2.54987	0.0107763	0.282677
Chgb	74.5407	-0.532334	0.209388	-2.54233	0.0110117	0.288177
Ddx24	221.449	-0.316705	0.124644	-2.54088	0.0110573	0.288699
Rplp1	63.5706	-0.589077	0.231943	-2.53975	0.0110931	0.288962
Ccdc191	40.1291	-0.445308	0.175579	-2.53622	0.0112056	0.291216
Ano2	4.38456	-1.33376	0.526385	-2.53382	0.0112827	0.292542
Bcl11a	41.6926	-0.634727	0.250589	-2.53294	0.0113109	0.292598
Prkar1b	132.042	-0.336406	0.132924	-2.53082	0.0113798	0.293702
Ppp2r5c	115.82	0.301257	0.119296	2.5253	0.0115599	0.29699
Nrg2	181.465	-0.283575	0.112294	-2.5253	0.01156	0.29699
Mrpl45	25.0849	0.51783	0.205156	2.52408	0.0116003	0.29721
Hdac9	45.1548	0.528911	0.209621	2.52318	0.01163	0.29721
Malat1	36010.7	0.306764	0.121628	2.52215	0.0116641	0.29721
Apbb2	349.269	0.255132	0.101174	2.52171	0.0116785	0.29721
Kcna1	27.8909	0.569532	0.225912	2.52104	0.011701	0.29721
Eif4e	106.943	0.353401	0.14025	2.51979	0.0117424	0.297588
Matn2	25.289	-0.541711	0.215285	-2.51625	0.0118612	0.299687
Klc2	38.9523	0.483859	0.192378	2.51514	0.0118985	0.299687
Arhgdig	26.9826	0.54842	0.218065	2.51494	0.0119053	0.299687
AI504432	16.8771	-0.628183	0.250054	-2.51219	0.0119983	0.300893
Pdhx	47.4786	0.468162	0.186374	2.51195	0.0120068	0.300893
Iah1	33.6826	0.571158	0.227586	2.50964	0.0120855	0.302009
Pcsk1	6.56377	1.1388	0.453873	2.50906	0.0121051	0.302009
Rai14	20.3205	0.801603	0.31965	2.50776	0.01215	0.302457
Syt1	2114.35	-0.27843	0.111228	-2.50325	0.0123058	0.305246
Ptpn1	93.7215	0.352478	0.140869	2.50217	0.0123436	0.305246
Slc2a13	242.461	0.488485	0.195225	2.50217	0.0123436	0.305246
Il1r2	9.28191	-0.982395	0.392891	-2.50042	0.0124045	0.306063
Sst	66.2295	-1.04055	0.416277	-2.49966	0.0124312	0.306063
Zfand3	198.653	0.259116	0.103721	2.49821	0.0124823	0.306487
Lrch2	54.4438	-0.480517	0.19239	-2.49762	0.012503	0.306487
Arhgap5	136.007	-0.333845	0.13381	-2.49491	0.012599	0.307651
Cdh22	89.9284	-0.357717	0.143389	-2.49473	0.0126053	0.307651
Mroh1	28.8173	-0.507579	0.203658	-2.49231	0.0126915	0.308718
Zfp324	17.565	0.708583	0.284347	2.49196	0.012704	0.308718
Hmgn3	83.3275	0.403699	0.162282	2.48763	0.0128596	0.311825
Mcc	30.174	0.521989	0.210014	2.48549	0.0129373	0.313033
Rapgef5	84.336	-0.329837	0.133173	-2.47675	0.0132584	0.318841
Nr2f2	197.853	0.312939	0.126371	2.47636	0.0132731	0.318841
Sat2	22.6651	0.67055	0.270821	2.47599	0.0132866	0.318841
Sema3a	36.8765	0.531833	0.214806	2.47588	0.013291	0.318841
Pde11a	11.4299	-0.878585	0.355206	-2.47346	0.0133813	0.320324
Yaf2	91.1292	0.399947	0.161813	2.47166	0.0134487	0.321253
Slc26a8	12.7944	-0.775051	0.313786	-2.47	0.0135113	0.321392
1110008L16Rik	25.0965	-0.50375	0.20401	-2.46924	0.0135401	0.321392
Gpc4	27.2709	0.815276	0.330174	2.46923	0.0135405	0.321392
Arrb2	20.1671	-0.744774	0.302085	-2.46544	0.0136844	0.323829
Cx3cr1	24.6436	-0.607793	0.246568	-2.46501	0.0137008	0.323829
Sncaip	70.9684	-0.401182	0.162864	-2.46329	0.0137668	0.324198
Dnah7b	33.6601	-0.527756	0.214265	-2.4631	0.0137742	0.324198
Tcerg1l	40.1363	0.521461	0.211791	2.46215	0.0138109	0.324382
Pde3b	88.7973	-0.345523	0.140507	-2.45912	0.0139277	0.326444
Lrrn1	22.1932	0.626802	0.255111	2.45698	0.0140112	0.327716
Usp36	71.0703	0.423489	0.172623	2.45326	0.0141567	0.33043
Timp2	69.438	-0.436472	0.178046	-2.45146	0.0142278	0.331402
Erp29	70.5929	-0.429521	0.175322	-2.4499	0.0142895	0.332148
Itga11	23.3807	0.690686	0.282108	2.4483	0.0143531	0.332938
Dchs2	55.5943	-0.544072	0.222312	-2.44734	0.0143916	0.333143
Oprd1	40.1774	0.583171	0.238656	2.44356	0.014543	0.334707
Sel1l3	5.95833	-1.00864	0.412876	-2.44296	0.0145674	0.334707
Mtbp	5.78997	-1.11833	0.458038	-2.44157	0.0146236	0.334707
Zdhhc13	42.7843	0.463112	0.189727	2.44094	0.014649	0.334707
Zdhhc8	57.9303	0.372973	0.15284	2.44028	0.014676	0.334707
Msh3	47.8882	-0.446108	0.182828	-2.44004	0.0146858	0.334707
Cers6	253.434	-0.294514	0.120725	-2.43955	0.0147055	0.334707
Serpini1	114.04	-0.498344	0.204324	-2.43899	0.0147282	0.334707
Slc25a16	30.8331	0.47863	0.196369	2.4374	0.0147933	0.334707
Rps27rt	60.2042	-0.372282	0.152739	-2.43737	0.0147945	0.334707
Drap1	30.7431	0.492658	0.202166	2.43689	0.014814	0.334707
P3h4	8.24207	-0.929909	0.381607	-2.43682	0.0148169	0.334707
Sdsl	4.75568	1.20019	0.492747	2.43572	0.0148622	0.335055
Mdm2	56.7908	0.365693	0.150184	2.43496	0.0148934	0.335087
Pdgfc	79.8844	0.507327	0.208459	2.43371	0.014945	0.335576
9530026P05Rik	42.7107	-0.754299	0.310276	-2.43106	0.0150548	0.337026
Elavl2	123.528	0.38003	0.156346	2.4307	0.0150697	0.337026
Stx19	7.87852	-1.25584	0.517416	-2.42714	0.0152182	0.339472
Rpl26	40.4786	-0.557424	0.229795	-2.42574	0.0152772	0.339472
Foxred2	7.66317	-0.880723	0.363209	-2.42484	0.0153152	0.339472
Ring1	74.6131	-0.590448	0.243501	-2.42483	0.0153155	0.339472
Morc4	12.1891	-0.716559	0.295551	-2.42448	0.0153302	0.339472
Rnf103	44.514	0.451611	0.186332	2.42369	0.0153639	0.339506
Syt9	35.5648	-0.449637	0.185585	-2.42281	0.0154009	0.339506
Mtus1	46.2783	-0.427286	0.176397	-2.4223	0.0154225	0.339506
Akap17b	51.9326	0.407938	0.168866	2.41576	0.0157026	0.3444
Ryr3	415.767	-0.276216	0.114343	-2.41567	0.0157061	0.3444
Arfgap1	91.5045	0.379605	0.157327	2.41285	0.0158285	0.34631
Zfp800	37.5133	-0.480237	0.199086	-2.41221	0.015856	0.34631
Aamp	19.6735	-0.585195	0.242665	-2.41153	0.0158858	0.34631
Sv2c	88.7174	0.575554	0.2388	2.41019	0.0159443	0.346322
Lsm6	13.6855	-0.848373	0.352007	-2.4101	0.015948	0.346322
Ankrd6	77.8946	-0.338663	0.140607	-2.40859	0.0160144	0.347093
Glrx3	59.1482	0.421274	0.175202	2.4045	0.0161945	0.349062
Usmg5	34.0936	0.551247	0.229337	2.40366	0.016232	0.349062
Tenm4	635.872	0.36158	0.15045	2.40332	0.0162468	0.349062
1700086L19Rik	24.4837	-0.530154	0.220616	-2.40307	0.0162581	0.349062
Mical2	110.893	0.560588	0.233286	2.403	0.0162611	0.349062
Tbl1xr1	26.7114	0.502968	0.209368	2.40231	0.0162919	0.349062
Nrp1	99.6176	-0.352654	0.146958	-2.3997	0.0164086	0.350488
9330151L19Rik	29.4151	0.496542	0.206942	2.39943	0.0164208	0.350488
4931406P16Rik	88.2594	0.305382	0.127361	2.39777	0.0164954	0.351275
Sec24d	52.7641	0.603431	0.25176	2.39685	0.0165366	0.351275
Tsga10	38.1801	-0.458834	0.191458	-2.39652	0.0165516	0.351275
Ppm1e	352.48	0.196456	0.0820673	2.39384	0.016673	0.353184
Fgfr1	102.511	0.540382	0.226268	2.38824	0.0169292	0.357935
Airn	90.5474	0.382453	0.160189	2.38751	0.0169631	0.357978
Chd7	6.73298	0.959637	0.402744	2.38275	0.017184	0.361828
P4ha3	19.3767	-0.57674	0.242105	-2.38219	0.0172099	0.361828
Pknox2	75.8113	-0.366104	0.153961	-2.3779	0.0174117	0.365384
Tcf20	281.702	-0.210655	0.0887991	-2.37227	0.0176794	0.370127
Pacsin2	35.2678	-0.435305	0.183575	-2.37127	0.0177272	0.370127
Lypd1	26.1435	-0.59835	0.252354	-2.37107	0.0177365	0.370127
Gm16982	4.41703	-1.48198	0.625391	-2.36969	0.017803	0.370472
Tmem132a	18.0799	-0.61652	0.260244	-2.36901	0.017836	0.370472
Zfp318	41.4444	-0.428509	0.180907	-2.36867	0.0178521	0.370472
Fxyd6	61.4541	-0.424072	0.179121	-2.36752	0.0179077	0.370941
Rabif	19.4464	0.605768	0.256032	2.36598	0.0179823	0.3718
Secisbp2	58.4204	0.41246	0.174387	2.36519	0.0180206	0.371907
Pds5a	129.712	0.257352	0.10884	2.36451	0.0180541	0.371914
Flrt2	96.479	-0.426863	0.1806	-2.36358	0.0180993	0.371955
Mgll	44.3097	0.514166	0.21758	2.36311	0.0181224	0.371955
[truncated: 10,680 more rows]

## Sheet: i5_Haus4
	baseMean	log2FoldChange	lfcSE	stat	pvalue	padj
[truncated: 11,515 more rows]

## Sheet: i6_Epsti1
	baseMean	log2FoldChange	lfcSE	stat	pvalue	padj
[truncated: 10,947 more rows]

[truncated: 1 more sheets: i7_Nxph2]
