# Supplementary material for: Gene regulation by gonadal hormone receptors underlies brain sex differences
Source: Nature. 2022 May 4;606(7912):153–9. doi: 10.1038/s41586-022-04686-1 (PMC9159952; doi:10.1038/s41586-022-04686-1)
Supplement: Supplementary file 7 — Supplementary Table 5 Differential peaks for adult BNSTp ERα+ neuron ATAC–seq. edgeR output for sex differences in gonadectomized, vehicle-treated and gonadally intact BNSTp ERα+ ATAC–seq datasets, along with ChIPSeeker gene annotations. edgeR ANOVA output for differences across sex and gonadal hormone status; differential peaks grouped using k-means clustering. [file 41586_2022_4686_MOESM7_ESM.xlsx]

## Sheet: ATAC_fem_GDX_veh_peaks
seqnames	start	end	logFC	logCPM	F	PValue	FDR	Gene annotation
chrX	50612160	50612660	-5.54369	2.37108	548.898	4.44346e-33	3.34402e-28	Firre
chrX	50622834	50623334	-6.9336	2.08783	546.321	5.08528e-33	3.34402e-28	Firre
chrX	50614832	50615332	-6.16933	2.29631	540.043	7.0808e-33	3.725e-28	Firre
chrX	50602847	50603347	-6.61675	2.13534	488.516	1.23042e-31	5.08475e-27	Firre
chrX	50600137	50600637	-5.89097	2.19474	451.433	1.1387e-30	3.74399e-26	Firre
chrX	50572641	50573141	-7.63497	1.80791	437.346	2.76621e-30	8.08457e-26	Gm35612
chrX	50605476	50605976	-5.37226	1.976	420.82	8.09475e-30	2.1292e-25	Firre
chrX	75729691	75730191	-5.23796	1.82999	396.728	4.14378e-29	9.90871e-25	4933407K13Rik
chrX	75758987	75759487	-6.77791	1.60148	392.974	5.38586e-29	1.18056e-24	4933407K13Rik
chrX	75734790	75735290	-5.93304	1.77933	362.7	4.8436e-28	9.80028e-24	4933407K13Rik
chrX	50597062	50597562	-6.9247	1.40449	354.357	9.12039e-28	1.71356e-23	Firre
chrX	75733437	75733937	-5.14435	1.67313	349.975	1.27816e-27	2.24133e-23	4933407K13Rik
chrX	50590631	50591131	-5.13047	1.69132	335.758	3.91771e-27	6.44059e-23	Firre
chrX	103481590	103482090	-5.4595	1.6343	334.91	4.19399e-27	6.48921e-23	Xist
chrX	75744244	75744744	-5.68786	1.62472	333.3	4.77435e-27	6.97678e-23	4933407K13Rik
chrX	50619882	50620382	-5.25379	1.72362	316.885	1.84655e-26	2.42853e-22	Firre
chrX	75749197	75749697	-4.89396	1.5029	282.989	5.73389e-25	6.85552e-21	4933407K13Rik
chrX	50580225	50580725	-4.79171	1.58573	262.181	2.66626e-24	2.92216e-20	Gm35612
chrX	50583725	50584225	-5.97812	1.11922	250.827	8.31017e-24	8.74346e-20	Gm35612
chrX	75750291	75750791	-6.89977	1.00337	236.354	3.76282e-23	3.80674e-19	4933407K13Rik
chrX	50616969	50617917	-4.37631	1.26343	205.525	1.21773e-21	1.14395e-17	Firre
chrX	50566335	50566835	-4.75295	1.10794	193.286	5.41868e-21	4.91483e-17	Gm35612
chrX	103483025	103483525	-4.70528	0.744968	166.762	1.78852e-19	1.51756e-15	Xist
chrX	50549736	50550236	-3.47052	1.38852	151.077	1.72062e-18	1.41432e-14	Gm35612
chrX	50607566	50608066	-3.57664	0.896111	148.079	2.70299e-18	2.09112e-14	Firre
chrX	75757963	75758463	-4.3195	0.630223	121.17	2.13426e-16	1.5594e-12	4933407K13Rik
chrX	50576796	50577296	-3.2163	0.729571	96.2071	2.27891e-14	1.62009e-10	Gm35612
chrX	50620893	50621393	-3.98608	0.18694	94.0897	3.50213e-14	2.42416e-10	Firre
chrX	50560870	50561370	-2.13295	1.2663	86.6954	1.64632e-13	1.0826e-09	Gm35612
chrX	75754173	75754673	-5.57627	-0.233184	82.9087	3.74869e-13	2.34771e-09	4933407K13Rik
chrX	50569042	50569542	-3.56533	0.236754	79.3954	8.20258e-13	5.0176e-09	Gm35612
chrX	50594952	50595452	-3.1231	0.230389	70.958	5.84413e-12	3.49366e-08	Firre
chrX	18215180	18215680	-1.15522	2.35339	51.6577	8.7782e-10	4.71219e-06	Kdm6a
chr2	154354029	154354529	-1.93316	0.676276	44.5896	6.85997e-09	3.47002e-05	Cdk5rap1
chrX	18254712	18255212	-1.09818	1.96288	36.7624	7.93035e-08	0.000365958	Kdm6a
chr1	18353821	18354321	-1.78324	0.328606	29.9062	8.04216e-07	0.00320511	Defb41
chr5	98330242	98330742	-1.63792	0.588747	29.2828	1.00175e-06	0.00387494	Cfap299
chr9	89066548	89067048	-1.05099	1.62634	28.1353	1.50727e-06	0.00558399	Trim43b
chrX	50373031	50373531	-3.62144	-0.631527	25.7615	3.57325e-06	0.0114854	Olfr1324
chr1	39456592	39457092	-1.29532	0.709585	23.6516	7.86414e-06	0.0227312	Tbc1d8
chr2	15343808	15344308	-1.35252	0.958948	23.1349	9.57145e-06	0.026152	Malrd1
chr7	34335114	34335614	-1.31899	1.2196	23.115	9.64412e-06	0.026152	4931406P16Rik
chr3	56965963	56966463	-1.0367	1.23111	21.9615	1.50269e-05	0.0369402	Tm4sf1

## Sheet: ATAC_male_GDX_veh_peaks
seqnames	start	end	logFC	logCPM	F	PValue	FDR	Gene annotation
chrY	1245548	1246048	11.2841	2.54561	809.064	7.11145e-37	1.53341e-31	Uty
chrY	1010138	1010638	11.3356	2.57925	795.072	1.16594e-36	1.53341e-31	Eif2s3y
chrY	1286355	1286855	10.7112	1.93741	523.102	1.35317e-31	5.08475e-27	Ddx3y
chrY	872824	873324	10.0354	1.33802	340.69	1.24678e-26	1.72603e-22	Kdm5d
chrY	1114004	1114504	9.69354	0.961114	276.596	2.52818e-24	2.89131e-20	Tspy-ps
chrY	897309	898132	7.67476	0.741322	219.339	3.52615e-22	3.43519e-18	Kdm5d
chrY	1111195	1111695	7.4229	0.483117	179.363	4.40417e-20	3.86151e-16	Tspy-ps
chrY	1109757	1110257	5.95231	-0.941194	43.7517	9.39408e-09	4.66221e-05	Tspy-ps
chr13	99866939	99867439	1.06004	2.79166	35.3622	1.25507e-07	0.000559538	Cartpt
chr13	114680087	114680587	1.60424	1.89178	33.1541	2.62574e-07	0.00113223	4930544M13Rik
chr19	17221598	17222098	1.18596	1.44769	31.7844	4.18861e-07	0.00174881	Gcnt1
chr18	34515404	34515904	1.90572	0.503984	30.3338	6.92365e-07	0.00280179	Fam13b
chr4	59077702	59078202	1.32345	1.25873	29.7912	8.37365e-07	0.00328741	Gng10
chr5	52093025	52093525	1.24321	1.02788	26.6183	2.60921e-06	0.0092745	Mir6417
chr2	16973845	16974345	1.77615	1.50991	26.548	2.67706e-06	0.00938879	4930515L03Rik
chr14	81536702	81537202	1.60252	0.990496	26.414	2.8115e-06	0.00973056	Olfm4
chr4	55915907	55916407	1.31925	1.48481	26.328	2.90146e-06	0.0099115	Klf4
chr18	45106717	45107217	1.04422	2.58949	26.128	3.12235e-06	0.0105293	Kcnn2
chr8	122007556	122008056	1.10918	1.65605	25.756	3.58053e-06	0.0114854	Mir7237
chr16	28129751	28130251	1.53825	1.34771	25.4197	4.05464e-06	0.0126027	Gm10823
chr7	83760653	83761153	1.79199	0.720734	23.8455	7.30796e-06	0.0213583	Il16
chr18	68527766	68528266	1.2995	1.32127	23.5341	8.22268e-06	0.0235093	Mc2r
chr19	25315309	25315809	1.24266	1.75808	23.3005	8.98599e-06	0.025401	Kank1
chr9	110073049	110074039	1.02983	1.84738	22.9938	1.01009e-05	0.0268373	Map4
chr11	55707419	55707919	1.09576	1.17571	22.6839	1.1374e-05	0.0296214	Glra1
chr4	121077223	121077723	1.03902	2.19756	22.5001	1.22059e-05	0.0311706	Zmpste24
chr16	44932021	44932521	1.14539	1.43222	22.3215	1.30752e-05	0.0327546	Cd200r3
chr8	37447420	37447920	1.0944	1.47471	21.8883	1.54593e-05	0.0376512	G630064G18Rik

## Sheet: ATAC_intact_fem_peaks
seqnames	start	end	logFC	logCPM	F	PValue	FDR	Gene annotation
chrX	50612160	50612660	-6.07539	2.37108	269.004	1.37236e-24	9.02449e-20	Firre
chrX	50614832	50615332	-5.95131	2.29631	237.963	3.16967e-23	1.19105e-18	Firre
chrX	50600137	50600637	-6.28552	2.19474	227.236	1.01216e-22	3.32792e-18	Firre
chrX	50622834	50623334	-4.64822	2.08783	213.564	4.73888e-22	1.19674e-17	Firre
chrX	18162235	18162735	-1.00936	5.80159	213.093	5.00473e-22	1.19674e-17	Kdm6a
chrX	50605476	50605976	-6.85617	1.976	212.225	5.5349e-22	1.21323e-17	Firre
chrX	50572641	50573141	-7.63246	1.80791	196.106	3.81756e-21	6.27596e-17	Gm35612
chrX	50602847	50603347	-4.65712	2.13534	189.728	8.47552e-21	1.31139e-16	Firre
chrX	75758987	75759487	-7.36327	1.60148	175.634	5.31847e-20	7.36286e-16	4933407K13Rik
chrX	75734790	75735290	-5.86056	1.77933	174.68	6.04643e-20	7.95212e-16	4933407K13Rik
chrX	50580225	50580725	-6.75786	1.58573	174.24	6.41583e-20	8.03613e-16	Gm35612
chrX	75733437	75733937	-4.97236	1.67313	168.822	1.34406e-19	1.17845e-15	4933407K13Rik
chrX	75729691	75730191	-4.43444	1.82999	154.219	1.07915e-18	6.4512e-15	4933407K13Rik
chrX	103481590	103482090	-4.50743	1.6343	151.288	1.66713e-18	9.13571e-15	Xist
chrX	50590631	50591131	-4.36884	1.69132	149.903	2.05193e-18	1.10149e-14	Firre
chrX	75744244	75744744	-5.58286	1.62472	149.213	2.27681e-18	1.19776e-14	4933407K13Rik
chrX	75749197	75749697	-9.77636	1.5029	145.489	5.17095e-18	2.5348e-14	4933407K13Rik
chrX	50597062	50597562	-6.14149	1.40449	135.09	2.06676e-17	8.49423e-14	Firre
chrX	50619882	50620382	-3.86895	1.72362	124.27	1.25009e-16	4.00997e-13	Firre
chrX	50583725	50584225	-5.1222	1.11922	106.641	2.97447e-15	5.88263e-12	Gm35612
chrX	50616969	50617917	-4.16942	1.26343	89.1299	9.80771e-14	1.12764e-10	Firre
chrX	75750291	75750791	-6.52213	1.00337	87.5291	1.37741e-13	1.47881e-10	4933407K13Rik
chrX	50549736	50550236	-3.5937	1.38852	78.6742	9.65612e-13	7.67341e-10	Gm35612
chr6	36869895	36870395	-1.77641	2.71229	68.4927	1.06224e-11	5.65602e-09	Ptn
chrX	50566335	50566835	-3.40882	1.10794	67.2138	1.4548e-11	7.43036e-09	Gm35612
chr8	100669178	100669678	-1.41716	3.13036	66.4137	1.77399e-11	8.71584e-09	A330008L17Rik
chr15	18400423	18400923	-1.63701	2.84818	65.3539	2.31148e-11	1.08766e-08	4921515E04Rik
chrX	50607566	50608066	-3.51269	0.896111	64.3034	3.01154e-11	1.33133e-08	Firre
chrX	50576796	50577296	-3.85193	0.729571	63.9856	3.2639e-11	1.42139e-08	Gm35612
chr9	12452587	12453087	-2.57485	1.73035	63.8889	3.34497e-11	1.44474e-08	4930568E12Rik
chr9	35943831	35944331	-4.13086	0.510148	63.6333	3.56935e-11	1.52661e-08	Gm3428
chr10	4970366	4970866	-2.21676	2.18464	63.5414	3.65371e-11	1.5551e-08	Syne1
chr8	53148856	53149356	-1.34152	3.33877	61.6385	5.95186e-11	2.3938e-08	Aga
chr1	73224675	73225175	-1.86241	2.3333	61.366	6.3866e-11	2.54916e-08	D530049I02Rik
chr11	88031810	88032310	-1.6434	2.4798	61.031	6.96629e-11	2.75546e-08	Srsf1
chr15	89739507	89740007	-1.97364	1.97136	59.4063	1.06537e-10	3.87072e-08	Syt10
chrX	75757963	75758463	-4.84221	0.630223	58.3279	1.41691e-10	4.92986e-08	4933407K13Rik
chr1	52914216	52914716	-1.67811	2.48103	58.1248	1.49553e-10	5.16922e-08	1700019D03Rik
chr1	61630858	61631358	-1.46004	2.81812	58.0867	1.51077e-10	5.20821e-08	Pard3b
chr1	141242215	141242715	-1.13075	3.51218	57.5724	1.73294e-10	5.87401e-08	4930590L20Rik
chr15	10194234	10194734	-2.70385	1.32496	56.7652	2.15195e-10	6.92824e-08	Prlr
chr1	71208649	71209149	-1.28922	3.07996	55.6876	2.87999e-10	8.8601e-08	Bard1
chr18	49193670	49194170	-1.96628	1.93409	55.1638	3.32152e-10	9.88321e-08	1700044K03Rik
chr6	85403000	85403500	-1.78542	2.28723	54.8434	3.6255e-10	1.06314e-07	Noto
chr11	9260495	9260995	-1.71865	2.21548	54.3763	4.12106e-10	1.18468e-07	Abca13
chr6	28319480	28319980	-1.68118	2.6738	54.1909	4.33666e-10	1.23318e-07	Zfp800
chr12	78072788	78073288	-1.82411	2.24496	52.94	6.13085e-10	1.65398e-07	Gm6657
chr13	87576767	87577267	-1.79449	2.24459	52.6818	6.58822e-10	1.75754e-07	Edil3
chr14	86937893	86938393	-1.09436	3.54332	52.0711	7.81548e-10	2.02936e-07	Diaph3
chr18	64721927	64722427	-1.28492	3.23201	51.6804	8.7223e-10	2.23831e-07	Atp8b1
chr15	94857214	94857714	-1.11717	3.26419	51.3609	9.54424e-10	2.40928e-07	Tmem117
chr8	75835260	75835760	-1.17797	3.21482	50.8275	1.10993e-09	2.73543e-07	Iqcm
chrX	103483025	103483525	-3.00424	0.744968	50.0866	1.37047e-09	3.26523e-07	Xist
chr9	47636026	47636526	-1.14687	3.23322	49.6138	1.56904e-09	3.65994e-07	Cadm1
chr2	72813110	72813610	-1.12324	3.10924	49.2411	1.74637e-09	4.00484e-07	6430710C18Rik
chr3	149805241	149805741	-1.23333	2.89752	48.5039	2.16069e-09	4.75108e-07	Gm1653
chr19	19143433	19143933	-3.31504	0.850858	48.284	2.30296e-09	5.00214e-07	Rorb
chr5	41941161	41941661	-1.61689	2.31415	48.2439	2.32992e-09	5.05235e-07	Mir6414
chr16	70985991	70986491	-1.43267	2.74236	47.8836	2.58744e-09	5.52334e-07	4931420L22Rik
chr9	48058595	48059095	-1.04865	3.40287	47.8266	2.63078e-09	5.59407e-07	Gm10677
chr3	82583718	82584218	-1.34969	2.7319	47.6377	2.77994e-09	5.83111e-07	Npy2r
chr12	28140599	28141099	-1.96235	1.89534	47.5906	2.81838e-09	5.8836e-07	Dcdc2c
chr14	50995306	50995806	-2.042	1.71746	47.4318	2.95238e-09	6.08604e-07	Rnase10
chr7	82342060	82342560	-1.93718	2.20976	47.1483	3.20817e-09	6.52133e-07	Adamtsl3
chr1	98560238	98560738	-1.86107	1.76531	47.1282	3.22718e-09	6.55491e-07	Slco6d1
chr2	41084951	41085451	-2.22241	1.30711	46.1164	4.34919e-09	8.43028e-07	Mir6336
chr5	128008713	128009213	-1.11071	3.18667	45.9279	4.59926e-09	8.84333e-07	Glt1d1
chr6	112284047	112284547	-1.30371	2.76323	45.1129	5.86351e-09	1.07854e-06	5031434C07Rik
chr5	44122125	44122625	-3.19151	0.799784	44.9635	6.13175e-09	1.11981e-06	Prom1
chr3	146526307	146526807	-1.00039	3.43282	44.9578	6.14221e-09	1.1204e-06	Rpf1
chr3	23137704	23138204	-1.84246	1.79365	44.8267	6.38848e-09	1.1565e-06	Rprl2
chr1	7924698	7925198	-1.55564	2.43603	44.7263	6.58391e-09	1.18616e-06	Pcmtd1
chr9	16048481	16048981	-1.16953	3.02525	44.7216	6.59325e-09	1.18703e-06	Mtnr1b
chr18	75734630	75735130	-1.54417	2.45808	44.227	7.65167e-09	1.34806e-06	Ctif
chr13	47267885	47268385	-1.30505	2.66586	43.7606	8.81077e-09	1.5188e-06	Rnf144b
chr7	131644051	131644551	-1.00131	3.39028	43.4791	9.59684e-09	1.63164e-06	Bub3
chr1	62655816	62656316	-2.30635	1.48998	43.4691	9.62611e-09	1.6346e-06	Nrp2
chr19	59097888	59098388	-1.07949	3.3056	43.3924	9.85315e-09	1.66993e-06	Shtn1
chr14	11044670	11045170	-2.39897	1.24532	43.3143	1.00901e-08	1.70022e-06	Fhit
chr16	28686114	28686614	-1.17628	3.0063	42.9595	1.12433e-08	1.8694e-06	Fgf12
chr18	26214258	26214758	-1.88038	2.02059	42.8484	1.16315e-08	1.92541e-06	Celf4
chr16	83357074	83357574	-2.76263	1.10477	42.8445	1.16455e-08	1.92653e-06	4930553E22Rik
chr7	134420831	134421331	-2.47526	1.31165	42.8136	1.17562e-08	1.94361e-06	D7Ertd443e
chr14	8676884	8677384	-5.38781	0.1224	42.6308	1.24329e-08	2.02244e-06	4930455B14Rik
chr3	71182274	71182774	-3.52698	0.558522	42.4242	1.32466e-08	2.12949e-06	Gm6634
chr4	82448618	82449118	-1.26812	2.87556	42.1928	1.42231e-08	2.26326e-06	Nfib
chr19	58486715	58487215	-1.77809	1.77839	41.9263	1.54411e-08	2.42192e-06	Ccdc172
chr9	46745407	46745907	-1.2937	2.76716	41.8715	1.57044e-08	2.45735e-06	2900052N01Rik
chr19	52823433	52823933	-1.65719	2.06091	41.2352	1.91259e-08	2.89625e-06	AA387883
chr16	83819285	83819785	-3.10986	0.790336	41.2076	1.9291e-08	2.91453e-06	4930553E22Rik
chr11	14468826	14469326	-2.3607	1.29344	40.9261	2.10575e-08	3.13862e-06	1700046C09Rik
chr1	104049148	104049648	-2.08769	1.19187	40.9191	2.11035e-08	3.14146e-06	Cdh20
chr1	145376088	145376588	-1.42209	2.53297	40.8424	2.16143e-08	3.19744e-06	Rgs18
chr7	55640368	55640868	-1.20617	2.81655	40.8408	2.16254e-08	3.19744e-06	Siglech
chr2	116340292	116340792	-1.6733	2.10989	40.8355	2.1661e-08	3.1991e-06	2810405F15Rik
chr12	27909369	27909869	-1.06409	3.14667	40.7989	2.19101e-08	3.22323e-06	Sox11
chr3	151859906	151860406	-1.95215	1.64742	40.6831	2.27167e-08	3.31407e-06	Ptgfr
chr6	125897593	125898093	-1.10671	3.13333	40.6558	2.29118e-08	3.33514e-06	Ano2
chr5	86277531	86278031	-2.81951	0.600303	40.6192	2.3175e-08	3.36601e-06	Tmprss11c
chr17	76961750	76962250	-1.29492	2.52905	40.3289	2.53807e-08	3.63075e-06	Gm4710
chr16	23674011	23674511	-1.46029	2.29454	40.2371	2.61229e-08	3.72021e-06	Rtp4
chr10	106419756	106420256	-1.34171	2.49602	40.1887	2.65225e-08	3.771e-06	Ppfia2
chr5	133320210	133320710	-1.27382	2.77898	40.0038	2.81104e-08	3.94412e-06	Auts2
chr17	59143720	59144220	-1.26226	2.94803	39.8194	2.97907e-08	4.13947e-06	Nudt12
chr13	69861763	69862263	-1.02955	3.15847	39.7558	3.03947e-08	4.20906e-06	Med10
chrX	50620893	50621393	-3.5115	0.18694	39.5976	3.19515e-08	4.375e-06	Firre
chr7	117458958	117459458	-1.55768	2.10674	39.5042	3.29081e-08	4.47337e-06	Xylt1
chr18	29804561	29805061	-1.73475	1.89077	39.4933	3.30217e-08	4.47956e-06	4930578E11Rik
chr16	6366215	6366715	-1.16496	3.00138	39.4817	3.31439e-08	4.49382e-06	1700123O21Rik
chr11	117611005	117611505	-1.09124	2.83018	39.3421	3.46409e-08	4.65961e-06	2900041M22Rik
chr1	161379996	161380496	-1.21628	2.73462	39.3321	3.47508e-08	4.66838e-06	Tnfsf4
chr5	49848165	49848665	-1.0968	2.96297	39.3166	3.49216e-08	4.68415e-06	Adgra3
chr5	43699228	43699728	-1.64128	1.95398	39.2044	3.61869e-08	4.82923e-06	Cc2d2a
chr8	65802235	65802735	-1.53174	2.20201	38.9628	3.90727e-08	5.14646e-06	Marchf1
chr1	64279877	64280377	-1.9883	1.34207	38.814	4.09676e-08	5.3505e-06	Klf7
chr9	73738327	73738827	-1.23275	2.798	38.7617	4.16571e-08	5.42708e-06	Unc13c
chr2	108042139	108042639	-1.25397	2.687	38.7009	4.24721e-08	5.5196e-06	Kcna4
chr19	8251766	8252266	-1.09522	2.90755	38.4786	4.55959e-08	5.8504e-06	Slc22a29
chr6	103265014	103265514	-1.58614	1.89243	38.3312	4.77962e-08	6.0764e-06	Chl1
chr11	14077665	14078165	-2.16176	1.17482	38.3062	4.81805e-08	6.11344e-06	4930554G24Rik
chr3	153019245	153019745	-1.17774	2.7174	38.2981	4.83068e-08	6.12651e-06	St6galnac5
chr2	133283121	133283621	-1.60535	1.96857	38.2774	4.8628e-08	6.15537e-06	Bmp2
chr3	110599331	110599831	-1.12229	2.76906	38.2396	4.92191e-08	6.21337e-06	Prmt6
chr1	164023433	164023933	-2.80712	0.667728	38.2255	4.94432e-08	6.23157e-06	Sele
chr4	73500029	73500529	-3.57508	0.361269	38.0733	5.19155e-08	6.49224e-06	Gm11487
chr3	119189071	119189571	-1.01694	3.14491	37.9721	5.36307e-08	6.67302e-06	Ptbp2
chr15	44897183	44897683	-1.24299	2.64256	37.9607	5.38283e-08	6.68495e-06	A930017M01Rik
chr6	80890646	80891146	-1.33073	2.50099	37.8704	5.54141e-08	6.83991e-06	Lrrtm4
chr15	26070946	26071446	-1.19142	2.77852	37.7582	5.74506e-08	7.05816e-06	Gm41279
chr19	21421501	21422001	-1.70782	1.82949	37.7128	5.8297e-08	7.14213e-06	Gda
chr12	57623014	57623514	-2.73988	0.680405	37.5959	6.05359e-08	7.36157e-06	4921518K17Rik
chr18	18905182	18905682	-2.03126	1.50855	37.4841	6.27604e-08	7.56908e-06	Dsc3
chr10	65210247	65210747	-1.22787	2.43825	37.4525	6.34036e-08	7.63374e-06	Gm28881
chr5	87805213	87805713	-1.75252	1.623	37.3425	6.57003e-08	7.86952e-06	Csn1s2b
chr6	20493739	20494239	-1.24954	2.57319	37.2563	6.75575e-08	8.07726e-06	Kcnd2
chr3	93039965	93040465	-1.63451	1.95849	37.1783	6.9287e-08	8.22052e-06	Lce1m
chr13	33903985	33904485	-3.8035	0.248802	37.0817	7.14911e-08	8.45153e-06	Serpinb6c
chr14	82032873	82033373	-2.30912	0.905665	37.0756	7.1632e-08	8.46438e-06	Olfm4
chr5	60669717	60670217	-1.33082	2.34667	37.0085	7.32088e-08	8.62745e-06	4933402J10Rik
chr9	113458439	113458939	-1.13393	2.67735	36.8555	7.69397e-08	8.9866e-06	AU023762
chr2	15343808	15344308	-2.1145	0.958948	36.5033	8.62895e-08	9.87691e-06	Malrd1
chr8	29978811	29979311	-1.02454	3.04196	36.4647	8.73837e-08	9.98479e-06	4933433F19Rik
chr2	139750049	139750549	-5.21745	0.0616582	36.2026	9.52017e-08	1.07106e-05	Ism1
chr5	102041029	102041529	-1.16482	2.56344	36.0619	9.96933e-08	1.11492e-05	Wdfy3
chr3	66545463	66545963	-1.69354	1.85885	35.9237	1.04316e-07	1.15824e-05	Veph1
chr6	76767231	76767731	-1.30317	2.3057	35.8844	1.05673e-07	1.17083e-05	Lrrtm1
chr4	32477240	32477740	-1.12409	2.84091	35.8095	1.08305e-07	1.19446e-05	Bach2
chr11	46973942	46974442	-1.76436	1.94529	35.7226	1.11447e-07	1.22552e-05	Timd4
chr7	77629397	77629897	-1.09514	2.75364	35.7012	1.12231e-07	1.23157e-05	Ntrk3
chr1	18583610	18584110	-1.09345	2.83702	35.5639	1.17426e-07	1.27056e-05	Defb41
chr2	45158300	45158800	-1.09306	2.85274	35.4662	1.21268e-07	1.30674e-05	Zeb2
chr14	75219129	75219629	-1.13244	2.7879	35.4076	1.23637e-07	1.32685e-05	Cpb2
chr15	44040184	44040684	-1.30051	2.45192	35.3264	1.26999e-07	1.35683e-05	Trhr
chr7	117925120	117925620	-1.191	2.78846	35.2086	1.32041e-07	1.40442e-05	Rps15a
chr1	100889134	100889634	-1.95175	1.60519	35.0025	1.41373e-07	1.48448e-05	Gm20268
chr16	45470884	45471384	-1.18849	2.6609	34.9552	1.43609e-07	1.50401e-05	Gm609
chr14	96129119	96129619	-1.03676	2.90351	34.9546	1.43634e-07	1.50401e-05	Spertl
chr5	16269600	16270100	-2.27629	1.01976	34.8928	1.46614e-07	1.52792e-05	Hgf
chr2	136511062	136511562	-1.36151	2.30578	34.8412	1.49145e-07	1.5506e-05	Ankef1
chr5	77816697	77817197	-1.07607	2.70451	34.8368	1.49364e-07	1.55227e-05	1700017L05Rik
chr1	44589682	44590182	-1.08611	2.76074	34.7741	1.52507e-07	1.57997e-05	Gulp1
chr2	46692832	46693332	-5.28401	0.0836239	34.7641	1.53015e-07	1.58262e-05	1700019E08Rik
chr15	70438582	70439082	-2.98732	0.575489	34.7615	1.5315e-07	1.58286e-05	Gm19782
chr2	137481018	137481518	-1.25565	2.45725	34.6422	1.59347e-07	1.63407e-05	Jag1
chr8	113378020	113378520	-1.08875	2.86936	34.6033	1.61424e-07	1.65022e-05	4930571O06Rik
chr3	91865711	91866211	-2.92319	0.356894	34.5637	1.63572e-07	1.66635e-05	Pglyrp3
chr3	72088626	72089126	-2.77276	0.616278	34.537	1.65033e-07	1.67799e-05	Sis
chr14	15722054	15722554	-1.07212	2.806	34.3783	1.74004e-07	1.75025e-05	Lrrc3b
chr5	38368354	38368854	-1.49437	2.00171	34.3663	1.74704e-07	1.75596e-05	4930487D11Rik
chr4	39936909	39937409	-1.25387	2.41212	34.3455	1.75922e-07	1.76617e-05	Aco1
chr10	112572341	112572841	-1.01074	3.30174	34.3136	1.77805e-07	1.78032e-05	1700010J16Rik
chr14	49388369	49388869	-1.01926	2.96145	34.2595	1.8105e-07	1.80868e-05	Slc35f4
chr1	120138859	120139359	-1.04835	2.73714	34.1505	1.87768e-07	1.86375e-05	3110009E18Rik
chr16	89500733	89501233	-1.90021	1.35942	34.0929	1.91424e-07	1.89007e-05	Krtap7-1
chr5	17930978	17931478	-2.81113	0.676508	34.0687	1.92987e-07	1.90407e-05	Gnat3
chr3	67773452	67773952	-2.25239	0.858828	33.9582	2.00266e-07	1.96263e-05	Iqcj
chr8	28247045	28247545	-1.52777	2.06561	33.9364	2.01738e-07	1.97265e-05	Gm8096
chr18	89236674	89237174	-1.56726	1.75583	33.8911	2.04826e-07	1.99429e-05	Cd226
chrX	50560870	50561370	-1.86759	1.2663	33.8068	2.10706e-07	2.03948e-05	Gm35612
chr10	6262061	6262561	-1.03169	3.01837	33.7054	2.18012e-07	2.1044e-05	Rgs17
chr14	54085531	54086031	-1.93004	1.57794	33.6773	2.20082e-07	2.12049e-05	Dad1
chr11	111766475	111766975	-2.15455	1.12351	33.6556	2.21692e-07	2.13209e-05	Kcnj2
chr11	10073001	10073501	-1.60128	1.82587	33.6488	2.222e-07	2.13591e-05	Abca13
chr15	24717489	24717989	-1.47983	2.07886	33.6478	2.22279e-07	2.13591e-05	Basp1
chr1	71436921	71437421	-2.38262	0.952356	33.5654	2.2853e-07	2.18507e-05	Abca12
chr18	52381570	52382070	-1.41906	2.10739	33.5556	2.29288e-07	2.18993e-05	Ftmt
chrX	50569042	50569542	-2.87011	0.236754	33.5181	2.322e-07	2.2121e-05	Gm35612
chr13	64669296	64669796	-2.96834	0.220362	33.4751	2.35595e-07	2.2396e-05	Fam240b
chr6	78196725	78197225	-2.06637	1.2783	33.4115	2.40704e-07	2.28075e-05	Reg3b
chr16	60276537	60277037	-3.65147	0.135829	33.3126	2.48876e-07	2.34635e-05	Epha6
chr11	17768377	17768877	-1.97201	1.20415	33.1887	2.59519e-07	2.42496e-05	Etaa1
chr12	83047683	83048183	-1.37297	2.10428	32.9978	2.76851e-07	2.55693e-05	1700085C21Rik
chr13	75111818	75112318	-2.02723	1.27888	32.9754	2.78955e-07	2.57095e-05	Pcsk1
chr3	9654526	9655026	-1.15659	2.81903	32.9579	2.80616e-07	2.58355e-05	Zfp704
chr14	110441168	110441668	-1.77321	1.59733	32.9157	2.84658e-07	2.61344e-05	Slitrk6
chr10	28175241	28175741	-1.76195	1.51038	32.8726	2.88855e-07	2.64642e-05	Ptprk
chr15	52383936	52384436	-1.19296	2.4843	32.7763	2.98456e-07	2.7183e-05	Slc30a8
chrX	50594952	50595452	-3.03493	0.230389	32.5781	3.19273e-07	2.86915e-05	Firre
chr12	59926967	59927467	-1.24219	2.5065	32.5585	3.21414e-07	2.88543e-05	Fbxo33
chr10	59661063	59661563	-1.6601	1.65827	32.485	3.29565e-07	2.94954e-05	Micu1
chr12	11573572	11574072	-2.36977	0.968508	32.4545	3.33014e-07	2.97738e-05	Rad51ap2
chr14	29530236	29530736	-1.07755	2.87518	32.4285	3.35976e-07	2.99795e-05	Cacna2d3
chr19	20167726	20168226	-1.47903	1.93218	32.3343	3.46956e-07	3.079e-05	Anxa1
chr1	18512687	18513187	-1.80069	1.64417	32.3177	3.48932e-07	3.09236e-05	Defb41
chr15	42267212	42267712	-1.57757	1.76957	32.2761	3.53919e-07	3.13023e-05	Abra
chr18	65774359	65774859	-2.12299	1.11868	32.2736	3.54227e-07	3.1319e-05	Sec11c
chr2	154849703	154850203	-1.61131	1.75964	32.2215	3.60585e-07	3.18064e-05	Eif2s2
chr15	9822688	9823188	-2.45726	0.680344	32.2136	3.61558e-07	3.18606e-05	Spef2
chr11	23553380	23553880	-1.05579	2.78279	32.1341	3.71538e-07	3.25324e-05	Selenok-ps1
chr11	44053327	44053827	-1.15692	2.63486	32.0205	3.86266e-07	3.36986e-05	Adra1b
chr16	70675370	70675870	-1.57982	1.68326	31.9677	3.93321e-07	3.42233e-05	D16Ertd519e
chr16	12254836	12255336	-1.95267	1.09022	31.9415	3.96882e-07	3.44761e-05	Shisa9
chr12	26877704	26878204	-1.0114	2.85588	31.8852	4.04616e-07	3.49863e-05	4933409F18Rik
chr15	23685617	23686117	-1.84438	1.30711	31.8197	4.13822e-07	3.56885e-05	Cdh18
chr12	35570597	35571097	-1.66512	1.48919	31.768	4.21234e-07	3.61971e-05	Ahr
chr8	108569324	108569824	-2.76225	0.502151	31.7306	4.26687e-07	3.6594e-05	Lncbate1
chr13	69442641	69443141	-1.18571	2.44787	31.6765	4.34704e-07	3.71001e-05	Tent4a
chr4	43060170	43060670	-1.36808	2.06943	31.5493	4.54157e-07	3.85778e-05	Unc13b
chr10	4549218	4549718	-1.08051	2.80821	31.5414	4.55394e-07	3.86527e-05	Ccdc170
chr7	52157566	52158066	-1.13508	2.45143	31.4954	4.62667e-07	3.91185e-05	1700015G11Rik
chr13	4361313	4361813	-1.21516	2.66216	31.4847	4.64378e-07	3.92377e-05	Akr1c6
chr13	97797173	97797673	-2.0062	1.03642	31.4402	4.71559e-07	3.97298e-05	Rps18-ps4
chr5	3912197	3912697	-1.48772	1.97101	31.4323	4.7285e-07	3.98258e-05	Akap9
chr10	58935480	58935980	-1.03472	2.63647	31.4098	4.76538e-07	4.00467e-05	Sh3rf3
chr6	124624394	124624894	-3.02458	0.362656	31.3727	4.82677e-07	4.04979e-05	C1s2
chr18	82096255	82096755	-1.86401	1.34779	31.3056	4.93982e-07	4.12676e-05	Mir5127
chr10	93227813	93228313	-1.01881	2.82889	31.3043	4.94204e-07	4.12676e-05	Mir1931
chr7	119286169	119286669	-1.41519	2.05922	31.2445	5.0454e-07	4.20239e-05	Gpr139
chr3	125151982	125152482	-1.03485	2.71866	31.2143	5.09829e-07	4.23438e-05	Ndst4
chr17	41871151	41871651	-2.06174	1.03578	31.0609	5.37638e-07	4.43176e-05	Ptchd4
chr7	54203461	54203961	-1.84146	1.5141	30.9578	5.57195e-07	4.56011e-05	Mir6238
chr7	107574116	107574616	-1.85011	1.32461	30.946	5.59467e-07	4.57586e-05	Olfml1
chrX	108905318	108905818	-3.28693	0.137792	30.7762	5.93448e-07	4.82524e-05	2810403D21Rik
chr9	81781118	81781618	-2.37542	0.642608	30.6963	6.10179e-07	4.93386e-05	Mei4
chr19	58350238	58350738	-1.30823	2.10253	30.6825	6.13109e-07	4.95298e-05	Gm10007
chr6	81342285	81342785	-1.44038	1.86306	30.6761	6.1447e-07	4.96093e-05	Mir7232
chr13	100884549	100885049	-1.14568	2.40281	30.6673	6.1637e-07	4.97017e-05	Slc30a5
chr18	59886220	59886720	-1.45346	1.93048	30.6491	6.20286e-07	4.99562e-05	Mir6355
chr6	60711165	60711665	-1.03617	2.76486	30.6119	6.28353e-07	5.05377e-05	Snca
chr16	61546049	61546549	-1.45849	1.82342	30.592	6.32737e-07	5.08034e-05	Epha6
chr5	61381252	61381752	-1.77298	1.35579	30.5025	6.52776e-07	5.21973e-05	G6pd2
chr1	92539101	92539601	-1.13291	2.73969	30.4897	6.55696e-07	5.23432e-05	Olfr1414
chr14	82519480	82519980	-1.34872	2.18865	30.4424	6.66612e-07	5.30376e-05	Gm32455
chr1	125187971	125188471	-1.73583	1.30669	30.4395	6.67277e-07	5.30744e-05	Actr3
chr15	47418392	47418892	-1.55352	1.59117	30.4325	6.68917e-07	5.31888e-05	4930548G14Rik
chr15	83397134	83397634	-1.51788	1.60027	30.4187	6.72146e-07	5.33649e-05	1700001L05Rik
chrX	75754173	75754673	-5.15507	-0.233184	30.3985	6.76898e-07	5.36612e-05	4933407K13Rik
chr15	11303736	11304236	-1.48198	1.66173	30.3826	6.8067e-07	5.38466e-05	Tars
chr11	112532152	112532652	-2.35178	0.639722	30.2893	7.032e-07	5.52963e-05	BC006965
chr10	48135659	48136159	-1.54946	1.71237	30.2518	7.12481e-07	5.59425e-05	Grik2
chr15	20874636	20875136	-2.14731	0.987875	30.2027	7.24836e-07	5.68448e-05	Acot10
chr9	91014157	91014657	-1.6192	1.57514	30.1835	7.2973e-07	5.71434e-05	Zic1
chr15	46882096	46882596	-2.49381	0.87779	30.0989	7.51654e-07	5.85857e-05	4930548G14Rik
chr14	112101496	112101996	-1.01797	2.88143	30.076	7.57715e-07	5.90083e-05	Slitrk5
chr4	37132115	37132615	-2.15166	1.0122	30.0617	7.61522e-07	5.91923e-05	Gm12374
chr7	114759457	114759957	-1.78167	1.11044	30.0229	7.71956e-07	5.9809e-05	Insc
chr4	77859439	77859939	-2.54677	0.659665	30.0118	7.74959e-07	6.0024e-05	Ptprd
chr7	129201536	129202036	-1.26933	2.21198	29.9791	7.83879e-07	6.05445e-05	Plpp4
chr1	65806614	65807114	-1.62182	1.64525	29.9735	7.8542e-07	6.062e-05	Crygf
chr2	157522482	157522982	-1.55918	1.75698	29.954	7.90812e-07	6.09825e-05	Nnat
chr7	77224983	77225483	-1.50151	1.9287	29.8828	8.10842e-07	6.2217e-05	Agbl1
chr2	132427311	132427811	-1.21631	2.41517	29.826	8.27189e-07	6.32399e-05	4921508D12Rik
chr15	54708885	54709385	-1.65874	1.35086	29.7855	8.39037e-07	6.39513e-05	Ccn3
chr6	24405719	24406219	-1.07881	2.83847	29.7086	8.6205e-07	6.54399e-05	Iqub
chr14	119428630	119429130	-1.62818	1.58299	29.7006	8.6448e-07	6.55676e-05	Hs6st3
chr2	68688910	68689410	-2.57478	0.553281	29.6822	8.70084e-07	6.58597e-05	4932414N04Rik
chrX	159073391	159073891	-2.12001	0.743714	29.6733	8.72822e-07	6.60356e-05	Rps6ka3
chr10	51153165	51153665	-1.15482	2.36903	29.664	8.75692e-07	6.62271e-05	Sim1
chr15	9611708	9612208	-1.12865	2.44219	29.6502	8.79942e-07	6.65293e-05	Il7r
chr16	65691070	65691570	-1.62136	1.9122	29.6278	8.86904e-07	6.70172e-05	Vgll3
chr11	12990027	12990527	-1.29329	2.18554	29.6115	8.92006e-07	6.7364e-05	Cobl
chr2	85319028	85319528	-1.01915	2.88132	29.5844	9.00572e-07	6.78162e-05	Olfr987
chr10	64388618	64389118	-1.383	1.80908	29.574	9.03892e-07	6.79883e-05	Lrrtm3
chr9	116855101	116855601	-2.14819	0.94938	29.5668	9.06183e-07	6.81022e-05	Rbms3
chr1	76625738	76626238	-2.25708	0.763173	29.548	9.12206e-07	6.85157e-05	Mir6343
chr4	93539809	93540309	-1.83552	1.32528	29.4762	9.35591e-07	6.99924e-05	Tusc1
chr4	20988392	20988892	-1.00663	2.68326	29.4606	9.40772e-07	7.03e-05	Nkain3
chr12	93856386	93856886	-1.42893	1.89435	29.4175	9.55194e-07	7.11755e-05	Mir8099-1
chr16	97234746	97235246	-1.20945	2.21938	29.4158	9.5576e-07	7.11975e-05	Dscam
chr16	40783825	40784325	-2.57808	0.379462	29.3738	9.70027e-07	7.2097e-05	Lsamp
chr8	49070511	49071011	-1.54195	1.51328	29.2249	1.02249e-06	7.54961e-05	Tenm3
chr1	111106052	111106552	-1.83883	1.37881	29.0719	1.07941e-06	7.91567e-05	Cdh19
chr16	12793546	12794046	-7.9057	-0.744029	29.1618	1.08184e-06	7.92875e-05	1700003L19Rik
chr12	3738643	3739143	-1.74094	1.46078	29.0419	1.09095e-06	7.98662e-05	Dnmt3a
chr2	124264720	124265220	-1.40659	1.9586	28.9459	1.12875e-06	8.21987e-05	4930583P06Rik
chr4	4216023	4216523	-1.95991	1.42553	28.8826	1.15442e-06	8.37204e-05	Penk
chr2	76302826	76303326	-1.19671	2.23559	28.8666	1.16099e-06	8.41039e-05	Pde11a
chr13	81484584	81485084	-1.10459	2.33775	28.8231	1.17909e-06	8.51569e-05	Adgrv1
chr17	64439633	64440133	-1.69056	1.80222	28.8193	1.18068e-06	8.52016e-05	Mir6420
chr17	34364278	34364778	-2.0551	0.668416	28.8061	1.18623e-06	8.55039e-05	Btnl2
chr13	20249988	20250488	-1.11697	2.34476	28.7903	1.19291e-06	8.5919e-05	Elmo1
chr2	92760839	92761339	-1.75538	1.44778	28.7699	1.20161e-06	8.64024e-05	Syt13
chr3	78432373	78432873	-1.39661	2.09444	28.7692	1.20192e-06	8.64024e-05	Rapgef2
chr4	81571025	81571525	-1.68401	1.36118	28.7576	1.20687e-06	8.66177e-05	Mir466h
chr13	13671752	13672252	-1.50247	1.56251	28.7299	1.21884e-06	8.73089e-05	Lyst
chr6	139326230	139326730	-1.39402	1.87941	28.7246	1.22113e-06	8.74056e-05	4922502N22Rik
chr1	109645205	109645705	-1.6349	1.52565	28.6727	1.24393e-06	8.89361e-05	Cdh7
chr6	69553404	69553904	-1.97927	0.817857	28.6655	1.24712e-06	8.90915e-05	Rprl1
chr12	51915625	51916125	-3.56285	-0.217501	28.639	1.25896e-06	8.98398e-05	Heatr5a
chr13	28811626	28812126	-1.12807	2.41504	28.6374	1.25964e-06	8.98398e-05	2610307P16Rik
chr13	23893133	23893633	-1.62535	1.47395	28.6088	1.27257e-06	9.06147e-05	Slc17a4
chr2	96348960	96349460	-1.61607	1.36229	28.5008	1.32255e-06	9.34146e-05	Lrrc4c
chrX	10303316	10303816	-2.41468	0.600097	28.4445	1.34939e-06	9.48774e-05	Otc
chr16	45997308	45997808	-1.28101	2.20477	28.4374	1.35281e-06	9.5042e-05	Plcxd2
chr14	98263852	98264352	-2.05022	0.631953	28.3676	1.38697e-06	9.71301e-05	Dach1
chr7	55451951	55452451	-1.99642	0.857523	28.3577	1.3919e-06	9.7372e-05	Siglech
chr10	48873880	48874380	-1.64145	1.54284	28.3407	1.4004e-06	9.78627e-05	Grik2
chr4	50175561	50176061	-1.12527	2.47201	28.3273	1.4071e-06	9.82522e-05	Grin3a
chr10	15922622	15923122	-1.39658	1.94895	28.3087	1.4165e-06	9.87251e-05	C330004P14Rik
chr1	98002983	98003483	-1.29671	2.11304	28.293	1.42447e-06	9.91756e-05	B230216N24Rik
chr7	103744552	103745052	-3.97078	-0.139343	28.2583	1.4423e-06	0.000100226	Olfr629
chr3	57148641	57149141	-1.03561	2.56925	28.1808	1.48289e-06	0.000102672	Tm4sf1
chr18	73059517	73060017	-1.09836	2.39986	28.1439	1.50259e-06	0.000103627	Mex3c
chr6	107628273	107628773	-1.39678	1.73017	28.1325	1.50876e-06	0.000103916	Lrrn1
chr14	117760667	117761167	-2.27367	0.685254	28.1292	1.51053e-06	0.000104011	Mir6239
chr12	94594089	94594589	-1.71267	1.52769	28.1207	1.51515e-06	0.000104274	Mir8099-2
chr18	75747448	75747948	-1.14183	2.53539	28.1013	1.52572e-06	0.000104837	Ctif
chr8	48178984	48179484	-1.39412	1.81532	28.0992	1.52686e-06	0.000104861	Dctd
chr8	49860436	49860936	-1.3898	1.82088	28.092	1.53081e-06	0.000104995	Gm2516
chr2	77126249	77126749	-1.5003	1.65257	28.0171	1.57253e-06	0.000107353	Ccdc141
chr12	68642435	68642935	-2.05335	0.868662	28.0075	1.57797e-06	0.000107682	Rps29
chr18	51420693	51421193	-1.37667	1.93661	27.9966	1.58412e-06	0.00010792	Prr16
chr8	29920442	29920942	-1.31865	2.28652	27.9782	1.59462e-06	0.000108467	4933433F19Rik
chr9	5752714	5753214	-1.29877	1.89246	27.9712	1.59867e-06	0.000108686	Casp12
chr9	113091836	113092336	-2.09093	0.894483	27.9681	1.60043e-06	0.00010875	AU023762
chr13	82974285	82974785	-1.30042	2.12792	27.9664	1.60141e-06	0.000108788	Mir3961
chr11	30592634	30593134	-2.10025	0.713535	27.9564	1.60719e-06	0.000109068	Acyp2
chr5	80147338	80147838	-2.83733	0.226346	27.919	1.6289e-06	0.000110143	Adgrl3
chr11	44057304	44057804	-1.5791	1.41734	27.8939	1.64366e-06	0.000111055	Adra1b
chr19	28362242	28362742	-1.81623	1.19539	27.8801	1.65184e-06	0.000111408	D930032P07Rik
chr1	104425273	104425773	-1.43271	1.84724	27.8538	1.66758e-06	0.000112383	Cdh20
chr14	27353485	27353985	-1.37229	1.9879	27.8249	1.685e-06	0.000113267	Arhgef3
chr4	85560026	85560526	-1.1867	2.205	27.7988	1.70091e-06	0.000114081	Sh3gl2
chr3	39527751	39528251	-3.11339	0.226474	27.7986	1.70101e-06	0.000114081	Fat4
chr1	35243288	35243788	-1.35344	2.06142	27.7653	1.72154e-06	0.000115135	Plekhb2
chr6	82235208	82235708	-1.52452	1.63643	27.7527	1.72933e-06	0.00011544	Tacr1
chr5	85761896	85762396	-1.64269	1.63514	27.7449	1.73422e-06	0.000115688	Cenpc1
chr12	74496852	74497352	-1.72977	1.24135	27.744	1.73474e-06	0.000115694	Dbpht2
chr12	66021275	66021775	-2.53786	0.579672	27.7286	1.74442e-06	0.000116222	Rpl10l
chr9	76478862	76479362	-2.74557	0.242442	27.7218	1.74869e-06	0.000116447	Fam83b
chr11	36383478	36383978	-1.32602	1.97485	27.6667	1.78375e-06	0.000118362	Wwc1
chr14	8589891	8590391	-1.12034	2.46675	27.6555	1.79097e-06	0.000118751	4930452B06Rik
chr6	106674794	106675294	-4.50315	-0.368188	27.6363	1.80344e-06	0.000119518	Il5ra
chr15	54791592	54792092	-1.91311	0.830019	27.5877	1.83529e-06	0.000121354	Ccn3
chr8	22454329	22454829	-1.38851	1.82653	27.5373	1.86902e-06	0.00012312	Slc20a2
chr5	8245356	8245856	-1.82973	1.30824	27.5256	1.87694e-06	0.000123427	Adam22
chr6	139624592	139625092	-1.57923	1.59004	27.5194	1.88115e-06	0.000123588	Pik3c2g
chr2	12715697	12716197	-1.9747	0.738582	27.5078	1.889e-06	0.000124002	Pter
chr1	77305573	77306073	-1.82454	1.06521	27.4623	1.92036e-06	0.000125683	Mir6352
chr2	96235509	96236009	-1.64746	1.18051	27.4605	1.92158e-06	0.000125732	Lrrc4c
chr6	140213143	140213643	-1.84162	0.825592	27.4095	1.95732e-06	0.000127721	Capza3
chr5	57396416	57396916	-1.10595	2.46049	27.4026	1.96225e-06	0.000127916	4932441J04Rik
chr16	65391182	65391682	-5.1346	-0.240967	27.3965	1.96657e-06	0.000128166	Pou1f1
chr5	42590159	42590659	-1.03266	2.72228	27.3883	1.97237e-06	0.000128456	Gm16223
chr12	70584084	70584584	-1.04306	2.66065	27.3851	1.97465e-06	0.000128533	Tmx1
chr2	95509317	95509817	-1.09032	2.48286	27.3533	1.99755e-06	0.000129767	Lrrc4c
chr7	134550597	134551097	-1.16937	2.14185	27.3422	2.00557e-06	0.000130214	Dock1
chr5	42390132	42391049	-1.68403	1.25223	27.3369	2.00943e-06	0.000130304	Gm16223
chr13	81868077	81868577	-1.32336	1.92775	27.3356	2.01034e-06	0.000130304	Cetn3
chr1	61598045	61598545	-1.674	1.42641	27.3284	2.0156e-06	0.000130553	Pard3b
chr7	55632601	55633101	-1.80963	1.34945	27.2985	2.03752e-06	0.000131616	Siglech
chrX	71797636	71798136	-1.23121	2.37922	27.2765	2.05381e-06	0.000132485	Vma21
chr7	56675731	56676231	-1.53442	1.51218	27.2525	2.07176e-06	0.000133401	Oca2
chr10	14415302	14415802	-1.38508	1.8391	27.224	2.0933e-06	0.000134459	Adgrg6
chr11	80832237	80832737	-1.51024	1.64536	27.1928	2.11712e-06	0.000135594	Tmem98
chr17	49843999	49844499	-1.62427	1.27187	27.1927	2.11715e-06	0.000135594	Kif6
chr12	44779494	44779994	-1.91668	1.16052	27.1692	2.13528e-06	0.000136489	Stxbp6
chr15	28815455	28815955	-1.98751	0.917308	27.1193	2.17431e-06	0.000138546	Dnah5
chr17	75893191	75893691	-1.4725	1.66295	27.0735	2.21076e-06	0.000140364	Gm4710
chrX	47616320	47616820	-1.62393	1.39336	27.0734	2.21084e-06	0.000140364	Smarca1
chr15	71275985	71276485	-1.73744	1.42645	27.0199	2.25417e-06	0.000142701	Fam135b
chr10	15999537	16000037	-1.26256	1.96681	26.9956	2.27418e-06	0.000143796	C330004P14Rik
chr9	3799283	3799783	-1.77653	1.2526	26.8744	2.37666e-06	0.000149021	Gucy1a2
chr4	23307137	23307637	-1.66639	1.26947	26.8644	2.38528e-06	0.00014949	Gm30731
chr5	33400713	33401213	-1.76485	1.28884	26.8559	2.39271e-06	0.000149885	Uvssa
chr14	87374188	87374688	-1.25966	2.0627	26.8505	2.39739e-06	0.000150071	Tdrd3
chr3	6646114	6646614	-2.24762	0.388836	26.837	2.40922e-06	0.000150596	1700008P02Rik
chr1	80765764	80766264	-1.08996	2.43258	26.8335	2.41227e-06	0.000150694	Dock10
chr15	16637365	16637865	-1.35442	1.75495	26.778	2.46153e-06	0.000153066	Cdh9
chr12	66438902	66439402	-1.55675	1.31168	26.7562	2.48123e-06	0.000154036	Rpl10l
chr14	9518916	9519416	-1.10327	2.35863	26.7139	2.5198e-06	0.000156062	Mnd1-ps
chr14	85706506	85707006	-1.1232	2.32419	26.7111	2.52234e-06	0.000156183	4930529K09Rik
chr19	19820590	19821090	-1.17929	2.21241	26.629	2.59901e-06	0.000160291	Anxa1
chr4	4625049	4625925	-1.89713	1.01288	26.6125	2.61469e-06	0.000160878	Gm11780
chr10	72370914	72371414	-1.25836	2.05858	26.602	2.62481e-06	0.000161312	Zwint
chr2	31547643	31548143	-1.60041	1.5637	26.5569	2.66835e-06	0.000163492	Fubp3
chr12	10940771	10941271	-1.13671	2.40957	26.5533	2.67191e-06	0.000163557	7420701I03Rik
chr13	53700081	53700581	-1.41778	1.71308	26.543	2.68199e-06	0.000163984	4930555G21Rik
chr14	98449434	98449934	-2.27839	0.554689	26.5396	2.6853e-06	0.000164148	Dach1
chr13	118179506	118180006	-1.16138	2.34558	26.5261	2.69856e-06	0.000164767	Mrps30
chr3	151635512	151636012	-1.31965	1.93067	26.5223	2.70233e-06	0.000164827	Ifi44
chr5	79471565	79472065	-1.94176	1.1008	26.515	2.70956e-06	0.000165208	Adgrl3
chr2	111778731	111779231	-2.67083	0.573872	26.5047	2.71974e-06	0.000165752	Olfr1302
chr16	71678229	71678729	-1.8329	1.04346	26.5023	2.7221e-06	0.000165858	4930567J20Rik
chr9	33115611	33116111	-1.67217	1.46024	26.4816	2.74279e-06	0.000167002	Gm27162
chr16	72122008	72122508	-1.77078	1.12427	26.4424	2.78242e-06	0.000168946	8030451O07Rik
chr9	28680854	28681354	-1.30038	1.92609	26.4364	2.78855e-06	0.000169262	Opcml
chr9	50349252	50349752	-1.21502	2.44354	26.4331	2.79193e-06	0.000169328	2310003N18Rik
chr6	49770163	49770663	-1.16702	2.39037	26.3383	2.89055e-06	0.000174545	Npy
chr15	94160780	94161280	-1.71603	1.20299	26.3176	2.91258e-06	0.000175619	D630010B17Rik
chr1	5950689	5951189	-1.24144	2.05299	26.3157	2.91459e-06	0.000175673	Npbwr1
chr18	29794189	29795180	-1.36567	1.65587	26.3145	2.91588e-06	0.000175711	4930578E11Rik
chr5	69058088	69058588	-1.76654	1.06742	26.3078	2.923e-06	0.0001761	Kctd8
chr6	4487954	4488454	-1.21383	2.01276	26.2685	2.96537e-06	0.00017832	Col1a2
chr6	24169324	24169824	-1.32595	1.74339	26.2567	2.97828e-06	0.000178835	Slc13a1
chr4	100758321	100758821	-1.20879	2.17412	26.2564	2.9786e-06	0.000178835	Cachd1
chr11	65964641	65965141	-5.08979	-0.437493	26.2386	2.99811e-06	0.000179719	Zkscan6
chr6	105162900	105163400	-1.59429	1.31082	26.2042	3.03623e-06	0.000181508	Gm19757
chr17	80830827	80831327	-1.08475	2.34882	26.2001	3.04076e-06	0.000181692	C230072F16Rik
chr15	70156370	70156870	-2.87753	0.1199	26.1995	3.04138e-06	0.000181692	Gm19782
chr19	22073965	22074465	-1.33918	1.75427	26.1767	3.06695e-06	0.000183136	Trpm3
chr9	35620733	35621233	-3.54782	-0.114159	26.1499	3.0973e-06	0.000184781	Pate4
chr18	19639799	19640299	-1.37336	1.7892	26.1075	3.14593e-06	0.000187172	Dsc3
chr12	46989325	46989825	-1.36894	1.74416	26.0922	3.16366e-06	0.000188015	Nova1
chr5	37225658	37226158	-1.22209	1.94904	26.0806	3.17716e-06	0.000188604	Crmp1
chr2	137725420	137725920	-1.07632	2.50526	26.0777	3.18062e-06	0.000188724	Btbd3
chr15	5031561	5032061	-4.72559	-0.046924	26.0748	3.1839e-06	0.000188791	C7
chr6	74030442	74030942	-1.96627	0.772857	25.9763	3.30143e-06	0.000194663	Gm31747
chr15	15366879	15367379	-1.85949	0.840797	25.9395	3.34641e-06	0.00019676	Cdh9
chr5	6870205	6870705	-1.88413	1.036	25.91	3.383e-06	0.000198538	Tex47
chr3	4974355	4974855	-1.96113	0.877011	25.8902	3.40777e-06	0.000199558	Gm17308
chr15	56291646	56292146	-1.91948	0.896797	25.8777	3.42339e-06	0.000200283	Sntb1
chr9	92847542	92848042	-2.04532	0.677544	25.8668	3.43722e-06	0.000200868	4933400C23Rik
chr8	7830551	7831051	-1.96835	1.08572	25.8519	3.4561e-06	0.000201658	Efnb2
chr6	45813792	45814292	-1.7555	1.15122	25.8409	3.47021e-06	0.000202392	Cntnap2
chr16	81783126	81783626	-1.98816	0.91345	25.8333	3.47996e-06	0.000202916	Ncam2
chr3	5991422	5991922	-2.33975	0.664213	25.755	3.58184e-06	0.000208026	Pex2
chr11	37848188	37848688	-1.70851	1.15978	25.7522	3.58565e-06	0.000208155	Gm12128
chr2	34107251	34107751	-1.00801	2.60791	25.7363	3.60663e-06	0.00020905	C230014O12Rik
chr6	113560852	113561352	-1.4825	1.5319	25.7133	3.63749e-06	0.000210607	Fancd2
chr14	80990932	80991432	-1.25202	1.97439	25.6945	3.66276e-06	0.00021183	Olfm4
chr3	60785111	60785611	-1.30908	1.93003	25.6922	3.66593e-06	0.000211902	P2ry1
chr6	7054609	7055109	-1.72599	1.10812	25.685	3.6756e-06	0.000212373	Sdhaf3
chr9	112654187	112654687	-1.22916	1.99091	25.6608	3.70864e-06	0.000213977	2900079G21Rik
chr14	89212375	89212875	-1.16765	2.2713	25.654	3.71799e-06	0.000214418	Gm5088
chr12	78065734	78066234	-1.26709	2.02621	25.6438	3.73207e-06	0.000215136	Gm6657
chr4	102971906	102972406	-2.45109	0.23891	25.6139	3.77343e-06	0.000216855	Tctex1d1
chr2	151797860	151798360	-1.15009	2.36293	25.6008	3.79174e-06	0.000217669	Rspo4
chr1	114001718	114002687	-1.56393	1.24833	25.5559	3.85534e-06	0.00022079	Gm32810
chr5	22990494	22990994	-1.21468	2.24095	25.5503	3.86327e-06	0.0002211	A930003O13Rik
chr9	12956552	12957052	-1.07746	2.33324	25.5494	3.86457e-06	0.000221126	4930568E12Rik
chr15	13262130	13262630	-2.28323	0.481443	25.518	3.90972e-06	0.000223224	Cdh6
chr11	11088103	11088603	-1.47716	1.69783	25.4828	3.96106e-06	0.000225763	Vwc2
chr14	114061238	114061738	-1.08803	2.29622	25.4655	3.98643e-06	0.000226914	4930524C18Rik
chr7	97938488	97938988	-2.79919	0.363493	25.4506	4.00852e-06	0.000227788	Gdpd4
chr10	52288172	52288672	-1.29961	1.95334	25.4445	4.01753e-06	0.000228092	Dcbld1
chr18	4477129	4477629	-2.95017	0.18085	25.4434	4.01922e-06	0.000228096	Mtpap
chr8	31690910	31691410	-1.91583	1.13114	25.4433	4.01933e-06	0.000228096	Nrg1
chr19	43319005	43319505	-2.05863	0.838411	25.4371	4.02864e-06	0.000228476	Hpse2
chr18	87838075	87838575	-1.91868	0.975161	25.4341	4.03303e-06	0.000228676	Socs6
chr15	17954377	17954877	-1.94678	0.838989	25.405	4.07683e-06	0.000230613	4921515E04Rik
chr2	116672025	116672525	-1.62466	1.37284	25.3784	4.11726e-06	0.000232411	Tmco5
chr16	49267469	49267969	-1.29088	2.0505	25.3747	4.12286e-06	0.000232646	Myh15
chr12	8594874	8595374	-2.44101	0.403634	25.3215	4.20493e-06	0.000236187	Slc7a15
chr3	11786276	11786776	-2.13568	0.658527	25.3209	4.2059e-06	0.000236187	Gm10745
chr12	17308282	17308782	-1.14735	2.12116	25.3025	4.23474e-06	0.000237451	Atp6v1c2
chr2	15238446	15238946	-1.86092	1.10949	25.298	4.24182e-06	0.000237595	Arl5b
chr1	70145636	70146136	-1.96348	1.10497	25.2906	4.25347e-06	0.000238095	Spag16
chr2	19455937	19456437	-2.05944	0.646872	25.2863	4.26021e-06	0.000238354	Ptf1aos
chr6	16607295	16607795	-1.14297	2.32711	25.2834	4.26482e-06	0.000238528	Gm36669
chr1	71272991	71273491	-1.01676	2.53007	25.278	4.27338e-06	0.000238956	Abca12
chr1	183511546	183512046	-1.76811	1.05355	25.2739	4.27991e-06	0.000239253	Hhipl2
chr17	15906563	15907063	-2.42404	0.325356	25.2735	4.28052e-06	0.000239253	Rgmb
chr17	54968475	54968975	-2.36577	0.628669	25.2623	4.29832e-06	0.000240197	St6gal2
chr18	59593500	59594000	-1.32533	1.7398	25.2287	4.35227e-06	0.000242697	Mir6355
chr18	29477368	29477868	-1.27467	1.99145	25.2144	4.37549e-06	0.000243785	4930578E11Rik
chr5	128041326	128041826	-1.10624	2.26046	25.1984	4.40168e-06	0.000244933	Tmem132d
chr10	65562603	65563103	-1.20639	2.17899	25.1804	4.43124e-06	0.000246317	Gm30853
chr2	79891618	79892118	-1.28746	1.87714	25.158	4.46819e-06	0.000247952	Pde1a
chr8	58987705	58988205	-2.26443	0.554244	25.1446	4.49054e-06	0.000248929	BC030500
chr14	108624431	108624931	-2.28599	0.470609	25.1439	4.49177e-06	0.000248934	Slitrk1
chr1	123065254	123065754	-1.47919	1.60023	25.1395	4.49911e-06	0.000249189	Gm28590
chr11	41122483	41122983	-2.72703	0.400325	25.1034	4.55979e-06	0.000251846	Ccng1
chr17	82728984	82729484	-1.98598	0.933179	25.0603	4.63348e-06	0.000254866	Gm19689
chr6	140958109	140958609	-2.97608	0.0161932	25.0583	4.63698e-06	0.000254951	Pde3a
chr4	13236016	13236516	-1.14539	2.18521	25.0408	4.66733e-06	0.000256192	Triqk
chr9	94013663	94014163	-2.03181	1.01187	25.0224	4.69932e-06	0.000257625	Dipk2a
chr2	107601476	107601976	-1.50943	1.52515	25.0194	4.70462e-06	0.000257862	Kcna4
chr8	98365701	98366201	-2.14545	0.676371	24.9971	4.74386e-06	0.000259742	Gm15679
chr5	59323925	59324425	-1.92745	0.726019	24.9687	4.79427e-06	0.000261948	4933402J10Rik
chr7	50023431	50024430	-1.70724	0.973829	24.959	4.81174e-06	0.000262693	Nell1
chr2	52327217	52327717	-1.08918	2.53671	24.9545	4.81978e-06	0.000262968	Neb
chr3	7274506	7275006	-1.62881	1.28194	24.9387	4.84821e-06	0.000264191	Pkia
chr8	72990406	72990906	-1.55941	1.40768	24.9271	4.86927e-06	0.000265167	Mir28b
chr16	62173254	62174212	-1.53204	1.34907	24.9037	4.91195e-06	0.000267166	Nsun3
chrX	59962084	59962584	-2.35385	0.208714	24.8844	4.94742e-06	0.00026879	F9
chr13	119170409	119170909	-2.48572	0.664061	24.8563	4.99964e-06	0.000271206	Nnt
chr16	77766557	77767057	-1.81729	1.19677	24.8291	5.0506e-06	0.000273519	Mir125b-2
chr12	98564584	98565084	-1.24882	1.82735	24.8254	5.05752e-06	0.00027376	Kcnk10
chr10	47301729	47302229	-1.46661	1.56644	24.8245	5.05924e-06	0.000273762	Snord14d
chr10	6558676	6559176	-1.20461	1.91773	24.8142	5.0788e-06	0.000274651	Oprm1
chr1	186561743	186562243	-1.37645	1.62898	24.749	5.20396e-06	0.000280267	A730004F24Rik
chr18	68682613	68683113	-2.04691	0.926978	24.6644	5.37111e-06	0.00028762	Mir6356
chr2	114239459	114239959	-2.07543	0.938737	24.6371	5.42628e-06	0.000289964	Zfp770
chr1	10756984	10757484	-1.86957	0.868346	24.6367	5.42701e-06	0.000289964	Cpa6
chrX	58187112	58187612	-1.64339	1.55253	24.6162	5.4689e-06	0.000291847	Zic3
chr3	46253780	46254280	-2.65935	0.15768	24.6113	5.47903e-06	0.000292313	Pabpc4l
chr3	115028067	115028567	-1.84622	0.763173	24.6001	5.50195e-06	0.000293134	Olfm3
chr16	57641577	57642077	-1.06714	2.55673	24.5951	5.51234e-06	0.000293445	Gm51269
chr9	40472869	40473369	-1.33767	1.75093	24.5684	5.56756e-06	0.000295731	Gramd1b
chr6	16181395	16181895	-1.42586	1.52351	24.5567	5.59213e-06	0.000296977	Mdfic
chr12	93290813	93291313	-1.72955	1.43776	24.5455	5.61565e-06	0.000297985	4930559C10Rik
chr10	45957118	45957618	-2.50739	0.368149	24.5358	5.63611e-06	0.000298887	D030045P18Rik
chr14	8862460	8862960	-1.12685	2.48309	24.522	5.66525e-06	0.000299891	4930455B14Rik
chr4	73439526	73440026	-2.22564	0.466755	24.4687	5.77956e-06	0.00030496	Gm11487
chr2	129466015	129466515	-1.59567	1.31805	24.4593	5.80012e-06	0.00030586	F830045P16Rik
chr8	101333916	101334416	-1.7427	1.05764	24.4385	5.84539e-06	0.000307816	Cdh11
chr19	10545301	10545801	-1.64996	1.36433	24.4253	5.87451e-06	0.000309041	Tmem216
chr5	69634689	69635189	-1.06964	2.32353	24.4164	5.89419e-06	0.00030989	Gnpda2
chr10	4592532	4593032	-2.94596	0.132001	24.4107	5.9068e-06	0.000310305	Esr1
chr3	151995030	151995530	-1.50562	1.57024	24.3768	5.98229e-06	0.000313207	Ptgfr
chr6	102955548	102956048	-2.28045	0.32513	24.3611	6.01779e-06	0.000314727	Mir6373
chr14	39840376	39840876	-1.07977	2.40263	24.323	6.10456e-06	0.000318341	1700109I08Rik
chr1	48781437	48781937	-1.92392	0.781033	24.3209	6.10926e-06	0.000318403	C230029F24Rik
chr1	67804842	67805342	-1.12543	2.26203	24.3018	6.15336e-06	0.000320188	Cps1
chr14	22074834	22075334	-1.07861	2.47858	24.2871	6.18727e-06	0.000321634	Lrmda
chr12	30423402	30423902	-1.17688	2.17083	24.2203	6.34472e-06	0.000328521	2310016D03Rik
chr3	110512384	110512884	-1.24269	2.3616	24.1985	6.39693e-06	0.000330508	Prmt6
chr8	7073739	7074239	-1.94528	0.824653	24.1791	6.44381e-06	0.000332473	Efnb2
chr18	26037045	26037545	-1.32114	1.84443	24.1772	6.44841e-06	0.000332515	Celf4
chr19	18105533	18106033	-1.49413	1.70201	24.1344	6.55332e-06	0.000336868	Pcsk5
chr3	114857237	114857737	-1.21876	2.01808	24.1261	6.57381e-06	0.000337551	Olfm3
chr12	109106923	109107423	-1.60944	1.50782	24.12	6.58898e-06	0.00033804	Begain
chr1	63401520	63402020	-1.16867	2.18886	24.067	6.72167e-06	0.000343374	Adam23
chr17	76342178	76342678	-1.06766	2.23782	24.0298	6.81657e-06	0.000347278	Gm4710
chr8	88012241	88012741	-1.89733	0.94829	24.0176	6.84805e-06	0.000348489	Zfp423
chr1	77656430	77656930	-1.53132	1.37152	24.0127	6.86071e-06	0.000349054	Epha4
chr9	17942777	17943277	-1.13688	2.01426	23.9902	6.9192e-06	0.00035135	Chordc1
chr2	142513674	142514174	-1.23195	1.94502	23.9875	6.92624e-06	0.000351639	Kif16b
chr14	80386681	80387181	-1.84554	1.28438	23.9549	7.01217e-06	0.00035559	Olfm4
chr15	18507763	18508263	-1.53782	1.34588	23.9197	7.10597e-06	0.000359239	4921515E04Rik
chr16	42570609	42571109	-1.21801	1.80478	23.9115	7.12788e-06	0.000360069	Gap43
chr1	4888685	4889185	-1.24486	1.90924	23.8775	7.22e-06	0.000364094	Tcea1
chr2	13881545	13882045	-1.42939	1.505	23.8712	7.23718e-06	0.000364596	St8sia6
chr13	117558175	117558675	-1.0865	2.30897	23.869	7.24318e-06	0.000364703	Hcn1
chr12	46200106	46200606	-1.02275	2.51711	23.864	7.257e-06	0.000365189	Nova1
chr16	14025513	14026013	-1.13134	2.19373	23.8216	7.37427e-06	0.000370311	Ifitm7
chr19	27318741	27319241	-1.70058	1.05334	23.7973	7.44218e-06	0.000373437	Kcnv2
chr13	7191987	7192487	-1.37157	1.66198	23.7889	7.46607e-06	0.000374362	Pfkp
chr9	41429572	41430072	-1.38912	1.78255	23.7608	7.54587e-06	0.000377058	Mir100hg
chr4	36547825	36548325	-1.11731	2.08949	23.7607	7.54589e-06	0.000377058	Mir876
chr10	92239754	92240254	-1.3543	1.76272	23.7474	7.5841e-06	0.000378609	Rmst
chr13	64591107	64591607	-1.5957	1.24756	23.7462	7.58746e-06	0.000378703	Fam240b
chr12	9457942	9458442	-1.75792	0.866341	23.7443	7.59289e-06	0.000378903	1700022H16Rik
chr9	116309504	116310004	-1.31919	1.89614	23.7424	7.59849e-06	0.00037911	Gm4668
chr2	161255781	161256281	-1.04841	2.51804	23.7247	7.64953e-06	0.000381367	Chd6
chr7	51111678	51112178	-2.14668	0.73607	23.7219	7.65753e-06	0.000381549	Ano5
chr13	90252889	90253389	-1.45525	1.54899	23.7132	7.68305e-06	0.000382676	Tmem167
chr4	18014656	18015156	-1.25354	2.02631	23.7036	7.71084e-06	0.000383769	Mmp16
chr3	105566795	105567295	-1.09255	2.2712	23.7007	7.71927e-06	0.000384116	Kcnd3os
chr14	98570032	98570532	-1.35057	1.87983	23.6997	7.7222e-06	0.00038419	Dach1
chr11	48057860	48058360	-1.18466	1.95324	23.6944	7.73771e-06	0.00038467	Sgcd
chr15	68174304	68174804	-1.13469	2.05509	23.6924	7.74377e-06	0.000384898	Zfat
chr6	40457862	40458362	-2.80284	0.109425	23.6812	7.77663e-06	0.00038624	Ssbp1
chr13	25368780	25369280	-1.69088	0.730473	23.6659	7.82171e-06	0.000388259	Nrsn1
chr18	89228322	89228822	-1.29974	1.86612	23.6632	7.82982e-06	0.00038853	Cd226
chr8	119302483	119302983	-1.56123	1.34478	23.6615	7.83471e-06	0.000388684	Hsbp1
chr2	89749550	89750050	-1.97268	0.774275	23.6388	7.90266e-06	0.000391612	Olfr1253
chr13	6865260	6865760	-1.34123	1.70437	23.6291	7.93161e-06	0.000392692	Pfkp
chr14	122570748	122571248	-1.02626	2.49174	23.6239	7.94736e-06	0.000393234	Pcca
chr13	101301354	101301854	-1.74659	0.929604	23.5728	8.10281e-06	0.000399348	4933416M06Rik
chr3	20712056	20712556	-1.76985	0.967764	23.5593	8.14425e-06	0.00040094	Agtr1b
chr13	7388634	7389134	-1.2122	1.96971	23.5458	8.18621e-06	0.000402855	Pfkp
chr1	134797282	134797782	-1.1746	2.04346	23.5374	8.21244e-06	0.00040392	Ppp1r12b
chr19	25838652	25839152	-1.52618	1.37279	23.513	8.28873e-06	0.000407214	Dmrt2
chr3	40049676	40050176	-1.41135	1.6673	23.5119	8.2923e-06	0.000407314	1700017G19Rik
chr8	112922020	112922520	-1.19361	1.95766	23.5097	8.29919e-06	0.000407424	Gm10280
chrX	107218521	107219021	-1.15423	2.28611	23.4969	8.33955e-06	0.0004091	Gpr174
chr4	28227498	28227998	-1.80468	1.01057	23.4395	8.5232e-06	0.000415474	Epha7
chr1	32820360	32820860	-2.32546	0.458892	23.4362	8.53404e-06	0.000415849	Gm5415
chr12	75096083	75096583	-1.72933	0.947353	23.4346	8.53921e-06	0.000415947	Kcnh5
chr10	109234269	109234769	-2.02998	0.744102	23.4038	8.63966e-06	0.000419441	Syt1
chr7	124582938	124583438	-1.58024	1.3789	23.4017	8.64677e-06	0.000419709	3100003L05Rik
chr13	108833771	108834271	-1.41203	1.57368	23.3888	8.6893e-06	0.000421074	Pde4d
chr15	47734193	47734693	-1.03571	2.31776	23.3672	8.76089e-06	0.000423841	Csmd3
chr4	48828987	48829487	-1.42032	1.45206	23.362	8.77806e-06	0.000424359	Cavin4
chr9	10368474	10368974	-1.42683	1.72539	23.3606	8.78301e-06	0.000424442	Mir6237
chr13	14414209	14414709	-1.20264	2.07618	23.3416	8.8467e-06	0.000426893	Hecw1
chr19	54804821	54805321	-1.32606	1.67071	23.3342	8.8715e-06	0.000427619	Gpam
chr10	104989387	104989887	-1.4572	1.27283	23.3117	8.94773e-06	0.000430504	Tmtc2
chr6	14147107	14147607	-1.59105	1.05982	23.3014	8.98302e-06	0.000431728	1110019D14Rik
chr3	5351113	5351613	-1.82066	0.903755	23.3008	8.98503e-06	0.000431746	Zfhx4
chr7	74053450	74053950	-2.41075	0.302982	23.2796	9.05787e-06	0.000434532	St8sia2
chrX	162261358	162261858	-1.60715	1.30909	23.2765	9.06846e-06	0.000434881	Nhs
chr2	174561107	174562048	-1.03124	2.45598	23.2676	9.09917e-06	0.000436023	Zfp831
chr13	84425629	84426129	-1.05757	2.28347	23.2654	9.10694e-06	0.000436249	Tmem161b
chr5	132914830	132915330	-1.35404	1.48134	23.2209	9.26253e-06	0.000442494	Auts2
chr14	119528295	119528795	-1.47768	1.27052	23.2198	9.26632e-06	0.000442529	1700006F04Rik
chr3	126492591	126493091	-1.46073	1.46434	23.205	9.31874e-06	0.000444384	Camk2d
chr12	6307168	6307668	-1.04749	2.46864	23.205	9.319e-06	0.000444384	2810032G03Rik
chr13	90310058	90310901	-2.23499	0.405933	23.1523	9.50817e-06	0.000451797	Tmem167
chr1	28490544	28491044	-2.12664	0.942326	23.1521	9.50881e-06	0.000451797	Gm597
chr3	120498242	120498742	-1.01824	2.54374	23.1496	9.51781e-06	0.000452062	6530403H02Rik
chr6	79232264	79232764	-1.89209	1.07085	23.1454	9.53301e-06	0.000452683	Gm20362
chr1	116945261	116945761	-1.61597	1.12542	23.1321	9.58164e-06	0.000454519	B020011L13Rik
chr4	102027863	102028363	-1.21969	2.05152	23.098	9.7072e-06	0.000459563	Gm12789
chr8	39669846	39670346	-1.11858	2.28538	23.0907	9.73428e-06	0.000460597	Msr1
chr17	92859334	92859834	-1.84644	0.655274	23.0831	9.76226e-06	0.000461755	Adcyap1
chr4	93218792	93219292	-1.27827	1.80853	23.0804	9.77251e-06	0.000462066	Tusc1
chr2	78119167	78119667	-1.18261	2.05108	23.0574	9.85854e-06	0.000465555	4930440I19Rik
chr4	5167421	5167921	-1.97529	0.678285	23.0502	9.88564e-06	0.000466465	Impad1
chr17	75472685	75473185	-2.09574	0.449679	23.05	9.88667e-06	0.000466465	Rasgrp3
chr19	23515575	23516075	-1.39274	1.58012	23.0494	9.88899e-06	0.00046649	Mamdc2
chr19	52739169	52739669	-1.57052	1.29492	23.0413	9.91933e-06	0.000467419	AA387883
chr7	128885574	128886074	-1.20142	2.07047	23.035	9.94326e-06	0.000468376	Sec23ip
chr4	85961327	85961827	-2.44556	0.618775	22.9985	1.00829e-05	0.000473625	Adamtsl1
chr3	26481194	26481694	-1.53326	1.63909	22.9939	1.01008e-05	0.000474355	Nlgn1
chr12	43263459	43263959	-1.67657	1.03229	22.9865	1.01294e-05	0.000475276	Gm33340
chrX	11384517	11385017	-1.91819	0.838903	22.9856	1.01329e-05	0.000475354	H2al1j
chr16	57747741	57748241	-1.18027	1.87207	22.9827	1.01441e-05	0.00047571	Col8a1
chr15	40370052	40370552	-1.59405	1.0515	22.974	1.0178e-05	0.000477212	Gm16294
chr11	83034092	83034592	-1.19789	2.37196	22.9716	1.01871e-05	0.000477553	Slfn10-ps
chr12	6339191	6339691	-2.22492	0.383815	22.9293	1.03533e-05	0.000483965	2810032G03Rik
chr6	8294061	8294561	-1.33756	1.75341	22.9261	1.03658e-05	0.000484378	Umad1
chr7	102954056	102954556	-1.26401	1.83064	22.8893	1.05129e-05	0.000490381	Olfr575
chr15	5835981	5836481	-1.63119	1.29777	22.8825	1.05405e-05	0.000491319	Gm41259
chr11	14598469	14598969	-1.37153	1.7249	22.8649	1.06116e-05	0.000493936	1700046C09Rik
chr4	72647195	72647695	-1.18458	2.00021	22.8508	1.06689e-05	0.000495968	Aldoart1
chr9	84457355	84457855	-2.18703	0.563259	22.8505	1.06704e-05	0.000495968	4930554C24Rik
chr10	21797493	21797993	-1.28975	1.66917	22.8243	1.07779e-05	0.000499658	Sgk1
chr1	8060308	8060808	-1.28218	1.83022	22.8242	1.07783e-05	0.000499658	Pcmtd1
chrX	36747097	36747597	-1.06142	2.28423	22.817	1.08082e-05	0.00050087	Slc25a43
chr8	78948908	78949408	-1.22701	2.10553	22.814	1.08205e-05	0.000501265	Zfp827
chr2	94616575	94617075	-1.11883	1.95434	22.7832	1.09488e-05	0.000506364	Api5
chr12	25524092	25524592	-1.72804	1.11349	22.783	1.09499e-05	0.000506364	Gm17746
chr15	70601822	70602322	-1.60652	1.08305	22.7768	1.09756e-05	0.000507192	Gm19782
chr5	77502243	77503174	-1.23263	1.82567	22.776	1.09791e-05	0.000507192	1700017L05Rik
chr18	25377724	25378224	-1.14223	1.94905	22.7738	1.09886e-05	0.00050735	AW554918
chr2	101212067	101212567	-1.06811	2.2196	22.7549	1.10684e-05	0.000510318	B230118H07Rik
chr9	93883363	93883863	-1.92017	0.751571	22.7376	1.11419e-05	0.000513168	Dipk2a
chr6	34684713	34685213	-2.11256	0.380239	22.7314	1.11683e-05	0.000514207	Cald1
chr8	100647531	100648031	-1.52571	1.32649	22.7241	1.11998e-05	0.000515387	A330008L17Rik
chr12	83179811	83180311	-1.2618	1.92571	22.7199	1.12179e-05	0.000515945	1700085C21Rik
chr8	46328354	46328854	-3.68039	-0.216134	22.7102	1.12598e-05	0.000517601	Helt
chr18	42194316	42194816	-1.02484	2.55822	22.6947	1.13267e-05	0.000519951	Plac8l1
chr8	93303579	93304079	-1.29102	1.59832	22.6935	1.13321e-05	0.000520107	Ces1f
chr14	95637034	95637534	-1.20605	2.0336	22.6812	1.13856e-05	0.000522199	Spertl
chr8	36504080	36504580	-1.55305	1.26859	22.6643	1.14596e-05	0.000524861	Trmt9b
chr2	141925005	141925505	-1.09296	2.16293	22.6428	1.15548e-05	0.000528211	Kif16b
chr6	37389844	37390344	-1.32037	1.6985	22.6163	1.16727e-05	0.000532243	Creb3l2
chr15	21696702	21697202	-1.71326	0.910018	22.6097	1.17026e-05	0.000533297	Cdh12
chr10	56956759	56957259	-1.74748	0.761654	22.5986	1.17523e-05	0.000534915	Gm36595
chr16	25762726	25763226	-1.2241	2.02487	22.5947	1.17703e-05	0.000535449	Trp63
chr4	73443001	73443501	-1.62533	1.52551	22.591	1.17869e-05	0.000536026	Gm11487
chr9	14999688	15000188	-1.06994	2.36216	22.5735	1.18662e-05	0.000538947	Panx1
chr10	96913498	96913998	-1.55646	1.44318	22.5019	1.21975e-05	0.000551551	4930556N09Rik
chr11	17625875	17626375	-1.52784	1.61863	22.5004	1.22047e-05	0.00055178	Etaa1
chr17	3817968	3818468	-2.99214	0.297013	22.4982	1.2215e-05	0.000551966	Nox3
chr12	6019552	6020052	-2.32622	0.47837	22.4916	1.22461e-05	0.000553062	2810032G03Rik
chr2	145428429	145428929	-1.36632	1.53893	22.4849	1.22777e-05	0.000554035	Gm14092
chr1	128532596	128533096	-1.55338	1.32059	22.4767	1.23165e-05	0.000555499	Cxcr4
chr18	46390099	46390599	-1.06821	2.2139	22.4755	1.23221e-05	0.000555655	Mospd4
chr17	52915609	52916109	-1.22655	1.8152	22.4647	1.23733e-05	0.000557203	Kcnh8
chr2	41647569	41648069	-1.65264	1.27676	22.4183	1.25963e-05	0.00056503	Mir6336
chrX	62499019	62499519	-1.19367	1.8578	22.4111	1.26312e-05	0.000566198	Tslrn1
chrX	18254712	18255212	-1.13054	1.96288	22.3994	1.26883e-05	0.000568369	Kdm6a
chr10	101755950	101756450	-1.66201	1.32983	22.3742	1.2812e-05	0.00057235	Mir3059
chr17	82209980	82210480	-1.15054	2.14217	22.3644	1.28609e-05	0.000574047	Slc8a1
chr6	3662512	3663012	-1.22043	1.77173	22.3551	1.2907e-05	0.000575714	Mir653
chr18	59749589	59750089	-1.26537	1.90469	22.3503	1.29307e-05	0.000576479	Mir6355
chr4	33827618	33828118	-1.27085	1.96004	22.3435	1.29645e-05	0.00057779	Cnr1
chr2	15901083	15901583	-2.66149	0.308538	22.3381	1.29914e-05	0.000578696	Malrd1
chr8	98468840	98469340	-2.24193	0.575707	22.329	1.30371e-05	0.000579937	Gm15679
chrX	64460103	64460603	-3.21345	0.0300038	22.3131	1.31176e-05	0.000582695	Slitrk4
chr18	74309985	74310485	-1.3556	1.5578	22.2841	1.3265e-05	0.000588588	Cfap53
chr9	84722073	84722573	-1.20803	1.9323	22.2818	1.32768e-05	0.000588716	4930554C24Rik
chr10	96266542	96267042	-1.29291	1.67638	22.2802	1.3285e-05	0.000588883	4930459C07Rik
chr13	99926009	99926509	-2.85039	0.289735	22.2757	1.33079e-05	0.000589299	Cartpt
chr2	57529217	57529717	-1.71324	1.0562	22.2736	1.33188e-05	0.000589585	Gpd2
chr16	84931154	84931654	-1.12244	2.01866	22.2607	1.33854e-05	0.000591436	Gm10791
chr16	46133402	46133902	-1.59354	1.05481	22.2337	1.35256e-05	0.000597231	Cd96
chr1	124876489	124876989	-1.67527	0.85227	22.2127	1.36355e-05	0.000601175	Actr3
chr9	4095083	4095583	-1.44794	1.52867	22.2076	1.36625e-05	0.000602062	Aasdhppt
chr11	19679221	19679721	-1.46292	1.31409	22.1858	1.37782e-05	0.000606349	Spred2
chr18	43289546	43290046	-1.44873	1.58741	22.1808	1.38045e-05	0.000607102	Stk32a
chr9	52970836	52971336	-1.35775	1.56704	22.1732	1.38455e-05	0.000608381	Ddx10
chrX	14893137	14893637	-1.46365	1.17414	22.173	1.38465e-05	0.000608381	Ppp1r2-ps9
chrX	137881536	137882036	-1.57226	1.10508	22.1646	1.38912e-05	0.000609894	Il1rapl2
chr6	12882227	12882727	-1.05906	2.155	22.1628	1.39011e-05	0.000610225	Thsd7a
chr8	113345869	113346369	-1.78967	1.03541	22.1542	1.39473e-05	0.000611959	4930571O06Rik
chr1	105083601	105084101	-1.22867	1.84697	22.1509	1.39649e-05	0.000612413	Gm17634
chr5	106032664	106033164	-1.17783	1.98479	22.1486	1.39776e-05	0.000612664	Zfp326
chr18	50394363	50394863	-2.39613	0.666083	22.1333	1.40605e-05	0.00061568	Fam170a
chrX	146378324	146378824	-2.70767	0.336613	22.1292	1.40828e-05	0.00061635	Htr2c
chr4	13460503	13461003	-1.37134	1.44744	22.126	1.41003e-05	0.000616604	Runx1t1
chr11	49394689	49395189	-2.22917	0.413497	22.1241	1.41102e-05	0.000616936	Olfr1389
chr14	60562262	60562762	-1.04129	2.30518	22.1103	1.41862e-05	0.000619637	Spata13
chr16	73877900	73878400	-1.13616	1.95638	22.1077	1.42003e-05	0.000620051	Mir691
chr6	107728641	107729141	-3.72283	-0.354729	22.1071	1.42036e-05	0.000620089	Lrrn1
chr11	42977574	42978074	-1.23806	1.90185	22.1045	1.42175e-05	0.000620593	Atp10b
chr3	6731213	6731713	-1.21463	1.88519	22.0877	1.43105e-05	0.000623617	1700008P02Rik
chr17	93110546	93111046	-1.42478	1.13287	22.0768	1.43708e-05	0.00062552	Adcyap1
chr7	76282234	76282734	-2.0696	0.445607	22.0763	1.43734e-05	0.000625531	Agbl1
chr14	98771440	98771940	-1.11989	2.11533	22.0655	1.44339e-05	0.000627644	Mzt1
chr1	145029117	145029617	-1.70973	1.13246	22.0607	1.44608e-05	0.000628221	Rgs18
chr16	54195116	54195616	-1.27681	1.72378	22.0511	1.45143e-05	0.00062989	Zpld1
chr5	143684971	143685471	-1.97928	0.47207	22.0397	1.45788e-05	0.000632064	Cyth3
chr11	9630103	9630603	-1.06377	2.21017	22.0305	1.46304e-05	0.000634197	Abca13
chr3	28912395	28912895	-1.33245	1.5395	22.0301	1.46332e-05	0.000634213	Gm1527
chr1	159865556	159866056	-1.33058	1.55321	22.0279	1.46456e-05	0.000634647	4930523C07Rik
chr7	135831366	135831866	-1.49935	1.30909	22.0166	1.47095e-05	0.000636788	Mki67
chr2	46856779	46857279	-1.50148	1.22255	21.9929	1.48451e-05	0.000641706	1700019E08Rik
chr1	81172560	81173060	-1.08087	2.24633	21.9779	1.49315e-05	0.000644912	Nyap2
chr12	56223783	56224283	-1.57371	1.21617	21.977	1.4937e-05	0.000645041	Gm19990
chr1	123245016	123245516	-3.34342	-0.220817	21.975	1.49482e-05	0.000645421	Dpp10
chr6	44485712	44486212	-2.04881	0.629989	21.9397	1.5154e-05	0.000652166	Cntnap2
chr1	67343584	67344084	-2.12745	0.843599	21.9376	1.51665e-05	0.00065249	Cps1
chr12	7683723	7684223	-1.15977	2.07358	21.9192	1.5275e-05	0.000655871	Apob
chr18	47321028	47321528	-1.0225	2.21684	21.9109	1.53243e-05	0.000657557	Sema6a
chr5	147493133	147493633	-1.20383	2.00049	21.8945	1.54221e-05	0.000661107	Pan3
chr6	41743739	41744239	-1.16884	2.07992	21.8636	1.56078e-05	0.000667329	Olfr459
chr6	14666517	14667017	-2.6557	0.268618	21.8544	1.56641e-05	0.000669298	Ppp1r3a
chr17	16156988	16157488	-1.17339	2.1332	21.8491	1.56962e-05	0.000670454	Rgmb
chr1	108974671	108975171	-1.10455	1.94119	21.8449	1.57218e-05	0.000671219	Cdh7
chr5	141654002	141654502	-1.14388	2.00659	21.8257	1.58395e-05	0.000675807	Sdk1
chr8	102294397	102294897	-2.76893	-0.032896	21.7748	1.61556e-05	0.0006864	Cdh11
chr9	123554527	123555027	-1.0386	2.27321	21.7725	1.617e-05	0.000686678	Sacm1l
chr9	23694412	23694912	-1.01322	2.42523	21.768	1.61982e-05	0.000687652	Npsr1
chr12	39372209	39372709	-1.47224	1.13236	21.7607	1.62441e-05	0.000689269	Etv1
chr19	48151278	48151778	-1.98336	0.694125	21.7342	1.64122e-05	0.000694719	Sorcs3
chr12	53874270	53874770	-2.10566	0.530604	21.7239	1.64781e-05	0.000697174	Egln3
chr9	64887198	64887698	-2.92086	-0.0133094	21.7195	1.65065e-05	0.000698134	Slc24a1
chr6	135492114	135492614	-1.10299	2.16012	21.7047	1.66014e-05	0.000701373	Emp1
chr8	112856926	112857426	-2.13224	0.354001	21.7012	1.66237e-05	0.000702204	Gm10280
chr7	55236039	55236539	-2.30343	0.364559	21.6902	1.66952e-05	0.000704492	Luzp2
chrX	130875051	130875551	-1.6485	1.23184	21.6883	1.67073e-05	0.000704603	Diaph2
chr5	126680451	126680951	-1.85412	0.690488	21.6801	1.67612e-05	0.00070634	4933438B17Rik
chr14	86712283	86712783	-1.16792	1.81472	21.68	1.67619e-05	0.00070634	Diaph3
chrX	130844067	130844567	-3.00735	0.233751	21.6709	1.6821e-05	0.000708325	Diaph2
chr7	110848696	110849196	-1.52719	1.43651	21.6414	1.7015e-05	0.000714942	Rnf141
chr14	58915624	58916124	-1.70464	0.95127	21.627	1.7111e-05	0.000718632	1700129C05Rik
chr8	103464712	103465212	-1.64722	0.840006	21.6183	1.71689e-05	0.00072037	1600027J07Rik
chr2	65102223	65102723	-1.42654	1.4605	21.6086	1.72335e-05	0.00072274	Grb14
chr2	84230068	84230568	-1.39015	1.47746	21.6037	1.72664e-05	0.000723842	Calcrl
chr13	11335156	11335656	-2.00246	0.517329	21.6035	1.72681e-05	0.000723842	Zp4-ps
chr16	76852144	76852644	-1.05575	2.26927	21.5999	1.72925e-05	0.0007244	Gm30790
chr3	88999348	88999848	-1.94985	0.768429	21.5635	1.75391e-05	0.000732635	Ash1l
chrX	97789831	97790331	-2.21166	0.233868	21.5504	1.7629e-05	0.000735923	Ar
chr4	13451110	13451610	-1.10757	1.89978	21.5492	1.76372e-05	0.000736148	Runx1t1
chr9	84285636	84286136	-1.54241	1.47964	21.5383	1.77122e-05	0.000738807	Bckdhb
chr1	140335671	140336171	-1.36964	1.61682	21.5378	1.77153e-05	0.000738822	Kcnt2
chr12	92947873	92948373	-1.80997	0.789448	21.536	1.77277e-05	0.000739221	4930559C10Rik
chr8	116216269	116216769	-1.10141	2.19321	21.5333	1.77463e-05	0.00073988	Dynlrb2
chr6	7994410	7994910	-1.26319	1.8648	21.5271	1.77895e-05	0.000741091	C1galt1
chr10	110421182	110421682	-1.71051	0.825073	21.5238	1.78124e-05	0.000741927	9230102K24Rik
chr9	29100449	29100949	-1.05483	2.16206	21.5216	1.78277e-05	0.000742443	Ntm
chr17	80395552	80396052	-1.08998	2.18634	21.5059	1.79373e-05	0.000746306	Gm10190
chr7	55759293	55759793	-1.19321	1.78621	21.4994	1.79825e-05	0.000747188	Siglech
chr15	60346343	60346843	-1.25217	1.81387	21.4367	1.8428e-05	0.00076334	4933412E24Rik
chr14	114173636	114174136	-1.74448	0.867586	21.4316	1.84643e-05	0.000764484	4930524C18Rik
chr8	77681932	77682432	-1.0241	2.27065	21.4191	1.85547e-05	0.000767743	Ednra
chr8	7434452	7434952	-1.26633	1.81263	21.416	1.85769e-05	0.000768539	Efnb2
chr12	24809845	24810345	-1.94758	0.418608	21.4149	1.85852e-05	0.000768763	Mboat2
chr15	5572727	5573227	-1.67501	1.26596	21.4039	1.86649e-05	0.000771329	5430437J10Rik
chr1	161558554	161559054	-2.09172	0.556437	21.3636	1.89613e-05	0.00078088	Tnfsf18
chr5	61035537	61036037	-1.90433	0.672467	21.3148	1.93263e-05	0.000792561	G6pd2
chr7	122356831	122357331	-1.06616	2.17764	21.3072	1.93838e-05	0.000794736	Prkcb
chr15	60548644	60549144	-2.54434	0.292833	21.3063	1.93905e-05	0.000794824	9930014A18Rik
chr1	104636823	104637323	-1.87538	0.695472	21.2931	1.94908e-05	0.000798435	Cdh20
chr2	16860992	16861492	-1.87727	0.897337	21.2754	1.96256e-05	0.000802958	4930515L03Rik
chr5	102527986	102528486	-2.24661	0.453582	21.2708	1.96612e-05	0.000803915	Arhgap24
chr18	66705974	66706474	-1.3971	1.28485	21.2656	1.97015e-05	0.000805061	Mc4r
chr12	30526557	30527057	-1.30171	1.76334	21.2597	1.97472e-05	0.000806679	Tmem18
chr18	48900485	48900985	-1.48302	1.05973	21.2108	2.01282e-05	0.000819443	1700044K03Rik
chr11	26011346	26011846	-1.03776	2.27745	21.2092	2.0141e-05	0.000819839	Mir6372
chr12	26808546	26809046	-1.9426	0.844991	21.205	2.01738e-05	0.000820918	4933409F18Rik
chr13	115715428	115715928	-1.32427	1.40475	21.1798	2.03736e-05	0.000827305	Isl1
chr17	94217751	94218251	-1.31565	1.60845	21.1797	2.03748e-05	0.000827305	Mettl4
chr8	43579093	43579593	-1.38691	1.59562	21.1783	2.03862e-05	0.00082764	Adam26a
chr15	50298387	50298887	-2.22732	0.270102	21.1758	2.04055e-05	0.000828297	Trps1
chr9	113340777	113341277	-1.53075	1.3172	21.1638	2.05021e-05	0.000831733	AU023762
chr14	35318451	35318951	-1.20137	1.81031	21.1625	2.05122e-05	0.000831733	Mir346
chr9	6932978	6933478	-2.35679	0.47568	21.1625	2.05123e-05	0.000831733	Dcun1d5
chr15	94138694	94139194	-1.34704	1.37609	21.1608	2.05261e-05	0.000832165	D630010B17Rik
chr4	69454954	69455454	-2.38157	0.128877	21.1603	2.05299e-05	0.00083219	Brinp1
chr14	79882445	79882945	-1.0405	2.0985	21.1502	2.06117e-05	0.000833706	Gm10845
chr18	30110626	30111126	-1.64599	1.08576	21.1473	2.06348e-05	0.000834385	Pik3c3
chr5	89368232	89368732	-1.02821	2.47271	21.1452	2.06519e-05	0.000834821	Gc
chr19	15769889	15770389	-1.13107	2.07153	21.1445	2.06572e-05	0.000834877	Psat1
chr16	51636558	51637058	-1.05076	2.21188	21.1442	2.06597e-05	0.000834877	Gm29686
chr2	93338219	93338719	-1.14707	2.0756	21.1182	2.08711e-05	0.000841998	Tspan18
chr11	82985922	82986422	-3.41397	0.0256556	21.1164	2.08861e-05	0.000842474	Mir7679
chr7	94200701	94201201	-1.04488	2.36592	21.1114	2.09267e-05	0.000843726	Gm15501
chr15	86290782	86291282	-1.14865	1.97766	21.0935	2.10743e-05	0.000848113	Tbc1d22a
chr16	60661329	60661829	-1.95394	0.664408	21.0914	2.10915e-05	0.000848548	Epha6
chr7	87304897	87305397	-1.19972	1.74636	21.0745	2.12323e-05	0.000853558	Nox4
chr13	63764506	63765006	-1.58373	1.30465	21.0665	2.12983e-05	0.000855819	1700024I08Rik
chr3	13557682	13558182	-1.54173	0.854981	21.0626	2.13311e-05	0.000856745	Ralyl
chr5	115317264	115317764	-1.14656	1.93471	21.0597	2.13554e-05	0.000857197	Srsf9
chr14	116200303	116200803	-2.17932	0.247989	21.0542	2.14019e-05	0.00085874	Gpc6
chr3	50331689	50332189	-1.83532	0.583051	21.0516	2.14235e-05	0.000859408	Slc7a11
chr14	92506801	92507301	-1.47811	1.13542	21.035	2.15632e-05	0.000863528	Pcdh9
chr4	55757234	55757734	-1.01624	2.2827	21.0291	2.16132e-05	0.000865299	Klf4
chr8	65820634	65821134	-1.28808	1.60233	21.0233	2.16623e-05	0.000866608	Marchf1
chr6	84895008	84895508	-1.07486	2.24958	21.0205	2.16868e-05	0.00086693	Exoc6b
chr14	98297668	98298168	-1.69583	0.955208	21.0169	2.17171e-05	0.000867876	Dach1
chr19	28117818	28118318	-1.35076	1.41235	20.991	2.19387e-05	0.000875137	Rfx3
chr14	122150746	122151246	-1.71045	1.14538	20.9719	2.21036e-05	0.000880381	Clybl
chr7	124370373	124370873	-1.34383	1.37465	20.9551	2.22499e-05	0.000885135	3100003L05Rik
chr5	49341454	49341954	-2.16465	0.197553	20.9427	2.23588e-05	0.000888658	Kcnip4
chr1	105542768	105543268	-1.07567	2.05257	20.9386	2.23947e-05	0.000889818	Pign
chr14	37363934	37364434	-1.01429	2.23161	20.9217	2.25441e-05	0.000894551	Ghitm
chr6	70149273	70149773	-1.88705	0.675005	20.9206	2.25538e-05	0.000894786	Rpia
chr5	39932351	39932851	-1.14914	1.97512	20.9151	2.26024e-05	0.000895905	Hs3st1
chr6	13964270	13964770	-1.36429	1.44685	20.9037	2.27045e-05	0.000899075	1110019D14Rik
chr13	115595027	115595527	-1.02057	2.16284	20.8899	2.28275e-05	0.000902785	Itga1
chr8	5804940	5805440	-2.64152	0.329077	20.889	2.2836e-05	0.000902985	Slc10a2
chr14	38850376	38850876	-1.36827	1.68648	20.8721	2.29879e-05	0.000907356	Nrg3os
chrX	96113158	96113658	-1.3072	1.70993	20.8675	2.30295e-05	0.000908455	Msn
chr1	129527615	129528115	-1.10295	2.12957	20.8669	2.30349e-05	0.00090853	Thsd7b
chr9	38054742	38055242	-1.63928	1.09268	20.8343	2.3332e-05	0.000918045	Olfr885
chr3	49788138	49788638	-2.09049	0.670084	20.8188	2.3475e-05	0.000922016	Pcdh18
chr3	141640527	141641027	-1.54648	1.28396	20.7912	2.37313e-05	0.000929999	Unc5c
chr18	22358232	22358732	-1.30942	1.95604	20.7845	2.37936e-05	0.000932303	Asxl3
chr16	83606791	83607291	-1.62777	1.00502	20.7581	2.40426e-05	0.000940099	4930553E22Rik
chr12	64840306	64840806	-2.86093	0.0246962	20.7497	2.41217e-05	0.000942492	Gm527
chr3	112309942	112310442	-2.61243	0.151231	20.7421	2.41946e-05	0.000944638	Gm6602
chr16	26511486	26511986	-2.02947	0.395121	20.7192	2.44133e-05	0.000951762	Tmem207
chr4	20756341	20756841	-1.29428	1.99565	20.6912	2.46844e-05	0.000960057	Nkain3
chr17	67119989	67120489	-1.70991	0.973984	20.6907	2.46897e-05	0.000960122	Mir5709
chr14	52614748	52615248	-2.56703	0.0551748	20.664	2.495e-05	0.000968034	Olfr1507
chr5	84040863	84041363	-1.88078	0.481131	20.656	2.50294e-05	0.000970317	Epha5
chr9	46619513	46620013	-1.27092	1.57224	20.648	2.51086e-05	0.000972856	2900052N01Rik
chr16	12040904	12041404	-1.5569	1.20717	20.6333	2.52542e-05	0.000977592	Shisa9
chr10	111632473	111632973	-1.01218	2.07889	20.6309	2.52787e-05	0.000978353	4933440J02Rik
chr3	22443306	22443806	-1.36679	1.68322	20.6197	2.53906e-05	0.000982294	Rprl2
chr13	117383722	117384222	-1.3654	1.47134	20.5908	2.56817e-05	0.00099166	Emb
chr13	75649157	75649657	-2.06106	0.235113	20.5768	2.58241e-05	0.000995552	Mir682
chr3	64169813	64170313	-1.61011	1.04589	20.5604	2.59915e-05	0.000999515	Vmn2r2
chr9	46671851	46672351	-1.65549	0.971928	20.5501	2.60969e-05	0.00100313	2900052N01Rik
chr12	48708303	48708803	-1.12969	2.09331	20.5433	2.61677e-05	0.00100555	Foxg1
chr17	92903176	92903676	-1.36264	1.47059	20.5153	2.64586e-05	0.00101599	Adcyap1
chr18	66771429	66771929	-1.84999	0.536462	20.5136	2.64766e-05	0.00101653	Mc4r
chr15	10266407	10266907	-1.047	2.1445	20.5063	2.65531e-05	0.00101872	Prlr
chr16	5656145	5656645	-1.1015	1.97219	20.5059	2.65567e-05	0.00101872	Rbfox1
chr1	45760917	45761417	-1.98001	0.660931	20.5054	2.6562e-05	0.00101877	Wdr75
chr14	121628827	121629327	-1.54812	1.06662	20.4814	2.68153e-05	0.00102742	Dock9
chr8	9685597	9686097	-1.12001	1.95777	20.4811	2.68188e-05	0.00102742	Fam155a
chr13	68747429	68747929	-1.22718	1.63051	20.4748	2.68858e-05	0.00102939	1700001L19Rik
chr2	62497864	62498364	-1.30909	1.5428	20.4697	2.69392e-05	0.00103083	Gcg
chr9	32133075	32133575	-1.16671	1.89095	20.4646	2.6994e-05	0.00103233	Arhgap32
chr2	122531631	122532131	-1.48341	1.50837	20.4433	2.72224e-05	0.00103956	Slc28a2b
chr11	13603880	13604380	-1.7919	0.925517	20.439	2.72683e-05	0.00104066	4930554G24Rik
chr13	111170656	111171156	-1.62317	1.00797	20.4387	2.7272e-05	0.00104066	3110015C05Rik
chr13	108526479	108526979	-1.60615	1.12323	20.4386	2.72733e-05	0.00104066	Pde4d
chr11	89682232	89682732	-1.39678	1.15238	20.4338	2.73245e-05	0.00104194	Ankfn1
chr6	59320888	59321388	-1.37607	1.6511	20.4202	2.74724e-05	0.00104606	Gprin3
chr7	132503335	132503835	-1.12177	1.88119	20.4148	2.75306e-05	0.00104767	Oat
chr18	54511400	54511900	-1.1371	2.00688	20.3891	2.78124e-05	0.00105717	Redrum
chr7	75680492	75680992	-3.72375	-0.351189	20.3858	2.78483e-05	0.00105801	Klhl25
chr16	12672606	12673106	-1.04183	2.14071	20.3834	2.78755e-05	0.00105881	1700003L19Rik
chr6	9842399	9842899	-1.22396	1.73033	20.3639	2.80911e-05	0.00106607	Nxph1
chr9	84404866	84405366	-1.38592	1.36971	20.358	2.81573e-05	0.00106811	4930554C24Rik
chr1	81455294	81455794	-1.23581	1.74782	20.3453	2.82985e-05	0.00107193	Nyap2
chr18	7410738	7411238	-1.59605	1.00416	20.3305	2.84654e-05	0.0010767	Armc4
chr3	140724576	140725076	-1.6313	0.964489	20.3077	2.87237e-05	0.00108385	Pdha2
chr16	28232033	28232533	-1.13662	1.9458	20.307	2.87315e-05	0.00108396	Fgf12
chr14	105377573	105378073	-1.08822	2.1128	20.2997	2.88141e-05	0.0010859	5430440P10Rik
chr2	174204067	174204567	-1.45363	1.22598	20.2996	2.8816e-05	0.0010859	Gm10714
chr17	17665999	17666499	-2.11508	0.366433	20.2914	2.89095e-05	0.00108787	Vmn2r90
chr4	75576962	75577462	-2.07836	0.304067	20.2881	2.8947e-05	0.00108912	Dmac1
chr6	28685248	28685748	-1.0327	2.16423	20.286	2.89712e-05	0.00108949	Lrrc4
chrX	106871492	106871992	-1.32074	1.59122	20.2858	2.89733e-05	0.00108949	Rtl3
chr5	69129980	69130480	-1.59088	0.930055	20.2848	2.89854e-05	0.00108965	Kctd8
chr15	17771280	17771780	-1.95979	0.543891	20.2653	2.92094e-05	0.00109649	4921515E04Rik
chr10	23309950	23310450	-1.38129	1.48826	20.2631	2.92356e-05	0.00109732	Eya4
chr11	39558272	39558772	-1.39842	1.24186	20.2587	2.92866e-05	0.00109892	4930553C11Rik
chr1	104853144	104853644	-2.36263	0.110119	20.2457	2.94374e-05	0.0011041	Cdh20
chr10	72350090	72350590	-2.03161	0.54527	20.2232	2.97017e-05	0.00111275	Zwint
chr13	20635641	20636141	-1.07881	2.17832	20.1935	3.00537e-05	0.00112309	Aoah
chr14	40230272	40230772	-1.63015	1.14226	20.1787	3.02306e-05	0.00112756	1700109I08Rik
chr6	53753525	53754025	-1.06894	2.01268	20.1762	3.02605e-05	0.0011279	Tril
chr18	71031442	71031942	-1.18842	1.7802	20.1562	3.05016e-05	0.00113543	Mbd2
chr2	81032095	81032595	-2.90785	-0.0597117	20.1307	3.08119e-05	0.0011452	Nup35
chr1	62047151	62047651	-2.88858	-0.0904346	20.1255	3.08766e-05	0.0011468	Pard3bos2
chr6	98322892	98323392	-1.92457	0.249778	20.1182	3.09654e-05	0.00114945	Gm765
chr10	9039730	9040230	-1.74561	1.00051	20.1166	3.09854e-05	0.00115003	Sash1
chr16	61494315	61494815	-1.95706	0.60093	20.1111	3.10531e-05	0.00115173	Epha6
chr7	88820084	88820584	-1.21067	1.92829	20.1065	3.11102e-05	0.00115352	Rab38
chr3	147180623	147181123	-1.2483	1.54896	20.1013	3.11738e-05	0.00115507	Ttll7
chr13	77760608	77761108	-1.42689	1.18922	20.0989	3.12045e-05	0.00115571	Fam172a
chr2	47847928	47848428	-1.33431	1.4653	20.0967	3.12317e-05	0.00115656	Acvr2a
chr7	119294168	119294668	-1.85982	0.528323	20.0932	3.12755e-05	0.00115785	Gpr139
chr9	42375847	42376347	-1.59247	0.826089	20.0736	3.15192e-05	0.00116589	Tecta
chr16	64548546	64549046	-1.5734	1.06738	20.063	3.16531e-05	0.00116969	Csnka2ip
chr10	46560290	46560790	-2.25346	0.392669	20.0524	3.17867e-05	0.00117348	Snord14d
chr4	17488680	17489180	-2.83226	-0.0927994	20.0513	3.17999e-05	0.00117372	Mmp16
chr10	41606675	41607175	-1.6827	0.82276	20.0427	3.1909e-05	0.00117535	5730435O14Rik
chr12	110255399	110255899	-1.43523	1.22969	20.0327	3.20361e-05	0.00117871	Dio3os
chr8	50443312	50443812	-1.62521	0.788352	20.0327	3.20362e-05	0.00117871	Gm2516
chr9	94103886	94104386	-1.01684	2.24979	20.0293	3.20791e-05	0.00117997	Dipk2a
chr12	47108114	47108614	-1.3311	1.42409	20.0026	3.24226e-05	0.0011911	Nova1
chr11	114640961	114641461	-2.86266	0.0112027	20.0021	3.2429e-05	0.00119117	Rpl38
chr4	29542227	29542727	-2.49793	0.238943	19.9832	3.26736e-05	0.00119852	Gm11917
chr5	62586007	62586507	-1.37108	1.55164	19.9724	3.28135e-05	0.00120177	Arap2
chr16	69181330	69181830	-1.35079	1.42777	19.9628	3.29397e-05	0.00120553	4930428D20Rik
chr8	56205947	56206447	-2.92491	0.00634387	19.958	3.30031e-05	0.00120703	Hpgd
chr7	90823651	90824151	-1.63229	0.817813	19.9483	3.31298e-05	0.00121099	Dlg2
chr12	90027310	90027810	-1.58215	1.38671	19.9472	3.3145e-05	0.00121138	Nrxn3
chr7	91001166	91001666	-1.88205	0.518694	19.9375	3.32737e-05	0.00121473	Dlg2
chr2	22351766	22352266	-1.44382	1.56119	19.9296	3.33781e-05	0.00121787	Myo3a
chr7	84080384	84080884	-2.389	0.210678	19.9203	3.35015e-05	0.00122182	Cemip
chr1	194270653	194271153	-1.93754	0.622062	19.9095	3.36459e-05	0.00122577	4930503O07Rik
chr19	35698702	35699202	-1.42308	1.37009	19.9061	3.36915e-05	0.00122726	A830019P07Rik
chr5	75238865	75239365	-1.10281	2.21037	19.9032	3.37309e-05	0.00122807	Mir7025
chr12	27461260	27461760	-1.60851	0.87445	19.9017	3.37509e-05	0.0012284	Sox11
chr16	73137288	73137788	-1.14495	1.68874	19.8858	3.39661e-05	0.00123521	Robo1
chr6	111204504	111205004	-3.13045	-0.165819	19.8838	3.39929e-05	0.00123602	Grm7
chr4	134156690	134157190	-1.33431	1.41211	19.8794	3.40528e-05	0.00123785	Sh3bgrl3
chr2	78730007	78730507	-1.32323	1.44814	19.8573	3.43537e-05	0.00124629	Ube2e3
chr8	54196545	54197045	-1.20218	1.93949	19.8557	3.43759e-05	0.00124678	Vegfc
chr14	79039758	79040258	-2.87009	-0.155384	19.8554	3.4379e-05	0.00124678	Gm4632
chr3	25556682	25557182	-1.6971	0.79693	19.8449	3.45237e-05	0.00125099	Nlgn1
chr4	68565607	68566107	-1.50916	0.973629	19.8427	3.45538e-05	0.00125191	Gm12911
chr10	68035590	68036090	-2.03663	0.376033	19.8348	3.46631e-05	0.00125535	Rtkn2
chr3	150087980	150088480	-1.46815	1.13966	19.7981	3.51744e-05	0.00126967	Gm1653
chr14	113033411	113033911	-1.0073	2.03775	19.7897	3.52927e-05	0.00127272	Slitrk5
chr1	79406263	79406763	-1.77657	0.771311	19.7881	3.53149e-05	0.00127317	Scg2
chr11	37560795	37561295	-4.49406	-0.319614	19.7735	3.55211e-05	0.00127868	Gm12128
chr5	102355085	102355585	-1.29802	1.67053	19.7586	3.57331e-05	0.00128561	Arhgap24
chr4	64776322	64776822	-4.08644	-0.466078	19.7332	3.60972e-05	0.00129658	Pappa
chr9	86771617	86772117	-2.99061	-0.00080675	19.716	3.63461e-05	0.00130356	Prss35
chr10	24422254	24422754	-1.19166	1.72553	19.7111	3.64171e-05	0.00130539	Ccn2
chr3	155758390	155758890	-1.57531	1.09735	19.7053	3.65015e-05	0.00130806	9330178D15Rik
chr7	52190336	52190836	-2.66641	0.164809	19.697	3.66226e-05	0.00131115	1700015G11Rik
chr6	11961032	11961532	-1.66598	0.761514	19.6856	3.67902e-05	0.00131644	Phf14
chr13	116137940	116138440	-1.48551	1.21884	19.6762	3.69292e-05	0.00132016	Isl1
chr3	59218409	59218909	-3.1593	-0.299506	19.6746	3.69532e-05	0.00132065	P2ry13
chr13	18328768	18329268	-2.34021	0.435143	19.6665	3.70724e-05	0.00132437	Pou6f2
chr16	26800171	26800671	-1.73794	1.06463	19.6646	3.71006e-05	0.0013252	Gm20319
chr9	12754416	12754916	-1.18223	1.70393	19.6629	3.71259e-05	0.00132574	4930568E12Rik
chr10	112448201	112448701	-1.63474	0.705697	19.6622	3.71362e-05	0.00132575	Kcnc2
chr16	63625254	63625754	-1.2037	1.52513	19.6598	3.71721e-05	0.00132667	Epha3
chr13	99583800	99584300	-1.23397	1.56251	19.6538	3.72613e-05	0.00132931	Map1b
chr13	110320321	110320821	-1.14363	1.86361	19.6494	3.73261e-05	0.00133145	Gapt
chr19	58495359	58495859	-1.39978	1.18332	19.6283	3.76431e-05	0.00133966	Ccdc172
chr1	55814869	55815369	-1.37091	1.39688	19.6252	3.76894e-05	0.00134078	9130227L01Rik
chr3	115639655	115640155	-1.19206	1.61378	19.6252	3.76896e-05	0.00134078	S1pr1
chr4	20323704	20324204	-1.2604	1.66164	19.6041	3.80087e-05	0.00134921	Ggh
chr6	10730223	10730723	-2.12084	0.359759	19.5902	3.82205e-05	0.00135563	AA545190
chr9	17433277	17433777	-1.51022	1.04534	19.5696	3.85373e-05	0.00136339	Chordc1
chr12	13161616	13162116	-1.51558	1.05999	19.5637	3.86284e-05	0.00136578	Ddx1
chr3	44481280	44481780	-1.33411	1.4798	19.5625	3.86472e-05	0.00136597	2610316D01Rik
chr3	98869525	98870025	-1.43808	1.39985	19.5503	3.88367e-05	0.00137064	Hsd3b1
chr18	50356722	50357222	-1.98431	0.599634	19.5313	3.9133e-05	0.00137962	Fam170a
chr5	128071433	128071933	-1.08947	1.97689	19.5274	3.91943e-05	0.00138155	Tmem132d
chr1	186908826	186909326	-1.85409	0.677649	19.5252	3.92285e-05	0.00138233	D1Pas1
chr17	75342149	75342649	-1.29222	1.36921	19.5016	3.96013e-05	0.00139296	Rasgrp3
chr19	12653003	12653503	-1.05005	2.24787	19.5006	3.96177e-05	0.00139316	Glyat
chr9	11774750	11775250	-1.07531	2.03151	19.4972	3.96709e-05	0.00139484	Cntn5
chrX	140145152	140145652	-1.01886	2.03633	19.4966	3.96806e-05	0.001395	Pih1h3b
chr6	43173007	43173507	-1.24515	1.68475	19.4922	3.97503e-05	0.00139682	Olfr13
chr17	92920847	92921347	-3.07719	-0.233682	19.4887	3.98073e-05	0.00139833	Adcyap1
chr3	124839286	124839786	-2.56808	0.324646	19.4873	3.98293e-05	0.00139892	1700003H04Rik
chr6	13427408	13427908	-1.53566	0.983077	19.4804	3.99389e-05	0.00140194	1700016P04Rik
chr13	76510349	76510849	-1.76201	0.558709	19.4775	3.99854e-05	0.00140309	Mctp1
chr3	38578630	38579130	-1.30634	1.45757	19.4716	4.00812e-05	0.00140552	Ankrd50
chr3	73952398	73952898	-1.74691	0.687644	19.4675	4.01467e-05	0.00140744	Gm20356
chr1	61853126	61853626	-2.04411	0.413137	19.4582	4.02971e-05	0.00141196	Pard3b
chr10	21711408	21711908	-1.21121	1.792	19.455	4.03483e-05	0.00141318	Gm5420
chr13	85615284	85615784	-1.31539	1.29331	19.4272	4.08006e-05	0.00142712	Rasa1
chr11	29448642	29449142	-1.10731	1.78057	19.4243	4.08486e-05	0.00142785	Prorsd1
chr10	32544419	32544919	-1.36007	1.41812	19.4208	4.09055e-05	0.00142929	Nkain2
chr18	79016943	79017443	-1.21277	1.70764	19.4148	4.10043e-05	0.00143197	Setbp1
chr7	29803728	29804228	-1.01797	2.32225	19.4143	4.10113e-05	0.00143197	Zfp790
chr17	43963018	43963518	-1.38446	1.21565	19.4138	4.10207e-05	0.00143197	Rcan2
chr7	68925731	68926231	-1.7656	0.559525	19.4087	4.11042e-05	0.0014345	Arrdc4
chr2	50562789	50563289	-1.99673	0.343009	19.4014	4.12243e-05	0.00143812	Gm48908
chr3	126819446	126819946	-1.13189	1.83896	19.3993	4.12593e-05	0.00143896	Ank2
chr2	12537782	12538282	-1.77974	0.716517	19.3982	4.12781e-05	0.00143933	Mindy3
chr1	7633604	7634104	-2.18602	0.284655	19.3977	4.12864e-05	0.00143933	Pcmtd1
chr6	106692005	106692505	-1.67848	0.689368	19.3667	4.18031e-05	0.00145311	Il5ra
chr17	4800836	4801336	-1.84374	0.525077	19.3623	4.18765e-05	0.00145508	4930517M08Rik
chr1	70515664	70516164	-1.43622	1.25137	19.3541	4.20153e-05	0.00145856	Vwc2l
chr15	14527520	14528020	-2.08067	0.527431	19.3465	4.21426e-05	0.00146259	Cdh6
chr7	55492768	55493268	-1.61793	1.16726	19.345	4.2168e-05	0.00146328	Siglech
chr16	60857560	60858060	-1.32357	1.50434	19.3348	4.23421e-05	0.00146758	Epha6
chr6	21657280	21657780	-1.86771	0.690554	19.333	4.23731e-05	0.00146846	Tspan12
chr10	10985136	10985636	-2.14886	0.269501	19.3308	4.24103e-05	0.00146956	Grm1
chr14	8700052	8700793	-1.89651	0.554615	19.3303	4.2419e-05	0.00146966	4930455B14Rik
chr3	124178679	124179179	-1.0028	2.14489	19.3283	4.24518e-05	0.00147061	Tram1l1
chr5	74371018	74371518	-2.39627	0.0601568	19.3162	4.26593e-05	0.00147624	Scfd2
chr3	80575552	80576052	-1.6647	0.89729	19.3076	4.28063e-05	0.00148035	Gria2
chr10	16467882	16468382	-1.79124	0.885213	19.3017	4.2908e-05	0.00148348	Gm20125
chr2	27971887	27972387	-1.5798	1.00735	19.2777	4.33248e-05	0.00149612	Col5a1
chr12	38549830	38550330	-2.37222	0.314387	19.2664	4.35217e-05	0.00150075	4930428E07Rik
chr17	41552866	41553366	-1.29804	1.59463	19.2602	4.36297e-05	0.00150351	Mmut
chr4	20949343	20949843	-1.1085	2.00472	19.2584	4.36622e-05	0.00150422	Nkain3
chr6	35766739	35767239	-2.54678	0.12118	19.2438	4.39188e-05	0.00151216	Mtpn
chr12	12035816	12036316	-1.09765	1.81766	19.2434	4.39265e-05	0.00151216	Tubb2a-ps2
chr3	25990495	25990995	-1.54874	1.24592	19.2418	4.39545e-05	0.0015125	Nlgn1
chr11	13189332	13189832	-1.60008	0.926381	19.2298	4.41675e-05	0.00151824	Cobl
chr10	99483210	99483710	-1.49194	1.21566	19.2134	4.44593e-05	0.00152509	Gm20110
chr16	78824400	78824900	-1.9058	0.573098	19.2046	4.46166e-05	0.00152908	Chodl
chr4	48324172	48324672	-2.44547	0.189516	19.1997	4.47058e-05	0.00153185	Invs
chr3	59969016	59969516	-2.94749	0.0628999	19.1809	4.5045e-05	0.00153996	Gm9696
chr6	105652994	105653494	-1.31119	1.36716	19.1728	4.51915e-05	0.00154396	Gm15631
chr9	83329160	83329660	-1.0738	2.10077	19.1671	4.52953e-05	0.0015471	Gm2087
chr1	108131019	108131519	-2.90717	-0.134113	19.1605	4.5416e-05	0.00155054	D830032E09Rik
chr3	29410266	29410766	-1.31343	1.44974	19.1482	4.56407e-05	0.00155708	Mir551b
chr8	119379706	119380206	-1.09513	1.9995	19.1261	4.60486e-05	0.00156856	Mlycd
chr17	82553820	82554320	-2.20697	0.341992	19.1034	4.64721e-05	0.00158073	Gm19689
chr4	150118984	150119484	-1.66841	0.620201	19.091	4.67059e-05	0.00158684	Slc2a5
chr11	22157827	22158327	-1.20776	1.92046	19.086	4.68003e-05	0.00158984	Ehbp1
chr1	168728783	168729283	-1.48297	1.49338	19.0789	4.6933e-05	0.00159338	Mir6348
chr16	68014043	68014543	-1.88066	0.583202	19.0756	4.69963e-05	0.00159485	Cadm2
chr10	98839464	98839964	-1.7846	0.740315	19.0753	4.70025e-05	0.00159485	Atp2b1
chr13	92989636	92990136	-1.39569	1.07269	19.0707	4.70896e-05	0.0015976	Gm4814
chr12	119917927	119918427	-1.5201	0.961365	19.0679	4.71422e-05	0.00159863	Tmem196
chr3	14246543	14247472	-1.55068	1.06051	19.0583	4.73255e-05	0.00160333	Gm6300
chr14	120682236	120682736	-1.00395	2.19638	19.057	4.73498e-05	0.00160391	Rap2a
chrX	147238066	147238566	-3.06847	-0.0506491	19.0373	4.7728e-05	0.00161447	Mir448
chrX	49823671	49824171	-1.69812	0.828097	19.0043	4.83668e-05	0.00163209	Igsf1
chr1	169858187	169858687	-1.34901	1.43406	18.9959	4.85311e-05	0.00163617	Ccdc190
chr6	102966981	102967481	-1.96593	0.609401	18.9736	4.89705e-05	0.0016495	Mir6373
chr3	61379761	61380261	-2.65666	-0.00840745	18.9684	4.90732e-05	0.00165212	Rap2b
chr3	150612224	150612724	-1.08695	1.8248	18.9533	4.93725e-05	0.00166091	Mir3963
chrX	97706091	97706591	-1.09945	1.9301	18.9509	4.94203e-05	0.0016621	Eda2r
chr19	32653799	32654299	-1.51229	1.04547	18.9412	4.96152e-05	0.00166801	Papss2
chrX	50373031	50373531	-3.24974	-0.631527	18.94	4.96383e-05	0.00166858	Olfr1324
chr3	7977184	7977684	-1.39556	1.18169	18.9373	4.96923e-05	0.00166975	1700010I02Rik
chr11	90724423	90724923	-1.12859	2.02946	18.9342	4.97557e-05	0.00167167	Tom1l1
chr2	101858194	101858694	-1.79913	0.708627	18.921	5.00204e-05	0.00167884	Prr5l
chr7	101799605	101800105	-1.10331	1.81957	18.9079	5.02869e-05	0.00168478	Phox2a
chr6	28546781	28547281	-1.93875	0.931702	18.9042	5.0362e-05	0.00168708	Snd1
chr14	100879821	100880321	-1.18341	1.5959	18.8993	5.04611e-05	0.00168954	Prr30
chr9	12250240	12250740	-1.06304	2.19541	18.8848	5.07587e-05	0.00169842	4930568E12Rik
chr3	125052255	125052755	-2.58939	0.013421	18.8784	5.0889e-05	0.00170165	Ndst4
chr1	51075281	51075781	-1.05969	1.97728	18.8762	5.09358e-05	0.00170262	Tmeff2
chr14	96153522	96154022	-1.73138	0.798284	18.8712	5.10385e-05	0.00170497	Spertl
chrX	11138827	11139327	-1.57528	1.21284	18.8682	5.11007e-05	0.00170661	H2al1a
chr10	28111086	28111586	-1.55784	0.850952	18.8531	5.14125e-05	0.0017155	Ptprk
chr11	92219268	92219768	-1.22796	1.80454	18.8376	5.17366e-05	0.00172489	Kif2b
chr9	17168086	17168586	-2.28351	-0.00157332	18.8352	5.17864e-05	0.00172589	Fat3
chr1	50869273	50869773	-2.20396	0.104549	18.8338	5.18149e-05	0.00172608	Tmeff2
chr1	175077035	175077535	-1.46334	1.41531	18.8308	5.18782e-05	0.00172732	Grem2
chr5	61969230	61969730	-1.47271	1.29229	18.8256	5.19886e-05	0.00173033	G6pd2
chr18	15830561	15831505	-1.76676	0.7469	18.8223	5.20569e-05	0.00173195	Chst9
chr15	30209309	30209809	-1.27746	1.70736	18.8214	5.20772e-05	0.00173241	Ctnnd2
chr5	6950108	6950608	-1.89174	0.752797	18.8125	5.22638e-05	0.00173751	Tex47
chr8	103412669	103413169	-1.83773	0.813102	18.8095	5.23285e-05	0.00173835	1600027J07Rik
chr3	123865195	123865695	-1.30421	1.48634	18.805	5.24241e-05	0.00174008	Ndst3
chr17	46172784	46173284	-2.06063	0.355596	18.8048	5.24269e-05	0.00174008	Gtpbp2
chr3	61300580	61301080	-1.16073	1.81469	18.7821	5.29118e-05	0.00175366	Rap2b
chr2	79934434	79934934	-1.41619	1.22057	18.7767	5.30262e-05	0.00175617	Pde1a
chr5	14884686	14885186	-2.30712	0.0981762	18.7619	5.33452e-05	0.00176366	Gm9758
chr2	77927049	77927549	-1.71507	1.0489	18.7579	5.3432e-05	0.00176608	Cwc22
chr16	39711677	39712177	-1.32696	1.23473	18.7556	5.34814e-05	0.00176727	Lsamp
chrX	103624449	103624949	-1.18545	1.54233	18.7532	5.3535e-05	0.00176815	Ftx
chr15	30707314	30707814	-1.98527	0.405995	18.7505	5.35925e-05	0.00176916	4930430F21Rik
chr16	29441682	29442182	-1.04011	1.96682	18.732	5.39955e-05	0.0017809	Atp13a5
chr10	4938806	4939306	-1.62028	0.904488	18.7208	5.42414e-05	0.00178812	Syne1
chr14	40442056	40442556	-1.05724	1.9242	18.7115	5.44453e-05	0.00179371	Sh2d4b
chr8	28696967	28697467	-1.40964	1.23705	18.71	5.44783e-05	0.00179435	Unc5d
chr14	67909272	67909772	-1.01177	2.26792	18.6976	5.47528e-05	0.00180227	Dock5
chr16	64062582	64063082	-1.44742	1.55666	18.6956	5.47986e-05	0.00180355	Epha3
chr14	87784794	87785294	-2.69349	-0.0290826	18.682	5.51016e-05	0.0018106	Tdrd3
chr5	89673525	89674025	-1.55828	0.965534	18.6783	5.51838e-05	0.00181169	Gm7056
chr19	49046474	49046974	-1.04018	2.26053	18.6697	5.53759e-05	0.00181709	Sorcs3
chr4	43148012	43148512	-1.1645	1.59391	18.6656	5.54681e-05	0.00181922	Unc13b
chr7	83207877	83208377	-2.60234	0.0246023	18.6619	5.55521e-05	0.00182151	A530021J07Rik
chr18	52306963	52307463	-1.21804	1.60346	18.6594	5.56068e-05	0.00182285	Ftmt
chr1	153567766	153568266	-1.30475	1.36432	18.6373	5.61093e-05	0.00183589	Npl
chr16	89346006	89346506	-1.47048	1.22074	18.6345	5.61726e-05	0.00183772	Krtap21-1
chr10	112264189	112264689	-1.27494	1.54213	18.6313	5.62446e-05	0.00183962	Kcnc2
chr4	45427124	45427624	-1.8612	0.644207	18.631	5.62515e-05	0.00183962	Slc25a51
chr14	77645182	77645682	-1.12745	1.98325	18.6277	5.6327e-05	0.00184141	Gm6994
chr14	115978844	115979344	-1.87903	0.438736	18.6198	5.65082e-05	0.00184618	4930505G20Rik
chr8	128285774	128286274	-1.54012	1.01296	18.6088	5.67615e-05	0.00185322	Mir21c
chr7	137914087	137914587	-2.59754	0.0669529	18.6086	5.67659e-05	0.00185322	Gm12669
chr17	41026153	41026653	-1.4507	1.11428	18.5954	5.70716e-05	0.00186182	Mmut
chr5	12787341	12787841	-1.3788	1.33533	18.5931	5.71249e-05	0.00186309	Sema3d
chr10	34707739	34708239	-1.95025	0.392584	18.5822	5.73769e-05	0.00186923	Frk
chr18	73223224	73223724	-1.38255	1.21739	18.5771	5.74968e-05	0.0018722	Mex3c
chr1	172712417	172712917	-1.05874	2.11548	18.5582	5.79399e-05	0.00188197	Crp
chr4	90709685	90710185	-1.65617	0.928345	18.5377	5.84224e-05	0.00189437	Gm12633
chr8	101359719	101360219	-1.82296	0.65908	18.5197	5.88529e-05	0.00190621	Cdh11
chr1	98324988	98325488	-1.42111	1.35876	18.5118	5.90406e-05	0.00191018	Slco6d1
chr2	142120914	142121414	-1.29486	1.45986	18.5113	5.90545e-05	0.00191019	Kif16b
chr12	60462367	60462867	-1.80883	0.440592	18.5072	5.91522e-05	0.00191255	Gm20063
chr12	90819708	90820208	-3.07564	-0.0354818	18.4819	5.97627e-05	0.00192809	Dio2
chr6	25119721	25120221	-1.36713	1.0567	18.4771	5.98813e-05	0.0019312	Tmem229a
chr10	16036146	16036646	-1.88255	0.545521	18.4672	6.0122e-05	0.00193706	C330004P14Rik
chr10	72403155	72403655	-1.05855	1.96777	18.4603	6.02907e-05	0.00194155	Zwint
chr16	25622589	25623089	-1.23322	1.56937	18.4563	6.03882e-05	0.00194374	Trp63
chr7	74332111	74332611	-1.28329	1.39634	18.4469	6.062e-05	0.00195024	Slco3a1
chr9	14651173	14651673	-2.10116	0.201983	18.4466	6.06282e-05	0.00195027	Gm7607
chr6	93941272	93941772	-1.20529	1.49105	18.4386	6.08239e-05	0.00195555	Magi1
chr6	110785551	110786051	-1.14612	1.76255	18.4364	6.08806e-05	0.00195695	Grm7
chr10	10555095	10555595	-1.6033	1.0667	18.4358	6.08941e-05	0.00195714	Rab32
chr8	28276463	28276963	-1.20708	1.74621	18.4284	6.10788e-05	0.00196165	Gm8096
chr1	136997560	136998060	-3.88269	-0.527022	18.4258	6.11429e-05	0.00196342	Nr5a2
chr14	82983101	82983601	-2.19181	0.138251	18.4238	6.11934e-05	0.00196436	Gm32455
chr16	71018750	71019250	-2.71078	-0.0106612	18.3992	6.18091e-05	0.00197978	4931420L22Rik
chr10	97455805	97456305	-3.5684	-0.454583	18.3922	6.19852e-05	0.0019847	Dcn
chr6	35845401	35845901	-2.74614	-0.0959604	18.389	6.20641e-05	0.00198674	Mtpn
chr19	18419246	18419746	-1.35502	1.04876	18.3619	6.27526e-05	0.00200618	Ostf1
chr17	82662523	82663023	-1.31378	1.43868	18.3541	6.29543e-05	0.00201132	Gm19689
chr3	147743121	147743621	-1.63748	0.993227	18.352	6.30074e-05	0.00201228	Ttll7
chr13	16326299	16326799	-2.7026	-0.0780193	18.3485	6.30972e-05	0.00201466	B230303A05Rik
chrX	159809517	159810017	-1.04754	1.96107	18.3477	6.31167e-05	0.00201479	Sh3kbp1
chr14	10253191	10253691	-1.36	1.3702	18.3186	6.38703e-05	0.00203293	Fhit
chr1	24315126	24315626	-2.14117	0.0952751	18.3169	6.39136e-05	0.00203382	Col9a1
chr14	93341296	93341796	-1.14655	1.93644	18.3143	6.39832e-05	0.00203504	Pcdh9
chr19	25851202	25851702	-1.52855	0.87107	18.311	6.40674e-05	0.00203723	Dmrt2
chr14	116010304	116010804	-2.14514	0.183178	18.3096	6.41043e-05	0.00203791	4930505G20Rik
chr16	73927512	73928012	-1.35285	1.53518	18.3081	6.41444e-05	0.00203869	Mir691
chr18	44744366	44744866	-1.01483	2.17534	18.301	6.43292e-05	0.00204358	Mcc
chr2	117032616	117033116	-1.53357	0.999359	18.2931	6.45383e-05	0.00204948	Spred1
chr13	37740606	37741106	-1.46152	0.963995	18.2835	6.47895e-05	0.00205473	Rreb1
chr6	145592544	145593044	-1.2426	1.48774	18.2763	6.49821e-05	0.00206009	Tuba3b
chrX	112832534	112833034	-3.58543	-0.368916	18.2585	6.54549e-05	0.0020725	Pof1b
chr16	50977316	50977816	-1.81479	0.599725	18.2583	6.54602e-05	0.0020725	1700116B05Rik
chrX	79185439	79185939	-1.36925	1.36307	18.2572	6.54898e-05	0.00207294	Cfap47
chr18	48011009	48011509	-2.25307	0.125351	18.2428	6.5876e-05	0.00208281	Eno1b
chr6	126779256	126779756	-2.00773	0.328739	18.2362	6.60531e-05	0.00208725	Kcna6
chr9	11035453	11035953	-1.30051	1.39104	18.2313	6.61841e-05	0.00209011	Cntn5
chr8	76197015	76197515	-1.7248	0.771173	18.2282	6.62679e-05	0.00209203	Gm10649
chr4	26649820	26650320	-1.23294	1.67504	18.2257	6.63371e-05	0.00209351	4930548K13Rik
chr1	117124523	117125023	-1.22887	1.65497	18.2209	6.64668e-05	0.00209629	B020011L13Rik
chr17	10811665	10812165	-1.24525	1.44847	18.22	6.649e-05	0.00209652	Pacrg
chr2	16912124	16912624	-1.56067	0.771496	18.2141	6.66524e-05	0.00210013	4930515L03Rik
chr16	8362842	8363342	-1.2926	1.49809	18.2122	6.67029e-05	0.00210147	Tmem114
chr5	30046627	30047127	-2.70864	0.360442	18.2007	6.70174e-05	0.00210886	Tyms
chrX	82797562	82798062	-1.60485	0.568113	18.1946	6.71841e-05	0.00211283	Dmd
chr9	79441317	79441817	-1.45892	1.17223	18.1878	6.73707e-05	0.00211744	Gm10635
chr14	100850330	100850830	-1.60526	0.900584	18.1789	6.76148e-05	0.00212283	Prr30
chr15	50102402	50102902	-1.22569	1.43748	18.1628	6.80619e-05	0.00213534	Trps1
chr1	15059633	15060133	-1.11619	1.8433	18.1615	6.80991e-05	0.00213607	Trpa1
chr15	70267102	70267602	-2.00501	0.428162	18.1565	6.82378e-05	0.00213932	Gm19782
chr18	87892622	87893122	-1.28176	1.39888	18.1519	6.83654e-05	0.00214179	Socs6
chr15	93648139	93648639	-1.27678	1.45154	18.1434	6.86044e-05	0.00214621	Prickle1
chr4	22137166	22137666	-1.61025	0.811604	18.1355	6.88249e-05	0.00215158	Faxc
chr12	12160334	12160834	-1.93993	0.342093	18.1174	6.93352e-05	0.00216316	Fam49a
chr2	95580882	95581382	-1.61355	0.891725	18.105	6.96895e-05	0.00217318	Lrrc4c
chr3	75772281	75772781	-2.72282	-0.258712	18.1011	6.97988e-05	0.00217594	Platr10
chr1	160151621	160152121	-1.10367	1.83188	18.0974	6.99046e-05	0.00217885	Tnn
chr16	53612520	53613020	-2.24637	0.569943	18.0735	7.05907e-05	0.00219756	4930404A05Rik
chr7	51445770	51446270	-1.3468	1.4994	18.0657	7.0818e-05	0.00220315	Ano5
chr3	68139272	68139772	-1.43743	1.23197	18.0608	7.09587e-05	0.00220674	Schip1
chr2	73730559	73731059	-1.54603	0.57362	18.0551	7.11252e-05	0.00221087	Chn1
chr12	116667146	116667646	-1.65921	0.609204	18.0442	7.14429e-05	0.0022197	Ptprn2
chr4	51086186	51086686	-1.12703	1.78838	18.0402	7.15599e-05	0.00222253	Cylc2
chr14	39895813	39896313	-1.14983	1.64712	18.0396	7.15762e-05	0.00222253	1700109I08Rik
chr8	89774631	89775131	-2.1373	0.318089	18.0384	7.16124e-05	0.00222339	Tox3
chr1	145922458	145922958	-1.28924	1.38244	18.0349	7.17152e-05	0.00222606	Brinp3
chr4	96827032	96827532	-1.59147	0.861177	18.0205	7.21381e-05	0.00223734	Gm12695
chr5	73932791	73933291	-1.43298	1.20477	17.9963	7.28572e-05	0.00225565	Usp46
chr19	17895470	17895970	-1.30426	1.33027	17.9912	7.30095e-05	0.00225983	Pcsk5
chr12	11975844	11976344	-1.22701	1.52367	17.9891	7.30711e-05	0.00226121	Tubb2a-ps2
chr17	16358450	16358950	-1.32153	1.15542	17.9743	7.35155e-05	0.00227149	Rgmb
chr12	67045509	67046009	-1.28141	1.4029	17.9573	7.4029e-05	0.00228397	Mdga2
chr11	47551880	47552380	-1.23333	1.35714	17.9486	7.42943e-05	0.00229071	Sgcd
chr6	141549940	141550440	-1.54826	0.857151	17.9452	7.43985e-05	0.00229338	Slco1c1
chr12	100041210	100041710	-1.5785	0.841445	17.9444	7.4421e-05	0.0022938	Psmc1
chr2	174197205	174197705	-1.36135	1.25296	17.9293	7.48854e-05	0.00230569	Gm10714
chr10	71766628	71767128	-1.31015	1.52163	17.9237	7.50557e-05	0.00231012	1700049L16Rik
chr3	117774617	117775117	-2.05864	0.34815	17.9229	7.50801e-05	0.0023106	Snx7
chr16	48483417	48483917	-1.07089	1.96124	17.9177	7.52402e-05	0.00231336	Morc1
chr16	80418158	80418658	-1.60147	0.906643	17.9169	7.5266e-05	0.00231358	1700066C05Rik
chr9	116298752	116299252	-1.16384	1.78652	17.9166	7.52735e-05	0.00231358	Gm4668
chr19	20219938	20220438	-3.84736	-0.289602	17.9166	7.52738e-05	0.00231358	Anxa1
chr3	141013028	141013528	-1.81199	0.549271	17.9148	7.53308e-05	0.00231479	Pdha2
chr16	71127295	71127795	-1.588	0.79246	17.9096	7.54902e-05	0.00231888	4931420L22Rik
chr6	20163370	20163870	-2.76064	0.110668	17.9086	7.55232e-05	0.00231951	Mir6370
chr4	18906109	18906609	-1.06805	2.184	17.9084	7.55283e-05	0.00231951	Cnbd1
chr13	34201719	34202219	-1.52588	1.05316	17.8992	7.58135e-05	0.00232698	Psmg4
chr15	61888500	61889000	-1.98149	0.441906	17.8964	7.59015e-05	0.00232907	Myc
chr8	74053681	74054181	-1.32621	1.39052	17.8945	7.59604e-05	0.0023306	Large1
chr14	59134551	59135051	-1.14622	1.53062	17.8918	7.60457e-05	0.00233226	1700129C05Rik
chr13	83290695	83291195	-1.01535	2.02973	17.8916	7.60499e-05	0.00233226	Mef2c
chr7	37105401	37105901	-1.51881	0.933028	17.8886	7.61443e-05	0.00233444	Tshz3
chr16	31319002	31319502	-1.35572	1.20273	17.879	7.64449e-05	0.00234246	Apod
chr1	168028174	168028674	-1.29104	1.2572	17.8752	7.6565e-05	0.00234532	Lmx1a
chr3	137306565	137307065	-1.00444	2.01205	17.8531	7.72596e-05	0.00236285	Gm567
chr2	140269511	140270011	-1.48567	0.828483	17.8525	7.72783e-05	0.00236285	Ndufaf5
chr19	22287796	22288296	-2.38252	0.10117	17.8448	7.75231e-05	0.00236777	Trpm3
chr14	85588123	85588623	-1.1334	1.69797	17.8199	7.83215e-05	0.00238911	4930529K09Rik
chr2	142633563	142634063	-1.55023	0.984453	17.819	7.83509e-05	0.00238973	Kif16b
chr8	113262080	113262580	-1.58024	1.00161	17.8149	7.84813e-05	0.00239287	Gm10280
chr18	41355256	41355756	-1.22611	1.50273	17.8139	7.85126e-05	0.00239355	Prelid2
chr6	4686839	4687339	-1.02064	2.17212	17.8088	7.86791e-05	0.00239752	Sgce
chr2	44382121	44382621	-1.45994	0.982612	17.8078	7.87113e-05	0.00239794	Arhgap15os
chr13	14278387	14278887	-1.26656	1.47201	17.8063	7.87584e-05	0.0023991	Arid4b
chr15	9803788	9804288	-1.31007	1.4623	17.806	7.87685e-05	0.00239913	Spef2
chr13	116480672	116481172	-1.96447	0.335399	17.8043	7.8825e-05	0.00240057	Isl1
chr11	48728775	48729275	-2.60796	0.0884969	17.8017	7.89076e-05	0.00240253	Rack1
chr12	45809921	45810421	-2.09355	0.403247	17.8006	7.89446e-05	0.00240338	Stxbp6
chr18	72090029	72090529	-1.60293	0.853573	17.7917	7.92313e-05	0.00241127	Dcc
chr6	102605638	102606138	-1.64601	0.669878	17.7873	7.93763e-05	0.00241442	Cntn3
chr18	51793528	51794028	-1.15156	1.56051	17.7859	7.94232e-05	0.00241506	Mir28a
chr8	45905992	45906492	-1.34991	1.34574	17.7844	7.9471e-05	0.00241594	Pdlim3
chr1	148750782	148751282	-1.5357	1.02995	17.7743	7.98009e-05	0.00242331	Pla2g4a
chr16	92252691	92253191	-1.09601	1.81099	17.7678	8.00151e-05	0.00242819	Kcne2
chr1	30328242	30328742	-1.26306	1.43215	17.7639	8.01417e-05	0.00243075	Gm31465
chr15	69129495	69129995	-2.32746	0.178594	17.7637	8.01485e-05	0.00243075	4930504C09Rik
chr18	28969432	28969932	-1.65906	0.659186	17.7615	8.02221e-05	0.00243263	Gm33948
chr7	108509290	108509790	-1.30606	1.38122	17.7392	8.09594e-05	0.00245082	Olfr502
chr12	92100009	92100509	-1.10293	1.7024	17.7374	8.10187e-05	0.00245178	Sel1l
chr16	60944750	60945250	-2.11519	0.133835	17.7363	8.10563e-05	0.00245178	Epha6
chr12	13733956	13734456	-1.0541	1.95826	17.7331	8.11645e-05	0.00245307	Gm35725
chr12	45830113	45830613	-1.82409	0.744313	17.7318	8.12068e-05	0.00245379	Stxbp6
chr10	46238367	46238867	-1.3174	1.23078	17.7304	8.12533e-05	0.00245491	Snord14d
chr13	82626137	82626637	-1.70047	0.506834	17.7288	8.13073e-05	0.00245598	Mir3961
chr8	76926982	76927482	-1.2342	1.57577	17.7268	8.13753e-05	0.00245765	Nr3c2
chr1	129269795	129270295	-1.35745	1.23596	17.7177	8.16795e-05	0.00246487	Thsd7b
chr9	10767398	10767898	-1.17975	1.41918	17.7144	8.17887e-05	0.0024674	Cntn5
chr9	25566942	25567442	-1.10473	1.81786	17.7091	8.19666e-05	0.00247164	Eepd1
chr4	70163247	70163747	-1.1265	1.7389	17.7018	8.22148e-05	0.0024777	Cdk5rap2
chr16	83133202	83133702	-1.01723	2.07791	17.7014	8.22284e-05	0.00247783	4930553E22Rik
chr14	27444649	27445149	-1.37465	1.20827	17.6964	8.23986e-05	0.00248092	Tasor
chr7	55442513	55443013	-1.87545	0.577633	17.6959	8.24139e-05	0.00248092	Siglech
chr1	105865151	105865651	-1.88414	0.369294	17.6847	8.27943e-05	0.00248918	Tnfrsf11a
chr2	127621960	127622460	-1.12117	1.70602	17.6841	8.28139e-05	0.00248939	Mal
chr13	11468912	11469412	-1.56861	0.939293	17.6827	8.28624e-05	0.0024898	Zp4-ps
chrX	49185933	49186433	-1.17407	1.69233	17.6805	8.29392e-05	0.00249182	Enox2
chr13	25839383	25839883	-1.12871	2.07317	17.6801	8.29499e-05	0.00249186	Gm11351
chr4	26132926	26133426	-1.15416	1.56343	17.6747	8.31355e-05	0.00249516	Manea
chr14	107225476	107225976	-2.96574	-0.246263	17.6519	8.39197e-05	0.00251439	1700128A07Rik
chr12	14641702	14642202	-1.32287	1.32181	17.6412	8.42902e-05	0.0025229	Gm16497
chr1	101153964	101154464	-1.44042	1.52226	17.6365	8.44513e-05	0.00252686	Gm20268
chrX	68247966	68248466	-2.22194	0.246889	17.6327	8.45866e-05	0.00253005	Mir509
chr16	63303676	63304176	-1.22257	1.61715	17.6301	8.46765e-05	0.00253187	Pros1
chr6	81095128	81095628	-1.56633	0.945824	17.6283	8.47382e-05	0.00253331	Mir7232
chr1	150570630	150571130	-1.59691	0.717431	17.6279	8.47536e-05	0.00253331	Prg4
chr10	110501416	110502219	-1.46809	1.03585	17.6197	8.50391e-05	0.0025404	9230102K24Rik
chr1	83536550	83537050	-1.22328	1.4579	17.6106	8.53591e-05	0.00254823	Sphkap
chr6	100398818	100399318	-1.16338	1.58245	17.6002	8.57243e-05	0.00255681	Rybp
chr13	97627090	97627590	-1.51924	1.09332	17.5946	8.59231e-05	0.00256186	Gm5086
chr8	114413141	114413641	-2.35223	-0.0412461	17.5925	8.59955e-05	0.00256257	Clec3a
chr19	52091967	52092467	-1.30361	1.55815	17.5775	8.65311e-05	0.00257532	Ins1
chr1	91038500	91039000	-2.02062	0.135258	17.5724	8.67133e-05	0.00258045	Lrrfip1
chr15	69933585	69934085	-1.00082	2.11161	17.5717	8.6737e-05	0.00258087	Gm19782
chr5	74034712	74035212	-1.57415	0.706488	17.5693	8.68232e-05	0.00258285	Usp46
chr1	50067666	50068166	-1.53563	1.14	17.5652	8.69702e-05	0.00258576	C230029F24Rik
chr2	165534707	165535207	-1.4008	1.20537	17.5573	8.72513e-05	0.00259148	Slc2a10
chr14	91534844	91535344	-1.05893	1.81977	17.5564	8.7286e-05	0.00259222	4930474H20Rik
chr10	63695508	63696008	-1.70945	0.542072	17.5502	8.75097e-05	0.00259827	Ctnna3
chr1	70705418	70705918	-1.27526	1.3758	17.5467	8.76334e-05	0.00260107	Vwc2l
chr13	15699553	15700053	-1.14952	1.67137	17.5364	8.80076e-05	0.00260971	4933412O06Rik
chr17	62247852	62248352	-1.27145	1.49216	17.5311	8.82011e-05	0.00261349	Efna5
chr12	75686613	75687113	-1.75437	0.716401	17.526	8.83849e-05	0.00261864	Wdr89
chr1	172895634	172896134	-1.53006	1.23775	17.5206	8.85843e-05	0.00262367	Apcs
chr3	34299587	34300087	-1.12723	1.64686	17.5095	8.89902e-05	0.00263302	Dnajc19
chr1	174862296	174862796	-1.7189	0.684167	17.5091	8.90022e-05	0.00263308	Grem2
chr2	103279946	103280446	-3.06795	-0.221436	17.5078	8.90511e-05	0.00263393	Ehf
chr15	67788591	67789091	-1.8466	0.668603	17.5024	8.92517e-05	0.00263868	Zfat
chr11	15976596	15977096	-1.52834	0.833247	17.501	8.93033e-05	0.00263961	Vstm2a
chr7	92127812	92128312	-1.23709	1.3044	17.4911	8.96668e-05	0.00264827	4930567K12Rik
chr4	34091599	34092099	-1.46765	0.871046	17.4786	9.01312e-05	0.002659	Spaca1
chr10	38984916	38985416	-1.42283	1.14781	17.4663	9.05873e-05	0.00266827	Lama4
chr3	23631393	23631893	-1.91183	0.380121	17.4645	9.0657e-05	0.00266913	Naaladl2
chr13	83880754	83881254	-1.80896	0.366801	17.4394	9.15988e-05	0.00269474	2810049E08Rik
chr15	4735130	4735630	-1.83399	0.365234	17.4355	9.17474e-05	0.00269791	C6
chr14	39959649	39960149	-2.5278	-0.0450234	17.4189	9.238e-05	0.00271204	1700109I08Rik
chr1	95241619	95242119	-1.73632	0.751768	17.4188	9.2384e-05	0.00271204	Fam174a
chr5	45869492	45869992	-1.12062	1.81188	17.4155	9.25073e-05	0.00271479	Lcorl
chr15	88656320	88656820	-1.60647	0.801972	17.4121	9.26386e-05	0.0027175	Zdhhc25
chr13	86180456	86180956	-1.79557	0.425192	17.412	9.26411e-05	0.0027175	Cox7c
chr5	47202379	47202879	-1.34858	1.19492	17.4035	9.29688e-05	0.00272438	Slit2
chr14	123956131	123956631	-2.98277	-0.210276	17.4018	9.30348e-05	0.00272601	1700024B18Rik
chr9	31755425	31755925	-1.07175	1.77636	17.4005	9.30835e-05	0.00272714	Barx2
chr7	129515890	129516390	-1.24749	1.38067	17.3872	9.35968e-05	0.00274004	Wdr11
chr6	141183649	141184149	-1.48187	0.919486	17.3662	9.44119e-05	0.00275929	Pde3a
chr16	54157539	54158039	-1.73902	0.43675	17.3601	9.46508e-05	0.00276597	Zpld1
chr9	86103901	86104401	-1.25631	1.48886	17.3589	9.46967e-05	0.002767	Tpbg
chr1	125452219	125452719	-1.40982	1.01234	17.3577	9.47447e-05	0.0027681	Actr3
chr2	67843749	67844249	-1.49612	0.987037	17.3537	9.49016e-05	0.00277145	Mir6335
chr9	74776102	74776602	-1.29052	1.34799	17.3458	9.52114e-05	0.00277788	Gm16551
chr7	104666864	104667364	-1.45971	1.01179	17.3451	9.5238e-05	0.00277788	Olfr659
chr18	17783677	17784177	-1.17054	1.76609	17.3383	9.55084e-05	0.00278453	4930545E07Rik
chr11	26978451	26978951	-1.06985	1.96039	17.3106	9.66059e-05	0.00281123	Gm12070
chr15	18232442	18232942	-1.23856	1.33466	17.3071	9.67478e-05	0.00281443	4921515E04Rik
chr3	36199861	36200361	-1.21751	1.60631	17.2992	9.70623e-05	0.00282139	Qrfpr
chrX	80728635	80729135	-2.89045	-0.350118	17.2971	9.71493e-05	0.00282263	Tmem47
chr2	45757249	45757749	-1.39865	1.11266	17.2908	9.73997e-05	0.00282839	1700019E08Rik
chr17	76912029	76912529	-1.53198	1.07426	17.2879	9.75197e-05	0.00283129	Gm4710
chr13	103295081	103295581	-1.22449	1.78354	17.2833	9.77027e-05	0.00283546	Mast4
chr6	140175337	140175837	-1.00463	2.0209	17.2679	9.83281e-05	0.00285063	Capza3
chr1	113703594	113704094	-1.56101	1.11415	17.2646	9.8463e-05	0.00285359	Gm32810
chr7	95509344	95509844	-2.04539	0.354116	17.2549	9.88607e-05	0.00286323	Tenm4
chr12	3607366	3607866	-2.76033	-0.387123	17.2484	9.91268e-05	0.00286998	Dtnb
chr1	30363571	30364071	-1.66036	0.836466	17.2363	9.96247e-05	0.0028806	Gm31465
chr1	23472735	23473235	-1.84068	0.685696	17.2252	0.000100082	0.00289097	Ogfrl1
chr8	55766996	55767496	-1.12778	1.75983	17.2218	0.000100225	0.002894	Adam29
chr2	101861169	101861669	-1.2518	1.5003	17.2112	0.000100666	0.00290337	Prr5l
chr6	137712628	137713128	-1.00418	2.09456	17.1934	0.000101407	0.00292122	Strap
chr7	68490374	68490874	-1.07801	1.62911	17.1867	0.000101691	0.00292611	4933436H12Rik
chr5	45872562	45873062	-1.36056	1.23227	17.1853	0.000101749	0.0029269	Lcorl
chr7	86564580	86565080	-1.62623	0.670711	17.1849	0.000101767	0.00292709	Olfr295
chr3	153491447	153491947	-1.20843	1.51273	17.1757	0.000102155	0.00293563	1700012D16Rik
chrX	166696213	166696713	-1.48966	0.898785	17.1586	0.000102884	0.00295051	Gm1720
chr3	49192367	49192867	-1.24508	1.73247	17.1566	0.000102967	0.00295226	Pcdh18
chr10	119714575	119715075	-1.2084	1.48663	17.148	0.000103333	0.00296211	Grip1os2
chr9	91609546	91610046	-1.42169	1.16928	17.1463	0.000103409	0.00296298	Zic4
chr2	159929254	159929754	-1.44981	0.847799	17.1458	0.000103428	0.0029632	4933416E03Rik
chr6	139472951	139473451	-1.59239	0.814834	17.1446	0.000103482	0.00296378	Rergl
chr3	69787039	69787539	-1.48884	0.913281	17.1384	0.000103746	0.00296954	Nmd3
chr4	115818849	115819349	-1.54483	0.835572	17.1308	0.000104073	0.00297585	Mob3c
chr13	90479579	90480079	-1.86515	0.313716	17.1299	0.000104113	0.00297668	Tmem167
chr7	93473452	93473952	-1.445	0.911494	17.1269	0.000104245	0.00297939	Gm15501
chr3	147237142	147237642	-1.83009	0.64585	17.1226	0.000104428	0.00298243	Ttll7
chr1	51052235	51052735	-1.10357	1.7019	17.1219	0.000104459	0.00298286	Tmeff2
chr16	88825119	88825619	-2.49359	-0.263221	17.1163	0.000104704	0.00298836	Krtap14
chr3	58822443	58822943	-1.12642	1.92044	17.1154	0.000104741	0.00298878	Clrn1
chr2	82362685	82363185	-1.40799	1.18098	17.1124	0.000104871	0.00299132	A130030D18Rik
chr10	4958841	4959341	-1.60302	1.13172	17.1105	0.000104953	0.00299245	Syne1
chr3	39147708	39148208	-1.35732	1.04802	17.105	0.000105195	0.00299816	Fat4
chr7	83842339	83842839	-1.35323	1.10622	17.1012	0.000105362	0.00300161	Mesd
chr19	10730380	10730880	-1.55221	0.977941	17.096	0.000105589	0.00300645	Cd5
chr19	54564319	54564819	-2.17962	0.291847	17.0944	0.000105659	0.0030073	Adra2a
chr16	53636622	53637122	-1.1261	1.74903	17.0912	0.000105797	0.00300975	4930404A05Rik
chr2	116713706	116714206	-1.11174	1.74916	17.0735	0.000106578	0.0030287	Tmco5
chr16	55021657	55022157	-1.38722	1.07867	17.0632	0.000107036	0.00303989	Zpld1
chr17	48157197	48157697	-1.69748	0.580252	17.0631	0.000107041	0.00303989	A530064D06Rik
chr12	42010956	42011456	-1.10029	1.83209	17.0529	0.000107496	0.00304986	Lrrn3
chr14	53119793	53120293	-3.22809	-0.409924	17.0443	0.000107877	0.00305898	Gm30214
chr16	56895891	56896391	-1.60255	0.61542	17.0391	0.000108111	0.00306367	Tmem45a
chr1	163543510	163544010	-1.59125	1.05592	17.0369	0.00010821	0.00306549	Gorab
chr5	49201193	49201693	-1.14194	1.65259	17.0247	0.000108761	0.00307878	Kcnip4
chr16	88747844	88748344	-1.76057	0.339685	17.0231	0.00010883	0.0030804	Krtap13
chr1	17363741	17364241	-1.48131	0.882466	17.0187	0.000109033	0.00308419	Gdap1
chr4	64336089	64336589	-1.62307	0.663905	17.0186	0.000109035	0.00308419	Gm11217
chr12	59563120	59563620	-1.36729	0.84725	17.0101	0.000109423	0.00309352	Fbxo33
chr2	145091073	145091573	-1.11961	1.51783	17.0086	0.000109491	0.0030951	Slc24a3
chr14	29750912	29751412	-1.2164	1.35851	17.0056	0.000109628	0.00309732	Cacna2d3
chr4	73730798	73731298	-1.3205	1.32776	16.9972	0.000110009	0.00310607	Gm428
chr18	41891938	41892438	-2.07481	0.207596	16.9943	0.000110144	0.00310954	Prelid2
chr1	11590278	11590778	-1.15127	1.70942	16.9784	0.000110875	0.00312583	A830018L16Rik
chr11	29636872	29637372	-1.40629	1.23935	16.9779	0.000110894	0.00312586	Rtn4
chr19	51293011	51293511	-1.62658	0.567186	16.9709	0.00011122	0.00313355	Sorcs1
chr8	15804421	15804921	-2.13641	0.0120986	16.9662	0.000111435	0.00313792	Mir3106
chr6	126321220	126321720	-1.85958	0.395129	16.9616	0.00011165	0.00314194	Gm10415
chr5	106079370	106079870	-1.80565	0.800547	16.9501	0.000112186	0.00315197	Zfp326
chrX	51448098	51448598	-1.83037	0.560963	16.94	0.000112657	0.00316162	Hs6st2
chr14	95248453	95248953	-1.87358	0.391137	16.9387	0.000112718	0.00316287	Spertl
chr19	55477174	55477674	-1.34885	1.285	16.9339	0.000112945	0.00316857	Vti1a
chr12	25724201	25724701	-1.01398	1.90443	16.9333	0.000112972	0.00316899	Gm29687
chr3	112706125	112706625	-1.54514	0.859093	16.9293	0.000113159	0.00317355	Amy2b
chr16	73411558	73412058	-1.13826	1.70007	16.9285	0.000113198	0.00317432	Robo1
chr1	70380053	70380553	-1.09286	1.78709	16.9269	0.000113272	0.00317572	Vwc2l
chr7	93543496	93543996	-1.29064	1.26715	16.9253	0.000113346	0.00317667	Gm15501
chr3	76855420	76855920	-2.41662	-0.0500591	16.9252	0.000113354	0.00317667	Fstl5
chr1	73123701	73124201	-1.1538	1.50856	16.9206	0.000113568	0.0031813	1700027A15Rik
chr8	65054111	65054611	-1.30421	1.19256	16.9149	0.000113841	0.00318724	Apela
chr19	54669211	54669711	-1.83396	0.375524	16.9069	0.000114219	0.00319544	Gpam
chr3	42498555	42499055	-1.38938	1.09281	16.9051	0.000114302	0.00319642	D3Ertd751e
chr9	52529862	52530362	-1.22562	1.34407	16.9027	0.000114418	0.00319794	AI593442
chr2	55961619	55962119	-1.49327	0.800307	16.8904	0.000115005	0.00321065	Kcnj3
chr10	91769665	91770165	-1.97412	0.413644	16.885	0.000115265	0.00321657	Gm31592
chr18	19685740	19686240	-1.67388	0.549841	16.8834	0.000115343	0.00321834	Dsc3
chr18	54084612	54085112	-1.81833	0.56898	16.8828	0.000115371	0.00321878	Csnk1g3
chr1	99889688	99890188	-1.77002	0.662888	16.8721	0.000115884	0.0032307	Cntnap5b
chr9	94443408	94443908	-2.20851	0.091168	16.8641	0.000116271	0.00323909	Dipk2a
chr3	107384226	107384726	-1.4821	0.991075	16.8611	0.000116419	0.00324286	Rbm15
chr15	45016238	45016738	-1.78773	0.490801	16.8603	0.000116455	0.00324317	Kcnv1
chr4	139041322	139041822	-1.26002	1.58027	16.8567	0.000116631	0.00324671	Htr6
chr14	84283747	84284247	-1.5495	0.864048	16.8538	0.000116772	0.0032496	Pcdh17
chr6	15659377	15659877	-1.21732	1.53607	16.8519	0.000116861	0.00325139	Mdfic
chr17	45277073	45277573	-2.22221	0.09784	16.851	0.000116907	0.00325233	Cdc5l
chr17	58170399	58170899	-2.38215	0.134086	16.8502	0.000116946	0.00325281	Cntnap5c
chr1	143060818	143061318	-1.09572	1.70428	16.8501	0.000116949	0.00325281	B3galt2
chr10	67526247	67526747	-1.37929	1.24692	16.8307	0.000117901	0.00327269	Egr2
chr13	76654824	76655324	-1.03329	1.83389	16.8281	0.000118027	0.00327551	Mctp1
chr3	16258203	16258703	-2.56809	0.00457705	16.8193	0.000118459	0.00328473	Ythdf3
chr16	6282099	6282599	-1.22364	1.38884	16.8073	0.000119056	0.00329711	1700123O21Rik
chr1	63572098	63572598	-1.02261	2.15262	16.8006	0.000119387	0.00330214	Gm39653
chr4	94854273	94854773	-1.03667	2.00916	16.7999	0.000119423	0.00330276	Eqtn
chr1	150949228	150949728	-1.14478	1.73341	16.7943	0.000119701	0.00330948	Hmcn1
chr15	43857604	43858104	-1.12012	1.68535	16.7925	0.000119793	0.00331123	Tmem74
chr8	102422348	102422848	-1.33154	1.03384	16.7886	0.000119986	0.00331518	Cdh11
chr7	58330388	58330888	-1.16587	1.4203	16.7883	0.00012	0.00331521	Atp10a
chr14	114681669	114682169	-1.574	0.826353	16.7878	0.000120025	0.00331535	4930524C18Rik
chr1	131301287	131301787	-1.37579	0.976934	16.7872	0.000120056	0.00331571	Ikbke
chr7	109470641	109471141	-1.46455	1.0906	16.7849	0.000120171	0.00331785	Trim66
chr17	85260015	85260515	-1.10086	1.90124	16.7659	0.000121127	0.00334133	Camkmt
chr4	92085312	92085812	-3.44223	-0.501804	16.7612	0.000121366	0.00334522	Izumo3
chr5	38651587	38652087	-1.07886	1.67848	16.7485	0.000122008	0.00335729	Zfp518b
chr5	10706689	10707189	-2.2569	0.174546	16.7444	0.000122216	0.00336197	Gm6455
chr1	88724269	88724769	-1.40899	0.887145	16.7401	0.000122439	0.00336599	Arl4c
chr7	37715399	37715899	-1.52358	0.756028	16.7351	0.000122694	0.00337158	Zfp536
chr3	6768064	6768564	-1.00681	2.01649	16.7333	0.000122784	0.0033732	1700008P02Rik
chr5	118327839	118328339	-1.50892	0.628648	16.729	0.000123005	0.00337732	2410131K14Rik
chr2	135483698	135484198	-1.83592	0.364234	16.729	0.000123005	0.00337732	9630028H03Rik
chr2	98484105	98484605	-2.82003	-0.0533802	16.727	0.000123108	0.00337943	Lrrc4c
chr16	61807564	61808064	-1.22303	1.51173	16.7212	0.000123405	0.00338582	Nsun3
chr1	148796886	148797386	-1.5187	0.684819	16.7185	0.000123546	0.00338859	Pla2g4a
chr15	92374715	92375215	-1.72803	0.587891	16.7113	0.000123921	0.00339748	Pdzrn4
chr10	109433574	109434074	-1.68871	0.805845	16.7069	0.000124145	0.00340221	Syt1
chr1	35543626	35544126	-1.36842	1.28343	16.699	0.000124554	0.00340882	Hs6st1
chr18	19734280	19734780	-1.20605	1.70535	16.6981	0.000124602	0.00340978	Dsc3
chr6	94889198	94889698	-1.45556	0.677332	16.695	0.000124765	0.00341353	4930511E03Rik
chr15	52310427	52310927	-1.44461	0.854916	16.6904	0.000125004	0.00341862	Slc30a8
chr3	134851485	134851985	-3.02495	-0.41276	16.6896	0.000125047	0.00341926	Tacr3
chr17	50908160	50908660	-1.33433	1.2692	16.6875	0.000125157	0.0034209	Btg3
chr16	80080292	80080792	-2.20935	0.270508	16.6738	0.000125871	0.00343735	1700066C05Rik
chr18	26182009	26182509	-1.00355	2.12468	16.6734	0.000125893	0.00343759	Celf4
chr13	97274000	97274500	-1.08321	1.78935	16.6727	0.000125932	0.00343795	Enc1
chr14	96883022	96883522	-1.22069	1.52059	16.6622	0.000126483	0.00344975	Klhl1
chr16	61311064	61311564	-1.01361	1.92131	16.6552	0.000126853	0.00345661	Epha6
chr14	10031247	10031747	-1.09793	1.64439	16.6516	0.000127046	0.00346009	Mnd1-ps
chr3	52701881	52702381	-1.07679	1.76901	16.6428	0.000127514	0.00347067	Gm2447
chr1	47641172	47641672	-1.39377	0.963488	16.6403	0.000127649	0.00347328	Mir6350
chr8	106285745	106286245	-1.00014	1.98614	16.6386	0.000127735	0.00347527	4930506A18Rik
chr4	93466346	93466846	-1.97524	0.193583	16.6376	0.000127791	0.00347641	Tusc1
chr6	108047878	108048378	-2.60276	0.0969732	16.6259	0.000128417	0.00348805	Setmar
chr13	8009087	8009587	-1.13059	1.66534	16.6216	0.000128648	0.00349287	Adarb2
chr18	64400468	64400968	-1.68798	0.582491	16.5991	0.000129861	0.00352072	Onecut2
chr6	139257296	139257796	-1.03006	1.92706	16.5977	0.00012994	0.0035225	4922502N22Rik
chr5	44880369	44880869	-1.29475	1.32454	16.595	0.000130085	0.0035257	Ldb2
chr11	10460958	10461458	-1.80807	0.519471	16.5815	0.000130821	0.00354053	Vwc2
chr9	94963957	94964457	-2.09623	0.0917316	16.5776	0.000131037	0.00354566	Mir7656
chr4	72241705	72242205	-1.52976	0.847564	16.5575	0.00013214	0.00356935	C630043F03Rik
chr15	45081343	45081843	-1.95933	0.398834	16.5574	0.000132148	0.00356935	Kcnv1
chr3	125192840	125193340	-1.05679	1.76845	16.5541	0.000132332	0.00357334	Ndst4
chr5	26184728	26185228	-1.01578	1.78705	16.5527	0.00013241	0.00357435	Gm10220
chr2	12655015	12655515	-1.13114	1.57419	16.5504	0.000132538	0.0035767	Mindy3
chr4	66987702	66988202	-1.08094	1.77527	16.5446	0.000132859	0.00358278	Tlr4
chr3	25504220	25504720	-1.73344	0.597184	16.5439	0.000132897	0.0035831	Nlgn1
chr19	31649455	31649955	-1.15297	1.45105	16.5422	0.000132989	0.00358446	Prkg1
chr1	184116378	184116878	-1.55962	0.778114	16.5417	0.00013302	0.00358456	Dusp10
chr9	24307019	24307519	-1.0621	1.92177	16.5362	0.000133325	0.00359057	Dpy19l1
chr2	74416042	74416542	-1.05737	1.80142	16.535	0.00013339	0.00359197	4930441J16Rik
chrX	49957223	49957723	-3.70529	-0.374406	16.5318	0.000133569	0.0035953	Olfr1323
chr10	72771097	72771597	-1.85149	0.569358	16.5299	0.000133677	0.00359716	Zwint
chr12	41985169	41985669	-1.60086	0.642956	16.5294	0.000133706	0.00359716	Lrrn3
chr13	28330332	28330832	-1.51634	1.05142	16.5252	0.000133942	0.00360277	Prl5a1
chr6	109915464	109915964	-1.65898	1.04644	16.5189	0.000134292	0.00361071	Grm7
chr15	88163359	88163859	-1.08527	1.73463	16.5135	0.000134599	0.00361711	B230214G05Rik
chr12	74730041	74730541	-4.54491	-0.695837	16.5112	0.000134727	0.00361982	Dbpht2
chr3	51953419	51953919	-1.4076	0.946889	16.5106	0.000134762	0.00362038	Maml3
chr1	113176618	113177118	-1.44961	1.13091	16.5089	0.000134859	0.00362262	Gm32810
chr8	68478933	68479433	-2.85082	-0.371185	16.5077	0.000134926	0.00362405	1700125H03Rik
chr14	73612326	73612826	-1.20889	1.4823	16.507	0.000134967	0.00362452	Sucla2
chr11	118550804	118551304	-1.19177	1.37763	16.5047	0.000135095	0.00362747	Engase
chr5	87904729	87905229	-1.5406	0.699261	16.5018	0.000135258	0.00363074	BC037156
chr12	6943869	6944369	-3.28471	-0.171864	16.5012	0.00013529	0.00363122	1700101O22Rik
chr4	21819976	21820476	-1.38387	1.02307	16.4948	0.000135658	0.00363924	Pnisr
chr1	75812320	75812820	-1.06406	1.93813	16.4935	0.000135727	0.00363999	Slc4a3
chr18	43178773	43179273	-1.07184	1.63863	16.4873	0.000136082	0.00364801	Stk32a
chr12	15493577	15494077	-1.05218	1.92004	16.4867	0.000136115	0.00364853	Mir6387
chr13	77535506	77536006	-2.48418	-0.120998	16.4857	0.000136176	0.00364979	Fam172a
chr4	88648220	88648720	-1.55504	0.774683	16.4806	0.000136464	0.00365453	Ifna13
chr7	78724219	78724719	-1.35388	1.19584	16.4511	0.000138163	0.00369102	E430016F16Rik
chr2	83396785	83397285	-1.24258	1.37784	16.4433	0.000138613	0.00369928	Zc3h15
chr5	70478521	70479021	-2.74341	-0.242604	16.441	0.00013875	0.00370255	Gabrg1
chr13	86601977	86602477	-2.02852	0.202683	16.4289	0.000139454	0.00371756	Cox7c
chr11	29486435	29486935	-2.10232	0.170604	16.4267	0.00013958	0.00372017	Prorsd1
chrX	143087440	143087940	-1.31384	1.2967	16.426	0.000139621	0.00372066	Rtl9
chr16	27287206	27287706	-1.11686	1.53887	16.4243	0.000139722	0.00372208	Ostn
chr11	20882658	20883158	-1.3988	1.03135	16.4221	0.000139849	0.00372469	Lgalsl
chr11	41054601	41055101	-1.0502	1.98601	16.4162	0.000140195	0.00373279	Ccng1
chr6	18569173	18569673	-1.44057	1.21998	16.4112	0.000140492	0.00373957	Cttnbp2
chr4	131959999	131960499	-1.83212	0.403292	16.406	0.000140797	0.00374578	Tmem200b
chr4	33751880	33752380	-1.17018	1.44529	16.3991	0.000141204	0.00375472	Cnr1
chr2	103906337	103906837	-1.0556	1.81427	16.3933	0.000141551	0.00376202	Lincred1
chr5	19404228	19404728	-1.17657	1.3366	16.3794	0.00014238	0.00378024	Magi2
chr12	27881608	27882108	-1.15943	1.44418	16.3766	0.000142547	0.00378391	Sox11
chrX	97237199	97237699	-1.5201	1.0626	16.3757	0.000142597	0.00378439	Eda2r
chr17	85319902	85320402	-1.49596	0.872895	16.3719	0.000142826	0.00378942	Camkmt
chr4	15252003	15252503	-1.03428	1.87965	16.371	0.000142877	0.00379039	Tmem64
chr7	52491241	52491741	-2.7538	-0.236392	16.3694	0.000142975	0.00379146	1700015G11Rik
chr2	92772513	92773013	-1.46401	1.05836	16.3662	0.000143167	0.0037954	Syt13
chr10	92891486	92891986	-1.42608	0.912105	16.3644	0.000143275	0.00379672	Nedd1
chr15	68031790	68032290	-1.29419	1.20847	16.3637	0.00014332	0.00379753	Zfat
chr1	16199379	16199879	-2.12986	0.381973	16.3533	0.000143944	0.00380947	Rdh10
chr15	70179838	70180338	-3.149	-0.241735	16.3501	0.000144135	0.00381223	Gm19782
chr9	103938606	103939106	-1.72781	0.680703	16.3489	0.00014421	0.00381344	Nphp3
chr3	48128606	48129106	-2.0867	0.402774	16.3415	0.00014466	0.00382148	Gm7977
chr14	98534678	98535178	-1.7703	0.324601	16.3393	0.000144792	0.00382442	Dach1
chr3	46902281	46902781	-1.67005	0.606858	16.336	0.000144994	0.00382789	Mir6379
chr9	27204730	27205230	-1.42136	1.44774	16.333	0.000145177	0.00383207	Jam3
chr3	23908370	23908870	-1.58879	0.516741	16.3257	0.000145622	0.00384188	Naaladl2
chr12	94636427	94636927	-1.88818	0.554109	16.3187	0.000146053	0.00385172	Mir8099-2
chr11	73052684	73053184	-1.27162	1.25591	16.3168	0.000146165	0.00385389	Ncbp3
chr19	52270477	52270977	-1.08321	1.70229	16.3107	0.000146543	0.00386193	Ins1
chr1	142458943	142459443	-1.46758	0.751427	16.3092	0.000146634	0.00386356	B3galt2
chr13	36453967	36454467	-2.0719	0.289625	16.305	0.000146892	0.00386879	Nrn1
chr3	137019912	137020412	-1.35676	1.31627	16.2882	0.000147931	0.00389187	Gm567
chr18	53855429	53855929	-1.70561	0.63086	16.2876	0.000147967	0.00389244	Csnk1g3
chr16	61746516	61747016	-1.02435	1.77743	16.2866	0.00014803	0.00389372	Nsun3
chr10	95485311	95485811	-1.07458	1.72924	16.2842	0.000148181	0.00389574	Mrpl42
chr5	47110963	47111463	-1.46141	1.32274	16.2672	0.000149244	0.00391781	Slit2
chr7	75059558	75060058	-1.06502	1.69986	16.2654	0.000149356	0.00392035	4930533N22Rik
chr12	61314868	61315368	-1.04814	1.88477	16.2643	0.000149423	0.00392133	Gm20063
chr7	94623946	94624897	-1.27128	1.4781	16.2552	0.000149999	0.00393329	Gm15501
chr8	7782247	7782747	-1.3093	1.18651	16.2545	0.000150045	0.00393411	Efnb2
chr5	116342251	116342751	-1.16909	1.79994	16.2522	0.000150185	0.00393712	B230112J18Rik
chr15	92704016	92704516	-1.0498	1.83875	16.2482	0.000150442	0.00394099	Pdzrn4
chr4	18295295	18295795	-1.84982	0.38401	16.2367	0.000151171	0.00395457	Mmp16
chr2	91412689	91413189	-1.1343	1.57725	16.2354	0.000151253	0.00395633	1110051M20Rik
chr3	122235985	122236485	-1.33985	0.983278	16.23	0.000151597	0.00396296	Gclm
chr5	80816530	80817030	-1.17509	1.26039	16.2278	0.000151738	0.00396584	Adgrl3
chr16	59091010	59091510	-1.49254	0.735325	16.2213	0.000152149	0.00397305	Olfr191
chr2	50968537	50969037	-1.31074	1.20632	16.2206	0.000152198	0.00397393	Gm13498
chr14	15567035	15567535	-1.45189	1.0002	16.2172	0.000152411	0.00397778	Lrrc3b
chr11	35614173	35614673	-1.44196	0.86252	16.2171	0.000152421	0.00397778	Mir218-2
chr18	85251289	85251789	-2.24213	0.0188155	16.2075	0.000153034	0.00399141	Fbxo15
chr18	59847784	59848284	-1.30059	1.25326	16.2049	0.000153202	0.00399387	Mir6355
chr12	99529809	99530309	-1.10439	1.64752	16.1995	0.000153553	0.00400018	Gm26839
chr15	75201126	75201626	-1.4014	0.911197	16.1988	0.000153597	0.00400092	Ly6g2
chr16	23659853	23660353	-1.10657	1.42431	16.1856	0.000154454	0.00402018	Rtp4
chr1	10377971	10378471	-1.32457	0.979517	16.1851	0.000154484	0.00402018	Arfgef1
chr6	146913420	146913920	-1.60939	0.665044	16.185	0.000154489	0.00402018	Ppfibp1
chr8	7299449	7299949	-2.3428	0.375264	16.1834	0.000154594	0.00402252	Efnb2
chr11	44423738	44424238	-1.38618	1.22146	16.1712	0.000155389	0.00404081	Il12b
chr4	7829234	7829734	-1.13643	1.53398	16.1689	0.000155542	0.00404398	8430436N08Rik
chr14	16822381	16822881	-1.15582	1.51044	16.1651	0.000155788	0.00404877	Rarb
chr6	12232258	12232758	-1.10395	1.72845	16.1604	0.000156098	0.00405603	Gm6578
chr17	43492193	43492693	-1.47324	0.825744	16.1512	0.000156705	0.00406939	Mep1a
chrX	57028139	57028639	-4.40519	-0.680601	16.15	0.000156783	0.00407069	Brs3
chr16	53402985	53403485	-1.65137	0.638675	16.15	0.000156786	0.00407069	4930404A05Rik
chr6	95229239	95229739	-1.33554	1.09774	16.1388	0.000157523	0.00408591	AY512915
chr12	62596141	62596641	-2.01238	0.369918	16.1386	0.000157536	0.00408591	Spanxn4
chr3	149767592	149768092	-1.00376	1.92219	16.1354	0.000157753	0.00409016	Gm1653
chr9	4839025	4839525	-1.46232	0.957794	16.133	0.000157908	0.00409256	Gria4
chr19	58657423	58657923	-2.07589	0.181265	16.1276	0.000158272	0.00410077	Pnlip
chr12	52967286	52967786	-1.41915	1.02923	16.1202	0.000158761	0.00410899	Akap6
chr16	42858470	42858970	-1.09607	1.75542	16.116	0.000159042	0.0041151	4932412D23Rik
chr10	46454372	46455283	-1.44412	0.838762	16.1155	0.000159077	0.00411554	Snord14d
chr6	42388231	42388731	-2.26312	0.0353021	16.1081	0.000159575	0.00412476	Tas2r143
chr13	30230375	30230875	-1.35127	1.4144	16.1074	0.000159621	0.00412476	Mboat1
chr5	87924408	87924908	-1.2537	1.18376	16.1024	0.000159957	0.00413059	Csn3
chr1	138813020	138813520	-1.16387	1.50308	16.0982	0.000160238	0.00413624	Lhx9
chr13	6746615	6747115	-2.19948	0.0493162	16.0901	0.000160786	0.0041455	Pfkp
chr1	149975544	149976044	-2.12371	0.0965139	16.088	0.000160929	0.00414797	Pla2g4a
chr15	39451590	39452090	-1.47138	0.842596	16.0871	0.000160992	0.00414889	Rims2
chr4	7359261	7359761	-1.4927	0.876239	16.0762	0.000161731	0.00416537	8430436N08Rik
chr10	130348633	130349133	-2.84933	-0.45654	16.0745	0.00016185	0.0041664	Tespa1
chr6	45743375	45743875	-1.67137	0.624998	16.0725	0.000161986	0.00416908	Cntnap2
chr18	12320491	12320991	-1.21277	1.38259	16.0717	0.000162043	0.00417014	Lama3
chrX	59188250	59188750	-1.80054	0.646545	16.0711	0.000162081	0.00417071	Fgf13
chr9	34186681	34187181	-1.038	1.7759	16.0615	0.000162741	0.00418128	7630403G23Rik
chr8	12518018	12518518	-3.22108	-0.402456	16.0605	0.000162809	0.00418207	Spaca7
chr6	93520165	93520665	-1.29443	1.14839	16.0598	0.000162855	0.00418285	Magi1
chr3	59730372	59730872	-1.56011	0.636736	16.0593	0.000162888	0.00418329	Aadacl2fm2
chr18	64996314	64996814	-1.27609	1.29896	16.0556	0.000163144	0.0041886	Nedd4l
chr8	64350580	64351080	-1.13203	1.51154	16.0542	0.000163242	0.00418953	Tll1
chr7	78648995	78649495	-1.85834	0.531228	16.0518	0.000163408	0.00419337	E430016F16Rik
chr1	100390634	100391134	-2.50192	-0.0747666	16.0418	0.000164096	0.00420712	Cntnap5b
chr6	55983048	55983548	-2.01236	0.0640637	16.0324	0.000164744	0.00421901	Ppp1r17
chr9	6248190	6248690	-1.33929	1.14272	16.0171	0.000165815	0.0042413	Ddi1
chr2	159818479	159818979	-3.59041	-0.653309	16.0145	0.000165993	0.00424437	4933416E03Rik
chrX	60228863	60229363	-2.05554	0.0604463	16.0143	0.000166009	0.00424437	Mcf2
chr16	52700531	52701031	-1.47539	0.861123	16.0119	0.000166178	0.00424705	4930404A05Rik
chr15	90755698	90756198	-2.19426	0.0497822	15.9909	0.000167657	0.00427778	Cpne8
chr7	91546408	91546908	-2.1643	0.197498	15.9853	0.000168051	0.00428451	Dlg2
chr7	55470819	55471319	-1.0509	1.6277	15.98	0.00016843	0.00429002	Siglech
chr6	95873093	95873593	-1.54129	0.7752	15.9789	0.000168504	0.00429149	Suclg2
chr5	57000297	57000797	-1.05635	1.77492	15.9737	0.000168875	0.00429884	4932441J04Rik
chr17	52999199	52999699	-1.1894	1.49288	15.9686	0.000169239	0.00430729	Kcnh8
chr1	139281441	139281941	-1.19888	1.64483	15.9591	0.000169922	0.00432089	Crb1
chrX	57194577	57195077	-1.48555	0.833223	15.9573	0.000170051	0.00432335	Gm14718
chr14	10823153	10823653	-1.10493	1.76813	15.9565	0.000170109	0.0043244	Fhitos
chr12	43885513	43886013	-1.20898	1.14518	15.9551	0.000170206	0.00432603	Dnajb9
chr13	31929308	31929808	-1.49437	0.902867	15.9499	0.000170582	0.00433295	Foxc1
chr8	7819176	7819676	-1.53853	0.967155	15.9499	0.000170586	0.00433295	Efnb2
chr19	58005175	58005675	-1.63671	0.560082	15.9495	0.00017061	0.00433295	Mir5623
chrX	49220832	49221332	-1.38311	1.09365	15.9482	0.000170707	0.00433416	Enox2
chr4	76029289	76029789	-1.17119	1.46997	15.9459	0.00017087	0.00433693	Ptprd
chr16	84943354	84943854	-1.12279	1.561	15.9434	0.000171051	0.00434021	Gm10791
chr2	53661455	53661955	-1.12454	1.62048	15.9414	0.000171198	0.00434326	Rprm
chr2	141911999	141912499	-1.01765	1.82955	15.9393	0.000171352	0.00434591	Kif16b
chr3	54560611	54561111	-1.62003	0.536362	15.9372	0.000171502	0.00434847	Supt20
chr1	169872936	169873436	-1.32751	0.867875	15.9297	0.000172047	0.00435927	Ccdc190
chr3	122425914	122426414	-2.20772	0.337631	15.9265	0.000172278	0.00436164	Bcar3
chr1	177708704	177709204	-1.93022	0.288025	15.9228	0.000172544	0.00436689	1700016C15Rik
chr4	38361956	38362456	-1.22975	1.29957	15.9189	0.000172832	0.00437077	Gm12381
chr8	53463604	53464104	-1.1162	1.8287	15.9187	0.000172846	0.00437077	Aga
chr13	25857452	25857952	-1.68234	0.449839	15.9137	0.000173208	0.00437864	Gm11351
chr2	133840783	133841283	-2.88216	-0.190452	15.9111	0.000173401	0.00438309	Mir3090
chr1	173434570	173435070	-1.38317	1.03121	15.9072	0.000173685	0.00438901	Aim2
chr1	174374104	174374604	-1.25327	1.44821	15.8944	0.000174633	0.00440788	Olfr417
chr15	53752297	53752797	-1.25334	1.29612	15.8902	0.000174936	0.004413	Mir28c
chr3	59451639	59452139	-1.82925	0.378517	15.88	0.000175696	0.00442962	Igsf10
chr7	131497044	131497544	-2.99161	-0.188725	15.8782	0.00017583	0.00443254	Hmx3
chr5	72324974	72325474	-1.91072	0.218836	15.878	0.000175846	0.00443254	Atp10d
chr19	50180680	50181180	-2.28006	0.0146416	15.8717	0.000176314	0.0044418	Sorcs1
chr13	20968103	20968603	-1.97972	0.213299	15.8679	0.000176599	0.00444683	Olfr1370
chr12	15136949	15137449	-1.3838	1.19829	15.8671	0.000176658	0.0044479	4930448C13Rik
chr1	106053210	106053710	-1.97268	0.120977	15.8593	0.000177241	0.00445917	Zcchc2
chrX	157051579	157052079	-1.01409	1.96409	15.8543	0.000177611	0.00446592	Phex
chr2	146779045	146779545	-1.25373	1.17374	15.851	0.000177865	0.00447102	Kiz
chr10	8566306	8566806	-1.84215	0.414926	15.8485	0.000178053	0.00447441	Ust
chrX	14137603	14138103	-2.35375	0.162301	15.8482	0.000178072	0.00447441	H2al1n
chr6	105743852	105744352	-2.96687	-0.413879	15.8482	0.000178072	0.00447441	Cntn4
chr1	95078476	95078976	-1.26335	1.16443	15.848	0.000178085	0.00447441	Fam174a
chr2	63315915	63316415	-1.28455	1.27898	15.8469	0.000178174	0.00447579	Kcnh7
chr9	121061846	121062346	-1.03456	1.51989	15.8385	0.000178806	0.00448702	Mir7090
chr19	52316229	52316729	-2.7968	-0.16381	15.8385	0.000178809	0.00448702	Ins1
chr3	124884827	124885327	-1.52265	0.808877	15.8379	0.000178853	0.00448729	1700003H04Rik
chr1	101163124	101163624	-1.76749	0.886192	15.8299	0.000179458	0.00450073	Gm20268
chr1	193627369	193627869	-1.18023	1.50297	15.8246	0.000179859	0.00450937	Mir205
chr9	58769438	58769938	-1.2983	1.38629	15.8216	0.000180091	0.00451241	Rec114
chr2	84046826	84047326	-1.34913	0.863667	15.8187	0.000180306	0.00451727	Zswim2
chr5	129272741	129273241	-1.01124	2.10003	15.8038	0.000181453	0.00453951	Adgrd1
chr8	67560661	67561161	-1.16866	1.63951	15.791	0.000182436	0.00456108	Nat3
chr5	47299342	47299842	-1.52578	0.931462	15.7788	0.00018338	0.00457814	Slit2
chr1	66034277	66034777	-1.75732	0.54565	15.7724	0.00018388	0.00458802	Crygf
chr17	41665300	41665800	-1.23484	1.42126	15.7574	0.00018505	0.00461109	Ptchd4
chrX	146213462	146213962	-1.23311	1.37908	15.7558	0.000185172	0.00461325	Amot
chr8	111470209	111470709	-1.49983	0.707682	15.7543	0.000185293	0.00461538	Wdr59
chr3	116266335	116266835	-1.5234	0.934967	15.7517	0.000185497	0.00462004	Gpr88
chr4	52211084	52211584	-1.91518	0.427797	15.7506	0.00018558	0.00462167	C630028M04Rik
chr9	94498096	94498596	-1.44948	1.03148	15.75	0.000185632	0.00462253	Dipk2a
chr12	76066377	76066877	-1.60757	0.774093	15.7363	0.000186714	0.00464682	Esr2
chr19	40322834	40323334	-1.56194	0.680504	15.7227	0.00018779	0.00466963	Pdlim1
chr2	39283579	39284079	-2.49869	0.0501947	15.7199	0.000188009	0.00467442	Ppp6c
chr15	67659740	67660240	-1.71881	0.736382	15.7185	0.000188127	0.00467669	1700012I11Rik
chr4	131350221	131350721	-1.56725	0.578689	15.7133	0.000188542	0.00468558	A930031H19Rik
chr1	24084603	24085103	-1.31187	1.16172	15.7131	0.000188556	0.00468558	Fam135a
chr14	89220148	89220648	-1.62961	0.629258	15.7124	0.000188614	0.00468657	Gm5088
chr10	62517672	62518172	-1.567	0.827796	15.7107	0.00018875	0.00468951	Srgn
chr4	55238030	55238530	-1.00188	1.93655	15.7	0.000189603	0.00470715	Rad23b
chr3	19856271	19856771	-1.0429	1.67626	15.6976	0.000189797	0.00471017	4632415L05Rik
chr9	5917842	5918342	-1.61599	0.508806	15.6893	0.000190465	0.00472321	Pdgfd
chr5	58138497	58138997	-1.20573	1.32022	15.6837	0.000190919	0.00473134	4930459L07Rik
chr9	63323609	63324109	-1.04014	1.73419	15.6782	0.000191368	0.00473977	Map2k5
chrX	76538810	76539310	-1.12353	1.63343	15.6748	0.000191645	0.0047444	Cldn34d
chr3	33041972	33042472	-1.00492	1.95944	15.6703	0.000192005	0.00475108	4930419G24Rik
chr2	96699665	96700165	-1.38026	0.992205	15.6588	0.000192946	0.00476943	Lrrc4c
chr9	116992268	116992768	-2.59621	-0.169482	15.6572	0.000193076	0.00477041	Rbms3
chr19	34582889	34583801	-1.43303	0.944379	15.6526	0.000193454	0.00477818	Ifit3
chr4	67524487	67524987	-1.73998	0.690168	15.6511	0.000193576	0.00478007	Tlr4
chr19	23631954	23632454	-1.20118	1.82116	15.6477	0.000193859	0.00478649	1700028P14Rik
chr8	102659678	102660178	-1.81569	0.29592	15.6438	0.000194175	0.00479305	Cdh11
chr12	106223365	106223865	-1.36964	1.09862	15.6429	0.00019425	0.00479446	Vrk1
chr1	163554298	163554798	-1.04427	1.68501	15.6409	0.000194415	0.00479718	Gorab
chr3	134559810	134560310	-1.62879	0.744947	15.6401	0.000194484	0.00479797	4930539C22Rik
chr3	111881870	111882370	-1.41916	1.13232	15.6369	0.000194743	0.00480348	Gm6602
chrX	129413406	129413906	-1.51713	0.663068	15.6352	0.000194886	0.0048052	Diaph2
chrX	117558987	117559487	-1.36571	1.19931	15.6262	0.00019563	0.00481902	H2ab1
chr1	24408408	24408908	-3.10472	-0.413708	15.623	0.000195895	0.00482453	Col19a1
chr9	12013304	12013804	-1.61516	0.707088	15.6229	0.000195909	0.00482453	4930568E12Rik
chr15	87817005	87817505	-1.72134	0.264165	15.6202	0.000196131	0.00482956	Mir6393
chr13	44086722	44087222	-1.57673	0.956915	15.6165	0.000196438	0.00483577	Gm5083
chr4	22974008	22974508	-2.27933	0.109133	15.6093	0.000197039	0.00484782	Gm30731
chr6	17267395	17267895	-1.02535	1.97463	15.6038	0.000197499	0.00485734	Cav2
chr4	111316287	111316787	-1.00711	1.95737	15.5927	0.000198437	0.00487447	Bend5
chr1	73728544	73729044	-2.07955	-0.0140998	15.5829	0.000199261	0.00489242	Mir6351
chr19	54560409	54560909	-1.32896	1.11436	15.5816	0.000199373	0.00489353	Adra2a
chr8	91209204	91209704	-1.37941	1.02887	15.5788	0.000199609	0.00489687	Aktip
chrX	134324838	134325338	-1.00526	1.99344	15.5752	0.000199912	0.00490202	Cenpi
chr7	103997833	103998333	-1.26006	1.25488	15.5718	0.000200207	0.00490879	Olfr638
chr13	30865457	30865957	-1.0403	1.66207	15.5692	0.000200422	0.00491359	Hus1b
chr1	3266886	3267386	-1.19746	1.60264	15.5635	0.000200909	0.00491957	Xkr4
chr11	10063168	10063668	-1.68507	0.58417	15.5617	0.000201062	0.00492195	Abca13
chr5	42515443	42515943	-1.34619	1.21485	15.5594	0.000201261	0.00492595	Gm16223
chr8	30757859	30758359	-1.39276	0.95922	15.5594	0.000201263	0.00492595	4933433F19Rik
chr1	43595250	43595750	-1.05832	1.53981	15.5569	0.000201473	0.00492926	Ecrg4
chr5	127587861	127588361	-1.46079	0.70086	15.5558	0.000201571	0.00493028	Slc15a4
chrX	152409206	152409706	-1.15304	1.30988	15.5548	0.000201654	0.00493048	Gm4750
chr1	98302895	98303395	-1.26173	1.25446	15.5546	0.000201672	0.00493048	Slco6d1
chr4	69475572	69476072	-1.42953	0.804554	15.5546	0.000201673	0.00493048	Brinp1
chr2	171977262	171977762	-1.33241	1.19897	15.5505	0.000202026	0.00493774	1700028P15Rik
chr18	16247895	16248395	-1.65286	0.569999	15.5449	0.000202504	0.0049462	Chst9
chr14	97230161	97230661	-2.93672	-0.171257	15.5408	0.000202854	0.00495337	Klhl1
chrX	120854350	120854850	-1.37869	0.945228	15.5303	0.000203761	0.00496906	H2ab3
chr7	117258103	117259012	-1.05719	1.59511	15.5213	0.000204543	0.00498443	Xylt1
chr1	64872934	64873434	-1.3792	1.1167	15.5092	0.0002056	0.00500647	Plekhm3
chr12	43948884	43949384	-2.66121	-0.0505404	15.5077	0.000205729	0.00500879	Dnajb9
chr18	35322905	35323405	-1.33633	0.959193	15.5056	0.000205913	0.00501065	Lrrtm2
chr5	77785058	77785558	-1.76887	0.235509	15.5054	0.000205934	0.00501065	1700017L05Rik
chr14	107134187	107134687	-2.84351	-0.149341	15.491	0.0002072	0.00503351	1700128A07Rik
chr7	87507355	87507855	-1.94451	0.142643	15.4877	0.00020749	0.00503758	Tyr
chr17	82475495	82475995	-3.7081	-0.412036	15.4801	0.000208164	0.00504975	Gm19689
chr10	110320501	110321001	-1.48933	0.807782	15.4775	0.000208392	0.00505314	9230102K24Rik
chr3	72395480	72395980	-1.23126	1.39326	15.4774	0.0002084	0.00505314	Sis
chr15	96490881	96491381	-1.00079	1.85575	15.4698	0.000209072	0.00506617	Scaf11
chr6	68527711	68528211	-1.95777	0.724496	15.4676	0.000209269	0.0050691	Rprl1
chr10	102630562	102631062	-1.59184	0.619491	15.4639	0.000209603	0.00507529	Rassf9
chr3	158867844	158868344	-2.18706	0.0604901	15.4634	0.000209641	0.00507574	Gm20752
chr10	129768491	129768991	-1.14662	1.4192	15.4632	0.000209665	0.00507586	Olfr808
chr14	24596093	24596593	-1.179	1.55847	15.4606	0.000209891	0.00507924	Rps24
chr14	28147174	28147674	-1.42627	0.912457	15.4599	0.000209954	0.00507959	Wnt5a
chr1	140814803	140815303	-1.21196	1.25583	15.4543	0.000210461	0.00508857	4930590L20Rik
chr1	40959309	40959809	-1.82475	0.333923	15.4518	0.000210685	0.00509211	Tmem182
chr18	33254130	33254630	-1.86576	0.281892	15.4504	0.000210812	0.00509471	Stard4
chr2	171953495	171953995	-1.78913	0.726999	15.4501	0.000210834	0.00509478	1700028P15Rik
chr6	32075887	32076387	-2.63834	-0.20231	15.432	0.000212469	0.00513006	1700012A03Rik
chr19	48493596	48494096	-1.55219	0.617603	15.4283	0.000212799	0.00513614	Sorcs3
chr13	79630861	79631361	-1.27763	1.10414	15.4234	0.00021324	0.0051449	Arrdc3
chr3	112846084	112846584	-1.50968	1.09356	15.4232	0.000213261	0.00514493	Amy2b
chr17	26611254	26611754	-1.90518	0.0749712	15.407	0.000214742	0.00517489	Ergic1
chr16	89574994	89575494	-1.55837	0.686033	15.4047	0.000214951	0.00517902	Krtap11-1
chr12	70285391	70285891	-1.01287	1.84356	15.4045	0.00021497	0.00517902	Mir466o
chr6	45107001	45107501	-1.87636	0.219105	15.4028	0.000215119	0.00518214	Cntnap2
chr18	30901484	30901984	-1.7409	0.267526	15.3966	0.000215693	0.00519359	Rit2
chr1	194249856	194250356	-2.19035	0.263352	15.3944	0.000215891	0.00519458	4930503O07Rik
chr18	50609265	50609765	-2.24832	0.0989701	15.3924	0.000216073	0.00519791	Pudp
chr16	73450639	73451139	-1.3211	1.25955	15.3916	0.000216151	0.00519891	Robo1
chrX	51083899	51084399	-1.37847	0.930709	15.3868	0.000216592	0.0052074	Rap2c
chr1	128879044	128879544	-1.14968	1.38983	15.3838	0.000216868	0.00521235	Cxcr4
chr12	48347130	48347630	-1.38268	1.14982	15.383	0.000216946	0.00521364	Foxg1
chr16	63342725	63343225	-1.66845	0.680018	15.3763	0.000217561	0.00522613	Pros1
chr2	161491306	161491806	-1.15718	1.31527	15.371	0.000218056	0.00523515	Chd6
chr16	43404055	43404555	-2.07985	0.0434421	15.3703	0.000218118	0.00523617	Gm15713
chr16	6146199	6146699	-1.27102	1.13416	15.3446	0.000220528	0.0052839	1700123O21Rik
chr3	156449074	156449574	-1.28924	1.21933	15.3391	0.000221045	0.00529209	4930570G19Rik
chr1	169087423	169087923	-2.21187	0.0744664	15.3357	0.000221359	0.00529898	Mir6354
chr17	66853994	66854494	-1.05051	1.72045	15.3342	0.000221507	0.00530155	1700016K05Rik
chr14	74752520	74753020	-2.51654	-0.157975	15.3337	0.000221548	0.00530206	Esd
chr1	102404741	102405241	-2.50218	-0.219138	15.3285	0.000222044	0.00531007	Gm20268
chr15	19869740	19870240	-2.46441	-0.220631	15.3251	0.000222363	0.00531641	Gm35496
chr1	116613696	116614196	-1.81432	0.31621	15.3248	0.000222394	0.0053165	Cntnap5a
chr14	37479062	37479562	-1.305	1.10901	15.3198	0.00022287	0.005324	Ghitm
chr2	159863141	159863641	-1.76367	0.29271	15.3187	0.000222969	0.00532541	4933416E03Rik
chr18	54550653	54551153	-1.04161	1.70949	15.3155	0.000223273	0.00533073	9330117O12Rik
chr9	50909967	50910467	-1.13974	1.57343	15.3107	0.000223736	0.00533936	Ppp2r1b
chr10	102474945	102475445	-1.29656	1.27048	15.3095	0.000223847	0.00534152	Nts
chr4	37528671	37529171	-1.20159	1.45844	15.3085	0.000223949	0.00534347	Gm12374
chr13	20957236	20957736	-1.49634	0.81175	15.3029	0.000224481	0.00535227	Olfr1370
chr12	68162624	68163124	-3.34829	-0.328526	15.2952	0.000225216	0.00536347	Mdga2
chr17	41615056	41615556	-1.39002	0.769846	15.2938	0.000225352	0.00536575	Mmut
chr2	39830192	39830692	-2.88151	-0.179244	15.2935	0.000225379	0.00536592	Ppp6c
chr5	64703276	64703776	-1.15793	1.51162	15.2931	0.000225419	0.00536638	Gm3716
chr16	55358552	55359052	-1.74342	0.832832	15.2925	0.000225478	0.0053673	Zpld1
chr3	17062787	17063287	-1.1654	1.41903	15.29	0.000225716	0.00537004	Gm30223
chr8	90609608	90610108	-1.20968	1.33229	15.2895	0.000225771	0.00537086	Gm19935
chr7	52410285	52410785	-2.28374	0.0578261	15.2822	0.000226466	0.005384	1700015G11Rik
chr7	119980530	119981030	-1.37852	1.25753	15.2703	0.000227623	0.00540661	Lyrm1
chr12	63077994	63078494	-2.15162	0.0485142	15.27	0.00022765	0.00540677	Spanxn4
chr3	31318614	31319114	-1.37476	1.0255	15.2698	0.000227675	0.00540686	Slc7a14
chr3	81718909	81719409	-1.41809	0.869399	15.2693	0.000227726	0.0054071	A830029E22Rik
chr3	140414649	140415149	-1.15005	1.58443	15.2618	0.000228451	0.00542187	Mir7j
chr1	73126186	73126686	-1.60734	0.656096	15.2599	0.000228641	0.00542539	1700027A15Rik
chrX	117136441	117136941	-1.22269	1.40889	15.258	0.000228819	0.00542914	H2ab1
chr4	132094879	132095379	-2.90661	-0.321037	15.2575	0.000228871	0.00542988	Epb41
chr9	18973949	18974449	-2.56605	-0.314331	15.2456	0.000230038	0.00545216	Olfr834
chr16	71845416	71845916	-1.12396	1.53138	15.2422	0.000230375	0.00545768	8030451O07Rik
chr16	23735951	23736451	-1.50892	0.726451	15.2343	0.000231149	0.00547209	Rtp4
chr13	28285869	28286369	-1.38001	0.763805	15.2306	0.000231517	0.00547882	Prl5a1
chr6	27166057	27166557	-2.16088	0.0251467	15.2301	0.00023156	0.00547935	Mir592
chr14	22270329	22270829	-2.03335	0.0927047	15.2285	0.000231721	0.00548266	Lrmda
chr15	64392483	64392983	-1.3993	0.996217	15.2272	0.000231849	0.0054847	Asap1
chrX	110004627	110005127	-2.63432	0.0446895	15.2117	0.000233387	0.00551118	Gm7134
chr1	72422622	72423122	-2.67932	-0.290767	15.2094	0.000233621	0.0055152	Marchf4
chr10	101120934	101121434	-1.25006	1.47412	15.2077	0.000233793	0.00551828	Gm35722
chr1	172647715	172648215	-1.74237	0.559997	15.2041	0.000234149	0.00552569	Dusp23
chr12	68883568	68884068	-1.62908	0.556169	15.1993	0.000234626	0.00553247	Rps29
chr3	31993900	31994400	-1.06986	1.58004	15.1993	0.000234629	0.00553247	Kcnmb2
chr2	107882981	107883481	-1.13534	1.56429	15.1951	0.000235054	0.0055406	Kcna4
chr1	87157258	87157758	-1.15182	1.53274	15.1909	0.000235472	0.00554612	Ecel1
chrX	66515579	66516442	-1.7085	0.498216	15.182	0.000236374	0.00555827	Slitrk2
chr12	11706469	11706969	-1.2053	1.43091	15.1792	0.000236651	0.00556327	Tubb2a-ps2
chr10	96755476	96755976	-1.18524	1.46675	15.1788	0.000236697	0.00556385	Btg1
chr18	49008816	49009316	-1.32262	1.06162	15.1748	0.000237095	0.00556973	1700044K03Rik
chr2	58940507	58941007	-1.12871	1.41603	15.174	0.000237178	0.00557069	Upp2
chr6	110730503	110731003	-1.86044	0.132124	15.1702	0.000237563	0.00557874	Grm7
chr5	77882004	77882504	-1.7155	0.730515	15.1698	0.000237606	0.005579	1700017L05Rik
chr12	31993234	31993734	-1.70791	0.43506	15.1695	0.000237638	0.005579	Hbp1
chr7	101132988	101133867	-1.40022	0.741197	15.1463	0.000240002	0.00562236	Fchsd2
chr2	77764900	77765400	-2.34098	-0.0280012	15.1462	0.000240019	0.00562236	Zfp385b
chr2	178620279	178620779	-2.24658	0.0959184	15.1437	0.000240278	0.0056259	Cdh26
chr9	98318647	98319147	-1.09074	1.57876	15.1254	0.000242164	0.00566453	Nmnat3
chr13	114969274	114969774	-2.12951	-0.107249	15.1227	0.00024244	0.00566996	Itga2
chr13	60465215	60465715	-1.21131	1.1527	15.1185	0.000242876	0.00567773	Dapk1
chr9	17745649	17746149	-1.17205	1.25545	15.1134	0.000243411	0.00568713	Chordc1
chrX	77079658	77080158	-1.6021	0.633885	15.1124	0.00024351	0.00568892	Tbl1x
chr10	30285358	30285858	-1.14328	1.50545	15.11	0.000243762	0.00569431	Cenpw
chr14	15369814	15370314	-1.1203	1.33711	15.1064	0.000244142	0.00570207	B230110C06Rik
chr1	7132214	7132714	-1.07357	1.56199	15.1058	0.000244195	0.00570241	Pcmtd1
chr4	18147599	18148099	-1.19244	1.43658	15.0839	0.000246499	0.0057465	Mmp16
chr14	108523938	108524438	-1.19126	1.57422	15.0763	0.000247304	0.00576069	Slitrk1
chr8	30314290	30314790	-2.14655	0.198921	15.0739	0.000247559	0.00576612	4933433F19Rik
chr8	43380902	43381402	-3.00304	-0.469623	15.0713	0.000247836	0.00577153	Zfp42
chr11	18020158	18020658	-1.25973	1.27777	15.0503	0.000250069	0.00581427	Etaa1os
chr8	90303707	90304207	-1.14397	1.50229	15.0443	0.000250711	0.00582662	Tox3
chr5	80583984	80584484	-1.38026	0.750504	15.0433	0.000250825	0.00582825	Adgrl3
chr3	66346414	66346914	-1.55146	0.920469	15.0382	0.000251365	0.00583925	Veph1
chrX	62060636	62061136	-1.16842	1.31959	15.0356	0.000251649	0.00584532	4933402E13Rik
chr17	87722563	87723063	-1.42418	0.684164	15.0347	0.000251744	0.005847	Msh2
chr5	85529551	85530051	-1.29445	1.31065	15.0288	0.000252384	0.00585775	Cenpc1
chr1	76306525	76307025	-1.2054	1.3685	15.0283	0.000252433	0.00585838	Gm17751
chr1	141841554	141842054	-1.67486	0.670383	15.0219	0.000253134	0.00586779	4930590L20Rik
chr8	96924808	96925308	-1.00698	1.79123	15.0201	0.000253331	0.00586938	Got2
chrX	59235436	59235936	-2.0191	0.175107	15.0097	0.000254458	0.00589138	Fgf13
chr8	60622571	60623071	-2.96375	-0.122574	15.0041	0.000255065	0.00590298	Mfap3l
chr5	45184079	45184579	-1.11952	1.20794	15.0041	0.000255074	0.00590298	4930431F12Rik
chr11	9903740	9904240	-1.60433	0.599184	15.0029	0.000255203	0.00590493	Abca13
chr5	4585930	4586430	-1.20024	1.38269	14.9994	0.000255586	0.00591172	Fzd1
chr13	9537697	9538197	-1.73585	0.367036	14.9928	0.000256306	0.00592316	Zmynd11
chr9	34333513	34334013	-1.32807	1.18109	14.9895	0.000256672	0.00593006	Kirrel3
chr6	17154882	17155382	-1.05126	1.94032	14.9865	0.000257	0.00593554	Gm4876
chr7	111434833	111435333	-1.18402	1.51255	14.9803	0.000257688	0.00594674	1700012D14Rik
chr4	35555473	35555973	-1.13306	1.73944	14.9739	0.000258391	0.00595929	Lingo2
chr11	38010761	38011261	-1.12335	1.64068	14.9715	0.000258661	0.00596343	Gm12128
chrX	155120144	155120644	-2.40699	-0.194358	14.962	0.000259712	0.0059819	Cldn34b2
chr14	81789524	81790024	-1.09396	1.6208	14.9579	0.00026017	0.00599115	Olfm4
chr14	12013222	12013722	-1.05877	1.79256	14.9572	0.000260251	0.00599223	Ptprg
chr16	39549767	39550267	-1.71123	0.628771	14.9544	0.000260559	0.00599745	Gm36742
chr6	106387834	106388334	-1.08948	1.7361	14.9507	0.000260978	0.0060046	Cntn4
chr16	51211268	51211768	-1.55002	0.487444	14.9464	0.000261458	0.0060132	1700116B05Rik
chr3	140620740	140621240	-1.15778	1.47889	14.9464	0.000261459	0.0060132	Pdha2
chr5	121307901	121308401	-1.73057	0.37085	14.9458	0.000261523	0.00601362	Trafd1
chr15	23993610	23994110	-2.14081	0.17591	14.945	0.000261616	0.00601448	Cdh18
chrX	72485622	72486122	-1.03736	1.81112	14.9449	0.000261629	0.00601448	Magea10
chr6	4288504	4289004	-1.29731	1.30258	14.9417	0.000261984	0.00602052	Bet1
chr6	78307944	78308444	-1.41647	0.997815	14.9405	0.000262123	0.00602268	Reg3b
chr1	73479385	73479885	-1.14606	1.29316	14.9349	0.000262754	0.00603505	Pinc
chr15	65395334	65395834	-1.90033	0.348327	14.9304	0.000263261	0.00604513	Efr3a
chr6	7297162	7297662	-1.32348	1.01384	14.9221	0.000264195	0.00606074	Tac1
chr2	70158782	70159282	-1.49645	0.551199	14.9171	0.000264768	0.00607071	Myo3b
chr2	49863485	49863985	-1.04199	1.70813	14.9053	0.000266114	0.00609414	Lypd6b
chr19	55576137	55576637	-1.68553	0.313921	14.9009	0.000266611	0.00610309	4930552P12Rik
chr12	6448076	6448576	-1.03344	1.94107	14.8872	0.000268191	0.0061321	1700101O22Rik
chr12	68704222	68704722	-1.19884	1.58438	14.8802	0.000268996	0.00614675	Rps29
chr7	76562720	76563220	-1.53261	0.799485	14.8718	0.00026997	0.00616313	Agbl1
chr10	54935739	54936239	-1.85789	0.442876	14.87	0.000270178	0.00616681	Gm16998
chr7	59184214	59184714	-1.68622	0.429708	14.8697	0.000270213	0.00616708	Ube3a
chr19	57420131	57420631	-1.19808	1.21512	14.8694	0.000270241	0.00616717	Trub1
chr13	34218775	34219275	-1.11918	1.3573	14.8659	0.000270647	0.00617377	Psmg4
chr18	83779241	83779741	-1.3999	0.776819	14.8644	0.000270823	0.0061767	Tshz1
chr1	75689453	75689953	-1.03788	1.81638	14.8613	0.00027119	0.00618399	Slc4a3
chr1	51932011	51932511	-1.63261	0.537507	14.8524	0.000272223	0.00620056	Myo1b
chr4	67347807	67348307	-1.94279	0.105266	14.85	0.000272503	0.00620534	Tlr4
chr10	102740304	102740804	-2.24084	0.101129	14.8482	0.000272716	0.00620912	Rassf9
chr7	90286885	90287385	-2.48522	-0.170961	14.845	0.000273097	0.00621509	Sytl2
chr6	33812549	33813049	-1.08135	1.71746	14.8364	0.000274106	0.00623105	Lrguk
chr1	180086192	180086692	-1.3668	0.974937	14.8221	0.000275794	0.00626239	Coq8a
chrX	126082840	126083340	-1.34054	1.22895	14.8204	0.000275991	0.00626469	4932411N23Rik
chrX	22916744	22917244	-1.63757	0.61382	14.8147	0.000276674	0.00627749	Klhl13
chr1	11207121	11207621	-1.70996	0.349796	14.8125	0.000276937	0.00628146	Prex2
chr2	145318768	145319268	-1.08564	1.7599	14.8103	0.000277189	0.00628593	Slc24a3
chr3	52540904	52541404	-1.19089	1.30376	14.8077	0.0002775	0.00629081	Gm30173
chr8	36766970	36767470	-1.10949	1.5503	14.8034	0.000278024	0.00630105	Dlc1
chr12	26627352	26627852	-1.62092	0.900522	14.8026	0.000278109	0.00630113	Cmpk2
chr7	125101644	125102144	-1.79723	0.362701	14.7823	0.000280559	0.00634374	4933440M02Rik
chr15	92919310	92919810	-2.83739	-0.335841	14.779	0.000280954	0.00635159	Pdzrn4
chr2	131664572	131665072	-1.20392	1.12553	14.7682	0.000282263	0.0063746	Adra1d
chr6	105240012	105240512	-1.34858	1.08455	14.7667	0.000282446	0.00637709	Gm19757
chr8	49599986	49600486	-2.56967	-0.184921	14.7643	0.000282728	0.0063819	Gm2516
chrX	143888931	143889431	-1.72923	0.44325	14.7607	0.000283175	0.00638916	Dcx
chr1	63502591	63503091	-1.12427	1.54151	14.7483	0.000284683	0.0064155	Adam23
chr6	39515573	39516073	-1.03598	1.88299	14.7366	0.00028612	0.00644124	Dennd2a
chr5	11950764	11951264	-1.48486	0.812613	14.7271	0.000287294	0.00646049	4933402N22Rik
chr2	84053314	84053814	-1.56352	0.571064	14.7212	0.000288027	0.00647476	Zswim2
chr11	39124702	39125202	-1.18832	1.41241	14.7167	0.000288581	0.00648666	4930553C11Rik
chr18	27123930	27124430	-1.25146	1.25992	14.7053	0.000290008	0.00651166	Celf4
chr5	51612452	51612952	-1.54681	0.523396	14.7004	0.000290615	0.00652292	Ppargc1a
chr1	80370540	80371040	-1.95084	0.256838	14.6969	0.000291061	0.00652968	Cul3
chr8	10167757	10168257	-3.28987	-0.766418	14.6968	0.000291066	0.00652968	Myo16
chr13	13647289	13647789	-1.61569	0.626862	14.6966	0.000291099	0.00652986	Lyst
chr11	35957672	35958172	-1.40584	0.732426	14.6916	0.000291722	0.0065405	Wwc1
chr6	50713418	50713918	-1.41911	0.853325	14.6911	0.000291779	0.00654066	Npvf
chrX	97211722	97212222	-1.21077	1.26368	14.6902	0.000291901	0.00654285	Pgr15l
chr5	133551172	133551672	-1.50014	0.852142	14.6898	0.000291947	0.00654332	Castor2
chr14	95887000	95887500	-2.46365	-0.252247	14.6884	0.000292118	0.0065459	Spertl
chr1	18573922	18574422	-1.8485	0.265299	14.6843	0.00029264	0.00655549	Defb41
chr13	10694662	10695162	-1.38182	0.839989	14.669	0.000294577	0.00658645	Chrm3
chr18	5405135	5405635	-2.13362	0.152391	14.6686	0.000294623	0.00658645	Zfp438
chr12	92202266	92202766	-2.26597	0.0685874	14.6563	0.000296194	0.00661539	Sel1l
chr3	143292770	143293270	-1.17447	1.52338	14.6437	0.000297803	0.00664512	A830019L24Rik
chr16	76351043	76351543	-1.30231	1.1718	14.6402	0.000298252	0.00665344	Nrip1
chr1	103048760	103049260	-1.54859	0.562046	14.6369	0.000298677	0.00666179	Cdh20
chr8	112716523	112717023	-1.3808	1.11911	14.634	0.000299054	0.00666851	Cntnap4
chrX	119314095	119314595	-2.3765	-0.0471864	14.6288	0.000299721	0.00667775	Pabpc5
chr5	17407953	17408453	-1.27482	1.19237	14.6261	0.000300079	0.00668285	Speer4f2
chr19	14325636	14326136	-1.23264	1.44957	14.6202	0.00030084	0.0066964	Gm8630
chr4	75129148	75129648	-1.92652	0.162423	14.6189	0.000301002	0.00669831	Dmac1
chr10	105481453	105481953	-2.12187	-0.0888246	14.6118	0.000301934	0.00671395	Tmtc2
chr3	111489578	111490078	-1.51497	0.546798	14.611	0.000302033	0.00671538	Gm6602
chr10	73328195	73328695	-1.01063	1.78216	14.6042	0.000302923	0.00673025	A330049N07Rik
chr10	112916967	112917467	-1.32975	0.962618	14.5964	0.000303943	0.00675005	Atxn7l3b
chr4	50883634	50884134	-1.76949	0.346374	14.5919	0.000304537	0.00675983	Cylc2
chr15	66418545	66419045	-1.16336	1.40312	14.5858	0.000305335	0.00677412	Lrrc6
chr10	124870018	124870518	-1.72393	0.387516	14.5846	0.000305492	0.00677644	4930503E24Rik
chr17	59066408	59066908	-1.63789	0.51691	14.5783	0.000306331	0.00679334	Nudt12
chr3	132114032	132114532	-1.46462	0.774433	14.5732	0.000307	0.00680531	Dkk2
chr12	41154143	41154643	-1.01771	1.80042	14.5709	0.000307304	0.00680865	Immp2l
chr3	12780528	12781028	-1.31763	0.977363	14.557	0.00030916	0.00683746	Ralyl
chr6	80918920	80919420	-1.86819	0.156791	14.5566	0.000309214	0.00683768	Lrrtm4
chr12	66060520	66061020	-1.39358	0.777204	14.554	0.000309557	0.00684239	Rpl10l
chr3	114182787	114183287	-1.22886	1.23661	14.5383	0.00031166	0.00687617	Col11a1
chr19	30772445	30772945	-1.30509	1.29666	14.537	0.000311839	0.00687878	Gm6642
chr1	109196493	109196993	-2.3311	-0.128388	14.5354	0.000312048	0.00688184	Cdh7
chr10	9252157	9252657	-1.03454	1.82924	14.5346	0.000312162	0.00688317	Sash1
chr11	9950335	9950835	-1.97473	0.258462	14.5344	0.000312188	0.00688317	Abca13
chr16	58800053	58800553	-1.13053	1.33907	14.5307	0.000312681	0.0068929	Olfr173
chr13	10645755	10646255	-1.36786	1.00321	14.5278	0.000313072	0.00689818	Chrm3
chr8	36200428	36200928	-1.04687	1.58178	14.5213	0.000313964	0.0069119	Gm38414
chr18	21875747	21876247	-1.37451	0.736693	14.5175	0.000314477	0.00692205	Klhl14
chr3	82223873	82224373	-1.23759	1.14549	14.5166	0.000314592	0.006924	Gucy1a1
chr17	55094451	55094951	-1.12195	1.5285	14.5163	0.000314635	0.00692437	St6gal2
chr2	69481594	69482094	-1.21107	1.18187	14.5018	0.000316609	0.00695791	Dhrs9
chr16	78650182	78650682	-2.10009	-0.0265849	14.4984	0.00031708	0.00696536	D16Ertd472e
chr12	14564988	14565488	-1.11006	1.40846	14.4937	0.000317719	0.00697764	Gm16497
chr3	15109870	15110370	-1.07934	1.97891	14.489	0.000318368	0.0069884	A930001A20Rik
chr3	66593726	66594226	-1.19634	1.44049	14.4702	0.000320968	0.00703373	Veph1
chr7	137092388	137092888	-2.51042	-0.212386	14.4695	0.000321065	0.00703409	Gm10578
chr1	160180821	160181321	-1.37765	1.03834	14.4671	0.000321394	0.00703955	Mrps14
chr2	46299785	46300285	-2.17184	-0.0125281	14.4664	0.000321487	0.00704042	1700019E08Rik
chr2	77347098	77347598	-1.19829	1.15641	14.456	0.000322939	0.00706867	Sestd1
chr9	104960043	104960543	-1.32965	0.874897	14.4536	0.000323285	0.00707565	Mrpl3
chr9	115491005	115491505	-1.10238	1.35931	14.4464	0.000324284	0.00709515	Mir467h
chr4	13818549	13819049	-1.30601	0.938086	14.4445	0.000324547	0.00709856	Runx1t1
chr14	43262640	43263140	-1.48512	0.68199	14.4414	0.000324982	0.0071063	Gm8126
chr4	20187651	20188151	-1.30479	0.982425	14.4395	0.00032526	0.0071112	Ggh
chr1	102644253	102644753	-2.31069	-0.00485383	14.4358	0.000325777	0.00712037	Gm20268
chr2	54027807	54028307	-1.19906	1.29827	14.4321	0.000326298	0.00712974	Rprm
chr1	50806717	50807217	-1.3848	0.928903	14.4208	0.0003279	0.0071582	Tmeff2
chr10	91926367	91926867	-1.38226	0.863373	14.4195	0.000328084	0.00716163	Gm31592
chr1	90120648	90121148	-1.46704	0.58885	14.4138	0.000328889	0.00717385	Iqca
chr16	4367763	4368263	-1.57061	0.390042	14.4129	0.000329014	0.00717464	Adcy9
chr12	63347567	63348067	-1.53597	0.600856	14.4128	0.000329035	0.00717464	Spanxn4
chr14	37601757	37602257	-1.55542	0.455242	14.401	0.000330714	0.0072035	Ghitm
chr7	103154357	103154857	-1.92177	0.104303	14.3898	0.000332326	0.00722901	Olfr589
chr1	165102470	165103219	-1.21244	1.30898	14.3886	0.000332504	0.00723052	4930568G15Rik
chr7	95212115	95212615	-1.81456	0.146131	14.3879	0.000332605	0.00723195	Tenm4
chr7	120488091	120488591	-2.22753	-0.139724	14.3866	0.000332793	0.0072338	Abca16
chr3	155247227	155247727	-1.07632	1.62843	14.3852	0.00033299	0.00723628	Lrriq3
chr1	57524163	57524663	-1.01944	1.98313	14.3828	0.000333338	0.00724206	Tyw5
chr16	75139766	75140266	-2.27322	-0.117785	14.3788	0.000333919	0.00724989	Robo2
chr14	105543043	105543543	-1.04064	1.69891	14.3721	0.000334882	0.00726599	4930449E01Rik
chr19	35383056	35383556	-1.55297	0.758662	14.3663	0.000335719	0.00728056	Mir1950
chr13	116655958	116656458	-1.46484	0.824317	14.362	0.000336352	0.00729309	4930435F18Rik
chr4	98455250	98455750	-1.3526	1.1368	14.3565	0.000337152	0.0073044	Patj
chr17	30885549	30886049	-1.93128	0.360514	14.3536	0.000337582	0.00730859	Glp1r
chr6	115189831	115190331	-1.26657	1.04207	14.3524	0.00033775	0.00731074	Syn2
chr1	125867531	125868031	-1.71374	0.315271	14.3495	0.00033817	0.00731924	Lypd1
chr1	11847675	11848175	-2.04265	0.0535379	14.3446	0.00033889	0.00733179	A830018L16Rik
chr2	58052763	58053263	-1.0937	1.57109	14.3405	0.000339503	0.00734204	Ermn
chr8	89940808	89941308	-1.62476	0.542881	14.3277	0.000341382	0.00737478	Tox3
chr17	59166503	59167003	-1.14138	1.38652	14.3168	0.000342999	0.00740303	Nudt12
chr15	37700605	37701105	-2.18132	0.0103129	14.3098	0.000344047	0.0074232	Ncald
chr3	47836864	47837364	-1.48	0.81884	14.3037	0.000344957	0.00743796	Gm7977
chr6	27842431	27842931	-1.08308	1.47166	14.3009	0.000345379	0.00744462	Mir592
chr14	53855804	53856304	-1.68166	0.146948	14.2994	0.000345599	0.00744753	Dad1
chr12	6623613	6624113	-1.52023	0.588814	14.2981	0.000345786	0.00745034	1700101O22Rik
chr16	10240362	10240862	-1.92388	0.185574	14.2975	0.000345889	0.00745195	Atf7ip2
chr10	92970582	92971082	-1.70407	0.354157	14.2963	0.000346069	0.00745461	Cfap54
chrX	64915752	64916612	-1.77542	0.431164	14.2928	0.000346585	0.00746409	Ctag2
chr6	56440662	56441162	-1.35666	1.07884	14.2926	0.000346622	0.00746409	Pde1c
chr4	4986577	4987077	-1.02668	1.67859	14.2857	0.00034765	0.00748193	Impad1
chr14	78409554	78410054	-2.3208	-0.209125	14.2849	0.000347782	0.00748376	Tnfsf11
chr1	15076533	15077033	-1.8474	0.0929369	14.2848	0.000347792	0.00748376	Trpa1
chr4	79694919	79695419	-1.37133	0.879276	14.2843	0.000347869	0.0074848	A430085M09Rik
chr4	36836740	36837240	-1.38557	0.870021	14.283	0.000348064	0.00748778	Lingo2
chr14	87767891	87768391	-1.85113	0.391827	14.2714	0.000349821	0.00751943	Tdrd3
chr1	100878151	100878651	-1.03992	1.71624	14.2709	0.000349895	0.0075204	Gm20268
chr14	38758158	38759135	-1.29554	0.996495	14.2684	0.000350278	0.00752617	Nrg3os
chr19	18141297	18141797	-1.42184	1.08479	14.2663	0.000350591	0.00753044	Pcsk5
chr6	5719878	5720378	-1.16315	1.18658	14.2658	0.000350673	0.00753159	Dync1i1
chr16	70724783	70725283	-1.20283	1.3517	14.2644	0.000350876	0.00753533	D16Ertd519e
chr5	23459618	23460118	-1.91607	0.130067	14.263	0.00035109	0.00753745	Kmt2e
chr18	39262090	39262590	-1.25841	1.42724	14.2625	0.000351171	0.00753859	Nr3c1
chrX	99298972	99299472	-1.51081	0.669984	14.2611	0.000351392	0.00754081	Gm14812
chr3	101717814	101718314	-1.3783	0.973004	14.2604	0.000351498	0.00754129	Atp1a1
chr4	35494033	35494533	-1.98899	0.269537	14.259	0.000351701	0.00754441	C9orf72
chr11	15848368	15848868	-1.76762	0.370821	14.2558	0.000352189	0.00755428	Vstm2a
chr9	50090951	50091451	-1.55444	0.441936	14.254	0.000352471	0.00755857	2310003N18Rik
chr15	22889427	22889927	-1.26222	1.03515	14.243	0.000354151	0.00758606	Cdh18
chr14	90334432	90334932	-1.29392	1.25269	14.2428	0.000354183	0.00758606	4930474H20Rik
chr1	54526305	54526805	-1.00321	1.67758	14.2425	0.000354239	0.00758606	Pgap1
chr6	75701054	75701554	-1.9942	0.0882273	14.2424	0.000354241	0.00758606	Lrrtm1
chr6	74121131	74121631	-1.45721	0.813321	14.2414	0.000354404	0.00758817	Gm31747
chr13	84619534	84620034	-1.84142	0.496342	14.2365	0.000355161	0.00760128	Tmem161b
chr3	14356846	14357346	-1.29779	1.22646	14.2316	0.000355908	0.00761478	Gm6300
chr18	33258058	33258558	-1.47329	0.883332	14.228	0.000356474	0.00762566	Stard4
chr2	29281643	29282143	-1.14255	1.51244	14.2233	0.00035719	0.00763788	6530402F18Rik
chr11	40355825	40356325	-2.51722	-0.274062	14.2139	0.000358653	0.00766418	Mat2b
chr14	74519458	74519958	-2.86272	-0.176835	14.2061	0.000359867	0.00768512	Htr2a
chr5	51037503	51038003	-1.00279	1.95566	14.2024	0.000360458	0.00769399	Ppargc1a
chr10	51416570	51417070	-1.52122	0.845568	14.2017	0.000360569	0.00769574	Lilr4b
chr7	74626108	74626608	-4.44014	-0.781314	14.2014	0.000360607	0.00769592	Slco3a1
chr6	35635595	35636095	-1.08695	1.71182	14.1945	0.00036169	0.00771192	Mtpn
chr2	69463792	69464292	-1.28272	1.24431	14.1919	0.000362097	0.00771656	Dhrs9
chr4	90764692	90765192	-1.36575	1.19575	14.1871	0.00036285	0.00773025	Gm12633
chr8	63574354	63574854	-1.39285	0.835198	14.1871	0.000362862	0.00773025	Sgo2b
chr5	127295943	127296443	-1.68119	0.333776	14.1777	0.00036434	0.00775232	Tmem132cos
chr1	185795436	185795936	-2.42019	-0.000511111	14.1739	0.000364946	0.00776081	Mir297c
chr3	103535134	103535634	-2.38879	-0.106492	14.1734	0.000365013	0.00776133	Syt6
chr1	10260799	10261299	-1.91364	0.536496	14.1619	0.00036685	0.00779249	Arfgef1
chr3	143142610	143143110	-1.06977	1.58771	14.1615	0.000366913	0.00779319	A830019L24Rik
chr12	62404881	62405381	-1.38155	0.966153	14.1607	0.000367042	0.0077953	Spanxn4
chr5	69547648	69548148	-1.5146	0.607948	14.1577	0.000367517	0.0078035	Yipf7
chr2	7311958	7312458	-1.21379	0.972239	14.1525	0.000368343	0.00781727	Celf2
chr17	40556622	40557122	-1.45275	0.537974	14.1499	0.000368761	0.00782452	Esp6
chr8	58500989	58501489	-1.39666	0.838371	14.1497	0.000368798	0.00782452	Gm15881
chr18	57314741	57315241	-1.24331	1.54154	14.1497	0.000368804	0.00782452	Prrc1
chr8	58787806	58788306	-1.43541	0.977959	14.1464	0.00036932	0.00783231	Gm15881
chr1	100602422	100602922	-1.09823	1.55632	14.1443	0.000369665	0.00783802	Gm20268
chrX	116441829	116442329	-2.1808	-0.0579425	14.1386	0.000370586	0.00785473	Cpxcr1
chr13	93603609	93604109	-1.59832	0.49421	14.1347	0.000371218	0.00786601	Bhmt
chr6	57208222	57208722	-1.06844	1.65339	14.1337	0.000371367	0.00786748	Vmn1r13
chr5	32579357	32579857	-2.147	-0.158599	14.1327	0.000371541	0.00787052	Yes1
chr9	84950390	84950890	-2.13359	0.145463	14.129	0.000372126	0.00788007	4930554C24Rik
chr6	9131176	9131676	-1.74303	0.298921	14.1269	0.000372478	0.00788538	Nxph1
chr16	82567188	82567688	-1.72147	0.456126	14.1246	0.000372841	0.00789107	Ncam2
chr10	86416541	86417041	-1.35776	0.845384	14.1241	0.000372928	0.00789169	Syn3
chr17	64161913	64162413	-1.245	1.11019	14.1235	0.00037302	0.00789295	1110058D11Rik
chr8	43402888	43403388	-1.55052	0.688882	14.1129	0.000374749	0.00792126	Zfp42
chr2	7799854	7800354	-1.47916	0.763436	14.1105	0.000375137	0.00792819	Celf2
chr14	28367653	28368153	-1.4323	0.807981	14.1091	0.000375369	0.00793244	Wnt5a
chr3	54965325	54965825	-1.32847	0.886991	14.1041	0.000376187	0.00794718	Sertm1
chr3	53827331	53827831	-1.38266	0.845701	14.1024	0.000376458	0.00795162	Ufm1
chr5	53429617	53430117	-1.81235	0.342558	14.1012	0.00037666	0.00795462	Rbpj
chr3	20925438	20925938	-1.62724	0.720283	14.088	0.000378831	0.0079934	Agtr1b
chr1	144447614	144448114	-1.79292	0.15836	14.0855	0.000379241	0.00800078	Rgs21
[truncated: 2,903 more rows]

## Sheet: ATAC_intact_male_peaks
seqnames	start	end	logFC	logCPM	F	PValue	FDR	Gene annotation
chrY	1245548	1246048	11.2353	2.54561	420.749	4.84468e-29	1.27432e-23	Uty
chrY	1010138	1010638	11.2379	2.57925	404.875	1.34755e-28	1.77226e-23	Eif2s3y
chr2	155052640	155053140	3.80745	2.57105	335.223	4.08983e-27	3.58589e-22	Ahcy
chr13	114680087	114680587	5.26807	1.89178	259.485	3.47983e-24	1.83064e-19	4930544M13Rik
chrY	1286355	1286855	10.5317	1.93741	254.821	1.94163e-23	8.51193e-19	Ddx3y
chr6	52096582	52097082	3.08089	2.52719	220.178	2.22485e-22	6.50237e-18	Halr1
chr15	24088771	24089271	5.161	1.42895	207.498	9.63528e-22	1.94955e-17	Cdh18
chr6	22546147	22546647	4.08432	1.62874	205.351	1.24337e-21	2.33608e-17	Fam3c
chr15	43964025	43964525	2.39353	3.35946	204.505	1.37546e-21	2.41195e-17	Tmem74
chr1	73794099	73794599	3.59475	2.02435	176.388	4.80767e-20	7.02547e-16	Mir6351
chr9	47637656	47638156	3.09111	2.22024	173.575	7.01897e-20	8.24989e-16	Cadm1
chr8	91551927	91552427	3.43792	2.01478	173.257	7.32787e-20	8.24989e-16	Fto
chr4	108593418	108593918	2.56031	2.88511	173.058	7.52742e-20	8.24989e-16	Orc1
chr2	5812861	5813361	4.25796	1.82743	172.57	8.04293e-20	8.46229e-16	Nudt5
chr16	28129751	28130251	4.25584	1.34771	171.591	9.18984e-20	8.85527e-16	Gm10823
chrY	872824	873324	10.0321	1.33802	178.336	9.41551e-20	8.85527e-16	Kdm5d
chr2	70218592	70219092	2.41527	2.88958	171.405	9.42641e-20	8.85527e-16	Myo3b
chr12	8428614	8429114	4.33013	1.69671	171.115	9.80748e-20	8.89555e-16	Rhob
chr14	120884468	120884968	3.90785	1.46235	167.685	1.57311e-19	1.33478e-15	Ipo5
chr7	40587323	40587823	2.63196	2.50666	167.312	1.65669e-19	1.36178e-15	4933402C06Rik
chr2	16973845	16974345	3.94602	1.50991	163.76	2.72484e-19	2.17191e-15	4930515L03Rik
chr17	43191083	43191583	3.10031	1.95749	160.79	4.15564e-19	3.21493e-15	E130008D07Rik
chr13	99866939	99867439	2.48848	2.79166	160.337	4.43451e-19	3.33266e-15	Cartpt
chr3	136237315	136237815	2.79159	2.08493	160.032	4.63302e-19	3.38513e-15	Bank1
chr19	5414595	5415095	3.30298	1.72167	157.834	6.36171e-19	4.52213e-15	4930481A15Rik
chr14	20026678	20027178	4.19366	1.20179	157.651	6.53301e-19	4.52213e-15	Gng2
chr1	91199775	91200275	2.79134	2.26155	156.746	7.45121e-19	4.90226e-15	Ramp1
chr12	25776657	25777157	10.5802	0.357006	158.638	7.45492e-19	4.90226e-15	Gm29687
chr7	139174851	139175351	1.99193	3.5267	155.597	8.81322e-19	5.65411e-15	Stk32c
chr6	141781948	141782448	3.17775	1.97548	155.294	9.21311e-19	5.76993e-15	Slco1a4
chr11	4827820	4828320	2.24683	3.29598	154.672	1.00946e-18	6.17497e-15	Nf2
chr15	66074455	66074955	2.71005	2.54345	153.351	1.22681e-18	7.04792e-15	Hhla1
chr2	160400711	160401211	5.39631	0.94828	153.319	1.23255e-18	7.04792e-15	Mafb
chr1	158850371	158850871	5.39797	0.844595	151.959	1.50837e-18	8.4416e-15	Pappa2
chr4	8354908	8355408	2.04517	2.83736	145.281	4.14399e-18	2.13728e-14	Car8
chr1	70923073	70923573	3.09205	1.99034	144.997	4.32951e-18	2.19002e-14	Bard1
chr3	33410011	33410511	2.25653	2.85603	143.806	5.20383e-18	2.5348e-14	Pex5l
chr9	14754504	14755004	3.76883	1.39062	143.48	5.47311e-18	2.61749e-14	Fut4
chr4	131963183	131963683	5.10723	1.13677	142.86	6.02672e-18	2.83078e-14	Tmem200b
chr3	129473688	129474188	1.76811	3.55821	142.065	6.82221e-18	3.14821e-14	Pou5f1-rs4
chr15	76399832	76400332	3.30563	1.52689	140.272	9.03778e-18	4.09871e-14	Mroh1
chr14	112771970	112772470	3.69834	1.51849	139.899	9.58526e-18	4.27332e-14	Slitrk5
chr3	65674086	65674586	4.57896	1.00668	138.944	1.11485e-17	4.85591e-14	Lekr1
chr3	51221866	51222366	3.33862	1.49354	138.881	1.12613e-17	4.85591e-14	Noct
chr4	66016252	66016752	4.10149	1.2182	138.766	1.14682e-17	4.8654e-14	Astn2
chr13	115473721	115474221	3.41124	1.60896	138.609	1.17581e-17	4.90921e-14	Itga1
chr2	125055203	125055703	2.60303	2.08692	134.331	2.33749e-17	9.45911e-14	Slc24a5
chr17	42425214	42425714	2.30077	2.47304	132.242	3.28689e-17	1.29749e-13	Ptchd4
chr12	27988630	27989130	1.5697	3.57489	132.209	3.30495e-17	1.29749e-13	Dcdc2c
chr4	93993529	93994029	5.63667	0.568604	131.193	3.90651e-17	1.5111e-13	Caap1
chrY	1114004	1114504	9.54415	0.961114	135.501	3.97573e-17	1.51559e-13	Tspy-ps
chr17	4294351	4294851	4.2843	1.06638	130.348	4.49165e-17	1.66647e-13	4930548J01Rik
chr8	42092891	42093391	2.40602	2.47862	130.34	4.49824e-17	1.66647e-13	2810404M03Rik
chr4	96028378	96028878	2.37485	2.54229	130.005	4.75505e-17	1.73715e-13	Cyp2j13
chr3	147760696	147761196	2.88785	2.19981	129.202	5.43419e-17	1.95806e-13	Ttll7
chr4	121077223	121077723	2.76402	2.19756	128.254	6.36781e-17	2.26346e-13	Zmpste24
chr2	132682425	132682925	2.66022	1.98885	127.737	6.94464e-17	2.43558e-13	Shld1
chr19	4875866	4876366	5.0189	0.680504	127.287	7.49032e-17	2.59239e-13	Actn3
chr3	65449229	65449729	2.57339	2.15094	126.347	8.77793e-17	2.99858e-13	Ssr3
chr1	71120609	71121109	2.90035	1.90505	125.939	9.40628e-17	3.17203e-13	Bard1
chrX	40330900	40331400	3.57022	1.39239	125.373	1.03562e-16	3.44815e-13	Cypt14
chr10	28792096	28792596	3.99473	1.40694	124.966	1.10989e-16	3.64925e-13	Themis
chr15	68624405	68624905	1.91311	2.98903	124.548	1.19196e-16	3.87072e-13	Gm41341
chr17	88834534	88835034	4.21993	0.703164	123.84	1.34556e-16	4.26422e-13	Lhcgr
chr7	128789929	128790429	3.60328	1.50431	122.743	1.62496e-16	5.08836e-13	Sec23ip
chr1	91907034	91907534	2.21564	2.49222	122.601	1.66523e-16	5.15309e-13	Twist2
chr3	59563896	59564396	2.78812	1.73061	122.303	1.75344e-16	5.36299e-13	Aadacl2fm2
chr3	140185189	140185689	1.53379	3.78124	121.803	1.91211e-16	5.78107e-13	Mir7j
chr9	59510890	59511390	4.85865	0.700916	121.684	1.95185e-16	5.83414e-13	Tmem202
chr9	82812083	82812583	2.71863	1.79386	121.416	2.04493e-16	6.04369e-13	Irak1bp1
chr3	55830040	55830540	1.91903	2.96824	121.246	2.10613e-16	6.15539e-13	4933417G07Rik
chr2	79188679	79189179	3.00473	1.44474	120.823	2.26703e-16	6.55283e-13	Itga4
chr5	32977207	32977707	2.46776	2.44438	120.735	2.30219e-16	6.58213e-13	Ywhah
chr10	47464090	47464590	2.31897	2.20635	120.627	2.34592e-16	6.5999e-13	Snord14d
chr14	94453567	94454067	2.49293	2.29649	120.596	2.35859e-16	6.5999e-13	Pcdh9
chr16	23672447	23672947	2.6549	1.80332	120.466	2.41279e-16	6.66513e-13	Rtp4
chrY	897309	898132	9.43173	0.741322	121.637	2.43258e-16	6.66513e-13	Kdm5d
chr18	45106717	45107217	2.57306	2.58949	120.179	2.537e-16	6.8796e-13	Kcnn2
chr3	29206587	29207087	2.33988	2.54056	119.214	3.00511e-16	8.06581e-13	Egfem1
chr2	40613363	40613863	2.65166	1.87409	118.758	3.25617e-16	8.65138e-13	Ppp6c
chr4	55915907	55916407	3.02353	1.48481	118.502	3.40713e-16	8.96194e-13	Klf4
chr19	25315309	25315809	2.96105	1.75808	117.645	3.96482e-16	1.03256e-12	Kank1
chr1	193836305	193836805	3.63204	1.55412	117.49	4.07531e-16	1.05093e-12	Mir205
chr6	142754376	142754876	2.17814	2.42175	117.136	4.34038e-16	1.10842e-12	Cmas
chr8	103618107	103618607	1.88011	2.77328	116.98	4.46253e-16	1.12866e-12	4933400L20Rik
chr18	52212764	52213264	4.33247	0.872924	116.798	4.61009e-16	1.15189e-12	Mir28a
chr13	99737176	99737676	2.68922	2.25157	116.759	4.64199e-16	1.15189e-12	Cartpt
chr6	52991774	52992274	2.7778	1.95882	116.181	5.14644e-16	1.25675e-12	Jazf1
chr16	4976128	4976628	2.60333	1.96538	116.166	5.16009e-16	1.25675e-12	4930451G09Rik
chr4	54480419	54480919	2.59952	1.8436	115.588	5.72366e-16	1.38121e-12	Zfp462
chr19	20884260	20884760	1.23635	4.10202	114.465	7.00636e-16	1.67538e-12	Tmc1
chr1	168228554	168229054	2.68846	2.17585	113.355	8.568e-16	2.03035e-12	Pbx1
chr4	58336147	58336647	3.30791	1.11108	112.987	9.1611e-16	2.15151e-12	Musk
chr15	18468415	18468915	4.04483	1.16009	112.573	9.87952e-16	2.27977e-12	4921515E04Rik
chr6	111053872	111054372	1.77912	3.16902	112.572	9.8806e-16	2.27977e-12	Grm7
chr16	16253175	16253675	2.87317	1.91181	112.392	1.02112e-15	2.33516e-12	Gm5481
chr2	21875181	21875681	2.37184	2.12871	112.346	1.02982e-15	2.33516e-12	Myo3a
chr7	83760653	83761153	4.73561	0.720734	112.025	1.09206e-15	2.45513e-12	Il16
chr15	58699198	58699698	2.62863	1.7142	111.883	1.12085e-15	2.49851e-12	Tmem65
chr18	29263315	29263815	1.96748	2.62916	111.755	1.14754e-15	2.5365e-12	4930527G23Rik
chr2	58353365	58353865	4.55231	0.69333	111.599	1.18092e-15	2.58853e-12	Acvr1c
chr9	74245586	74246086	1.43509	3.81513	110.711	1.39052e-15	3.01091e-12	Wdr72
chr18	85102230	85102730	3.26431	1.20903	110.688	1.39651e-15	3.01091e-12	Fbxo15
chrX	162758391	162758891	2.77357	1.7859	110.446	1.4604e-15	3.12307e-12	Rbbp7
chr11	81720418	81720918	2.45075	2.31827	108.595	2.06e-15	4.36977e-12	5530401A14Rik
chr2	33119164	33119664	2.43323	1.97859	108.01	2.29849e-15	4.83667e-12	Garnl3
chr8	84377337	84377837	2.19575	2.36331	107.747	2.41454e-15	5.04054e-12	Cacna1a
chr14	80618100	80618600	3.56671	1.2136	107.571	2.49592e-15	5.13843e-12	Olfm4
chr17	77395781	77396281	1.83608	3.02309	107.561	2.5005e-15	5.13843e-12	Crim1
chr1	5275561	5276061	3.79283	0.861631	106.942	2.80996e-15	5.72051e-12	Atp6v1h
chr1	163171714	163172214	3.25362	1.21884	106.909	2.82725e-15	5.72051e-12	Mroh9
chr4	109037161	109037661	3.98148	0.993869	106.84	2.86454e-15	5.75171e-12	Mir761
chr14	99230219	99230719	5.73054	0.450151	106.708	2.93684e-15	5.85221e-12	Klf5
chr3	33150463	33150963	2.34126	2.04238	106.198	3.23438e-15	6.34892e-12	Pex5l
chr8	80973747	80974247	2.03461	2.55673	105.937	3.39833e-15	6.62133e-12	Usp38
chr10	29213653	29214153	2.08731	2.47067	105.764	3.51195e-15	6.7924e-12	9330159F19Rik
chr16	9828197	9828697	2.31037	2.0887	105.697	3.55712e-15	6.821e-12	Grin2a
chr2	59485595	59486095	1.75119	3.18623	105.665	3.5786e-15	6.821e-12	Dapl1
chr18	45896915	45897415	1.70224	3.25317	105.299	3.83691e-15	7.26073e-12	A330093E20Rik
chr1	31101396	31101896	4.03777	0.941396	105.096	3.98836e-15	7.44027e-12	Gm29669
chr9	4785694	4786194	3.06583	1.47542	104.871	4.16388e-15	7.71301e-12	Gria4
chr7	35021325	35021825	3.72355	0.923384	104.749	4.26181e-15	7.83919e-12	Cebpg
chr10	53683134	53683634	4.2455	0.850485	103.973	4.94513e-15	9.03293e-12	Mcm9
chr13	106746254	106746754	2.35486	2.08565	103.655	5.25659e-15	9.53262e-12	Ipo11
chr19	56210441	56210941	3.72492	0.805976	103.621	5.29117e-15	9.53262e-12	Habp2
chr9	117895585	117896085	1.47158	3.97802	103.265	5.66684e-15	1.014e-11	Azi2
chr15	103481219	103481719	5.14611	0.810309	103.17	5.7715e-15	1.02575e-11	Pde1b
chr3	119630257	119630757	2.38668	2.24697	103.012	5.95075e-15	1.05051e-11	Ptbp2
chr6	49784110	49784610	2.5012	1.7947	102.774	6.23153e-15	1.09274e-11	Npy
chr9	119471701	119472201	2.20122	2.23846	102.579	6.47128e-15	1.12727e-11	Exog
chr18	60780146	60780646	1.78618	3.17939	102.411	6.68437e-15	1.15673e-11	Rps14
chr6	101446652	101447152	2.83193	1.81851	102.32	6.80337e-15	1.16962e-11	Pdzrn3
chr13	26350814	26351314	4.66525	0.323533	102.174	6.99984e-15	1.19559e-11	1700092E19Rik
chr10	37558295	37558795	3.83746	0.764598	102.099	7.10204e-15	1.20522e-11	Marcks
chr8	24580457	24580957	2.21041	2.58594	101.93	7.33975e-15	1.23757e-11	Ido2
chr11	81135154	81135654	1.9188	2.90823	101.885	7.40372e-15	1.24041e-11	Asic2
chr12	9974196	9974696	6.02291	0.262973	101.292	8.3119e-15	1.38375e-11	Nt5c1b
chr14	64708461	64708961	2.62157	1.61836	101.255	8.37106e-15	1.38483e-11	Kif13b
chr6	115613845	115614345	1.45311	3.22732	100.625	9.4694e-15	1.55043e-11	Mkrn2
chr2	73068560	73069060	4.07978	0.865598	100.36	9.97481e-15	1.61958e-11	Sp3
chr16	91993568	91994068	2.94736	1.33537	100.308	1.00774e-14	1.6262e-11	Atp5o
chr10	25096099	25096599	2.70179	1.64622	99.9287	1.0858e-14	1.74149e-11	Akap7
chr1	149547509	149548009	4.66122	0.485933	98.9461	1.31838e-14	2.10169e-11	Pla2g4a
chr11	119959661	119960161	1.98797	2.3325	98.891	1.33284e-14	2.11195e-11	Baiap2
chr16	62441244	62441744	1.24477	3.77445	98.5893	1.41504e-14	2.22877e-11	Nsun3
chr2	159724338	159724838	3.63692	0.864318	98.5446	1.42767e-14	2.23527e-11	4933416E03Rik
chr4	124742863	124743363	2.55964	1.67412	98.495	1.44178e-14	2.24402e-11	Mir698
chr4	40886685	40887185	1.02353	4.82	98.1	1.55966e-14	2.4132e-11	B4galt1
chr5	18253611	18254111	2.76999	1.29046	97.8765	1.6307e-14	2.50642e-11	Gnai1
chr7	75285982	75286482	2.98352	1.4229	97.8511	1.63896e-14	2.50642e-11	Sv2b
chr3	84252767	84253267	1.60831	3.80939	97.7745	1.66422e-14	2.53034e-11	Trim2
chr19	57287170	57287670	2.96707	1.21688	96.9811	1.95051e-14	2.94858e-11	Ablim1
chr7	98367288	98367788	4.92308	0.359248	96.5472	2.12811e-14	3.19868e-11	Tsku
chr1	178412918	178413418	4.12252	0.445952	96.4895	2.15296e-14	3.21764e-11	Efcab2
chr2	174758622	174759122	2.07868	2.34775	96.3782	2.2017e-14	3.27189e-11	Edn3
chr4	137642741	137643241	1.34753	3.42788	95.9905	2.3807e-14	3.51802e-11	Rap1gap
chr3	61340534	61341034	3.09936	1.03955	95.6707	2.53958e-14	3.73183e-11	Rap2b
chr9	54184011	54184511	3.9817	0.946859	95.5559	2.59929e-14	3.79835e-11	Cyp19a1
chr10	18675419	18675919	2.3245	2.01517	95.5221	2.61713e-14	3.8033e-11	Gm32926
chrY	1111195	1111695	9.09093	0.483117	96.2513	2.66389e-14	3.84999e-11	Tspy-ps
chr4	97761226	97761726	5.05312	0.225091	95.4072	2.6787e-14	3.85023e-11	Nfia
chr6	29026581	29027081	1.84877	2.65568	95.267	2.75591e-14	3.93968e-11	Mir129-1
chr3	82475847	82476347	3.59461	1.03224	95.222	2.78119e-14	3.95433e-11	Npy2r
chr2	118258596	118259096	2.77811	1.34925	95.1358	2.83023e-14	3.97988e-11	Fsip1
chr2	67107238	67107738	2.77077	1.44585	95.1143	2.84265e-14	3.97988e-11	Gm1322
chr15	73704869	73705369	3.76526	1.15344	95.111	2.84455e-14	3.97988e-11	Gpr20
chr5	150869138	150869638	3.17867	0.984682	94.7998	3.03019e-14	4.21717e-11	Kl
chr2	8735138	8735638	1.78426	2.72743	94.6694	3.11166e-14	4.29318e-11	1700061F12Rik
chr8	64880762	64881262	2.36715	1.92865	94.6603	3.11745e-14	4.29318e-11	Klhl2
chr13	96418515	96419015	2.1528	2.24675	94.5376	3.19626e-14	4.3788e-11	Poc5
chr2	24873004	24873504	2.59999	1.82777	94.1113	3.48672e-14	4.75197e-11	Ehmt1
chr12	25438357	25438857	2.51475	1.61712	94.0832	3.50674e-14	4.75461e-11	Gm17746
chr16	79720739	79721239	5.34627	0.25637	94.0126	3.55774e-14	4.79902e-11	1700066C05Rik
chr8	66104478	66104978	5.13199	0.492873	93.8696	3.66326e-14	4.91616e-11	Marchf1
chr8	66423072	66423572	2.37803	2.23851	93.7944	3.72011e-14	4.96711e-11	Marchf1
chr8	8827516	8828016	2.91579	1.42139	93.5843	3.88368e-14	5.15931e-11	Arglu1
chr1	96912658	96913158	4.15507	0.462933	93.3096	4.10883e-14	5.41673e-11	Slco4c1
chr18	65252276	65252776	2.78894	1.74204	93.298	4.11864e-14	5.41673e-11	Mir122b
chr15	3928905	3929405	4.21831	0.63615	92.9939	4.38434e-14	5.73748e-11	Fbxo4
chr11	29052602	29053102	3.25359	0.903183	92.9124	4.45844e-14	5.80558e-11	Pnpt1
chr6	82138367	82138867	1.29831	3.56726	92.757	4.60345e-14	5.96487e-11	Eva1a
chr2	49349674	49350174	2.24557	1.92073	92.731	4.62822e-14	5.96757e-11	Epc2
chr1	40820855	40821355	2.5085	1.77171	92.6321	4.72353e-14	6.03259e-11	Tmem182
chr11	33786521	33787021	2.2794	2.30762	92.6311	4.72452e-14	6.03259e-11	Kcnip1
chr12	51029924	51030424	1.96575	2.36461	92.3508	5.00591e-14	6.36101e-11	1700008C04Rik
chr15	94729044	94729544	2.55137	2.23974	92.3224	5.03542e-14	6.36775e-11	Tmem117
chr16	25601999	25602499	2.19606	2.27037	91.7919	5.6199e-14	7.07287e-11	Trp63
chr5	129534394	129534894	2.16331	2.19543	91.4643	6.01532e-14	7.53448e-11	Sfswap
chr6	18154612	18155112	2.91387	1.31802	91.4219	6.06859e-14	7.56517e-11	Cftr
chr11	9705173	9705673	1.95837	2.55609	90.9802	6.65305e-14	8.25465e-11	Abca13
chr19	34947169	34947669	3.71811	0.627884	90.9479	6.69796e-14	8.27135e-11	Mir1950
chr5	37165452	37165952	1.89878	2.85355	90.8155	6.88553e-14	8.46324e-11	Gm1043
chr11	34192139	34192639	2.29378	2.03547	90.5211	7.32232e-14	8.93987e-11	Foxi1
chr2	143364356	143364856	2.71119	1.85464	90.5087	7.34127e-14	8.93987e-11	Pcsk2
chr8	124889457	124889957	2.5186	1.61542	90.4325	7.45928e-14	9.04172e-11	Exoc8
chr19	21999374	21999874	2.41658	1.70204	90.3653	7.56496e-14	9.12775e-11	Trpm3
chr13	28748617	28749117	3.15821	1.08533	90.296	7.67542e-14	9.19755e-11	Mir6368
chr5	120720110	120720610	5.42958	0.0997348	90.2853	7.69274e-14	9.19755e-11	Dtx1
chr5	82059374	82059874	3.76785	0.61847	89.8691	8.39427e-14	9.99089e-11	1700031L13Rik
chr4	69405554	69406054	2.14176	1.91844	89.7409	8.62351e-14	1.02175e-10	Brinp1
chr1	78066324	78066824	3.69843	0.942273	89.5416	8.99259e-14	1.0607e-10	Pax3
chr5	110692416	110692916	3.26691	1.21329	89.4896	9.09153e-14	1.06758e-10	Mir7026
chr4	149065403	149065903	1.83203	2.52027	89.3648	9.33369e-14	1.09115e-10	Pex14
chr14	100936784	100937284	2.9344	1.15049	89.338	9.38658e-14	1.09248e-10	Prr30
chr13	119327018	119327518	2.70397	1.43111	89.2896	9.48287e-14	1.09882e-10	Nnt
chr12	98145944	98146444	2.00858	2.0991	89.1252	9.81731e-14	1.12764e-10	Galc
chr7	134903473	134903973	3.27072	1.1527	88.8594	1.03844e-13	1.18759e-10	Insyn2a
chr4	81839217	81839717	3.26521	1.00633	88.8119	1.04892e-13	1.19438e-10	Gm5860
chr15	48502266	48502766	2.31986	2.03137	88.7785	1.05634e-13	1.19765e-10	Csmd3
chr16	27609839	27610339	1.62052	2.84143	88.645	1.08663e-13	1.2267e-10	Ccdc50
chr7	117517571	117518071	3.08688	0.999458	88.5138	1.11723e-13	1.25586e-10	Xylt1
chr6	120765956	120766456	2.36935	1.71473	88.4487	1.13276e-13	1.2679e-10	Slc25a18
chr12	88681736	88682236	2.00396	2.54395	88.4079	1.14262e-13	1.27351e-10	Nrxn3
chr13	26464450	26464950	1.15779	4.02156	88.361	1.15403e-13	1.28081e-10	1700092E19Rik
chr9	77568528	77569028	1.95284	2.32519	88.2138	1.19064e-13	1.31589e-10	Lrrc1
chr19	36310434	36310934	2.59047	1.61735	87.9534	1.2584e-13	1.3826e-10	Pcgf5
chr2	59253421	59253921	1.4934	3.29104	87.9367	1.26286e-13	1.3826e-10	Pkp4
chr9	58399235	58399735	2.84536	1.03737	87.9222	1.26678e-13	1.3826e-10	1700072B07Rik
chr3	155897387	155897887	2.38356	1.54646	87.7029	1.32734e-13	1.44271e-10	9330178D15Rik
chr1	188149878	188150378	4.0156	0.432808	87.6393	1.34544e-13	1.45637e-10	Ush2a
chr8	9184005	9184505	1.75818	2.70223	87.5416	1.37376e-13	1.47881e-10	4930453L07Rik
chr6	127704994	127705494	1.9339	2.39139	87.4629	1.39701e-13	1.49375e-10	Prmt8
chr3	82370421	82370921	1.59977	2.82413	87.4159	1.41111e-13	1.50039e-10	Map9
chr7	107538679	107539179	2.5635	1.777	87.4042	1.41463e-13	1.50039e-10	Olfml1
chr15	31104691	31105191	2.23439	1.82556	87.3824	1.42122e-13	1.50133e-10	4930430F21Rik
chr15	27756292	27756792	2.2162	2.18787	87.0077	1.53976e-13	1.62004e-10	Otulinl
chr2	61555335	61555835	1.70509	2.71349	86.7519	1.62651e-13	1.70449e-10	Tank
chr12	76292434	76292934	3.34142	1.15811	86.6035	1.6791e-13	1.75214e-10	Akap5
chr3	139191560	139192060	1.63168	3.03556	86.5864	1.68529e-13	1.75214e-10	Stpg2
chr15	33440416	33440916	2.96028	0.929442	86.5138	1.71178e-13	1.77267e-10	1700084J12Rik
chr13	69863146	69863646	2.34117	1.85906	86.4601	1.73164e-13	1.7862e-10	Med10
chr4	19932815	19933315	1.81488	2.63768	86.4074	1.75135e-13	1.79948e-10	Atp6v0d2
chr4	92613966	92614466	1.85148	2.34694	86.3661	1.76697e-13	1.80847e-10	Izumo3
chr14	74553670	74554170	2.19765	2.07349	86.2855	1.79787e-13	1.83296e-10	Htr2a
chr12	88823828	88824328	1.52536	3.04576	86.0953	1.87299e-13	1.89e-10	Nrxn3
chr4	115794163	115794663	3.45413	0.848341	86.0911	1.8747e-13	1.89e-10	Atpaf1
chr15	11107256	11107756	2.13126	2.14654	86.0894	1.87538e-13	1.89e-10	Adamts12
chr16	27395645	27396145	2.41627	1.649	85.9888	1.91645e-13	1.92402e-10	Ccdc50
chr13	57999923	58000423	1.5669	3.24924	85.7839	2.00305e-13	2.00332e-10	Mir874
chr13	75823388	75823888	1.8027	2.42894	85.6414	2.06566e-13	2.05811e-10	Glrx
chr3	102390247	102390747	3.3498	1.1835	85.5102	2.12509e-13	2.10934e-10	Ngf
chr4	48431595	48432095	3.88601	0.563701	85.1828	2.28118e-13	2.25575e-10	Tex10
chr10	4755775	4756275	3.92742	0.372162	85.067	2.33917e-13	2.30444e-10	Esr1
chr18	70587825	70588325	1.81022	2.79359	84.9898	2.37864e-13	2.33457e-10	Mbd2
chr7	83313147	83313647	3.21151	0.888699	84.9334	2.40797e-13	2.35457e-10	A530021J07Rik
chr6	137764274	137764774	3.20393	0.960233	84.8809	2.43559e-13	2.37276e-10	Dera
chr2	83840167	83840667	1.82272	2.34586	84.8427	2.45586e-13	2.38368e-10	Fam171b
chr5	142032751	142033251	3.73694	0.736659	84.594	2.59231e-13	2.50687e-10	Foxk1
chr3	63226238	63226738	4.1837	0.422139	84.2931	2.76793e-13	2.66689e-10	Mme
chr9	118245400	118245900	3.21185	0.904814	84.1358	2.86456e-13	2.74993e-10	Gm17399
chr9	53061068	53061568	2.02912	2.15342	83.9054	3.01239e-13	2.88132e-10	Ddx10
chrX	161855852	161856352	2.33325	1.76256	83.8187	3.07005e-13	2.92583e-10	Rai2
chr11	52870604	52871104	1.13891	3.76596	83.7801	3.09614e-13	2.94005e-10	Fstl4
chr9	114964029	114964529	3.35162	0.856674	83.72	3.13712e-13	2.96824e-10	Osbpl10
chr16	48018721	48019221	4.17608	0.210604	83.5799	3.23485e-13	3.03926e-10	6430553K19Rik
chr5	139241078	139241578	1.64817	2.62976	83.5733	3.23956e-13	3.03926e-10	Get4
chr4	9053589	9054089	2.69093	1.21783	83.563	3.24684e-13	3.03926e-10	Clvs1
chr1	122112415	122112915	3.64676	0.577411	83.4997	3.29223e-13	3.07082e-10	Gm28590
chr9	36808252	36808752	2.70999	1.36334	83.4688	3.31464e-13	3.0808e-10	Ei24
chr9	13510945	13511445	2.41381	1.72525	83.3892	3.373e-13	3.12401e-10	Phxr4
chr17	56061370	56061870	3.91312	0.391258	83.3411	3.40877e-13	3.14605e-10	Ubxn6
chr15	12797923	12798423	2.56125	1.56511	83.101	3.5934e-13	3.30486e-10	6030458C11Rik
chr13	81412242	81412742	5.56536	0.261139	83.0529	3.63163e-13	3.32838e-10	Adgrv1
chr1	126132538	126133038	2.32919	1.924	82.6876	3.93584e-13	3.59467e-10	Lypd1
chr10	96249944	96250444	2.15049	1.82858	82.6347	3.98196e-13	3.6242e-10	4930459C07Rik
chr1	14144254	14144754	2.21971	1.84162	82.4289	4.16705e-13	3.77959e-10	Eya1
chr13	49503241	49503741	3.04018	0.971074	82.3097	4.27823e-13	3.86709e-10	Ecm2
chr1	189513571	189514071	2.50678	1.41429	82.1502	4.43194e-13	3.99231e-10	Kcnk2
chrX	168569002	168569502	2.15488	1.87733	82.1282	4.45349e-13	3.99803e-10	Frmpd4
chr8	61132576	61133076	2.34709	1.61539	81.9368	4.64641e-13	4.15704e-10	Sh3rf1
chr2	45956880	45957380	2.78055	1.33452	81.8221	4.76604e-13	4.24961e-10	1700019E08Rik
chr7	102357248	102357748	2.31153	1.59012	81.6553	4.94584e-13	4.39503e-10	Rrm1
chr15	92946186	92946686	1.71161	2.39388	81.5809	5.02821e-13	4.45318e-10	Gxylt1
chr12	32016110	32016610	2.576	1.29213	81.5081	5.11032e-13	4.51072e-10	Prkar2b
chr17	16015394	16015894	3.00834	0.998142	81.4696	5.15419e-13	4.53422e-10	Rgmb
chr8	22083098	22083598	3.51876	0.616146	81.4447	5.18285e-13	4.54423e-10	Alg11
chr3	54848541	54849041	3.6355	0.615792	81.4232	5.20762e-13	4.55078e-10	Rfxap
chr19	36749474	36749974	3.66071	0.600149	81.3408	5.30408e-13	4.61973e-10	Ppp1r3c
chr18	58648899	58649399	5.9641	0.0356282	81.1135	5.57948e-13	4.84356e-10	Isoc1
chr8	23993033	23993533	1.75434	2.4401	80.9984	5.72462e-13	4.95321e-10	Zmat4
chr15	10200966	10201466	2.48341	1.72174	80.8924	5.86164e-13	5.05514e-10	Prlr
chrX	145451679	145452179	4.91435	0.146724	80.8641	5.89876e-13	5.07052e-10	Amot
chr11	53922873	53923373	3.03795	0.786756	80.8224	5.95404e-13	5.10137e-10	Slc22a5
chr1	83595292	83595792	3.49079	0.68869	80.5524	6.32446e-13	5.38509e-10	Sphkap
chr5	107276101	107276601	1.81342	2.36541	80.5512	6.32613e-13	5.38509e-10	Tgfbr3
chr16	56679065	56679565	2.17704	1.88815	80.4303	6.49973e-13	5.50321e-10	Tfg
chr14	57622843	57623343	2.4412	1.53542	80.4255	6.50673e-13	5.50321e-10	Xpo4
chr3	111814746	111815246	4.58186	0.165687	80.2268	6.80322e-13	5.73553e-10	Gm6602
chr7	84425034	84425534	1.36447	3.5571	79.8726	7.36648e-13	6.17965e-10	Arnt2
chr4	11032403	11032903	1.70968	2.73631	79.8663	7.377e-13	6.17965e-10	Plekhf2
chr14	114255031	114255531	2.16281	1.93681	79.8277	7.44132e-13	6.21374e-10	4930524C18Rik
chr19	21054302	21054802	1.74298	2.48844	79.7838	7.51507e-13	6.23741e-10	4930554I06Rik
chr1	79016756	79017256	3.18271	0.7264	79.7826	7.5171e-13	6.23741e-10	Kcne4
chr16	93487761	93488261	2.42462	1.57352	79.7027	7.6536e-13	6.31726e-10	1700029J03Rik
chr14	113004724	113005224	1.19155	3.68001	79.6982	7.66136e-13	6.31726e-10	Slitrk5
chr15	51983689	51984189	2.56912	1.69391	79.6587	7.72977e-13	6.33886e-10	Rad21
chr3	18119701	18120201	2.40211	1.55529	79.6553	7.73575e-13	6.33886e-10	Bhlhe22
chr4	48804394	48804894	2.13996	2.35453	79.5976	7.83692e-13	6.40182e-10	Cavin4
chr15	35776973	35777473	2.04007	2.08271	79.4523	8.09788e-13	6.59451e-10	Mir875
chr8	106124661	106125161	3.06018	0.91206	79.4149	8.16657e-13	6.61353e-10	1810019D21Rik
chr6	129547714	129548214	3.18743	0.687727	79.4122	8.17152e-13	6.61353e-10	1700101I11Rik
chr7	94967699	94968199	1.83764	2.56462	79.3935	8.2061e-13	6.62114e-10	Tenm4
chr5	85803434	85803934	4.27095	0.319373	79.1162	8.73653e-13	7.02756e-10	Cenpc1
chr19	42058432	42058932	3.00365	1.19675	78.9729	9.0244e-13	7.23699e-10	4933411K16Rik
chr10	94895212	94895712	3.50568	0.720281	78.9196	9.13393e-13	7.30256e-10	Plxnc1
chr8	109795367	109795867	1.71886	2.51711	78.8614	9.25497e-13	7.37692e-10	Ap1g1
chr13	72792613	72793113	2.62118	1.35577	78.629	9.75564e-13	7.72914e-10	D730050B12Rik
chr18	64820667	64821167	3.68609	0.618814	78.5906	9.84102e-13	7.77337e-10	Nedd4l
chr15	38937152	38937652	2.40882	1.56055	78.0865	1.10362e-12	8.69138e-10	Baalc
chr4	5085180	5085680	2.36865	1.53612	77.799	1.17839e-12	9.25249e-10	Impad1
chr6	13061640	13062140	3.65411	0.861911	77.7847	1.18224e-12	9.25511e-10	Tmem106b
chr18	27944525	27945025	2.09014	2.10437	77.5464	1.2484e-12	9.74398e-10	4930474G06Rik
chrX	145458142	145458642	2.54705	1.21513	77.3641	1.30159e-12	1.01291e-09	Amot
chr5	52224106	52224606	2.46516	1.63743	77.3327	1.31098e-12	1.01721e-09	C130083M11Rik
chr10	82640327	82640827	4.3971	0.273144	77.3107	1.31759e-12	1.01933e-09	Tdg-ps2
chr11	25509260	25509760	2.04729	2.08893	77.2723	1.32923e-12	1.02532e-09	4933427E13Rik
chr3	64070649	64071149	5.60311	-0.0751882	77.2421	1.33846e-12	1.02942e-09	Vmn2r1
chr1	134294344	134294844	2.19506	1.75505	77.1608	1.36365e-12	1.04574e-09	Myog
chr7	131307374	131307874	2.51823	1.31474	77.1076	1.38037e-12	1.05548e-09	Cuzd1
chr10	111283414	111283914	1.56053	2.76914	76.9159	1.44249e-12	1.09978e-09	Bbs10
chr1	163060280	163060780	1.78089	2.90451	76.8871	1.45207e-12	1.10389e-09	Mroh9
chr4	126125347	126125847	2.18008	1.66305	76.824	1.47327e-12	1.11678e-09	Stk40
chr16	73770208	73770708	3.77878	0.562661	76.6238	1.54269e-12	1.16604e-09	Mir691
chr12	21334151	21334651	3.29595	0.718041	76.495	1.58915e-12	1.19772e-09	Iah1
chr3	158395749	158396249	1.91897	2.15788	76.4311	1.61274e-12	1.21066e-09	Lrrc7
chr9	4550484	4550984	4.35048	0.13521	76.4236	1.61553e-12	1.21066e-09	Msantd4
chr1	13669516	13670016	3.16992	0.615106	76.3631	1.6382e-12	1.22416e-09	Xkr9
chr1	176085945	176086445	1.76827	2.57457	76.3464	1.64453e-12	1.22541e-09	Pld5
chr6	11146242	11146742	2.27264	1.66648	76.3082	1.65911e-12	1.23112e-09	AA545190
chr2	170110323	170110823	1.801	2.36042	76.3018	1.66155e-12	1.23112e-09	Zfp217
chr3	105597145	105597645	2.17202	1.81593	76.2158	1.69485e-12	1.25042e-09	Ddx20
chr1	23359408	23359908	1.22805	3.34415	76.1989	1.70149e-12	1.25042e-09	Ogfrl1
chr10	83690002	83690502	3.04482	1.04582	76.1979	1.70186e-12	1.25042e-09	1500009L16Rik
chr4	91228381	91228881	2.27411	1.68705	76.0943	1.74308e-12	1.27714e-09	Elavl2
chr5	144827127	144827627	1.99528	2.32473	76.0293	1.76947e-12	1.29287e-09	Trrap
chr13	57685152	57685652	1.27796	3.62599	76.0024	1.78051e-12	1.29733e-09	Spock1
chr17	33774640	33775140	2.96359	0.946331	75.7192	1.90115e-12	1.38141e-09	Angptl4
chr12	77833824	77834324	1.05978	3.92784	75.6354	1.93846e-12	1.40464e-09	Gm6657
chr16	39650559	39651059	1.71129	2.48493	75.6073	1.95111e-12	1.40991e-09	Lsamp
chr7	133019350	133019850	1.32299	3.60105	75.5741	1.96619e-12	1.41692e-09	Ctbp2
chr19	20527793	20528293	1.63519	2.73331	75.5371	1.98314e-12	1.42523e-09	C730002L08Rik
chr10	19723067	19723567	3.30985	0.688154	75.4251	2.03537e-12	1.45879e-09	Il20ra
chr11	59960797	59961297	1.65041	2.62238	75.3683	2.06242e-12	1.47415e-09	Rasd1
chr1	125636833	125637333	6.19999	-0.121144	75.3279	2.0819e-12	1.48404e-09	Gpr39
chr3	39693246	39693746	4.68573	0.156285	75.3051	2.09296e-12	1.48789e-09	Fat4
chr18	67860284	67860784	3.22286	0.771371	75.0171	2.23798e-12	1.58671e-09	Cep192
chr16	87031425	87031925	1.50403	2.81385	74.9661	2.26474e-12	1.60136e-09	Gm32865
chr15	38585554	38586054	2.87029	1.01919	74.8485	2.32769e-12	1.64146e-09	2310043O21Rik
chr6	58619370	58619870	6.37768	-0.188311	74.792	2.35859e-12	1.6588e-09	Abcg2
chr16	42998824	42999324	2.53419	1.40964	74.6985	2.41058e-12	1.69084e-09	Ndufs5-ps
chr9	76441805	76442305	3.25733	0.735247	74.5709	2.48351e-12	1.72704e-09	Hcrtr2
chr6	140058870	140059370	3.13709	0.689744	74.5686	2.48486e-12	1.72704e-09	Capza3
chr10	47190358	47190858	3.35512	0.487331	74.5656	2.48662e-12	1.72704e-09	Snord14d
chr2	134584465	134584965	2.06778	1.99209	74.5624	2.48844e-12	1.72704e-09	Hao1
chr9	29252759	29253259	2.75096	1.17983	74.4936	2.52882e-12	1.75044e-09	Ntm
chr2	136686158	136686658	2.44812	1.53906	74.4683	2.5438e-12	1.75619e-09	Snap25
chr13	101438901	101439401	2.50055	1.29407	74.4496	2.55496e-12	1.75928e-09	4922502H24Rik
chr1	33778994	33779494	2.57793	1.36698	74.3496	2.61548e-12	1.79625e-09	Bag2
chr11	60705628	60706128	1.92133	2.04898	74.2665	2.66681e-12	1.82673e-09	Llgl1
chr8	76435005	76435505	3.75391	0.488749	74.1716	2.72683e-12	1.86299e-09	Gm10649
chr13	49444408	49444908	2.59391	1.50124	74.0319	2.81759e-12	1.92001e-09	Ippk
chr10	6043977	6044477	4.66056	0.0294095	74.0065	2.83446e-12	1.92652e-09	Rgs17
chr3	89934260	89934760	2.2245	1.56441	73.9751	2.85541e-12	1.93576e-09	Il6ra
chr1	79917524	79918024	3.40099	0.437609	73.9018	2.90499e-12	1.96287e-09	Serpine2
chr14	88347138	88347638	1.62958	2.73191	73.894	2.91033e-12	1.96287e-09	Pcdh20
chr9	81940499	81940999	2.08626	1.97137	73.8482	2.94179e-12	1.97901e-09	Mei4
chr3	126775619	126776119	2.71354	1.15232	73.8077	2.96992e-12	1.99284e-09	Ank2
chr13	85083300	85083800	2.26664	1.68042	73.7312	3.02382e-12	2.02385e-09	Ccnh
chr3	54973196	54973696	2.19374	1.70655	73.6154	3.10731e-12	2.07444e-09	Sertm1
chr7	130953264	130953764	2.13656	1.75955	73.4701	3.21546e-12	2.14121e-09	Htra1
chr14	107085719	107086219	3.96887	0.261221	73.4168	3.25609e-12	2.15875e-09	1700128A07Rik
chr3	114737996	114738496	1.3408	3.32113	73.4084	3.26258e-12	2.15875e-09	Olfm3
chr1	175427040	175427540	3.17467	0.770555	73.4034	3.26643e-12	2.15875e-09	Rgs7
chr3	86810916	86811416	1.4196	3.17464	73.3918	3.27536e-12	2.15924e-09	Dclk2
chr8	122007556	122008056	2.16816	1.65605	73.3579	3.30167e-12	2.17114e-09	Mir7237
chr9	14888650	14889150	1.21688	3.45066	73.3139	3.3361e-12	2.18831e-09	Izumo1r
chr16	41731710	41732210	2.91227	1.14412	73.174	3.44807e-12	2.25612e-09	Lsamp
chr12	58164230	58164730	2.14221	1.91496	73.1143	3.49705e-12	2.2825e-09	Sstr1
chr3	126352530	126353030	4.23509	0.235413	72.8976	3.68087e-12	2.39653e-09	Arsj
chr15	87165272	87165772	1.12288	3.69259	72.8071	3.76054e-12	2.44236e-09	Tafa5
chr2	41972559	41973059	2.72864	0.962955	72.7865	3.77897e-12	2.44647e-09	Mir6336
chr18	64863424	64863924	3.14854	0.852309	72.7792	3.78548e-12	2.44647e-09	Nedd4l
chr8	35775023	35775523	2.51517	1.28406	72.6384	3.9139e-12	2.52327e-09	Gm19410
chr9	114209893	114210393	2.24509	1.6108	72.57	3.97794e-12	2.55828e-09	Bcl2a1c
chr17	89189828	89190328	2.30114	1.65419	72.559	3.98828e-12	2.55867e-09	Fshr
chr12	98907503	98908003	3.23162	0.816975	72.5015	4.0431e-12	2.58753e-09	Eml5
chr13	34211334	34211834	2.16035	1.94917	72.4704	4.07302e-12	2.59804e-09	Psmg4
chr10	92050427	92050927	4.71495	0.113742	72.464	4.07928e-12	2.59804e-09	Mir135a-2
chr12	84447362	84447862	1.69664	2.46647	72.4216	4.12051e-12	2.61797e-09	Aldh6a1
chr17	48860441	48860941	2.57232	1.0032	72.2252	4.31742e-12	2.72989e-09	Lrfn2
chr12	58805338	58805838	3.31523	0.894043	72.139	4.40683e-12	2.77974e-09	Sec23a
chr11	41852940	41853440	2.55035	1.03696	72.088	4.46061e-12	2.80517e-09	Gabrg2
chr6	6242022	6242522	2.90177	0.965012	72.0806	4.46847e-12	2.80517e-09	Gm20619
chr3	52528799	52529299	1.84741	2.07829	72.0613	4.48907e-12	2.81138e-09	Gm30173
chr16	14431593	14432093	2.30644	1.35628	71.9945	4.56105e-12	2.84968e-09	Abcc1
chr12	27445030	27445530	1.43505	2.90846	71.9629	4.59553e-12	2.86442e-09	Sox11
chr4	5721600	5722100	3.69381	0.485541	71.9332	4.62822e-12	2.87798e-09	Fam110b
chr15	86335541	86336041	3.04959	0.826446	71.8326	4.74057e-12	2.94089e-09	Tbc1d22a
chr1	84508481	84508981	2.64232	1.44506	71.8199	4.7549e-12	2.94283e-09	Mir5126
chr1	91532325	91532825	1.83993	2.15177	71.7588	4.82471e-12	2.97903e-09	Asb1
chr14	43972836	43973336	7.17956	-0.395099	71.5469	5.07519e-12	3.12635e-09	Ang5
chr13	58601032	58601532	3.58077	0.588211	71.5154	5.1136e-12	3.14265e-09	Slc28a3
chr12	98416341	98416841	2.39191	1.47518	71.4352	5.21266e-12	3.19257e-09	Gm40893
chr13	26291810	26292310	4.86101	0.0684631	71.43	5.2191e-12	3.19257e-09	1700092E19Rik
chr18	62220094	62220594	3.42403	0.579938	71.4054	5.24995e-12	3.19765e-09	Gm9949
chr14	27725049	27725549	1.93516	2.12274	71.404	5.25171e-12	3.19765e-09	Erc2
chr8	84868480	84868980	3.33098	0.61912	71.3835	5.27746e-12	3.20591e-09	Mir7069
chr15	22777095	22777595	2.70351	1.19737	71.297	5.38791e-12	3.26546e-09	Hnrnpa1l2-ps2
chr6	40108891	40109391	1.60067	3.00146	71.2706	5.42213e-12	3.27864e-09	Tmem178b
chr16	87238861	87239361	2.34226	1.70668	71.1453	5.58738e-12	3.36908e-09	Gm32865
chr12	50433134	50433634	4.16295	0.292533	71.1379	5.5973e-12	3.36908e-09	Prkd1
chr3	82601878	82602378	3.16584	0.812351	71.0771	5.67953e-12	3.41077e-09	Npy2r
chr13	96742810	96743310	3.19599	0.795878	71.0272	5.74786e-12	3.44394e-09	Ankrd31
chr19	21626140	21626640	1.59305	2.9676	70.9885	5.8016e-12	3.45692e-09	1110059E24Rik
chr3	120265011	120265511	1.98612	2.1089	70.9869	5.80374e-12	3.45692e-09	Ptbp2
chr9	83706079	83706579	3.00964	1.03636	70.9832	5.80895e-12	3.45692e-09	Gm2109
chr10	10903030	10903530	2.55111	1.24989	70.8889	5.94193e-12	3.52807e-09	4930567K20Rik
chr1	130575882	130576868	1.16144	3.5185	70.8389	6.01376e-12	3.56268e-09	Zp3r
chr19	44042331	44042831	1.42239	2.91217	70.8038	6.06473e-12	3.5848e-09	Cyp2c23
chr11	11844490	11844990	1.2754	3.19269	70.7448	6.15134e-12	3.62784e-09	1700042O10Rik
chr8	28884986	28885486	2.33961	1.67387	70.7001	6.21787e-12	3.65108e-09	Unc5d
chr14	25812127	25812627	3.91889	0.148684	70.6997	6.2185e-12	3.65108e-09	Anxa11
chr8	25829781	25830281	2.34284	1.43574	70.655	6.28567e-12	3.6823e-09	Ash2l
chr10	25920688	25921188	1.71247	2.48747	70.6396	6.30909e-12	3.68716e-09	4930401C15Rik
chr12	85261097	85261597	2.66503	1.15347	70.6311	6.32201e-12	3.68716e-09	Mlh3
chr7	119856550	119857050	2.93293	0.806982	70.5409	6.46073e-12	3.75143e-09	Dcun1d3
chr10	84229187	84229687	1.37293	3.06744	70.5267	6.48296e-12	3.75605e-09	Gm34184
chr1	80479346	80479846	1.68958	2.33051	70.4476	6.60762e-12	3.81329e-09	1700016L21Rik
chr11	58378626	58379126	3.56185	0.455823	70.4457	6.61075e-12	3.81329e-09	Lypd8
chr8	45281725	45282225	1.83275	2.4835	70.4104	6.66718e-12	3.83742e-09	Klkb1
chr13	69144059	69144559	1.19961	3.38153	70.2798	6.88059e-12	3.95161e-09	Adcy2
chr1	43995716	43996216	4.40336	0.0602673	70.2546	6.92253e-12	3.96703e-09	Mettl21c
chr9	63098638	63099138	1.86537	1.98516	70.2196	6.98135e-12	3.99204e-09	Skor1
chr2	45530919	45531419	2.87427	0.890005	70.0724	7.23406e-12	4.12757e-09	1700019E08Rik
chr2	112991651	112992151	2.359	1.65497	70.0236	7.3199e-12	4.16751e-09	Ryr3
chr19	21469552	21470052	3.93747	0.225547	69.9524	7.44707e-12	4.23075e-09	Gda
chr9	86367970	86368470	3.71745	0.399647	69.9429	7.46419e-12	4.23134e-09	Ube2cbp
chr2	104142882	104143382	2.2211	1.62323	69.8976	7.54646e-12	4.26225e-09	A930018P22Rik
chr12	104879524	104880024	2.11661	2.00004	69.8951	7.55112e-12	4.26225e-09	Clmn
chr1	180427621	180428121	2.30874	1.58703	69.8624	7.61115e-12	4.28694e-09	Stum
chr7	143620764	143621264	2.07767	1.68694	69.8081	7.71172e-12	4.3343e-09	Tnfrsf26
chr7	34240349	34240849	3.14185	0.636555	69.7211	7.87609e-12	4.41724e-09	Gpi1
chr8	28012810	28013310	2.19167	1.70098	69.7107	7.896e-12	4.41899e-09	Gm8096
chr3	42570307	42570807	1.35695	3.15982	69.6186	8.07439e-12	4.50923e-09	D3Ertd751e
chr19	50376648	50377148	1.57346	2.45361	69.5513	8.2073e-12	4.57375e-09	Sorcs1
chr16	75335489	75335989	2.09461	1.74792	69.409	8.49576e-12	4.72448e-09	Robo2
chr1	132974626	132975126	1.78811	2.21625	69.3936	8.52765e-12	4.73222e-09	Mdm4
chr8	82812387	82812887	2.86417	0.870156	69.3793	8.5573e-12	4.73867e-09	Zfp330
chr4	72455242	72455742	7.14602	-0.313085	69.2718	8.78398e-12	4.8438e-09	C630043F03Rik
chr12	66643389	66643889	2.15789	1.5347	69.1914	8.95734e-12	4.92907e-09	Rpl10l
chr1	83809848	83810348	3.54935	0.604071	69.0678	9.23114e-12	5.06913e-09	Sphkap
chr10	76926136	76926636	3.0437	1.02595	68.9944	9.39775e-12	5.14987e-09	Pcbp3
chr14	13206339	13206839	3.96428	0.241627	68.9419	9.51863e-12	5.20527e-09	Gm5087
chr5	72378328	72378828	3.44712	0.391047	68.9182	9.57394e-12	5.22465e-09	Corin
chr16	36094359	36094859	2.29595	1.47489	68.8053	9.84131e-12	5.35944e-09	Ccdc58
chr6	40354860	40355360	2.57107	1.24607	68.778	9.90696e-12	5.38404e-09	Agk
chr13	108354669	108355169	2.64836	1.33896	68.7657	9.93695e-12	5.38921e-09	Depdc1b
chr9	87032083	87032583	1.81722	2.28018	68.744	9.98964e-12	5.40663e-09	Cyb5r4
chr7	130669327	130669827	2.34156	1.60739	68.7145	1.0062e-11	5.43253e-09	Tacc2
chr8	112886448	112886948	1.8905	1.93403	68.7076	1.00788e-11	5.43253e-09	Gm10280
chr7	80134435	80134935	2.38084	1.44335	68.6124	1.03161e-11	5.54908e-09	Idh2
chr13	108626382	108626882	3.22021	0.660306	68.583	1.03905e-11	5.57131e-09	Pde4d
chr8	42027225	42027725	3.92123	0.231308	68.5793	1.03998e-11	5.57131e-09	2810404M03Rik
chr2	120277889	120278389	2.71466	0.961666	68.5581	1.0454e-11	5.58898e-09	Pla2g4d
chr12	86341208	86341708	1.70252	2.47304	68.494	1.06192e-11	5.65602e-09	Esrrb
chr4	53658791	53659291	2.19305	1.7859	68.4699	1.0682e-11	5.67626e-09	Fsd1l
chr13	96346213	96346713	2.00531	1.92233	68.4175	1.08198e-11	5.73234e-09	Poc5
chr14	70951211	70951711	1.62897	2.43405	68.4118	1.0835e-11	5.73234e-09	Gfra2
chr6	95631240	95631740	3.96001	0.510349	68.405	1.0853e-11	5.73234e-09	Suclg2
chr16	60300215	60300715	2.01794	1.76168	68.3046	1.11231e-11	5.86327e-09	Epha6
chrX	136848763	136849263	2.80484	0.92989	68.2861	1.11739e-11	5.87824e-09	Rab9b
chr1	193363791	193364291	1.0256	3.77047	68.2164	1.13664e-11	5.96759e-09	Camk1g
chr10	117000941	117001441	1.82705	2.1771	68.1606	1.15229e-11	6.03772e-09	Best3
chr6	148190054	148190554	3.08021	0.935378	67.9842	1.20331e-11	6.28028e-09	4732416N19Rik
chr4	109370012	109370512	2.04352	1.70163	67.984	1.20336e-11	6.28028e-09	Eps15
chr2	67234426	67234926	3.05615	0.780066	67.9109	1.22517e-11	6.38146e-09	Gm1322
chr6	54411420	54411920	1.51481	2.84659	67.8843	1.23321e-11	6.4106e-09	Wipf3
chr2	102965517	102966017	3.52114	0.303072	67.839	1.24701e-11	6.46955e-09	Cd44
chr13	30099373	30099873	3.61844	0.569153	67.8045	1.25765e-11	6.51192e-09	Mboat1
chr1	152799900	152800400	1.39645	2.92282	67.7341	1.27963e-11	6.61272e-09	Ncf2
chr13	36815086	36815586	3.74388	0.218307	67.5984	1.32309e-11	6.82392e-09	Nrn1
chr15	100404319	100404819	2.83725	1.02818	67.5426	1.34143e-11	6.90493e-09	Slc11a2
chr3	146657303	146657803	1.63094	2.42334	67.5136	1.35105e-11	6.9409e-09	4930503B20Rik
chr8	46080981	46081481	3.82368	0.196625	67.3151	1.41887e-11	7.27511e-09	Snx25
chr12	89798512	89799012	2.0609	2.0874	67.2431	1.44432e-11	7.39118e-09	Nrxn3
chr6	7532858	7533358	2.48994	1.26642	67.2037	1.45845e-11	7.43456e-09	Tac1
chr1	25336333	25336833	1.41249	2.83794	67.1361	1.48303e-11	7.53525e-09	Gm20172
chr18	76713564	76714064	1.49156	2.78314	67.1336	1.48393e-11	7.53525e-09	Skor2
chr12	89748152	89748652	1.70969	2.53972	67.0719	1.50675e-11	7.63535e-09	Nrxn3
chr10	24465903	24466403	3.68218	0.426756	67.0647	1.50945e-11	7.63535e-09	Ccn2
chr1	93366106	93366606	2.69123	0.922324	67.0256	1.52414e-11	7.69487e-09	Ano7
chr9	119457178	119457678	1.77318	2.39797	66.9613	1.5486e-11	7.80338e-09	Exog
chr18	58246625	58247125	3.35831	0.513717	66.8421	1.59501e-11	8.02189e-09	Fbn2
chr11	108394847	108395347	2.42225	1.48596	66.8127	1.60666e-11	8.06505e-09	Apoh
chr6	39034413	39034913	2.3753	1.48599	66.7852	1.61764e-11	8.10467e-09	1700025N23Rik
chr11	46334521	46335021	3.50197	0.314536	66.7288	1.64046e-11	8.20338e-09	Gm12167
chr2	8457860	8458360	2.39367	1.63857	66.6699	1.66459e-11	8.30825e-09	1700061F12Rik
chr6	107561009	107561509	2.06571	1.77052	66.6436	1.67548e-11	8.34677e-09	Lrrn1
chr2	74463327	74463827	2.66262	1.4809	66.6213	1.68478e-11	8.37725e-09	Lnpk
chr18	34515404	34515904	3.23258	0.503984	66.609	1.68994e-11	8.38395e-09	Fam13b
chr13	97986707	97987207	1.8619	1.89619	66.6029	1.6925e-11	8.38395e-09	Arhgef28
chr6	54605525	54606025	1.62521	2.6717	66.569	1.70682e-11	8.43895e-09	Plekha8
chr8	14109263	14109763	1.51067	2.84977	66.5575	1.71172e-11	8.4473e-09	Dlgap2
chr4	50379799	50380299	2.07342	1.68079	66.5266	1.72491e-11	8.49645e-09	Grin3a
chr2	127514311	127514811	4.22417	0.102103	66.409	1.77607e-11	8.71584e-09	Kcnip3
chr16	4472614	4473114	1.76768	2.23126	66.3786	1.78954e-11	8.76559e-09	Srl
chr18	85286837	85287337	2.27307	1.41517	66.2122	1.86523e-11	9.11935e-09	Fbxo15
chr3	102115813	102116313	1.89484	1.86386	66.1807	1.87991e-11	9.17408e-09	Casq2
chr13	16065093	16065593	3.86709	0.41379	66.1272	1.90515e-11	9.27588e-09	B230303A05Rik
chr6	80817683	80818183	1.54728	2.62259	66.1216	1.90783e-11	9.27588e-09	Lrrtm4
chr4	57996798	57997298	2.26549	1.64157	66.08	1.9277e-11	9.35522e-09	Txndc8
chr15	3482062	3482562	3.59346	0.296353	66.0511	1.94167e-11	9.40564e-09	Ghr
chr5	49783686	49784186	2.36584	1.24879	65.9944	1.9693e-11	9.52198e-09	Adgra3
chr2	100424609	100425109	3.15925	0.539551	65.9719	1.98041e-11	9.55814e-09	B230118H07Rik
chrX	131280949	131281449	2.74859	0.886556	65.9398	1.99634e-11	9.61735e-09	Diaph2
chr1	133242265	133242765	1.55695	2.65217	65.8732	2.02978e-11	9.76057e-09	Plekha6
chr16	76903400	76903900	1.32729	3.089	65.8354	2.04907e-11	9.81765e-09	1700041M19Rik
chr3	72619559	72620059	3.19404	0.52108	65.8353	2.04912e-11	9.81765e-09	Sis
chr4	152199318	152199818	1.72699	2.26066	65.6538	2.14424e-11	1.02494e-08	Acot7
chr6	39327536	39328036	3.08009	0.865488	65.6486	2.14703e-11	1.02494e-08	Slc37a3
chr2	173653639	173654139	3.51792	0.406379	65.6276	2.15832e-11	1.02847e-08	Ppp4r1l-ps
chr4	33889053	33889553	3.70872	0.52915	65.5543	2.1983e-11	1.04562e-08	Cnr1
chr5	51134414	51134914	2.92599	0.82565	65.5404	2.20598e-11	1.04738e-08	Ppargc1a
chr12	26943816	26944316	3.54935	0.302218	65.4438	2.25997e-11	1.07064e-08	4933409F18Rik
chr2	59713735	59714235	3.1025	0.829015	65.4342	2.26546e-11	1.07064e-08	Tanc1
chr11	60346840	60347340	3.12504	0.866361	65.4311	2.26717e-11	1.07064e-08	Tom1l2
chr4	148350863	148351363	2.23809	1.5658	65.4093	2.27959e-11	1.07457e-08	Disp3
chr14	124369409	124369909	2.26199	1.33795	65.3376	2.32099e-11	1.09018e-08	Fgf14
chr15	58234213	58234713	4.42295	0.264738	65.308	2.33828e-11	1.09634e-08	Fbxo32
chr10	122560089	122560589	2.19779	1.82116	65.2371	2.38024e-11	1.11403e-08	A130077B15Rik
chr6	25969829	25970329	3.53458	0.380859	65.1859	2.41104e-11	1.12644e-08	Gm20756
chr17	8537105	8537605	4.85655	-0.109305	65.1428	2.4373e-11	1.13669e-08	Pde10a
chr19	17221598	17222098	2.3005	1.44769	65.1208	2.45079e-11	1.14096e-08	Gcnt1
chr3	123312528	123313028	2.00405	1.80372	65.063	2.48665e-11	1.15561e-08	Sec24d
chr16	10056948	10057448	2.38535	1.33597	65.0544	2.49202e-11	1.15606e-08	Grin2a
chr17	25589921	25590421	3.57755	0.372944	64.9474	2.55999e-11	1.1855e-08	Lmf1
chr10	67008113	67008613	4.55201	0.00788605	64.9362	2.56726e-11	1.18678e-08	Gm31763
chr13	20289752	20290252	2.58936	1.0395	64.8902	2.59714e-11	1.19849e-08	Elmo1
chr5	104415942	104416442	1.6815	2.089	64.8383	2.63127e-11	1.21149e-08	Spp1
chr1	25763322	25763822	2.19379	1.69744	64.8334	2.63452e-11	1.21149e-08	Adgrb3
chr5	97591558	97592058	2.28594	1.27849	64.7982	2.65801e-11	1.22015e-08	Gk2
chr9	24099881	24100381	1.60815	2.48814	64.7912	2.66268e-11	1.22017e-08	Npsr1
chr17	44937000	44937500	2.60844	1.24059	64.7794	2.67058e-11	1.22166e-08	4930564C03Rik
chr8	98653273	98653773	2.78566	0.844039	64.7495	2.69081e-11	1.22878e-08	Gm15679
chr3	124201115	124201615	1.29704	3.37202	64.715	2.71427e-11	1.23735e-08	Tram1l1
chr15	30548207	30548707	1.83677	2.10225	64.6769	2.74047e-11	1.24713e-08	Ctnnd2
chr14	30145271	30145771	2.85246	0.697252	64.661	2.7515e-11	1.24844e-08	Chdh
chr10	35655520	35656020	1.94142	1.82302	64.6568	2.75444e-11	1.24844e-08	Hs3st5
chr2	130591679	130592179	3.36025	0.545712	64.6522	2.75759e-11	1.24844e-08	Avp
chr3	135968077	135968577	3.66086	0.470152	64.6404	2.7658e-11	1.25001e-08	4933401H06Rik
chr1	80021503	80022003	1.2207	3.59944	64.6132	2.78486e-11	1.25646e-08	Serpine2
chr11	80974607	80975107	1.09997	3.45016	64.5788	2.80915e-11	1.26514e-08	Spaca3
chr8	25205615	25206115	3.07276	0.817444	64.5724	2.81372e-11	1.26514e-08	Tacc1
chr9	49490227	49490727	1.29362	3.10218	64.5299	2.84402e-11	1.27655e-08	Ttc12
chr14	65105380	65105880	1.93834	2.14365	64.5182	2.85247e-11	1.27655e-08	Extl3
chr14	49550889	49551389	2.32875	1.3809	64.5165	2.85365e-11	1.27655e-08	Slc35f4
chr4	68935003	68935503	2.22129	1.4589	64.4821	2.87858e-11	1.28551e-08	Brinp1
chr15	33889728	33890228	3.3688	0.320477	64.4193	2.9246e-11	1.30164e-08	Mtdh
chr18	19993105	19993605	2.86567	0.731827	64.3915	2.94521e-11	1.3086e-08	Dsc3
chr6	89585602	89586102	1.53739	2.5291	64.3771	2.95595e-11	1.31116e-08	Chchd6
chr11	89815795	89816295	2.43126	1.37104	64.3045	3.0107e-11	1.33133e-08	Ankfn1
chr15	59852123	59852623	1.69964	2.54855	64.2843	3.02617e-11	1.33555e-08	Gm19510
chr13	119619641	119620141	2.06914	1.87568	64.275	3.03326e-11	1.33644e-08	Ccl28
chr17	78737680	78738180	3.42019	0.543161	64.2168	3.07829e-11	1.35401e-08	Strn
chr12	40640264	40640764	1.85144	2.30427	64.1772	3.10923e-11	1.36533e-08	Dock4
chr17	10062620	10063120	1.27876	3.08362	64.1327	3.14449e-11	1.37852e-08	Qk
chr1	140253225	140253725	3.14843	0.635777	64.1154	3.15833e-11	1.38228e-08	Kcnt2
chr16	28147649	28148149	2.25818	1.31578	64.0966	3.1734e-11	1.38657e-08	Gm10823
chr4	93713673	93714173	2.49974	1.19208	64.0275	3.22944e-11	1.40872e-08	Tusc1
chr8	18376286	18376786	4.57691	-0.0506407	63.949	3.29432e-11	1.43227e-08	Mcph1
chr18	85760494	85760994	2.06605	1.66268	63.9333	3.30747e-11	1.43487e-08	Neto1
chr1	90710522	90711022	2.63882	1.01661	63.9289	3.31122e-11	1.43487e-08	Cops8
chr4	44931705	44932205	2.16675	1.71463	63.918	3.32038e-11	1.43647e-08	Grhpr
chr12	79101245	79101745	2.68849	0.71891	63.841	3.38589e-11	1.46001e-08	9230116L04Rik
chr3	75705096	75705596	2.92727	0.636035	63.7941	3.42641e-11	1.47507e-08	Platr10
chr15	18366253	18366753	2.66429	0.88947	63.7841	3.43516e-11	1.47642e-08	4921515E04Rik
chr1	151829838	151830338	1.92034	2.06408	63.7747	3.44338e-11	1.47754e-08	Edem3
chr13	102011931	102012431	1.58433	2.54365	63.7546	3.46098e-11	1.48267e-08	Pik3r1
chr3	79192989	79193489	1.66335	2.5224	63.589	3.60978e-11	1.54139e-08	4921511C10Rik
chr7	90119963	90120463	2.39801	1.36923	63.5822	3.61598e-11	1.54154e-08	2310010J17Rik
chr17	89511188	89511688	3.69096	0.0635082	63.4892	3.70263e-11	1.57338e-08	Gm4719
chr3	148265959	148266459	3.29421	0.726195	63.4377	3.75152e-11	1.59158e-08	Adgrl2
chr17	28420087	28420587	1.55213	2.29252	63.2661	3.9192e-11	1.65764e-08	Tulp1
chr7	135187880	135188380	2.09371	1.67754	63.2654	3.91982e-11	1.65764e-08	1700120G07Rik
chr16	36911657	36912157	2.61877	0.92603	63.2542	3.93104e-11	1.65971e-08	4930565N06Rik
chrX	92757991	92758491	3.36892	0.405607	63.2348	3.95053e-11	1.66527e-08	Mageb18
chr5	21312835	21313335	2.83061	0.675459	63.2159	3.96971e-11	1.67068e-08	Fgl2
chr6	4056274	4056774	1.77035	2.13125	63.1553	4.03154e-11	1.69399e-08	4930528H21Rik
chr1	143929752	143930252	1.69372	2.34797	63.0364	4.15586e-11	1.74344e-08	Rgs2
chr10	36286788	36287288	1.59049	2.22739	62.9915	4.20382e-11	1.76075e-08	Hs3st5
chr13	45914533	45915033	3.00511	0.773324	62.9705	4.22644e-11	1.76741e-08	Atxn1
chr1	159580535	159581035	1.74459	2.26279	62.9267	4.27399e-11	1.78446e-08	Tnr
chr3	79236031	79236531	3.03543	0.58821	62.9032	4.29976e-11	1.79237e-08	4921511C10Rik
chr17	5937170	5937670	2.04489	1.85142	62.8588	4.34894e-11	1.81001e-08	Synj2
chr11	14866431	14866931	9.65877	-0.50521	63.181	4.42641e-11	1.83934e-08	Pom121l12
chr14	58904267	58904767	1.50526	2.82606	62.7689	4.45013e-11	1.84628e-08	1700129C05Rik
chr5	112507858	112508358	1.02929	3.83134	62.7542	4.46688e-11	1.85031e-08	Gm6588
chr8	111796457	111796957	2.05691	1.83381	62.6107	4.63419e-11	1.91659e-08	Bcar1
chr9	61950672	61951172	2.96429	0.524421	62.5669	4.68651e-11	1.93519e-08	Kif23
chr1	189217608	189218108	1.25668	3.5327	62.5204	4.74277e-11	1.95535e-08	Kcnk2
chr5	97794003	97794503	4.05523	0.114998	62.4004	4.89118e-11	2.01338e-08	Antxr2
chr7	111163259	111163759	1.66841	2.25692	62.358	4.94464e-11	2.03221e-08	1700012D14Rik
chr12	107307095	107307595	1.67039	2.26825	62.2949	5.02549e-11	2.06222e-08	4930465M20Rik
chr2	7036664	7037164	1.091	4.03994	62.2415	5.09498e-11	2.08747e-08	Celf2
chr19	26146414	26146914	2.509	0.994383	62.1748	5.18316e-11	2.1203e-08	Smarca2
chr5	14365726	14366226	3.16796	0.466871	62.1275	5.24662e-11	2.14293e-08	Pclo
chr3	116055028	116055528	2.40537	1.29076	62.0624	5.33535e-11	2.17579e-08	Extl2
chr4	88084693	88085193	2.43982	1.19372	62.0327	5.37633e-11	2.18911e-08	Focad
chr7	65740581	65741081	2.49489	1.10273	61.8811	5.59057e-11	2.26941e-08	Tm2d3
chr19	38617774	38618274	2.30346	1.38508	61.8809	5.5908e-11	2.26941e-08	Plce1
chr8	9789427	9789927	4.6176	-0.0569089	61.8693	5.60751e-11	2.27268e-08	Fam155a
chr8	57084860	57085360	5.05686	-0.163233	61.8416	5.64782e-11	2.28199e-08	Hand2os1
chr12	27861967	27862467	2.4378	1.1973	61.7964	5.71408e-11	2.30522e-08	Sox11
chr4	77154915	77155415	2.36807	1.17948	61.6968	5.86291e-11	2.36164e-08	Ptprd
chr13	45607815	45608315	1.67948	2.36506	61.6304	5.96432e-11	2.39515e-08	Gmpr
chr12	70420203	70420703	1.47529	2.53297	61.5125	6.14896e-11	2.46554e-08	Tmx1
chr2	164611721	164612221	2.31928	1.33733	61.4694	6.21791e-11	2.48939e-08	Wfdc8
chr17	42545081	42545581	2.62743	0.90289	61.3987	6.33282e-11	2.53154e-08	Opn5
chr1	69307274	69307774	3.4206	0.454711	61.2681	6.55067e-11	2.60927e-08	Erbb4
chr2	145540384	145540884	2.55123	1.12286	61.2644	6.55704e-11	2.60927e-08	Gm14092
chr18	6399718	6400218	6.41679	-0.259633	61.1047	6.83429e-11	2.7155e-08	Mir1893
chr10	14790357	14790857	1.80882	2.15381	61.0818	6.87496e-11	2.72753e-08	Nmbr
chr2	80284111	80284611	1.77599	2.12531	61.0684	6.89899e-11	2.73295e-08	Prdx6b
chr9	56975229	56975729	3.64475	0.177343	60.9867	7.04692e-11	2.78316e-08	Ptpn9
chr6	104570802	104571302	2.57211	1.08818	60.9582	7.09929e-11	2.79964e-08	Cntn6
chr4	26714358	26714858	2.94283	0.702169	60.9433	7.12683e-11	2.80629e-08	4930548K13Rik
chr4	131697894	131698394	2.2363	1.37562	60.9138	7.1818e-11	2.82256e-08	Ptpru
chr1	84801512	84802012	2.77358	0.707998	60.9096	7.18961e-11	2.82256e-08	Trip12
chr5	117637742	117638242	2.62735	1.07599	60.8721	7.26001e-11	2.84542e-08	Ksr2
chr17	50555684	50556184	1.66182	2.26426	60.8651	7.27318e-11	2.84542e-08	Plcl2
chr3	119917428	119917928	4.2448	0.0796046	60.8614	7.28028e-11	2.84542e-08	Ptbp2
chr6	17872417	17872917	1.84609	1.79724	60.6794	7.63342e-11	2.97057e-08	St7
chr6	15814295	15814795	2.12852	1.54327	60.6713	7.64961e-11	2.97057e-08	Mdfic
chr2	92906271	92906771	1.93864	1.7714	60.6706	7.65091e-11	2.97057e-08	Syt13
chr1	122440230	122440730	2.71147	0.979503	60.6676	7.65696e-11	2.97057e-08	Gm28590
chr5	38714853	38715353	2.27685	1.44734	60.6587	7.67459e-11	2.97303e-08	Zfp518b
chr13	93027381	93027881	2.40865	1.10558	60.6453	7.70162e-11	2.97911e-08	Gm4814
chr7	99260361	99260861	2.19361	1.11129	60.5401	7.91563e-11	3.0574e-08	Gm26705
chr1	116239394	116239894	3.2286	0.260031	60.5127	7.97232e-11	3.07478e-08	Cntnap5a
chr15	102103775	102104275	1.91129	1.93106	60.5051	7.98827e-11	3.07642e-08	Tns2
chr8	68707012	68707512	2.94406	0.651053	60.4891	8.02158e-11	3.08473e-08	Csgalnact1
chr11	115584136	115584636	1.93745	1.66968	60.4637	8.07491e-11	3.10071e-08	Gga3
chr2	92577816	92578316	3.25716	0.539167	60.4441	8.11627e-11	3.11204e-08	Mir7221
chr4	98571428	98571928	4.04658	0.00872415	60.4188	8.17016e-11	3.12815e-08	Patj
chr3	139176121	139176621	2.70682	0.671362	60.3779	8.25791e-11	3.15715e-08	Stpg2
chr5	4812009	4812509	1.59322	2.53212	60.3364	8.34775e-11	3.18686e-08	Fzd1
chr2	143404131	143404631	2.38162	1.21778	60.2971	8.4341e-11	3.21179e-08	Pcsk2
chr6	140537562	140538062	2.76414	0.749923	60.2955	8.43745e-11	3.21179e-08	Aebp2
chr4	43350359	43350859	3.34093	0.25234	60.1623	8.73654e-11	3.32083e-08	Rusc2
chr6	49867370	49867870	1.55796	2.43914	60.1111	8.85442e-11	3.36078e-08	Npy
chr11	90094824	90095324	3.48742	0.239628	60.0955	8.89058e-11	3.36965e-08	Tmem100
chr11	65646806	65647306	2.86511	0.763831	60.0732	8.94271e-11	3.38453e-08	Mir744
chr11	98106276	98106776	2.88604	0.907896	59.9782	9.16798e-11	3.4648e-08	Fbxl20
chr1	38234516	38235016	2.52515	0.925993	59.9109	9.33101e-11	3.52135e-08	Gm5099
chr18	40201424	40201924	2.42414	1.042	59.8957	9.36832e-11	3.52532e-08	Yipf5
chr4	4708185	4708685	2.36051	1.23332	59.8854	9.39358e-11	3.52977e-08	Impad1
chr15	24594375	24594875	1.92072	1.6842	59.8391	9.50837e-11	3.56781e-08	Basp1
chr17	62419083	62419583	1.68868	2.245	59.8136	9.5721e-11	3.5866e-08	Efna5
chr12	31818136	31818636	2.74301	0.771846	59.7878	9.6371e-11	3.60582e-08	Gpr22
chr16	97817877	97818377	2.02971	1.79018	59.7762	9.66653e-11	3.6117e-08	Prdm15
chr12	117221904	117222404	1.83549	1.85852	59.7634	9.69916e-11	3.61875e-08	Mir153
chr15	35865896	35866396	2.90264	0.826111	59.7496	9.7342e-11	3.62668e-08	Cox6c
chr3	115526725	115527225	2.27475	1.20385	59.7125	9.8296e-11	3.65188e-08	S1pr1
chr14	27212574	27213074	1.51711	2.55336	59.7056	9.8475e-11	3.65337e-08	Arhgef3
chr8	46875879	46876379	1.43253	3.05907	59.6978	9.86771e-11	3.65571e-08	Enpp6
chr6	40298435	40298935	2.2519	1.60184	59.6756	9.92523e-11	3.67185e-08	Agk
chr14	23457294	23457794	1.98324	1.64309	59.6565	9.9752e-11	3.68122e-08	Gm10248
chr1	178840273	178840773	2.3209	1.20373	59.6552	9.97857e-11	3.68122e-08	Kif26b
chr2	13124759	13125259	1.67515	2.15733	59.6406	1.00171e-10	3.68825e-08	C1ql3
chr9	59694779	59695279	2.86864	0.911377	59.5934	1.0142e-10	3.72584e-08	Gramd2
chr8	127058636	127059136	2.9131	0.624694	59.5562	1.02415e-10	3.75716e-08	Pard3
chr5	141705557	141706057	3.63127	0.160372	59.5193	1.03415e-10	3.78854e-08	Sdk1
chr2	164653524	164654024	2.83857	0.696564	59.5045	1.03819e-10	3.79807e-08	Wfdc9
chr5	132653811	132654311	3.0478	0.523704	59.4648	1.04909e-10	3.8326e-08	Auts2
chr18	36650326	36650826	1.47944	2.56091	59.4452	1.05451e-10	3.8459e-08	Eif4ebp3
chr5	124148724	124149224	1.00942	4.38567	59.4411	1.05565e-10	3.8459e-08	Arl6ip4
chr7	82611154	82611654	1.05065	3.74486	59.4024	1.06645e-10	3.87072e-08	Saxo2
chr2	121764126	121764626	2.61458	0.958962	59.4009	1.06688e-10	3.87072e-08	Frmd5
chr9	30061395	30061895	1.91975	1.59856	59.3587	1.07879e-10	3.90852e-08	Ntm
chr14	75210412	75210912	2.90671	0.754194	59.3195	1.08999e-10	3.94369e-08	Cpb2
chr18	62454223	62454723	2.32689	1.23282	59.3126	1.09197e-10	3.94541e-08	Fbxo38
chr4	14406479	14406979	3.38292	0.228083	59.2516	1.10966e-10	4.00385e-08	Gm2560
chr9	51385838	51386338	1.42048	2.53567	59.0924	1.15726e-10	4.16986e-08	1810046K07Rik
chr16	29816947	29817447	3.17453	0.533871	59.08	1.16106e-10	4.17784e-08	Gm46567
chr17	47479729	47480229	1.48243	2.72654	59.0362	1.17456e-10	4.21892e-08	Taf8
chr6	85862600	85863100	1.66258	2.19396	59.0188	1.17997e-10	4.22854e-08	Nat8f2
chr14	121242001	121242501	2.72962	1.01092	58.9416	1.20429e-10	4.30721e-08	B930095G15Rik
chr1	51617368	51617868	1.85469	2.03084	58.9387	1.2052e-10	4.30721e-08	Gm17767
chr18	56247642	56248142	2.72474	0.826759	58.8503	1.23369e-10	4.40304e-08	Gramd3
chr6	146154591	146155091	1.82421	1.81153	58.7713	1.25975e-10	4.48994e-08	Sspn
chr15	30666489	30666989	1.80587	1.85663	58.7449	1.26858e-10	4.5153e-08	4930430F21Rik
chr10	38977357	38977857	1.38438	2.80145	58.6927	1.28624e-10	4.56601e-08	Lama4
chr4	78281494	78281994	4.49151	-0.0010478	58.6925	1.2863e-10	4.56601e-08	Ptprd
chr1	66378616	66379116	1.44544	2.80298	58.6732	1.29292e-10	4.58153e-08	Map2
chr2	132514400	132514900	1.7515	2.11711	58.6696	1.29415e-10	4.58153e-08	1700026D11Rik
chr16	97024348	97024848	1.98474	2.02227	58.6631	1.29637e-10	4.58319e-08	Dscam
chr13	55092503	55093003	1.90908	1.90402	58.631	1.30745e-10	4.61618e-08	Uimc1
chr2	99083276	99083776	3.39828	0.304866	58.6207	1.31102e-10	4.62259e-08	Lrrc4c
chr1	52790933	52791433	2.59541	1.01774	58.5642	1.33078e-10	4.68595e-08	Inpp1
chr5	132621624	132622124	1.86507	1.86425	58.4875	1.35814e-10	4.77592e-08	Auts2
chr3	158372582	158373082	1.08478	3.32236	58.4656	1.36606e-10	4.79736e-08	Lrrc7
chr13	52736217	52736717	2.71597	0.601623	58.4406	1.37516e-10	4.82287e-08	BB123696
chr9	58404025	58404525	2.12307	1.45829	58.4346	1.37732e-10	4.82401e-08	1700072B07Rik
chr18	3945557	3946057	2.92787	0.539086	58.4244	1.38107e-10	4.83071e-08	Lyzl1
chr6	59114800	59115300	3.02306	0.488174	58.4089	1.38676e-10	4.84417e-08	Fam13a
chr18	65838906	65839406	3.24444	0.291302	58.3531	1.40745e-10	4.90994e-08	Grp
chr18	12752714	12753214	1.93417	1.62147	58.3327	1.41509e-10	4.92986e-08	Cabyr
chr13	29618094	29618594	2.52438	0.928862	58.2976	1.42836e-10	4.95736e-08	Cdkal1
chr12	98246755	98247255	3.11314	0.690491	58.297	1.42859e-10	4.95736e-08	Galc
chr4	63420170	63420670	2.12019	1.67043	58.2249	1.45625e-10	5.04313e-08	Akna
chr18	35235143	35235643	4.1314	0.0567515	58.2226	1.45714e-10	5.04313e-08	Lrrtm2
chr1	21589335	21589835	2.87777	0.688093	58.1124	1.50047e-10	5.17948e-08	Khdc1b
chr13	69166811	69167311	2.6148	1.05753	58.0707	1.5172e-10	5.22353e-08	Adcy2
chr10	39345199	39345699	1.32901	2.85397	58.0587	1.52209e-10	5.23351e-08	Fyn
chr4	145072323	145072823	2.61109	0.85597	57.8812	1.59578e-10	5.47422e-08	Vps13d
chr13	113332416	113332916	1.75868	1.99257	57.876	1.59802e-10	5.47422e-08	Esm1
chr5	68087213	68087713	2.64338	0.789988	57.8752	1.59834e-10	5.47422e-08	Grxcr1
chr11	28649445	28649945	2.35033	1.11775	57.862	1.60399e-10	5.48641e-08	2810471M01Rik
chr16	8228226	8228726	2.39913	1.38436	57.7713	1.64325e-10	5.6134e-08	Tmem114
chr4	82657692	82658192	1.87298	2.00417	57.7439	1.65535e-10	5.64741e-08	Gm11266
chr4	16167527	16168027	2.15361	1.59737	57.6915	1.67864e-10	5.71618e-08	A530072M11Rik
chr14	64726799	64727299	1.8447	2.00507	57.6888	1.67986e-10	5.71618e-08	Kif13b
chr4	102014436	102014936	3.56233	0.187883	57.6012	1.71964e-10	5.84399e-08	Gm12789
chr7	96577680	96578180	2.49011	1.02875	57.5641	1.73679e-10	5.87948e-08	Gm15413
chr13	102749169	102749669	1.16909	3.43497	57.5364	1.74971e-10	5.91024e-08	1700099I09Rik
chr4	41587380	41587880	1.96768	1.71283	57.5176	1.75854e-10	5.93021e-08	Dnaic1
chr7	127155134	127155634	1.75004	1.9179	57.51	1.76208e-10	5.93455e-08	Spn
chr3	134786702	134787202	9.60281	-0.525995	57.8387	1.76473e-10	5.93589e-08	Tacr3
chr13	109082137	109082637	1.19705	2.96441	57.4798	1.77638e-10	5.96742e-08	Mir582
chr1	189048032	189048532	1.55199	2.31692	57.4314	1.79953e-10	6.03134e-08	Kctd3
chr18	38398353	38398853	1.80577	2.12309	57.4203	1.80489e-10	6.03134e-08	Ndfip1
chr12	42402058	42402558	1.74384	1.88442	57.4193	1.80539e-10	6.03134e-08	Gm33340
chr15	45266095	45266595	1.49803	2.29488	57.417	1.8065e-10	6.03134e-08	Kcnv1
chr3	159404926	159405426	9.44321	-0.594798	57.748	1.80765e-10	6.03134e-08	Depdc1a
chr6	133635498	133635998	2.53064	0.977402	57.4115	1.80916e-10	6.03134e-08	Gm5885
chr4	83974999	83975499	2.50756	0.932667	57.3402	1.84402e-10	6.13976e-08	6030471H07Rik
chr2	43516027	43516527	1.10587	3.55562	57.2828	1.87263e-10	6.22714e-08	Kynu
chr17	36122360	36122860	2.08297	1.69834	57.2348	1.89685e-10	6.29974e-08	H2-T10
chr1	68303666	68304166	2.73111	0.781477	57.2097	1.90969e-10	6.32945e-08	Erbb4
chr16	33873215	33873715	2.56108	1.13096	57.2079	1.91061e-10	6.32945e-08	Itgb5
chr11	46878052	46878552	2.62089	0.932777	57.2019	1.91369e-10	6.33166e-08	Timd4
chr4	33088720	33089220	2.00652	1.47161	57.1921	1.91871e-10	6.34029e-08	Gabrr2
chr16	34977980	34978480	3.29428	0.409485	57.1755	1.92727e-10	6.36059e-08	E130310I04Rik
chr16	26838747	26839247	2.24486	1.35402	57.1466	1.94225e-10	6.40201e-08	Gm20319
chr5	51126806	51127306	2.48791	1.20983	57.1068	1.96312e-10	6.46268e-08	Ppargc1a
chr1	178749741	178750241	1.70068	2.24132	57.0806	1.97699e-10	6.50021e-08	Kif26b
chr12	32770726	32771226	2.06101	1.56852	57.0327	2.00257e-10	6.57612e-08	Nampt
chr6	13691572	13692072	4.05075	0.00282562	57.0074	2.01622e-10	6.61267e-08	Bmt2
chr2	14587895	14588395	2.23948	1.27447	56.992	2.02459e-10	6.63187e-08	Cacnb2
chr4	134918225	134918725	3.51022	0.212174	56.9681	2.03762e-10	6.66143e-08	Tmem50a
chr12	99488839	99489339	2.48592	1.26011	56.9662	2.03868e-10	6.66143e-08	Foxn3
chr14	59890049	59890549	1.80322	2.25366	56.9577	2.04334e-10	6.66835e-08	Atp8a2
chr7	131346134	131346634	1.41437	2.8682	56.9389	2.05368e-10	6.69381e-08	Fam24a
chr12	104425519	104426019	2.15523	1.50436	56.8645	2.0952e-10	6.8207e-08	Serpina3n
chr10	127602742	127603242	1.83218	1.71415	56.8588	2.09841e-10	6.82269e-08	Lrp1
chr19	32254422	32254922	1.94077	1.73911	56.8098	2.12622e-10	6.90458e-08	Sgms1
chr6	47318674	47319174	1.16189	3.32495	56.7987	2.1326e-10	6.91222e-08	Cntnap2
chrX	47894988	47895488	4.28028	-0.106699	56.7897	2.13778e-10	6.91222e-08	Smarca1
chr6	45460037	45460537	2.22516	1.2713	56.7887	2.13835e-10	6.91222e-08	Cntnap2
chr19	50394187	50394687	2.20466	1.28454	56.7829	2.1417e-10	6.91222e-08	Sorcs1
chr2	83611880	83612380	1.31952	3.22781	56.7829	2.14172e-10	6.91222e-08	Zc3h15
chr1	68955442	68955942	2.0001	1.74645	56.7715	2.14826e-10	6.92485e-08	Erbb4
chr16	55001668	55002168	2.11915	1.46271	56.7578	2.15624e-10	6.92992e-08	Zpld1
chr16	33012321	33012821	1.92747	1.60127	56.7549	2.15789e-10	6.92992e-08	Iqcg
chr10	98660256	98660756	2.42575	0.906775	56.7506	2.16037e-10	6.92992e-08	Atp2b1
chr16	80739348	80739848	2.37526	1.12037	56.7414	2.16577e-10	6.93879e-08	Ncam2
chr1	91084666	91085166	2.63259	0.760234	56.7302	2.17228e-10	6.95115e-08	Lrrfip1
chr10	121192215	121192715	2.81439	0.805497	56.7079	2.18537e-10	6.98457e-08	4930432O09Rik
chr1	132245848	132246348	3.51035	0.168889	56.6914	2.19512e-10	7.00721e-08	Lemd1
chr15	100069729	100070229	1.31109	3.0431	56.675	2.20486e-10	7.02977e-08	Dip2b
chr17	28512607	28513107	2.37503	0.967624	56.6447	2.22294e-10	7.07881e-08	Armc12
chr9	22484350	22484850	3.10835	0.415501	56.5897	2.25611e-10	7.17576e-08	Bbs9
chr9	9121144	9121644	1.54773	2.23671	56.4754	2.32673e-10	7.39144e-08	Gm16833
chr2	6161028	6161528	1.73194	2.22059	56.4672	2.33193e-10	7.39903e-08	Gm10857
chr6	116692070	116692570	3.72005	0.356523	56.4589	2.3371e-10	7.40649e-08	Rassf4
chr6	50973119	50973619	2.5183	0.900706	56.3626	2.39872e-10	7.58241e-08	Gm31579
chr2	49907150	49907650	2.2047	1.34654	56.3587	2.40126e-10	7.58241e-08	Lypd6b
chr15	31089180	31089680	2.76251	0.774377	56.3188	2.42728e-10	7.65538e-08	4930430F21Rik
chr1	193379318	193379818	1.56463	2.35026	56.3065	2.43536e-10	7.67169e-08	Camk1g
chr4	127833620	127834120	1.50321	2.43556	56.2752	2.45601e-10	7.72264e-08	CK137956
chr18	23479466	23479966	1.20301	3.1736	56.2731	2.45741e-10	7.72264e-08	Dtna
chr9	73439624	73440124	2.5187	0.94194	56.2626	2.46442e-10	7.73543e-08	Rsl24d1
chr1	95329371	95329871	2.55712	1.06397	56.2039	2.50382e-10	7.84974e-08	Fam174a
chr11	89765739	89766239	1.80402	1.69907	56.1823	2.51848e-10	7.8863e-08	Ankfn1
chr4	151902299	151902799	3.84059	0.0823881	56.1687	2.52783e-10	7.90615e-08	Dnajc11
chr13	116876747	116877247	1.60086	2.03611	56.094	2.5794e-10	8.05098e-08	4930435F18Rik
chr9	108754331	108754831	1.18462	3.19719	56.0928	2.58025e-10	8.05098e-08	Ip6k2
chr8	26484771	26485271	2.98674	0.421824	56.0698	2.5964e-10	8.09175e-08	Thap1
chr4	105923775	105924275	2.58877	0.693573	55.9773	2.66225e-10	8.27736e-08	Gm12724
chr10	83697266	83697766	1.5644	2.48179	55.9526	2.68014e-10	8.32316e-08	1500009L16Rik
chr2	51715288	51715788	2.26023	1.09625	55.9398	2.68947e-10	8.33634e-08	Gm13490
chr3	9885524	9886479	1.64118	2.06223	55.9329	2.69451e-10	8.33824e-08	Pag1
chr14	82313507	82314007	1.88941	1.70265	55.9177	2.70561e-10	8.36274e-08	Gm32455
chr4	96711943	96712443	1.56832	2.33884	55.8595	2.74869e-10	8.48593e-08	Cyp2j5
chr8	94118962	94119462	1.0427	3.55536	55.8039	2.79045e-10	8.60475e-08	Mt4
chr15	4079804	4080304	1.40601	2.88133	55.6959	2.87351e-10	8.85053e-08	BC037032
chr2	134657928	134658428	2.62831	0.680708	55.6676	2.89571e-10	8.89685e-08	Tmx4
chr12	89159377	89159877	2.07799	1.56921	55.6638	2.8987e-10	8.89685e-08	Nrxn3
chr7	69613740	69614240	1.52988	2.3561	55.6403	2.91724e-10	8.93553e-08	4930402F11Rik
chr11	98721395	98721895	1.21943	2.991	55.6392	2.9181e-10	8.93553e-08	Med24
chr18	73880052	73880552	1.88617	2.12487	55.6272	2.92768e-10	8.95445e-08	Mro
chr16	28316501	28317001	2.24324	1.51427	55.6152	2.93727e-10	8.97336e-08	Fgf12
chr12	27215101	27215601	6.98869	-0.49485	55.5683	2.97496e-10	9.07793e-08	Gm9866
chr19	54143023	54143523	1.60491	2.30276	55.5447	2.99412e-10	9.12583e-08	Adra2a
chr11	69147499	69147999	3.11035	0.407765	55.5061	3.02574e-10	9.21153e-08	Alox12b
chr2	82016627	82017127	1.33232	2.63349	55.4969	3.0333e-10	9.22385e-08	Zfp804a
chr4	104399110	104399610	1.52614	2.31289	55.4853	3.04287e-10	9.23758e-08	Dab1
chr9	34013295	34013795	1.68932	2.02384	55.4829	3.04483e-10	9.23758e-08	7630403G23Rik
chr19	22939231	22939731	2.89403	0.713955	55.469	3.05638e-10	9.26193e-08	Trpm3
chr12	4271212	4271712	1.13648	3.37274	55.4647	3.05999e-10	9.26219e-08	Ptrhd1
chr5	148748547	148749047	1.71692	2.17685	55.4596	3.06422e-10	9.26434e-08	2210417A02Rik
chr19	27257692	27258192	3.10865	0.485631	55.444	3.07726e-10	9.28236e-08	Vldlr
chr11	50147506	50148006	2.11894	1.31993	55.4416	3.07931e-10	9.28236e-08	Tbc1d9b
chr13	95475319	95475819	1.3247	2.88403	55.4398	3.08077e-10	9.28236e-08	S100z
chr14	80614497	80614997	2.58489	0.973674	55.4143	3.10225e-10	9.33638e-08	Olfm4
chr6	49182646	49183146	3.17572	0.549793	55.399	3.11524e-10	9.36475e-08	Igf2bp3
chr15	92674645	92675145	3.51908	0.139812	55.3567	3.15135e-10	9.46251e-08	Pdzrn4
chr18	4737672	4738504	1.8837	1.67825	55.3338	3.17105e-10	9.51081e-08	Gm10556
chr6	82654109	82654609	3.86182	0.0129204	55.2431	3.25046e-10	9.73786e-08	Pole4
chr15	26424607	26425107	1.46625	2.40147	55.2259	3.26578e-10	9.76174e-08	Marchf11
chr1	162361813	162362313	1.19849	2.961	55.2258	3.26585e-10	9.76174e-08	Dnm3
chr12	12011298	12011798	4.32403	-0.154163	55.2072	3.28244e-10	9.80019e-08	Tubb2a-ps2
chr13	81382280	81382780	1.98403	1.39989	55.1961	3.29237e-10	9.8187e-08	Adgrv1
chr4	119699713	119700213	2.75421	0.575442	55.1727	3.31346e-10	9.87041e-08	Guca2b
chr1	8855300	8855800	1.9506	1.6369	55.1218	3.35985e-10	9.97028e-08	Sntg1
chr3	52527306	52527806	2.62994	0.641088	55.1199	3.36158e-10	9.97028e-08	Gm30173
chr18	42850547	42851047	3.02044	0.604127	55.1193	3.36215e-10	9.97028e-08	Ppp2r2b
chr17	88647482	88647982	2.63604	0.616895	55.0841	3.39466e-10	1.00553e-07	Gtf2a1l
chr7	118786445	118786945	2.74411	0.85481	55.0561	3.42067e-10	1.0121e-07	Vps35l
chr18	28418271	28418771	1.95358	1.54738	55.0466	3.42955e-10	1.01359e-07	4930474G06Rik
chr2	162365635	162366135	2.28045	1.12655	55.0251	3.44979e-10	1.01842e-07	Ptprtos
chr1	80801555	80802055	2.46161	0.969449	55.0049	3.46885e-10	1.0229e-07	Dock10
chrX	71911327	71911827	2.85705	0.540958	54.9696	3.50253e-10	1.03168e-07	Gm1141
chr7	55248148	55248648	4.72142	-0.123058	54.9463	3.52487e-10	1.0371e-07	Luzp2
chr1	29030745	29031245	2.23766	1.04807	54.9055	3.56446e-10	1.04757e-07	Gm597
chr4	52343353	52343853	1.64617	2.14215	54.8886	3.58096e-10	1.05125e-07	Smc2os
chr1	105892132	105892632	2.96321	0.62606	54.7347	3.73508e-10	1.09374e-07	Gm7160
chr2	50276923	50277423	1.58983	2.82443	54.7317	3.73817e-10	1.09374e-07	Mmadhc
chr1	73418728	73419228	1.27437	2.66198	54.71	3.7604e-10	1.09902e-07	Pinc
chr6	143697728	143698228	1.58483	2.12012	54.697	3.77384e-10	1.10172e-07	1700060C16Rik
chr13	115900675	115901175	3.68376	0.139623	54.6828	3.78855e-10	1.10479e-07	Isl1
chr1	39955734	39956234	1.21057	3.17796	54.6571	3.81533e-10	1.11137e-07	Map4k4
chr8	79558812	79559312	2.28423	1.41392	54.6493	3.82359e-10	1.11254e-07	Otud4
chr9	123174093	123174593	1.62427	2.288	54.6393	3.83407e-10	1.11436e-07	Clec3b
chr15	88190623	88191123	1.52867	2.68472	54.6243	3.84989e-10	1.11668e-07	B230214G05Rik
chr11	30283555	30284055	2.13966	1.42337	54.6236	3.85055e-10	1.11668e-07	Sptbn1
chr12	45669261	45669761	1.65873	2.04004	54.5459	3.9335e-10	1.13823e-07	Stxbp6
chr13	69624448	69624948	3.96009	-0.00821227	54.5106	3.97185e-10	1.14659e-07	Nsun2
chr14	84847159	84847659	3.01772	0.395584	54.5102	3.97231e-10	1.14659e-07	9630013A20Rik
chr1	40708383	40708883	3.43912	0.133123	54.5073	3.97547e-10	1.14659e-07	Slc9a2
chr17	70385551	70386051	1.66317	2.0526	54.4125	4.0803e-10	1.17553e-07	Dlgap1
chr12	31758687	31759187	2.69591	0.832035	54.4059	4.08768e-10	1.17637e-07	Gpr22
chr5	85752228	85752728	3.14892	0.374194	54.3589	4.14086e-10	1.18907e-07	Cenpc1
chr17	28513676	28514176	4.6946	-0.155349	54.3418	4.16036e-10	1.19256e-07	Armc12
chr17	85770312	85770812	1.42777	2.44687	54.3403	4.16208e-10	1.19256e-07	Six2
chr17	74166444	74166944	2.96992	0.486904	54.3329	4.17056e-10	1.19369e-07	Srd5a2
chr5	111834976	111835476	1.99201	1.61927	54.2915	4.2183e-10	1.20605e-07	E130006D01Rik
chr6	135232683	135233183	1.2656	2.86294	54.2855	4.22525e-10	1.20621e-07	Gsg1
chr12	41830253	41830753	1.89197	1.89566	54.2831	4.22804e-10	1.20621e-07	Lrrn3
chr15	79716609	79717109	4.27994	-0.00834722	54.2712	4.24188e-10	1.20884e-07	Sun2
chr17	92492288	92492788	3.30584	0.179035	54.2606	4.2543e-10	1.21107e-07	Adcyap1
chr7	127959337	127959837	4.74415	-0.24927	54.183	4.34611e-10	1.23453e-07	Fus
chr6	77322407	77322907	3.05526	0.38257	54.1442	4.39279e-10	1.24645e-07	6330415B21Rik
chr18	20561832	20562332	2.93823	0.37842	54.0541	4.50323e-10	1.27641e-07	Dsg2
chr16	13959477	13959977	2.54758	0.665648	54.0303	4.53277e-10	1.2834e-07	Mpv17l
chr18	75246812	75247312	1.42934	2.698	54.013	4.55451e-10	1.28817e-07	2010010A06Rik
chr1	160875235	160875735	1.86359	1.60918	54.0052	4.56433e-10	1.2894e-07	Rc3h1
chr3	49630982	49631482	3.2644	0.167082	54.0017	4.56868e-10	1.2894e-07	Pcdh18
chr6	97116523	97117410	2.5677	0.845462	53.9849	4.58987e-10	1.29399e-07	Eogt
chr15	87651417	87651917	2.58234	1.06626	53.9294	4.66066e-10	1.31255e-07	Tafa5
chr2	50061242	50061742	2.53031	0.826569	53.9237	4.66802e-10	1.31321e-07	Lypd6
chr15	3331739	3332239	2.13646	1.8366	53.8902	4.71138e-10	1.32399e-07	Ccdc152
chrX	69081616	69082116	2.02107	1.5645	53.8743	4.73216e-10	1.32841e-07	Gm6812
chr4	80924744	80925244	1.30845	2.76271	53.8683	4.74001e-10	1.3292e-07	Lurap1l
chr2	66205370	66206341	1.93986	1.75642	53.8603	4.75049e-10	1.33072e-07	Ttc21b
chr15	51349523	51350023	1.80832	1.68592	53.8065	4.8215e-10	1.34917e-07	Gm19303
chr11	105936146	105936646	1.34022	2.56999	53.7944	4.83767e-10	1.35226e-07	Cyb561
chr4	58736455	58736955	2.30551	1.13464	53.7823	4.85387e-10	1.35289e-07	Olfr267
chr7	37570958	37571458	2.67362	0.68314	53.7793	4.85789e-10	1.35289e-07	Zfp536
chr17	28488425	28488925	2.93613	0.396796	53.7779	4.85979e-10	1.35289e-07	Fkbp5
chr9	43838498	43838998	3.88907	0.0916836	53.7774	4.8605e-10	1.35289e-07	Nectin1
chr15	11729310	11729810	2.79688	0.557411	53.7717	4.86811e-10	1.35358e-07	Npr3
chr16	13427257	13427757	1.63467	2.21687	53.7627	4.88025e-10	1.35552e-07	Mir193b
chr2	136086177	136087116	2.26669	1.00816	53.737	4.91498e-10	1.36373e-07	Lamp5
chr1	44069834	44070334	2.31436	0.929142	53.6487	5.03646e-10	1.39334e-07	Tex30
chr12	37324029	37324529	2.00505	1.32742	53.6479	5.0376e-10	1.39334e-07	Agmo
chr14	99591051	99591551	1.18617	3.38493	53.5796	5.13377e-10	1.41686e-07	Klf5
chr11	26202514	26203014	2.81992	0.644583	53.576	5.13879e-10	1.41686e-07	Mir6372
chr5	84766912	84767412	1.72597	1.96888	53.5598	5.16199e-10	1.42176e-07	Epha5
chr7	81190744	81191244	2.75594	0.644613	53.5352	5.19724e-10	1.42997e-07	Pde8a
chr6	35647686	35648186	1.78684	1.96113	53.4714	5.28977e-10	1.45355e-07	Mtpn
chr16	78952248	78952748	2.07496	1.31885	53.4686	5.29397e-10	1.45355e-07	Chodl
chr13	110344740	110345240	2.06848	1.33797	53.3813	5.42355e-10	1.48636e-07	Gapt
chr10	58337858	58338358	1.38914	2.61918	53.3805	5.42477e-10	1.48636e-07	Lims1
chr8	119737350	119737850	2.2374	1.07291	53.3655	5.44738e-10	1.491e-07	Atp2c2
chr9	11176452	11176952	2.47796	0.722034	53.3559	5.46186e-10	1.49341e-07	Cntn5
chr2	47755650	47756150	2.82495	0.679997	53.2827	5.57389e-10	1.52246e-07	Acvr2a
chr18	23576411	23576911	1.82982	1.90048	53.2782	5.58093e-10	1.5228e-07	Dtna
chr3	137380411	137380911	4.17663	0.0349573	53.2695	5.59443e-10	1.52377e-07	Emcn
chr13	91561068	91561568	2.75893	0.746204	53.2684	5.59606e-10	1.52377e-07	Ssbp2
chr1	33645653	33646153	1.58392	2.08122	53.2619	5.60628e-10	1.52388e-07	Prim2
chr7	131939938	131940438	1.02436	3.22674	53.2607	5.60806e-10	1.52388e-07	Gpr26
chr6	72013997	72014497	1.19455	3.22914	53.2165	5.67731e-10	1.53952e-07	9130221F21Rik
chr9	74202092	74202592	2.06074	1.26766	53.2066	5.69288e-10	1.54215e-07	Wdr72
chr1	144118267	144118767	2.16436	1.45546	53.174	5.74469e-10	1.55458e-07	Rgs13
chr15	72402440	72402940	2.72129	0.722785	53.0683	5.9159e-10	1.59927e-07	Kcnk9
chr16	14180193	14180693	3.00336	0.461447	53.011	6.01096e-10	1.6233e-07	Nde1
chr18	62580202	62580702	1.30423	2.76534	52.926	6.15483e-10	1.65874e-07	Spink7
chr14	93208308	93208808	2.52605	0.740205	52.8711	6.24967e-10	1.68258e-07	Pcdh9
chr7	90827220	90827720	2.61225	0.769944	52.8664	6.25785e-10	1.68306e-07	Dlg2
chr17	50378185	50378685	1.20281	2.90522	52.8325	6.31717e-10	1.69728e-07	Dazl
chr2	44461885	44462385	1.84307	2.35683	52.8004	6.37403e-10	1.71081e-07	Arhgap15os
chr13	35701938	35702438	1.71372	1.88397	52.7735	6.42183e-10	1.72084e-07	Cdyl
chr12	16631229	16631729	2.90449	0.317533	52.7721	6.42447e-10	1.72084e-07	Lpin1
chr3	146987847	146988347	1.81843	1.79873	52.7452	6.4727e-10	1.73199e-07	Ttll7
chr4	16036868	16037368	2.17445	1.20403	52.7171	6.52371e-10	1.74387e-07	Osgin2
chr4	106541444	106541944	2.03281	1.51599	52.7009	6.55326e-10	1.74999e-07	Dhcr24
chr7	70550621	70551121	3.74755	0.0642887	52.671	6.60808e-10	1.76105e-07	Nr2f2
chr12	89468338	89468838	1.9692	1.36058	52.6427	6.6605e-10	1.77172e-07	Nrxn3
chr7	121067297	121067797	2.71646	0.680965	52.6421	6.66158e-10	1.77172e-07	Igsf6
chr3	66083389	66083889	3.2487	0.408734	52.5768	6.78419e-10	1.8025e-07	Ccnl1
chr14	39971274	39971774	2.6673	0.984383	52.5518	6.83162e-10	1.81327e-07	1700109I08Rik
chr5	45356089	45356589	2.24449	1.34692	52.5425	6.84955e-10	1.8162e-07	D5Ertd615e
chr15	103495458	103495958	3.47178	0.273043	52.5306	6.87218e-10	1.82037e-07	Pde1b
chr5	107064248	107064748	2.16312	1.18484	52.506	6.91971e-10	1.83111e-07	Cdc7
chr14	86363891	86364391	1.63557	1.93248	52.475	6.97986e-10	1.84517e-07	4930529K09Rik
chr4	101500765	101501265	2.29718	1.08087	52.4592	7.01084e-10	1.8515e-07	Dnajc6
chr14	27219627	27220127	1.14855	3.16873	52.4479	7.03285e-10	1.85545e-07	Arhgef3
chr10	14180065	14180565	1.19472	3.10767	52.4417	7.0451e-10	1.85682e-07	Hivep2
chr6	46876444	46876944	1.79388	1.56629	52.4264	7.07533e-10	1.86292e-07	Cntnap2
chr18	45876066	45876566	2.35567	0.900183	52.4035	7.12077e-10	1.87178e-07	A330093E20Rik
chr12	71952095	71952595	2.5014	0.745541	52.4023	7.1232e-10	1.87178e-07	Daam1
chr14	56164249	56164749	2.23054	1.14305	52.3672	7.19347e-10	1.88836e-07	Gzmg
chr11	71445576	71446076	1.85798	1.68206	52.3259	7.27697e-10	1.90837e-07	9230020A06Rik
chr18	65130825	65131325	2.06875	1.41292	52.3144	7.30042e-10	1.91262e-07	Nedd4l
chr15	57661835	57662335	1.40919	2.87968	52.2839	7.36318e-10	1.92714e-07	Zhx2
chr2	43573529	43574029	2.33036	1.14928	52.2581	7.4165e-10	1.93917e-07	Kynu
chr2	155861805	155862305	3.2352	0.251332	52.2356	7.46342e-10	1.94949e-07	Fam83c
chr4	72605057	72605557	1.21922	2.95983	52.1942	7.55033e-10	1.97024e-07	Aldoart1
chr5	72930564	72931064	1.84822	1.55599	52.1876	7.56431e-10	1.97193e-07	Slain2
chr2	178315749	178316249	2.23753	1.39156	52.1488	7.6471e-10	1.99154e-07	Sycp2
chr10	39017730	39018230	2.00172	1.73246	52.1233	7.70188e-10	2.00382e-07	Lama4
chr6	92620620	92621120	1.2122	3.91278	52.0754	7.80618e-10	2.02895e-07	Prickle2
chr11	82530976	82531476	2.65407	0.729125	52.0124	7.94542e-10	2.06107e-07	Gm11426
chr4	70654956	70655456	3.09202	0.222425	51.9777	8.02308e-10	2.07916e-07	Megf9
chr4	67047429	67047929	1.53751	2.51927	51.9234	8.14643e-10	2.10905e-07	Tlr4
chr8	63580946	63581446	1.72031	1.76815	51.8503	8.31544e-10	2.15069e-07	Sgo2b
chr1	82303235	82303735	4.014	0.029781	51.845	8.32775e-10	2.15176e-07	Irs1
chr18	61874639	61875139	2.2827	0.925967	51.8086	8.41336e-10	2.17174e-07	Ablim3
chr2	84623632	84624132	6.63414	-0.48258	51.7771	8.48831e-10	2.18894e-07	Ctnnd1
chr11	8043127	8043627	2.77297	0.49335	51.7445	8.56635e-10	2.20601e-07	Tns3
chr11	26725254	26725754	1.72313	1.8448	51.7425	8.57124e-10	2.20601e-07	Gm12070
chr15	93326703	93327694	1.44863	2.23101	51.6987	8.67764e-10	2.22932e-07	Yaf2
chr15	55768205	55768705	2.41464	0.846133	51.6982	8.6788e-10	2.22932e-07	Sntb1
chr11	114069958	114070458	1.83495	1.79959	51.6219	8.86721e-10	2.27221e-07	Sdk2
chrX	19904350	19904850	2.58678	0.626911	51.6201	8.87168e-10	2.27221e-07	Chst7
chr12	92192658	92193158	2.08864	1.2179	51.5931	8.93936e-10	2.2868e-07	Sel1l
chr8	112078617	112079117	1.3284	2.99085	51.5905	8.94601e-10	2.2868e-07	Gm9564
chr4	114426014	114426514	1.97733	1.41035	51.5579	9.02864e-10	2.30568e-07	Trabd2b
chr1	80990495	80990995	3.33891	0.405072	51.5226	9.11892e-10	2.32648e-07	Nyap2
chr13	89413495	89413995	2.04582	1.34036	51.4778	9.23477e-10	2.35157e-07	Hapln1
chr10	119000704	119001204	1.72254	1.73637	51.4759	9.23974e-10	2.35157e-07	Gm33677
chr4	115862092	115862592	2.44161	1.12239	51.4742	9.24411e-10	2.35157e-07	Kncn
chr6	93188952	93189452	2.7313	0.741158	51.4658	9.26602e-10	2.35487e-07	Adamts9
chr8	37358441	37358941	2.22059	0.863623	51.4284	9.36429e-10	2.37754e-07	G630064G18Rik
chr17	7438420	7438920	2.17012	1.1237	51.4189	9.3894e-10	2.38144e-07	Unc93a2
chr13	10145060	10145560	3.50184	0.0754187	51.4134	9.40407e-10	2.38144e-07	Chrm3
chr5	74482569	74483069	2.32148	0.883778	51.4123	9.4068e-10	2.38144e-07	Scfd2
chr18	21033649	21034149	3.0361	0.293213	51.4089	9.416e-10	2.38148e-07	Rnf138
chr13	37616957	37617457	1.83329	1.66441	51.3634	9.53756e-10	2.40928e-07	Rreb1
chr5	91221160	91221660	4.50096	-0.0759867	51.3313	9.62452e-10	2.42461e-07	Gm19619
chr2	152070175	152070675	2.17353	1.24994	51.3304	9.62693e-10	2.42461e-07	Scrt2
chr11	51092288	51092788	2.95813	0.344925	51.3283	9.63263e-10	2.42461e-07	9230009I02Rik
chr7	117817377	117817877	2.52654	0.750507	51.3176	9.66188e-10	2.42965e-07	Rps15a
chr19	42361620	42362120	2.27106	1.03953	51.2685	9.79659e-10	2.45923e-07	Crtac1
chr3	153547245	153547745	1.9132	1.63969	51.2667	9.80178e-10	2.45923e-07	St6galnac3
chr4	58294412	58294912	3.76579	-0.128715	51.2646	9.80758e-10	2.45923e-07	Musk
chr14	119797302	119797802	1.8532	1.72184	51.2462	9.85863e-10	2.46968e-07	1700006F04Rik
chr12	82334741	82335241	1.27238	2.96036	51.1976	9.9951e-10	2.49911e-07	Sipa1l1
chr6	60445595	60446095	1.21705	2.79644	51.1565	1.01118e-09	2.52589e-07	A530053G22Rik
chr1	86596481	86596981	1.83826	1.9659	51.1075	1.02531e-09	2.55874e-07	Cops7b
chr6	144712221	144712721	2.73828	0.569237	51.0922	1.02974e-09	2.56737e-07	Sox5os3
chr4	132855150	132855650	2.8255	0.505997	51.0372	1.0459e-09	2.60272e-07	Ppp1r8
chr8	126736467	126736967	1.33418	2.63088	51.0295	1.04819e-09	2.60595e-07	A630001O12Rik
chr6	28929096	28929596	2.18056	2.2664	51.0254	1.0494e-09	2.60651e-07	Mir129-1
chr3	65357776	65358276	2.55468	0.623768	51.0188	1.05135e-09	2.60887e-07	A730090N16Rik
chr6	53081522	53082022	1.37098	2.52555	50.9854	1.06134e-09	2.6312e-07	Jazf1
chr13	7536772	7537272	1.5875	1.8829	50.9622	1.06836e-09	2.64426e-07	Adarb2
chr8	119731272	119731772	1.50224	2.30057	50.9613	1.06862e-09	2.64426e-07	Atp2c2
chr6	60171489	60171989	1.77738	1.90578	50.9225	1.08043e-09	2.67096e-07	Gm5570
chr4	38979074	38979574	2.00229	1.50845	50.8849	1.092e-09	2.69556e-07	Gm12381
chr4	105700482	105700982	2.51881	0.854941	50.8836	1.09243e-09	2.69556e-07	Gm12724
chr17	76358900	76359400	1.25332	2.76542	50.8252	1.11067e-09	2.73543e-07	Gm4710
chr12	117224015	117224515	1.90984	1.8074	50.7525	1.1338e-09	2.78784e-07	Mir153
chr1	23191597	23192097	2.87782	0.404122	50.7517	1.13407e-09	2.78784e-07	Mir30a
chr10	18876164	18876664	2.17031	1.42463	50.7471	1.13553e-09	2.78884e-07	Perp
chr18	58394676	58395176	1.32268	2.56248	50.7408	1.13758e-09	2.79126e-07	Slc27a6
chr6	143152526	143153026	2.02785	1.34765	50.7156	1.14573e-09	2.80864e-07	Gm31108
chr8	32888365	32888865	2.84733	0.423586	50.7085	1.14806e-09	2.81173e-07	Gm3985
chr2	19560548	19561048	2.25161	1.01056	50.6885	1.15459e-09	2.82509e-07	4921504E06Rik
chr13	92673722	92674222	2.31253	1.08214	50.6813	1.15696e-09	2.82826e-07	Serinc5
chr4	14199986	14200486	1.279	3.01376	50.6238	1.17602e-09	2.87183e-07	Gm2560
chr17	26181250	26181750	1.60475	2.05291	50.5868	1.18846e-09	2.89718e-07	Pdia2
chr7	113301620	113302120	2.31421	0.947603	50.5732	1.19306e-09	2.90572e-07	Btbd10
chr5	144643844	144644344	2.24338	1.02179	50.5474	1.20185e-09	2.92441e-07	Nptx2
chr19	56172400	56172900	1.36363	2.49372	50.5181	1.21188e-09	2.94609e-07	Habp2
chr15	11907105	11907605	1.61779	2.09545	50.5135	1.21347e-09	2.94644e-07	Npr3
chr2	43339565	43340065	2.33981	0.824897	50.5112	1.21426e-09	2.94644e-07	Kynu
chr14	111712874	111713374	1.92295	1.41728	50.4718	1.22795e-09	2.9769e-07	Slitrk5
chr13	25517769	25518269	2.79879	0.58387	50.4518	1.23496e-09	2.99114e-07	Nrsn1
chr9	115005389	115005889	2.17642	1.23282	50.4324	1.2418e-09	3.00494e-07	Osbpl10
chr4	56147137	56147637	2.55674	0.577097	50.4271	1.24368e-09	3.00672e-07	Actl7b
chr11	100238916	100239416	2.39954	0.860218	50.3431	1.27379e-09	3.07668e-07	Krt16
chr14	13411172	13411672	2.39765	0.849262	50.3109	1.28552e-09	3.10218e-07	Synpr
chr13	27196064	27196564	1.7824	1.67015	50.276	1.29838e-09	3.13032e-07	Prl3c1
chr1	140345887	140346387	2.40295	1.13179	50.2648	1.30252e-09	3.13629e-07	Kcnt2
chr6	38385696	38386196	2.07115	1.33389	50.2622	1.30351e-09	3.13629e-07	Ttc26
chr3	102414905	102415405	1.2323	3.22891	50.2597	1.30443e-09	3.13629e-07	Ngf
chr16	9964897	9965397	1.52804	2.3644	50.2292	1.31583e-09	3.16082e-07	Grin2a
chr8	18256710	18257210	2.44927	0.722384	50.1994	1.32706e-09	3.18489e-07	Mcph1
chr15	51948794	51949294	2.83431	0.47987	50.1814	1.33391e-09	3.1984e-07	Rad21
chr18	17196275	17196775	2.64566	0.696243	50.1565	1.34342e-09	3.21827e-07	4921533I20Rik
chr14	13238659	13239159	2.81773	0.243464	50.1508	1.34557e-09	3.21881e-07	Gm5087
chr14	8590933	8591433	1.58602	2.19027	50.1495	1.34609e-09	3.21881e-07	4930452B06Rik
chr10	95234632	95235132	2.1245	1.10371	50.108	1.36212e-09	3.25418e-07	Cradd
chr10	97352871	97353371	3.21513	0.149392	50.0999	1.3653e-09	3.25881e-07	Mir3966
chr13	25951544	25952044	2.09042	1.54589	50.0925	1.36817e-09	3.26271e-07	Gm11351
chr9	110610851	110611351	1.90254	1.48727	50.053	1.38369e-09	3.29375e-07	Nradd
chr2	79675227	79675727	1.98681	1.71469	50.0232	1.39552e-09	3.31731e-07	Ppp1r1c
chr9	24034845	24035345	4.5337	-0.285287	50.0217	1.39611e-09	3.31731e-07	Npsr1
chr12	36349052	36349552	5.66373	-0.369944	50.0131	1.39958e-09	3.32254e-07	Crppa
chr6	59309803	59310303	2.22006	1.34355	49.9522	1.42414e-09	3.37781e-07	Tigd2
chr15	52182981	52183481	1.18052	3.035	49.9401	1.42906e-09	3.38643e-07	Slc30a8
chr14	68535464	68535964	1.84328	1.32835	49.9274	1.43425e-09	3.39514e-07	Adam7
chr9	79495393	79495893	9.20922	-0.662873	50.184	1.43532e-09	3.39514e-07	Gm10635
chr10	75709347	75709847	1.98727	1.67915	49.9064	1.4429e-09	3.41001e-07	Cabin1
chr16	65510823	65511323	2.26337	1.2184	49.8756	1.45568e-09	3.43711e-07	Pou1f1
chr4	71548403	71549230	1.40696	2.34085	49.8648	1.46019e-09	3.44467e-07	Tle1
chr1	11979250	11979750	2.98249	0.387346	49.8494	1.46665e-09	3.4568e-07	Mir6341
chr11	17169152	17169652	1.86948	1.60719	49.8383	1.47129e-09	3.46154e-07	Ppp3r1
chr15	21343656	21344156	1.65722	1.8894	49.7969	1.48886e-09	3.49975e-07	Cdh12
chr6	108093392	108093892	1.88119	1.66947	49.7909	1.49141e-09	3.50261e-07	Setmar
chr4	83182265	83182765	3.5976	0.0072165	49.7843	1.4942e-09	3.50605e-07	Frem1
chr14	81119783	81120283	3.20641	0.21411	49.7669	1.50168e-09	3.52044e-07	Olfm4
chr9	113554909	113555409	2.07524	1.26627	49.7427	1.51213e-09	3.54179e-07	AU023762
chr6	118935945	118936445	1.30921	2.89362	49.7	1.53074e-09	3.58218e-07	4931430N09Rik
chr11	97160244	97160744	1.48741	2.74016	49.669	1.54442e-09	3.611e-07	Tbkbp1
chr1	175719606	175720106	2.05735	1.24847	49.6214	1.56564e-09	3.65736e-07	Wdr64
chr3	18640200	18640700	1.82978	1.625	49.6127	1.56953e-09	3.65994e-07	4930433B08Rik
chr6	46612692	46613192	1.64145	1.93143	49.575	1.58663e-09	3.69653e-07	Cntnap2
chr14	117174988	117175488	1.4632	2.24111	49.5412	1.60206e-09	3.72919e-07	Gpc6
chr9	99034981	99035481	1.50093	2.42171	49.5193	1.61216e-09	3.74796e-07	Gm1123
chr2	11322311	11322811	1.29572	2.61269	49.5176	1.61297e-09	3.74796e-07	Gm13293
chrX	14603011	14603511	6.02346	-0.500244	49.4982	1.62198e-09	3.76555e-07	H2al1n
chr3	114922443	114922943	1.70025	1.81767	49.4864	1.62746e-09	3.77162e-07	Olfm3
chr11	8446114	8446614	1.58663	1.88342	49.4818	1.62963e-09	3.77332e-07	Tns3
chr3	65601271	65601771	2.55067	0.830048	49.4218	1.65797e-09	3.83557e-07	Mir8120
chr15	90121875	90122375	2.44026	0.646424	49.4136	1.66188e-09	3.84124e-07	Alg10b
chr1	84586198	84586698	1.63456	1.92009	49.4078	1.66464e-09	3.84424e-07	Mir5126
chr7	68045958	68046458	1.77268	1.99567	49.3979	1.66936e-09	3.85157e-07	Igf1r
chr1	82616716	82617216	3.74376	0.0111791	49.395	1.67074e-09	3.85157e-07	Col4a3
chr9	67792460	67792960	2.62819	0.700685	49.381	1.67752e-09	3.86381e-07	M5C1000I18Rik
chr1	80854240	80854740	1.11098	3.07716	49.3675	1.68402e-09	3.87538e-07	Dock10
chr18	9400101	9400601	1.76597	1.82039	49.3562	1.6895e-09	3.8846e-07	Ccny
chr3	30772623	30773123	3.11706	0.15491	49.3502	1.6924e-09	3.88568e-07	Sec62
chr6	37051691	37052191	1.25179	2.72849	49.3492	1.69293e-09	3.88568e-07	Ptn
chr1	169837549	169838049	1.33013	2.6913	49.2266	1.75368e-09	4.01811e-07	Rgs4
chr3	101237055	101237555	1.04897	3.20233	49.2064	1.76388e-09	4.03796e-07	Cd2
chr16	96537338	96537838	2.15184	1.15508	49.2023	1.76597e-09	4.03924e-07	Pcp4
chr9	100176182	100176682	1.43179	2.27089	49.177	1.77891e-09	4.06531e-07	4930519F24Rik
chr9	111306018	111306518	1.12118	3.19171	49.1555	1.78993e-09	4.08692e-07	Trank1
chr14	109173569	109174069	4.02949	-0.161716	49.1237	1.80642e-09	4.121e-07	Slitrk1
chr7	119216422	119216922	2.18747	1.29425	49.1128	1.8121e-09	4.12975e-07	Gpr139
chr9	71456724	71457224	2.93067	0.392175	49.1046	1.81638e-09	4.12975e-07	Polr2m
chr3	135650860	135651360	1.9165	1.58054	49.1008	1.81839e-09	4.12975e-07	Nfkb1
chrX	158591030	158591530	1.6572	1.96067	49.0998	1.81889e-09	4.12975e-07	Cnksr2
chr6	86179286	86179786	2.02259	1.52238	49.0983	1.81967e-09	4.12975e-07	Tgfa
chr10	3690539	3691039	1.58146	1.8742	49.087	1.82564e-09	4.13894e-07	Plekhg1
chr15	78081276	78081776	1.85042	1.62678	49.0747	1.83208e-09	4.14716e-07	Cacng2
chr1	60594141	60594641	2.06132	1.25936	49.0495	1.84547e-09	4.17388e-07	Raph1
chr2	73415307	73415807	2.46336	0.786747	49.0401	1.85046e-09	4.18157e-07	Gpr155
chr10	113565443	113565943	2.54226	0.590815	49.0306	1.85556e-09	4.1895e-07	Atxn7l3b
chr7	121539882	121540382	1.01609	3.60489	49.0097	1.86678e-09	4.21121e-07	4933432K03Rik
chr8	113549996	113550496	1.81682	1.60024	48.9985	1.87282e-09	4.22123e-07	4930571O06Rik
chr12	92578989	92579489	1.78322	1.46132	48.9887	1.87811e-09	4.22953e-07	Sel1l
chr9	85997153	85997653	2.04667	1.34172	48.9462	1.90127e-09	4.27803e-07	Tpbg
chr3	57291352	57291852	2.84805	0.359752	48.8661	1.94574e-09	4.37435e-07	Tm4sf1
chr14	30110042	30110542	2.03852	1.31022	48.8412	1.95979e-09	4.39539e-07	Chdh
chr1	170784565	170785065	2.00989	1.42652	48.8406	1.96012e-09	4.39539e-07	Gm29733
chr13	56729843	56730343	2.65729	0.654211	48.8368	1.96228e-09	4.3965e-07	Smad5
chr14	108939674	108940174	1.32867	2.55628	48.8255	1.96871e-09	4.40714e-07	Slitrk1
chr9	121527899	121528399	2.23518	1.12793	48.8161	1.97406e-09	4.41536e-07	Cck
chr1	65687321	65687821	1.37381	2.57452	48.7769	1.99656e-09	4.46034e-07	Crygf
chr19	20649945	20650445	2.42664	0.840822	48.7727	1.99895e-09	4.46034e-07	Aldh1a1
chr11	116155614	116156114	3.18093	0.100095	48.7722	1.99925e-09	4.46034e-07	Fbf1
chr3	152564327	152564827	1.66959	2.06779	48.7462	2.01432e-09	4.49013e-07	AI115009
chr3	29120678	29121178	2.13961	1.03836	48.7336	2.02171e-09	4.50076e-07	Egfem1
chr15	89646183	89646683	1.68245	1.91403	48.7293	2.02419e-09	4.50076e-07	Rabl2
chr10	70497525	70498025	2.59168	0.597592	48.7293	2.02422e-09	4.50076e-07	Fam13c
chr3	30712852	30713352	2.90098	0.331363	48.7223	2.02832e-09	4.50607e-07	Lrrc31
chr13	93036110	93036610	2.33155	0.919141	48.6924	2.04595e-09	4.5414e-07	Gm4814
chr12	48504930	48505430	1.09285	3.03294	48.6659	2.06167e-09	4.57244e-07	Foxg1
chr10	96227636	96228136	2.0687	1.46062	48.6585	2.06606e-09	4.57831e-07	4930459C07Rik
chr1	62861633	62862133	1.79985	1.49128	48.6499	2.07123e-09	4.58591e-07	4930487H11Rik
chr4	127887036	127887536	1.95363	1.45005	48.6443	2.0746e-09	4.58951e-07	CK137956
chr9	102922747	102923247	2.14442	1.24307	48.5712	2.11893e-09	4.68364e-07	Slco2a1
chr3	107501858	107502358	1.2587	3.09598	48.567	2.12152e-09	4.68543e-07	Slc6a17
chr9	103333750	103334250	3.0068	0.490685	48.5517	2.13099e-09	4.70238e-07	Topbp1
chr3	10408544	10409044	1.56222	1.97525	48.5177	2.15203e-09	4.74484e-07	Snx16
chr5	96349794	96350294	2.99146	0.393231	48.506	2.15935e-09	4.75108e-07	Fras1
chr9	6482738	6483238	2.29404	0.790119	48.5054	2.15973e-09	4.75108e-07	Ddi1
chr4	10922968	10923468	2.3032	1.00289	48.5002	2.16297e-09	4.75108e-07	2610301B20Rik
chr10	54090400	54090900	2.66204	0.446005	48.4988	2.16389e-09	4.75108e-07	Gm16998
chr6	26736386	26736886	2.49408	0.792027	48.4849	2.1726e-09	4.76621e-07	Gm20756
chr5	117283924	117284424	2.21274	1.1141	48.4668	2.184e-09	4.78724e-07	Pebp1
chr14	28595591	28596091	2.79441	0.329118	48.4362	2.20347e-09	4.82589e-07	Wnt5a
chr19	37248665	37249165	3.77349	-0.087472	48.409	2.22096e-09	4.86014e-07	4931408D14Rik
chr4	156154290	156154790	2.82464	0.322876	48.4028	2.22492e-09	4.86478e-07	Rnf223
chr8	9999113	9999613	2.75837	0.487031	48.3904	2.23292e-09	4.8782e-07	Tnfsf13b
chr3	133196629	133197129	2.18983	1.11976	48.3577	2.25425e-09	4.91813e-07	Arhgef38
chr10	64144357	64144857	6.67663	-0.693891	48.3566	2.25494e-09	4.91813e-07	Lrrtm3
chr10	49896408	49896908	3.30805	0.105404	48.344	2.26324e-09	4.93215e-07	Grik2
chr4	46478149	46478649	3.1035	0.193034	48.3315	2.27143e-09	4.9459e-07	Nans
chr12	45744469	45744969	1.55266	2.23459	48.3187	2.27991e-09	4.96026e-07	Stxbp6
chr8	18939561	18940061	2.60804	0.491186	48.2967	2.29452e-09	4.98794e-07	Xkr5
chr2	94827069	94827569	1.86803	1.5997	48.2664	2.31479e-09	5.02369e-07	Api5
chr2	163177444	163177944	1.86289	1.81305	48.2369	2.3347e-09	5.05854e-07	Tox2
chr18	64762808	64763308	1.51348	2.51713	48.2109	2.35238e-09	5.09267e-07	Atp8b1
chr3	62349056	62349556	1.22436	2.70214	48.1679	2.38195e-09	5.15244e-07	Arhgef26
chr1	163952489	163952989	3.14032	0.219003	48.1567	2.38975e-09	5.16505e-07	Scyl3
chr13	59969564	59970064	3.15564	0.261578	48.1441	2.39853e-09	5.17978e-07	A530065N20Rik
chr14	13523752	13524252	1.91424	1.47919	48.1198	2.41548e-09	5.20358e-07	Synpr
chr14	112176066	112176566	3.37286	0.227542	48.1109	2.42175e-09	5.2128e-07	Slitrk5
chr16	88049367	88049867	2.14477	1.07155	48.1071	2.42442e-09	5.2143e-07	4930590A17Rik
chr3	135882856	135883356	2.62678	0.577097	48.0293	2.47996e-09	5.32629e-07	4933401H06Rik
chr8	82133742	82134242	3.2888	0.0844596	48.0267	2.48185e-09	5.32629e-07	Il15
chr17	81110268	81110768	3.55387	-0.0507937	48.0257	2.48257e-09	5.32629e-07	Thumpd2
chr16	34253501	34254001	1.207	3.08782	48.0141	2.49097e-09	5.33996e-07	Kalrn
chr12	105413795	105414295	1.33632	2.60384	47.9943	2.50536e-09	5.36638e-07	Gm2721
chr3	101654686	101655186	2.06547	1.02605	47.9915	2.50738e-09	5.36638e-07	Atp1a1
chr11	24510257	24510757	2.31276	0.785514	47.8878	2.58428e-09	5.52334e-07	4933430M04Rik
chr6	17620381	17620881	1.78848	1.81314	47.8865	2.58529e-09	5.52334e-07	Capza2
chr6	59255001	59256416	1.7754	1.66006	47.8814	2.58912e-09	5.52334e-07	Tigd2
chr14	14544169	14544669	1.98728	1.40738	47.8509	2.61223e-09	5.56814e-07	Slc4a7
chr11	116296080	116296580	2.4118	0.804424	47.836	2.62358e-09	5.58781e-07	Exoc7
chr10	52750197	52750697	3.49634	0.0227096	47.8268	2.63068e-09	5.59407e-07	Slc35f1
chr14	80876841	80877341	1.88591	1.4974	47.8029	2.64904e-09	5.62835e-07	Olfm4
chr7	116137572	116138072	3.10201	0.258736	47.7853	2.66268e-09	5.65277e-07	1110004F10Rik
chr6	101992847	101993347	3.96803	-0.0977146	47.7824	2.66496e-09	5.65305e-07	Gm9871
chr7	49387493	49387993	1.75812	1.62589	47.7684	2.67582e-09	5.67151e-07	Nav2
chr1	136781489	136781989	1.30947	2.54595	47.7639	2.67936e-09	5.67263e-07	Platr22
chr11	66674398	66674898	2.35306	0.811729	47.7622	2.68066e-09	5.67263e-07	Shisa6
chr12	34835410	34835910	3.1184	0.111344	47.7474	2.69226e-09	5.6926e-07	Hdac9
chr3	56077702	56078700	1.94626	1.35512	47.7356	2.70156e-09	5.70608e-07	Nbea
chr10	93146262	93146762	1.82856	1.58903	47.7338	2.70298e-09	5.70608e-07	Cdk17
chr9	74322544	74323044	3.70528	-0.098371	47.7111	2.72097e-09	5.73945e-07	Wdr72
chr14	29950417	29950917	1.14719	2.9965	47.7027	2.72766e-09	5.74897e-07	Selenok
chr16	13600531	13601031	2.25083	0.963044	47.6985	2.73094e-09	5.75127e-07	Parn
chr19	6218589	6219089	1.20719	3.4004	47.6868	2.74036e-09	5.76225e-07	Gpha2
chr1	17054218	17054718	2.46725	1.02729	47.6865	2.74054e-09	5.76225e-07	Jph1
chr13	62941153	62941653	2.59203	0.717898	47.6783	2.74713e-09	5.7715e-07	Aopep
chr9	71638151	71638651	1.79804	1.63328	47.6529	2.76761e-09	5.80989e-07	Myzap
chr1	4766625	4767125	2.29748	0.928686	47.6338	2.78305e-09	5.83298e-07	Mrpl15
chr19	40250861	40251361	2.53558	0.621809	47.6248	2.7904e-09	5.84373e-07	Pdlim1
chr10	37369070	37369570	2.00899	1.38772	47.6149	2.79849e-09	5.85601e-07	Marcks
chr2	151717371	151717871	2.69211	0.668802	47.6081	2.80404e-09	5.86295e-07	Tmem74b
chr13	35254111	35254611	1.48162	2.22712	47.5909	2.8182e-09	5.8836e-07	1700019C18Rik
chr6	31921729	31922229	1.55952	2.00218	47.5828	2.82489e-09	5.8925e-07	1700012A03Rik
chr11	46383964	46384464	3.07406	0.174809	47.5752	2.83112e-09	5.89638e-07	Itk
chr9	119556188	119556688	1.49592	2.17255	47.5751	2.83123e-09	5.89638e-07	Scn5a
chr11	75843596	75844096	2.31226	0.888505	47.5664	2.8384e-09	5.90663e-07	Doc2b
chr16	62245536	62246036	1.79063	1.62675	47.5593	2.84429e-09	5.91421e-07	Nsun3
chr4	103521940	103522440	2.81949	0.331276	47.5563	2.84682e-09	5.9148e-07	Dab1
chr5	22092774	22093274	1.34955	2.55039	47.5525	2.84995e-09	5.9157e-07	Slc26a5
chr14	36046428	36046928	1.66695	1.59744	47.5504	2.85175e-09	5.9157e-07	4930474N05Rik
chr10	83725984	83726484	1.65441	2.08989	47.5311	2.8679e-09	5.93983e-07	1500009L16Rik
chr5	23150437	23150937	2.54414	0.615783	47.5073	2.88786e-09	5.97452e-07	5031425E22Rik
chr13	25083793	25084293	1.57938	1.92819	47.5058	2.88919e-09	5.97452e-07	Dcdc2a
chr13	25489892	25490392	1.36228	2.65304	47.4474	2.93895e-09	6.07263e-07	Nrsn1
chr15	53108117	53108617	1.6833	1.83377	47.4439	2.94195e-09	6.07406e-07	Ext1
chrX	137007041	137007541	3.9034	-0.110388	47.4344	2.95014e-09	6.08604e-07	Zcchc18
chr6	69680024	69680524	3.24826	0.109725	47.4118	2.96973e-09	6.11702e-07	Rprl1
chr13	69528031	69528531	1.82851	1.45768	47.4058	2.97498e-09	6.12303e-07	Tent4a
chr13	43836493	43836993	1.53231	2.26434	47.4021	2.97818e-09	6.12484e-07	Cd83
chr6	28703214	28703714	3.10962	0.281405	47.3852	2.99291e-09	6.15031e-07	Lrrc4
chr5	44909600	44910100	2.34015	0.751629	47.363	3.01249e-09	6.18571e-07	4930431F12Rik
chr17	28515321	28515821	3.4886	0.00816992	47.3427	3.0304e-09	6.21278e-07	Armc12
chr2	132474561	132475061	2.1961	1.02175	47.2764	3.08986e-09	6.32483e-07	1700026D11Rik
chr3	65488636	65489136	1.93342	1.61674	47.2591	3.10561e-09	6.35214e-07	Tiparp
chr9	121823042	121823542	2.01701	1.2013	47.254	3.11019e-09	6.35656e-07	Ccdc13
chr16	50405196	50405696	2.24056	0.960259	47.2136	3.14732e-09	6.42745e-07	Bbx
chr10	90947058	90947558	1.13275	3.65084	47.1933	3.16605e-09	6.45391e-07	Anks1b
chr16	44932021	44932521	2.01363	1.43222	47.1916	3.16764e-09	6.45391e-07	Cd200r3
chr11	11932370	11932870	1.57379	1.88328	47.1883	3.17069e-09	6.45513e-07	Ddc
chr15	41488683	41489183	2.96649	0.265259	47.1551	3.20171e-09	6.51325e-07	Oxr1
chr4	44995865	44996365	1.39062	2.34912	47.1215	3.23346e-09	6.5626e-07	Grhpr
chr2	73534721	73535221	2.16007	0.989064	47.1176	3.23717e-09	6.56492e-07	Wipf1
chr10	95367169	95367669	3.41549	0.0160306	47.1151	3.23959e-09	6.56492e-07	2310039L15Rik
chr3	81938833	81939333	2.04265	1.0606	47.1116	3.24291e-09	6.56659e-07	Ctso
chr16	85194739	85195239	2.44157	0.870992	47.101	3.25299e-09	6.58192e-07	App
chr1	32346498	32346998	1.9462	1.38038	47.0599	3.29251e-09	6.65678e-07	Khdrbs2
chrX	133961629	133962129	2.98734	0.31925	47.0136	3.33763e-09	6.7428e-07	Sytl4
chr18	33171040	33171540	1.53906	2.07911	46.9826	3.36813e-09	6.78914e-07	Stard4
chr3	98038965	98039465	1.326	2.53544	46.9798	3.37089e-09	6.78914e-07	Notch2
chr2	77282759	77283259	2.69869	0.384243	46.9636	3.38699e-09	6.81325e-07	Sestd1
chr6	135532230	135532730	3.24658	0.0964033	46.9625	3.38804e-09	6.81325e-07	4930425L21Rik
chr3	54032043	54032543	1.70249	1.75984	46.9246	3.42609e-09	6.8845e-07	Trpc4
chr12	78110544	78111044	2.80871	0.354314	46.9112	3.43959e-09	6.90635e-07	Gm6657
chr9	120398215	120398715	1.51198	2.29744	46.9033	3.44757e-09	6.91345e-07	Eif1b
chr11	65292268	65292768	2.14002	1.246	46.9024	3.44852e-09	6.91345e-07	Gm12295
chr11	58120711	58121211	1.649	1.80458	46.8999	3.45101e-09	6.91345e-07	Cnot8
chr10	16803935	16804435	1.76669	1.71159	46.8849	3.4663e-09	6.9388e-07	Gm20125
chr13	77313937	77314437	2.76491	0.32974	46.8745	3.47695e-09	6.95483e-07	2210408I21Rik
chr11	56760413	56760913	2.75942	0.322454	46.8676	3.48398e-09	6.96359e-07	Gria1
chr12	104827598	104828098	2.01709	1.32687	46.8562	3.49572e-09	6.98175e-07	Clmn
chr7	125692384	125692884	2.18081	1.17711	46.8504	3.5017e-09	6.98839e-07	Gtf3c1
chr2	120318134	120318634	1.77607	1.67874	46.8034	3.55044e-09	7.08028e-07	Pla2g4f
chr2	64832104	64832604	2.08206	1.13954	46.7885	3.56605e-09	7.10602e-07	Grb14
chr3	14854046	14854546	2.4537	0.775913	46.7679	3.58773e-09	7.14381e-07	Car3
chr2	61689068	61689568	2.09669	1.20099	46.7563	3.60001e-09	7.16284e-07	Psmd14
chr8	61866370	61866870	2.43728	0.91693	46.7434	3.61373e-09	7.18471e-07	Palld
chr1	144138027	144138527	2.74218	0.342605	46.7245	3.63386e-09	7.21928e-07	Rgs13
chr5	103789056	103789556	1.70398	1.69036	46.6939	3.6668e-09	7.27922e-07	Aff1
chr1	19912548	19913048	3.70841	-0.0509613	46.6614	3.70213e-09	7.34381e-07	4930486I03Rik
chr8	11488821	11489321	3.75178	-0.0876236	46.6552	3.70884e-09	7.35157e-07	Naxd
chr10	9036977	9037477	3.64256	0.00421369	46.645	3.71999e-09	7.36814e-07	Sash1
chr8	45755857	45756357	2.00271	1.68253	46.6417	3.72366e-09	7.36986e-07	Sorbs2os
chr4	102973242	102973742	1.76325	1.59456	46.6303	3.73617e-09	7.38904e-07	Tctex1d1
chr1	23197397	23197897	2.10364	1.42747	46.6178	3.74997e-09	7.41077e-07	Mir30a
chr7	105729014	105729514	1.03803	3.56936	46.615	3.75315e-09	7.41148e-07	Rrp8
chr11	42571574	42572074	1.31748	2.64278	46.6067	3.76235e-09	7.42407e-07	Gabrb2
chr14	8907259	8907759	2.25116	0.743149	46.5942	3.77615e-09	7.44572e-07	4930455B14Rik
chr9	106235017	106235517	1.44776	2.2845	46.5531	3.82232e-09	7.53111e-07	Alas1
chr3	114561778	114562278	1.8598	1.46414	46.5176	3.86255e-09	7.60468e-07	Olfm3
chr6	20772826	20773326	2.45577	0.647136	46.4872	3.89732e-09	7.66741e-07	Kcnd2
chr6	16913676	16914176	1.66909	1.80922	46.4002	3.99876e-09	7.84935e-07	Tfec
chr13	76585413	76585913	1.2702	2.52611	46.3654	4.04011e-09	7.91885e-07	Mctp1
chr2	64083550	64084050	2.24059	0.899419	46.3654	4.04018e-09	7.91885e-07	Fign
chr15	75401420	75401920	2.45684	0.60166	46.355	4.05257e-09	7.93189e-07	9030619P08Rik
chr8	15343521	15344021	1.27228	2.63114	46.3548	4.05287e-09	7.93189e-07	Myom2
chr5	38571540	38572040	2.90799	0.29555	46.3414	4.06891e-09	7.94566e-07	Wdr1
chr4	38967268	38967768	4.10748	-0.296296	46.3414	4.06897e-09	7.94566e-07	Gm12381
chr13	78846079	78846579	1.7003	1.90868	46.3025	4.11597e-09	8.03148e-07	Nr2f1
chr7	75044026	75044526	1.80727	1.50995	46.2677	4.15862e-09	8.1087e-07	4930533N22Rik
chr2	38013665	38014165	1.32975	2.74067	46.2473	4.18379e-09	8.15172e-07	Crb2
chr12	102319392	102319892	3.81461	-0.0201758	46.2414	4.19112e-09	8.15996e-07	Rin3
chr14	7985545	7986045	2.70775	0.764723	46.1985	4.24459e-09	8.25796e-07	Dnase1l3
chr11	34824646	34825611	1.67427	1.66823	46.1887	4.25704e-09	8.27606e-07	Spdl1
chr9	70338311	70338811	1.49294	1.93786	46.1765	4.27242e-09	8.29982e-07	Mir5626
chr14	35185138	35185638	2.35479	0.92034	46.1527	4.30257e-09	8.35223e-07	Mir346
chr4	40511857	40512357	2.62637	0.409902	46.1473	4.30956e-09	8.35963e-07	4933428C19Rik
chr4	49294709	49295209	3.73126	-0.11747	46.1082	4.35975e-09	8.44452e-07	Acnat2
chr1	189960418	189960918	2.01974	1.1967	46.028	4.46465e-09	8.64136e-07	Smyd2
chr19	50764262	50764762	1.47585	2.06286	46.015	4.4819e-09	8.66835e-07	Sorcs1
chr4	126493171	126493671	3.06487	0.195854	46.0061	4.49369e-09	8.68478e-07	Ago1
chr1	36847307	36847807	1.10708	3.25666	45.9989	4.50329e-09	8.69373e-07	Zap70
chr13	109037364	109037864	2.87374	0.447311	45.9977	4.50493e-09	8.69373e-07	Mir582
chr12	96114757	96115257	2.78618	0.600904	45.9672	4.54582e-09	8.75978e-07	1700019M22Rik
chr1	13563496	13563996	2.2034	0.808832	45.9377	4.5859e-09	8.82407e-07	Tram1
chr10	55835232	55835732	1.79005	1.38752	45.906	4.62925e-09	8.89392e-07	Msl3l2
chr14	74251119	74251619	2.34493	0.796831	45.9013	4.63571e-09	8.89392e-07	4933402J15Rik
chr6	3842490	3842990	1.6674	1.60995	45.9	4.63748e-09	8.89392e-07	Calcr
chr4	123025603	123026103	1.3635	2.41391	45.8975	4.64089e-09	8.89392e-07	Trit1
chr11	12379531	12380031	2.28863	0.91228	45.8964	4.64248e-09	8.89392e-07	Cobl
chr8	67280316	67280816	1.63279	1.76459	45.855	4.6999e-09	8.99738e-07	Nat1
chr12	79051303	79051803	1.81137	1.46451	45.8467	4.71146e-09	9.01294e-07	Plekhh1
chr16	22786561	22787061	1.44652	2.18519	45.837	4.72512e-09	9.03046e-07	Crygs
chr13	115413737	115414237	2.30407	0.70502	45.8264	4.7399e-09	9.0476e-07	Itga1
chr18	51130616	51131116	2.32973	0.659608	45.8135	4.75811e-09	9.07165e-07	Prr16
chr17	47277835	47278335	2.47425	0.57774	45.8126	4.7594e-09	9.07165e-07	Trerf1
chr6	50860103	50860603	3.46866	0.099526	45.7937	4.78623e-09	9.11619e-07	Gm31579
chr4	98203149	98203649	2.41342	0.868664	45.7863	4.79683e-09	9.12976e-07	Tm2d1
chr7	64357133	64357633	2.4912	0.670542	45.7793	4.80678e-09	9.14209e-07	Fan1
chr16	93071988	93072488	2.44959	0.674902	45.7747	4.81332e-09	9.14791e-07	Runx1
chr18	4455921	4456421	5.87602	-0.72991	45.7694	4.82101e-09	9.15591e-07	Mtpap
chr2	99016708	99017208	2.18974	0.901225	45.7648	4.82761e-09	9.156e-07	Lrrc4c
chr14	18727504	18728004	1.12282	3.22833	45.7645	4.82802e-09	9.156e-07	Ube2e2
chr4	3714285	3714785	2.56103	0.502581	45.7492	4.85006e-09	9.18878e-07	6330407A03Rik
chrX	44782720	44783220	2.37947	0.616529	45.7476	4.85229e-09	9.18878e-07	Dcaf12l1
chr18	64250004	64250504	1.79683	1.48832	45.7169	4.89682e-09	9.26645e-07	St8sia3
chr13	105003205	105003705	2.10394	1.11213	45.7109	4.9055e-09	9.2762e-07	Rgs7bp
chr16	95241480	95241980	1.68011	1.72181	45.6793	4.95191e-09	9.34958e-07	Kcnj15
chr16	67229756	67230256	2.64564	0.714242	45.6789	4.95248e-09	9.34958e-07	Cadm2
chr9	55259652	55260152	2.06086	1.07055	45.6772	4.95497e-09	9.34958e-07	Nrg4
chr11	96490247	96490747	2.09946	1.22638	45.6718	4.96291e-09	9.35784e-07	Skap1
chr15	66036276	66036776	1.84524	1.45823	45.6647	4.97338e-09	9.37087e-07	Hhla1
chr10	111861282	111861782	1.85403	1.35226	45.6594	4.9813e-09	9.37907e-07	Gm20758
chr14	30159322	30159822	1.1762	2.69402	45.6518	4.99255e-09	9.39353e-07	Chdh
chr19	28670231	28670731	4.1123	-0.06655	45.6323	5.02161e-09	9.44145e-07	D930032P07Rik
chr6	114708642	114709142	2.27008	0.818808	45.6274	5.02898e-09	9.44724e-07	Atg7
chr10	58418437	58418937	2.66235	0.465318	45.6255	5.03187e-09	9.44724e-07	Lims1
chr18	5944915	5945415	1.17971	2.67434	45.5577	5.13452e-09	9.63309e-07	Arhgap12
chr1	11402722	11403222	3.97519	-0.117704	45.513	5.20335e-09	9.75527e-07	A830018L16Rik
chr7	128581854	128582354	1.40276	2.14763	45.5039	5.21744e-09	9.76775e-07	Inpp5f
chr3	110586606	110587106	1.14247	2.95965	45.4983	5.22609e-09	9.77698e-07	Prmt6
chr2	46879674	46880174	1.84595	1.50132	45.461	5.28455e-09	9.87933e-07	1700019E08Rik
chr16	24781850	24782350	1.21356	2.67615	45.4534	5.29651e-09	9.89466e-07	Lpp
chr1	10501425	10501925	2.73268	0.421439	45.449	5.30347e-09	9.90063e-07	Cpa6
chr7	89777336	89777836	2.25331	1.02076	45.4367	5.32299e-09	9.93003e-07	Ccdc81
chr10	78373620	78374120	3.61748	0.032185	45.4077	5.3692e-09	1.00026e-06	Agpat3
chr5	85857058	85857558	3.1888	0.294952	45.3959	5.38815e-09	1.00302e-06	Cenpc1
chr15	86826752	86827252	2.8947	0.296001	45.3859	5.40435e-09	1.00533e-06	Tbc1d22a
chr4	34237750	34238250	1.33042	2.40479	45.3669	5.43506e-09	1.01033e-06	Spaca1
chr13	84396978	84397478	2.01011	1.48506	45.344	5.4723e-09	1.01653e-06	Tmem161b
chr16	91875171	91875671	1.15883	2.91084	45.2994	5.5457e-09	1.02944e-06	Atp5o
chr8	29085456	29085956	1.63028	1.84939	45.2942	5.55432e-09	1.03031e-06	Unc5d
chr15	51231717	51232217	1.23343	2.63557	45.2828	5.57319e-09	1.03308e-06	Gm19303
chr11	111345005	111345505	4.17094	-0.212331	45.2669	5.59971e-09	1.03727e-06	Kcnj2
chr14	124165003	124165503	1.74919	1.59081	45.2595	5.61212e-09	1.03884e-06	Fgf14
chr1	23202315	23202815	1.0707	3.16391	45.2565	5.61714e-09	1.03903e-06	Mir30a
chr3	124913259	124913759	2.64747	0.516528	45.1807	5.74596e-09	1.06211e-06	1700003H04Rik
chr5	72693354	72693854	2.57881	0.541669	45.133	5.82847e-09	1.07661e-06	Txk
chr5	24304102	24304602	2.80772	0.211023	45.1291	5.83529e-09	1.07711e-06	Kcnh2
chr15	15171472	15171972	2.75252	0.30033	45.12	5.85107e-09	1.07834e-06	Cdh9
chr4	148524877	148525377	1.35176	2.47169	45.1197	5.85159e-09	1.07834e-06	Angptl7
chr13	105684464	105684964	2.66029	0.426395	45.1182	5.85425e-09	1.07834e-06	Htr1a
chr7	79333320	79333820	2.91208	0.471023	45.1142	5.86137e-09	1.07854e-06	Rlbp1
chr16	51659869	51660369	1.74934	1.56385	45.0952	5.89473e-09	1.08352e-06	Gm29686
chr14	79916712	79917212	1.68673	1.80559	45.0909	5.90233e-09	1.08358e-06	Gm10845
chr9	89691102	89691602	3.3271	0.0649967	45.0903	5.90331e-09	1.08358e-06	Tmed3
chr13	49162047	49162547	2.15527	0.946597	45.081	5.91983e-09	1.08586e-06	Wnk2
chr3	63229104	63229604	2.43814	0.713309	45.0494	5.97616e-09	1.09543e-06	Mme
chr1	131547287	131547787	5.73435	-0.667255	45.0448	5.98437e-09	1.09617e-06	Fam72a
chr6	128282028	128282528	1.89899	1.39336	45.0368	5.99862e-09	1.09801e-06	Tead4
chr18	72150862	72151362	2.09707	1.1355	45.0327	6.00606e-09	1.09861e-06	Dcc
chr2	171889807	171890307	1.86828	1.42434	45.0004	6.06438e-09	1.10851e-06	1700028P15Rik
chr6	33345523	33346023	3.39099	0.210759	44.9619	6.13474e-09	1.11981e-06	Exoc4
chr3	35118452	35118952	1.95172	1.24748	44.9447	6.16636e-09	1.12403e-06	Mir6378
chr6	5442741	5443241	1.60275	2.00474	44.9343	6.18566e-09	1.12676e-06	Asb4
chr5	42159377	42159877	1.16764	3.00091	44.9131	6.22508e-09	1.13316e-06	Gm16223
chr7	133923799	133924299	1.05615	2.99293	44.8909	6.26664e-09	1.13993e-06	Dhx32
chr3	55672353	55672853	2.17767	0.933208	44.862	6.32114e-09	1.14905e-06	Mab21l1
chr10	27006460	27006960	1.18772	2.57042	44.8553	6.33392e-09	1.1498e-06	Arhgap18
chr13	84694920	84695420	1.11918	3.15259	44.8553	6.33398e-09	1.1498e-06	Tmem161b
chr11	40980173	40980673	1.05618	3.08262	44.8486	6.34676e-09	1.15132e-06	Ccng1
chr17	82212025	82212525	1.31513	2.63943	44.846	6.35169e-09	1.15142e-06	Slc8a1
chr6	94063108	94063608	2.00512	1.1362	44.8387	6.36554e-09	1.15314e-06	Magi1
chr9	42846614	42847114	1.72187	1.85245	44.8224	6.39684e-09	1.15722e-06	Grik4
chr4	56521191	56521691	2.714	0.401268	44.801	6.438e-09	1.16386e-06	Actl7b
chr4	133521471	133521971	1.92724	1.21651	44.7623	6.51313e-09	1.17663e-06	Kdf1
chr16	42737477	42737977	1.28201	2.50199	44.7528	6.5317e-09	1.17918e-06	4932412D23Rik
chr6	137110261	137110761	1.13934	2.7722	44.7383	6.56021e-09	1.18351e-06	Rerg
chr8	87893544	87894044	1.51181	1.90682	44.731	6.57475e-09	1.18533e-06	Zfp423
chr12	21329279	21329779	1.8333	1.41168	44.7073	6.62155e-09	1.19131e-06	Iah1
chr8	24233608	24234108	1.57875	1.96797	44.6909	6.6544e-09	1.19514e-06	Tcim
chr11	60011580	60012080	1.53097	2.29072	44.6898	6.65645e-09	1.19514e-06	Pemt
chr13	20228117	20228617	1.63336	1.72092	44.6804	6.67535e-09	1.19772e-06	Elmo1
chr18	40907043	40907543	1.49467	2.01606	44.6469	6.74281e-09	1.20899e-06	Kctd16
chr3	134358850	134359350	3.3425	0.137095	44.6389	6.75919e-09	1.21111e-06	4930539C22Rik
chrX	112590092	112590592	6.72669	-0.706947	44.5805	6.87883e-09	1.2317e-06	Zfp711
chr19	60972624	60973124	3.83905	-0.179799	44.5739	6.89254e-09	1.23332e-06	Grk5
chr4	9440416	9440916	2.14023	0.886843	44.5311	6.98191e-09	1.24846e-06	Clvs1
chr11	57319356	57319856	2.02999	1.43371	44.5144	7.01695e-09	1.25302e-06	Fam114a2
chr12	66974462	66974962	2.2484	0.94798	44.4993	7.04902e-09	1.2579e-06	Mdga2
chr2	146401466	146401966	3.68241	-0.0821525	44.493	7.0624e-09	1.25943e-06	Ralgapa2
chr12	58386971	58387471	3.19534	0.109965	44.4483	7.15797e-09	1.27561e-06	Clec14a
chr2	119196645	119197145	1.88426	1.48291	44.4412	7.17332e-09	1.27748e-06	Zfyve19
chr4	11711079	11711579	1.49184	2.13953	44.4265	7.20516e-09	1.28228e-06	Gem
chr10	114994409	114994909	1.24204	2.61385	44.4019	7.25862e-09	1.29048e-06	Tph2
chr17	49474105	49474605	1.60124	1.85766	44.4008	7.26104e-09	1.29048e-06	Mocs1
chr2	12684345	12684845	4.00789	-0.280706	44.3666	7.33625e-09	1.30265e-06	Pter
chr12	24998568	24999068	1.83561	1.39263	44.3631	7.34402e-09	1.30265e-06	Kidins220
chr7	133651901	133652401	3.8711	0.136602	44.3629	7.34441e-09	1.30265e-06	Edrf1
chr12	77045897	77046397	1.97588	1.06867	44.3513	7.37029e-09	1.30636e-06	Max
chr12	16618392	16619296	1.25017	2.57537	44.3379	7.39995e-09	1.31074e-06	Lpin1
chr9	102069503	102070003	1.5102	2.27823	44.3299	7.41794e-09	1.31304e-06	Mir7243
chr4	108209897	108210397	5.01883	-0.622889	44.307	7.46942e-09	1.32126e-06	Zyg11a
chr9	81655092	81655592	2.90591	0.249208	44.3013	7.48212e-09	1.32262e-06	Htr1b
chr18	83065211	83065711	2.34957	0.804732	44.2904	7.50676e-09	1.32609e-06	4930592I03Rik
chr1	179854066	179854566	1.28266	2.84284	44.2847	7.51979e-09	1.32749e-06	Ahctf1
chr8	13529823	13530323	1.29369	2.39817	44.2568	7.58316e-09	1.33778e-06	1700029H14Rik
chr1	75284804	75285304	2.10282	1.65726	44.2362	7.63049e-09	1.34523e-06	Resp18
chr14	101941484	101941984	2.55559	0.543665	44.2094	7.69254e-09	1.35436e-06	Lmo7
chr3	36398862	36399362	4.57313	-0.476507	44.1954	7.72518e-09	1.35919e-06	Mir7009
chr6	27136470	27136970	1.412	2.01773	44.1738	7.77567e-09	1.36716e-06	Mir592
chr13	82304178	82304678	1.49918	2.24775	44.1712	7.78181e-09	1.36733e-06	Mir3961
chr12	44314701	44315201	2.37456	0.7065	44.166	7.79401e-09	1.36856e-06	Nrcam
chr1	107159535	107160035	2.13136	0.894061	44.1609	7.80602e-09	1.36904e-06	Serpinb3b
chr8	34290612	34291112	2.18222	0.910924	44.1604	7.80717e-09	1.36904e-06	Mir6395
chr6	19408996	19409496	2.3971	0.472088	44.1444	7.84504e-09	1.37476e-06	4930524B17Rik
chr2	17656889	17657389	2.30885	0.868653	44.1349	7.86752e-09	1.37778e-06	Nebl
chr17	70308388	70308888	1.144	2.79415	44.1324	7.87347e-09	1.37791e-06	Dlgap1
chr13	96630328	96630828	3.10398	0.117623	44.1275	7.88495e-09	1.379e-06	Hmgcr
chr12	100437798	100438298	1.09744	3.12615	44.1216	7.89922e-09	1.38058e-06	Ttc7b
chrX	98392352	98392852	2.57457	0.54955	44.1139	7.91748e-09	1.38285e-06	Ar
chr16	65684128	65684628	2.00319	1.29374	44.081	7.99655e-09	1.39573e-06	Chmp2b
chr3	46340826	46341326	2.08976	1.01684	44.0578	8.05299e-09	1.40465e-06	Pabpc4l
chr3	65381431	65381931	1.91313	1.16088	44.0496	8.07282e-09	1.40718e-06	Ssr3
chr4	99943316	99943816	2.09205	1.05405	44.046	8.08154e-09	1.40756e-06	Pgm1
chr18	3954236	3954736	2.29415	1.13491	44.0443	8.08571e-09	1.40756e-06	Lyzl1
chr15	41680731	41681231	1.35658	2.37444	44.0328	8.11388e-09	1.41153e-06	Oxr1
chr1	61785725	61786225	1.14198	3.21923	44.0269	8.12848e-09	1.41314e-06	Pard3b
chr4	8287101	8287601	2.0232	1.1381	44.011	8.16759e-09	1.419e-06	Car8
chr2	160294431	160294931	2.73829	0.171906	43.9887	8.22293e-09	1.42767e-06	Gm826
chr9	54443179	54443679	1.8795	1.39994	43.979	8.24707e-09	1.43092e-06	Dmxl2
chr17	50437407	50437907	2.39252	0.81303	43.9423	8.33902e-09	1.44496e-06	Plcl2
chr1	92424532	92425032	1.77266	1.5056	43.9176	8.40157e-09	1.45484e-06	Mir6900
chr16	6395221	6395721	2.38507	0.828866	43.8975	8.45296e-09	1.46278e-06	1700123O21Rik
chrX	160816969	160817469	1.8835	1.51329	43.8558	8.56044e-09	1.4804e-06	Rs1
chr4	10789352	10789852	1.5252	2.21111	43.8445	8.58976e-09	1.4845e-06	1700123O12Rik
chr19	60389724	60390224	2.29962	0.930377	43.8283	8.63187e-09	1.4908e-06	Prlhr
chr3	88248391	88248891	2.16206	1.26423	43.7888	8.73594e-09	1.50778e-06	Rhbg
chr8	105508274	105508774	2.01206	1.18481	43.7604	8.81135e-09	1.5188e-06	Hsd11b2
chr10	74608381	74608881	3.18182	0.0993538	43.7409	8.86372e-09	1.52683e-06	Gnaz
chr16	50073331	50073831	3.01994	0.176282	43.7319	8.88775e-09	1.52997e-06	Gm4827
chr14	49724276	49724776	2.49062	0.638821	43.6868	9.01029e-09	1.54903e-06	Armh4
chr11	107060831	107061331	2.12488	1.0121	43.6553	9.09682e-09	1.56289e-06	1810010H24Rik
chr8	9281721	9282221	1.8399	1.54115	43.6353	9.15227e-09	1.57047e-06	4930453L07Rik
chr12	36474085	36474585	2.77088	0.380001	43.635	9.15291e-09	1.57047e-06	Mir3472
chr10	10062531	10063031	2.58763	0.507659	43.6292	9.1692e-09	1.57224e-06	Stxbp5
chr2	159860353	159860853	1.7588	1.51899	43.6218	9.18982e-09	1.57373e-06	4933416E03Rik
chr18	45222922	45223422	1.25423	2.36412	43.6047	9.23745e-09	1.58085e-06	Kcnn2
chr7	120595873	120596373	1.64494	1.74152	43.5673	9.34315e-09	1.5979e-06	E130201H02Rik
chr14	77199753	77200253	3.08302	0.1907	43.5563	9.37419e-09	1.60174e-06	Enox1
chr2	92662201	92662701	2.64258	0.37552	43.5551	9.37775e-09	1.60174e-06	Chst1
chr16	12837916	12838416	2.23815	0.782975	43.5288	9.45304e-09	1.61303e-06	1700003L19Rik
chr19	27336552	27337052	3.06203	0.329216	43.5261	9.46069e-09	1.61303e-06	Kcnv2
chr4	115153683	115154183	5.62811	-0.671402	43.5241	9.46646e-09	1.61303e-06	Cyp4x1
chr1	114447157	114447657	1.64882	1.8106	43.5234	9.46839e-09	1.61303e-06	Cntnap5a
chr4	65789281	65789781	1.43019	2.21505	43.4801	9.594e-09	1.63164e-06	Trim32
chr4	123478937	123479437	1.62256	1.81957	43.4772	9.60247e-09	1.63164e-06	D830031N03Rik
chr6	118799088	118799588	1.70758	1.37802	43.4318	9.73572e-09	1.65215e-06	Cacna1c
chr14	110648739	110649239	3.64306	-0.0815602	43.412	9.79455e-09	1.66106e-06	Slitrk6
chr13	96124926	96125426	1.72108	1.53313	43.385	9.87543e-09	1.67262e-06	Sv2c
chr7	138346140	138346640	2.61119	0.446999	43.3576	9.95798e-09	1.68445e-06	Tcerg1l
chr14	100178858	100179358	2.13569	0.872666	43.3576	9.95808e-09	1.68445e-06	Klf12
chr16	41745006	41745506	1.2587	2.49538	43.3511	9.97761e-09	1.68574e-06	Lsamp
chr13	101479332	101479832	1.17617	2.71209	43.3496	9.98241e-09	1.68574e-06	4922502H24Rik
chr9	111844414	111844914	1.77302	1.51369	43.3487	9.98494e-09	1.68574e-06	Stac
chr5	27547381	27547881	2.33203	0.715991	43.3456	9.99455e-09	1.68628e-06	Speer4b
chr12	98342923	98343423	2.62499	0.448843	43.3246	1.00584e-08	1.69598e-06	Gpr65
chr12	8536035	8536535	2.99834	0.149169	43.3005	1.01325e-08	1.70627e-06	Slc7a15
chr17	44325506	44326006	2.30644	1.09885	43.2726	1.0219e-08	1.71864e-06	Clic5
chr12	103685975	103686475	2.89917	0.229483	43.2669	1.02368e-08	1.72023e-06	Serpina1f
chr3	82794249	82794749	1.84198	1.65356	43.2375	1.03288e-08	1.73379e-06	Rbm46
chr7	121929011	121929511	3.19503	0.0847071	43.2221	1.03775e-08	1.74085e-06	Cog7
chr16	97344515	97345015	1.87781	1.39492	43.1798	1.05121e-08	1.76231e-06	Bace2
chr19	46213362	46213862	1.74243	1.9066	43.165	1.05595e-08	1.76913e-06	Gbf1
chr12	10292715	10293215	2.51555	0.620272	43.1471	1.06174e-08	1.77768e-06	Nt5c1b
chr11	113520182	113520682	1.5419	1.98077	43.1274	1.06813e-08	1.78725e-06	Slc39a11
chr15	57372152	57372652	2.81765	0.501057	43.1244	1.06914e-08	1.7878e-06	Slc22a22
chr18	75068865	75069365	2.46419	0.509229	43.1166	1.07167e-08	1.79089e-06	Dym
chr2	7936680	7937180	1.87073	1.32816	43.0928	1.07949e-08	1.80282e-06	Celf2
chr1	13935846	13936346	1.56617	1.76533	43.0823	1.08294e-08	1.80743e-06	Gm5523
chr10	40107873	40108373	1.47447	2.22211	43.0584	1.09088e-08	1.81954e-06	Slc16a10
chr3	66327297	66327797	3.45622	-0.0120626	43.0314	1.09991e-08	1.83343e-06	Veph1
chr3	8677500	8678000	2.44011	0.696836	43.0176	1.10453e-08	1.83996e-06	Hey1
chr3	100169546	100170046	2.70855	0.573256	43.012	1.10642e-08	1.84195e-06	Gdap2
chr16	12171119	12171619	3.45583	0.0535684	42.9714	1.12025e-08	1.86378e-06	Shisa9
chr6	88432281	88432781	2.71003	0.371068	42.9463	1.12885e-08	1.87573e-06	Eefsec
chr5	92390583	92391083	2.35079	0.839803	42.9433	1.12991e-08	1.8763e-06	Art3
chr9	84729883	84730383	3.24614	-0.0377036	42.9366	1.1322e-08	1.87891e-06	4930554C24Rik
chr4	81430027	81430527	2.76911	0.299999	42.8932	1.14733e-08	1.90283e-06	Mpdz
chr17	27967948	27968448	1.59452	1.69665	42.8811	1.15158e-08	1.90868e-06	Anks1
chr15	9628431	9628931	1.67106	1.722	42.8763	1.15328e-08	1.91029e-06	Il7r
chr1	57448959	57449459	1.36708	2.19402	42.8061	1.17829e-08	1.94681e-06	Tyw5
chr2	141617687	141618187	1.41176	2.11373	42.7967	1.1817e-08	1.95014e-06	Flrt3
chr16	76694987	76695487	1.62149	1.95786	42.7964	1.18179e-08	1.95014e-06	Gm30790
chr13	10297786	10298286	2.45636	0.44498	42.7937	1.18277e-08	1.95052e-06	Chrm3
chr10	60943679	60944179	1.60679	1.65378	42.7881	1.18482e-08	1.95268e-06	Pldi
chr4	49559926	49560426	2.51066	0.59005	42.7807	1.18751e-08	1.95589e-06	Aldob
chr8	9926336	9926836	5.79782	-0.6048	42.7743	1.18983e-08	1.95849e-06	Lig4
chr4	75266296	75266796	2.03535	1.2938	42.7719	1.19071e-08	1.95871e-06	Dmac1
chr10	62293996	62294496	1.69597	1.59951	42.7588	1.19548e-08	1.96533e-06	Tacr2
chr2	22562397	22562897	2.36776	0.829685	42.7506	1.19849e-08	1.96905e-06	Gad2
chr8	86144051	86144551	3.75238	-0.0942291	42.7296	1.20621e-08	1.9801e-06	Phkb
chr10	99908142	99908642	2.74085	0.289966	42.7225	1.20886e-08	1.98238e-06	Kitl
chr7	123407697	123408197	1.9146	1.31706	42.7094	1.2137e-08	1.98809e-06	Lcmt1
chrX	38956538	38957038	2.74824	0.296795	42.7076	1.21436e-08	1.98809e-06	6030498E09Rik
chr13	9593033	9593533	1.10528	2.95445	42.6962	1.21861e-08	1.99338e-06	Zmynd11
chr1	25008478	25008978	1.71071	1.64431	42.689	1.22131e-08	1.99657e-06	Gm20172
chr5	27599769	27600269	2.57205	0.316217	42.6858	1.22249e-08	1.99726e-06	Speer4b
chr4	145024727	145025227	1.42584	2.07339	42.6825	1.22375e-08	1.99807e-06	Dhrs3
chr8	99506976	99507476	4.16565	-0.347251	42.6738	1.227e-08	2.00103e-06	A330008L17Rik
chr10	91974437	91974937	3.47642	-0.0931318	42.6736	1.22709e-08	2.00103e-06	Gm31592
chr6	84700584	84701084	1.24294	2.90947	42.6533	1.23475e-08	2.01228e-06	Cyp26b1
chr18	19646355	19646855	1.18652	2.69221	42.6419	1.23908e-08	2.01808e-06	Dsc3
chr10	73908426	73908926	1.32197	2.53659	42.6373	1.24081e-08	2.01965e-06	Pcdh15
chr1	18181198	18181698	2.21558	0.998794	42.6261	1.24506e-08	2.02407e-06	Crisp4
chr1	161979601	161980101	1.68522	1.62751	42.6132	1.25e-08	2.03084e-06	4930558K02Rik
chr18	30930850	30931350	1.46543	2.10267	42.5888	1.25941e-08	2.04487e-06	Rit2
chr15	59485523	59486023	3.08819	0.03094	42.5795	1.263e-08	2.04943e-06	Nsmce2
chr11	62326655	62327155	1.16098	3.13777	42.5701	1.26665e-08	2.05313e-06	Ttc19
chr1	87671494	87671994	1.24577	2.72862	42.5688	1.26714e-08	2.05313e-06	Inpp5d
chr13	12608471	12608971	2.87772	0.29536	42.5676	1.26762e-08	2.05313e-06	Gpr137b-ps
chr9	108245957	108246457	2.43103	0.683073	42.5615	1.26999e-08	2.05536e-06	Dag1
chr15	81065623	81066123	3.15623	0.116753	42.56	1.27056e-08	2.05536e-06	Mrtfa
chr13	4264989	4265489	1.70582	1.43688	42.5433	1.27707e-08	2.06463e-06	Akr1c12
chr16	84000189	84000689	2.67127	0.56442	42.5278	1.28319e-08	2.07324e-06	4930553E22Rik
chr14	32661189	32661689	2.5297	0.565072	42.5037	1.29269e-08	2.08602e-06	3425401B19Rik
chr7	54402450	54402950	1.57713	1.82236	42.4981	1.29492e-08	2.08834e-06	Luzp2
chr3	136844366	136844866	2.03509	1.14344	42.4938	1.29665e-08	2.08986e-06	Ppp3ca
chr4	18220599	18221099	2.7361	0.387313	42.4308	1.32196e-08	2.12934e-06	Mmp16
chr9	85928474	85928974	2.00896	1.09707	42.4261	1.32386e-08	2.12949e-06	Tpbg
chr6	127478454	127478954	1.68038	1.53491	42.4222	1.32547e-08	2.12949e-06	Parp11
chr18	64149541	64150041	1.56826	2.29335	42.4219	1.32556e-08	2.12949e-06	St8sia3
chr3	145502057	145502557	2.07692	1.17177	42.4206	1.3261e-08	2.12949e-06	Znhit6
chr3	37626462	37626962	4.37874	-0.388481	42.4161	1.32793e-08	2.13114e-06	4930594O21Rik
chr18	45255369	45255869	3.59565	-0.0822113	42.3809	1.34239e-08	2.15302e-06	Kcnn2
chr2	22149121	22149621	3.22809	0.117632	42.3593	1.35132e-08	2.16603e-06	Myo3a
chr11	107613265	107613765	2.26384	0.841191	42.3546	1.35328e-08	2.16717e-06	Mir6932
chr1	27641978	27642478	3.13582	0.00155235	42.3536	1.35368e-08	2.16717e-06	Gm5524
chr7	138640381	138640881	2.41734	0.742633	42.3185	1.36837e-08	2.18935e-06	4930543N07Rik
chr15	32330290	32330790	1.0479	3.43884	42.2947	1.37843e-08	2.20411e-06	Sema5a
chr2	17837790	17838290	1.56587	1.84871	42.2913	1.37989e-08	2.20509e-06	Nebl
chr11	3800687	3801187	1.63695	1.92178	42.278	1.38554e-08	2.21187e-06	Osbp2
chr3	80899395	80899895	2.20296	1.11643	42.2773	1.38581e-08	2.21187e-06	Glrb
chr5	36519677	36520653	1.80679	1.33708	42.2579	1.39413e-08	2.2238e-06	Tbc1d14
chr3	8803576	8804076	2.45517	0.369603	42.2161	1.41217e-08	2.25121e-06	Mrps28
chr15	99561014	99561514	3.18604	0.0508603	42.2034	1.4177e-08	2.25865e-06	Aqp2
chr14	123493955	123494455	1.68873	1.59384	42.1945	1.42159e-08	2.26326e-06	Nalcn
chr4	97551155	97551655	2.65985	0.379863	42.1863	1.42519e-08	2.26648e-06	Nfia
chr13	103711362	103711862	1.14728	2.83066	42.1758	1.42981e-08	2.27244e-06	Gm30551
chr9	119970939	119971439	1.97306	1.17519	42.1666	1.43384e-08	2.27748e-06	Csrnp1
chr14	12816496	12816996	2.98306	0.140351	42.16	1.43674e-08	2.2807e-06	Cadps
chr7	37331382	37331882	2.09552	1.03929	42.1497	1.44131e-08	2.28658e-06	Zfp536
chr14	62197022	62197522	2.23928	1.11454	42.1288	1.45062e-08	2.29996e-06	Dleu7
chr14	54610536	54611036	1.2731	2.34826	42.1237	1.45293e-08	2.30223e-06	4931414P19Rik
chr5	91800997	91801497	2.70415	0.225798	42.1192	1.45493e-08	2.30402e-06	1700063O14Rik
chr1	122306544	122307044	1.55919	2.11036	42.0943	1.46615e-08	2.32038e-06	Gm28590
chr10	6685599	6686099	1.00567	3.00168	42.084	1.4708e-08	2.32634e-06	Oprm1
chr14	29182182	29182682	1.04633	3.13503	42.0762	1.47431e-08	2.3305e-06	Lrtm1
chr14	79725202	79725702	1.4647	2.11426	42.0668	1.47859e-08	2.33586e-06	Mir759
chr6	125512795	125513295	2.32305	0.616601	42.0176	1.5012e-08	2.37005e-06	Cd9
chr3	83996021	83996521	1.76163	1.44342	42.0158	1.50203e-08	2.37005e-06	Tmem131l
chr16	43278431	43278931	1.29507	2.46976	42.0132	1.50325e-08	2.37055e-06	Zbtb20
chr18	49935907	49936407	2.4552	0.545473	41.9891	1.51447e-08	2.38665e-06	Tnfaip8
chr9	63549851	63550351	1.60081	1.56742	41.9873	1.51528e-08	2.38665e-06	Iqch
chr17	46580487	46580987	2.40458	0.848703	41.9637	1.52637e-08	2.40269e-06	Srf
chr16	52534141	52534641	3.06836	0.0213327	41.9541	1.53089e-08	2.40836e-06	Alcam
chr3	104837230	104837730	1.374	2.1844	41.9489	1.53335e-08	2.41079e-06	Mov10
chr4	91940090	91940590	2.28113	0.879818	41.9319	1.54144e-08	2.42192e-06	Izumo3
chr4	139431638	139432138	1.55872	1.98573	41.9281	1.54323e-08	2.42192e-06	Ubr4
chr4	56654395	56654895	1.82391	1.25717	41.9274	1.54356e-08	2.42192e-06	Actl7b
chr10	31868187	31868687	1.80089	1.61145	41.9119	1.55096e-08	2.43121e-06	Rnf217
chr12	67053059	67053559	2.38892	0.652036	41.902	1.55571e-08	2.43719e-06	Mdga2
chr11	86596298	86596798	2.69166	0.484441	41.8792	1.56669e-08	2.45294e-06	Mir21a
chr19	18083441	18083941	2.23968	0.984903	41.8641	1.57404e-08	2.46129e-06	Pcsk5
chr2	149695107	149695607	3.72345	-0.122004	41.8625	1.57483e-08	2.46129e-06	Syndig1
chr3	83757081	83757581	2.70077	0.283039	41.8588	1.5766e-08	2.46259e-06	Sfrp2
chr10	89772525	89773025	1.85654	1.33966	41.8501	1.58084e-08	2.46775e-06	Uhrf1bp1l
chr15	96933340	96933840	1.35001	2.37287	41.8052	1.60292e-08	2.50074e-06	Slc38a4
chr6	94628598	94629098	1.75431	1.57672	41.7831	1.6139e-08	2.51638e-06	Mir7041
chr14	9621101	9621601	2.12117	0.869202	41.7605	1.62521e-08	2.53249e-06	Mnd1-ps
chr16	24005987	24006487	1.8673	1.4386	41.7578	1.6266e-08	2.53249e-06	Bcl6
chr14	110325890	110326390	1.79532	1.27878	41.7567	1.62712e-08	2.53249e-06	Slitrk6
chr18	16663069	16663569	1.95716	1.09435	41.7082	1.65174e-08	2.56928e-06	Cdh2
chr2	144603143	144603643	1.41261	2.09475	41.6921	1.65998e-08	2.58058e-06	Dtd1
chr1	165337599	165338099	2.13564	0.913968	41.6655	1.67368e-08	2.5988e-06	Gpr161
chr12	25011607	25012107	1.02789	2.98101	41.6578	1.6777e-08	2.60351e-06	Kidins220
chr6	78612674	78613174	2.36015	0.513457	41.6524	1.68049e-08	2.60629e-06	Reg3g
chr2	76491853	76492353	1.10871	2.84463	41.6483	1.68263e-08	2.60808e-06	Osbpl6
chr8	110487266	110487766	2.3169	0.759507	41.6272	1.69366e-08	2.62363e-06	Gm21283
chr7	63559560	63560060	3.17849	0.0414896	41.6185	1.69823e-08	2.62916e-06	Otud7a
chr11	38195607	38196107	1.62707	1.71209	41.5925	1.71197e-08	2.64887e-06	Gm12130
chr6	8405851	8406351	3.0177	0.407915	41.5745	1.72151e-08	2.66206e-06	A430035B10Rik
chr3	142026156	142026656	2.62236	0.515411	41.5659	1.72609e-08	2.66758e-06	Bmpr1b
chr12	89836239	89836739	2.2494	0.814434	41.5619	1.72822e-08	2.66931e-06	Nrxn3
chrX	85122279	85122779	1.13233	2.83146	41.5592	1.72968e-08	2.66969e-06	Dmd
chr14	73252240	73252740	1.42579	2.13753	41.5577	1.7305e-08	2.66969e-06	Lpar6
chr10	10216872	10217372	1.45525	2.04955	41.5379	1.74116e-08	2.68436e-06	Adgb
chr4	7390154	7390654	3.46742	-0.110772	41.5362	1.74205e-08	2.68436e-06	8430436N08Rik
chr3	23718527	23719027	2.7981	0.440542	41.5091	1.75674e-08	2.70541e-06	Naaladl2
chr14	76951375	76951875	1.37867	2.15066	41.5004	1.7615e-08	2.71116e-06	Lacc1
chr14	92123526	92124026	2.16088	0.986865	41.4975	1.76309e-08	2.71202e-06	Pcdh9
chr16	93092695	93093195	1.9296	1.02984	41.4853	1.76974e-08	2.71988e-06	1810053B23Rik
chr11	102021143	102021643	1.59763	1.75359	41.4844	1.77027e-08	2.71988e-06	Mpp3
chr9	86475996	86476496	1.6734	1.90753	41.4744	1.77576e-08	2.72672e-06	Dop1a
chr3	65857965	65858465	1.98433	1.22468	41.443	1.79315e-08	2.75181e-06	Ccnl1
chr6	32713188	32713688	2.45704	0.806625	41.4057	1.81399e-08	2.78053e-06	Plxna4
chr2	76211541	76212041	1.19803	2.79103	41.4038	1.81503e-08	2.78053e-06	Pde11a
chr15	91588597	91589097	1.79651	1.43437	41.3999	1.81728e-08	2.78185e-06	Slc2a13
chr16	97500919	97501419	3.47794	-0.139833	41.3986	1.81801e-08	2.78185e-06	Fam3b
chr10	101466897	101467397	5.15266	-0.472033	41.3947	1.82018e-08	2.78355e-06	Mgat4c
chr1	127386283	127386783	1.16669	2.56433	41.3732	1.83237e-08	2.80056e-06	Mgat5
chr14	57909154	57909654	2.06776	1.12661	41.3478	1.84689e-08	2.82112e-06	Zdhhc20
chr1	194439635	194440135	2.6965	0.297856	41.3457	1.8481e-08	2.82133e-06	Plxna2
chr15	29702993	29703493	1.89861	1.0713	41.3245	1.86027e-08	2.83662e-06	Mir3964
chr3	42317083	42317583	1.28374	2.25365	41.3116	1.86775e-08	2.84559e-06	D3Ertd751e
chr11	66251175	66251675	2.64483	0.498769	41.3099	1.86875e-08	2.84559e-06	Dnah9
chr8	83263055	83263555	2.84972	0.286994	41.3088	1.8694e-08	2.84559e-06	Ucp1
chr1	53647797	53648297	2.48822	0.698836	41.3059	1.87106e-08	2.84588e-06	Dnah7a
chr1	190867686	190868186	2.33706	0.790052	41.3032	1.87261e-08	2.84588e-06	Rps6kc1
chr12	111861509	111862009	1.84584	1.29708	41.301	1.8739e-08	2.84588e-06	Ppp1r13b
chr5	123708562	123709062	2.20912	1.16402	41.301	1.87392e-08	2.84588e-06	Zcchc8
chr17	8985636	8986136	1.86475	1.23922	41.2935	1.87829e-08	2.85087e-06	1700010I14Rik
chr18	86748723	86749223	1.64408	1.64642	41.2852	1.88313e-08	2.85658e-06	Cbln2
chr11	114702799	114703299	2.37787	0.620683	41.2483	1.90487e-08	2.88788e-06	Dnaic2
chr16	5065350	5065850	3.80059	-0.200087	41.2459	1.90627e-08	2.88834e-06	Ubn1
chrX	101522911	101523411	3.87387	-0.266106	41.2283	1.91675e-08	2.90087e-06	Taf1
chr7	51606143	51606643	2.13809	0.861055	41.2209	1.92112e-08	2.90582e-06	Slc17a6
chr5	114082568	114083068	1.53095	2.1457	41.2107	1.92724e-08	2.9134e-06	Svop
chr10	61028681	61029181	1.13124	2.80174	41.182	1.9445e-08	2.93611e-06	Gm20611
chr10	121918116	121918616	1.3776	2.63273	41.1758	1.94825e-08	2.93804e-06	Srgap1
chr17	4808846	4809346	6.47203	-0.720487	41.1748	1.94886e-08	2.93804e-06	4930517M08Rik
chr10	33287971	33288471	1.96519	1.10766	41.1744	1.94912e-08	2.93804e-06	D830005E20Rik
chr4	99012751	99013251	1.74053	1.59913	41.1629	1.95608e-08	2.94683e-06	Angptl3
chr12	5842739	5843239	2.51956	0.774884	41.151	1.96334e-08	2.95608e-06	2810032G03Rik
chr17	45907684	45908184	2.12852	1.21743	41.1114	1.98767e-08	2.991e-06	4930542M03Rik
chr13	8331686	8332186	1.72559	1.47355	41.0873	2.00263e-08	3.01178e-06	Adarb2
chr14	81536702	81537202	1.93054	0.990496	41.0818	2.00606e-08	3.01522e-06	Olfm4
chr17	28743046	28743546	2.46433	0.553489	41.0758	2.00982e-08	3.01915e-06	Mapk13
chrX	72009556	72010056	2.47848	0.783296	41.0599	2.0198e-08	3.0324e-06	Cnga2
chr12	21253547	21254047	2.21213	0.904962	41.0539	2.0236e-08	3.03638e-06	Itgb1bp1
chr9	104105713	104106213	1.65547	1.84943	41.0429	2.03051e-08	3.04328e-06	Ackr4
chr14	60591445	60591945	2.18641	1.01341	41.0372	2.03411e-08	3.04694e-06	Spata13
chr15	99919670	99920170	1.55407	1.74755	41.0256	2.04146e-08	3.05621e-06	Fam186a
chr3	21131898	21132398	2.18008	0.867138	41.0029	2.05599e-08	3.07621e-06	Agtr1b
chr6	141347789	141348289	1.86246	1.58614	40.9931	2.06227e-08	3.08386e-06	Gm10400
chr14	85095996	85096496	2.20546	0.789711	40.9753	2.07373e-08	3.09923e-06	9630013A20Rik
chr3	80725136	80725636	1.19027	2.58598	40.9622	2.08224e-08	3.11014e-06	Gria2
chr1	15250522	15251022	1.98803	0.930524	40.9604	2.0834e-08	3.11014e-06	Kcnb2
chr11	53419690	53420190	2.16455	1.00722	40.9441	2.09399e-08	3.12418e-06	Leap2
chr4	133107801	133108301	2.33802	0.732445	40.9257	2.10605e-08	3.13862e-06	Wasf2
chr13	44908715	44909215	1.22338	2.41087	40.9231	2.10775e-08	3.13936e-06	Dtnbp1
chr8	7358901	7359401	1.00128	3.33293	40.915	2.11305e-08	3.14371e-06	Efnb2
chr16	30897489	30897989	2.23197	0.592845	40.9054	2.11941e-08	3.15137e-06	Xxylt1
chr1	121343799	121344299	1.37897	2.13598	40.9001	2.12291e-08	3.1548e-06	Insig2
chr19	60528397	60528897	1.86161	1.06236	40.8882	2.13078e-08	3.16471e-06	Cacul1
chr1	20919649	20920149	1.75759	1.71517	40.8765	2.1386e-08	3.17453e-06	Paqr8
chr11	95020185	95020685	1.36928	2.25905	40.8706	2.1425e-08	3.17843e-06	Samd14
chr9	52105429	52105929	1.18393	2.71974	40.8682	2.14412e-08	3.17843e-06	Mir6244
chr9	123313678	123314178	1.14237	2.68271	40.8664	2.14532e-08	3.17843e-06	Lars2
chr18	26810073	26810573	4.57946	-0.472711	40.8653	2.14606e-08	3.17843e-06	Celf4
chr15	43981681	43982181	2.72533	0.169955	40.8548	2.1531e-08	3.18706e-06	Tmem74
chr18	8764420	8764920	1.88867	1.04687	40.8364	2.16552e-08	3.1991e-06	Fzd8
chr10	128672514	128673014	2.05244	1.03569	40.8307	2.16939e-08	3.20217e-06	Suox
chr13	76271033	76271533	1.56264	1.69888	40.8251	2.17318e-08	3.20596e-06	Fam81b
chr11	31640679	31641179	1.99744	1.10973	40.8132	2.18125e-08	3.21606e-06	Bod1
chr9	20909873	20910373	1.7712	1.18719	40.809	2.18412e-08	3.21848e-06	Mir7081
chr7	112223796	112224296	1.79655	1.38193	40.8036	2.18782e-08	3.22213e-06	Mical2
chr4	53197796	53198296	3.03308	0.141033	40.8014	2.18928e-08	3.22248e-06	Abca1
chr3	20232418	20232918	1.82209	1.07674	40.7926	2.19533e-08	3.22777e-06	Cpa3
chr5	134095781	134096281	1.69594	1.64372	40.777	2.20601e-08	3.24166e-06	Castor2
chr2	133145004	133145504	2.41749	0.560742	40.7737	2.20833e-08	3.24326e-06	Fermt1
chr16	94905940	94906440	1.36484	2.0928	40.7656	2.21388e-08	3.2496e-06	Kcnj6
chr4	72563243	72563743	1.40321	1.90167	40.7539	2.222e-08	3.25969e-06	Aldoart1
chr4	19843783	19844283	1.92549	1.20251	40.7319	2.23735e-08	3.28038e-06	Slc7a13
chr18	83574234	83574734	2.08674	1.14046	40.7294	2.23909e-08	3.2811e-06	4921531P14Rik
chr14	28240062	28240562	1.77763	1.55572	40.725	2.24214e-08	3.28375e-06	Wnt5a
chr1	127093887	127094387	1.59583	1.74996	40.7209	2.245e-08	3.2861e-06	Mgat5
chr14	120075073	120075573	2.48063	0.591506	40.7163	2.24823e-08	3.289e-06	Oxgr1
chr5	46292014	46292514	1.50806	2.3685	40.7117	2.25147e-08	3.28987e-06	4930405L22Rik
chr7	125559468	125559968	1.10902	2.80262	40.711	2.25198e-08	3.28987e-06	Il4ra
chr7	119163125	119163625	2.7017	0.329956	40.7102	2.25257e-08	3.28987e-06	Gpr139
chrX	102023457	102023957	1.89036	1.49311	40.6945	2.26361e-08	3.30415e-06	Rtl5
chr19	38166494	38166994	2.45217	0.514964	40.6725	2.27925e-08	3.3233e-06	Pde6c
chr18	54748037	54748537	1.59429	1.69791	40.6634	2.28571e-08	3.33086e-06	9330117O12Rik
chr2	8798815	8799315	2.05001	1.00696	40.6615	2.28711e-08	3.33107e-06	1700061F12Rik
chr10	63593556	63594056	1.70294	1.47988	40.635	2.30608e-08	3.35498e-06	Ctnna3
chr5	44870488	44870988	2.03906	1.01299	40.6221	2.3154e-08	3.36481e-06	Ldb2
chr10	58573162	58573662	2.01918	1.53923	40.6069	2.32648e-08	3.37719e-06	Ccdc138
chr18	42160838	42161338	1.70703	1.39596	40.5723	2.35176e-08	3.412e-06	Plac8l1
chr2	55541914	55542414	1.75723	1.4368	40.5688	2.35437e-08	3.4139e-06	Kcnj3
chr2	101762216	101762716	1.17743	2.61938	40.5466	2.37075e-08	3.43576e-06	Prr5l
chr8	24450330	24450830	1.53492	1.87798	40.5444	2.37237e-08	3.43621e-06	Tcim
chr3	68589161	68589661	1.51994	2.09105	40.5413	2.37469e-08	3.43768e-06	Schip1
chr5	102780559	102781059	1.7448	1.34031	40.5319	2.38172e-08	3.44597e-06	Arhgap24
chr18	53066048	53066548	2.61542	0.410053	40.5151	2.39423e-08	3.46216e-06	Snx2
chr9	42946604	42947104	1.68072	1.29055	40.4955	2.40897e-08	3.47964e-06	Grik4
chr15	63479464	63479964	1.42699	2.09225	40.4906	2.41267e-08	3.48308e-06	Gm20740
chr16	12307631	12308131	1.48531	1.84661	40.4691	2.42895e-08	3.50274e-06	Shisa9
chr2	148755031	148755531	2.12076	0.765584	40.4569	2.43832e-08	3.51431e-06	Cstl1
chr3	123774741	123775241	1.49764	1.8642	40.4531	2.44118e-08	3.51652e-06	Ndst3
chr13	98490912	98491412	8.97071	-0.868834	40.6083	2.45768e-08	3.5364e-06	2310005E17Rik
chr13	46148022	46148522	2.6284	0.458834	40.4286	2.45997e-08	3.53777e-06	Stmnd1
chr1	15254184	15254684	1.398	1.97899	40.4161	2.46963e-08	3.54973e-06	Kcnb2
chr3	36827218	36827718	1.33251	2.381	40.4034	2.47951e-08	3.56197e-06	4932438A13Rik
chr5	125325923	125326423	1.92192	1.14748	40.4003	2.48191e-08	3.56348e-06	Scarb1
chr6	69858239	69858739	1.86606	1.17717	40.3889	2.49078e-08	3.5741e-06	Rprl1
chr17	30839127	30839627	2.10248	1.06549	40.3873	2.49203e-08	3.5741e-06	Glp1r
chr11	121640582	121641082	2.15982	0.689714	40.3416	2.52804e-08	3.6218e-06	B3gntl1
chr13	57117441	57117941	3.14863	0.113437	40.3326	2.53514e-08	3.62999e-06	Trpc7
chr8	26797374	26797874	1.60658	1.84015	40.3285	2.53843e-08	3.63075e-06	2310008N11Rik
chr12	24987619	24988119	1.74747	1.57015	40.3061	2.55631e-08	3.65434e-06	Kidins220
chr11	35565322	35565822	1.86127	1.2353	40.2985	2.56238e-08	3.66103e-06	Mir218-2
chr11	54464390	54464890	1.40436	2.22984	40.2959	2.56448e-08	3.66205e-06	Fnip1
chr1	4976379	4976879	2.85151	0.304516	40.2878	2.57106e-08	3.66944e-06	Rgs20
chr16	19216812	19217312	2.22289	0.915082	40.2586	2.5947e-08	3.69917e-06	Olfr164
chr12	75436722	75437222	2.85121	0.21643	40.2535	2.59884e-08	3.70307e-06	Gphb5
chr10	30509513	30510013	1.36289	2.01512	40.2289	2.61899e-08	3.72773e-06	Trmt11
chr14	15378909	15379409	3.74899	-0.247117	40.1922	2.64932e-08	3.76887e-06	B230110C06Rik
chr14	15285178	15285678	2.95065	0.128886	40.1769	2.66212e-08	3.78299e-06	B230110C06Rik
chr6	106210707	106211207	1.59429	1.77919	40.1728	2.66554e-08	3.7858e-06	Cntn4
chr13	24144088	24144588	2.14933	0.842262	40.163	2.67377e-08	3.79544e-06	Carmil1
chr16	77477513	77478013	1.47962	1.78751	40.1503	2.68445e-08	3.80854e-06	Mir99a
chr7	139538397	139538897	2.27728	0.722417	40.1478	2.68653e-08	3.80865e-06	Nkx6-2
chr9	60668756	60669256	1.09319	2.98394	40.1468	2.68742e-08	3.80865e-06	Lrrc49
chr8	50185532	50186032	1.36356	2.3551	40.142	2.69143e-08	3.81228e-06	Gm2516
chr2	145662468	145662968	2.8913	0.240239	40.1368	2.69587e-08	3.81652e-06	BC039771
chr14	63335791	63336291	3.80015	-0.242425	40.1266	2.70456e-08	3.82676e-06	Blk
chr15	58070911	58071411	1.39629	2.1989	40.1186	2.71135e-08	3.83431e-06	Zhx1
chrX	153448213	153448713	1.58887	1.8529	40.0944	2.73201e-08	3.86001e-06	Ubqln2
chr7	98919278	98919778	2.88961	0.142419	40.0939	2.73246e-08	3.86001e-06	Wnt11
chr9	94066430	94066930	1.55198	1.88623	40.0917	2.73433e-08	3.86057e-06	Dipk2a
chr8	80478023	80478523	1.50306	1.99363	40.0744	2.7493e-08	3.87657e-06	Gypa
chr8	81572910	81573410	2.39353	0.537766	40.0737	2.74987e-08	3.87657e-06	Inpp4b
chrX	134102591	134103091	1.62365	1.5362	40.0724	2.75098e-08	3.87657e-06	Nox1
chr17	72682525	72683025	2.55398	0.484057	40.0717	2.75156e-08	3.87657e-06	Alk
chr14	121248227	121248727	1.91377	1.20775	40.0579	2.76361e-08	3.88998e-06	B930095G15Rik
chr5	39423668	39424168	1.38912	2.03807	40.0574	2.76403e-08	3.88998e-06	4930513D17Rik
chr9	85817467	85817967	4.269	-0.454631	40.0511	2.76945e-08	3.89552e-06	Tpbg
chr13	103430569	103431069	1.65853	1.45802	40.0294	2.78846e-08	3.92016e-06	Mast4
chr13	69304615	69305115	3.18725	0.000812634	40.0217	2.79521e-08	3.92593e-06	Tent4a
chr7	140707452	140707952	4.78382	-0.510633	40.0213	2.79554e-08	3.92593e-06	Olfr541
chr7	124907143	124907643	1.71148	1.60171	40.0017	2.81284e-08	3.94412e-06	3100003L05Rik
chr16	4946557	4947057	2.08119	0.858737	40.0015	2.813e-08	3.94412e-06	Gm16861
chr7	119680817	119681317	2.57977	0.384158	39.994	2.81968e-08	3.95139e-06	Acsm4
chr3	100106681	100107181	2.12052	0.722502	39.9871	2.82584e-08	3.95791e-06	Wdr3
chr7	84063628	84064128	1.97203	1.23698	39.9798	2.83231e-08	3.96485e-06	Cemip
chr15	10923550	10924050	1.39082	2.26509	39.9562	2.85343e-08	3.99229e-06	C1qtnf3
chr12	88839510	88840010	2.60987	0.320275	39.9216	2.88468e-08	4.03172e-06	Nrxn3
chr5	6302900	6303400	3.08534	0.0603206	39.918	2.888e-08	4.03423e-06	Steap1
chr3	81009716	81010216	1.67438	1.68809	39.8997	2.90468e-08	4.05537e-06	Pdgfc
chr11	99402491	99402991	1.51644	1.9304	39.8928	2.91093e-08	4.06005e-06	Krt10
chr7	108131349	108131849	3.33503	-0.140187	39.8926	2.91111e-08	4.06005e-06	Olfr484
chr2	7272979	7273479	1.54317	1.75293	39.8792	2.92352e-08	4.07519e-06	Celf2
chr1	7696213	7696713	1.85802	1.24039	39.8766	2.92589e-08	4.07633e-06	Pcmtd1
chr9	88361621	88362121	2.98412	0.177168	39.8516	2.94904e-08	4.10641e-06	Nt5e
chr5	135640397	135640897	1.3459	2.48035	39.8419	2.95802e-08	4.11673e-06	Rhbdd2
chr1	134826494	134826994	1.7461	1.3314	39.8195	2.97904e-08	4.13947e-06	Ppp1r12b
chr3	157511367	157511867	1.71729	1.44029	39.8119	2.98612e-08	4.14706e-06	4930592C13Rik
chr1	106821726	106822226	1.35607	2.31146	39.8057	2.99199e-08	4.15303e-06	Vps4b
chr1	78330714	78331214	2.40704	0.5327	39.7821	3.01436e-08	4.18187e-06	Sgpp2
chr4	55382962	55383462	1.61086	1.84457	39.7799	3.01648e-08	4.1826e-06	Rad23b
chr12	91011329	91011829	1.94247	0.962776	39.7765	3.01964e-08	4.18477e-06	5430427M07Rik
chr12	89758535	89759035	2.52118	0.360035	39.7549	3.04036e-08	4.20906e-06	Nrxn3
chr1	82150769	82151269	1.10128	3.09844	39.7509	3.04419e-08	4.21214e-06	Mir6344
chr7	92115457	92115957	1.33937	2.31718	39.7345	3.05993e-08	4.23169e-06	4930567K12Rik
chr3	34115618	34116118	1.08194	2.96467	39.7263	3.06787e-08	4.23873e-06	Dnajc19
chr12	76972638	76973138	2.14961	0.819371	39.7244	3.06971e-08	4.23873e-06	Max
chr9	114216403	114216903	5.2226	-0.558963	39.7243	3.06985e-08	4.23873e-06	Bcl2a1c
chr4	11234320	11234820	1.29363	2.37317	39.7052	3.08841e-08	4.26143e-06	Ints8
chr10	64050010	64050510	2.14922	0.765555	39.704	3.08953e-08	4.26143e-06	Lrrtm3
chr1	134024185	134024685	1.44529	2.44513	39.702	3.0915e-08	4.26161e-06	Fmod
chr10	27103714	27104214	1.08348	2.8023	39.7006	3.0929e-08	4.26161e-06	4930579H20Rik
chr18	63404666	63405166	3.23691	0.0688221	39.682	3.11105e-08	4.28437e-06	Piezo2
chr17	80078839	80079339	2.16154	0.855443	39.6604	3.13239e-08	4.31081e-06	Hnrnpll
chr3	83044125	83044625	2.48678	0.45782	39.6592	3.13352e-08	4.31081e-06	Fgb
chr2	25852635	25853135	2.32111	0.679994	39.6489	3.1438e-08	4.32268e-06	Sohlh1
chr1	3450725	3451225	1.28528	2.21609	39.6369	3.15565e-08	4.33671e-06	Xkr4
chr5	72191077	72191577	1.51803	1.85762	39.6259	3.16669e-08	4.34961e-06	Atp10d
chrX	19308574	19309074	1.1051	2.83587	39.6075	3.18516e-08	4.37041e-06	Mir222
chr18	43252776	43253276	3.14552	0.0299334	39.6	3.19265e-08	4.375e-06	Stk32a
chr3	99035492	99035992	3.00718	0.258343	39.5984	3.19426e-08	4.375e-06	Gm12440
chr19	55178144	55178644	1.51941	1.78543	39.5983	3.19443e-08	4.375e-06	Tectb
chr4	132868106	132868606	3.09573	-0.063493	39.592	3.20075e-08	4.38039e-06	Stx12
chr6	53058437	53058937	1.83081	1.11607	39.5817	3.21122e-08	4.39243e-06	Jazf1
chr15	94082865	94083365	1.758	1.43564	39.5737	3.21938e-08	4.4013e-06	9430014N10Rik
chr11	34447797	34448297	1.12177	2.77108	39.5697	3.22344e-08	4.40261e-06	Insyn2b
chrX	42020443	42020943	3.39701	-0.0728323	39.5694	3.22369e-08	4.40261e-06	Xiap
chr5	118148913	118149413	2.06443	0.96845	39.5632	3.23004e-08	4.40664e-06	Fbxw8
chr12	54199963	54200463	1.83098	1.14611	39.5616	3.23166e-08	4.40664e-06	Egln3
chr2	162407838	162408338	3.26807	-0.0955156	39.5424	3.25136e-08	4.42891e-06	Ptprtos
chr2	94092819	94093319	2.42329	0.663263	39.5373	3.25664e-08	4.4338e-06	Hsd17b12
chr12	119525968	119526468	2.94523	0.0137008	39.5319	3.26217e-08	4.43903e-06	Macc1
chr16	73542985	73543485	2.32872	0.540109	39.5174	3.27717e-08	4.45714e-06	Mir691
chr17	71361583	71362083	2.67939	0.320512	39.4978	3.29751e-08	4.47956e-06	Gm4566
chr2	55230813	55231313	1.11821	2.94945	39.4964	3.29898e-08	4.47956e-06	Kcnj3
chr2	171044232	171044732	2.24696	0.652764	39.4936	3.30194e-08	4.47956e-06	Dok5
chr12	110047517	110048017	1.95578	0.95837	39.4634	3.33362e-08	4.51756e-06	3110009F21Rik
chr4	85159983	85160483	1.52267	1.83687	39.4594	3.33779e-08	4.52069e-06	Sh3gl2
chr4	47939069	47939569	4.62567	-0.432203	39.4579	3.33936e-08	4.52069e-06	Nr4a3
chr12	49695390	49695890	2.43815	0.599287	39.4463	3.35172e-08	4.53508e-06	1810007C17Rik
chr13	114490331	114490831	1.61012	1.66365	39.4331	3.3657e-08	4.54946e-06	Fst
chr15	23419889	23420389	1.6501	1.74454	39.433	3.36581e-08	4.54946e-06	Cdh18
chr1	102346969	102347469	1.93175	1.21292	39.4307	3.36828e-08	4.55046e-06	Gm20268
chr3	55085604	55086104	3.92555	-0.196178	39.4049	3.39585e-08	4.58536e-06	Spg20
chr17	17503793	17504293	1.96772	1.23129	39.3944	3.40723e-08	4.59837e-06	Lix1
chr1	160301842	160302342	1.03888	2.7968	39.3897	3.41229e-08	4.60284e-06	Mir1927
chr13	77217570	77218070	2.12144	0.964378	39.3853	3.41702e-08	4.60684e-06	2210408I21Rik
chr19	45943900	45944400	2.6591	0.265686	39.3675	3.43635e-08	4.63054e-06	4930505N22Rik
chr18	76314945	76315445	2.45385	0.453481	39.3568	3.44806e-08	4.64394e-06	Smad2
chr7	113333984	113334484	1.23855	2.5132	39.3453	3.46059e-08	4.65843e-06	Btbd10
chr11	54833638	54834138	1.20503	2.63305	39.3413	3.46501e-08	4.65961e-06	Lyrm7os
chr8	85458214	85458714	2.57381	0.438877	39.3333	3.47375e-08	4.66838e-06	4921524J17Rik
chr16	8620640	8621140	2.08964	0.868863	39.3283	3.47929e-08	4.67164e-06	Tmem186
chr19	23905921	23906421	1.61054	1.59971	39.3266	3.48118e-08	4.6718e-06	Fam189a2
chr1	28045725	28046225	2.01383	1.18522	39.3081	3.5016e-08	4.69441e-06	Gm5524
chr9	64924278	64924778	1.43634	2.27874	39.2849	3.52751e-08	4.72432e-06	Slc24a1
chr15	70743167	70743667	4.09446	-0.43852	39.2703	3.5438e-08	4.74373e-06	Gm19782
chr12	77119190	77119690	1.08614	2.85017	39.2578	3.55796e-08	4.76026e-06	Fut8
chr5	32206752	32207252	3.99152	-0.205611	39.2499	3.56679e-08	4.76966e-06	Plb1
chr13	14475038	14475538	2.85074	0.205296	39.2423	3.57548e-08	4.77884e-06	Hecw1
chr10	19283508	19284008	2.76894	0.221533	39.2403	3.57772e-08	4.77941e-06	Olig3
chr7	113759101	113759601	1.15984	2.53605	39.2153	3.60624e-08	4.81506e-06	Spon1
chr1	57764842	57765342	1.6597	1.61669	39.1811	3.64559e-08	4.86266e-06	Spats2l
chr12	81874630	81875130	1.6201	1.63113	39.1744	3.65329e-08	4.87047e-06	Pcnx
chr1	146546632	146547132	1.94358	0.828659	39.1727	3.65526e-08	4.87062e-06	Brinp3
chr7	118124035	118124535	1.84954	1.07343	39.1681	3.66063e-08	4.87531e-06	Arl6ip1
chr9	41857741	41858241	3.26385	0.022391	39.1662	3.66284e-08	4.87579e-06	Sorl1
chr1	143888807	143889307	2.06783	0.972818	39.1536	3.67744e-08	4.89274e-06	Uchl5
chr4	136860894	136861394	2.61475	0.535683	39.1448	3.6878e-08	4.90404e-06	C1qb
chr10	72649801	72650301	1.47255	1.73511	39.1273	3.70833e-08	4.92886e-06	Zwint
chr15	4805291	4805791	1.01289	3.30668	39.1124	3.72585e-08	4.94715e-06	C6
chr13	119145683	119146183	2.19925	0.855145	39.099	3.74182e-08	4.96584e-06	Nnt
chr3	70970261	70970761	2.06784	0.874189	39.0577	3.79118e-08	5.02881e-06	Gm6634
chr13	117143069	117143569	1.5507	1.69553	39.0492	3.80145e-08	5.03825e-06	Gm6416
chr6	28070273	28070773	2.08701	0.87618	39.0486	3.80213e-08	5.03825e-06	Grm8
chr11	48112482	48112982	1.53534	1.86384	39.0433	3.80862e-08	5.04431e-06	Rack1
chr8	80444582	80445082	1.85348	1.14784	39.0381	3.81488e-08	5.05006e-06	Gypa
chr14	106768019	106768519	1.47304	1.80336	39.0325	3.82165e-08	5.05648e-06	1700128A07Rik
chr18	71098955	71099455	1.47515	2.02611	39.0154	3.84249e-08	5.0815e-06	Mbd2
chr4	131336817	131337317	1.47463	2.24989	39.0115	3.84727e-08	5.0848e-06	A930031H19Rik
chr15	51545439	51545939	4.86859	-0.457154	39.0086	3.85079e-08	5.0848e-06	Gm19303
chr1	143878222	143878722	1.87005	1.2143	38.9925	3.87053e-08	5.10831e-06	Uchl5
chr16	11045144	11045644	4.07936	-0.357383	38.9881	3.87601e-08	5.11297e-06	Snn
chr6	88278737	88279237	3.13424	0.114669	38.9864	3.87808e-08	5.11314e-06	Dnajb8
chr9	40398675	40399175	2.07606	0.830498	38.9571	3.9144e-08	5.14936e-06	Gramd1b
chr6	119883105	119883605	1.82812	1.23548	38.9565	3.91519e-08	5.14936e-06	Rad52
chrX	113065445	113065945	2.57953	0.697082	38.9533	3.91912e-08	5.15176e-06	Mir361
chr14	102139381	102139881	2.4078	0.565467	38.9497	3.92362e-08	5.15509e-06	Lmo7
chr14	73614439	73614939	2.65765	0.166408	38.9401	3.93559e-08	5.16388e-06	Sucla2
chr17	80661859	80662359	1.44651	2.15438	38.9396	3.9362e-08	5.16388e-06	Map4k3
chr12	71553459	71553959	2.56474	0.387337	38.9376	3.93878e-08	5.16469e-06	4930404H11Rik
chr9	16970433	16970933	1.62775	1.63472	38.92	3.96087e-08	5.19106e-06	Fat3
chr1	194508313	194508813	1.11082	2.81374	38.8986	3.9879e-08	5.22129e-06	Plxna2
chr5	66849105	66849605	2.27812	0.923399	38.8962	3.99104e-08	5.22281e-06	Limch1
chr13	92396233	92396733	1.60458	1.83791	38.8318	4.07363e-08	5.32824e-06	Ankrd34b
chr5	70472976	70473476	3.96901	-0.287788	38.8217	4.08674e-08	5.34272e-06	Gabrg1
chr16	97083698	97084198	1.2337	2.63062	38.8146	4.09609e-08	5.3505e-06	Dscam
chr12	45515611	45516111	3.59034	-0.205861	38.7934	4.12378e-08	5.3819e-06	Stxbp6
chr6	80126405	80126905	2.02903	1.07599	38.7926	4.12489e-08	5.3819e-06	Lrrtm4
chr7	55358292	55358792	4.29808	-0.516649	38.7909	4.12713e-08	5.38214e-06	Siglech
chr1	177362475	177362975	4.13348	-0.260565	38.718	4.22404e-08	5.50035e-06	Zbtb18
chr4	59886463	59886963	2.09893	0.812873	38.7132	4.2305e-08	5.50604e-06	Slc46a2
chr8	89882271	89882771	1.66352	1.4117	38.7051	4.24153e-08	5.51765e-06	Tox3
chr11	65689613	65690113	1.94546	0.850014	38.7023	4.24529e-08	5.5196e-06	Mir744
chr9	7867984	7868484	5.06206	-0.664944	38.69	4.26191e-08	5.53596e-06	Birc3
chr9	27460948	27461448	1.65148	1.30396	38.6868	4.26627e-08	5.53889e-06	Spata19
chr18	48912160	48912660	2.19475	0.578322	38.676	4.28111e-08	5.55541e-06	1700044K03Rik
chr13	117410942	117411442	1.25111	2.301	38.6679	4.29212e-08	5.56695e-06	Emb
chr1	32584951	32585451	2.67078	0.400441	38.6657	4.29515e-08	5.56814e-06	Gm5415
chr1	76424801	76425301	2.24548	0.598076	38.6376	4.33382e-08	5.61549e-06	Gm17751
chr15	52093000	52093500	2.47387	0.396816	38.6159	4.36395e-08	5.64897e-06	Aard
chr15	80641609	80642109	1.99408	1.113	38.6104	4.37165e-08	5.65616e-06	Mir6957
chr3	153263568	153264068	2.04578	1.23798	38.6007	4.38515e-08	5.66931e-06	1700012D16Rik
chr8	112653432	112654393	1.58142	1.55961	38.5991	4.38739e-08	5.66931e-06	Cntnap4
chr1	46906369	46906869	2.51532	0.258627	38.5985	4.38828e-08	5.66931e-06	Slc39a10
chr19	6539482	6539982	1.71134	1.35043	38.5948	4.39339e-08	5.67313e-06	Slc22a12
chr1	162132473	162132973	1.62031	1.6592	38.5812	4.41261e-08	5.69515e-06	Dnm3os
chr6	39908372	39908872	1.92381	1.03205	38.5782	4.41683e-08	5.69779e-06	Tmem178b
chr15	80992934	80993434	1.76905	1.30611	38.5342	4.47924e-08	5.77264e-06	Sgsm3
chr15	20138799	20139299	3.26415	-0.0359145	38.5222	4.49648e-08	5.79202e-06	Acot10
chr13	42987905	42988405	1.47424	1.80051	38.5182	4.50219e-08	5.79654e-06	Phactr1
chr10	70746705	70747205	1.86544	1.33884	38.5123	4.51069e-08	5.80464e-06	D630013N20Rik
chr15	72310189	72310689	2.56314	0.471087	38.5104	4.51349e-08	5.80541e-06	Kcnk9
chr2	122051566	122052066	1.81381	1.22515	38.5047	4.52176e-08	5.8132e-06	Eif3j2
chr17	24328804	24329304	2.91455	0.192634	38.502	4.52564e-08	5.81534e-06	Abca17
chr14	47958128	47958628	1.9356	1.06986	38.4896	4.54354e-08	5.8355e-06	4930447J18Rik
chr8	28330194	28330694	1.1189	3.13408	38.4866	4.54794e-08	5.8383e-06	Gm8096
chr2	167968390	167968890	1.78225	1.23698	38.4581	4.58957e-08	5.886e-06	Ptpn1
chr4	48610042	48610542	1.21279	2.39909	38.4471	4.60576e-08	5.90387e-06	Tmeff1
chr19	30153578	30154078	1.57182	1.76048	38.4417	4.6137e-08	5.90636e-06	Gldc
chr14	109937505	109938005	1.17175	2.73352	38.4398	4.6164e-08	5.90636e-06	Slitrk6
chr15	23305037	23305537	1.44592	1.84889	38.4389	4.6178e-08	5.90636e-06	Cdh18
chr11	88113523	88114023	1.97377	0.915475	38.4381	4.61892e-08	5.90636e-06	Cuedc1
chr3	108295230	108295730	1.71476	1.47588	38.4134	4.65562e-08	5.94642e-06	Sort1
chr11	59770726	59771226	1.39362	2.04157	38.4124	4.65704e-08	5.94642e-06	Pld6
chr13	11876748	11877248	4.6296	-0.592641	38.4046	4.66877e-08	5.95851e-06	Ryr2
chr2	65783544	65784044	2.66909	0.345347	38.3911	4.68894e-08	5.98136e-06	Csrnp3
chr4	138115484	138115984	2.52255	0.387131	38.3863	4.69622e-08	5.98774e-06	1700095J12Rik
chr12	74478516	74479016	1.7077	1.31549	38.3667	4.7257e-08	6.0224e-06	Dbpht2
chr1	16227383	16227883	1.64782	1.54552	38.3567	4.74083e-08	6.03622e-06	Rdh10
chr19	22932442	22932942	2.41462	0.493947	38.3553	4.74297e-08	6.03622e-06	Trpm3
chr13	112065003	112065503	1.8109	1.20201	38.355	4.74342e-08	6.03622e-06	Gm15326
chr8	101680325	101680825	1.81346	1.13901	38.3472	4.75526e-08	6.04836e-06	Cdh11
chr11	90592708	90593208	1.30135	2.13355	38.3278	4.78497e-08	6.08027e-06	Stxbp4
chr9	42475040	42475540	1.08699	2.66796	38.324	4.79066e-08	6.08455e-06	Tbcel
chr11	87319216	87319716	1.43937	1.99462	38.3093	4.81338e-08	6.11046e-06	Ppm1e
chr1	141990603	141991103	2.017	0.928503	38.2899	4.8433e-08	6.13955e-06	4930590L20Rik
chr17	64356691	64357191	2.61381	0.281116	38.2873	4.84731e-08	6.14167e-06	Pja2
chr16	22664737	22665237	2.06774	0.846013	38.283	4.85408e-08	6.1473e-06	Dgkg
chr10	41109625	41110125	4.8736	-0.530285	38.2702	4.87401e-08	6.16659e-06	Gpr6
chr15	77083111	77083611	1.29692	2.29875	38.258	4.8931e-08	6.18778e-06	1700109K24Rik
chr2	57229850	57230350	2.46578	0.389011	38.243	4.91666e-08	6.21269e-06	Gpd2
chr10	11260329	11260829	2.62058	0.33301	38.2424	4.91753e-08	6.21269e-06	Fbxo30
chr1	25775715	25776215	3.9549	-0.355601	38.2391	4.92279e-08	6.21337e-06	Adgrb3
chr9	94718107	94718607	2.48612	0.337037	38.2292	4.93834e-08	6.23001e-06	Mir7656
chr9	80148418	80148918	1.69587	1.58616	38.2258	4.94387e-08	6.23157e-06	Myo6
chr11	78205792	78206292	1.3918	2.09606	38.2104	4.9682e-08	6.25867e-06	Proca1
chr17	31305496	31305996	2.80897	0.124646	38.2065	4.97453e-08	6.26364e-06	Slc37a1
chr15	4747612	4748112	2.39978	0.374915	38.1963	4.99081e-08	6.28113e-06	C6
chr6	7378554	7379054	2.54395	0.568204	38.1862	5.00694e-08	6.29311e-06	Tac1
chr12	99926211	99926711	1.7312	1.39028	38.1848	5.00921e-08	6.29311e-06	Kcnk13
chr6	47970843	47971343	2.26836	0.439871	38.1842	5.01022e-08	6.29311e-06	Zfp956
chr2	121144290	121144790	3.15583	0.012189	38.1829	5.01229e-08	6.29311e-06	Adal
chr1	37060997	37061497	2.7714	0.302467	38.1773	5.02131e-08	6.30143e-06	Vwa3b
chr4	96591660	96592160	1.00238	2.96453	38.1549	5.05751e-08	6.34384e-06	Cyp2j9
chr1	80531960	80532460	1.85915	1.03578	38.1433	5.07638e-08	6.36447e-06	1700016L21Rik
chr5	6683627	6684127	4.64771	-0.529805	38.1136	5.1249e-08	6.42224e-06	Tex47
chr3	100631879	100632379	2.60234	0.320937	38.0985	5.14977e-08	6.45033e-06	Man1a2
chr15	10373360	10373860	2.59582	0.298422	38.0859	5.17069e-08	6.47346e-06	Agxt2
chr1	155136203	155136703	2.43178	0.354817	38.0821	5.17694e-08	6.47819e-06	Mr1
chr9	23873291	23873791	1.48709	2.00867	38.0724	5.1931e-08	6.49224e-06	Npsr1
chr1	56548629	56549129	1.65188	1.46877	38.0667	5.20266e-08	6.5011e-06	Hsfy2
chr16	7122839	7123339	2.86137	0.146363	38.0589	5.21568e-08	6.51427e-06	Rbfox1
chr7	133609340	133609840	1.33106	2.12199	38.0487	5.23279e-08	6.53254e-06	Tex36
chr14	58919386	58919886	1.85073	0.994926	38.0444	5.23997e-08	6.5384e-06	1700129C05Rik
chr10	10989663	10990163	2.35375	0.449521	38.0118	5.29514e-08	6.60411e-06	Grm1
chr17	46473851	46474351	2.32654	0.462318	37.9996	5.31595e-08	6.62692e-06	Ttbk1
chr5	122584521	122585021	1.38764	1.98035	37.9942	5.32511e-08	6.6352e-06	Ift81
chr18	46409595	46410095	4.37467	-0.238956	37.9854	5.34019e-08	6.65047e-06	Mospd4
chr12	52816889	52817389	1.65283	1.54927	37.9841	5.34242e-08	6.65047e-06	Akap6
chr4	151519939	151520439	1.40763	2.15238	37.968	5.37017e-08	6.67869e-06	Camta1
chr19	32532240	32532740	2.74232	0.152654	37.9659	5.37382e-08	6.68007e-06	Minpp1
chr7	128961881	128962381	1.61884	1.49426	37.9639	5.37726e-08	6.68118e-06	Sec23ip
chr8	25006024	25006524	2.81069	0.0884739	37.9542	5.39411e-08	6.6958e-06	Adam9
chr12	36070959	36071459	1.81718	1.28966	37.9436	5.41248e-08	6.71543e-06	Gm5434
chr3	60759359	60759859	1.734	1.38287	37.9392	5.42013e-08	6.72175e-06	P2ry1
chr16	85317644	85318144	1.1529	2.56785	37.9326	5.43169e-08	6.73292e-06	App
chr2	12156160	12156660	2.6281	0.184768	37.9202	5.4533e-08	6.75652e-06	E030013I19Rik
chr18	63513283	63513783	1.55121	1.73808	37.9174	5.45816e-08	6.7586e-06	Piezo2
chr1	82237977	82238477	2.11044	0.853758	37.9163	5.46012e-08	6.7586e-06	Irs1
chr5	131941482	131941982	2.52625	0.321758	37.9125	5.46685e-08	6.76374e-06	4930563F08Rik
chr2	160668126	160668626	2.57294	0.376083	37.9034	5.48283e-08	6.78033e-06	Top1
chr15	61446544	61447044	1.28953	2.35623	37.897	5.49412e-08	6.7911e-06	D030024E09Rik
chr18	56742550	56743050	1.18673	2.52917	37.8805	5.52339e-08	6.82086e-06	Lmnb1
chr5	36108246	36108746	1.03202	3.24451	37.8568	5.56563e-08	6.86336e-06	Psapl1
chr1	73258926	73259426	2.67419	0.221345	37.8344	5.60596e-08	6.90985e-06	D530049I02Rik
chr9	120201688	120202188	1.85603	1.08767	37.8064	5.65669e-08	6.96586e-06	Mobp
chr13	94907474	94907974	2.61068	0.326167	37.7739	5.71619e-08	7.03268e-06	Otp
chr2	125601382	125601882	1.34602	1.95034	37.7738	5.7163e-08	7.03268e-06	Cep152
chr15	84756425	84756925	1.32484	2.3054	37.7666	5.72955e-08	7.04568e-06	Gm20556
chr4	5499113	5499613	1.97035	1.12142	37.765	5.73247e-08	7.04599e-06	4930423M02Rik
chr1	81897087	81897587	1.48826	1.72874	37.748	5.76395e-08	7.07704e-06	Mir6344
chr15	61018650	61019150	1.81901	1.16225	37.747	5.76581e-08	7.07704e-06	A1bg
chr13	62865477	62865977	2.14808	0.5949	37.734	5.79002e-08	7.10345e-06	Fbp2
chr1	57375257	57375757	3.68854	-0.344331	37.7285	5.80031e-08	7.11275e-06	4930558J18Rik
chr16	46605759	46606259	1.45485	1.7799	37.7189	5.81827e-08	7.13145e-06	Nectin3
chr13	45300669	45301169	2.11804	0.949362	37.7103	5.83448e-08	7.14466e-06	Mylip
chr14	85268767	85269267	2.28311	0.635812	37.6906	5.87165e-08	7.18683e-06	9630013A20Rik
chr10	7070093	7070593	1.03071	2.82207	37.687	5.87838e-08	7.19015e-06	Ipcef1
chr8	67488516	67489016	2.13958	0.600246	37.6862	5.87983e-08	7.19015e-06	Nat1
chr6	86832722	86833222	3.0701	-0.0364331	37.6816	5.88856e-08	7.19748e-06	2610306M01Rik
chr15	93129502	93130002	2.66622	0.134668	37.6751	5.90106e-08	7.20606e-06	Gxylt1
chr3	25903105	25903605	1.25662	2.4008	37.6714	5.90797e-08	7.20811e-06	Nlgn1
chr11	52976446	52976946	1.90202	1.19699	37.6713	5.90822e-08	7.20811e-06	Gm11186
chr2	14633397	14633897	2.45954	0.308165	37.661	5.92786e-08	7.22871e-06	Cacnb2
chr12	79968528	79969028	2.14396	0.797219	37.6276	5.99214e-08	7.30033e-06	9430078K24Rik
chr1	149525162	149525662	2.48022	0.357277	37.6216	6.00359e-08	7.3087e-06	Pla2g4a
chr5	103629350	103629850	1.40859	2.17776	37.6089	6.02839e-08	7.33431e-06	Slc10a6
chr4	139677277	139677777	3.55541	-0.100978	37.5917	6.0618e-08	7.36814e-06	Tas1r2
chr14	96807049	96807549	2.62438	0.518426	37.589	6.06703e-08	7.3711e-06	Klhl1
chr13	91477906	91478406	2.1224	0.695402	37.5831	6.07867e-08	7.38183e-06	Ssbp2
chr9	112311799	112312299	4.05184	-0.357838	37.5789	6.08685e-08	7.38621e-06	2900079G21Rik
chr1	25280321	25280821	2.40628	0.568735	37.5784	6.0879e-08	7.38621e-06	Gm20172
chr15	27334064	27334564	3.65422	-0.211339	37.5748	6.09498e-08	7.39139e-06	Ank
chr5	83036075	83036575	1.64386	1.96977	37.5729	6.0988e-08	7.39262e-06	Mir1187
chr5	70719743	70720243	1.8452	1.2151	37.5626	6.11909e-08	7.41379e-06	Gabrg1
chr17	56374755	56375255	2.14109	0.951865	37.5392	6.16531e-08	7.46635e-06	Mir6977
chr10	25582616	25583116	3.48113	-0.274661	37.5364	6.17089e-08	7.46968e-06	Gm36908
chr12	41388666	41389166	2.01995	0.922067	37.5338	6.17608e-08	7.47251e-06	Lrrn3
chr8	13692333	13692833	1.14813	2.57038	37.5278	6.18811e-08	7.48363e-06	Cfap97d2
chr8	112496246	112496746	2.36748	0.397211	37.5136	6.21658e-08	7.5146e-06	Gm26994
chr6	134784260	134784760	3.42632	-0.103907	37.5001	6.24376e-08	7.54399e-06	1700055D16Rik
chr6	148525642	148526142	2.92047	0.105478	37.488	6.26817e-08	7.56654e-06	Tmtc1
chr10	97369693	97370193	1.40317	2.03643	37.4856	6.27293e-08	7.56881e-06	Mir3966
chr9	97235136	97235636	2.85878	0.239975	37.4632	6.31863e-08	7.61696e-06	Slc25a36
chr10	108801109	108801609	1.39863	2.21328	37.4554	6.33445e-08	7.63254e-06	Gm5136
chr3	22926592	22927092	1.37318	1.83907	37.4521	6.34126e-08	7.63374e-06	Rprl2
chr18	4811546	4812046	2.83032	0.132895	37.4385	6.36928e-08	7.66397e-06	Gm10556
chr1	79218843	79219343	1.14409	2.52931	37.4337	6.37903e-08	7.67219e-06	Gm29536
chr9	121438670	121439170	1.29711	2.22173	37.4294	6.38805e-08	7.67953e-06	Trak1
chr11	22739458	22739958	2.74077	0.143446	37.4213	6.40469e-08	7.69601e-06	B3gnt2
chr4	92615952	92616452	1.38726	1.94012	37.3951	6.45926e-08	7.75804e-06	Izumo3
chrX	6300616	6301116	4.20965	-0.267198	37.3717	6.50812e-08	7.81316e-06	Bmp15
chr18	66374938	66375438	1.89096	1.07436	37.3501	6.55376e-08	7.8572e-06	Ccbe1
chr8	17557642	17558142	3.38192	-0.157344	37.3477	6.55889e-08	7.85976e-06	Csmd1
chrX	160510228	160510728	2.04799	0.940431	37.3202	6.61753e-08	7.92281e-06	Phka2
chr5	29579126	29579626	1.62153	1.53004	37.282	6.6998e-08	8.01766e-06	Ube3c
chr3	94539183	94539683	1.32751	2.20258	37.2686	6.72887e-08	8.04879e-06	Snx27
chr4	94138510	94139010	1.80632	1.23886	37.2452	6.78015e-08	8.10276e-06	Caap1
chr4	102789776	102790276	1.71056	1.45231	37.2349	6.80285e-08	8.1262e-06	Sgip1
chr7	69284381	69284881	8.9021	-1.21935	37.3821	6.81304e-08	8.13467e-06	4930402F11Rik
chr16	26229768	26230268	1.38066	2.03618	37.2251	6.82431e-08	8.14443e-06	P3h2
chr10	29860759	29861259	4.3264	-0.659855	37.2229	6.82934e-08	8.14618e-06	Rspo3
chr5	121128229	121128729	1.45134	1.96096	37.2217	6.83197e-08	8.14618e-06	Ptpn11
chr17	91710787	91711287	2.91887	-0.0576606	37.2158	6.84494e-08	8.15795e-06	Nrxn1
chr6	135656127	135656627	1.21551	2.38867	37.2084	6.86144e-08	8.17129e-06	4930425L21Rik
chr12	16670759	16671259	1.93232	1.09877	37.208	6.86235e-08	8.17129e-06	Ntsr2
chr1	156983429	156983929	1.63674	1.33878	37.1951	6.8911e-08	8.20182e-06	Ralgps2
chr6	101307958	101308458	1.2946	2.22288	37.1934	6.89475e-08	8.20245e-06	Pdzrn3
chr10	102245479	102245979	1.39572	1.96371	37.1915	6.8991e-08	8.20392e-06	Mgat4c
chr5	6872035	6872535	1.97381	1.01293	37.1812	6.92218e-08	8.22052e-06	Tex47
chr5	55499408	55499908	2.12231	0.653317	37.1791	6.92683e-08	8.22052e-06	Gm10440
chr9	55824208	55824708	4.63085	-0.573383	37.1788	6.92759e-08	8.22052e-06	Scaper
chr18	26693177	26693677	1.8403	1.188	37.1784	6.92829e-08	8.22052e-06	Celf4
chr6	37705599	37706099	1.59451	1.61361	37.1721	6.94261e-08	8.23332e-06	Trim24
chr14	20125355	20125855	4.12346	-0.32217	37.1684	6.95092e-08	8.23779e-06	Saysd1
chr17	83197543	83198043	1.45309	1.77983	37.1676	6.95265e-08	8.23779e-06	Pkdcc
chr7	137527886	137528386	2.14611	0.569366	37.1537	6.98403e-08	8.27125e-06	Gm12669
chr6	60296900	60297400	4.07081	-0.490451	37.1408	7.01333e-08	8.30221e-06	A530053G22Rik
chr6	84871499	84871999	1.41599	1.74844	37.0916	7.126e-08	8.428e-06	Exoc6b
chr14	48214729	48215229	1.40796	1.88832	37.0718	7.17208e-08	8.47108e-06	Gm6498
chr17	13854929	13855429	1.04113	2.83051	37.0666	7.18417e-08	8.48155e-06	Gm7168
chr16	13515699	13516199	4.18017	-0.24509	37.0517	7.21881e-08	8.51862e-06	2310015D24Rik
chr7	143805229	143805729	1.3463	2.04786	37.0086	7.32055e-08	8.62745e-06	Nadsyn1
chr9	79457868	79458368	1.89289	1.06892	37.0027	7.33472e-08	8.6399e-06	Gm10635
[truncated: 10,793 more rows]

## Sheet: edgeR_QLFTest_ANOVA
seqnames	start	end	logFC.GroupFemale_INT	logFC.GroupMale_GDX	logFC.GroupMale_INT	logCPM	F	PValue	FDR	Gene annotation
chrY	1245548	1246048	0	11.2841	11.2353	2.54561	410.138	2.47861e-40	6.51473e-35	Uty
chrY	1010138	1010638	0	11.3356	11.2379	2.57925	400.455	4.95351e-40	6.51473e-35	Eif2s3y
chr2	155052640	155053140	0.0186206	-0.363218	3.82607	2.57105	307.177	6.76077e-38	5.92773e-33	Ahcy
chrX	50612160	50612660	-0.214095	-5.54369	-6.28948	2.37108	273.291	2.18459e-36	1.43656e-31	Firre
chrX	50614832	50615332	-0.298136	-6.16933	-6.24944	2.29631	260.471	9.03906e-36	4.75518e-31	Firre
chrX	50622834	50623334	-0.0639517	-6.9336	-4.71217	2.08783	253.308	2.05595e-35	9.01313e-31	Firre
chrY	1286355	1286855	0	10.7112	10.5317	1.93741	260.082	1.14361e-34	4.29726e-30	Ddx3y
chrX	50600137	50600637	-0.0919862	-5.89097	-6.37751	2.19474	226.266	5.62093e-34	1.67103e-29	Firre
chrX	50602847	50603347	-0.13551	-6.61675	-4.79263	2.13534	226.134	5.7176e-34	1.67103e-29	Firre
chrX	50605476	50605976	-0.304493	-5.37226	-7.16066	1.976	212.238	3.61566e-33	9.35593e-29	Firre
chrX	50572641	50573141	-0.243266	-7.63497	-7.87573	1.80791	211.661	3.91261e-33	9.35593e-29	Gm35612
chrX	75758987	75759487	-0.32023	-6.77791	-7.6835	1.60148	190.52	8.14075e-32	1.78442e-27	4933407K13Rik
chr13	114680087	114680587	-0.515985	1.60424	4.75208	1.89178	187.549	1.27745e-31	2.58473e-27	4930544M13Rik
chr15	24088771	24089271	0.26736	1.13104	5.42836	1.42895	185.435	1.7672e-31	3.32025e-27	Cdh18
chrX	75729691	75730191	-0.358682	-5.23796	-4.79312	1.82999	184.835	1.939e-31	3.40016e-27	4933407K13Rik
chrX	75734790	75735290	-0.0963074	-5.93304	-5.95687	1.77933	179.162	4.72241e-31	7.7635e-27	4933407K13Rik
chrX	18162235	18162735	-0.141307	-0.928907	-1.15067	5.80159	177.079	6.58936e-31	1.01955e-26	Kdm6a
chr1	73794099	73794599	0.530507	-0.0385105	4.12526	2.02435	176.407	7.34314e-31	1.07306e-26	Mir6351
chrX	75733437	75733937	-0.0640181	-5.14435	-5.03637	1.67313	172.937	1.29174e-30	1.78827e-26	4933407K13Rik
chr7	40587323	40587823	0.613562	0.0086946	3.24552	2.50666	170.551	1.91595e-30	2.51981e-26	4933402C06Rik
chrX	50597062	50597562	-0.511338	-6.9247	-6.65283	1.40449	165.314	4.63193e-30	5.80172e-26	Firre
chrX	103481590	103482090	0.0649088	-5.4595	-4.44252	1.6343	162.299	7.78661e-30	9.30978e-26	Xist
chrX	50590631	50591131	-0.0183176	-5.13047	-4.38716	1.69132	161.925	8.30966e-30	9.50317e-26	Firre
chrX	75744244	75744744	-0.259548	-5.68786	-5.8424	1.62472	161.386	9.12892e-30	9.64277e-26	4933407K13Rik
chrY	872824	873324	0	10.0354	10.0321	1.33802	173.042	9.27008e-30	9.64277e-26	Kdm5d
chr12	8428614	8429114	0.246679	0.0659122	4.57681	1.69671	161.139	9.53151e-30	9.64277e-26	Rhob
chr2	16973845	16974345	1.38788	1.77615	5.3339	1.50991	160.692	1.03063e-29	1.00404e-25	4930515L03Rik
chr6	22546147	22546647	-0.115988	0.683069	3.96833	1.62874	157.664	1.75992e-29	1.65329e-25	Fam3c
chr14	112771970	112772470	1.56004	1.0417	5.25838	1.51849	157.358	1.85852e-29	1.68571e-25	Slitrk5
chr19	5414595	5415095	0.755119	0.410767	4.0581	1.72167	156.527	2.15645e-29	1.89074e-25	4930481A15Rik
chr6	52096582	52097082	-0.0400525	0.452022	3.04083	2.52719	156.055	2.3474e-29	1.99177e-25	Halr1
chr2	5812861	5813361	0.201194	0.550005	4.45915	1.82743	150.955	5.95149e-29	4.89203e-25	Nudt5
chrX	50619882	50620382	-0.0261916	-5.25379	-3.89514	1.72362	147.111	1.22229e-28	9.74254e-25	Firre
chr12	25776657	25777157	-4.28709	-0.967204	6.29313	0.357006	149.487	1.42392e-28	1.10159e-24	Gm29687
chrX	50580225	50580725	0.173227	-4.79171	-6.58464	1.58573	145.834	1.55809e-28	1.17095e-24	Gm35612
chr14	120884468	120884968	0.576986	1.17566	4.48484	1.46235	144.662	1.95017e-28	1.4249e-24	Ipo5
chrX	75749197	75749697	-0.571397	-4.89396	-10.3478	1.5029	146.13	2.6585e-28	1.88994e-24	4933407K13Rik
chr13	99866939	99867439	0.779054	1.06004	3.26754	2.79166	141.101	3.8942e-28	2.69556e-24	Cartpt
chr16	28129751	28130251	0.345842	1.53825	4.60168	1.34771	136.017	1.07341e-27	7.23957e-24	Gm10823
chr15	43964025	43964525	0.140606	0.790802	2.53413	3.35946	134.533	1.45218e-27	9.54934e-24	Tmem74
chr1	193836305	193836805	1.35875	0.625449	4.99079	1.55412	133.132	1.93631e-27	1.21287e-23	Mir205
chr2	132682425	132682925	0.795275	0.258096	3.45549	1.98885	133.132	1.93664e-27	1.21287e-23	Shld1
chr3	136237315	136237815	0.0635468	-0.155421	2.85514	2.08493	131.978	2.45963e-27	1.50458e-23	Bank1
chr3	129473688	129474188	0.705293	0.769916	2.4734	3.55821	131.577	2.67395e-27	1.59851e-23	Pou5f1-rs4
chr2	160400711	160401211	0.277459	1.81663	5.67377	0.94828	130.117	3.63033e-27	2.12201e-23	Mafb
chrY	1114004	1114504	0	9.69354	9.54415	0.961114	137.693	4.28669e-27	2.4512e-23	Tspy-ps
chr6	141781948	141782448	0.287274	0.431262	3.46503	1.97548	128.487	5.12684e-27	2.86923e-23	Slco1a4
chr15	66074455	66074955	0.377291	0.425035	3.08734	2.54345	127.506	6.32122e-27	3.46396e-23	Hhla1
chr9	14754504	14755004	0.354903	0.44969	4.12374	1.39062	127.339	6.55118e-27	3.51671e-23	Fut4
chr11	4827820	4828320	0.434347	0.514417	2.68118	3.29598	126.551	7.76043e-27	4.08253e-23	Nf2
chr4	108593418	108593918	0.228717	0.599092	2.78903	2.88511	126.29	8.20948e-27	4.23408e-23	Orc1
chr13	115473721	115474221	0.620981	0.685401	4.03222	1.60896	126.191	8.38734e-27	4.24262e-23	Itga1
chr18	44304243	44304743	1.0442	0.151305	1.98337	3.97457	125.246	1.02953e-26	5.1095e-23	Myot
chr2	125055203	125055703	0.609735	0.428512	3.21276	2.08692	124.066	1.33207e-26	6.48854e-23	Slc24a5
chr15	76399832	76400332	0.543491	0.72944	3.84912	1.52689	122.861	1.73687e-26	8.3065e-23	Mroh1
chr8	66423072	66423572	0.998641	-0.200653	3.37667	2.23851	120.813	2.74056e-26	1.28726e-22	Marchf1
chr5	18253611	18254111	1.04229	-0.15211	3.81228	1.29046	120.234	3.12075e-26	1.44012e-22	Gnai1
chr17	43191083	43191583	0.165591	0.658073	3.2659	1.95749	120.127	3.19716e-26	1.44994e-22	E130008D07Rik
chr3	65674086	65674586	0.210884	0.913881	4.78984	1.00668	119.337	3.82213e-26	1.7029e-22	Lekr1
chrX	50583725	50584225	-0.174926	-5.97812	-5.29712	1.11922	119.266	3.88444e-26	1.7029e-22	Gm35612
chr3	51221866	51222366	0.567964	1.03096	3.90659	1.49354	116.612	7.13049e-26	3.0747e-22	Noct
chr2	70218592	70219092	-0.00359615	0.274647	2.41167	2.88958	116.187	7.86656e-26	3.33739e-22	Myo3b
chr14	20026678	20027178	-0.186747	0.966837	4.00692	1.20179	115.079	1.01816e-25	4.251e-22	Gng2
chr19	4875866	4876366	-0.186308	0.115518	4.8326	0.680504	114.726	1.10568e-25	4.54424e-22	Actn3
chr3	59563896	59564396	0.651771	0.461975	3.43989	1.73061	114.425	1.18675e-25	4.80243e-22	Aadacl2fm2
chr2	59485595	59486095	0.847338	0.59814	2.59853	3.18623	112.959	1.67716e-25	6.68412e-22	Dapl1
chr11	119959661	119960161	0.754662	0.041772	2.74263	2.3325	112.711	1.77933e-25	6.98545e-22	Baiap2
chr1	158850371	158850871	-1.40737	-0.169833	3.9906	0.844595	112.116	2.04994e-25	7.9295e-22	Pappa2
chr4	66016252	66016752	0.0247272	0.629894	4.12621	1.2182	111.93	2.14348e-25	8.09505e-22	Astn2
chrX	40330900	40331400	0.443758	0.527723	4.01397	1.39239	111.909	2.15429e-25	8.09505e-22	Cypt14
chr1	91199775	91200275	0.12508	0.583899	2.91642	2.26155	111.813	2.20408e-25	8.16548e-22	Ramp1
chrY	897309	898132	-1.73251	7.67476	7.69922	0.741322	113.666	2.33539e-25	8.53181e-22	Kdm5d
chr10	25096099	25096599	1.01407	0.341724	3.71585	1.64622	111.133	2.59469e-25	9.34924e-22	Akap7
chr2	58353365	58353865	0.51952	0.291067	5.07183	0.69333	110.398	3.09863e-25	1.10142e-21	Acvr1c
chr4	93993529	93994029	-1.25753	-0.721954	4.37915	0.568604	110.324	3.15464e-25	1.1022e-21	Caap1
chrX	75750291	75750791	-0.63091	-6.89977	-7.15304	1.00337	110.285	3.18465e-25	1.1022e-21	4933407K13Rik
chr14	94453567	94454067	0.606427	0.48428	3.09936	2.29649	109.614	3.74791e-25	1.2803e-21	Pcdh9
chr1	70923073	70923573	0.0201925	0.28173	3.11225	1.99034	109.373	3.97437e-25	1.34026e-21	Bard1
chr9	58399235	58399735	1.39709	0.445578	4.24246	1.03737	108.881	4.48147e-25	1.49213e-21	1700072B07Rik
chr17	42425214	42425714	0.116625	-0.169826	2.4174	2.47304	108.539	4.87389e-25	1.60251e-21	Ptchd4
chr4	131963183	131963683	-0.914457	0.22099	4.19277	1.13677	108.226	5.26319e-25	1.70914e-21	Tmem200b
chr9	47637656	47638156	-0.369591	0.365661	2.72152	2.22024	107.602	6.13911e-25	1.96927e-21	Cadm1
chr15	33440416	33440916	1.11512	-0.092698	4.0754	0.929442	105.875	9.43326e-25	2.98949e-21	1700084J12Rik
chr9	59510890	59511390	-0.037998	0.658312	4.82065	0.700916	104.9	1.20562e-24	3.77524e-21	Tmem202
chr3	65449229	65449729	0.442987	0.543819	3.01638	2.15094	104.534	1.32236e-24	4.09209e-21	Ssr3
chr17	88834534	88835034	-0.324323	-0.246192	3.89561	0.703164	104.467	1.3451e-24	4.10204e-21	Lhcgr
chr2	79188679	79189179	0.34895	0.265165	3.35368	1.44474	104.433	1.35677e-24	4.10204e-21	Itga4
chr19	25315309	25315809	0.82898	1.24266	3.79003	1.75808	102.983	1.963e-24	5.86747e-21	Kank1
chr4	121077223	121077723	0.554206	1.03902	3.31822	2.19756	102.555	2.19088e-24	6.47505e-21	Zmpste24
chr1	5275561	5276061	0.789411	0.826122	4.58224	0.861631	102.205	2.39778e-24	7.00778e-21	Atp6v1h
chr17	48860441	48860941	2.06179	1.19815	4.63411	1.0032	102.086	2.47271e-24	7.14736e-21	Lrfn2
chr3	147760696	147761196	0.348252	0.676597	3.2361	2.19981	101.629	2.78282e-24	7.9563e-21	Ttll7
chr12	9974196	9974696	-0.41555	-0.753858	5.60736	0.262973	100.655	3.58526e-24	1.01403e-20	Nt5c1b
chr13	26350814	26351314	0.0504303	-0.435431	4.71568	0.323533	99.8411	4.43788e-24	1.24183e-20	1700092E19Rik
chr6	6242022	6242522	2.22111	1.27194	5.12288	0.965012	99.5781	4.7559e-24	1.31681e-20	Gm20619
chr17	4294351	4294851	-0.714243	-0.296128	3.57005	1.06638	99.0859	5.41594e-24	1.48394e-20	4930548J01Rik
chrX	50616969	50617917	-0.312904	-4.37631	-4.48232	1.26343	98.8675	5.73851e-24	1.55611e-20	Firre
chr8	91551927	91552427	-0.773766	0.254527	2.66415	2.01478	98.6243	6.12098e-24	1.64289e-20	Fto
chr4	55915907	55916407	0.722671	1.31925	3.7462	1.48481	98.5648	6.21852e-24	1.65221e-20	Klf4
chr16	91993568	91994068	0.810238	0.590662	3.7576	1.33537	97.761	7.70481e-24	2.02663e-20	Atp5o
chr2	21875181	21875681	0.640438	0.751054	3.01228	2.12871	97.6531	7.93036e-24	2.06531e-20	Myo3a
chr1	163171714	163172214	0.617205	0.647964	3.87083	1.21884	96.7765	1.0037e-23	2.58832e-20	Mroh9
chr7	139174851	139175351	-0.00700313	0.325697	1.98493	3.5267	96.5861	1.05664e-23	2.69838e-20	Stk32c
chr16	23672447	23672947	0.296295	0.409817	2.95119	1.80332	95.8431	1.29237e-23	3.26863e-20	Rtp4
chr4	58336147	58336647	0.44487	0.694319	3.75278	1.11108	95.7635	1.32065e-23	3.30835e-20	Musk
chr18	75246812	75247312	1.32068	0.421349	2.75002	2.698	95.3017	1.49782e-23	3.71678e-20	2010010A06Rik
chr3	102414905	102415405	1.11803	0.15189	2.35033	3.22891	94.8477	1.69597e-23	4.16914e-20	Ngf
chr3	33410011	33410511	0.085163	0.512515	2.34169	2.85603	94.5667	1.83197e-23	4.46178e-20	Pex5l
chr17	77395781	77396281	0.500101	0.386408	2.33618	3.02309	94.4299	1.90221e-23	4.59035e-20	Crim1
chr6	29026581	29027081	0.707058	0.47362	2.55583	2.65568	94.069	2.10111e-23	5.02424e-20	Mir129-1
chr10	28792096	28792596	-0.157858	0.637142	3.83687	1.40694	93.7414	2.3003e-23	5.45098e-20	Themis
chr3	33150463	33150963	0.683134	0.780049	3.02439	2.04238	93.6259	2.37504e-23	5.57785e-20	Pex5l
chr4	8354908	8355408	-0.0724792	0.0950254	1.97269	2.83736	93.3695	2.55012e-23	5.93603e-20	Car8
chr13	99737176	99737676	0.191541	0.188374	2.88076	2.25157	93.2098	2.66588e-23	6.15106e-20	Cartpt
chrX	13280700	13281200	-0.249675	-0.808933	-1.17272	4.72538	93.0884	2.75744e-23	6.30699e-20	Ddx3x
chr6	82138367	82138867	0.45749	0.114004	1.7558	3.56726	92.698	3.07462e-23	6.91394e-20	Eva1a
chr3	55830040	55830540	0.241531	0.215619	2.16056	2.96824	92.6971	3.07537e-23	6.91394e-20	4933417G07Rik
chr7	117517571	117518071	0.689443	-0.0232175	3.77633	0.999458	92.1568	3.57768e-23	7.97505e-20	Xylt1
chr6	101446652	101447152	0.286669	-0.0767727	3.1186	1.81851	92.0557	3.68072e-23	8.13578e-20	Pdzrn3
chr18	45106717	45107217	0.460884	1.04422	3.03395	2.58949	91.1237	4.78747e-23	1.04939e-19	Kcnn2
chr2	83840167	83840667	0.646164	0.0961397	2.46889	2.34586	90.7533	5.318e-23	1.15605e-19	Fam171b
chrY	1111195	1111695	-1.73993	7.4229	7.351	0.483117	91.9665	5.77772e-23	1.23558e-19	Tspy-ps
chr9	82812083	82812583	0.201625	0.531891	2.92025	1.79386	90.4618	5.7778e-23	1.23558e-19	Irak1bp1
chr4	54480419	54480919	0.354284	0.594826	2.9538	1.8436	90.3874	5.90172e-23	1.2519e-19	Zfp462
chr1	84508481	84508981	1.42657	0.571003	4.06889	1.44506	90.3348	5.99092e-23	1.26066e-19	Mir5126
chr10	18675419	18675919	0.65169	0.414254	2.97619	2.01517	89.9111	6.76196e-23	1.40338e-19	Gm32926
chr1	96912658	96913158	0.0815023	-0.480034	4.23657	0.462933	89.9039	6.77587e-23	1.40338e-19	Slco4c1
chr10	114994409	114994909	1.56054	0.949023	2.80259	2.61385	89.4612	7.69352e-23	1.58099e-19	Tph2
chr8	124889457	124889957	0.590137	0.0761191	3.10874	1.61542	89.3819	7.87105e-23	1.60493e-19	Exoc8
chr8	80973747	80974247	0.349743	0.171333	2.38435	2.55673	89.2987	8.06184e-23	1.63119e-19	Usp38
chr3	29206587	29207087	0.389327	0.808349	2.72921	2.54056	88.9987	8.78995e-23	1.76493e-19	Egfem1
chr18	52212764	52213264	-0.455461	0.295874	3.877	0.872924	88.6657	9.67846e-23	1.92862e-19	Mir28a
chr8	42092891	42093391	-0.115427	0.0178794	2.29059	2.47862	88.598	9.86995e-23	1.95199e-19	2810404M03Rik
chr18	60780146	60780646	0.349921	0.102814	2.1361	3.17939	88.4757	1.02263e-22	2.00738e-19	Rps14
chr6	111053872	111054372	0.216568	0.0787029	1.99569	3.16902	88.3276	1.06753e-22	2.07998e-19	Grm7
chr17	10062620	10063120	0.839458	0.248888	2.11822	3.08362	88.2975	1.07691e-22	2.08283e-19	Qk
chr14	64708461	64708961	0.442019	0.325703	3.06359	1.61836	87.8997	1.20908e-22	2.32139e-19	Kif13b
chr9	119471701	119472201	0.549839	0.576565	2.75106	2.23846	87.8438	1.22895e-22	2.34245e-19	Exog
chr5	32977207	32977707	0.186883	0.454736	2.65465	2.44438	87.7239	1.27275e-22	2.40847e-19	Ywhah
chr19	56210441	56210941	0.0470422	0.110204	3.77196	0.805976	87.6101	1.31576e-22	2.47208e-19	Habp2
chr4	96028378	96028878	-0.000548029	0.284424	2.3743	2.54229	87.2539	1.46041e-22	2.72439e-19	Cyp2j13
chrX	50566335	50566835	-0.172389	-4.75295	-3.58121	1.10794	86.8555	1.64178e-22	3.04117e-19	Gm35612
chr8	84377337	84377837	0.427042	0.526111	2.62279	2.36331	86.7931	1.67222e-22	3.0759e-19	Cacna1a
chr16	16253175	16253675	0.232593	0.498511	3.10576	1.91181	86.7067	1.71536e-22	3.13333e-19	Gm5481
chr9	117895585	117896085	0.308896	0.120654	1.78048	3.97802	86.5354	1.80425e-22	3.27297e-19	Azi2
chr19	57287170	57287670	0.434276	0.272261	3.40134	1.21688	86.4036	1.87587e-22	3.37959e-19	Ablim1
chr18	85102230	85102730	-0.0159728	0.185913	3.24834	1.20903	85.7402	2.28366e-22	4.08627e-19	Fbxo15
chr2	67107238	67107738	0.217285	-0.231961	2.98805	1.44585	85.4018	2.52589e-22	4.48917e-19	Gm1322
chr11	81720418	81720918	0.255779	0.298004	2.70653	2.31827	85.1755	2.70249e-22	4.7708e-19	5530401A14Rik
chr10	47464090	47464590	0.103622	0.346653	2.42259	2.20635	84.3297	3.4836e-22	6.09095e-19	Snord14d
chr14	74553670	74554170	0.677492	0.362777	2.87514	2.07349	84.3173	3.49662e-22	6.09095e-19	Htr2a
chr4	137642741	137643241	0.481176	0.477598	1.82871	3.42788	83.9419	3.9163e-22	6.77713e-19	Rap1gap
chr15	73704869	73705369	0.367911	0.53636	4.13317	1.15344	83.326	4.72083e-22	8.08142e-19	Gpr20
chr14	49550889	49551389	1.21477	0.241809	3.54353	1.3809	83.3186	4.73145e-22	8.08142e-19	Slc35f4
chr15	18468415	18468915	0.168122	1.48483	4.21295	1.16009	83.162	4.9625e-22	8.40837e-19	4921515E04Rik
chr8	18376286	18376786	3.05522	1.38668	7.63213	-0.0506407	83.1251	5.01871e-22	8.40837e-19	Mcph1
chr10	83690002	83690502	0.844099	0.0156857	3.88892	1.04582	83.125	5.01878e-22	8.40837e-19	1500009L16Rik
chr11	53922873	53923373	0.470992	-0.366059	3.50894	0.786756	83.0509	5.13358e-22	8.54627e-19	Slc22a5
chr12	88681736	88682236	0.566107	0.28695	2.57007	2.54395	82.8583	5.44441e-22	9.00673e-19	Nrxn3
chr15	58699198	58699698	0.195507	0.491901	2.82414	1.7142	82.5817	5.92532e-22	9.74104e-19	Tmem65
chr7	128789929	128790429	-0.31527	0.587478	3.28801	1.50431	82.4268	6.21365e-22	1.01516e-18	Sec23ip
chr12	98145944	98146444	0.581625	0.379814	2.5902	2.0991	82.1703	6.72308e-22	1.09161e-18	Galc
chr11	29052602	29053102	0.205477	-0.0352439	3.45907	0.903183	82.0306	7.0185e-22	1.13258e-18	Pnpt1
chr15	12797923	12798423	0.939008	0.818032	3.50025	1.56511	81.9757	7.1382e-22	1.14488e-18	6030458C11Rik
chr12	40640264	40640764	0.875479	-0.00821232	2.72692	2.30427	81.8197	7.49008e-22	1.19403e-18	Dock4
chr1	91907034	91907534	0.081725	0.420378	2.29737	2.49222	81.7049	7.76044e-22	1.22968e-18	Twist2
chr16	27609839	27610339	0.633775	0.638356	2.2543	2.84143	81.4778	8.32533e-22	1.31129e-18	Ccdc50
chr8	66104478	66104978	-0.417931	0.131018	4.71406	0.492873	81.369	8.61082e-22	1.34818e-18	Marchf1
chr11	81135154	81135654	0.423772	0.535721	2.34257	2.90823	81.1256	9.2865e-22	1.44537e-18	Asic2
chr8	103618107	103618607	0.153265	0.302856	2.03338	2.77328	81.1063	9.34242e-22	1.44552e-18	4933400L20Rik
chr6	142754376	142754876	0.126508	0.361418	2.30465	2.42175	81.0812	9.41539e-22	1.44829e-18	Cmas
chr5	142032751	142033251	0.793721	0.763404	4.53066	0.736659	81.0285	9.57098e-22	1.46366e-18	Foxk1
chr3	140185189	140185689	0.100213	0.183831	1.634	3.78124	80.988	9.69247e-22	1.47368e-18	Mir7j
chr18	29263315	29263815	0.295884	0.550796	2.26337	2.62916	80.9545	9.79398e-22	1.48055e-18	4930527G23Rik
chr13	119327018	119327518	0.496573	0.328053	3.20055	1.43111	80.141	1.26288e-21	1.89294e-18	Nnt
chr6	52991774	52992274	-0.0187098	0.392848	2.75909	1.95882	80.1138	1.27371e-21	1.89294e-18	Jazf1
chr7	83313147	83313647	0.915586	1.0096	4.12709	0.888699	80.1136	1.27379e-21	1.89294e-18	A530021J07Rik
chr5	150869138	150869638	0.477528	0.745637	3.6562	0.984682	79.747	1.4294e-21	2.11226e-18	Kl
chr1	31101396	31101896	-0.313467	0.318841	3.7243	0.941396	79.2414	1.67686e-21	2.46409e-18	Gm29669
chr1	178412918	178413418	0.0701627	0.637203	4.19268	0.445952	79.1993	1.69933e-21	2.48324e-18	Efcab2
chrX	152232630	152233130	-0.0789888	-0.697557	-0.883823	5.0054	79.0834	1.7629e-21	2.56191e-18	Kdm5c
chr12	27988630	27989130	0.0217969	0.286139	1.59149	3.57489	78.9704	1.82726e-21	2.64085e-18	Dcdc2c
chr1	25336333	25336833	0.788527	0.401524	2.20102	2.83794	78.8779	1.88169e-21	2.70464e-18	Gm20172
chr13	106746254	106746754	0.303243	0.504093	2.65811	2.08565	78.7485	1.96073e-21	2.80294e-18	Ipo11
chr5	120720110	120720610	-0.602303	0.0664843	4.82727	0.0997348	78.3477	2.2279e-21	3.16765e-18	Dtx1
chr3	56077702	56078700	1.43916	0.0596569	3.38542	1.35512	78.1781	2.35203e-21	3.32617e-18	Nbea
chr9	74245586	74246086	0.271133	0.51535	1.70622	3.81513	77.8631	2.6018e-21	3.65971e-18	Wdr72
chr7	98367288	98367788	-0.958703	-0.524643	3.96437	0.359248	77.573	2.85607e-21	3.99599e-18	Tsku
chr1	13669516	13670016	0.407084	-0.405664	3.57701	0.615106	77.4237	2.99673e-21	4.1706e-18	Xkr9
chr3	155897387	155897887	0.41097	0.164074	2.79453	1.54646	77.3963	3.02331e-21	4.18546e-18	9330178D15Rik
chr16	56679065	56679565	0.822545	0.75803	2.99958	1.88815	77.291	3.12777e-21	4.3074e-18	Tfg
chr2	178951583	178952083	1.64279	0.352588	2.46421	2.14992	77.2423	3.17736e-21	4.3529e-18	4930591A17Rik
chr4	124742863	124743363	0.32771	0.497011	2.88735	1.67412	77.1971	3.22409e-21	4.39404e-18	Mir698
chr12	79101245	79101745	1.13883	0.186567	3.82732	0.71891	76.9544	3.48748e-21	4.72851e-18	9230116L04Rik
chr16	48018721	48019221	-0.1868	-0.606001	3.98928	0.210604	76.6881	3.80198e-21	5.12848e-18	6430553K19Rik
chrX	50549736	50550236	-0.0878786	-3.47052	-3.68158	1.38852	76.6177	3.89e-21	5.22044e-18	Gm35612
chr3	81154333	81154833	0.783658	0.358398	1.58808	4.52272	76.5775	3.94108e-21	5.26214e-18	Pdgfc
chr15	10200966	10201466	0.734493	0.553508	3.21791	1.72174	76.5589	3.96503e-21	5.26738e-18	Prlr
chr2	40613363	40613863	-0.220994	0.144657	2.43066	1.87409	76.5056	4.03438e-21	5.33258e-18	Ppp6c
chr12	21334151	21334651	0.94216	0.755081	4.23812	0.718041	76.3469	4.24833e-21	5.5873e-18	Iah1
chr2	159724338	159724838	-0.148494	0.175013	3.48842	0.864318	76.2654	4.36265e-21	5.7091e-18	4933416E03Rik
chr7	111163259	111163759	0.92452	0.37454	2.59293	2.25692	76.1216	4.5724e-21	5.95396e-18	1700012D14Rik
chr19	20884260	20884760	0.163777	0.295616	1.40013	4.10202	76.0067	4.74728e-21	6.15124e-18	Tmc1
chr2	24873004	24873504	0.447738	0.661795	3.04773	1.82777	75.7227	5.21012e-21	6.71786e-18	Ehmt1
chr4	69405554	69406054	0.391433	0.258368	2.53319	1.91844	75.6376	5.35761e-21	6.85565e-18	Brinp1
chr7	83760653	83761153	-0.39	1.79199	4.34561	0.720734	75.631	5.36911e-21	6.85565e-18	Il16
chr2	50276923	50277423	1.1075	0.489848	2.69733	2.82443	75.3626	5.86436e-21	7.45185e-18	Mmadhc
chr10	29213653	29214153	0.0590814	0.080323	2.14639	2.47067	75.3167	5.95381e-21	7.51437e-18	9330159F19Rik
chr7	99260361	99260861	1.32853	0.745533	3.52214	1.11129	75.3081	5.9707e-21	7.51437e-18	Gm26705
chr5	46292014	46292514	1.3692	0.225048	2.87727	2.3685	75.0771	6.44327e-21	8.0705e-18	4930405L22Rik
chr13	69863146	69863646	0.311708	0.00715793	2.65287	1.85906	75.0277	6.54911e-21	8.16419e-18	Med10
chr4	5085180	5085680	0.742688	0.522138	3.11134	1.53612	74.8473	6.95168e-21	8.59336e-18	Impad1
chr6	115613845	115614345	0.208077	0.156593	1.66119	3.22732	74.8442	6.95871e-21	8.59336e-18	Mkrn2
chr16	62441244	62441744	0.224817	0.168091	1.46959	3.77445	74.3005	8.33476e-21	1.02445e-17	Nsun3
chr13	26464450	26464950	0.331798	0.237165	1.48959	4.02156	73.9924	9.23647e-21	1.13001e-17	1700092E19Rik
chr1	23359408	23359908	0.478086	0.255238	1.70613	3.34415	73.9178	9.46942e-21	1.15213e-17	Ogfrl1
chr14	62527236	62527736	1.31671	0.191707	2.01893	3.14553	73.9066	9.5049e-21	1.15213e-17	Fam124a
chr1	149547509	149548009	-0.756649	0.152798	3.90457	0.485933	73.6346	1.04106e-20	1.25613e-17	Pla2g4a
chr1	168228554	168229054	-0.10682	0.388104	2.58164	2.17585	73.6163	1.0475e-20	1.25812e-17	Pbx1
chr14	114255031	114255531	0.612091	0.414606	2.7749	1.93681	73.5841	1.05884e-20	1.26597e-17	4930524C18Rik
chr16	36094359	36094859	0.655096	-0.0715916	2.95105	1.47489	73.4981	1.08983e-20	1.29712e-17	Ccdc58
chr1	14144254	14144754	0.493451	0.280987	2.71317	1.84162	73.4817	1.09586e-20	1.29843e-17	Eya1
chr3	102115813	102116313	0.881661	0.444469	2.7765	1.86386	73.3116	1.16032e-20	1.36863e-17	Casq2
chr5	51134414	51134914	1.27292	0.771629	4.19892	0.82565	73.2959	1.16643e-20	1.3697e-17	Ppargc1a
chr1	80021503	80022003	0.537201	0.0761462	1.7579	3.59944	73.2114	1.20011e-20	1.40298e-17	Serpine2
chr15	103481219	103481719	-1.1944	0.214952	3.95171	0.810309	73.1479	1.22602e-20	1.42693e-17	Pde1b
chr7	102357248	102357748	0.483074	0.260392	2.7946	1.59012	73.051	1.26673e-20	1.46782e-17	Rrm1
chr8	45281725	45282225	0.910494	0.824482	2.74324	2.4835	72.85	1.35566e-20	1.56398e-17	Klkb1
chr6	11146242	11146742	0.721454	0.529614	2.99409	1.66648	72.823	1.3681e-20	1.57071e-17	AA545190
chr7	48807255	48807755	1.90125	0.626993	3.35034	1.85026	72.8114	1.37344e-20	1.57071e-17	Zdhhc13
chr14	100936784	100937284	0.665635	1.28084	3.60004	1.15049	72.671	1.44029e-20	1.64003e-17	Prr30
chr16	28089372	28089872	0.770821	0.130369	1.40738	4.06154	72.4157	1.57047e-20	1.78056e-17	Gm10823
chr1	83595292	83595792	0.889343	1.34182	4.38014	0.68869	72.2907	1.6386e-20	1.84349e-17	Sphkap
chrX	103483025	103483525	-0.189328	-4.70528	-3.19357	0.744968	72.2882	1.64e-20	1.84349e-17	Xist
chr2	13124759	13125259	0.644516	-0.181299	2.31967	2.15733	72.2219	1.67741e-20	1.87752e-17	C1ql3
chr7	75285982	75286482	0.0363138	0.351441	3.01984	1.4229	72.091	1.75385e-20	1.95476e-17	Sv2b
chr10	4755775	4756275	0.272325	0.714782	4.19974	0.372162	71.8869	1.88022e-20	2.08677e-17	Esr1
chr16	36911657	36912157	0.348521	-0.996615	2.96729	0.92603	71.8475	1.9057e-20	2.10441e-17	4930565N06Rik
chr14	80618100	80618600	-0.250565	0.742257	3.31614	1.2136	71.8377	1.91212e-20	2.10441e-17	Olfm4
chrX	50607566	50608066	-0.403083	-3.57664	-3.91578	0.896111	71.8117	1.92915e-20	2.11431e-17	Firre
chr17	16015394	16015894	0.726912	0.962585	3.73525	0.998142	71.792	1.94218e-20	2.11975e-17	Rgmb
chr18	65252276	65252776	0.212241	0.417248	3.00118	1.74204	71.663	2.02974e-20	2.20617e-17	Mir122b
chr13	85083300	85083800	0.864009	0.775597	3.13065	1.68042	71.6055	2.07013e-20	2.24081e-17	Ccnh
chr10	99158960	99159460	1.2648	0.272205	1.73958	3.17734	71.4882	2.15503e-20	2.32315e-17	Galnt4
chr19	36749474	36749974	0.00988063	-0.214488	3.67059	0.600149	71.4551	2.17961e-20	2.34005e-17	Ppp1r3c
chr3	65381431	65381931	1.26404	-0.186245	3.17717	1.16088	71.3498	2.25985e-20	2.41634e-17	Ssr3
chr18	86748723	86749223	1.6246	0.71912	3.26868	1.64642	71.2578	2.33234e-20	2.47548e-17	Cbln2
chr13	49503241	49503741	0.319396	0.210998	3.35958	0.971074	71.2558	2.33398e-20	2.47548e-17	Ecm2
chr2	73068560	73069060	-0.412584	0.519981	3.66719	0.865598	71.2326	2.35264e-20	2.48525e-17	Sp3
chr12	25438357	25438857	0.108203	0.155127	2.62295	1.61712	71.1765	2.39846e-20	2.52352e-17	Gm17746
chr9	73439624	73440124	1.7686	1.33351	4.2873	0.94194	70.9279	2.61291e-20	2.73819e-17	Rsl24d1
chr14	56164249	56164749	0.990111	-0.325032	3.22065	1.14305	70.8289	2.70378e-20	2.82218e-17	Gzmg
chr13	26195464	26195964	0.939256	0.192632	1.93541	2.94003	70.8059	2.72527e-20	2.82224e-17	1700092E19Rik
chr14	28595591	28596091	2.87981	2.16463	5.67422	0.329118	70.8059	2.7253e-20	2.82224e-17	Wnt5a
chr3	64070649	64071149	-0.0290119	0.829663	5.5741	-0.0751882	70.6877	2.83892e-20	2.92702e-17	Vmn2r1
chr9	4785694	4786194	-0.235302	0.237643	2.83052	1.47542	70.6777	2.84873e-20	2.92702e-17	Gria4
chr2	8735138	8735638	0.148534	0.0627663	1.93279	2.72743	70.5468	2.9808e-20	3.04056e-17	1700061F12Rik
chrX	145458142	145458642	0.53365	0.296386	3.0807	1.21513	70.5453	2.98236e-20	3.04056e-17	Amot
chr6	49784110	49784610	0.044918	0.378605	2.54612	1.7947	70.4945	3.03525e-20	3.08253e-17	Npy
chr3	85579714	85580214	1.5855	0.279717	2.26026	2.56426	70.2829	3.26652e-20	3.30465e-17	Gatb
chr5	107276101	107276601	0.556992	0.539336	2.37042	2.36541	70.1892	3.37463e-20	3.40095e-17	Tgfbr3
chr18	58246625	58247125	0.944122	0.447899	4.30243	0.513717	70.0088	3.59323e-20	3.60742e-17	Fbn2
chr19	21999374	21999874	0.239997	0.302425	2.65658	1.70204	69.9483	3.66989e-20	3.67038e-17	Trpm3
chr10	47190358	47190858	0.997187	1.26225	4.3523	0.487331	69.8333	3.82005e-20	3.80609e-17	Snord14d
chr16	4976128	4976628	-0.2192	0.410914	2.38413	1.96538	69.3826	4.47256e-20	4.4394e-17	4930451G09Rik
chr3	123312528	123313028	0.752651	0.252545	2.75671	1.80372	69.2668	4.65803e-20	4.60611e-17	Sec24d
chr11	9705173	9705673	0.367158	0.545147	2.32553	2.55609	69.2124	4.74796e-20	4.67745e-17	Abca13
chr9	77568528	77569028	0.443469	0.650747	2.39631	2.32519	69.1412	4.86835e-20	4.77816e-17	Lrrc1
chr12	51029924	51030424	0.380488	0.674748	2.34623	2.36461	69.0386	5.04727e-20	4.93535e-17	1700008C04Rik
chr16	42998824	42999324	0.734923	0.682913	3.26912	1.40964	68.96	5.18895e-20	5.03818e-17	Ndufs5-ps
chr13	81412242	81412742	-1.16986	-0.560638	4.39549	0.261139	68.959	5.19074e-20	5.03818e-17	Adgrv1
chr4	40886685	40887185	0.0792164	-0.0204467	1.10274	4.82	68.8243	5.44326e-20	5.24552e-17	B4galt1
chr8	23993033	23993533	0.401552	0.257404	2.15589	2.4401	68.8238	5.44424e-20	5.24552e-17	Zmat4
chr17	89189828	89190328	0.879229	0.924763	3.18037	1.65419	68.8056	5.47929e-20	5.26001e-17	Fshr
chr15	31104691	31105191	0.445082	0.683702	2.67947	1.82556	68.5332	6.03325e-20	5.77075e-17	4930430F21Rik
chr14	43972836	43973336	-1.04943	-0.0385557	6.13013	-0.395099	68.5127	6.07719e-20	5.79172e-17	Ang5
chr18	64820667	64821167	-0.0268153	-0.239869	3.65928	0.618814	68.4928	6.12016e-20	5.81161e-17	Nedd4l
chrX	145451679	145452179	0.358655	1.62108	5.27301	0.146724	68.4683	6.17352e-20	5.8412e-17	Amot
chr15	51983689	51984189	0.0895854	-0.329189	2.65871	1.69391	68.2595	6.64817e-20	6.26774e-17	Rad21
chr10	6043977	6044477	-0.120174	-0.207173	4.54039	0.0294095	68.2429	6.68736e-20	6.28218e-17	Rgs17
chr1	91084666	91085166	1.7357	1.44799	4.36829	0.760234	68.1068	7.01898e-20	6.57024e-17	Lrrfip1
chr3	61340534	61341034	0.00209374	0.546464	3.10145	1.03955	68.0191	7.24137e-20	6.75438e-17	Rap2b
chr4	92613966	92614466	0.252517	0.144801	2.104	2.34694	68.0076	7.27128e-20	6.7583e-17	Izumo3
chr2	49349674	49350174	0.241064	0.461445	2.48664	1.92073	67.8218	7.76904e-20	7.19552e-17	Epc2
chr13	28748617	28749117	0.112307	0.546654	3.27051	1.08533	67.7075	8.09272e-20	7.46902e-17	Mir6368
chr13	113332416	113332916	1.07088	0.803254	2.82957	1.99257	67.4764	8.79029e-20	8.08445e-17	Esm1
chr16	60300215	60300715	0.753612	0.515815	2.77155	1.76168	67.3196	9.29875e-20	8.52229e-17	Epha6
chr13	78717885	78718385	1.58122	-0.0154959	2.15504	2.16426	67.2719	9.45937e-20	8.63939e-17	Nr2f1
chr15	68624405	68624905	-0.147312	0.405046	1.7658	2.98903	67.2234	9.62565e-20	8.76084e-17	Gm41341
chr16	9828197	9828697	0.0693756	0.672685	2.37974	2.0887	67.1482	9.88914e-20	8.96962e-17	Grin2a
chr2	174758622	174759122	0.151088	0.351273	2.22976	2.34775	67.1273	9.96389e-20	9.00637e-17	Edn3
chrX	162758391	162758891	-0.172039	0.634479	2.60153	1.7859	66.9154	1.07536e-19	9.68694e-17	Rbbp7
chr2	33119164	33119664	-0.0862033	0.455941	2.34702	1.97859	66.6327	1.19094e-19	1.06914e-16	Garnl3
chr16	84183892	84184392	1.97745	-0.222991	2.43968	2.30153	66.6149	1.19863e-19	1.07239e-16	4930553E22Rik
chr19	36310434	36310934	0.414723	0.893797	3.00519	1.61735	66.5685	1.21892e-19	1.08684e-16	Pcgf5
chr1	71120609	71121109	-0.539574	0.527283	2.36078	1.90505	66.5039	1.24778e-19	1.10881e-16	Bard1
chr15	3928905	3929405	-0.426048	0.64956	3.79226	0.63615	66.4597	1.26794e-19	1.12294e-16	Fbxo4
chr8	63580946	63581446	1.10018	0.555351	2.82049	1.76815	66.2444	1.37093e-19	1.21008e-16	Sgo2b
chr6	140058870	140059370	0.656529	0.817623	3.79362	0.689744	66.1446	1.42155e-19	1.25056e-16	Capza3
chr11	34192139	34192639	0.322362	0.731552	2.61614	2.03547	65.9884	1.50474e-19	1.31887e-16	Foxi1
chr3	63226238	63226738	-0.413742	0.0305844	3.76995	0.422139	65.9802	1.50923e-19	1.31887e-16	Mme
chr4	97761226	97761726	-0.724517	1.27556	4.3286	0.225091	65.9456	1.52837e-19	1.33118e-16	Nfia
chr10	36286788	36287288	0.660908	0.296716	2.2514	2.22739	65.8812	1.56471e-19	1.35833e-16	Hs3st5
chr15	48502266	48502766	0.326997	0.669197	2.64685	2.03137	65.7085	1.66655e-19	1.43959e-16	Csmd3
chr1	83809848	83810348	0.240105	-0.305942	3.78945	0.604071	65.704	1.66927e-19	1.43959e-16	Sphkap
chr2	8457860	8458360	0.530715	-0.0120735	2.92438	1.63857	65.5709	1.75256e-19	1.50648e-16	1700061F12Rik
chr4	109037161	109037661	-0.805998	0.480434	3.17549	0.993869	65.3467	1.90263e-19	1.63016e-16	Mir761
chr7	35021325	35021825	-0.559642	0.605603	3.1639	0.923384	65.2535	1.96891e-19	1.68147e-16	Cebpg
chr17	89511188	89511688	0.341151	-0.551172	4.03211	0.0635082	65.2054	2.00399e-19	1.70588e-16	Gm4719
chr10	35389338	35389838	2.32598	0.249262	4.05395	0.671855	65.1586	2.03877e-19	1.72989e-16	Frk
chr3	52528799	52529299	0.549893	0.396936	2.39731	2.07829	65.0483	2.12322e-19	1.79576e-16	Gm30173
chr6	149257228	149257728	1.93534	-0.759392	3.54829	0.56487	64.8241	2.30622e-19	1.94428e-16	Resf1
chr1	180427621	180428121	0.653778	0.469061	2.96252	1.58703	64.8147	2.31425e-19	1.94482e-16	Stum
chr1	175962062	175962562	1.49299	0.290922	2.44646	2.00427	64.6777	2.4344e-19	2.03927e-16	Becn2
chrX	168569002	168569502	0.302489	0.300159	2.45737	1.87733	64.6461	2.4631e-19	2.05676e-16	Frmpd4
chr2	7036664	7037164	0.45643	0.155656	1.54743	4.03994	64.5362	2.56532e-19	2.13535e-16	Celf2
chr3	139191560	139192060	0.22767	0.218969	1.85935	3.03556	64.4481	2.65051e-19	2.1993e-16	Stpg2
chr4	149065403	149065903	0.326543	0.640334	2.15858	2.52027	64.4282	2.67009e-19	2.20858e-16	Pex14
chr9	87032083	87032583	0.728258	0.724979	2.54548	2.28018	64.399	2.69915e-19	2.22562e-16	Cyb5r4
chr16	8228226	8228726	0.975384	0.357952	3.37452	1.38436	64.3439	2.755e-19	2.26456e-16	Tmem114
chr17	28488425	28488925	1.03725	-0.108154	3.97338	0.396796	64.311	2.78879e-19	2.2852e-16	Fkbp5
chr11	65646806	65647306	1.13236	0.775173	3.99747	0.763831	63.9356	3.20698e-19	2.61972e-16	Mir744
chr9	86367970	86368470	0.508397	0.526043	4.22584	0.399647	63.8794	3.27504e-19	2.66703e-16	Ube2cbp
chrX	136848763	136849263	0.814455	0.80142	3.61929	0.92989	63.7315	3.46103e-19	2.80979e-16	Rab9b
chr19	42910086	42910586	1.14029	0.549215	1.88137	3.30726	63.5814	3.66101e-19	2.963e-16	Hps1
chr3	114737996	114738496	0.292845	0.0450287	1.63364	3.32113	63.3552	3.98512e-19	3.21541e-16	Olfm3
chr15	38585554	38586054	0.808594	1.38268	3.67888	1.01919	63.2316	4.17466e-19	3.35804e-16	2310043O21Rik
chr2	100424609	100425109	0.80761	0.682956	3.96686	0.539551	63.2122	4.20518e-19	3.37228e-16	B230118H07Rik
chr8	106124661	106125161	0.00454375	-0.026505	3.06473	0.91206	63.1705	4.27172e-19	3.41524e-16	1810019D21Rik
chr12	108792660	108793160	-0.565994	-0.0304499	-0.586351	5.97113	63.1174	4.35795e-19	3.46325e-16	Yy1
chr3	54848541	54849041	0.0998752	0.698085	3.73537	0.615792	63.1173	4.35811e-19	3.46325e-16	Rfxap
chr4	81839217	81839717	0.16011	1.05045	3.42532	1.00633	62.9663	4.61348e-19	3.65514e-16	Gm5860
chr10	84229187	84229687	0.391095	0.1743	1.76403	3.06744	62.9284	4.67989e-19	3.69662e-16	Gm34184
chr10	24465903	24466403	0.596596	0.570098	4.27877	0.426756	62.7429	5.01961e-19	3.95309e-16	Ccn2
chr18	67860284	67860784	0.31335	0.446622	3.53621	0.771371	62.7342	5.03631e-19	3.9544e-16	Cep192
chr7	121539882	121540382	0.568381	0.0898806	1.58448	3.60489	62.6833	5.1342e-19	4.01927e-16	4933432K03Rik
chr12	92578989	92579489	1.23124	0.795935	3.01447	1.46132	62.6287	5.24153e-19	4.09112e-16	Sel1l
chr11	98106276	98106776	0.394771	-0.59592	3.28082	0.907896	62.5964	5.3059e-19	4.1291e-16	Fbxl20
chr7	130669327	130669827	0.362507	-0.0615138	2.70407	1.60739	62.4674	5.57196e-19	4.32336e-16	Tacc2
chr14	57622843	57623343	0.249317	0.320919	2.69052	1.53542	62.4166	5.68049e-19	4.39461e-16	Xpo4
chr2	165346975	165347475	1.23051	0.394523	2.19305	3.09888	62.3605	5.80292e-19	4.47616e-16	Zfp663
chr15	100615012	100615512	-0.53829	-0.0819697	-0.620713	5.97089	62.2542	6.04226e-19	4.64715e-16	C330013E15Rik
chr9	88482358	88482858	-0.597861	-0.0596531	-0.763313	5.29752	62.1	6.4077e-19	4.91384e-16	Syncrip
chr2	173653639	173654139	1.0016	1.24086	4.51952	0.406379	61.8165	7.14017e-19	5.45963e-16	Ppp4r1l-ps
chr3	82475847	82476347	-0.426081	0.5158	3.16853	1.03224	61.7721	7.26241e-19	5.53701e-16	Npy2r
chr13	102011931	102012431	0.59773	0.374636	2.18206	2.54365	61.6469	7.61924e-19	5.79134e-16	Pik3r1
chr1	78066324	78066824	-0.262271	0.628748	3.43616	0.942273	61.6398	7.64002e-19	5.79134e-16	Pax3
chr2	43516027	43516527	0.42248	0.00812457	1.52835	3.55562	61.6267	7.67856e-19	5.80382e-16	Kynu
chr19	34947169	34947669	-0.307274	0.6742	3.41083	0.627884	61.6184	7.70303e-19	5.80564e-16	Mir1950
chr3	119630257	119630757	-0.46224	-0.246128	1.92444	2.24697	61.4013	8.37227e-19	6.292e-16	Ptbp2
chr1	189513571	189514071	0.15646	0.293914	2.66324	1.41429	61.3912	8.40491e-19	6.29854e-16	Kcnk2
chr6	18154612	18155112	0.143498	1.09849	3.05737	1.31802	61.2537	8.86153e-19	6.62185e-16	Cftr
chr8	84868480	84868980	0.212329	0.174909	3.54331	0.61912	61.1563	9.20027e-19	6.8555e-16	Mir7069
chr13	93027381	93027881	0.992639	0.883023	3.40129	1.10558	61.0717	9.50567e-19	7.06307e-16	Gm4814
chr13	92354574	92355074	-0.547331	-0.0488426	-0.653497	5.77535	60.9353	1.00196e-18	7.42398e-16	Dhfr
chr4	115794163	115794663	-0.376541	0.0553028	3.07759	0.848341	60.8852	1.02158e-18	7.54808e-16	Atpaf1
chr16	79720739	79721239	-1.66172	0.227623	3.68455	0.25637	60.8441	1.03793e-18	7.6474e-16	1700066C05Rik
chr6	58619370	58619870	-1.25702	0.593591	5.12067	-0.188311	60.8234	1.04631e-18	7.68761e-16	Abcg2
chr15	94729044	94729544	-0.0354317	0.394447	2.51594	2.23974	60.8127	1.05065e-18	7.69799e-16	Tmem117
chr11	60705628	60706128	0.327464	0.189839	2.2488	2.04898	60.7886	1.06047e-18	7.74835e-16	Llgl1
chr18	64863424	64863924	0.0593195	-0.101532	3.20786	0.852309	60.7222	1.08813e-18	7.92842e-16	Nedd4l
chr7	94967699	94968199	0.336608	0.425359	2.17425	2.56462	60.65	1.11902e-18	8.13098e-16	Tenm4
chr14	66190295	66190795	0.509812	0.470487	1.45788	4.13107	60.6421	1.12243e-18	8.13328e-16	Ptk2b
chrX	75757963	75758463	-0.367499	-4.3195	-5.20971	0.630223	60.4616	1.20395e-18	8.70001e-16	4933407K13Rik
chr14	99230219	99230719	-2.04064	1.02556	3.6899	0.450151	60.4497	1.20951e-18	8.71629e-16	Klf5
chr10	3690539	3691039	0.969829	0.530274	2.55129	1.8742	60.3867	1.23955e-18	8.90834e-16	Plekhg1
chr14	25812127	25812627	0.0879166	0.311718	4.00681	0.148684	60.1203	1.37513e-18	9.85581e-16	Anxa11
chr11	90094824	90095324	0.886171	0.633743	4.37359	0.239628	60.103	1.38447e-18	9.89574e-16	Tmem100
chr1	33778994	33779494	0.358185	0.434552	2.93611	1.36698	60.0948	1.38891e-18	9.90059e-16	Bag2
chr2	118258596	118259096	-0.39853	-0.0509731	2.37958	1.34925	60.0772	1.39847e-18	9.94181e-16	Fsip1
chr8	61132576	61133076	0.159066	0.295302	2.50616	1.61539	60.0177	1.43139e-18	1.01484e-15	Sh3rf1
chr14	18727504	18728004	0.762316	0.377826	1.88514	3.22833	59.9796	1.45287e-18	1.0273e-15	Ube2e2
chr15	27756292	27756792	0.0908459	0.305149	2.30705	2.18787	59.947	1.47151e-18	1.03769e-15	Otulinl
chr14	81536702	81537202	1.89359	1.60252	3.82413	0.990496	59.9248	1.48436e-18	1.04395e-15	Olfm4
chr16	39469141	39469641	2.08567	0.558294	3.88646	1.28997	59.8271	1.54224e-18	1.08177e-15	Gm36742
chr14	95383585	95384085	1.4604	0.0476339	2.62852	2.1536	59.7694	1.57749e-18	1.10355e-15	Spertl
chr4	155992807	155993307	-0.573353	-0.00879043	-0.673536	5.69745	59.6641	1.64402e-18	1.14704e-15	Sdf4
chr15	58234213	58234713	0.0266494	0.0189864	4.4496	0.264738	59.5294	1.73341e-18	1.20621e-15	Fbxo32
chr12	32016110	32016610	0.363202	0.958961	2.9392	1.29213	59.4728	1.77242e-18	1.2301e-15	Prkar2b
chr5	22092774	22093274	0.898449	0.558921	2.248	2.55039	59.4262	1.8052e-18	1.24956e-15	Slc26a5
chr7	134903473	134903973	-0.260173	0.404436	3.01055	1.1527	59.3985	1.82503e-18	1.25997e-15	Insyn2a
chr1	79016756	79017256	-0.439401	-0.496396	2.74331	0.7264	59.3794	1.83883e-18	1.26617e-15	Kcne4
chr14	108697378	108697878	1.30554	0.141564	2.47055	2.36495	59.3638	1.85011e-18	1.27061e-15	Slitrk1
chr9	118245400	118245900	0.181194	1.15419	3.39304	0.904814	59.1959	1.97678e-18	1.35407e-15	Gm17399
chr9	53061068	53061568	0.218093	0.450512	2.24721	2.15342	59.1868	1.98389e-18	1.35541e-15	Ddx10
chr10	53683134	53683634	-1.19126	0.44081	3.05425	0.850485	59.1305	2.02852e-18	1.38231e-15	Mcm9
chr14	29798083	29798583	1.88029	0.270644	3.72254	1.17615	59.1019	2.05162e-18	1.39444e-15	Cacna2d3
chr15	59852123	59852623	0.456465	0.166766	2.1561	2.54855	58.9463	2.18185e-18	1.47913e-15	Gm19510
chr7	107538679	107539179	0.224036	1.04237	2.78753	1.777	58.9348	2.19178e-18	1.48162e-15	Olfml1
chr11	33786521	33787021	0.0731405	0.637515	2.35254	2.30762	58.9291	2.19678e-18	1.48162e-15	Kcnip1
chr8	24580457	24580957	-0.231705	0.183857	1.9787	2.58594	58.9141	2.20986e-18	1.48662e-15	Ido2
chr14	35502683	35503183	0.624986	0.412695	1.50299	3.64324	58.7975	2.31443e-18	1.553e-15	4930596D02Rik
chr12	58805338	58805838	0.751052	1.64171	4.06628	0.894043	58.774	2.33612e-18	1.56357e-15	Sec23a
chr2	65616093	65616593	1.37278	0.226701	1.96191	2.7784	58.74	2.36782e-18	1.58076e-15	Scn2a
chr17	33774640	33775140	0.109717	0.248116	3.07331	0.946331	58.7016	2.4043e-18	1.60105e-15	Angptl4
chr15	35776973	35777473	0.159923	0.164842	2.19999	2.08271	58.6289	2.47477e-18	1.64382e-15	Mir875
chr18	65838906	65839406	1.07752	1.00387	4.32195	0.291302	58.6105	2.49286e-18	1.65166e-15	Grp
chr16	14431593	14432093	0.335573	0.287327	2.64201	1.35628	58.5832	2.52012e-18	1.66553e-15	Abcc1
chr4	48431595	48432095	-0.551158	0.241171	3.33485	0.563701	58.5715	2.53193e-18	1.66914e-15	Tex10
chr3	120265011	120265511	0.50553	0.602246	2.49165	2.1089	58.5284	2.57573e-18	1.69377e-15	Ptbp2
chr14	13238659	13239159	0.837495	-0.271504	3.65522	0.243464	58.4988	2.60621e-18	1.70801e-15	Gm5087
chr9	36808252	36808752	0.288313	1.06804	2.99831	1.36334	58.4948	2.61038e-18	1.70801e-15	Ei24
chr7	133019350	133019850	0.344478	0.439088	1.66747	3.60105	58.4621	2.64456e-18	1.72594e-15	Ctbp2
chr18	85286837	85287337	0.599271	0.558816	2.87234	1.41517	58.4561	2.6509e-18	1.72594e-15	Fbxo15
chr16	25601999	25602499	-0.23425	-0.127097	1.96181	2.27037	58.4091	2.70102e-18	1.75423e-15	Trp63
chr17	28420087	28420587	0.520581	0.332773	2.07271	2.29252	58.3957	2.71553e-18	1.75931e-15	Tulp1
chr2	45956880	45957380	0.0610073	0.412732	2.84156	1.33452	58.3809	2.73164e-18	1.7654e-15	1700019E08Rik
chr3	82370421	82370921	0.213448	0.524273	1.81322	2.82413	58.3722	2.74112e-18	1.76718e-15	Map9
chr4	9053589	9054089	0.113896	0.60503	2.80483	1.21783	58.2893	2.83331e-18	1.81663e-15	Clvs1
chr10	11344844	11345344	1.08594	0.239072	2.1579	2.38035	58.2849	2.83828e-18	1.81663e-15	Epm2a
chr12	89468338	89468838	0.764255	0.152287	2.73346	1.36058	58.2847	2.83854e-18	1.81663e-15	Nrxn3
chr14	30145271	30145771	0.890561	1.18201	3.74302	0.697252	58.1686	2.9733e-18	1.89826e-15	Chdh
chr6	80817683	80818183	0.221182	-0.173163	1.76846	2.62259	58.1521	2.99299e-18	1.9062e-15	Lrrtm4
chr12	89748152	89748652	0.600687	0.728585	2.31038	2.53972	58.1074	3.04704e-18	1.93594e-15	Nrxn3
chr2	143364356	143364856	-0.183541	0.278856	2.52765	1.85464	57.9241	3.27919e-18	2.07841e-15	Pcsk2
chr2	7936680	7937180	1.19989	0.462248	3.07061	1.32816	57.8525	3.37476e-18	2.13385e-15	Celf2
chr16	97302457	97302957	1.21225	-0.149701	1.89132	2.48864	57.7859	3.46628e-18	2.18646e-15	Bace2
chr9	54184011	54184511	-0.725608	0.757117	3.25609	0.946859	57.7269	3.54942e-18	2.23354e-15	Cyp19a1
chr6	54605525	54606025	0.524205	0.523795	2.14942	2.6717	57.5727	3.77669e-18	2.37001e-15	Plekha8
chr9	61950672	61951172	0.474668	0.21379	3.43896	0.524421	57.5665	3.78625e-18	2.37001e-15	Kif23
chr8	76435005	76435505	0.253756	1.1018	4.00767	0.488749	57.5618	3.79332e-18	2.37001e-15	Gm10649
chr13	81382280	81382780	0.560802	-0.0695081	2.54483	1.39989	57.4827	3.91635e-18	2.44108e-15	Adgrv1
chr5	82059374	82059874	-0.696077	0.211619	3.07178	0.61847	57.4472	3.97286e-18	2.46897e-15	1700031L13Rik
chr6	120765956	120766456	0.0811786	0.634535	2.45053	1.71473	57.4428	3.97986e-18	2.46897e-15	Slc25a18
chr8	8827516	8828016	-0.229731	0.561978	2.68606	1.42139	57.433	3.99559e-18	2.47289e-15	Arglu1
chr6	104570802	104571302	0.834466	0.804243	3.40658	1.08818	57.4101	4.03271e-18	2.49001e-15	Cntn6
chr14	107085719	107086219	-0.1383	0.447545	3.83057	0.261221	57.3548	4.12378e-18	2.53584e-15	1700128A07Rik
chr18	31685698	31686198	1.18836	0.409364	1.93238	2.73612	57.3534	4.12621e-18	2.53584e-15	Sap130
chr13	119619641	119620141	0.49502	0.283944	2.56416	1.87568	57.2973	4.22085e-18	2.58795e-15	Ccl28
chr1	188149878	188150378	-0.6701	0.441087	3.3455	0.432808	57.1721	4.44012e-18	2.71606e-15	Ush2a
chr4	16163403	16163903	-0.543745	-0.0763935	-0.66447	5.87454	57.1509	4.47838e-18	2.73311e-15	Ripk2
chr1	79917524	79918024	0.116996	0.571693	3.51798	0.437609	57.1416	4.49522e-18	2.73704e-15	Serpine2
chr18	8764420	8764920	1.31654	0.533907	3.2052	1.04687	57.1266	4.52275e-18	2.74615e-15	Fzd8
chr13	96418515	96419015	-0.0401375	0.442142	2.11266	2.24675	57.122	4.53107e-18	2.74615e-15	Poc5
chr19	20527793	20528293	0.300274	0.344683	1.93547	2.73331	57.1076	4.55759e-18	2.75587e-15	C730002L08Rik
chr6	30375157	30375657	1.28382	-0.511331	3.11663	0.663313	57.0444	4.6759e-18	2.82093e-15	Zc3hc1
chr18	58648899	58649399	-1.90247	0.0127098	4.06163	0.0356282	57.0121	4.73752e-18	2.85157e-15	Isoc1
chr18	6399718	6400218	-0.618709	0.319357	5.79809	-0.259633	56.9007	4.95686e-18	2.97678e-15	Mir1893
chr12	66643389	66643889	0.33895	0.234628	2.49685	1.5347	56.8647	5.0298e-18	3.0137e-15	Rpl10l
chr15	15171472	15171972	2.02723	1.6842	4.77976	0.30033	56.7693	5.22882e-18	3.12583e-15	Cdh9
chr3	148265959	148266459	0.0503728	-0.42021	3.34459	0.726195	56.747	5.2765e-18	3.14617e-15	Adgrl2
chr12	85261097	85261597	0.558174	0.976474	3.22321	1.15347	56.7423	5.28677e-18	3.14617e-15	Mlh3
chr6	133635498	133635998	0.914708	0.757498	3.44535	0.977402	56.734	5.30455e-18	3.14962e-15	Gm5885
chr6	137764274	137764774	-0.332388	0.191669	2.87154	0.960233	56.6852	5.41099e-18	3.20559e-15	Dera
chr17	78737680	78738180	0.338012	0.312881	3.75821	0.543161	56.6624	5.46158e-18	3.22828e-15	Strn
chr2	43573529	43574029	1.06272	0.691273	3.39308	1.14928	56.6475	5.49476e-18	3.23636e-15	Kynu
chr12	26943816	26944316	0.319419	0.425501	3.86877	0.302218	56.6453	5.49985e-18	3.23636e-15	4933409F18Rik
chr18	56124192	56124692	1.03155	-0.0331284	1.74437	2.93233	56.6282	5.53819e-18	3.25165e-15	Gramd3
chr8	37358441	37358941	1.09169	0.760215	3.31228	0.863623	56.5716	5.6677e-18	3.32027e-15	G630064G18Rik
chr9	42475040	42475540	0.928049	0.571619	2.01504	2.66796	56.542	5.73656e-18	3.35315e-15	Tbcel
chr3	111814746	111815246	-1.09976	-0.200914	3.4821	0.165687	56.3853	6.11588e-18	3.56694e-15	Gm6602
chr8	122007556	122008056	0.538789	1.10918	2.70694	1.65605	56.3045	6.32132e-18	3.6786e-15	Mir7237
chr10	122560089	122560589	0.673823	0.849863	2.87162	1.82116	56.2938	6.34917e-18	3.68665e-15	A130077B15Rik
chr18	62220094	62220594	0.239689	0.7258	3.66372	0.579938	56.2706	6.40985e-18	3.71369e-15	Gm9949
chr14	36135679	36136179	0.488689	0.205697	1.39308	3.81801	56.2369	6.49882e-18	3.75696e-15	4930474N05Rik
chr15	35865896	35866396	0.547872	0.257898	3.45051	0.826111	56.1283	6.7948e-18	3.91945e-15	Cox6c
chr12	98907503	98908003	0.390597	1.05397	3.62221	0.816975	55.9894	7.19361e-18	4.14042e-15	Eml5
chr16	10056948	10057448	0.57284	0.619986	2.95819	1.33597	55.9816	7.21684e-18	4.14472e-15	Grin2a
chr14	110435112	110435612	2.41246	0.541934	3.13134	1.28223	55.9483	7.31622e-18	4.19264e-15	Slitrk6
chr5	141705557	141706057	0.71633	0.766205	4.3476	0.160372	55.9384	7.34615e-18	4.19522e-15	Sdk1
chr14	13206339	13206839	-0.808649	-1.11057	3.15563	0.241627	55.9363	7.35262e-18	4.19522e-15	Gm5087
chr14	45852185	45852685	1.8152	0.160781	2.57921	1.67793	55.8396	7.65119e-18	4.35613e-15	Ddhd1
chr5	85857058	85857558	1.27897	0.113982	4.46777	0.294952	55.769	7.87704e-18	4.47503e-15	Cenpc1
chr11	80974607	80975107	0.361585	0.268648	1.46155	3.45016	55.7081	8.07723e-18	4.57346e-15	Spaca3
chr4	33889053	33889553	0.165392	0.331206	3.87411	0.52915	55.7058	8.08508e-18	4.57346e-15	Cnr1
chr10	94895212	94895712	-0.0450242	0.798217	3.46065	0.720281	55.6855	8.1529e-18	4.59878e-15	Plxnc1
chr11	41852940	41853440	0.185277	0.242748	2.73563	1.03696	55.682	8.16481e-18	4.59878e-15	Gabrg2
chr10	98538399	98538899	1.1734	0.101512	2.78736	1.21555	55.6734	8.19375e-18	4.60522e-15	Gm8633
chr16	41731710	41732210	0.308738	0.764898	3.22101	1.14412	55.5513	8.61774e-18	4.83319e-15	Lsamp
chr1	122112415	122112915	-0.445549	0.408675	3.20121	0.577411	55.4476	8.99547e-18	5.03431e-15	Gm28590
chr12	55080153	55080653	-0.71297	-0.0587114	-0.710618	5.02373	55.4256	9.07766e-18	5.06952e-15	Srp54a
chr12	32632792	32633292	0.404068	0.296674	1.30765	3.85263	55.359	9.33167e-18	5.20033e-15	Nampt
chr3	130534575	130535075	0.726638	0.305828	1.68777	3.41602	55.2955	9.58068e-18	5.32781e-15	Etnppl
chr4	52343353	52343853	0.53718	0.110374	2.18335	2.14215	55.2488	9.76793e-18	5.42048e-15	Smc2os
chr4	72455242	72455742	-2.17284	0.136902	4.97318	-0.313085	55.2268	9.85759e-18	5.45872e-15	C630043F03Rik
chr12	77833824	77834324	0.112736	-0.0123062	1.17252	3.92784	55.1347	1.02419e-17	5.65962e-15	Gm6657
chr2	144224327	144224827	0.738584	0.43169	1.57445	3.77057	55.042	1.06446e-17	5.86979e-15	Gm5535
chr16	27395645	27396145	0.0810881	0.764007	2.49736	1.649	55.0004	1.08303e-17	5.94898e-15	Ccdc50
chr19	44042331	44042831	0.296565	0.261376	1.71896	2.91217	54.9998	1.08334e-17	5.94898e-15	Cyp2c23
chr15	86826752	86827252	1.84656	1.45502	4.74126	0.296001	54.9929	1.08644e-17	5.95359e-15	Tbc1d22a
chr3	135968077	135968577	-0.163134	-0.359269	3.49772	0.470152	54.9544	1.10401e-17	6.03729e-15	4933401H06Rik
chr15	36491788	36492288	0.969052	0.182624	2.1411	2.4242	54.9391	1.11105e-17	6.06318e-15	Ankrd46
chr1	116239394	116239894	0.499328	0.395375	3.72793	0.260031	54.9134	1.12304e-17	6.11526e-15	Cntnap5a
chr17	92492288	92492788	0.439991	-0.308742	3.74583	0.179035	54.9087	1.12524e-17	6.11526e-15	Adcyap1
chr19	21469552	21470052	-0.564186	-0.474089	3.37328	0.225547	54.8953	1.13155e-17	6.13686e-15	Gda
chr3	104458276	104458776	1.16907	-0.148596	1.59884	3.0004	54.7831	1.18575e-17	6.41758e-15	Lrig2
chr2	45530919	45531419	0.140514	0.241282	3.01479	0.890005	54.7658	1.19435e-17	6.44177e-15	1700019E08Rik
chr16	39650559	39651059	0.214708	0.263031	1.92599	2.48493	54.7643	1.19512e-17	6.44177e-15	Lsamp
chr5	139241078	139241578	0.220814	0.724439	1.86898	2.62976	54.7545	1.20004e-17	6.45504e-15	Get4
chr14	29182182	29182682	0.81542	0.725023	1.86175	3.13503	54.7327	1.211e-17	6.50074e-15	Lrtm1
chr15	86335541	86336041	0.287068	0.796888	3.33666	0.826446	54.6693	1.2435e-17	6.66159e-15	Tbc1d22a
chr10	67008113	67008613	-0.35585	0.0103578	4.19616	0.00788605	54.63	1.26414e-17	6.7584e-15	Gm31763
chr9	13510945	13511445	0.0414604	0.499004	2.45527	1.72525	54.6038	1.27805e-17	6.81888e-15	Phxr4
chr6	129547714	129548214	-0.126273	0.498044	3.06115	0.687727	54.5463	1.30922e-17	6.97105e-15	1700101I11Rik
chr1	40708383	40708883	0.887266	0.645502	4.32639	0.133123	54.5341	1.31591e-17	6.99253e-15	Slc9a2
chr7	128961881	128962381	1.26844	0.65675	2.88727	1.49426	54.526	1.32038e-17	7.00214e-15	Sec23ip
chr6	116692070	116692570	0.344779	-0.15324	4.06483	0.356523	54.5136	1.32726e-17	7.02446e-15	Rassf4
chr3	42570307	42570807	0.414045	0.820177	1.77099	3.15982	54.4728	1.35014e-17	7.13122e-15	D3Ertd751e
chr8	22083098	22083598	-0.469962	0.194122	3.0488	0.616146	54.428	1.37577e-17	7.252e-15	Alg11
chr5	86889634	86890134	1.4182	0.372072	3.37905	0.733527	54.3932	1.39599e-17	7.34389e-15	Ugt2b34
chr15	11729310	11729810	1.05544	0.893675	3.85233	0.557411	54.3711	1.40902e-17	7.37313e-15	Npr3
chr14	90636537	90637037	1.31076	0.0694655	2.37429	1.80987	54.3705	1.40935e-17	7.37313e-15	4930474H20Rik
chr2	132514400	132514900	0.70095	0.735011	2.45245	2.11711	54.3695	1.40996e-17	7.37313e-15	1700026D11Rik
chr15	11107256	11107756	0.0287786	0.437528	2.16004	2.14654	54.3445	1.4248e-17	7.43596e-15	Adamts12
chr4	131297879	131298379	0.938918	0.0748566	1.89543	2.37629	54.3359	1.42996e-17	7.44811e-15	A930031H19Rik
chr9	114964029	114964529	-0.202481	0.780097	3.14914	0.856674	54.2852	1.46075e-17	7.59345e-15	Osbpl10
chr4	109370012	109370512	0.414245	0.501122	2.45776	1.70163	54.2685	1.47103e-17	7.62228e-15	Eps15
chr10	37558295	37558795	-1.11551	0.402233	2.72195	0.764598	54.2668	1.47209e-17	7.62228e-15	Marcks
chr15	87165272	87165772	0.227066	0.206832	1.34995	3.69259	54.1638	1.53727e-17	7.93464e-15	Tafa5
chr15	92946186	92946686	0.152517	0.379383	1.86413	2.39388	54.162	1.53845e-17	7.93464e-15	Gxylt1
chr15	100404319	100404819	0.263132	0.376386	3.10039	1.02818	54.1567	1.54193e-17	7.93701e-15	Slc11a2
chr6	7532858	7533358	0.389213	0.50557	2.87916	1.26642	54.0587	1.60692e-17	8.25537e-15	Tac1
chr1	38234516	38235016	0.561942	0.408292	3.08709	0.925993	54.0214	1.63235e-17	8.3697e-15	Gm5099
chr10	25920688	25921188	0.306253	0.331421	2.01873	2.48747	54.0057	1.64322e-17	8.40902e-15	4930401C15Rik
chr10	96249944	96250444	0.0240936	0.30565	2.17459	1.82858	53.9815	1.66004e-17	8.47863e-15	4930459C07Rik
chr1	144118267	144118767	0.889765	0.684777	3.05413	1.45546	53.9289	1.69736e-17	8.65242e-15	Rgs13
chr3	86810916	86811416	0.209629	0.180655	1.62923	3.17464	53.9086	1.71195e-17	8.70989e-15	Dclk2
chr2	120277889	120278389	0.16867	0.205089	2.88333	0.961666	53.8793	1.73327e-17	8.80136e-15	Pla2g4d
chr11	14866431	14866931	-3.39515	0.848929	6.26362	-0.50521	54.4234	1.80803e-17	9.16329e-15	Pom121l12
chr3	63356068	63356568	1.20406	0.390417	2.60179	1.54339	53.7711	1.81438e-17	9.1778e-15	Mme
chr8	79558812	79559312	0.819594	0.592573	3.10383	1.41392	53.7465	1.83337e-17	9.25608e-15	Otud4
chr6	127704994	127705494	0.0287756	0.41769	1.96267	2.39139	53.7325	1.84432e-17	9.29349e-15	Prmt8
chr6	59489074	59489574	0.964398	0.237187	1.5342	3.26581	53.6622	1.90006e-17	9.55607e-15	Gprin3
chr19	38617774	38618274	0.729932	0.961385	3.03339	1.38508	53.6372	1.9203e-17	9.6291e-15	Plce1
chr9	4550484	4550984	-0.980384	-0.209873	3.37009	0.13521	53.6352	1.9219e-17	9.6291e-15	Msantd4
chr3	52527306	52527806	0.849081	0.687362	3.47902	0.641088	53.6004	1.95048e-17	9.75368e-15	Gm30173
chrX	50576796	50577296	0.127443	-3.2163	-3.72448	0.729571	53.4766	2.05568e-17	1.02602e-14	Gm35612
chr7	84425034	84425534	0.1421	0.231376	1.50657	3.5571	53.359	2.16106e-17	1.07658e-14	Arnt2
chr7	119856550	119857050	0.446092	1.20436	3.37902	0.806982	53.2753	2.23945e-17	1.11352e-14	Dcun1d3
chr3	158395749	158396249	0.0206185	0.0027462	1.93959	2.15788	53.224	2.28893e-17	1.13598e-14	Lrrc7
chr19	42058432	42058932	0.0576486	0.895563	3.06129	1.19675	53.2153	2.29749e-17	1.13808e-14	4933411K16Rik
chr10	127602742	127603242	0.680182	0.606337	2.51237	1.71415	53.1675	2.34473e-17	1.15905e-14	Lrp1
chr13	109082137	109082637	0.409864	0.201266	1.60691	2.96441	53.1636	2.34864e-17	1.15905e-14	Mir582
chrX	103622250	103622750	0.0368822	-0.58562	-0.658596	4.99402	53.1483	2.36408e-17	1.16316e-14	Ftx
chr8	64880762	64881262	-0.238119	0.412137	2.12903	1.92865	53.1462	2.36613e-17	1.16316e-14	Klhl2
chr13	96742810	96743310	0.184501	0.760038	3.38049	0.795878	53.1422	2.37022e-17	1.16316e-14	Ankrd31
chr4	91228381	91228881	0.126989	0.386455	2.4011	1.68705	53.0967	2.41667e-17	1.18374e-14	Elavl2
chr1	163060280	163060780	0.232045	0.491133	2.01293	2.90451	53.0785	2.43552e-17	1.19076e-14	Mroh9
chr7	127155134	127155634	0.623539	0.529492	2.37358	1.9179	53.0315	2.48497e-17	1.21268e-14	Spn
chr3	154625581	154626081	2.06257	0.0414197	2.93793	0.963453	52.9808	2.53937e-17	1.23693e-14	Cryz
chr3	141893242	141893742	1.61208	0.339612	2.76435	1.46408	52.9662	2.55525e-17	1.24237e-14	Bmpr1b
chr4	98571428	98571928	-0.524555	-1.03161	3.52203	0.00872415	52.9517	2.57119e-17	1.24781e-14	Patj
chr2	170110323	170110823	0.163136	0.295236	1.96414	2.36042	52.9286	2.59674e-17	1.25789e-14	Zfp217
chr1	17504723	17505223	2.05638	0.359154	2.54897	1.77605	52.9142	2.61274e-17	1.26331e-14	Pi15
chr16	9379656	9380156	1.15278	0.167517	1.91909	2.59197	52.8905	2.6394e-17	1.27386e-14	1810013L24Rik
chr4	152199318	152199818	0.466472	0.601534	2.19346	2.26066	52.8626	2.67113e-17	1.28682e-14	Acot7
chr10	39690382	39690882	2.12173	-0.0414302	2.41763	1.64258	52.8433	2.69325e-17	1.2951e-14	E130307A14Rik
chr6	13061640	13062140	-0.376228	0.461844	3.27788	0.861911	52.7934	2.75149e-17	1.32069e-14	Tmem106b
chr18	45896915	45897415	-0.19616	0.337403	1.50608	3.25317	52.7811	2.7661e-17	1.32528e-14	A330093E20Rik
chr2	61555335	61555835	0.107807	0.629672	1.8129	2.71349	52.7749	2.77345e-17	1.32639e-14	Tank
chr5	21312835	21313335	0.760618	1.35298	3.59123	0.675459	52.7526	2.8001e-17	1.3367e-14	Fgl2
chr3	102390247	102390747	-0.580791	0.194549	2.76901	1.1835	52.6282	2.9537e-17	1.40747e-14	Ngf
chr15	84639414	84639914	1.34903	0.38127	3.31627	0.939282	52.6024	2.98659e-17	1.42058e-14	Prr5
chr17	8537105	8537605	-0.642639	0.0490889	4.21391	-0.109305	52.5451	3.06104e-17	1.45336e-14	Pde10a
chr12	88823828	88824328	0.0248186	0.211242	1.55018	3.04576	52.5216	3.09211e-17	1.46363e-14	Nrxn3
chr6	78295405	78295905	1.23686	0.316643	2.12505	2.71064	52.5204	3.09381e-17	1.46363e-14	Reg3b
chr2	52310500	52311000	1.63699	0.178342	2.22007	2.396	52.5069	3.11173e-17	1.46925e-14	4930573O16Rik
chr5	97591558	97592058	0.475619	0.633205	2.76156	1.27849	52.5031	3.11685e-17	1.46925e-14	Gk2
chr2	67234426	67234926	0.309635	0.753007	3.36579	0.780066	52.4952	3.12747e-17	1.47162e-14	Gm1322
chr7	130953264	130953764	0.325397	0.763042	2.46196	1.75955	52.4772	3.15183e-17	1.47973e-14	Htra1
chr4	106541444	106541944	0.570645	0.0698152	2.60345	1.51599	52.4724	3.15837e-17	1.47973e-14	Dhcr24
chr4	14199986	14200486	0.4415	0.0082513	1.7205	3.01376	52.47	3.16159e-17	1.47973e-14	Gm2560
chr2	41972559	41973059	0.0529973	0.334157	2.78164	0.962955	52.4315	3.2144e-17	1.50178e-14	Mir6336
chr4	48804394	48804894	-0.0400581	0.127165	2.0999	2.35453	52.3512	3.32768e-17	1.55194e-14	Cavin4
chr12	107307095	107307595	0.500542	0.548746	2.17093	2.26825	52.285	3.42405e-17	1.59406e-14	4930465M20Rik
chr3	114922443	114922943	0.918862	0.850485	2.61911	1.81767	52.2095	3.53749e-17	1.64396e-14	Olfm3
chr6	86179286	86179786	1.06237	0.969738	3.08497	1.52238	52.163	3.6093e-17	1.67438e-14	Tgfa
chr6	23574157	23574657	0.536525	-0.399861	1.67822	2.44491	52.129	3.66281e-17	1.69621e-14	Rnf133
chr16	94569329	94569829	-0.515435	-0.0785454	-0.662841	5.57121	52.1199	3.67726e-17	1.69991e-14	Dyrk1a
chr16	87238861	87239361	0.048519	0.0698131	2.39078	1.70668	52.0764	3.74717e-17	1.72919e-14	Gm32865
chr5	37165452	37165952	0.00107798	0.854385	1.89986	2.85355	52.0575	3.77789e-17	1.74031e-14	Gm1043
chr15	44274580	44275080	2.17664	0.935453	3.83377	0.435034	51.9792	3.90815e-17	1.79428e-14	Trhr
chr8	35775023	35775523	0.210396	0.603435	2.72557	1.28406	51.9789	3.90868e-17	1.79428e-14	Gm19410
chr7	131307374	131307874	-0.0201622	0.310448	2.49806	1.31474	51.9741	3.91681e-17	1.79488e-14	Cuzd1
chr18	21033649	21034149	0.611759	-0.000685969	3.64786	0.293213	51.9589	3.94283e-17	1.80366e-14	Rnf138
chr5	129534394	129534894	-0.203898	0.262522	1.95941	2.19543	51.9286	3.99492e-17	1.82431e-14	Sfswap
chr5	104415942	104416442	0.438053	0.539759	2.11955	2.089	51.8887	4.06465e-17	1.85294e-14	Spp1
chr1	91532325	91532825	0.268936	0.439652	2.10887	2.15177	51.8637	4.10906e-17	1.86994e-14	Asb1
chr17	56061370	56061870	-0.745451	0.440273	3.16767	0.391258	51.8395	4.15243e-17	1.88641e-14	Ubxn6
chr5	14365726	14366226	0.255179	0.324956	3.42314	0.466871	51.831	4.16769e-17	1.89009e-14	Pclo
chr15	33889728	33890228	0.307278	0.754972	3.67608	0.320477	51.8011	4.22219e-17	1.9115e-14	Mtdh
chr6	19408996	19409496	0.573923	-0.627017	2.97103	0.472088	51.7887	4.24503e-17	1.91854e-14	4930524B17Rik
chr13	4046965	4047465	1.11835	0.132169	1.38761	3.39466	51.7568	4.30424e-17	1.94197e-14	Akr1c14
chr9	11176452	11176952	0.39628	-0.219246	2.87424	0.722034	51.7488	4.31937e-17	1.94545e-14	Cntn5
chr17	28512607	28513107	0.721858	0.701815	3.09689	0.967624	51.7018	4.4085e-17	1.98221e-14	Armc12
chr8	109795367	109795867	0.180979	0.538025	1.89984	2.51711	51.6368	4.53497e-17	2.03559e-14	Ap1g1
chr2	68222348	68222848	0.574086	-0.0230628	1.23335	3.79799	51.562	4.68514e-17	2.09941e-14	B3galt1
chr4	19843783	19844283	1.42653	1.14814	3.35203	1.20251	51.4507	4.91833e-17	2.20016e-14	Slc7a13
chr10	35655520	35656020	0.230673	0.0752071	2.17209	1.82302	51.3956	5.03807e-17	2.24989e-14	Hs3st5
chr18	40201424	40201924	0.612017	0.750607	3.03615	1.042	51.3312	5.18172e-17	2.31013e-14	Yipf5
chr7	55248148	55248648	0.36066	0.684937	5.08208	-0.123058	51.3133	5.22247e-17	2.32435e-14	Luzp2
chr2	134584465	134584965	0.107416	0.278119	2.1752	1.99209	51.3084	5.2337e-17	2.32487e-14	Hao1
chr6	140537562	140538062	0.374448	0.301266	3.13859	0.749923	51.3022	5.2479e-17	2.32487e-14	Aebp2
chr11	26824376	26824876	1.53593	0.591301	2.59507	1.72486	51.2997	5.25362e-17	2.32487e-14	Gm12070
chr2	136045443	136045943	1.04775	0.0892428	2.58787	1.81585	51.2974	5.25899e-17	2.32487e-14	Lamp5
chr1	83870954	83871454	1.23665	-0.0203002	1.6975	2.7396	51.2798	5.29961e-17	2.3389e-14	Mir6353
chr12	76292434	76292934	-0.605924	0.305142	2.7355	1.15811	51.2631	5.33842e-17	2.34839e-14	Akap5
chr8	100314990	100315490	1.71398	0.624337	3.24155	0.94358	51.2629	5.33897e-17	2.34839e-14	A330008L17Rik
chr2	77416593	77417093	1.24352	-0.0443142	2.51811	1.32023	51.1828	5.52963e-17	2.42819e-14	Gm13944
chr5	83036075	83036575	1.24465	0.763169	2.88851	1.96977	51.1558	5.59529e-17	2.45293e-14	Mir1187
chr13	47748858	47749358	1.44223	0.514013	2.39003	2.00557	51.1371	5.64142e-17	2.46904e-14	4930471G24Rik
chr4	11032403	11032903	0.062014	0.247888	1.77169	2.73631	51.1238	5.67435e-17	2.47932e-14	Plekhf2
chr14	70951211	70951711	0.256299	0.272169	1.88526	2.43405	50.9911	6.01469e-17	2.62046e-14	Gfra2
chr13	57999923	58000423	0.0115217	0.267483	1.57842	3.24924	50.9901	6.0173e-17	2.62046e-14	Mir874
chr2	29095601	29096101	0.733665	0.457164	1.48808	3.55278	50.9451	6.13738e-17	2.66461e-14	Setx
chr2	102965517	102966017	-0.409656	-0.254519	3.11149	0.303072	50.9446	6.13893e-17	2.66461e-14	Cd44
chr2	127514311	127514811	-0.341394	0.339847	3.88277	0.102103	50.9286	6.18218e-17	2.67723e-14	Kcnip3
chr3	98038965	98039465	0.645398	0.333652	1.9714	2.53544	50.9227	6.19813e-17	2.67723e-14	Notch2
chr8	37447420	37447920	1.30824	1.0944	2.82151	1.47471	50.9226	6.19854e-17	2.67723e-14	G630064G18Rik
chr1	69307274	69307774	-0.161218	-0.364261	3.25939	0.454711	50.87	6.34358e-17	2.73538e-14	Erbb4
chr11	59960797	59961297	0.10858	0.193701	1.75898	2.62238	50.8292	6.45848e-17	2.78037e-14	Rasd1
chr12	27445030	27445530	0.244987	0.392817	1.68004	2.90846	50.7587	6.66213e-17	2.86335e-14	Sox11
chr1	134294344	134294844	-0.0525562	0.136585	2.1425	1.75505	50.7164	6.78752e-17	2.91249e-14	Myog
chr11	89815795	89816295	0.102783	-0.0592172	2.53405	1.37104	50.7079	6.81307e-17	2.91662e-14	Ankfn1
chr13	7536772	7537272	0.694519	0.527438	2.28202	1.8829	50.7058	6.81932e-17	2.91662e-14	Adarb2
chr1	32346498	32346998	0.687624	0.0830295	2.63383	1.38038	50.6374	7.02832e-17	3.00113e-14	Khdrbs2
chr18	45222922	45223422	0.62155	0.173091	1.87578	2.36412	50.5852	7.19209e-17	3.06608e-14	Kcnn2
chr5	24304102	24304602	0.870518	0.0108471	3.67823	0.211023	50.5647	7.25754e-17	3.08898e-14	Kcnh2
chr2	126235243	126235743	2.17135	0.781403	3.97036	0.562801	50.5236	7.39078e-17	3.1406e-14	Dtwd1
chr3	119917428	119917928	0.283759	1.10539	4.52856	0.0796046	50.4356	7.68411e-17	3.25998e-14	Ptbp2
chr11	58378626	58379126	-0.136047	0.58669	3.4258	0.455823	50.4037	7.79343e-17	3.29693e-14	Lypd8
chr2	110413770	110414270	2.02276	0.917336	4.09041	0.349407	50.4028	7.79626e-17	3.29693e-14	Fibin
chr15	21343656	21344156	0.741579	0.548387	2.3988	1.8894	50.3403	8.01526e-17	3.38235e-14	Cdh12
chr13	25931883	25932383	0.710404	0.119858	1.31703	3.59512	50.3379	8.02398e-17	3.38235e-14	Gm11351
chr14	39971274	39971774	0.688329	0.412489	3.35563	0.984383	50.1876	8.57731e-17	3.60119e-14	1700109I08Rik
chr4	7390154	7390654	1.91463	1.30482	5.38206	-0.110772	50.1874	8.57801e-17	3.60119e-14	8430436N08Rik
chr13	75823388	75823888	-0.13698	0.0732261	1.66572	2.42894	50.1858	8.58419e-17	3.60119e-14	Glrx
chr4	43350359	43350859	0.18066	0.261668	3.52159	0.25234	50.173	8.63315e-17	3.61596e-14	Rusc2
chr1	132245848	132246348	0.357209	0.358276	3.86756	0.168889	50.132	8.79182e-17	3.67656e-14	Lemd1
chr4	33088720	33089220	0.37142	0.0808574	2.37794	1.47161	50.1005	8.91562e-17	3.72241e-14	Gabrr2
chr6	31797663	31798163	1.58874	0.875013	2.68679	2.14045	50.0941	8.94093e-17	3.72707e-14	Gm13848
chr1	81897087	81897587	0.868871	0.164273	2.35713	1.72874	50.0671	9.04915e-17	3.76621e-14	Mir6344
chr6	148190054	148190554	-0.122453	0.0707888	2.95776	0.935378	50.0579	9.08627e-17	3.77087e-14	4732416N19Rik
chr2	104142882	104143382	0.324885	0.776404	2.54598	1.62323	50.0572	9.08903e-17	3.77087e-14	A930018P22Rik
chr13	36815086	36815586	-0.536843	-0.250384	3.20704	0.218307	49.9918	9.35763e-17	3.8762e-14	Nrn1
chr11	48112482	48112982	0.916984	0.326291	2.45232	1.86384	49.9521	9.52439e-17	3.93907e-14	Rack1
chr16	26901454	26901954	1.20369	0.662632	2.01033	2.76116	49.9332	9.60518e-17	3.96625e-14	Gmnc
chr12	37324029	37324529	0.583552	0.338557	2.5886	1.32742	49.924	9.64452e-17	3.97625e-14	Agmo
chr8	57084860	57085360	-1.20775	-0.833949	3.84911	-0.163233	49.8756	9.8552e-17	4.05675e-14	Hand2os1
chr1	25763322	25763822	0.122761	0.00314565	2.31656	1.69744	49.8343	1.00385e-16	4.12574e-14	Adgrb3
chr8	46080981	46081481	-0.927857	-0.904261	2.89583	0.196625	49.8187	1.01085e-16	4.14805e-14	Snx25
chr12	71952095	71952595	0.515886	0.0958502	3.01728	0.745541	49.8034	1.01779e-16	4.17001e-14	Daam1
chr14	98954188	98954688	1.76846	1.27885	3.75994	0.655777	49.7184	1.05715e-16	4.32453e-14	Mzt1
chr12	87175344	87175844	0.285899	0.226724	1.25028	3.68458	49.6679	1.08132e-16	4.41653e-14	Gstz1
chrX	137007041	137007541	0.57333	-0.16657	4.47673	-0.110388	49.6273	1.10112e-16	4.48952e-14	Zcchc18
chr3	139176121	139176621	0.33418	0.373829	3.041	0.671362	49.6243	1.1026e-16	4.48952e-14	Stpg2
chrX	161855852	161856352	-0.360667	-0.0772889	1.97258	1.76256	49.5914	1.11896e-16	4.54909e-14	Rai2
chr6	19211314	19211814	1.28044	0.0837576	2.64809	1.27281	49.5676	1.13099e-16	4.59088e-14	4930524B17Rik
chr4	95793404	95793904	1.2213	0.0621288	3.48226	0.511118	49.5454	1.14229e-16	4.62348e-14	9530080O11Rik
chr18	34515404	34515904	0.547001	1.90572	3.77958	0.503984	49.5449	1.14253e-16	4.62348e-14	Fam13b
chr3	54973196	54973696	-0.0362998	0.0941125	2.15744	1.70655	49.4832	1.17457e-16	4.74582e-14	Sertm1
chr11	100238916	100239416	1.1049	1.2862	3.50444	0.860218	49.4553	1.18936e-16	4.79822e-14	Krt16
chr1	80801555	80802055	0.665071	0.635072	3.12668	0.969449	49.4179	1.20949e-16	4.87194e-14	Dock10
chr10	14790357	14790857	0.396216	0.382808	2.20504	2.15381	49.3359	1.25491e-16	5.04719e-14	Nmbr
chr13	9093499	9093999	-0.53934	-0.0853562	-0.578745	5.6883	49.2482	1.30537e-16	5.2421e-14	Larp4b
chr17	58293353	58293853	1.08772	0.115548	2.4643	1.90245	49.2403	1.31001e-16	5.2527e-14	Cntnap5c
chr1	189048032	189048532	0.245989	-0.0797479	1.79798	2.31692	49.2141	1.32555e-16	5.30454e-14	Kctd3
chr10	38977357	38977857	0.338202	0.183211	1.72258	2.80145	49.2118	1.32697e-16	5.30454e-14	Lama4
chr13	108626382	108626882	-0.158622	0.230277	3.06159	0.660306	49.2069	1.3299e-16	5.30821e-14	Pde4d
chr6	4056274	4056774	0.30353	0.269199	2.07388	2.13125	49.1933	1.33807e-16	5.33271e-14	4930528H21Rik
chr13	62865477	62865977	0.986772	-0.116598	3.13485	0.5949	49.1448	1.36758e-16	5.43934e-14	Fbp2
chr9	108754331	108754831	0.449464	0.456316	1.63408	3.19719	49.1426	1.36896e-16	5.43934e-14	Ip6k2
chr12	16631229	16631729	0.406536	0.00182751	3.31102	0.317533	49.136	1.37303e-16	5.44728e-14	Lpin1
chr16	13959477	13959977	0.673516	0.612413	3.2211	0.665648	49.1256	1.37951e-16	5.46474e-14	Mpv17l
chr8	28884986	28885486	-0.111381	-0.0894606	2.22823	1.67387	49.1016	1.39452e-16	5.5159e-14	Unc5d
chr11	26739746	26740246	1.61446	-0.0069779	2.99953	1.05316	49.0801	1.4081e-16	5.56126e-14	Gm12070
chr13	30099373	30099873	-0.507141	-0.171768	3.1113	0.569153	49.0423	1.43232e-16	5.64844e-14	Mboat1
chr6	143633686	143634186	1.43826	0.226306	2.73873	1.11968	49.0353	1.43684e-16	5.65776e-14	1700060C16Rik
chr11	116296080	116296580	0.764877	0.295207	3.17668	0.804424	49.0286	1.44117e-16	5.66634e-14	Exoc7
chr6	94063108	94063608	0.606648	-0.137148	2.61177	1.1362	48.9759	1.4759e-16	5.79421e-14	Magi1
chr3	30712852	30713352	0.943757	0.7166	3.84474	0.331363	48.9553	1.48968e-16	5.83959e-14	Lrrc31
chr12	84447362	84447862	0.157366	0.322208	1.85401	2.46647	48.9117	1.51938e-16	5.94008e-14	Aldh6a1
chrX	94212520	94213020	-0.0344001	-0.773272	-0.92155	4.16493	48.911	1.51983e-16	5.94008e-14	Eif2s3x
chr11	46334521	46335021	-0.156719	0.37001	3.34525	0.314536	48.9011	1.52663e-16	5.95048e-14	Gm12167
chr5	85803434	85803934	-1.16194	0.0616918	3.10901	0.319373	48.9006	1.52701e-16	5.95048e-14	Cenpc1
chrX	131280949	131281449	0.202019	0.556429	2.95061	0.886556	48.8761	1.54398e-16	6.00772e-14	Diaph2
chr15	3482062	3482562	0.0152362	0.751958	3.6087	0.296353	48.8664	1.55079e-16	6.0253e-14	Ghr
chr12	89798512	89799012	0.147304	0.193608	2.20821	2.0874	48.8599	1.55539e-16	6.03424e-14	Nrxn3
chr13	116876747	116877247	0.447159	0.300598	2.04802	2.03611	48.8543	1.55935e-16	6.0407e-14	4930435F18Rik
chr2	44461885	44462385	0.684843	0.64959	2.52791	2.35683	48.8424	1.56774e-16	6.06427e-14	Arhgap15os
chr2	121144290	121144790	1.71202	0.705983	4.86785	0.012189	48.7898	1.60554e-16	6.20138e-14	Adal
chr7	118786445	118786945	0.417301	0.192025	3.16141	0.85481	48.7787	1.61358e-16	6.22329e-14	Vps35l
chr11	71445576	71446076	0.3848	-0.0521549	2.24278	1.68206	48.7241	1.65407e-16	6.37011e-14	9230020A06Rik
chr2	160294431	160294931	1.01412	0.383273	3.75241	0.171906	48.7106	1.6642e-16	6.39976e-14	Gm826
chr4	126125347	126125847	-0.0956453	0.155105	2.08444	1.66305	48.6551	1.70662e-16	6.5533e-14	Stk40
chr13	72792613	72793113	-0.198148	0.333685	2.42303	1.35577	48.5681	1.77538e-16	6.80738e-14	D730050B12Rik
chr4	38979074	38979574	0.786486	0.735491	2.78878	1.50845	48.4935	1.83661e-16	7.03191e-14	Gm12381
chr9	29252759	29253259	-0.225845	0.15907	2.52512	1.17983	48.4781	1.84957e-16	7.07125e-14	Ntm
chr15	52182981	52183481	0.4846	0.292261	1.66512	3.035	48.4532	1.87065e-16	7.14146e-14	Slc30a8
chr18	54748037	54748537	0.818599	0.261742	2.41289	1.69791	48.4495	1.87379e-16	7.14308e-14	9330117O12Rik
chr14	112176066	112176566	0.586778	-0.00770531	3.95963	0.227542	48.4369	1.88454e-16	7.17364e-14	Slitrk5
chr3	18119701	18120201	-0.214949	0.180229	2.18716	1.55529	48.418	1.90083e-16	7.22522e-14	Bhlhe22
chr8	9184005	9184505	-0.122389	0.241502	1.63579	2.70223	48.3939	1.92176e-16	7.29422e-14	4930453L07Rik
chr9	24034845	24035345	0.160674	-0.0912329	4.69437	-0.285287	48.3469	1.96338e-16	7.44148e-14	Npsr1
chr3	124201115	124201615	0.286771	0.358179	1.58382	3.37202	48.3322	1.9766e-16	7.48078e-14	Tram1l1
chr9	100176182	100176682	0.440709	0.0411398	1.8725	2.27089	48.2974	2.00822e-16	7.58953e-14	4930519F24Rik
chr16	78952248	78952748	0.75566	0.865835	2.83062	1.31885	48.2878	2.01702e-16	7.61187e-14	Chodl
chr7	75044026	75044526	0.762237	0.420089	2.5695	1.50995	48.2079	2.09191e-16	7.88316e-14	4930533N22Rik
chr1	43995716	43996216	-0.46004	1.05618	3.94332	0.0602673	48.1786	2.12011e-16	7.97802e-14	Mettl21c
chr11	114069958	114070458	0.389115	-0.0514371	2.22406	1.79959	48.1714	2.12713e-16	7.99299e-14	Sdk2
chr5	72378328	72378828	-0.224523	0.431848	3.2226	0.391047	48.0801	2.21782e-16	8.32188e-14	Corin
chr1	81482716	81483216	0.995932	0.0669798	2.02839	2.39494	48.0718	2.22625e-16	8.33079e-14	Nyap2
chr5	42159377	42159877	0.584243	0.337974	1.75188	3.00091	48.0715	2.22653e-16	8.33079e-14	Gm16223
chr10	82640327	82640827	-1.46075	-0.392543	2.93635	0.273144	47.9949	2.30604e-16	8.60977e-14	Tdg-ps2
chr9	120398215	120398715	0.741265	0.615634	2.25324	2.29744	47.9934	2.30763e-16	8.60977e-14	Eif1b
chr1	176085945	176086445	0.1358	0.572111	1.90407	2.57457	47.9866	2.31474e-16	8.62405e-14	Pld5
chr9	43551306	43551806	1.36672	-0.329215	3.08345	0.827987	47.9581	2.34517e-16	8.72506e-14	Nectin1
chr3	126775619	126776119	-0.275672	0.0324346	2.43787	1.15232	47.9243	2.38187e-16	8.84908e-14	Ank2
chr14	68535464	68535964	0.365799	-0.167665	2.20908	1.32835	47.9006	2.40792e-16	8.93324e-14	Adam7
chr17	25589921	25590421	-0.165968	0.389341	3.41158	0.372944	47.8397	2.47611e-16	9.1733e-14	Lmf1
chr1	140253225	140253725	-0.140133	0.0358556	3.0083	0.635777	47.8345	2.48203e-16	9.18227e-14	Kcnt2
chr19	21054302	21054802	-0.0440333	0.18921	1.69894	2.48844	47.8065	2.51415e-16	9.28805e-14	4930554I06Rik
chr4	58294412	58294912	0.687266	0.836794	4.45305	-0.128715	47.767	2.56022e-16	9.44499e-14	Musk
chr4	63097542	63098042	0.670963	-0.275601	1.77201	2.15909	47.7544	2.5751e-16	9.47921e-14	Ambp
chr6	107561009	107561509	0.126737	0.196428	2.19244	1.77052	47.753	2.57671e-16	9.47921e-14	Lrrn1
chr14	86363891	86364391	0.536576	0.381879	2.17214	1.93248	47.7466	2.58428e-16	9.4938e-14	4930529K09Rik
chr14	113004724	113005224	0.0682724	0.248468	1.25983	3.68001	47.7381	2.59442e-16	9.51775e-14	Slitrk5
chr9	58404025	58404525	0.339534	0.237995	2.4626	1.45829	47.7241	2.61118e-16	9.5659e-14	1700072B07Rik
chr18	49935907	49936407	0.676054	-0.333348	3.13125	0.545473	47.6927	2.64912e-16	9.68535e-14	Tnfaip8
chr6	37056585	37057085	1.63141	0.807589	3.05121	1.07543	47.6911	2.65115e-16	9.68535e-14	Dgki
chr4	56147137	56147637	0.0468362	-0.778259	2.60357	0.577097	47.658	2.69177e-16	9.81139e-14	Actl7b
chr1	158054950	158055450	0.89752	0.161836	1.50986	3.46626	47.6569	2.69311e-16	9.81139e-14	Brinp2
chr4	127833620	127834120	0.399797	0.282722	1.903	2.43556	47.6487	2.70341e-16	9.83528e-14	CK137956
chr3	126352530	126353030	-0.822281	0.382588	3.41281	0.235413	47.556	2.82132e-16	1.02501e-13	Arsj
chr15	22777095	22777595	0.0699395	0.722614	2.77345	1.19737	47.5529	2.82536e-16	1.02506e-13	Hnrnpa1l2-ps2
chr8	18939561	18940061	0.874286	0.676599	3.48232	0.491186	47.5169	2.87261e-16	1.04077e-13	Xkr5
chr4	119699713	119700213	0.230776	-0.0210714	2.98498	0.575442	47.5087	2.88356e-16	1.0433e-13	Guca2b
chr15	80992934	80993434	0.871056	0.136009	2.64011	1.30611	47.4873	2.91215e-16	1.05219e-13	Sgsm3
chr4	70654956	70655456	0.0901071	-0.485238	3.18213	0.222425	47.4698	2.93567e-16	1.05924e-13	Megf9
chr16	73770208	73770708	-0.913284	-0.0666837	2.8655	0.562661	47.4644	2.94311e-16	1.06047e-13	Mir691
chr12	27215101	27215601	-2.42769	-1.43013	4.561	-0.49485	47.4432	2.97201e-16	1.06942e-13	Gm9866
chr9	6482738	6483238	0.801889	0.595674	3.09593	0.790119	47.421	3.00263e-16	1.07896e-13	Ddi1
chr1	122440230	122440730	0.345027	0.595177	3.0565	0.979503	47.4077	3.02107e-16	1.0841e-13	Gm28590
chr12	50433134	50433634	-0.873965	0.0663449	3.28898	0.292533	47.4048	3.0252e-16	1.08411e-13	Prkd1
chr11	98721395	98721895	0.366512	0.262791	1.58594	2.991	47.3204	3.14557e-16	1.12571e-13	Med24
chr1	133242265	133242765	0.144858	0.106507	1.70181	2.65217	47.2544	3.24313e-16	1.1577e-13	Plekha6
chr2	59253421	59253921	-0.0785445	0.266618	1.41485	3.29104	47.2539	3.24378e-16	1.1577e-13	Pkp4
chr18	45781371	45781871	1.00819	0.114804	2.05402	2.4048	47.1171	3.45618e-16	1.23184e-13	Kcnn2
chr14	27212574	27213074	0.385889	0.45046	1.903	2.55336	47.1116	3.46498e-16	1.2333e-13	Arhgef3
chr18	56247642	56248142	0.616387	1.17756	3.34113	0.826759	47.0255	3.60633e-16	1.28188e-13	Gramd3
[truncated: 24,703 more rows]

## Sheet: k_means_c1
seqnames	start	end	logFC.GroupFemale_INT	logFC.GroupMale_GDX	logFC.GroupMale_INT	logCPM	F	PValue	FDR	Gene annotation
[truncated: 14,274 more rows]

[truncated: 3 more sheets: k_means_c2, k_means_c3, k_means_c4]
