# Supplementary material for: Gene regulation by gonadal hormone receptors underlies brain sex differences
Source: Nature. 2022 May 4;606(7912):153–9. doi: 10.1038/s41586-022-04686-1 (PMC9159952; doi:10.1038/s41586-022-04686-1)
Supplement: Supplementary file 8 — Supplementary Table 6 Differential peaks for P4 BNST ERα+ neuron ATAC–seq. edgeR ANOVA output for differences across sex and neonatal hormone treatment status; differential peaks grouped using hierarchical clustering. [file 41586_2022_4686_MOESM8_ESM.xlsx]

## Sheet: edgeR_QLFTest_ANOVA
chr	start	end	logFC.GroupFemale_veh	logFC.GroupMale_veh	logCPM	F	PValue	FDR
chrY	1010217	1010717	0.147802	7.71976	0.626795	336.56	7.90869e-38	1.50213e-32
chrY	1245537	1246037	0.169401	7.65996	0.56518	324.92	2.54514e-37	2.41704e-32
chrY	1286362	1286862	-0.768927	6.57845	0.412697	277.018	4.81285e-35	2.71906e-30
chrY	872822	873322	0.137093	7.39592	0.325289	275.544	5.72633e-35	2.71906e-30
chrX	103481561	103482061	-0.00457872	-4.78139	1.91228	244.139	2.85808e-33	1.08569e-28
chrX	50622904	50623404	-0.189858	-5.12598	1.51267	204.474	7.85528e-31	2.48664e-26
chrX	50612162	50612662	-0.185036	-4.34727	1.74163	196.632	2.65834e-30	7.21298e-26
chrX	50602841	50603341	-0.33018	-4.44268	1.55297	186.566	1.35194e-29	3.20974e-25
chrX	50614830	50615330	-0.332784	-4.6212	1.58065	170.083	2.28714e-28	4.82674e-24
chrX	75744254	75744754	-0.445218	-6.87457	0.985524	163.049	8.1943e-28	1.55638e-23
chrX	50590853	50591353	-0.564293	-4.78081	1.23773	161.694	1.05324e-27	1.8186e-23
chrX	50600214	50600714	-0.379425	-4.36394	1.47321	157.64	2.25542e-27	3.37675e-23
chrX	75758997	75759497	-0.33378	-5.94583	1.0452	157.207	2.44835e-27	3.37675e-23
chrX	75734775	75735275	-0.511162	-5.93384	0.96303	157.121	2.489e-27	3.37675e-23
chrX	50605476	50605976	-0.351709	-3.85957	1.6236	156.078	3.03685e-27	3.84535e-23
chrX	75733459	75733959	-0.421618	-4.82354	1.17094	149.064	1.19114e-26	1.41398e-22
chrX	75729753	75730253	-0.257913	-5.26304	0.975914	145.807	2.28652e-26	2.54379e-22
chrX	50619884	50620384	-0.481494	-4.54627	1.10891	145.545	2.41075e-26	2.54379e-22
chrX	75749101	75749601	-0.60445	-5.26039	0.812144	129.496	7.21528e-25	7.21277e-21
chrX	50572643	50573143	-0.490123	-4.88859	1.05768	124.302	2.32617e-24	2.20909e-20
chrX	50597054	50597554	-0.566673	-5.05885	0.786078	119.707	6.76367e-24	6.11738e-20
chrX	50580237	50580737	-0.491476	-3.86575	0.853393	108.275	1.11001e-22	9.58311e-19
chr14	62527269	62527769	-2.37662	0.0652504	1.86338	105.103	2.5088e-22	2.07177e-18
chr2	178951582	178952082	-2.81325	-0.109805	1.53508	104.752	2.74853e-22	2.17516e-18
chrX	103483028	103483528	-0.121792	-4.87752	0.435536	101.231	6.9597e-22	5.21647e-18
chr14	86019123	86019623	-3.4555	-0.144376	1.15819	101.115	7.18009e-22	5.21647e-18
chrX	50566313	50566813	-0.31064	-3.84292	0.787131	100.994	7.41546e-22	5.21647e-18
chrX	75750294	75750794	-0.560055	-5.80298	0.451417	99.6737	1.05776e-21	7.17516e-18
chrX	50616980	50617876	-0.507873	-3.97649	0.764752	95.6339	3.20411e-21	2.09852e-17
chr10	99158953	99159453	-2.29075	0.273448	1.68974	94.9755	3.85073e-21	2.36187e-17
chrX	75757985	75758485	-0.203647	-4.65528	0.437855	94.9028	3.92997e-21	2.36187e-17
chr1	175961949	175962449	-3.29646	0.38071	0.897807	94.8582	3.97927e-21	2.36187e-17
chr1	63603290	63603790	-2.7186	0.0598476	1.48939	91.6513	9.88098e-21	5.68707e-17
chr2	164216505	164217005	-2.80931	-0.190088	1.40549	90.6837	1.30592e-20	7.29527e-17
chr1	158054922	158055422	-1.95277	-0.049891	2.18041	89.1294	2.05309e-20	1.11415e-16
chr6	54759606	54760106	-1.75342	-0.0615685	2.44517	88.7515	2.29375e-20	1.21017e-16
chr13	78717835	78718335	-2.18229	0.0165804	1.86372	88.6076	2.39285e-20	1.22833e-16
chr17	4029196	4029696	-2.10089	-0.323405	1.99789	85.9236	5.31415e-20	2.65615e-16
chr1	58729841	58730341	-3.18925	-0.308	0.889944	83.3646	1.15598e-19	5.62972e-16
chrX	50583705	50584205	-0.226433	-3.74644	0.507957	82.7381	1.40176e-19	6.65605e-16
chr4	126337330	126337830	-3.44074	-0.333069	0.741153	82.4797	1.5182e-19	6.94539e-16
chr4	89663509	89664009	-2.52508	-0.281902	1.40684	82.4424	1.53583e-19	6.94539e-16
chrX	50607565	50608065	-0.109687	-3.68934	0.448536	78.2669	5.71788e-19	2.52563e-15
chr18	44304216	44304716	-1.94505	-0.266943	2.10291	77.6335	7.00892e-19	2.95655e-15
chr8	102049813	102050313	-3.44572	-0.493345	0.723867	77.6155	7.04969e-19	2.95655e-15
chrY	897296	897796	0.139919	5.81522	-1.12978	77.5671	7.16046e-19	2.95655e-15
chr6	92294076	92294576	-2.42985	0.074541	1.31536	76.6881	9.51715e-19	3.84602e-15
chr3	38655855	38656355	-1.88491	-0.179729	2.11603	76.4246	1.03691e-18	4.10301e-15
chr16	35234342	35234842	-2.24008	0.12082	1.38727	75.2282	1.53417e-18	5.94675e-15
chr2	68222376	68222876	-1.79221	0.137987	2.00657	73.708	2.5391e-18	9.64524e-15
chr19	27370759	27371259	-3.04797	-0.260418	0.797669	68.3027	1.61374e-17	6.00987e-14
chr13	26195460	26195960	-1.86254	0.170636	1.61879	67.8415	1.89786e-17	6.93207e-14
chr19	25436085	25436585	-1.45841	-0.151695	2.61297	67.0803	2.48423e-17	8.86888e-14
chr9	58717298	58717798	-2.96605	-0.216994	0.668845	67.0383	2.52151e-17	8.86888e-14
chrX	50549739	50550239	-0.238482	-3.20531	0.501581	65.9992	3.65359e-17	1.26171e-13
chr15	36491771	36492271	-2.37291	-0.0711488	1.11875	65.6077	4.20553e-17	1.42638e-13
chr10	82949074	82949574	-2.40542	0.295396	0.873438	65.5105	4.35552e-17	1.45134e-13
chr2	109989198	109989698	-2.43569	-0.227443	1.17486	65.4352	4.47528e-17	1.46553e-13
chr16	28089365	28089865	-1.65885	-0.105211	2.09269	64.7143	5.80966e-17	1.86157e-13
chr9	78021266	78021766	-1.3415	0.0695989	2.6883	64.6808	5.8807e-17	1.86157e-13
chr9	42475112	42475612	-2.25746	-0.0216247	1.16996	64.4422	6.41399e-17	1.99711e-13
chr15	92390483	92390983	-1.93278	0.422816	1.30368	63.9906	7.56349e-17	2.31704e-13
chr11	76196061	76196561	-2.84932	-0.445316	0.699101	63.7799	8.17017e-17	2.46316e-13
chr1	81482758	81483258	-2.22266	-0.169447	1.29553	62.9969	1.08987e-16	3.23443e-13
chr6	39295705	39296205	-2.33101	-0.15112	1.24671	62.5396	1.291e-16	3.77237e-13
chr11	88155489	88155989	-1.79114	0.169297	1.58461	62.0397	1.55492e-16	4.47472e-13
chrX	50560882	50561382	-0.0769422	-2.75744	0.650081	61.6545	1.79575e-16	5.09064e-13
chr7	137873894	137874394	-1.97428	-0.145176	1.50985	60.6589	2.61211e-16	7.2905e-13
chrX	50576812	50577312	-0.221329	-3.21475	0.338395	60.6224	2.64852e-16	7.2905e-13
chr18	73194172	73194672	-2.48651	0.332375	0.634577	60.0777	3.25672e-16	8.83661e-13
chr5	122453159	122453659	-1.99222	-0.200145	1.5372	60.0158	3.33432e-16	8.91972e-13
chr4	40310857	40311357	-1.56154	0.434102	1.68192	59.9641	3.40069e-16	8.97094e-13
chr2	65616096	65616596	-2.12428	0.0605564	1.179	59.0696	4.78946e-16	1.24614e-12
chr13	118348606	118349106	-2.20818	-0.330782	1.26209	58.6879	5.5483e-16	1.42407e-12
chr1	17504742	17505242	-2.11838	-0.213729	1.30554	58.2056	6.68731e-16	1.69353e-12
chr7	40103102	40103602	-1.5985	-0.221464	2.08929	58.094	6.98345e-16	1.74526e-12
chr15	36400776	36401276	-2.60717	-0.282426	0.955015	57.2921	9.549e-16	2.35543e-12
chrX	50594941	50595441	-0.381609	-3.48349	0.138281	57.0209	1.06211e-15	2.5863e-12
chr16	84183883	84184383	-3.05076	-0.903323	0.346249	56.9182	1.10591e-15	2.65886e-12
chr7	136084302	136084802	-3.5293	-0.384301	0.0379705	56.7483	1.18242e-15	2.80727e-12
chrX	50569041	50569541	-0.308322	-3.14828	0.297388	56.6888	1.21048e-15	2.83841e-12
chrX	18162219	18162719	-0.0677477	-0.9046	4.42075	56.312	1.40481e-15	3.25393e-12
chrX	50620884	50621384	-0.0427946	-3.34584	0.0224748	56.2471	1.44138e-15	3.2984e-12
chr13	48145828	48146328	-2.26303	-0.163621	0.998353	55.7174	1.77914e-15	4.02285e-12
chr13	98331752	98332252	-2.9565	-0.329554	0.534616	55.5527	1.8999e-15	4.24536e-12
chr8	10579195	10579695	-2.90569	-0.143519	0.35271	55.4161	2.00644e-15	4.43129e-12
chr5	131022679	131023179	-1.10983	0.00778207	3.08789	55.3456	2.06387e-15	4.50574e-12
chr6	29026551	29027051	-2.21916	-0.266571	1.08717	54.7161	2.65728e-15	5.73531e-12
chr2	152619882	152620382	-2.52305	-0.241437	0.840097	54.6226	2.75938e-15	5.88877e-12
chr3	104458263	104458763	-1.94746	0.206093	1.13112	54.0657	3.4566e-15	7.29472e-12
chr14	62970667	62971167	-2.98596	-0.252683	0.273996	53.9421	3.63446e-15	7.58579e-12
chr7	47019732	47020232	-1.02451	0.0466782	3.34901	53.8547	3.76589e-15	7.77468e-12
chr7	133900085	133900585	-3.33467	-0.161548	0.102939	53.6381	4.11319e-15	8.40038e-12
chrX	143556430	143556930	-2.06437	-0.22707	1.20598	53.3076	4.70742e-15	9.51168e-12
chr3	138186482	138186982	-1.16575	0.0947514	2.62818	53.2234	4.87253e-15	9.74167e-12
chr4	152722304	152722804	-2.65188	-0.254117	0.587532	53.1295	5.06374e-15	1.00185e-11
chr3	56686894	56687394	-2.06984	0.00863996	1.04161	52.8031	5.79014e-15	1.13376e-11
chr13	4046950	4047450	-1.57895	-0.193731	1.98584	52.0864	7.78529e-15	1.50887e-11
chr8	34168076	34168576	-2.28445	-0.1311	1.02331	51.9139	8.36313e-15	1.60449e-11
chr7	117894140	117894640	-2.27263	-0.259159	0.995015	51.7715	8.87364e-15	1.68541e-11
chr19	9100142	9100642	-2.25037	-0.304152	0.959916	51.367	1.05046e-14	1.97542e-11
chr1	175766376	175766876	-2.71407	-0.234897	0.426956	51.2167	1.11869e-14	2.08311e-11
chrX	13280674	13281174	-0.0121904	-0.941138	3.65046	50.8754	1.29094e-14	2.38052e-11
chr3	130534617	130535117	-1.83544	0.132014	1.32746	49.7072	2.11683e-14	3.86595e-11
chr19	6624806	6625306	-3.78205	-0.371652	-0.21978	49.5924	2.22297e-14	4.02112e-11
chr6	39074071	39074571	-1.85872	-0.232001	1.39216	49.3365	2.47988e-14	4.44353e-11
chr10	95608317	95608817	-1.88573	-0.281835	1.35072	49.019	2.84161e-14	5.0441e-11
chr8	89153200	89153700	-2.19074	-0.254116	0.936004	48.9165	2.96953e-14	5.22176e-11
chr13	60208176	60208676	-3.19938	-0.675008	0.114613	48.8954	2.99668e-14	5.22176e-11
chr14	89377941	89378441	-2.86193	-0.235725	0.347872	48.7333	3.21325e-14	5.50189e-11
chr10	20528952	20529452	-2.01027	-0.136922	1.13022	48.7318	3.21538e-14	5.50189e-11
chr14	86763882	86764382	-1.89666	-0.0659406	1.21903	48.4138	3.68865e-14	6.25536e-11
chr13	25521565	25522065	-1.95223	0.175772	0.995755	47.9621	4.48711e-14	7.54208e-11
chr9	120483135	120483635	-1.5575	-0.0499682	1.74642	47.7185	4.98933e-14	8.31266e-11
chr10	53398206	53398706	-2.07429	-0.174588	1.03143	46.8403	7.33271e-14	1.21107e-10
chr3	103657442	103657942	-2.35385	0.0801828	0.521153	46.3145	9.25178e-14	1.50742e-10
chr13	47573905	47574405	-1.34862	0.0215592	2.10751	46.3062	9.28579e-14	1.50742e-10
chr15	7042531	7043031	-2.50431	-0.806492	0.544833	46.2024	9.72391e-14	1.56517e-10
chr17	78025515	78026015	-1.73155	-0.0681669	1.37922	46.0521	1.03957e-13	1.65924e-10
chr1	87164343	87164843	-1.29838	0.0761739	2.16218	46.0098	1.05932e-13	1.67668e-10
chr12	112558508	112559008	-2.63502	-0.411045	0.42946	45.6208	1.26013e-13	1.97804e-10
chr3	145700277	145700777	-3.03952	-0.0723424	0.0248511	45.5027	1.32854e-13	2.06833e-10
chr3	144468350	144468850	-1.74071	0.250798	1.00565	45.3132	1.44637e-13	2.23345e-10
chr2	57335520	57336020	-2.33473	-0.386357	0.63273	45.1686	1.54347e-13	2.35831e-10
chr6	82138504	82139004	-2.17277	-0.0905104	0.705313	45.1562	1.55206e-13	2.35831e-10
chr8	127483035	127483535	-2.09902	0.247973	0.651667	45.1263	1.57309e-13	2.3713e-10
chr14	8638753	8639253	-1.44914	0.40077	1.3394	44.146	2.45169e-13	3.66661e-10
chr10	39624911	39625411	-2.21626	-0.420029	0.745752	44.006	2.6133e-13	3.87777e-10
chr15	58968747	58969247	-2.47112	-0.144947	0.392737	43.8063	2.86288e-13	4.21518e-10
chr18	30918241	30918741	-2.32851	-0.0275573	0.755631	43.5809	3.17414e-13	4.63752e-10
chr17	74766853	74767353	-1.51759	-0.0641245	1.65917	43.4043	3.44228e-13	4.99089e-10
chr1	162530677	162531177	-2.64625	-0.227357	0.25726	43.3649	3.50516e-13	5.04355e-10
chr19	42909613	42910599	-2.09308	-0.0899896	0.774881	43.2452	3.70361e-13	5.28903e-10
chr10	118003764	118004264	-1.58591	-0.321431	1.62995	42.933	4.27754e-13	6.06307e-10
chr9	8970294	8970794	-2.13569	-0.30876	0.868061	42.9091	4.325e-13	6.08492e-10
chr13	112315477	112315977	-1.64175	-0.0842321	1.44905	42.6981	4.76898e-13	6.66023e-10
chr13	51623606	51624106	-1.81536	-0.190366	1.27111	42.2519	5.86847e-13	8.13592e-10
chr4	106370726	106371226	-2.40104	0.0497062	0.396815	41.8755	6.99731e-13	9.63063e-10
chr12	90915680	90916180	-1.42906	-0.136821	1.91132	41.4935	8.37224e-13	1.14401e-09
chr14	116581034	116581534	-2.26713	-0.257883	0.527631	41.3226	9.07465e-13	1.23113e-09
chr5	126484184	126484684	-2.40356	0.0703489	0.293505	41.3069	9.14226e-13	1.23151e-09
chr1	163832880	163833380	-2.6709	-0.379361	0.36979	41.2034	9.60023e-13	1.28409e-09
chr4	130144976	130145476	-1.99675	0.0448937	0.770528	41.1783	9.71463e-13	1.29031e-09
chr9	59911851	59912351	-2.39687	-0.145208	0.369687	41.1174	9.99837e-13	1.31877e-09
chr1	24916953	24917453	-2.64767	-0.169473	0.235002	41.1022	1.00709e-12	1.31917e-09
chr14	60489106	60489606	-2.164	0.350476	0.312911	41.0789	1.01825e-12	1.32458e-09
chr6	143633679	143634179	-2.42862	-0.150479	0.425195	41.0646	1.02516e-12	1.32458e-09
chr10	21115200	21115700	-2.39025	-0.152858	0.36009	40.4223	1.39121e-12	1.7854e-09
chr2	41595109	41595609	-2.51428	-0.346177	0.293649	40.3913	1.41191e-12	1.7998e-09
chr19	55102992	55103492	-1.22765	0.0237838	2.04227	40.3317	1.45274e-12	1.8395e-09
chr11	67423109	67423609	-2.18125	-0.0897202	0.659718	40.2674	1.49807e-12	1.88434e-09
chr13	5423081	5423581	-1.15942	-0.082338	2.49024	40.2405	1.51748e-12	1.89619e-09
chr17	4067315	4067815	-3.73722	-0.249582	-0.60257	40.0541	1.65919e-12	2.05972e-09
chr1	62546469	62546969	-2.98313	-0.266709	-0.143585	39.9922	1.7092e-12	2.10802e-09
chr12	98005737	98006237	-1.6106	0.0351412	1.22299	39.8128	1.86307e-12	2.28297e-09
chr16	97302507	97303007	-1.63339	-0.0339086	1.27733	39.6473	2.01773e-12	2.45664e-09
chr13	92305156	92305656	-2.66734	-0.0137946	-0.0549037	39.5552	2.10937e-12	2.55186e-09
chr3	65751265	65751765	-1.95989	0.126771	0.607486	39.3482	2.33131e-12	2.80249e-09
chrX	94212623	94213123	-0.156942	-0.941985	3.24997	38.8647	2.94832e-12	3.52193e-09
chr19	58380717	58381217	-1.65674	-0.124554	1.26033	38.7242	3.15743e-12	3.74814e-09
chr14	110435121	110435621	-2.74128	-0.59734	0.108719	38.6755	3.23328e-12	3.81435e-09
chr18	29395958	29396458	-2.13121	0.21402	0.535884	38.5792	3.38918e-12	3.97358e-09
chr9	101336038	101336538	-2.8638	0.128243	-0.27243	38.5328	3.467e-12	4.03988e-09
chr10	70159639	70160139	-1.45194	-0.0389759	1.69379	38.4678	3.57894e-12	4.14489e-09
chr16	24408348	24408848	-2.53255	-0.266658	0.298365	38.4502	3.60996e-12	4.15548e-09
chr7	55043644	55044144	-2.42678	-0.236364	0.448108	38.1193	4.24679e-12	4.8591e-09
chr6	115062608	115063108	-2.47366	0.26606	-0.0630853	38.0845	4.31997e-12	4.91323e-09
chr8	23964102	23964602	-1.54459	-0.190992	1.4538	38	4.50362e-12	5.09162e-09
chr1	83871002	83871502	-1.56235	-0.22326	1.67472	37.9088	4.71075e-12	5.29427e-09
chr17	5924100	5924600	-2.3098	-0.549974	0.454167	37.6126	5.45371e-12	6.09321e-09
chr4	22300377	22300877	-2.38523	-0.418211	0.378442	37.5845	5.53015e-12	6.14247e-09
chr5	120202309	120202809	-2.10565	-0.435726	0.583198	37.495	5.78107e-12	6.38385e-09
chr10	42925917	42926417	-1.85564	0.115419	0.716372	37.4784	5.82867e-12	6.39921e-09
chr6	146329964	146330464	-1.88765	0.0637226	0.699215	37.4237	5.98911e-12	6.53756e-09
chr18	47431744	47432244	-2.43604	-0.181861	0.179572	37.3831	6.11112e-12	6.63263e-09
chr10	116380092	116380592	-2.94322	-0.36153	-0.190877	37.1649	6.81226e-12	7.35159e-09
chr15	14327504	14328004	-2.15526	-0.0415316	0.419222	37.1522	6.85527e-12	7.35621e-09
chr14	20036066	20036566	-2.88658	-0.55216	-0.19355	37.0593	7.1806e-12	7.66202e-09
chr5	147129126	147129626	-2.60389	-0.0128463	0.10634	37.0327	7.27645e-12	7.72092e-09
chr7	122194117	122194617	-2.5129	0.0662775	-0.0139104	36.9813	7.46567e-12	7.87769e-09
chr16	44033840	44034340	-2.36319	0.0058737	0.209168	36.9298	7.66002e-12	8.03811e-09
chr16	95832017	95832517	-0.893184	-0.0768335	3.34534	36.7838	8.24088e-12	8.60012e-09
chr13	84373123	84373623	-1.67564	0.436403	0.611084	36.6952	8.61513e-12	8.94157e-09
chr3	82789720	82790220	-2.58907	-0.700712	0.0505088	36.5603	9.21848e-12	9.51578e-09
chr8	13591226	13591726	-1.40332	-0.0552122	1.62781	36.5059	9.47402e-12	9.72669e-09
chr2	7207683	7208183	-1.36282	-0.0954784	1.69964	36.3214	1.03962e-11	1.06161e-08
chr19	57884467	57884967	-3.08695	-0.136004	-0.293948	36.2134	1.09785e-11	1.11508e-08
chr6	21096031	21096837	-2.53126	-0.305542	0.128656	36.1233	1.14893e-11	1.16075e-08
chr5	53713640	53714140	-1.79647	-0.153876	0.932442	36.0594	1.18669e-11	1.19256e-08
chr16	76200856	76201356	-2.13649	-0.0888772	0.373831	35.9186	1.27434e-11	1.2739e-08
chrX	152232649	152233149	-0.038376	-0.79647	3.72443	35.9024	1.28488e-11	1.27771e-08
chr16	40191701	40192201	-2.49665	-0.632501	0.22469	35.8453	1.32265e-11	1.30842e-08
chr17	75838079	75838579	-1.54587	-0.22466	1.35501	35.6377	1.46979e-11	1.44644e-08
chr12	72490025	72490525	-2.10703	-0.321015	0.554403	35.569	1.52209e-11	1.49019e-08
chr15	88859055	88859555	-1.20873	-0.116947	2.13164	35.5037	1.5736e-11	1.53271e-08
chr6	146120475	146120975	-1.79665	-0.0504071	0.82164	35.3819	1.6744e-11	1.62258e-08
chr18	61992863	61993363	-0.884505	-0.0927079	3.3476	35.3338	1.71608e-11	1.65453e-08
chr19	32417807	32418307	-2.3413	0.165167	0.0144318	34.9745	2.06283e-11	1.9788e-08
chr2	116307322	116307822	-2.66207	-0.198753	-0.186228	34.9016	2.14158e-11	2.04401e-08
chr10	56105854	56106354	-2.08873	-0.450626	0.50003	34.8263	2.22609e-11	2.11405e-08
chr1	179445738	179446238	-1.26383	-0.0913916	1.89817	34.73	2.33932e-11	2.21053e-08
chr4	15657624	15658124	-2.40252	-0.0344812	-0.0266724	34.5743	2.53492e-11	2.3835e-08
chr4	53354183	53354683	-2.05342	-0.187685	0.453278	34.56	2.55366e-11	2.38929e-08
chr2	77446385	77446885	-2.20129	0.105224	0.115997	34.5295	2.59431e-11	2.41543e-08
chr1	148163735	148164235	-2.84596	-0.471554	-0.32595	34.4981	2.63668e-11	2.4429e-08
chr4	37846709	37847209	-1.42779	0.168142	1.20925	34.4063	2.76487e-11	2.54923e-08
chr15	68439162	68439662	-2.20135	0.197006	0.0501372	34.1717	3.12249e-11	2.86506e-08
chr11	27408366	27408866	-1.84896	-0.0269379	0.689456	34.0095	3.39721e-11	3.08963e-08
chr11	108742312	108742812	-3.14971	0.0994974	-0.60168	34.0081	3.39977e-11	3.08963e-08
chr4	131297864	131298364	-2.09615	-0.242229	0.374827	33.9129	3.57252e-11	3.23115e-08
chr7	47163120	47163620	-0.949099	-0.0566217	2.75929	33.7895	3.81011e-11	3.42971e-08
chr16	44716767	44717267	-1.31092	0.0499324	1.63279	33.7673	3.85461e-11	3.4534e-08
chrX	98297185	98297685	-2.75283	-0.120141	-0.232163	33.6815	4.03135e-11	3.59105e-08
chr2	49744159	49744659	-1.38916	-0.101141	1.49825	33.6745	4.04606e-11	3.59105e-08
chr10	83686014	83686514	-2.3845	-0.032985	0.239664	33.5127	4.40381e-11	3.89038e-08
chr2	97202166	97202666	-1.89845	-0.045275	0.601223	33.4655	4.51399e-11	3.96258e-08
chr1	31034553	31035053	-1.2998	-0.0728861	1.70795	33.4599	4.52726e-11	3.96258e-08
chr1	79268815	79269315	-1.79648	0.130553	0.613801	33.392	4.69156e-11	4.08756e-08
chr9	59135955	59136455	-2.69939	-0.255472	-0.225329	33.1365	5.36658e-11	4.65432e-08
chr12	76246549	76247049	-1.5484	-0.235491	1.26853	32.9151	6.03162e-11	5.20732e-08
chr9	15636628	15637128	-2.15532	-0.470533	0.2829	32.6979	6.76661e-11	5.81543e-08
chr6	109184953	109185453	-2.18967	0.034166	0.0491715	32.661	6.90046e-11	5.90374e-08
chr8	15628265	15628765	-2.38939	0.022559	0.0675696	32.2723	8.48589e-11	7.22761e-08
chr1	71896579	71897079	-1.45876	0.0495556	1.1316	32.2318	8.67133e-11	7.35259e-08
chr11	94355618	94356118	-2.41244	-0.353195	0.112285	32.1696	8.96437e-11	7.56728e-08
chr17	4866323	4866823	-1.30728	-0.336005	1.74908	31.9507	1.00783e-10	8.44661e-08
chr5	99389384	99389884	-2.31124	-0.407513	0.0818366	31.9476	1.0095e-10	8.44661e-08
chr9	121048953	121049453	-1.58721	-0.123663	1.0399	31.9199	1.02461e-10	8.53549e-08
chr16	60142558	60143058	-2.51614	-0.245832	-0.124539	31.7966	1.09474e-10	9.07982e-08
chr11	118891072	118891572	-1.05622	0.259672	1.80028	31.5722	1.23521e-10	1.02004e-07
chr19	24407390	24407890	-1.67685	0.327007	0.579882	31.5187	1.27143e-10	1.0454e-07
chr9	15904070	15904570	-1.3393	0.0972073	1.28878	31.4955	1.28738e-10	1.05396e-07
chr5	53711384	53711884	-0.901532	0.0592885	2.68937	31.4053	1.3517e-10	1.10186e-07
chr14	49144187	49144687	-2.06761	-0.0235442	0.228298	31.1	1.59467e-10	1.29437e-07
chr10	92238749	92239249	-1.38328	-0.0588143	1.395	31.0908	1.60263e-10	1.29529e-07
chr11	106884827	106885327	-2.60228	-0.239021	-0.338355	31.0627	1.62726e-10	1.30963e-07
chr7	50097637	50098137	-1.82377	0.0974143	0.502698	30.9899	1.69291e-10	1.35672e-07
chr6	24175295	24175795	-1.00179	-0.125773	2.71745	30.8554	1.82154e-10	1.45367e-07
chr16	97231874	97232374	-2.30464	-0.0812305	0.227418	30.6199	2.07126e-10	1.64603e-07
chr8	28982888	28983388	-1.61672	0.133231	0.866125	30.5954	2.0992e-10	1.66129e-07
chr7	70614798	70615298	-2.36399	-0.257007	0.0793822	30.5117	2.19761e-10	1.72594e-07
chr12	16760188	16760688	-0.835637	-0.156213	3.31269	30.5105	2.19906e-10	1.72594e-07
chr2	40342016	40342516	-1.53606	0.10923	0.865061	30.4856	2.22922e-10	1.7424e-07
chr17	86263827	86264327	-1.43936	0.0185301	1.15456	30.4437	2.28092e-10	1.77551e-07
chr8	39504963	39505463	-2.07016	-0.470202	0.431668	30.4242	2.30555e-10	1.78735e-07
chrX	75754209	75754709	-0.595283	-3.487	-0.814005	30.4062	2.3284e-10	1.79774e-07
chr1	116638973	116639473	-1.91279	-0.379446	0.73458	30.3981	2.33875e-10	1.79841e-07
chr5	143053732	143054232	-1.67091	-0.278968	0.939813	30.3577	2.39114e-10	1.83128e-07
chr19	30956631	30957131	-1.21156	-0.325462	1.96428	30.3103	2.45413e-10	1.87198e-07
chr4	7984715	7985215	1.17816	-0.186451	1.00735	30.2876	2.48494e-10	1.8879e-07
chr10	111281053	111281553	-2.29727	-0.429532	-0.0169601	30.2235	2.57411e-10	1.94785e-07
chr2	67178946	67179446	-1.45313	0.0859887	1.05029	30.1891	2.62329e-10	1.97719e-07
chr18	73462157	73462657	-2.43208	-0.206014	-0.133023	30.1081	2.74289e-10	2.05916e-07
chr6	137110788	137111288	-1.65085	0.0391301	0.822713	30.0576	2.82026e-10	2.10891e-07
chr13	70307159	70307659	-2.48362	0.057916	-0.388121	29.8865	3.09951e-10	2.30864e-07
chr9	103174687	103175187	-1.48499	-0.0616376	1.16867	29.8705	3.12707e-10	2.31893e-07
chr2	11540204	11540704	-1.67949	0.224311	0.482261	29.8643	3.13775e-10	2.31893e-07
chr3	9707911	9708411	-1.79378	-0.491604	0.781623	29.8178	3.21959e-10	2.37019e-07
chr3	133141396	133141896	-1.47766	-0.137116	1.1585	29.6945	3.44705e-10	2.52784e-07
chr18	19008107	19008607	-2.9157	-0.817837	-0.541872	29.6548	3.52359e-10	2.57404e-07
chr3	52590105	52590605	-1.73643	-0.92175	0.630147	29.6281	3.57615e-10	2.59471e-07
chr9	40763078	40763578	-1.88788	0.290874	0.395841	29.6266	3.57921e-10	2.59471e-07
chr5	131764641	131765141	-1.41629	-0.00280777	1.21586	29.5944	3.64373e-10	2.63144e-07
chr3	110087055	110087555	-1.90431	-0.412821	0.561631	29.5754	3.68231e-10	2.64923e-07
chr9	119463690	119464190	-2.13105	0.117945	0.065656	29.5278	3.78114e-10	2.71006e-07
chr9	15897778	15898278	1.30447	0.0612019	1.07734	29.2184	4.49195e-10	3.20742e-07
chr5	32767526	32768026	-2.01594	-0.400038	0.335735	29.0843	4.84166e-10	3.44418e-07
chr15	88116048	88116548	-2.03008	0.0810218	0.00614674	29.0093	5.04913e-10	3.57836e-07
chr14	75487886	75488386	-1.21407	0.0698763	1.48175	29.0017	5.07069e-10	3.58028e-07
chr3	82943128	82943628	-2.2948	-0.307859	-0.0651357	28.9605	5.18896e-10	3.65022e-07
chr12	50568111	50568611	1.97139	0.587469	0.0143884	28.7002	6.00567e-10	4.20915e-07
chr9	105200284	105200784	-1.41533	-0.325462	1.52101	28.6065	6.33101e-10	4.42086e-07
chr5	25071637	25072137	-2.2018	-0.00792658	-0.0264796	28.437	6.9661e-10	4.84652e-07
chr6	23697877	23698377	-1.63256	-0.116587	0.818888	28.4061	7.08908e-10	4.91408e-07
chr3	133758224	133758724	-1.94297	-0.307978	0.328433	28.3955	7.13154e-10	4.92553e-07
chr4	53911741	53912241	-1.66174	-0.0253811	0.624949	28.3777	7.20375e-10	4.95738e-07
chr19	16475235	16475735	-2.29032	-0.296497	-0.11824	28.1891	8.01559e-10	5.49615e-07
chr4	149701443	149701943	-2.26836	-0.647191	-0.0837884	28.1413	8.23553e-10	5.62664e-07
chr3	66813547	66814047	-1.84815	-0.123021	0.450768	28.1163	8.35363e-10	5.68687e-07
chr4	21434268	21434768	-1.2109	-0.152014	1.85264	28.0005	8.92166e-10	6.05188e-07
chr16	26901512	26902012	-1.33791	0.0691478	1.22068	27.9929	8.96025e-10	6.05643e-07
chr4	125647648	125648148	-2.44286	-0.683125	-0.284152	27.9846	9.00256e-10	6.06345e-07
chr14	105417666	105418166	-2.21088	-0.219693	-0.08615	27.8758	9.57795e-10	6.42819e-07
chr3	65804503	65805003	-1.89313	0.0341131	0.358696	27.8613	9.65715e-10	6.45853e-07
chr4	16413859	16414359	-1.50971	-0.115373	0.997646	27.7436	1.0328e-09	6.88293e-07
chr12	116778321	116778821	-1.22374	0.423808	1.07259	27.5892	1.12808e-09	7.49166e-07
chr3	46482040	46482540	-2.08323	-0.299454	0.0951613	27.576	1.13666e-09	7.52228e-07
chr7	138271200	138271700	-1.57556	-0.172239	0.840706	27.5209	1.17306e-09	7.73623e-07
chr12	11761922	11762422	-1.9597	-0.366191	0.381683	27.4508	1.22119e-09	8.01117e-07
chrY	1114011	1114511	0.129241	4.84953	-1.92297	27.4479	1.22318e-09	8.01117e-07
chr6	78295407	78295907	-2.63627	-0.0998526	-0.388737	27.4081	1.25142e-09	8.16794e-07
chr3	118906878	118907378	-2.62793	-0.259895	-0.516011	27.3728	1.27705e-09	8.30667e-07
chr4	151568957	151569457	-1.41826	0.028148	0.951513	27.2683	1.3561e-09	8.77033e-07
chr8	60121654	60122154	-2.25535	-0.484718	-0.0352069	27.2664	1.35757e-09	8.77033e-07
chr8	89643917	89644417	-1.66568	0.0270978	0.707029	27.2461	1.37351e-09	8.84325e-07
chr9	75432531	75433031	-2.01326	-0.447419	0.222956	27.2285	1.38754e-09	8.90344e-07
chr13	41555562	41556062	-2.34331	-0.256583	-0.266276	27.1353	1.46404e-09	9.36264e-07
chr10	106903121	106903621	-2.04625	0.00259959	-0.0183916	27.1273	1.47075e-09	9.37404e-07
chr8	67589830	67590330	-1.14961	-0.0670353	1.73341	27.1032	1.49135e-09	9.47349e-07
chr14	114567698	114568198	-1.22495	-0.161724	1.55395	27.0842	1.50783e-09	9.54629e-07
chr17	88328919	88329419	-1.52162	-0.224048	1.19802	27.0447	1.54252e-09	9.73348e-07
chr18	14654690	14655190	-1.06421	-0.138951	2.15513	27.035	1.55126e-09	9.75476e-07
chr14	75810056	75810556	-2.67023	-1.05201	-0.221291	27.0295	1.55617e-09	9.75476e-07
chr3	80535728	80536228	-1.7843	-0.233081	0.743102	27.0105	1.57331e-09	9.8298e-07
chr5	42599681	42600181	-2.24141	-0.0335792	-0.250552	26.9472	1.63194e-09	1.01627e-06
chr12	71560786	71561286	-1.80877	-0.395297	0.516288	26.936	1.64256e-09	1.01682e-06
chr10	96863270	96863770	-2.29728	-0.229766	-0.264755	26.9346	1.64388e-09	1.01682e-06
chr15	92691620	92692120	-1.97838	-0.0716802	0.0669785	26.9293	1.6489e-09	1.01682e-06
chr7	68041344	68042237	-2.13483	-0.227912	-0.0619096	26.8913	1.68552e-09	1.03604e-06
chr16	23653199	23653699	0.960739	0.0116661	1.86632	26.8786	1.69797e-09	1.04033e-06
chr2	136250393	136250893	-1.84075	-0.225092	0.433439	26.8243	1.75217e-09	1.07009e-06
chr14	45852188	45852688	-1.87856	-0.0528481	0.226416	26.8113	1.76547e-09	1.07268e-06
chr19	32297102	32297602	-1.50126	0.0138214	0.847981	26.8091	1.76771e-09	1.07268e-06
chr17	11593182	11593682	-1.52754	-0.387933	1.00968	26.7872	1.7903e-09	1.08293e-06
chr8	93222429	93222929	-2.96044	-0.160794	-0.789965	26.7616	1.81699e-09	1.09558e-06
chr11	95462771	95463271	-2.82728	-1.00882	-0.656995	26.6569	1.93079e-09	1.16051e-06
chr5	76007696	76008196	-1.77416	0.216885	0.443414	26.6344	1.9562e-09	1.17208e-06
chr4	99334072	99334572	-1.84684	0.0776425	0.214611	26.6236	1.96856e-09	1.17577e-06
chr5	118851557	118852057	-2.02331	0.105224	-0.0448728	26.5876	2.01014e-09	1.19499e-06
chr18	21319722	21320222	-1.13761	-0.103451	1.77807	26.5849	2.01332e-09	1.19499e-06
chr2	144224376	144224876	-1.43897	-0.0114557	1.13363	26.5667	2.03472e-09	1.20393e-06
chr2	72324277	72324777	-1.23525	0.020471	1.34809	26.5515	2.0528e-09	1.21086e-06
chr4	40575794	40576294	-2.37357	0.167496	-0.0660536	26.4598	2.1654e-09	1.27151e-06
chr5	132624200	132624700	-1.93083	0.50808	-0.36654	26.4569	2.16901e-09	1.27151e-06
chr5	131432551	131433051	-1.93207	-0.32977	0.278921	26.4148	2.22292e-09	1.2991e-06
chr17	64830545	64831045	-1.88376	-0.153	0.318532	26.3261	2.34098e-09	1.3639e-06
chr7	126108989	126109489	-1.0551	0.145343	1.62618	26.2997	2.37734e-09	1.38085e-06
chr9	75258098	75258598	-1.41811	-0.447757	1.22752	26.0516	2.74865e-09	1.59165e-06
chr9	98504281	98504781	-1.94631	-0.198296	0.155242	26.045	2.75928e-09	1.59295e-06
chr9	27166102	27166602	-2.33917	-0.60881	-0.204582	26.024	2.79355e-09	1.60785e-06
chr7	121539640	121540140	-1.41974	-0.0465123	0.960045	25.9879	2.85338e-09	1.63732e-06
chr14	79416765	79417265	-2.05829	0.0520351	-0.146858	25.9718	2.88037e-09	1.64783e-06
chr13	62865550	62866050	-1.03278	0.323323	1.32573	25.9629	2.89544e-09	1.65148e-06
chr7	115186847	115187347	-2.01373	0.0522726	0.0159557	25.9489	2.91942e-09	1.66017e-06
chr10	119107560	119108060	-1.85323	-0.0544712	0.193177	25.884	3.03282e-09	1.71951e-06
chr15	43249069	43249569	-2.15291	-0.308101	-0.0763127	25.7691	3.24495e-09	1.8343e-06
chr12	28948793	28949293	-1.35718	-0.155921	1.2332	25.7571	3.26809e-09	1.8419e-06
chr2	82016818	82017318	-2.73683	-0.142656	-0.562848	25.7515	3.27874e-09	1.84244e-06
chr6	90355619	90356119	-1.99346	-0.146246	0.163568	25.6974	3.38498e-09	1.89653e-06
chr17	61052641	61053141	-1.77241	-0.557497	0.51264	25.6698	3.44068e-09	1.92206e-06
chr15	36521065	36521565	-2.19107	-0.621138	-0.116247	25.6551	3.4705e-09	1.93304e-06
chr16	56172246	56172746	-1.43946	-0.197715	1.05316	25.5737	3.64137e-09	2.02228e-06
chr16	6168021	6168521	-2.4996	-0.229472	-0.494705	25.4014	4.03212e-09	2.23276e-06
chr10	77749122	77749622	-1.38973	-0.330641	1.19117	25.3043	4.27103e-09	2.35818e-06
chr10	83010889	83011389	-1.6936	0.0010396	0.353129	25.2248	4.47738e-09	2.46495e-06
chr8	25211560	25212060	-2.46085	-0.621401	-0.318342	25.1949	4.55782e-09	2.50198e-06
chr17	34511324	34511824	-1.74209	-0.18722	0.44002	25.1066	4.80356e-09	2.62928e-06
chr10	39690414	39690914	-2.59117	-0.126858	-0.555257	25.0591	4.94135e-09	2.69693e-06
chr5	50397339	50397839	1.25952	0.232321	1.09057	25.0176	5.06487e-09	2.75642e-06
chr3	65435383	65435883	-1.74151	0.0539143	0.350364	24.9798	5.18035e-09	2.81121e-06
chr18	75286218	75286718	-2.39131	-0.585232	-0.320395	24.9653	5.22538e-09	2.82757e-06
chr5	107411095	107411595	-2.80189	-0.304182	-0.664462	24.9154	5.38341e-09	2.90481e-06
chr1	127456504	127457004	-1.42822	-0.148809	1.08434	24.7796	5.83871e-09	3.14156e-06
chr11	50008487	50009433	-1.62586	-0.301845	0.671725	24.7676	5.88059e-09	3.15515e-06
chr6	62014543	62015043	-1.78686	-0.261458	0.308462	24.7558	5.92242e-09	3.16864e-06
chr9	16273754	16274254	-1.17347	-0.108257	1.51701	24.7111	6.08296e-09	3.2454e-06
chr13	116722984	116723484	-1.56847	-0.304365	0.761896	24.7031	6.11222e-09	3.25187e-06
chr12	25973545	25974045	-1.9329	-0.333965	0.175734	24.6784	6.20346e-09	3.29119e-06
chr5	27568166	27568666	-1.80426	0.0628274	0.19633	24.626	6.40136e-09	3.38673e-06
chrX	105069935	105070435	-0.240886	-0.844079	2.86554	24.5923	6.53219e-09	3.44635e-06
chr3	139469117	139469617	-1.91667	-0.446993	0.172305	24.5613	6.6548e-09	3.49834e-06
chr16	88151322	88151822	-2.53115	0.131182	-0.656589	24.5581	6.66758e-09	3.49834e-06
chr19	33069293	33069793	-1.9212	-0.648578	0.260852	24.4708	7.0267e-09	3.67661e-06
chr11	32654391	32654891	-2.49346	-0.479796	-0.501728	24.4523	7.1053e-09	3.70752e-06
chr6	119804569	119805069	-2.08389	-0.0674172	-0.216877	24.443	7.14528e-09	3.71817e-06
chr11	43643249	43643749	-1.20051	-0.253123	1.66755	24.3505	7.55452e-09	3.92038e-06
chr13	92782697	92783197	-2.11125	-0.51362	-0.108295	24.3263	7.66564e-09	3.96721e-06
chr2	158937192	158937692	-2.95735	-0.516204	-0.779834	24.2989	7.79298e-09	4.02215e-06
chr1	133203969	133204469	-1.74115	-0.144825	0.612259	24.25	8.02669e-09	4.13155e-06
chr8	62193757	62194257	-1.58338	-0.0499171	0.523028	24.2301	8.12335e-09	4.17e-06
chr3	137530081	137530581	-1.4914	-0.325377	1.0551	24.1414	8.57049e-09	4.38767e-06
chr7	63989902	63990402	-2.17764	-0.292072	-0.244272	24.124	8.66125e-09	4.42222e-06
chr9	99021125	99021625	-2.21918	0.0147722	-0.366904	24.0353	9.13906e-09	4.65367e-06
chrX	94302835	94303335	-1.11041	0.0208785	1.51931	23.9897	9.39488e-09	4.77114e-06
chr10	28160987	28161487	-1.75272	-0.460729	0.486759	23.981	9.44459e-09	4.7836e-06
chr14	57230891	57231391	-2.31407	-0.807967	-0.337081	23.9723	9.49484e-09	4.79626e-06
chr7	74784750	74785250	-2.58176	-0.637125	-0.600125	23.9047	9.89226e-09	4.98376e-06
chr2	165407707	165408207	-2.00714	-0.234195	-0.012587	23.8651	1.01326e-08	5.08263e-06
chr9	83647819	83648721	-1.6584	0.0598929	0.407545	23.8625	1.0149e-08	5.08263e-06
chr15	60262518	60263018	-1.72762	0.17247	0.0941553	23.8593	1.01688e-08	5.08263e-06
chr17	61969255	61969755	-1.7738	-0.215143	0.389182	23.7751	1.07025e-08	5.33534e-06
chr2	145884407	145884907	-1.29885	-0.269379	1.23536	23.751	1.08603e-08	5.39985e-06
chr15	45664312	45664812	-1.97366	-0.180756	-0.0666132	23.6441	1.15913e-08	5.74827e-06
chr1	68061356	68061856	0.941865	-0.0622284	1.6191	23.6329	1.16703e-08	5.77237e-06
chr6	114360716	114361216	-1.87715	-0.193051	0.0689496	23.5802	1.20517e-08	5.94554e-06
chr3	40174091	40174591	-1.66403	-0.383514	0.591117	23.5607	1.21963e-08	6.00126e-06
chr17	89961994	89962494	-1.95412	-0.243178	0.0643695	23.535	1.23888e-08	6.08025e-06
chr12	42857540	42858040	-1.24871	-0.0847362	1.28465	23.5134	1.25535e-08	6.13522e-06
chr4	55118393	55118893	-1.89679	-0.4229	0.0876096	23.5119	1.25654e-08	6.13522e-06
chr6	47988127	47988627	-1.16972	0.332235	0.835715	23.4769	1.28366e-08	6.25156e-06
chr2	70253288	70253788	-2.11801	-0.437499	-0.0115857	23.4257	1.32448e-08	6.42732e-06
chr17	57826649	57827149	-2.01129	-0.20451	-0.00216459	23.4232	1.32652e-08	6.42732e-06
chr1	69591825	69592325	-1.15514	-0.188344	1.53344	23.3586	1.38002e-08	6.66952e-06
chr17	5283379	5283879	-1.46397	0.450923	0.127971	23.267	1.45971e-08	7.03678e-06
chr6	97226018	97226518	-1.37668	-0.0522076	0.946353	23.2593	1.46663e-08	7.05221e-06
chr13	18182602	18183102	-1.85159	0.0740181	0.0588009	23.2214	1.50114e-08	7.19992e-06
chr16	94821555	94822055	-2.01353	-0.0352453	-0.0665297	23.2004	1.52062e-08	7.27499e-06
chr15	51071396	51071896	-1.75588	-0.304127	0.316623	23.1611	1.55781e-08	7.4342e-06
chr8	89749020	89749520	-1.71759	0.126526	0.0829957	23.0922	1.62519e-08	7.70533e-06
chr16	84154748	84155248	-2.06485	-0.131406	-0.197631	23.0911	1.62625e-08	7.70533e-06
chr9	57316092	57316592	-1.3949	-0.268922	0.985051	23.0906	1.6268e-08	7.70533e-06
chr14	64340074	64340574	-1.6968	-0.300326	0.362195	23.0131	1.70625e-08	8.06155e-06
chr7	112416368	112416868	0.84852	0.07584	2.22192	23.006	1.7138e-08	8.07715e-06
chrX	150478007	150478507	-0.221572	-0.689646	3.67977	22.9892	1.73163e-08	8.12322e-06
chr8	53148810	53149310	0.881446	0.121381	2.23583	22.9887	1.73213e-08	8.12322e-06
chr18	83119357	83119857	-2.62297	-0.220648	-0.741158	22.9789	1.74264e-08	8.15236e-06
chr8	100491415	100491915	-2.01459	-0.219752	-0.141405	22.9409	1.78389e-08	8.32485e-06
chr2	42008223	42008723	-1.18805	-0.240963	1.59694	22.9239	1.80278e-08	8.38528e-06
chr14	101500619	101501119	-1.53234	0.265723	0.213567	22.9213	1.80567e-08	8.38528e-06
chr9	8837586	8838086	-1.93209	-0.660129	-0.0155319	22.8917	1.83886e-08	8.51859e-06
chr4	82726322	82726822	-2.11291	0.104636	-0.358287	22.8717	1.86175e-08	8.60363e-06
chr10	77716471	77716971	-1.52658	0.541996	-0.101666	22.8491	1.88796e-08	8.70358e-06
chr1	157584239	157584739	-1.39802	0.0561852	0.726148	22.8339	1.90575e-08	8.7512e-06
chr1	78789689	78790189	-1.48062	-0.448324	0.810938	22.8324	1.9075e-08	8.7512e-06
chr5	44325813	44326313	1.60718	1.06828	0.555687	22.8008	1.94514e-08	8.90238e-06
chr19	24025789	24026289	-1.999	-0.0954129	-0.185509	22.6222	2.17259e-08	9.91177e-06
chr2	156800574	156801074	-2.33544	-0.463819	-0.423288	22.6195	2.17613e-08	9.91177e-06
chr1	159900994	159901494	-1.74411	-0.253133	0.394567	22.5398	2.28657e-08	1.03899e-05
chr10	85468095	85468595	-1.3667	0.00754791	0.744991	22.5284	2.30279e-08	1.04386e-05
chrX	111542789	111543289	-1.85022	-0.559031	0.121271	22.5198	2.31512e-08	1.04695e-05
chr11	67599078	67599578	-1.58525	-0.0468494	0.457374	22.4674	2.39177e-08	1.07904e-05
chr14	76158454	76158954	-1.30312	-0.147709	1.08949	22.4552	2.40994e-08	1.08467e-05
chr8	59964702	59965202	-1.81204	-0.287075	0.276248	22.4293	2.44909e-08	1.09968e-05
chr3	65737665	65738165	-2.12321	-0.236782	0.0383638	22.3339	2.59895e-08	1.16422e-05
chr10	11165702	11166202	-2.28772	-0.219479	-0.356589	22.3158	2.62838e-08	1.17463e-05
chr14	34171078	34171578	-1.49885	0.210667	0.248395	22.2491	2.74002e-08	1.22165e-05
chr17	63047688	63048188	-1.68823	-0.0166747	0.37405	22.2254	2.78087e-08	1.23696e-05
chr16	10736793	10737293	-2.3387	0.0669109	-0.544286	22.1961	2.83214e-08	1.25682e-05
chr8	24009279	24009779	-2.49996	-0.618354	-0.626997	22.1775	2.86525e-08	1.26855e-05
chr15	52224444	52224944	1.65617	1.14373	0.364045	22.1602	2.89648e-08	1.2794e-05
chr7	67544377	67544877	-2.11802	-0.43505	-0.250208	22.1025	3.00273e-08	1.32325e-05
chr12	28697460	28697960	-1.36033	0.24815	0.444958	22.0302	3.14177e-08	1.38132e-05
chr15	80463871	80464371	-1.57736	0.0515157	0.272428	21.9914	3.2191e-08	1.41205e-05
chr2	68362101	68362601	-1.78542	-0.278323	0.171709	21.9858	3.23033e-08	1.41371e-05
chr14	35603686	35604186	-1.47294	0.101581	0.456955	21.9678	3.26715e-08	1.42628e-05
chr9	32063512	32064012	-1.64994	0.0754867	0.183145	21.9644	3.27408e-08	1.42628e-05
chr11	118294973	118295473	-0.769439	-0.00322109	2.76449	21.9482	3.3075e-08	1.43754e-05
chr17	83913969	83914469	-2.07458	-0.277899	-0.237251	21.9165	3.37384e-08	1.46303e-05
chr1	8924091	8924591	-1.86478	-0.293134	0.0693333	21.7935	3.64496e-08	1.57597e-05
chr4	102102124	102102624	-1.54673	-0.0388169	0.421036	21.7909	3.65089e-08	1.57597e-05
chr8	23138696	23139196	-1.17833	0.188403	1.06274	21.7729	3.69254e-08	1.59034e-05
chr9	73693797	73694297	-2.34492	-0.667661	-0.459255	21.7434	3.76153e-08	1.61639e-05
chr18	63339600	63340100	-2.20185	-0.150355	-0.392276	21.704	3.85614e-08	1.6533e-05
chr13	47748865	47749748	-1.50541	-0.666078	0.788746	21.6968	3.87358e-08	1.65429e-05
chr5	113890856	113891356	-1.71819	0.110684	-0.0211033	21.6959	3.87586e-08	1.65429e-05
chr7	57246524	57247024	-1.2646	0.076273	0.907681	21.6736	3.9307e-08	1.67393e-05
chr9	6353689	6354189	-2.17403	-0.476457	-0.372881	21.6592	3.96646e-08	1.68538e-05
chr2	33115936	33116436	-1.96816	-0.290469	-0.114368	21.6385	4.01856e-08	1.70371e-05
chr11	76312438	76312938	-2.09271	-0.346832	-0.269092	21.6244	4.05448e-08	1.71511e-05
chr4	136387181	136387681	-1.44632	-0.155618	0.700285	21.5867	4.15193e-08	1.75154e-05
chr17	86570358	86570858	-1.2243	-0.182663	1.24053	21.584	4.15906e-08	1.75154e-05
chr1	52364608	52365108	-1.55028	-0.126687	0.445807	21.531	4.30049e-08	1.8071e-05
chr8	16010585	16011085	-2.18395	-0.035395	-0.523117	21.5266	4.31251e-08	1.80815e-05
chr1	49141662	49142162	-1.9722	-0.287191	-0.0624479	21.5142	4.34645e-08	1.81837e-05
chr17	11961685	11962185	-1.91963	-0.272506	-0.0876033	21.4533	4.51709e-08	1.88453e-05
chr11	66813970	66814470	-2.22896	-0.387022	-0.480865	21.4507	4.52444e-08	1.88453e-05
chr15	95004186	95004686	-2.52335	0.29771	-0.749676	21.3678	4.76819e-08	1.98171e-05
chr13	99967017	99967517	-0.712808	-0.0688611	2.98661	21.3588	4.79556e-08	1.98873e-05
chr6	59260696	59261196	-1.4593	0.0807949	0.50996	21.3281	4.88984e-08	2.02341e-05
chr7	114788143	114788643	-2.57543	-0.532386	-0.751101	21.3191	4.91771e-08	2.03052e-05
chr1	144894290	144894790	-1.64821	0.144003	0.242144	21.2769	5.05101e-08	2.08104e-05
chr14	120840055	120840555	-1.28372	0.00237748	0.905446	21.2531	5.12795e-08	2.10816e-05
chr13	42682918	42683418	-1.46234	0.23191	0.232206	21.1877	5.34543e-08	2.18984e-05
chr16	76321589	76322089	-1.41026	-0.298148	0.823415	21.1864	5.34967e-08	2.18984e-05
chr2	135586286	135586786	0.815773	0.189935	2.41535	21.1612	5.43605e-08	2.22041e-05
chr3	96917782	96918282	-1.44105	0.218317	0.266721	21.1534	5.46301e-08	2.22663e-05
chr1	186482114	186482614	-1.56846	-0.505664	0.476508	21.1092	5.61887e-08	2.28525e-05
chr18	56747117	56747617	-1.35411	0.0589617	0.699959	21.0664	5.77391e-08	2.3433e-05
chr3	77909754	77910254	-0.998855	0.0959342	1.4642	21.0594	5.79995e-08	2.34885e-05
chr13	49065292	49065792	-1.98137	-0.320288	-0.194471	21.0498	5.8354e-08	2.35817e-05
chr2	96470268	96470768	-2.30582	-0.569908	-0.569565	21.02	5.94723e-08	2.39826e-05
chr3	3352841	3353341	-1.24496	-0.459855	1.27724	21.0094	5.98752e-08	2.40883e-05
chr1	79715114	79715614	-2.51052	-0.832575	-0.736821	21.0065	5.99879e-08	2.40883e-05
chr6	59489058	59489558	-1.04266	0.00656621	1.47499	20.9954	6.04135e-08	2.4208e-05
chr17	79073594	79074094	1.27027	0.14074	0.608816	20.986	6.07771e-08	2.43024e-05
chr12	46949781	46950281	-1.65853	-0.0619709	0.218209	20.9798	6.10159e-08	2.43466e-05
chr12	92152261	92152761	-0.76104	0.134018	2.19272	20.9703	6.13852e-08	2.44426e-05
chr1	72144363	72144863	-1.68465	0.354896	-0.223683	20.8907	6.45842e-08	2.56117e-05
chr13	9840714	9841214	-1.33176	0.0111134	0.750895	20.8906	6.45908e-08	2.56117e-05
chr9	61439053	61439553	-1.16426	0.0492711	1.04073	20.8583	6.59371e-08	2.60911e-05
chr3	138515528	138516028	-0.933663	0.0415716	1.74606	20.819	6.76142e-08	2.6699e-05
chr12	98103277	98103777	-0.935377	-0.190621	2.13526	20.7863	6.90415e-08	2.72061e-05
chr7	135207158	135207658	-2.61308	-0.271036	-0.740927	20.7795	6.93419e-08	2.72679e-05
chr5	27556906	27557406	-2.04086	-0.0983139	-0.269761	20.7658	6.99539e-08	2.74517e-05
chr11	35725569	35726069	-1.99966	-0.113189	-0.271747	20.65	7.53419e-08	2.95051e-05
chr14	28200476	28200976	-2.02459	-0.1431	-0.211681	20.6221	7.67011e-08	2.99756e-05
chr15	62295107	62295607	-1.02756	-0.0231852	1.64244	20.5878	7.84072e-08	3.05794e-05
chr12	97555923	97556423	-2.3524	-0.257622	-0.668227	20.5802	7.87922e-08	3.06666e-05
chr10	66482048	66482548	-1.79105	0.180388	-0.227909	20.5252	8.1628e-08	3.17054e-05
chr13	59338741	59339241	-1.29388	-0.0238147	0.793551	20.5	8.29573e-08	3.21559e-05
chr1	174044315	174044815	-2.14491	-0.265179	-0.325903	20.3667	9.03939e-08	3.49672e-05
chr18	9823259	9823759	-1.84334	-0.288307	-0.0752641	20.2847	9.52974e-08	3.67345e-05
chr11	19886259	19886759	-2.52502	-0.175809	-0.814375	20.2839	9.53496e-08	3.67345e-05
chr7	68855541	68856041	-1.11153	0.0576311	1.25504	20.2765	9.58043e-08	3.6835e-05
chr14	39155763	39156263	-2.02972	-0.226464	-0.292088	20.1954	1.00956e-07	3.87373e-05
chr9	102068332	102068832	-1.86646	-0.224924	-0.0700289	20.1614	1.03201e-07	3.94839e-05
chr5	117177972	117178472	-1.69587	-0.1637	0.111552	20.1597	1.03317e-07	3.94839e-05
chrX	67170365	67170865	-1.63432	-0.0786526	0.216673	20.1464	1.04207e-07	3.97437e-05
chr7	112163302	112163802	-2.0746	-0.525726	-0.27242	20.1188	1.06088e-07	4.03178e-05
chr17	4068420	4068920	-2.65343	-0.451301	-0.814076	20.1181	1.06136e-07	4.03178e-05
chr13	49947940	49948440	-1.61741	-0.66883	0.417344	20.109	1.06765e-07	4.04755e-05
chr3	98007862	98008362	-1.62606	0.427228	-0.300679	20.1019	1.07256e-07	4.05806e-05
chr5	113570228	113570728	-0.947943	-0.0519232	1.93514	20.095	1.07731e-07	4.06793e-05
chr2	35563694	35564194	-1.21117	0.424564	0.294979	20.09	1.08083e-07	4.07314e-05
chr1	105426072	105426572	-0.885856	0.377023	1.09889	20.0419	1.11504e-07	4.19374e-05
chr16	49790641	49791141	-1.68682	-0.129274	0.018367	19.9534	1.18094e-07	4.43283e-05
chr16	10967409	10967909	-2.02503	-0.367064	-0.357156	19.9466	1.18611e-07	4.44346e-05
chr3	154625561	154626061	-1.92909	0.391629	-0.581293	19.9345	1.19549e-07	4.46975e-05
chrY	11857887	11858387	0.230781	4.62431	-2.09113	19.8046	1.30084e-07	4.85408e-05
chr18	12487808	12488308	-0.934461	-0.171537	1.98282	19.8013	1.30361e-07	4.85492e-05
chr6	114432718	114433218	-1.71708	-0.270632	0.267126	19.7934	1.3104e-07	4.87063e-05
chr10	30640199	30640699	-1.99573	-0.445707	-0.320538	19.7691	1.33124e-07	4.93844e-05
chr4	81186425	81186925	1.82572	0.31398	-0.60203	19.7633	1.33627e-07	4.94742e-05
chr16	6483738	6484238	-1.42085	0.101183	0.40283	19.7573	1.34154e-07	4.95728e-05
chrX	96113094	96113594	1.66117	0.945708	0.199239	19.7412	1.35568e-07	4.99979e-05
chr16	43503152	43503652	-0.866037	-0.338648	2.4282	19.7253	1.36979e-07	5.04203e-05
chr2	17664733	17665233	-1.13306	0.0683101	0.995935	19.6989	1.39359e-07	5.11974e-05
chr13	41095439	41095939	-1.47305	-0.0936346	0.391168	19.6679	1.42205e-07	5.21422e-05
chr15	55574471	55574971	-2.22906	-0.460149	-0.555055	19.6319	1.45584e-07	5.32781e-05
chr18	13376352	13376852	-1.77226	-0.260964	0.052455	19.6258	1.46162e-07	5.33868e-05
chr4	107039258	107039758	-1.155	-0.167844	1.59297	19.5538	1.53203e-07	5.5851e-05
chr1	36019979	36020479	-2.21116	-0.49865	-0.484378	19.5361	1.54984e-07	5.63923e-05
chr5	112551864	112552364	-0.730957	-0.167187	2.88278	19.5249	1.56129e-07	5.67001e-05
chr9	95601118	95601618	-2.35241	-0.136512	-0.759573	19.5134	1.57311e-07	5.70204e-05
chr12	15364804	15365304	-1.06082	0.164731	1.00178	19.4855	1.602e-07	5.79115e-05
chr2	130257545	130258045	-1.6031	0.568815	-0.472275	19.4838	1.60379e-07	5.79115e-05
chr13	25817607	25818107	1.07507	0.588933	1.51613	19.4732	1.61496e-07	5.82041e-05
chr5	32035689	32036189	-1.20001	0.0498477	0.850222	19.4182	1.67424e-07	6.02263e-05
chr12	47400446	47400946	-1.33476	0.0246195	0.79898	19.4142	1.67858e-07	6.02685e-05
chr2	71036119	71036619	1.62439	0.863176	0.194285	19.3844	1.71175e-07	6.13433e-05
chr16	76695122	76695622	-2.23976	-0.628937	-0.547091	19.3043	1.80408e-07	6.45302e-05
chr10	6891095	6891595	-2.06902	-0.562809	-0.478378	19.2553	1.86308e-07	6.65154e-05
chr14	15364783	15365283	-1.11775	0.310254	0.657082	19.2504	1.86911e-07	6.66056e-05
chr14	20358322	20358822	-1.40153	0.670503	-0.498234	19.2312	1.89289e-07	6.73267e-05
chr13	44174447	44174947	1.03064	0.453476	1.686	19.2095	1.92011e-07	6.81671e-05
chr10	93264376	93264876	-1.62141	-0.419501	0.522817	19.1886	1.94666e-07	6.89809e-05
chr8	116629478	116629978	-1.39438	0.114331	0.321157	19.162	1.98109e-07	7.00701e-05
chr2	147104697	147105197	-1.65209	-0.179272	0.127594	19.1524	1.99355e-07	7.03796e-05
chr1	139239014	139239514	-1.39086	0.371393	-0.0195628	19.1227	2.03296e-07	7.16377e-05
chr3	50733390	50733890	-1.90136	-0.401297	-0.191813	19.0991	2.06478e-07	7.26245e-05
chr3	100561024	100561524	-1.61449	-0.0566724	0.0845728	19.0849	2.08428e-07	7.31747e-05
chr5	29437877	29438377	1.55709	0.178398	-0.181585	19.0612	2.11715e-07	7.41317e-05
chr13	96350290	96350790	-0.977093	0.116195	1.3416	19.0585	2.12085e-07	7.41317e-05
chr7	74396417	74396917	-1.87284	-0.482684	-0.144903	19.0568	2.12325e-07	7.41317e-05
chr8	45448095	45448595	1.30984	0.847363	0.850105	19.051	2.13131e-07	7.42768e-05
chr10	83733081	83733581	-1.68405	-0.116862	0.173015	19.0334	2.15632e-07	7.50107e-05
chr18	56124195	56124695	-2.27342	-0.889203	-0.673782	19.0158	2.18143e-07	7.57456e-05
chr4	111612143	111612643	-2.38386	-0.554965	-0.724742	19.0109	2.18856e-07	7.58543e-05
chrX	105079462	105079962	0.111151	-0.533159	3.42615	18.9911	2.21731e-07	7.67107e-05
chr14	69969765	69970265	-1.06741	-0.221828	1.4859	18.957	2.26785e-07	7.83168e-05
chr4	152948839	152949339	-1.4521	-0.0522747	0.339839	18.9452	2.28553e-07	7.87839e-05
chr7	48807267	48807767	-1.76194	-0.0512386	-0.139293	18.869	2.40372e-07	8.25848e-05
chr9	48960053	48960553	-2.2061	-0.198209	-0.607932	18.8685	2.40449e-07	8.25848e-05
chr3	158224624	158225124	-1.25451	-0.215706	1.05166	18.8468	2.43934e-07	8.36305e-05
chr19	59176753	59177253	-2.75275	-0.476768	-0.967939	18.8181	2.48617e-07	8.50825e-05
chr13	112274524	112275024	-1.59327	-0.128046	0.205299	18.7802	2.54935e-07	8.70878e-05
chr12	88876603	88877103	-1.40297	0.238207	0.167066	18.7649	2.57525e-07	8.78145e-05
chr14	99988544	99989044	-2.03746	-0.0628427	-0.447189	18.7596	2.58436e-07	8.79673e-05
chrX	75728462	75728962	-0.405726	-1.76237	-0.103392	18.733	2.63042e-07	8.93215e-05
chr6	123908317	123908817	-1.46023	-0.209438	0.454323	18.7312	2.63355e-07	8.93215e-05
chr1	43473563	43474063	-1.5331	-0.055778	0.258739	18.7194	2.65426e-07	8.98636e-05
chr12	79352940	79353440	-1.43647	-0.509016	0.529031	18.6982	2.69184e-07	9.09209e-05
chr4	153417203	153417703	-1.44527	-0.248612	0.543875	18.6964	2.69507e-07	9.09209e-05
chrX	53140911	53141411	-1.82117	-1.04607	-0.366147	18.6805	2.7236e-07	9.17207e-05
chr10	84480326	84480826	-2.20293	-0.30424	-0.651257	18.649	2.7812e-07	9.34945e-05
chr11	75868521	75869021	-1.41622	0.274796	0.0143947	18.6211	2.83323e-07	9.50756e-05
chr3	139802931	139803431	-0.955892	-0.205119	1.86928	18.6167	2.84154e-07	9.51861e-05
chr5	113972985	113973485	-1.01804	0.00168752	1.36401	18.5843	2.90346e-07	9.7089e-05
chr3	119275151	119275651	-2.42189	-0.982063	-0.762152	18.5693	2.93252e-07	9.78883e-05
chr11	58066751	58067251	-1.33318	0.00351378	0.629038	18.5589	2.95295e-07	9.83975e-05
chr15	9982080	9982580	-1.98266	-0.424111	-0.378769	18.5464	2.97763e-07	9.88987e-05
chr14	101882922	101883422	-2.127	-0.736844	-0.567451	18.5436	2.98315e-07	9.88987e-05
chr4	97714481	97714981	-1.32437	-0.408076	0.881769	18.5423	2.98573e-07	9.88987e-05
chr18	31685776	31686276	-1.85558	0.0831483	-0.499244	18.5407	2.98882e-07	9.88987e-05
chr5	5099375	5099875	-1.61036	0.0574548	-0.0422158	18.5357	2.99879e-07	9.90561e-05
chr2	19812507	19813007	-1.91388	0.134449	-0.50073	18.4751	3.12237e-07	0.000102959
chr4	142126847	142127347	-1.01616	0.0821103	1.26085	18.4445	3.18675e-07	0.0001049
chr6	77681036	77681536	-1.32476	-0.446072	1.06976	18.4237	3.23127e-07	0.000106181
chr15	69524853	69525353	-1.81128	-0.506832	-0.103594	18.3752	3.33745e-07	0.000109481
chr17	24122421	24122921	-1.60343	0.0146254	-0.0355325	18.3599	3.37191e-07	0.000110421
chr15	44274609	44275109	-2.20629	-0.313397	-0.694132	18.3193	3.46452e-07	0.000113258
chr5	9231635	9232135	-1.90977	0.293441	-0.548571	18.2374	3.65961e-07	0.00011943
chr19	20386209	20386709	0.922227	0.228328	1.77214	18.2204	3.70156e-07	0.000120592
chrX	19702206	19702706	-1.39574	-0.219316	0.561155	18.2175	3.70869e-07	0.000120618
chr14	34420715	34421535	-2.07839	-0.315409	-0.548789	18.2129	3.72019e-07	0.000120785
chr8	12234037	12234537	-1.21164	0.0480804	0.750976	18.2091	3.72954e-07	0.000120882
chr9	111184874	111185374	-0.84173	-0.0265916	2.13132	18.2016	3.74843e-07	0.000121287
chr18	54719965	54720465	-1.16955	-0.0913909	0.996718	18.1786	3.80666e-07	0.000122935
chr17	63683938	63684438	-2.19793	-0.358738	-0.593083	18.1764	3.8123e-07	0.000122935
chr16	95811081	95811581	-1.26624	0.117941	0.522697	18.1632	3.84595e-07	0.00012381
chr6	135958862	135959362	-1.78652	0.0176443	-0.34849	18.1391	3.90876e-07	0.000125619
chr8	68378242	68378742	-1.2694	-0.178227	0.819391	18.1076	3.9921e-07	0.00012808
chr4	82949832	82950332	-1.51278	-0.0969614	0.306852	18.0642	4.11015e-07	0.000131645
chr19	28254912	28255412	-1.81055	0.236557	-0.558681	18.0491	4.15206e-07	0.000132764
chr13	109796234	109796734	-1.98885	-0.369163	-0.299567	18.0441	4.16596e-07	0.000132822
chr2	135431406	135431906	-1.291	-0.0772315	0.823511	18.0435	4.16785e-07	0.000132822
chr1	75395925	75396425	-2.06671	-0.496452	-0.501001	18.0356	4.19e-07	0.000133253
chr8	76089461	76089961	-1.44817	-0.265249	0.468687	18.0331	4.19689e-07	0.000133253
chr5	130802838	130803338	-1.80238	-0.127639	-0.0215547	18.0311	4.20245e-07	0.000133253
chr10	70334074	70334574	-2.05055	-0.427525	-0.521406	18.0111	4.25938e-07	0.000134834
chr5	76375426	76375926	-1.7199	-0.323604	-0.0912116	17.9219	4.52289e-07	0.000142937
chr12	28417013	28417513	-1.33019	-0.0700026	0.531449	17.9083	4.5643e-07	0.000143824
chr2	136045493	136045993	-2.45223	0.0426355	-0.809694	17.9077	4.56612e-07	0.000143824
chr6	111571600	111572100	1.70053	0.676698	-0.212689	17.8689	4.68721e-07	0.000147394
chr17	55408017	55408517	-3.30792	-0.534944	-1.19314	17.8494	4.74912e-07	0.000149094
chr18	51776911	51777411	-2.26339	-0.644992	-0.6236	17.8266	4.82284e-07	0.000151159
chr2	139421061	139421561	-1.31611	-0.37061	0.789768	17.7943	4.92911e-07	0.000154235
chrX	103616789	103617289	-0.226962	-0.790386	2.51036	17.7908	4.94054e-07	0.000154338
chr9	100176149	100176649	-1.58066	-0.0557989	-0.0275555	17.7833	4.96556e-07	0.000154865
chr13	46887610	46888110	-0.979929	-0.0892112	1.65005	17.7687	5.01478e-07	0.000156144
chr13	43510184	43510684	-2.13271	0.0320914	-0.713112	17.7662	5.02344e-07	0.000156158
chr12	72455625	72456125	-2.1729	-0.164471	-0.67625	17.7486	5.08342e-07	0.000157764
chr4	100565436	100565936	-1.55353	-0.280373	0.273282	17.7369	5.12382e-07	0.000158758
chr5	92521379	92521879	-2.15821	-0.242574	-0.677785	17.7306	5.14544e-07	0.000159168
chr1	176833067	176833567	-2.09844	-0.573524	-0.384445	17.7162	5.19602e-07	0.000160472
chr7	39598630	39599130	-2.05426	-0.231317	-0.615957	17.704	5.23908e-07	0.000161539
chr9	43551288	43551788	-2.00666	-0.31485	-0.54049	17.66	5.39716e-07	0.000166143
chr7	74785300	74785800	-1.16348	-0.0669433	1.02055	17.6471	5.44434e-07	0.000167325
chr2	32953832	32954332	-1.15313	-0.036878	0.921788	17.6332	5.49593e-07	0.000168637
chr18	75734645	75735145	1.17751	0.0845185	0.592609	17.6241	5.52975e-07	0.000169093
chr4	4837593	4838093	-1.66927	-0.226005	-0.0855754	17.6227	5.53507e-07	0.000169093
chrX	170009563	170010063	0.00420028	-0.49773	4.39449	17.622	5.5375e-07	0.000169093
chr11	121627047	121627547	-1.59266	0.0355169	-0.0980889	17.5929	5.64798e-07	0.000172097
chr17	10062624	10063124	-0.893457	0.337821	1.04844	17.5907	5.65634e-07	0.000172097
chr15	9668220	9668720	-2.01579	-0.451694	-0.519187	17.5889	5.66306e-07	0.000172097
chr1	154216135	154216635	-2.28881	-0.405878	-0.690883	17.58	5.69733e-07	0.000172862
chr1	159747007	159747507	1.03557	-0.253127	0.380508	17.577	5.70902e-07	0.000172941
chr8	87354524	87355024	-0.966581	-0.141234	1.59774	17.566	5.75164e-07	0.000173954
chr11	46821850	46822350	-1.66694	-0.24956	-0.0373993	17.5318	5.88646e-07	0.000177749
chr4	119523956	119524456	-0.729414	-0.114892	2.78512	17.5276	5.90326e-07	0.00017776
chr16	64017917	64018417	1.07991	0.323834	1.36432	17.5271	5.90556e-07	0.00017776
chr2	166799844	166800344	-1.71088	-0.287242	-0.0327043	17.5059	5.9909e-07	0.000180044
chr17	54210211	54210711	-2.01954	-0.529491	-0.50986	17.496	6.03125e-07	0.00018097
chr14	13768053	13768553	-1.81475	-0.432221	-0.269054	17.455	6.20158e-07	0.000185787
chr11	81486591	81487091	-1.2763	0.0739956	0.570885	17.4512	6.21733e-07	0.000185966
chr17	77395767	77396267	-2.00659	-0.309037	-0.487625	17.4427	6.2537e-07	0.00018676
chr5	114537556	114538056	-0.689264	-0.0616234	2.71595	17.4264	6.3231e-07	0.000188536
chr4	21566724	21567224	0.678893	0.00272383	2.38651	17.4208	6.34702e-07	0.000188952
chr4	6335699	6336199	-1.35011	-0.114858	0.462946	17.3978	6.44719e-07	0.000191634
chr17	45757941	45758441	-2.14818	-0.366951	-0.696157	17.3775	6.53666e-07	0.00019399
chr15	10922547	10923047	-1.00937	-0.229536	1.64991	17.3486	6.66674e-07	0.000197541
chr16	11595280	11595780	-2.15161	-0.657753	-0.644359	17.3431	6.69138e-07	0.000197963
chr10	37541238	37541738	-1.88177	-0.360911	-0.20523	17.3313	6.74543e-07	0.000199251
chr2	131252463	131252963	-0.966126	0.128905	1.18158	17.3212	6.79183e-07	0.00020031
chr12	25884288	25884788	-1.86854	-0.409366	-0.363534	17.2946	6.91615e-07	0.000203661
chr18	64994354	64994854	-1.52272	-0.00491735	0.128748	17.2864	6.95471e-07	0.000204479
chr13	110291262	110291762	1.67343	1.09663	-0.0754021	17.2516	7.12174e-07	0.000209067
chr1	193890373	193890873	-1.25609	0.343684	0.125446	17.2379	7.1885e-07	0.000210701
chr16	39881004	39881504	-1.77333	-0.405824	-0.127066	17.2166	7.29367e-07	0.000213454
chr12	17148951	17149451	-1.38573	-0.488283	0.519225	17.2111	7.32131e-07	0.000213933
chr17	16734333	16734833	-1.36188	-0.103111	0.430417	17.1922	7.41629e-07	0.000216376
chr9	80510740	80511240	1.03395	0.290913	1.28967	17.1763	7.49701e-07	0.000218395
chr15	101506886	101507386	-1.64781	-0.210159	-0.0262852	17.1388	7.69165e-07	0.000223722
chr3	120093982	120094482	-1.0204	0.081025	1.05094	17.1267	7.75517e-07	0.000224727
chr17	21616354	21616854	-1.79154	0.338891	-0.654571	17.1258	7.76026e-07	0.000224727
chr16	94811672	94812172	-1.83192	-0.35097	-0.355933	17.1255	7.7617e-07	0.000224727
chr1	101966174	101966674	-1.83397	0.174573	-0.56764	17.1232	7.77356e-07	0.000224728
chr19	48088460	48088960	-1.83733	-0.00167364	-0.389018	17.0494	8.17608e-07	0.000236005
chr2	173532857	173533357	-2.17671	-0.150015	-0.482415	17.0308	8.28053e-07	0.000238658
chr18	44637250	44637750	-1.14864	0.00557593	0.909637	17.0135	8.37964e-07	0.000241148
chr2	157755223	157755723	-1.51921	-0.143346	0.172099	16.9939	8.49254e-07	0.000244028
chr2	146302166	146302666	-1.25269	-0.294031	0.813292	16.9868	8.53383e-07	0.000244844
chr7	89636420	89636920	-2.59359	-0.114123	-1.04741	16.9713	8.62513e-07	0.00024709
chr15	22640318	22640818	-1.748	-0.213889	-0.206531	16.9599	8.69275e-07	0.000248652
chr2	132069963	132070463	-2.00181	-0.211809	-0.505273	16.9572	8.70895e-07	0.000248741
chr2	180843515	180844015	-0.87195	-0.0466845	1.84378	16.9544	8.72523e-07	0.000248831
chr9	110053405	110053905	-0.685356	-0.0393927	2.58965	16.9439	8.7886e-07	0.000250263
chrX	103622246	103622746	-0.0554263	-0.566959	3.61241	16.9257	8.89904e-07	0.000253029
chr13	46472227	46472727	-1.68457	-0.130069	-0.132175	16.884	9.15688e-07	0.00025997
chr4	19108465	19108965	-1.94664	0.140467	-0.712437	16.879	9.1886e-07	0.000260482
chr6	135326968	135327893	-1.63907	-0.121302	-0.105154	16.8721	9.23193e-07	0.00026132
chr17	5324834	5325334	-1.72962	-0.238688	-0.0124769	16.8438	9.41337e-07	0.000265831
chr15	56770615	56771115	-2.57621	0.177783	-1.09663	16.8429	9.41928e-07	0.000265831
chr14	18727550	18728050	-1.63049	-0.29122	-0.0487709	16.8382	9.44977e-07	0.000266296
chr10	9663201	9663701	-1.84885	0.139103	-0.573956	16.8189	9.5757e-07	0.000269248
chr9	52447953	52448453	-2.30219	-0.199978	-0.870245	16.8178	9.58288e-07	0.000269248
chr11	26824532	26825032	-1.42401	0.375239	-0.183754	16.8029	9.68154e-07	0.000271618
chr5	118671131	118671631	-1.48956	-0.00263805	0.114407	16.8006	9.69672e-07	0.000271643
chr18	47896235	47896735	-1.4827	-0.0271173	0.0795149	16.7709	9.89689e-07	0.000276842
chr6	6851171	6851671	-0.915496	-0.00920685	1.49679	16.7648	9.9384e-07	0.000277594
chr5	54696451	54696951	-1.50318	0.119101	0.0446651	16.7523	1.00245e-06	0.000279588
chr7	122300607	122301107	-1.83591	-0.697907	-0.395506	16.6595	1.06853e-06	0.000297582
chr8	44817554	44818054	-1.57488	0.331485	-0.428233	16.6455	1.0789e-06	0.000300029
chr12	69464738	69465238	0.849763	0.229871	1.98213	16.6374	1.08493e-06	0.000301263
chr9	92009914	92010414	-2.00805	-0.164334	-0.652667	16.6261	1.09344e-06	0.000303186
chr12	112426433	112426933	1.31082	0.406622	0.365996	16.6014	1.11221e-06	0.00030794
chrX	68236603	68237103	-2.1038	-0.236301	-0.687423	16.5288	1.1694e-06	0.000323303
chr18	62741073	62741573	-1.09508	0.0712081	0.975931	16.5128	1.18235e-06	0.000326409
chr3	53255235	53255735	1.69913	0.653314	-0.390494	16.4771	1.21195e-06	0.000334093
chr8	43993123	43993623	-0.848968	0.0326123	1.74813	16.4515	1.23353e-06	0.000339549
chr7	50770394	50770894	-1.22922	-0.20479	0.722071	16.4369	1.24611e-06	0.000342517
chr6	112466593	112467093	-1.67869	-0.0081916	-0.288753	16.409	1.27036e-06	0.000348676
chr18	29390342	29390842	-2.2828	-0.238745	-0.800381	16.405	1.27394e-06	0.000349156
chr1	70207834	70208334	-2.24996	-0.575139	-0.734138	16.4029	1.27578e-06	0.000349156
chr4	106537572	106538072	-1.46692	0.304854	-0.251902	16.3889	1.28819e-06	0.000352044
chr8	46791319	46791819	1.63189	0.0266049	-0.696508	16.3745	1.30114e-06	0.000355072
chr9	83961899	83962399	-1.43715	-0.0857979	0.157676	16.3654	1.3093e-06	0.000356788
chr8	58217420	58217920	1.03577	0.308973	1.20287	16.3354	1.33687e-06	0.000363572
chr6	30375124	30375624	-1.72458	-0.182476	-0.234067	16.3341	1.33803e-06	0.000363572
chr2	117996121	117996621	-1.60606	-0.419023	-0.0156394	16.3214	1.34984e-06	0.000366258
chr5	90677241	90677741	-0.874477	0.0159939	1.672	16.3148	1.35603e-06	0.000367264
chr18	40142469	40142969	1.42308	1.09082	0.331274	16.3134	1.35742e-06	0.000367264
chr9	83500720	83501220	1.11819	0.535439	1.1282	16.2731	1.39587e-06	0.00037713
chr10	90485284	90485784	-1.18864	0.2776	0.332663	16.2538	1.41469e-06	0.00038164
chr10	121569283	121569783	-0.756826	0.0177037	2.17602	16.2519	1.41658e-06	0.00038164
chrX	69115984	69116484	-1.43004	0.12208	-0.0343428	16.248	1.42037e-06	0.000381951
chr1	21543922	21544422	-1.46967	0.109042	0.0208993	16.2466	1.42176e-06	0.000381951
chr7	134146991	134147491	-1.73293	0.0552684	-0.37839	16.2367	1.43164e-06	0.000383594
chr12	45617165	45617665	-2.3373	-0.291451	-0.910832	16.2364	1.43191e-06	0.000383594
chr3	156907954	156908454	-2.36522	-0.303223	-0.889311	16.2178	1.45052e-06	0.000387821
chr5	112122662	112123162	-1.49859	-0.291698	0.140088	16.2149	1.45347e-06	0.000387821
chr1	64813638	64814138	1.50021	0.256177	-0.327774	16.2145	1.45381e-06	0.000387821
chr12	52076514	52077014	-1.77256	-0.326486	-0.0719094	16.2015	1.467e-06	0.0003904
chr12	80243284	80243784	-1.39024	-0.120288	0.37151	16.201	1.46759e-06	0.0003904
chr2	157992720	157993220	-1.16068	0.0674006	0.71607	16.1988	1.46977e-06	0.000390434
chr11	109684169	109684669	0.818421	-0.17272	1.16671	16.1958	1.47283e-06	0.000390699
chr5	71170255	71170755	-0.99107	-0.152866	1.39835	16.1906	1.47815e-06	0.000391563
chr2	156233808	156234308	-1.98196	-0.174224	-0.632856	16.1543	1.51599e-06	0.000401027
chr12	40625862	40626362	-1.6635	-0.212756	-0.145176	16.1095	1.56396e-06	0.000413141
chrX	67256230	67256730	-2.30163	-0.303417	-0.871234	16.1053	1.56862e-06	0.000413797
chr18	53826118	53826618	-2.81669	-0.539831	-1.14438	16.0897	1.58575e-06	0.000417736
chr12	21346178	21346678	1.91685	1.01262	-0.653698	16.0804	1.59599e-06	0.000419852
chr8	100703357	100703857	-1.65696	-0.342309	-0.0865894	16.0662	1.61191e-06	0.000423453
chr10	15141426	15141926	-2.00229	-0.0706321	-0.681223	16.0583	1.62075e-06	0.000425114
chr14	76049655	76050155	-1.43465	-0.123846	0.466162	16.0566	1.62271e-06	0.000425114
chr3	139132789	139133289	-2.12964	-0.778735	-0.707599	16.0373	1.64462e-06	0.00043026
chr2	162349082	162349582	-2.05263	-0.227134	-0.655581	16.0095	1.67691e-06	0.000438106
chr10	97369695	97370195	-1.13851	-0.163013	0.953922	15.9812	1.71036e-06	0.00044623
chr2	52310480	52310980	-1.58312	-0.244668	-0.077044	15.9487	1.74956e-06	0.00045583
chr13	105396584	105397084	-1.09355	-0.14402	1.03222	15.9221	1.78237e-06	0.000463745
chr3	123543827	123544327	-0.644213	0.105766	2.36519	15.9193	1.78589e-06	0.000464023
chr1	3441459	3441959	-2.08518	-0.388109	-0.606718	15.9143	1.79207e-06	0.000464994
chr5	5314339	5314839	-1.12506	0.0998233	0.60223	15.8808	1.83457e-06	0.00047537
chr16	35796520	35797020	-1.69222	0.0996678	-0.433711	15.8718	1.84618e-06	0.000477728
chr3	42098510	42099010	-1.28217	-0.349444	0.729027	15.8422	1.8848e-06	0.000487058
chr11	12659536	12660036	-2.19056	-0.577859	-0.772328	15.8076	1.93097e-06	0.000498311
chr6	116007146	116007646	-1.43594	-0.291475	0.240682	15.7918	1.95244e-06	0.000503168
chr8	35215116	35215616	-1.22895	0.284727	0.104567	15.7392	2.02577e-06	0.000521358
chr5	11931366	11931866	-1.69362	-0.309782	-0.269961	15.723	2.04891e-06	0.000526601
chr1	158489360	158489860	-0.864343	-0.032087	1.81699	15.7145	2.0612e-06	0.000529044
chr12	37909361	37909861	-1.16506	0.12695	0.432081	15.6722	2.12328e-06	0.000544243
chr1	23359417	23359917	-0.44747	0.751435	0.633617	15.6454	2.16354e-06	0.000553814
chr15	29377344	29377844	-2.11331	-0.432882	-0.730882	15.6397	2.1722e-06	0.000554824
chr3	27454344	27454844	-1.50653	-0.0662764	0.0403515	15.639	2.17333e-06	0.000554824
chrX	156178941	156179441	3.70335	2.03567	-1.5971	15.63	2.18718e-06	0.00055761
chr9	36941058	36941558	-1.22906	-0.166911	0.654354	15.598	2.23686e-06	0.000569511
chr15	84099081	84099581	-1.69956	-0.0374066	-0.368479	15.5951	2.24135e-06	0.000569804
chr11	17631050	17631550	-2.07939	-0.295079	-0.788535	15.5935	2.24401e-06	0.000569804
chr9	64991086	64992017	-1.38036	-0.00261379	0.408743	15.5894	2.25045e-06	0.000570676
chr16	85987797	85988297	-1.76648	0.199001	-0.688403	15.5584	2.29994e-06	0.000582449
chr12	116233571	116234071	-1.61145	-0.133198	-0.198288	15.5549	2.30574e-06	0.000583139
chr15	44782282	44782782	-1.14972	-0.193796	1.00136	15.5382	2.33296e-06	0.00058924
chr3	130168378	130168878	-0.99206	-0.230247	1.42932	15.5269	2.35154e-06	0.000593144
chr1	30685245	30685745	-1.65193	-0.199905	-0.142525	15.5235	2.3572e-06	0.000593783
chr3	70439070	70439570	-1.17313	-0.0677989	0.828137	15.5191	2.36457e-06	0.000594851
chr8	10525511	10526011	-0.736257	0.183265	1.64596	15.5055	2.38731e-06	0.000599778
chr14	60443139	60443639	-1.29291	-0.335284	0.571384	15.4815	2.42796e-06	0.000609183
chr13	116738730	116739230	0.813667	-0.0365634	1.54487	15.475	2.43909e-06	0.000611168
chr2	92043212	92043712	-0.749411	0.0194102	1.95686	15.4678	2.45155e-06	0.000613483
chr9	33022764	33023264	-2.09958	-0.137561	-0.773262	15.4644	2.45747e-06	0.000614153
chr8	30463781	30464281	-0.93659	-0.201665	1.53511	15.4619	2.46167e-06	0.000614395
chr1	69302760	69303260	-1.71192	-0.28906	-0.29004	15.438	2.50352e-06	0.000623892
chr2	105416241	105416741	-0.692378	-0.087567	2.48318	15.4365	2.50629e-06	0.000623892
chr5	84320135	84320635	-1.80637	-0.685331	-0.480321	15.4344	2.50984e-06	0.000623959
chr2	167293191	167293691	-2.0322	-0.512496	-0.726103	15.4298	2.51806e-06	0.000625182
chr12	54745234	54745734	-1.65054	-0.0445823	-0.259153	15.4048	2.56286e-06	0.000635476
chr4	148198690	148199190	-0.555131	0.305887	2.01908	15.3875	2.59441e-06	0.00064246
chr15	60323546	60324046	-0.876456	0.0199447	1.49516	15.379	2.60991e-06	0.000644679
chr5	50406539	50407039	0.841393	-0.0169751	1.43143	15.3789	2.61016e-06	0.000644679
chr4	125253909	125254409	-0.74409	0.587721	0.653906	15.3674	2.63146e-06	0.000649095
chr2	140187171	140187671	-1.76595	-0.398244	-0.393996	15.3625	2.64048e-06	0.000650475
chr10	99575212	99575712	-1.00959	-0.125481	1.2841	15.3509	2.66236e-06	0.000655016
chr10	73296462	73296962	1.14295	0.24629	0.622585	15.3175	2.7258e-06	0.000669756
chr17	85553128	85553628	1.02665	0.791923	1.23637	15.3018	2.75619e-06	0.00067602
chr10	118569406	118569906	-1.05869	0.509072	0.00651279	15.3007	2.75841e-06	0.00067602
chr4	131082613	131083113	-1.84395	-0.102216	-0.581734	15.2864	2.78643e-06	0.00068196
chr3	156196360	156196860	-1.72308	0.13908	-0.49652	15.2847	2.78983e-06	0.00068196
chr8	121481351	121481851	-1.09235	0.102567	0.645357	15.2661	2.82668e-06	0.000690081
chr17	28285519	28286019	-1.85943	-0.259725	-0.599526	15.2598	2.83933e-06	0.00069228
chr13	20123803	20124303	-1.27899	0.10483	0.262939	15.2417	2.87588e-06	0.000700292
chr5	151053711	151054676	-1.03835	-0.247466	1.18797	15.2362	2.88727e-06	0.000702166
chr15	20591557	20592057	-0.941508	-0.272638	1.65293	15.2299	2.9002e-06	0.0007041
chr16	95932859	95933359	-1.51134	-0.143985	-0.0412452	15.2287	2.90264e-06	0.0007041
chr11	80870083	80870583	-1.70382	-0.356656	-0.139514	15.2259	2.90831e-06	0.000704576
chr5	111849858	111850358	-1.5633	-0.190424	-0.0782544	15.1975	2.96735e-06	0.000717078
chr6	12413440	12413940	-1.70563	-0.546303	-0.233364	15.1975	2.96747e-06	0.000717078
chr16	89098403	89098903	-1.94242	-0.402001	-0.612998	15.1943	2.97416e-06	0.000717781
chr2	174221677	174222177	1.12195	-0.137008	0.0487501	15.1694	3.02702e-06	0.000729612
chr19	24016614	24017114	-0.568403	0.0694532	2.84957	15.1673	3.03154e-06	0.000729775
chr19	7443871	7444371	-1.66111	-0.12017	-0.277883	15.1604	3.04652e-06	0.000732454
chr15	78064024	78064524	0.979192	0.197176	1.16816	15.148	3.07337e-06	0.000737974
chr10	95248967	95249467	-2.02855	0.180982	-0.832847	15.1301	3.11255e-06	0.000746438
chr10	77524362	77524862	-1.77055	-0.649493	-0.450556	15.1249	3.12416e-06	0.000747736
chr4	69632568	69633068	1.37936	1.40438	-0.0105556	15.1241	3.12584e-06	0.000747736
chr10	69471492	69471992	-1.341	0.217943	-0.16093	15.1008	3.17797e-06	0.00075925
chr10	92398636	92399136	-1.77919	0.272371	-0.726821	15.0947	3.19189e-06	0.000761619
chr16	74732886	74733386	1.23869	0.673524	0.758587	15.091	3.20025e-06	0.000761986
chr1	64906309	64906809	1.17841	0.54526	0.840698	15.0904	3.20145e-06	0.000761986
chr2	33739426	33739926	-1.59737	-0.230902	-0.139702	15.0605	3.27021e-06	0.000777377
chr1	87777252	87777752	-2.10124	-0.0098958	-0.771616	15.0551	3.28271e-06	0.000779373
chr14	84929061	84929561	-2.10225	-0.331379	-0.775027	15.0248	3.35428e-06	0.000795371
chr7	113066408	113066908	1.5826	0.764951	-0.177426	15.015	3.37776e-06	0.000799939
chr10	119576241	119576741	-2.01211	-0.531317	-0.571844	14.9866	3.44667e-06	0.000814529
chr5	24286235	24286735	-1.61536	-0.0458429	-0.292734	14.9861	3.44794e-06	0.000814529
chr4	20397704	20398204	-1.58884	-0.219884	-0.217925	14.9737	3.47827e-06	0.000820673
chr11	53659114	53659614	-2.00187	-0.715527	-0.712917	14.9678	3.49291e-06	0.000822701
chr11	59371285	59371785	-1.80944	-0.283296	-0.497549	14.9668	3.49553e-06	0.000822701
chr13	43206218	43206718	-1.68253	0.110405	-0.567548	14.92	3.614e-06	0.000848215
chr1	190697514	190698014	-1.47399	-0.0575982	-0.0368473	14.9198	3.61446e-06	0.000848215
chr5	126777567	126778067	-2.22659	-0.713253	-0.906817	14.9187	3.61733e-06	0.000848215
chr7	70115823	70116323	-0.998952	-0.0735459	1.25484	14.9002	3.6653e-06	0.000858404
chr10	56806814	56807314	-1.55256	-0.246893	-0.0566475	14.8945	3.68015e-06	0.000860819
chr6	94026644	94027144	-2.25876	-0.246364	-0.856999	14.8848	3.70557e-06	0.000865698
chr19	49170007	49170507	-1.25397	-0.451229	0.5685	14.8829	3.71057e-06	0.000865803
chr8	10474428	10474928	-0.71325	-0.0539598	2.3151	14.8762	3.72851e-06	0.000868921
chr14	101451054	101451554	-1.51944	-0.0205906	-0.227333	14.8687	3.74856e-06	0.000872523
chr4	54652489	54652989	-0.98166	-0.131071	1.38415	14.8562	3.78204e-06	0.00087924
chr12	55537664	55538164	-0.762509	0.0151293	1.95913	14.8487	3.80236e-06	0.000882881
chr6	37466124	37466624	-1.3526	-0.106436	0.236264	14.8414	3.82224e-06	0.000886415
chr16	42196691	42197191	-1.96748	-0.350605	-0.690402	14.8222	3.87487e-06	0.000897525
chr18	69535014	69535514	-1.07005	-0.279718	1.07495	14.7852	3.97865e-06	0.00092044
chrX	52939616	52940116	-1.58975	0.143901	-0.276016	14.7777	3.99984e-06	0.000924217
chr13	113369974	113370474	-1.43378	-0.193668	0.212519	14.7634	4.04088e-06	0.000932565
chr18	56936843	56937343	0.672889	-0.18049	1.56683	14.7304	4.13729e-06	0.000953655
chr11	4087166	4087666	0.840864	0.275414	1.84717	14.7038	4.21679e-06	0.000970801
chr17	82404064	82404564	-1.90019	-0.483417	-0.624204	14.6995	4.22979e-06	0.000972617
chr2	69373573	69374073	-1.39272	0.0692595	-0.0550714	14.682	4.28322e-06	0.000983711
chr3	141893312	141893812	-2.178	-0.273265	-0.751712	14.6572	4.35993e-06	0.000998182
chr13	97588687	97589187	-1.77129	-0.496804	-0.356911	14.6571	4.36009e-06	0.000998182
chr8	119218431	119218931	0.83006	0.0943115	1.51174	14.6565	4.36199e-06	0.000998182
chr10	107468796	107469296	-0.847665	-0.0296252	1.57242	14.6454	4.39679e-06	0.00100473
chr14	36755328	36755828	-1.00965	0.119786	0.884464	14.644	4.4012e-06	0.00100473
chr9	104777806	104778306	-1.75083	-0.291648	-0.402342	14.6206	4.47543e-06	0.00102045
chr9	89606294	89606794	-1.20819	0.319102	-0.0644898	14.617	4.48723e-06	0.00102192
chr6	65969347	65969847	-1.42664	-0.228821	0.236483	14.5968	4.55248e-06	0.00103553
chr1	66148765	66149265	-0.599501	0.0495623	2.50655	14.5934	4.56359e-06	0.00103667
chr16	78957478	78957978	1.03171	0.788837	1.2027	14.5919	4.56841e-06	0.00103667
chr6	145465969	145466469	-1.73071	-0.156728	-0.494592	14.5858	4.58861e-06	0.00104002
chr11	47343533	47344033	1.06722	0.40392	1.1056	14.5813	4.60337e-06	0.00104212
chr3	154672672	154673172	0.913607	0.194282	1.4117	14.5625	4.6659e-06	0.00105502
chr6	20163369	20163869	1.1385	1.0315	0.686815	14.5597	4.67525e-06	0.00105587
chr2	29095603	29096103	-1.1548	-0.392769	0.843813	14.5251	4.79262e-06	0.00108109
chr16	28254275	28254775	-1.45563	-0.148819	-0.0554201	14.5133	4.83341e-06	0.001089
chr10	85228869	85229369	-1.80271	-0.0651996	-0.619352	14.5012	4.87563e-06	0.00109721
chr17	42371837	42372337	-1.35405	-0.524814	0.672053	14.4571	5.03262e-06	0.0011312
chr5	149259050	149259550	-0.575865	0.0975927	2.47449	14.4286	5.13689e-06	0.00115327
chr10	13276442	13276942	1.00039	-0.446727	-0.0372691	14.4047	5.22561e-06	0.00117181
chr16	78959679	78960179	-2.6703	-0.979681	-1.22572	14.3747	5.33962e-06	0.00119475
chr9	111885619	111886119	1.5333	0.227806	-0.584285	14.3745	5.34051e-06	0.00119475
chrX	169983738	169984238	-0.677972	-0.19387	2.64656	14.3681	5.36515e-06	0.00119885
chr10	20937386	20937886	-0.99844	-0.237438	1.47342	14.329	5.51855e-06	0.00123168
chr3	34827967	34828921	-1.50864	-0.73242	-0.0937402	14.3209	5.55079e-06	0.00123742
chr18	73350576	73351076	-1.63364	0.204486	-0.574029	14.2984	5.64131e-06	0.00125613
chr11	55807991	55808491	-1.31419	0.271202	-0.160312	14.2855	5.69424e-06	0.00126643
chr3	13181391	13181891	-1.05171	-0.488604	1.09964	14.2804	5.71517e-06	0.0012696
chr2	165346994	165347494	-1.30631	0.106663	0.284808	14.2596	5.80174e-06	0.00128621
chr7	121085294	121085794	-0.995667	0.204739	0.626976	14.2591	5.80349e-06	0.00128621
chr11	15386222	15386722	0.787458	0.0412873	1.56345	14.2541	5.82481e-06	0.00128943
chr12	60406337	60406837	-1.60328	0.0669313	-0.372708	14.235	5.90526e-06	0.00130572
chr7	57675363	57675863	-1.47873	-0.15851	-0.0806761	14.2313	5.92105e-06	0.00130768
chr14	82467064	82467564	-3.18779	-0.330767	-1.40518	14.2223	5.95998e-06	0.00131475
chr3	118721786	118722286	-1.56577	0.198962	-0.171234	14.2165	5.98471e-06	0.00131868
chr10	21666270	21666770	-1.96404	-0.704727	-0.727906	14.1889	6.10516e-06	0.00134366
chr4	101540449	101540949	-1.64266	-0.428414	-0.264305	14.1822	6.13513e-06	0.00134869
chr5	75754240	75754740	-1.34574	0.171576	-0.133178	14.1757	6.16381e-06	0.00135343
chr13	29516373	29516873	-0.730154	0.0243635	2.07207	14.1636	6.21792e-06	0.00136374
chr11	15649118	15649618	-1.40687	-0.456247	0.181661	14.1422	6.31474e-06	0.00138337
chr15	14625513	14626013	-1.27607	-0.14968	0.4466	14.1389	6.33008e-06	0.0013841
chr11	71889836	71890336	-2.1846	-0.445306	-0.859752	14.1383	6.33264e-06	0.0013841
chr12	45616573	45617073	-1.84173	-0.268154	-0.568979	14.1288	6.3763e-06	0.00139204
chr14	94673102	94673602	-2.38926	-0.685086	-0.974832	14.1247	6.39536e-06	0.0013946
chr15	29788401	29788901	0.888564	-0.417295	0.151025	14.1221	6.40749e-06	0.00139564
chr13	16154356	16154856	1.20214	0.336821	0.546205	14.1198	6.4182e-06	0.00139637
chr6	52801176	52801676	-1.40255	0.0292709	-0.118145	14.1149	6.44069e-06	0.00139852
chr7	51339979	51340479	1.20699	0.672571	0.624012	14.1145	6.44281e-06	0.00139852
chr8	81884187	81884687	0.940666	-0.207719	0.544478	14.1078	6.47408e-06	0.00140371
chr4	111513766	111514266	-1.25833	-0.141572	0.454014	14.0825	6.59338e-06	0.00142794
chr6	100059756	100060256	-0.923559	-0.0226373	1.45082	14.0681	6.66284e-06	0.00144134
chr4	7048552	7049052	0.876807	-0.355819	0.32165	14.0633	6.68565e-06	0.00144463
chr2	174706726	174707226	-2.48043	-0.571886	-1.09597	14.0552	6.72536e-06	0.00145156
chr18	64745872	64746372	-2.13059	-0.145319	-0.943869	14.0344	6.82729e-06	0.00147048
chr1	17663319	17663819	-1.61558	-0.805808	-0.389598	14.0342	6.82848e-06	0.00147048
chr13	71454584	71455084	-1.55118	0.0850546	-0.480471	14.0159	6.91929e-06	0.00148679
chr11	90617967	90618467	-1.85738	-0.305058	-0.595757	14.0158	6.91988e-06	0.00148679
chr2	19681591	19682091	-1.71987	-0.167192	-0.444333	14.0043	6.97794e-06	0.00149757
chr6	99721621	99722121	-1.54254	0.206741	-0.545783	14.0023	6.98817e-06	0.00149807
chr2	77678090	77678590	-1.84452	0.101552	-0.70264	13.9875	7.06321e-06	0.00151245
chr7	34806224	34806724	-1.22113	0.126277	0.316212	13.974	7.13296e-06	0.00152403
chr18	29766209	29766709	-0.904403	-0.165294	1.54528	13.9739	7.13334e-06	0.00152403
chr2	171395906	171396406	-1.61038	0.131625	-0.498135	13.9556	7.22882e-06	0.0015427
chr1	189321395	189321895	-1.39541	-0.106124	0.0796949	13.9445	7.28717e-06	0.0015534
chr14	29189576	29190076	-2.00701	-0.0452032	-0.899648	13.9389	7.31705e-06	0.00155802
chr9	8700607	8701107	-0.875969	-0.038629	1.57125	13.9312	7.35795e-06	0.00156498
chr2	115136153	115136653	0.936428	-0.0662243	0.626735	13.9266	7.38277e-06	0.0015685
chr10	13881458	13881958	1.07488	0.192486	0.593036	13.9249	7.39157e-06	0.00156862
chr9	47569561	47570061	-1.3659	-0.00179419	0.0855393	13.9227	7.40364e-06	0.00156942
chr11	107665104	107665604	-1.62917	-0.304603	-0.366254	13.9067	7.49027e-06	0.00158602
chr17	66674919	66675419	-1.16867	0.482413	-0.264444	13.8818	7.62649e-06	0.00161306
chr15	60993148	60993648	0.931581	-0.225783	0.356062	13.8744	7.66784e-06	0.00162
chr8	36005468	36005968	-1.5604	0.0677375	-0.421186	13.8642	7.72518e-06	0.0016303
chr17	3641501	3642001	-1.3304	0.0260543	0.0487932	13.8528	7.78899e-06	0.00164195
chr1	187356107	187356607	-0.854391	-0.00162451	1.60098	13.8333	7.90035e-06	0.00166357
chr14	96280065	96280565	0.535566	-0.349385	1.66386	13.8234	7.95767e-06	0.00167379
chr18	62478649	62479149	-1.32574	0.0621961	0.0256241	13.806	8.05896e-06	0.00169322
chr13	44223223	44223723	-1.49514	-0.0577438	-0.231102	13.7728	8.25599e-06	0.00173236
chr8	59013017	59013517	-1.74832	-0.159017	-0.561947	13.7716	8.2635e-06	0.00173236
chr2	59501588	59502088	-1.78257	-0.337268	-0.559143	13.7507	8.3904e-06	0.00175702
chr18	66139480	66139980	-2.22332	-0.387386	-0.971431	13.7382	8.46705e-06	0.00177112
chr4	40538410	40538910	0.814967	0.0459017	1.34866	13.7207	8.57544e-06	0.00179182
chr16	29714018	29714518	-1.89853	-0.528532	-0.665231	13.7178	8.59395e-06	0.00179372
chr3	120531832	120532332	-1.12869	-0.0736149	0.699928	13.6858	8.79685e-06	0.00183405
chr18	31274915	31275415	-1.44704	-0.0794744	-0.11914	13.6691	8.9046e-06	0.00185448
chr12	88630891	88631391	-1.63856	0.117452	-0.643389	13.6666	8.92076e-06	0.00185581
chr19	53852603	53853103	-0.468962	-0.0168798	3.78455	13.6593	8.96876e-06	0.00186375
chr8	88853415	88853915	-0.610416	0.70559	0.360273	13.6557	8.99221e-06	0.00186659
chr5	142481465	142481965	-1.22811	-0.154007	0.392317	13.6501	9.02885e-06	0.00187215
chr7	144289032	144289532	-1.67318	-0.164017	-0.475061	13.6482	9.04162e-06	0.00187275
chr6	104318133	104318633	-1.92163	-0.114618	-0.7876	13.6421	9.08144e-06	0.00187895
chr3	76309509	76310009	-1.91166	-0.384815	-0.661355	13.6222	9.21494e-06	0.00190449
chr10	4970379	4970879	0.976096	0.277614	1.11517	13.6174	9.24727e-06	0.0019091
chr18	86328439	86328939	0.825683	-0.222498	0.873211	13.6111	9.28959e-06	0.00191575
chrX	68437800	68438300	-1.53523	-0.21822	-0.199869	13.6028	9.34657e-06	0.00192541
chr19	19325503	19326003	-1.77893	-0.452196	-0.571008	13.5815	9.49292e-06	0.00195344
chr7	121078740	121079240	-1.51733	-0.3575	-0.208597	13.56	9.64344e-06	0.00198227
chr10	77191036	77191536	-0.903711	-0.180454	1.47063	13.5483	9.72637e-06	0.00199715
chr7	36537575	36538075	-1.25111	-0.689349	0.319166	13.5337	9.83033e-06	0.00201504
chr17	67583225	67583725	-1.58937	-0.0943026	-0.408282	13.5327	9.83803e-06	0.00201504
chr12	6307112	6307612	0.812922	0.319838	1.78928	13.5317	9.84532e-06	0.00201504
chr17	61404852	61405352	-1.31619	-0.575761	0.463036	13.4926	1.01311e-05	0.00206764
chr4	111440017	111440517	-0.708448	0.0825354	1.74231	13.4924	1.01323e-05	0.00206764
chr10	43869008	43869508	1.74405	0.585693	-0.632987	13.4921	1.0135e-05	0.00206764
chr8	37025421	37025921	-1.21541	-0.531953	0.521262	13.4838	1.01961e-05	0.00207787
chr2	99664543	99665043	-1.67381	-0.613233	-0.240995	13.4662	1.0329e-05	0.00210272
chr6	144761858	144762358	-1.66114	-0.579181	-0.449258	13.4493	1.04572e-05	0.00212653
chr1	193662374	193662874	1.07954	0.557387	0.882169	13.4372	1.05505e-05	0.0021432
chrX	18215225	18215725	0.247576	-1.01004	0.312967	13.4339	1.0576e-05	0.0021461
chr6	135532217	135532717	-1.82196	-0.0548032	-0.793523	13.3971	1.08653e-05	0.00220243
chr13	10059609	10060109	-1.75654	-0.13664	-0.669898	13.3957	1.08768e-05	0.00220243
chr15	78547901	78548401	-1.30057	-0.544853	0.375884	13.3867	1.09485e-05	0.00221459
chr16	60282294	60282794	1.50363	0.341096	-0.407777	13.3789	1.10118e-05	0.00222502
chr12	71405374	71405874	0.984487	0.390647	1.2787	13.368	1.10999e-05	0.00223838
chr1	106656595	106657095	-1.02579	0.364428	0.163024	13.3678	1.11015e-05	0.00223838
chr10	94344175	94344675	-1.79843	-0.119052	-0.570616	13.3616	1.11526e-05	0.0022463
chr13	54823968	54824468	-0.622556	0.262442	1.61138	13.355	1.12066e-05	0.00225478
chr15	32218315	32218815	-1.85708	-0.328483	-0.659069	13.3498	1.12493e-05	0.00226045
chr1	92143089	92143589	0.971568	0.338866	1.28166	13.3487	1.12586e-05	0.00226045
chr13	57774528	57775028	-1.02145	-0.0556915	0.869322	13.3432	1.13039e-05	0.00226715
chr10	71036365	71036865	1.30564	0.612041	0.25793	13.3351	1.13715e-05	0.0022783
chr18	34541082	34541582	-1.16796	-0.305528	0.689177	13.3191	1.15058e-05	0.00230278
chr8	26556160	26556660	-1.43693	0.311664	-0.226952	13.3169	1.15243e-05	0.00230406
chr12	104029809	104030309	-0.794263	0.459922	0.561633	13.3106	1.15782e-05	0.0023124
chr4	149663861	149664361	-1.47446	0.477119	-0.642781	13.3001	1.16681e-05	0.00232791
chr4	153416152	153416652	-1.50938	-0.330226	-0.234463	13.2797	1.18445e-05	0.00236062
chr16	23812657	23813157	-0.943918	0.193932	0.626264	13.262	1.19997e-05	0.00238511
chr14	105668945	105669445	-1.22848	-0.225122	0.511758	13.2618	1.20008e-05	0.00238511
chr18	33135662	33136162	-1.18449	0.0775462	0.175498	13.2614	1.2005e-05	0.00238511
chr15	57956746	57957246	-1.44391	-0.106635	-0.106592	13.2343	1.22462e-05	0.00243048
chr4	27053512	27054012	2.09514	1.53126	-0.895898	13.2307	1.22792e-05	0.00243449
chr3	131502284	131502784	-1.47026	-0.0255664	-0.27476	13.2266	1.2316e-05	0.00243924
chr5	45917301	45917801	-1.0687	-0.145143	1.02142	13.2222	1.23561e-05	0.00244463
chr10	94486162	94487147	-1.37928	0.0433348	-0.18794	13.2143	1.24278e-05	0.0024553
chr12	98601675	98602606	-0.963131	-0.00318099	1.08716	13.2135	1.24359e-05	0.0024553
chr17	12156829	12157329	-1.76738	-0.580721	-0.572061	13.2062	1.25027e-05	0.00246416
chr7	122891047	122891547	-0.681611	-0.0953812	2.26702	13.2055	1.25092e-05	0.00246416
chr7	79417774	79418274	-2.18701	-0.273009	-0.976672	13.2043	1.25197e-05	0.00246416
chr2	65655635	65656135	-1.40998	-0.227788	0.0486083	13.1951	1.26054e-05	0.00247846
chr17	17575744	17576244	1.36102	0.550475	0.0756217	13.188	1.26715e-05	0.00248889
chr19	57991375	57991875	0.68954	0.221215	2.2454	13.1764	1.27801e-05	0.00250761
chr11	90108602	90109102	-1.57897	-0.601576	-0.29961	13.1743	1.27996e-05	0.00250886
chr4	32486992	32487492	-0.681644	0.308961	1.23287	13.1688	1.28521e-05	0.00251654
chr16	38073451	38073951	-1.78796	-0.551761	-0.554969	13.1653	1.28848e-05	0.00251749
chr6	18942866	18943366	1.89178	0.299836	-1.09098	13.1643	1.28948e-05	0.00251749
chr2	178435536	178436036	1.08934	0.658303	1.07086	13.1641	1.28967e-05	0.00251749
chr5	89033505	89034005	-1.42138	-0.778852	0.00908958	13.1613	1.29232e-05	0.00252008
chr19	17600123	17600623	0.861789	0.156924	1.62042	13.1566	1.29684e-05	0.00252629
chr11	79972731	79973231	-1.52524	-0.155056	-0.241081	13.1533	1.29992e-05	0.00252971
chr8	81225253	81225753	-1.5495	0.189343	-0.566445	13.1482	1.30486e-05	0.00253672
chr14	106768103	106769537	-0.900256	0.157488	0.841634	13.1437	1.30918e-05	0.00254251
chr18	47021407	47021907	-1.48713	0.45806	-0.752686	13.1365	1.31619e-05	0.00255352
chr14	113736504	113737004	-1.65888	0.0835395	-0.651691	13.1318	1.32069e-05	0.00255964
chr1	25535723	25536223	-1.53385	-0.341438	-0.173935	13.1209	1.33144e-05	0.00257783
chr14	33134793	33135293	-1.56933	0.0497312	-0.436007	13.1192	1.3331e-05	0.00257842
chr4	143356128	143356628	-1.88604	-0.280166	-0.777259	13.1068	1.34531e-05	0.00259939
chr10	40711076	40711576	-0.8833	0.0762536	1.15615	13.0913	1.36078e-05	0.0026266
chr13	82854478	82854978	-1.59379	-0.166971	-0.420016	13.073	1.37934e-05	0.00265973
chr8	30222223	30222723	-1.78027	-0.695541	-0.644602	13.0668	1.38562e-05	0.00266913
chr2	65362968	65363468	-1.7391	-0.249877	-0.544363	13.0591	1.39351e-05	0.00268162
chr6	118226012	118226512	0.812026	0.299999	1.69269	13.0526	1.40019e-05	0.00269174
chr9	46854558	46855058	1.99704	0.045234	-1.21589	13.0471	1.40595e-05	0.00270008
chr18	76198561	76199061	1.03849	0.770004	0.936399	13.0394	1.414e-05	0.00271149
chr5	49933064	49933564	-1.7382	0.0466117	-0.751225	13.0387	1.41475e-05	0.00271149
chr3	55296814	55297314	-1.07037	0.0738207	0.573659	13.0337	1.41994e-05	0.00271618
chr2	13124804	13125304	-1.52932	-0.0513406	-0.209811	13.0336	1.42005e-05	0.00271618
chr1	161360199	161360699	-0.821495	-0.0524981	1.71382	13.0238	1.43033e-05	0.00273308
chr7	40097292	40097792	-1.65439	-0.492032	-0.196302	12.9937	1.46252e-05	0.00279178
chr4	63504742	63505242	-1.7742	0.366272	-0.943441	12.9863	1.47063e-05	0.00280445
chr13	35092330	35092830	1.54418	1.16577	-0.332633	12.9686	1.48996e-05	0.00283845
chr8	79907342	79907842	-1.14228	0.0112109	0.40814	12.9587	1.50092e-05	0.00285473
chr2	81455636	81456136	-1.69488	0.136512	-0.763004	12.9582	1.50151e-05	0.00285473
chr14	12043614	12044114	-1.58869	-0.296803	-0.409935	12.9552	1.50478e-05	0.00285809
chr5	16251422	16251922	-1.42297	-0.340455	0.192749	12.9432	1.5183e-05	0.00288089
chr6	109545861	109546361	-1.85182	0.0122898	-0.840095	12.9356	1.52686e-05	0.00289423
chr5	76707899	76708399	-1.03455	0.103528	0.489284	12.9342	1.52845e-05	0.00289437
chr9	29464722	29465222	-1.27433	0.143048	-0.0665137	12.9281	1.53538e-05	0.00290458
chr6	23547750	23548250	1.23803	0.190476	0.139729	12.9173	1.54771e-05	0.00292499
chr8	72262785	72263285	-1.52174	-0.655188	-0.22388	12.9079	1.55847e-05	0.00294241
chr19	36367674	36368174	-1.22989	-0.288737	0.491769	12.893	1.57578e-05	0.00297214
chr11	76297163	76297663	-1.32167	-0.144994	0.109775	12.882	1.58866e-05	0.00299346
chr15	84898113	84898613	-0.841515	0.127641	1.15921	12.8637	1.61038e-05	0.00302852
chr11	108197428	108197928	-1.55938	-0.0371419	-0.368528	12.862	1.61243e-05	0.00302852
chr17	84669835	84670335	0.806317	-0.0579955	1.12325	12.8619	1.61252e-05	0.00302852
chr3	80871351	80871851	-1.20726	-0.302983	0.552282	12.861	1.61365e-05	0.00302852
chr5	77762610	77763110	-1.20851	-0.220162	0.583286	12.8414	1.6372e-05	0.0030685
chr19	26450467	26450967	1.92448	0.999811	-0.885748	12.8406	1.63818e-05	0.0030685
chr18	59852429	59852929	1.37485	0.730341	0.0622361	12.8371	1.64247e-05	0.00307352
chr13	25392979	25393479	-1.15146	-0.310805	0.799273	12.8292	1.65208e-05	0.00308845
chr18	83285358	83285858	1.05064	0.314922	0.853529	12.8254	1.65681e-05	0.00309425
chr16	23758444	23758944	1.09221	0.0940305	0.254293	12.8208	1.66245e-05	0.00310172
chr1	152020424	152020924	-1.68905	-0.822211	-0.59944	12.804	1.68331e-05	0.00313756
chr12	13723969	13724469	-1.33192	-0.109254	0.0956817	12.8007	1.68747e-05	0.00314224
chr4	134817689	134818189	-1.61901	-0.0787326	-0.455575	12.7984	1.69039e-05	0.00314458
chr8	47568086	47568586	-1.37343	-0.0679119	-0.0669619	12.7935	1.69644e-05	0.00315276
chr9	30234856	30235356	-0.970664	0.0875023	0.816374	12.7805	1.7129e-05	0.00318024
chr8	114630849	114631349	-1.36289	-0.371504	0.324056	12.7638	1.73439e-05	0.00321699
chr15	63121573	63122073	-1.16745	-0.0891565	0.3957	12.7619	1.73685e-05	0.0032184
chr10	54188929	54189429	-1.27316	-0.157328	0.427374	12.7591	1.74038e-05	0.00322181
chr16	9379634	9380134	-1.35303	0.204248	-0.424569	12.7521	1.74947e-05	0.00323548
chr5	33404852	33405352	1.81774	0.412484	-0.957009	12.7425	1.76201e-05	0.00325551
chr14	24956804	24957304	-1.29851	-0.0865334	0.0545023	12.7369	1.76937e-05	0.00326593
chr2	57517317	57517817	-1.77182	-0.150784	-0.75243	12.7187	1.79343e-05	0.00330712
chr12	82093462	82093962	-0.843265	0.0533654	1.20879	12.7173	1.79537e-05	0.00330748
chr7	111813025	111813525	-0.748794	-0.000632182	1.71516	12.7035	1.8139e-05	0.00333634
chr10	66610033	66610533	-1.38282	-0.00999	-0.22227	12.703	1.81455e-05	0.00333634
chr2	127532164	127532664	-1.56006	-0.209793	-0.357953	12.6999	1.81871e-05	0.00334076
chr5	5289935	5290435	-2.21674	-0.234665	-1.03401	12.6882	1.83467e-05	0.00336682
chr12	53769205	53769705	0.79574	-0.176042	1.21496	12.673	1.85544e-05	0.00339952
chr4	124086910	124087410	-1.33952	-0.273914	0.106659	12.6726	1.85607e-05	0.00339952
chr10	21635227	21635727	0.735349	-0.156387	1.12238	12.6648	1.86684e-05	0.00341595
chr2	76698324	76698824	-1.05016	-0.230727	0.948455	12.6494	1.88846e-05	0.0034522
chr12	111135108	111135608	0.846659	0.0885378	1.30017	12.6417	1.89922e-05	0.00346852
chr1	176944729	176945229	-1.07629	0.0612976	0.403496	12.638	1.90444e-05	0.00347471
chr17	24767663	24768163	-1.8312	-0.467345	-0.697176	12.606	1.95051e-05	0.0035537
chr16	5402724	5403224	-1.60601	-0.00263481	-0.563582	12.6053	1.95147e-05	0.0035537
chr6	25119692	25120192	-1.30857	-0.431079	0.199282	12.6017	1.95679e-05	0.00355997
chr14	87223937	87224437	1.30777	0.499453	0.0160434	12.5885	1.97611e-05	0.00359012
chr16	24149499	24149999	-0.663985	0.528469	0.498502	12.5878	1.97714e-05	0.00359012
chr16	16546233	16546733	-2.2139	-0.154335	-1.04213	12.5804	1.98808e-05	0.00360654
chr8	58113654	58114154	-1.47206	0.026427	-0.398204	12.579	1.99006e-05	0.00360668
chr4	62646244	62646744	-1.05951	0.476184	-0.303306	12.5712	2.0018e-05	0.00362315
chrX	69998829	69999329	1.27012	-0.63224	-1.03018	12.5704	2.00296e-05	0.00362315
chr2	25018726	25019226	-1.28545	0.388207	-0.505854	12.5518	2.03089e-05	0.00367016
chr10	98897618	98898118	-0.919582	-0.229831	1.36425	12.5257	2.0709e-05	0.00373556
chr6	121284062	121284562	-1.32625	-0.465328	0.125615	12.5256	2.071e-05	0.00373556
chr8	111161765	111162265	-1.4127	0.45621	-0.737416	12.5214	2.0776e-05	0.00374389
chr6	109755746	109756246	-1.49908	-0.0736816	-0.334326	12.5153	2.08706e-05	0.00375489
chr3	142242701	142243201	-1.1287	0.0386807	0.356719	12.5149	2.08766e-05	0.00375489
chr10	12364118	12364618	-1.83649	-0.772376	-0.750278	12.5131	2.0905e-05	0.00375645
chr15	53260449	53260949	-1.09212	0.537339	-0.472558	12.5085	2.09765e-05	0.00376573
chr14	33175242	33175742	-1.30793	-0.087498	-0.0206278	12.4958	2.11766e-05	0.00379806
chr7	130708829	130709329	-1.27135	0.102121	-0.125108	12.4869	2.13173e-05	0.00381641
chr6	36098202	36098702	1.19801	0.214395	0.153646	12.4867	2.13217e-05	0.00381641
chr2	171747529	171748029	0.680744	-0.0796158	1.55078	12.4856	2.13391e-05	0.00381641
chr9	46234740	46235240	-1.16536	0.0411305	0.198572	12.4828	2.13838e-05	0.0038208
chr10	72771104	72771604	1.33078	0.421329	-0.0367586	12.4777	2.14652e-05	0.00383174
chr15	49491479	49491979	-1.9177	-0.376676	-0.822434	12.4647	2.16745e-05	0.00386546
chr1	116221086	116221586	1.69769	1.05241	-0.614754	12.4603	2.17466e-05	0.0038747
chr9	42039216	42039716	1.07487	0.112276	0.260112	12.4465	2.19714e-05	0.00391107
chr1	113541203	113541703	-1.57693	-0.899301	-0.339295	12.4412	2.2058e-05	0.00392273
chr5	64344358	64344858	-1.22397	-0.283979	0.569375	12.44	2.20782e-05	0.00392273
chr19	17078571	17079071	-0.829553	-0.259246	1.61451	12.4309	2.22288e-05	0.0039458
chr8	114658237	114658737	-1.69576	-0.744317	-0.574467	12.4215	2.23859e-05	0.00396998
chrX	103483943	103484443	0.0895905	-0.996588	0.576709	12.4198	2.24145e-05	0.00397104
chr3	101237046	101237546	0.956562	0.275609	0.981415	12.4187	2.24337e-05	0.00397104
chr3	102143624	102144124	1.70054	1.0637	-0.627877	12.4151	2.24945e-05	0.00397808
chr3	49842081	49842581	-0.691605	-0.141988	2.49262	12.4126	2.25363e-05	0.00398178
chr7	64407633	64408133	-1.97542	-0.371063	-0.868443	12.4104	2.25736e-05	0.00398467
chr16	72782134	72782634	-1.79542	-0.411195	-0.673315	12.4017	2.27199e-05	0.00400584
chr19	22514682	22515182	1.19282	0.919889	0.385973	12.4008	2.27358e-05	0.00400584
chr15	50810974	50811474	-1.79968	-0.336096	-0.740089	12.3944	2.28452e-05	0.0040214
chr7	125187872	125188372	-0.85227	0.088799	1.02139	12.3922	2.28833e-05	0.00402202
chr10	94496750	94497250	-0.658348	-0.0480955	2.2344	12.3908	2.2907e-05	0.00402202
chrX	50372995	50373495	-0.00153887	-1.92084	-0.949744	12.3905	2.29123e-05	0.00402202
chr1	79791007	79791507	1.19021	0.393626	0.384186	12.3595	2.34496e-05	0.00411253
chr8	29933732	29934232	-0.732062	-0.113348	2.13076	12.3443	2.37193e-05	0.00415599
chr19	54793516	54794016	-1.68211	-0.40034	-0.566813	12.3422	2.37558e-05	0.00415855
chr7	125500398	125500898	-2.16213	0.321578	-1.17124	12.3362	2.38629e-05	0.00417347
chr6	94413438	94413938	-1.51095	-0.0124487	-0.47797	12.3329	2.3922e-05	0.00417679
chr5	19509171	19509671	-1.97781	-0.310692	-0.870991	12.3327	2.39259e-05	0.00417679
chr18	43199139	43199639	-1.33155	0.532362	-0.662226	12.3265	2.40373e-05	0.00419238
chr9	18337911	18338411	-1.61624	-0.513694	-0.38146	12.3002	2.45163e-05	0.00426854
chr9	41407937	41408437	-1.78493	-0.279362	-0.773139	12.3	2.4519e-05	0.00426854
chr8	110429623	110430123	1.12458	-0.413697	-0.58296	12.2793	2.49038e-05	0.0043298
chr9	124029495	124029995	-2.26561	-0.616685	-1.09925	12.2786	2.49164e-05	0.0043298
chr6	144768453	144768953	-1.49766	-0.368805	-0.216255	12.2627	2.52153e-05	0.00437773
chr4	72577647	72578147	0.787431	-0.544915	0.0451487	12.2581	2.53021e-05	0.0043888
chr2	113210148	113210648	-1.32871	0.101499	-0.326314	12.2534	2.53922e-05	0.0044004
chr4	141822893	141823393	-1.5903	-0.384716	-0.337601	12.2373	2.57005e-05	0.00444977
chr12	94405039	94405539	-1.86297	-0.505845	-0.828057	12.2301	2.58398e-05	0.00446981
chr2	7894927	7895427	1.12318	-0.00583241	-0.0789352	12.2238	2.59638e-05	0.00448717
chr1	93229407	93229907	-1.23159	-0.26726	0.324343	12.2179	2.60772e-05	0.00450269
chr16	63245819	63246319	1.62984	0.728174	-0.640674	12.2073	2.62858e-05	0.00453457
chr10	27307625	27308125	0.223587	0.993999	0.697587	12.2049	2.63352e-05	0.00453897
chr1	189407093	189407593	-1.30909	0.214989	-0.316351	12.2032	2.63687e-05	0.00454063
chr6	34554809	34555309	-1.46883	0.200629	-0.600068	12.1997	2.64364e-05	0.00454817
chr5	91337044	91337544	-1.39937	-0.429076	-0.0339633	12.1922	2.65867e-05	0.00456745
chr18	13817880	13818380	-1.39879	-0.012411	-0.292893	12.1917	2.65966e-05	0.00456745
chr12	106819528	106820028	-2.03448	-0.200535	-0.986709	12.1743	2.69479e-05	0.0046236
chr11	78215688	78216188	-0.465495	-1.87708	-0.637795	12.1712	2.70096e-05	0.00463
chr2	112229892	112230392	-1.78314	-0.443302	-0.544982	12.1633	2.71709e-05	0.00465345
chr10	124402615	124403115	-1.0534	0.142868	0.488142	12.1452	2.75443e-05	0.00471315
chr2	37720406	37720906	1.75998	0.463159	-0.961818	12.1437	2.75744e-05	0.00471405
chr4	24614114	24614614	1.34005	0.0563517	-0.546332	12.139	2.76716e-05	0.00472642
chr13	99470118	99470618	0.81644	-0.0278431	0.954507	12.1268	2.79268e-05	0.00476572
chr8	44918049	44918549	-1.19312	0.302676	-0.0820431	12.1151	2.8174e-05	0.00480107
chr10	11344865	11345365	-1.20145	-0.140568	0.305003	12.1146	2.81845e-05	0.00480107
chr8	128073814	128074314	-2.59445	-0.676486	-1.26456	12.0967	2.85687e-05	0.00486215
chr2	69029219	69029719	1.1744	0.323413	0.234267	12.0944	2.86165e-05	0.0048642
chr1	189509608	189510108	1.16896	0.669667	0.533494	12.0937	2.86319e-05	0.0048642
chr3	27067366	27067866	-1.75055	-0.205104	-0.672415	12.0882	2.87505e-05	0.00487999
chr4	53591529	53592029	-1.25716	-0.439153	0.213587	12.0813	2.89018e-05	0.00490128
chr1	155844241	155844741	-1.56697	-0.433393	-0.441631	12.0774	2.89852e-05	0.00490847
chr9	101282400	101282900	-1.32816	-0.240414	0.0696565	12.0769	2.89959e-05	0.00490847
chr2	132513626	132514126	-1.08646	0.0211091	0.436574	12.0693	2.91624e-05	0.00493226
chr3	117459888	117460388	-1.78049	0.0329516	-0.791433	12.0608	2.9352e-05	0.00495991
chr16	44054383	44054883	-1.20931	0.235451	-0.169967	12.059	2.93915e-05	0.00496218
chr16	49937423	49937923	-1.35614	-0.238524	-0.0659623	12.0529	2.95264e-05	0.00498052
chr2	77434151	77434651	-1.23846	0.327967	-0.42789	12.0509	2.95703e-05	0.0049835
chr13	118572219	118572719	-1.74759	-0.170526	-0.736682	12.0379	2.98629e-05	0.00502835
chr10	93331420	93331920	-1.67282	0.0736787	-0.628192	12.0353	2.99199e-05	0.00503349
chr1	51299405	51299905	0.875291	0.155598	1.12848	12.0311	3.00159e-05	0.00504517
chr17	32073169	32073669	-1.30929	-0.449088	0.0755821	12.0206	3.02551e-05	0.00508088
chr5	127372841	127373341	-1.44903	-0.592109	-0.16543	12.0136	3.04135e-05	0.00510297
chr8	86271699	86272199	1.01918	0.301827	0.887386	11.9996	3.07373e-05	0.00515275
chr2	81894199	81894699	1.61065	0.15602	-0.940446	11.9927	3.08989e-05	0.00517527
chr13	56420074	56420574	-1.65645	-0.104278	-0.674773	11.9862	3.105e-05	0.00519599
chr7	128574224	128574724	0.693802	0.181828	2.07247	11.9676	3.14886e-05	0.00526198
chr7	83402088	83402588	-2.00698	-0.346277	-0.869216	11.9671	3.14997e-05	0.00526198
chr15	10147927	10148427	-1.06683	-0.0621602	0.547675	11.9604	3.16615e-05	0.00528436
chr5	112635805	112636305	-0.680228	0.237053	1.26851	11.9556	3.17746e-05	0.00529857
chr3	126082041	126082541	-1.20841	-0.208926	0.471607	11.9442	3.20512e-05	0.00534001
chr8	26650271	26650771	0.589369	-0.0832495	2.03346	11.9337	3.23046e-05	0.00537751
chr3	134705125	134705625	-2.78803	-0.185722	-1.37439	11.9322	3.23435e-05	0.00537927
chr9	46532619	46533119	1.14277	0.012012	-0.0750456	11.9223	3.25853e-05	0.00541475
chr13	97647897	97648397	-1.62569	-0.618917	-0.524219	11.9162	3.27357e-05	0.00543498
chr5	136384709	136385209	-1.62069	-0.453132	-0.409482	11.9104	3.2881e-05	0.00545435
chr9	40407710	40408210	-1.52605	-0.822476	-0.43187	11.904	3.30402e-05	0.00547239
chr4	131733113	131733613	0.911222	0.604149	1.27049	11.9027	3.3072e-05	0.00547239
chr2	84053339	84053839	-1.20774	-0.260126	0.316195	11.9025	3.30763e-05	0.00547239
chr2	101333391	101333891	-0.752347	-0.200702	2.07903	11.884	3.35429e-05	0.00554035
chr17	11465898	11466398	-1.81692	-0.605223	-0.825969	11.8839	3.35453e-05	0.00554035
chr1	162743200	162743700	-0.781945	0.0624303	1.28765	11.8743	3.37901e-05	0.00557592
chr19	49227265	49227765	1.95009	0.345465	-1.18779	11.8291	3.49671e-05	0.00576514
chr18	88847805	88848305	-1.13858	0.132429	0.0506767	11.8259	3.50511e-05	0.00577397
chr12	77789433	77789933	-0.650819	0.186035	1.54568	11.8235	3.51157e-05	0.0057796
chr16	52590594	52591094	1.14651	-0.234912	-0.541104	11.8206	3.51918e-05	0.00578712
chr14	74678514	74679014	-0.537028	0.110889	2.3041	11.8145	3.53562e-05	0.00580912
chr5	96439859	96440359	1.71609	1.30241	-0.625191	11.8105	3.54633e-05	0.00582168
chr11	100870447	100870947	-1.68155	-0.223626	-0.658756	11.8073	3.55496e-05	0.00583081
chr6	103794461	103794961	-1.51684	-0.198806	-0.404188	11.8034	3.56532e-05	0.00584275
chr1	191645825	191646325	-1.26095	-0.143226	0.267883	11.7979	3.58023e-05	0.00586213
chr8	70822702	70823202	-0.855827	-0.0117441	1.13909	11.7758	3.64069e-05	0.00595599
chr13	25251807	25252307	0.736835	0.127633	1.68726	11.7703	3.6558e-05	0.00597437
chr12	92685689	92686189	-2.15315	-0.37504	-1.01717	11.7695	3.65821e-05	0.00597437
chr11	31199157	31199657	-1.21834	-0.130819	0.216321	11.7682	3.66165e-05	0.00597484
chr8	13899477	13899977	0.980445	0.426168	0.9867	11.7516	3.70814e-05	0.00604288
chr4	8374725	8375225	-1.14003	-1.24946	-0.316328	11.751	3.70971e-05	0.00604288
chr11	101645978	101646478	-1.06456	-0.705434	0.850155	11.7497	3.71342e-05	0.00604374
chr3	84124079	84124579	-1.39262	0.539755	-0.886763	11.7385	3.74526e-05	0.00609035
chr4	131125942	131126442	0.888654	-0.128139	0.405122	11.7338	3.7587e-05	0.00610697
chr5	45354962	45355462	-1.15152	-0.29221	0.440865	11.7287	3.77311e-05	0.00612515
chr6	140802326	140802826	-1.93294	-0.579493	-0.811725	11.7229	3.78971e-05	0.00613212
chr9	14957310	14957810	-1.6598	0.240148	-0.879426	11.7209	3.79543e-05	0.00613212
chr2	112547950	112548450	-1.78558	-0.200327	-0.82792	11.7199	3.79834e-05	0.00613212
chr17	5407870	5408370	-0.949081	0.27551	0.215402	11.7197	3.79903e-05	0.00613212
chr3	149825983	149826483	-1.20955	0.532943	-0.732333	11.7195	3.79957e-05	0.00613212
chr7	51259208	51259708	0.726252	0.234606	2.25762	11.719	3.80098e-05	0.00613212
chr9	85479581	85480081	-1.88638	-0.320378	-0.709566	11.7173	3.80591e-05	0.00613212
chr19	21076817	21077317	1.85911	1.33197	-0.77057	11.7172	3.80614e-05	0.00613212
chr10	112612091	112612591	-2.18889	-0.0276783	-1.12639	11.7171	3.80646e-05	0.00613212
chr5	58370466	58370966	-1.57845	-0.178549	-0.516399	11.7094	3.82889e-05	0.00615988
chr1	101401549	101402049	-1.53637	-0.375264	-0.462146	11.7089	3.83018e-05	0.00615988
chr9	22775804	22776304	-1.64288	-0.587166	-0.582322	11.7033	3.84655e-05	0.00618097
chr16	39124707	39125207	0.945197	0.950813	0.943822	11.6886	3.88991e-05	0.00624537
chr12	87096872	87097372	-1.43947	0.0313981	-0.461076	11.6824	3.90804e-05	0.00626917
chr18	64782599	64783099	-1.57885	-0.314486	-0.483506	11.6786	3.91933e-05	0.00628198
chr4	58563336	58563836	-1.86075	0.334947	-1.08123	11.673	3.93622e-05	0.00630372
chr6	106682211	106682711	-1.80425	-0.219771	-0.848683	11.6611	3.97187e-05	0.00635546
chr14	110915782	110916282	1.82651	1.27079	-0.8348	11.6558	3.98796e-05	0.00637584
chr1	41562080	41562580	1.57747	0.878975	-0.382384	11.6534	3.99521e-05	0.00637691
chr2	156504187	156504687	0.724945	-0.164072	0.972786	11.6528	3.99707e-05	0.00637691
chr2	34122850	34123350	-2.06626	0.0397948	-1.09008	11.6522	3.99889e-05	0.00637691
chr5	127068142	127068642	0.90119	0.151416	1.09153	11.6511	4.00206e-05	0.00637691
chr11	26739714	26740214	-1.51905	-0.195414	-0.416112	11.6474	4.01359e-05	0.00638991
chr4	128067164	128067664	0.702117	0.176017	1.86201	11.634	4.05448e-05	0.00644961
chr11	92675069	92675569	-2.16593	-0.356021	-1.02949	11.6233	4.08757e-05	0.00649681
chrX	134211232	134211732	0.761714	-1.75002	-1.30503	11.6128	4.12037e-05	0.00654346
chr4	78117152	78117652	-1.31505	-0.400107	0.0880015	11.6045	4.14647e-05	0.00657503
chr6	91889303	91889803	0.905449	0.289132	1.0627	11.6043	4.14717e-05	0.00657503
chr13	93454225	93454725	-2.11655	-0.358336	-1.04989	11.5985	4.16558e-05	0.00659872
chr4	67700137	67700637	-1.87756	-0.398391	-0.890503	11.5889	4.19596e-05	0.00663931
chr8	44662053	44662553	-1.45111	-0.364769	-0.29403	11.5882	4.1982e-05	0.00663931
chr3	119881911	119882411	-2.3058	-0.592018	-1.16514	11.5831	4.21471e-05	0.00665988
chr3	43066179	43066679	1.31509	1.12163	-0.0390042	11.5768	4.23491e-05	0.00668623
chr1	190728000	190728500	0.746339	-0.0606877	1.14792	11.5671	4.26639e-05	0.00672891
chr18	19540805	19541305	-1.27314	-0.137859	0.0655451	11.5663	4.26903e-05	0.00672891
chr7	111699397	111699897	-0.713771	-0.0779498	1.92512	11.553	4.31221e-05	0.00679134
chr8	115509119	115509619	-2.15158	-0.349166	-1.1044	11.5497	4.32331e-05	0.00680318
chr9	96968663	96969163	-1.42153	-0.0960733	-0.254965	11.5444	4.34076e-05	0.00682498
chr4	65684833	65685333	1.14219	0.33072	0.262193	11.5429	4.34571e-05	0.00682662
chr1	179744958	179745886	-1.14618	-0.00113524	0.268634	11.5419	4.34899e-05	0.00682662
chr8	117848759	117849259	2.49361	0.683802	-1.54081	11.5374	4.36377e-05	0.00684416
chr6	56813200	56813700	1.19932	0.042697	-0.246098	11.5119	4.44956e-05	0.00696564
chr11	10367710	10368210	0.798504	0.0905481	1.36147	11.5111	4.45215e-05	0.00696564
chr9	50349253	50349753	0.751699	-0.0642396	1.12501	11.5111	4.45222e-05	0.00696564
chr16	78697524	78698024	-0.587589	-0.194972	2.89143	11.5062	4.46885e-05	0.0069859
chr18	22134607	22135107	-2.71732	-0.189047	-1.42369	11.5036	4.47765e-05	0.0069939
chr10	73031461	73031961	-2.47851	-0.00595695	-1.22763	11.5019	4.48365e-05	0.00699752
chr12	77508503	77509003	-1.28132	0.138094	-0.278894	11.4967	4.50137e-05	0.00701941
chr16	67251062	67251562	-1.2473	-0.44322	0.295532	11.4936	4.51202e-05	0.00703024
chr16	80827329	80827829	-1.45408	-0.857067	-0.464362	11.4921	4.51721e-05	0.00703256
chr1	34542603	34543103	0.598835	-0.366898	0.968212	11.4902	4.52367e-05	0.00703684
chr8	29380262	29380762	-1.5447	-0.481868	-0.384254	11.4887	4.52879e-05	0.00703905
chr8	126997721	126998221	-0.961189	0.0388041	0.658279	11.4854	4.54034e-05	0.00705123
chr1	163554287	163554787	-1.23721	-0.0942281	0.0102954	11.4791	4.56224e-05	0.00707945
chr3	153065586	153066086	-1.66483	-0.0253308	-0.735305	11.4732	4.58296e-05	0.0071058
chr12	56781061	56781561	0.883007	0.000544322	0.626272	11.4619	4.62238e-05	0.00716106
chr16	95304184	95304684	-1.24735	-0.446562	0.137687	11.455	4.64699e-05	0.00719333
chr7	65964347	65964847	0.991388	-0.375656	-0.369744	11.447	4.67529e-05	0.00723124
chr14	123090397	123090897	-1.65377	-0.743543	-0.616616	11.4331	4.72528e-05	0.00730261
chr9	100786809	100787309	-1.21473	0.288379	-0.449509	11.4281	4.74331e-05	0.00732452
chr6	64308590	64309090	-1.12092	-0.131561	0.357945	11.4256	4.75221e-05	0.0073323
chr4	67662035	67662535	-1.1176	-0.436356	0.58706	11.4234	4.76054e-05	0.0073392
chr6	111555919	111556419	-2.10448	-0.0285972	-1.15811	11.42	4.77292e-05	0.00735231
chrX	103477458	103477958	0.516203	-0.803589	-0.0569477	11.4155	4.78927e-05	0.00737152
chr1	84367393	84367893	-0.873389	0.323988	0.304548	11.4038	4.83224e-05	0.00743163
chrX	38733645	38734145	0.865412	0.288059	1.27983	11.3895	4.88531e-05	0.00750158
chr12	20844879	20845379	0.0698665	-1.40275	-0.468146	11.3894	4.88562e-05	0.00750158
chrX	130819752	130820660	-0.432482	-1.59374	-0.501695	11.3753	4.93846e-05	0.00757582
chr8	23753862	23754362	-1.79878	-0.678419	-0.735851	11.3744	4.94195e-05	0.00757582
chr14	29798092	29798592	-2.00444	0.348151	-1.19523	11.3721	4.95074e-05	0.00758317
chr13	45376088	45376588	-1.3849	0.0895283	-0.424962	11.3655	4.97563e-05	0.00761517
chr9	102593834	102594334	1.03523	0.540286	0.722618	11.3503	5.03401e-05	0.00769632
chr3	66046711	66047211	0.826145	0.16398	1.20806	11.3496	5.03676e-05	0.00769632
chr6	14239434	14239934	-1.51643	-0.593243	-0.436967	11.3472	5.04587e-05	0.00770403
chr8	18006533	18007033	0.799655	0.16589	1.45354	11.3451	5.05384e-05	0.00771
chr13	28700964	28701464	-1.72386	-0.381351	-0.551157	11.3387	5.07891e-05	0.00774204
chr6	54606130	54606630	-1.54584	-1.3648	-0.896392	11.3277	5.12178e-05	0.00780113
chr14	10795536	10796036	-2.02905	-0.428621	-0.969258	11.3221	5.14359e-05	0.00782806
chr2	72452484	72452984	-1.01364	0.32782	-0.0248971	11.3168	5.16447e-05	0.00785355
chr18	57523048	57523548	-0.880451	0.430357	0.112763	11.3078	5.20029e-05	0.00790148
chr5	49848235	49848735	0.659852	0.115352	2.04598	11.3068	5.20431e-05	0.00790148
chr13	109592398	109592898	-0.653162	-0.0344082	2.09021	11.304	5.21542e-05	0.00790889
chr8	118393849	118394349	1.10363	1.17297	0.0540216	11.3035	5.21752e-05	0.00790889
chr3	9639301	9639801	-1.87564	-0.23395	-0.811083	11.292	5.26359e-05	0.00797236
chr3	67918819	67919319	0.627187	0.351949	2.49476	11.2879	5.28029e-05	0.00799128
chrX	52513161	52513661	-2.1843	-0.387723	-1.06999	11.2658	5.37009e-05	0.00812073
chr7	89782528	89783028	-1.36738	-0.0198772	-0.390313	11.2618	5.3868e-05	0.00813951
chr9	97652550	97653050	-1.56891	-0.320027	-0.505678	11.258	5.40232e-05	0.00815647
chr10	60912550	60913050	-1.26719	0.15394	-0.376067	11.256	5.4109e-05	0.00816293
chr9	111469213	111469713	-1.99847	-0.439733	-0.99136	11.2528	5.42385e-05	0.00817598
chr7	54472885	54473385	0.661662	-0.239206	1.00918	11.2512	5.43082e-05	0.00817999
chr3	38317360	38317860	1.05408	0.345404	0.473239	11.2492	5.43891e-05	0.00818568
chr2	81146634	81147134	-1.8122	-0.623694	-0.732251	11.2345	5.50059e-05	0.00827197
chr11	102086233	102086733	-0.54569	0.0855193	2.31078	11.2291	5.52331e-05	0.00829283
chr8	67143384	67143884	-1.56	-0.434715	-0.544499	11.2282	5.5273e-05	0.00829283
chr4	44599142	44599642	-1.64796	-0.277476	-0.675061	11.2281	5.52757e-05	0.00829283
chr12	42180807	42181307	-2.36875	-0.810954	-1.21551	11.2216	5.5552e-05	0.00832772
chr17	62335830	62336330	0.689787	0.00323729	1.57461	11.2193	5.56527e-05	0.00833623
chr14	54209989	54210489	-1.47801	-0.676374	-0.395537	11.217	5.57516e-05	0.00833803
chr11	90806950	90807450	0.703546	0.213756	2.27064	11.2169	5.57525e-05	0.00833803
chr18	45993191	45993691	-1.13408	0.364651	-0.445885	11.2026	5.6368e-05	0.00842345
chr10	54201720	54202220	-1.32791	-0.0718939	-0.271334	11.1962	5.66445e-05	0.00845463
chr4	70621642	70622142	-0.804471	0.601015	-0.237568	11.1958	5.66657e-05	0.00845463
chr9	20697392	20697892	0.569032	-0.0109919	2.15902	11.1926	5.68046e-05	0.0084687
chr18	60913477	60913977	-1.20293	0.219097	-0.351558	11.1842	5.71693e-05	0.00850613
chr9	27822492	27822992	-1.07858	-0.2905	0.620679	11.1839	5.71814e-05	0.00850613
chr2	136178289	136178789	-0.592373	-0.0685339	2.52287	11.183	5.72214e-05	0.00850613
chr15	81082215	81082715	-1.6188	-0.194194	-0.642947	11.1827	5.72348e-05	0.00850613
chr16	53147525	53148025	-2.09573	-0.821869	-1.11292	11.1685	5.78624e-05	0.00858394
chr17	11542301	11542801	-1.01678	-0.302157	0.867863	11.1679	5.78922e-05	0.00858394
chr1	105147875	105148375	1.58931	1.09653	-0.567619	11.1678	5.78939e-05	0.00858394
chr3	148113684	148114184	-1.97101	-0.804367	-1.00662	11.1635	5.80841e-05	0.00860541
chr7	101803798	101804298	-1.36461	0.31616	-0.721192	11.1422	5.90446e-05	0.0087385
chr7	67034296	67034796	0.719682	0.00148564	1.36128	11.1415	5.90744e-05	0.0087385
chrX	99113355	99113855	0.785814	-0.379619	0.196715	11.1357	5.9339e-05	0.00877081
chr10	104938167	104939076	1.49034	1.02475	-0.456275	11.1294	5.96292e-05	0.00880007
chr6	11127220	11127720	-2.00891	-0.562449	-1.03451	11.1294	5.96296e-05	0.00880007
chr5	27454304	27454804	-0.980424	0.0991677	0.405025	11.1242	5.98671e-05	0.00882826
chr2	10231921	10232421	1.47625	0.946196	-0.365772	11.1108	6.04841e-05	0.00891232
chr5	126849247	126849747	1.53669	0.357697	-0.735315	11.1092	6.05619e-05	0.00891687
chr6	21254026	21254526	0.856924	-0.254244	0.12027	11.106	6.07106e-05	0.00893183
chr18	85427004	85427504	0.461581	1.12745	0.301896	11.1049	6.07628e-05	0.00893261
chr13	114250805	114251305	-1.52247	0.766846	-1.16299	11.1032	6.08398e-05	0.008937
chr19	43165378	43165878	-2.03937	-0.131996	-0.987276	11.094	6.12706e-05	0.00899333
chr11	110478916	110479416	-1.28988	-0.588271	0.0320695	11.0887	6.1522e-05	0.00902326
chr10	28251403	28251903	1.02939	0.62169	0.74897	11.0808	6.18977e-05	0.00907136
chr16	9901030	9901530	-1.3575	0.345161	-0.750501	11.073	6.22709e-05	0.00911902
chr2	65240969	65241469	1.445	0.444837	-0.591758	11.0693	6.24484e-05	0.00913341
chr14	29851902	29852402	-1.53718	-0.334298	-0.334651	11.0689	6.24654e-05	0.00913341
chr16	93588190	93588690	-1.34614	-0.269731	-0.162104	11.0641	6.2698e-05	0.00915648
chr3	56350296	56350796	-1.24597	0.0329599	-0.119363	11.0632	6.27407e-05	0.00915648
chr12	61151451	61151951	-1.33918	-0.430984	-0.0345957	11.0617	6.28115e-05	0.00915648
chr3	123312525	123313025	-1.61959	-0.195302	-0.669666	11.0617	6.2816e-05	0.00915648
chr15	68726822	68727322	-1.63807	0.0612655	-0.851188	11.0577	6.30094e-05	0.00917571
chr4	31637083	31637583	1.3356	1.27037	-0.273152	11.0569	6.30445e-05	0.00917571
chr15	8963821	8964321	-1.49888	-0.525916	-0.465209	11.0489	6.34368e-05	0.00922572
chr7	88144914	88145414	-1.08416	0.181527	-0.0545885	11.0349	6.41243e-05	0.00931858
chr3	78358215	78358715	-0.807088	-0.206346	1.48077	11.024	6.46639e-05	0.00938981
chr18	36039460	36039960	-1.53802	-0.0332326	-0.64647	11.0104	6.53424e-05	0.00947916
chr11	16893999	16894499	0.856894	0.0518308	0.951852	11.0091	6.54115e-05	0.00947916
chr19	35514386	35514886	-1.70365	-0.394497	-0.726745	11.0085	6.54377e-05	0.00947916
chr16	50504623	50505123	-1.33629	-0.48764	0.0272697	11.0074	6.54935e-05	0.00947916
chr4	86357260	86357760	1.10916	-0.471933	-0.795639	11.0067	6.55288e-05	0.00947916
chr14	59736952	59737452	-0.704705	-0.0329885	1.90322	10.9909	6.6335e-05	0.00958332
chr19	40754315	40755280	-1.0766	-0.118146	0.447778	10.9896	6.63977e-05	0.00958332
chr18	78682396	78682896	-1.00154	-0.151169	0.920032	10.9886	6.64499e-05	0.00958332
chr9	4739028	4739528	-1.34726	-0.182351	-0.210402	10.9886	6.64506e-05	0.00958332
chr11	74367421	74367921	-1.2528	-0.258562	0.0583155	10.9832	6.67292e-05	0.00960928
chr6	53421353	53421853	-1.00427	0.205408	0.410665	10.9831	6.67318e-05	0.00960928
chr3	35436387	35436887	-1.08425	-0.0117496	0.364314	10.9806	6.68594e-05	0.00962036
chr8	38435807	38436307	1.48334	0.858146	-0.411049	10.9668	6.75767e-05	0.0097162
chr4	33036136	33036636	-1.59858	0.023479	-0.77315	10.9635	6.77495e-05	0.00973368
chr6	6125573	6126073	-1.46823	-0.0194625	-0.380234	10.9609	6.7886e-05	0.00974592
chr18	59154987	59155487	0.897704	0.462983	1.38063	10.9585	6.80105e-05	0.00975643
chr14	30025474	30025974	2.11981	0.771533	-1.24567	10.953	6.82979e-05	0.00979026
chr11	95899998	95900498	-2.03207	0.0685374	-1.17609	10.9505	6.84331e-05	0.00980224
chr2	80274642	80275142	-1.0896	-0.260584	0.465208	10.9483	6.85473e-05	0.00981119
chr2	144847453	144847953	1.07673	0.239643	0.383082	10.943	6.88297e-05	0.0098442
chr9	120455903	120456403	-1.46211	-1.00977	-0.533044	10.9335	6.93336e-05	0.00990881
chr8	74976608	74977108	-0.794724	0.582147	-0.102208	10.9271	6.96762e-05	0.00995028
chr6	92038028	92038528	1.31511	0.436967	-0.322718	10.917	7.02234e-05	0.0100209
chr2	95084216	95084716	-1.95792	-1.09992	-1.09733	10.9145	7.03568e-05	0.0100324
chr2	93756714	93757214	-2.61984	-0.215564	-1.38741	10.9022	7.1032e-05	0.0101211
chrX	57799246	57799746	-2.0136	-0.122646	-1.03937	10.8972	7.13073e-05	0.0101527
chr11	53125274	53125774	-1.35048	-0.218342	-0.181681	10.892	7.15911e-05	0.0101855
chr9	72788839	72789339	-0.877214	-0.292438	1.32057	10.8903	7.16872e-05	0.0101915
chr9	86076123	86076623	-1.6046	0.0216751	-0.778524	10.8866	7.18884e-05	0.0102125
chr17	9579896	9580396	-0.783779	-1.68178	-0.707462	10.8846	7.20038e-05	0.0102143
chr18	71662898	71663398	1.14006	1.00625	0.392369	10.8845	7.20093e-05	0.0102143
chr6	17904050	17904550	-1.92907	-0.729975	-0.996874	10.8632	7.32039e-05	0.0103722
chr9	86989296	86989796	0.971348	0.911185	0.820279	10.8623	7.32519e-05	0.0103722
chr13	24468660	24469160	-1.02644	-0.19694	0.702824	10.8603	7.33655e-05	0.0103722
chr10	108505562	108506062	1.14474	-0.16719	-0.476728	10.8601	7.3375e-05	0.0103722
chr12	32146950	32147450	1.16828	0.372952	0.0531733	10.8598	7.33952e-05	0.0103722
chr14	101239455	101239955	-0.748153	0.284325	0.699398	10.8566	7.35767e-05	0.0103901
chr1	107847712	107848212	-1.9266	-0.158972	-1.03035	10.8466	7.41468e-05	0.0104629
chr17	8633480	8633980	-0.909065	0.206349	0.600968	10.8367	7.47151e-05	0.0105352
chr11	87426255	87427164	-0.43229	-0.352114	3.72401	10.8323	7.49691e-05	0.0105632
chr4	46835968	46836468	0.664844	0.0417341	1.88999	10.8247	7.54155e-05	0.0106182
chr18	58080707	58081207	-0.542503	-0.133575	3.08072	10.8218	7.5583e-05	0.0106339
chr3	31585862	31586362	-1.04085	-0.0714797	0.482406	10.8095	7.63052e-05	0.0107276
chr6	149134296	149134796	-1.30888	0.0355914	-0.250035	10.7954	7.71394e-05	0.0108368
chr3	140758302	140758802	1.51696	0.997324	-0.552306	10.789	7.75239e-05	0.0108828
chr8	74810841	74811341	-1.25329	0.210615	-0.484087	10.7797	7.80866e-05	0.0109537
chr5	38499267	38499767	-1.10527	-1.4322	-0.616849	10.7705	7.86429e-05	0.0110236
chr19	36122234	36122734	0.190197	-2.09516	-1.21883	10.7645	7.9007e-05	0.0110665
chr3	66545407	66545907	0.880101	0.16461	0.990419	10.7634	7.90757e-05	0.0110679
chr8	55790883	55791383	-1.85724	0.277642	-1.12798	10.7594	7.93236e-05	0.0110931
chr12	99604050	99604550	-1.22697	-0.154027	0.0773903	10.7586	7.93725e-05	0.0110931
chr9	54874962	54875462	-1.48331	-0.514481	-0.416569	10.7545	7.96233e-05	0.0111196
chr15	48185658	48186158	-1.18426	-0.0247169	-0.023061	10.7536	7.9679e-05	0.0111196
chr1	106145788	106146288	-1.77248	-0.902763	-0.92606	10.7518	7.97913e-05	0.0111271
chr2	76492030	76492530	-1.21659	-0.0102168	-0.0704759	10.7488	7.99768e-05	0.0111448
chr12	59563186	59563686	-0.903296	0.576287	-0.431248	10.7418	8.0413e-05	0.0111973
chr3	25135561	25136061	-1.24609	-0.314348	0.152439	10.74	8.05251e-05	0.0112047
chr2	31537000	31537500	1.0212	0.653702	0.909552	10.7382	8.06323e-05	0.011211
chrX	22293729	22294229	-0.688636	0.330537	0.727043	10.7373	8.06885e-05	0.011211
chr13	76642865	76643365	0.955735	-0.230639	-0.199964	10.7317	8.10392e-05	0.0112515
chr5	131898409	131898909	-1.52367	-0.235002	-0.585925	10.7234	8.15647e-05	0.0113162
chr17	9302703	9303203	-1.18934	-0.261637	0.245427	10.7222	8.16436e-05	0.0113189
chr3	33966767	33967267	-0.442243	0.637552	0.499523	10.7117	8.23078e-05	0.0114027
chr8	57919347	57919847	-1.30067	-0.308163	-0.0857201	10.7106	8.23798e-05	0.0114043
chr15	88023544	88024044	-0.887796	-0.139986	1.1107	10.7057	8.2692e-05	0.0114392
chr4	100993207	100993707	-0.895049	-0.260489	1.13702	10.6898	8.37175e-05	0.0115726
chr4	13493557	13494057	-0.967075	-0.410558	0.941797	10.6817	8.42439e-05	0.0116321
chr4	125311486	125311986	1.3822	1.01207	-0.363209	10.6813	8.42699e-05	0.0116321
chr4	106232609	106233109	-1.45963	-0.970647	-0.633417	10.6803	8.43335e-05	0.0116324
chr16	50938261	50938761	1.15152	0.150857	-0.211102	10.6772	8.45392e-05	0.0116523
chr2	178642354	178642854	-1.12502	-0.0433871	0.306776	10.6742	8.47332e-05	0.0116706
chr2	130039595	130040095	1.04428	-0.0135758	-0.0349908	10.6593	8.57195e-05	0.0117979
chr4	48629418	48629918	1.04761	0.389326	0.63215	10.6475	8.65088e-05	0.0118979
chrX	150458945	150459445	-0.0933324	-0.569173	2.5643	10.6427	8.68294e-05	0.0119333
chr6	9050771	9051271	1.13558	0.521065	0.336866	10.637	8.72176e-05	0.011978
chr7	40162734	40163234	0.849147	-0.323185	-0.071461	10.6265	8.7932e-05	0.0120674
chr6	101732970	101733470	-1.16322	-0.368274	0.432087	10.6251	8.80259e-05	0.0120716
chr10	104778654	104779154	-1.24615	0.426693	-0.756282	10.6229	8.81777e-05	0.0120836
chrX	98286960	98287460	0.758398	0.19126	1.52866	10.6186	8.84717e-05	0.0121152
chr1	92539095	92539595	0.741764	-0.121818	0.834462	10.6148	8.87363e-05	0.0121363
chr11	67256764	67257264	1.18612	0.990426	0.0374466	10.6145	8.87537e-05	0.0121363
chr19	26678660	26679160	0.836195	0.590853	1.33375	10.6086	8.91619e-05	0.0121834
chr8	85920968	85921468	0.983763	0.438987	0.773598	10.6049	8.94182e-05	0.0122096
chr1	57846975	57847475	-0.825818	-0.526755	1.32042	10.5992	8.98157e-05	0.0122551
chr10	62241310	62241810	-1.39362	-0.0041895	-0.447584	10.5971	8.99623e-05	0.0122644
chr17	86467611	86468111	-1.43435	-0.0527253	-0.481563	10.5964	9.00129e-05	0.0122644
chr6	144671464	144671964	-0.890392	0.0103734	0.82789	10.5944	9.01508e-05	0.0122743
chr9	61675314	61675814	-1.84489	0.250292	-1.11187	10.5805	9.1128e-05	0.0123985
chr2	27176615	27177115	-1.19439	0.469698	-0.544337	10.5724	9.17078e-05	0.0124665
chr16	48120921	48121421	-1.6035	-0.110951	-0.776136	10.5717	9.17588e-05	0.0124665
chr6	90295941	90296441	-2.12637	-0.370911	-1.10548	10.5698	9.18941e-05	0.0124759
chr2	116672016	116672516	0.874255	-0.00019103	0.554627	10.5679	9.20275e-05	0.0124768
chr15	67352997	67353497	-1.30074	0.0280131	-0.343397	10.5678	9.20316e-05	0.0124768
chr9	23725055	23725555	-1.64718	0.0486851	-0.880681	10.5652	9.22236e-05	0.0124939
chr15	25788436	25788936	-1.2978	-0.259198	-0.144094	10.5625	9.24152e-05	0.0125109
chr1	61188078	61188578	-0.894378	-0.282566	1.17902	10.5544	9.30015e-05	0.0125732
chr12	46075685	46076185	0.548929	0.290367	2.88749	10.5534	9.30712e-05	0.0125732
chr9	112392385	112392885	-0.922747	0.513283	-0.383246	10.5534	9.30741e-05	0.0125732
chr16	57531995	57532495	-1.47033	-0.231268	-0.509261	10.5478	9.34783e-05	0.0126188
chr8	126799962	126800462	-1.4657	-0.725719	-0.540388	10.5406	9.39989e-05	0.012672
chr1	133311892	133312392	0.651519	-0.0643934	1.41647	10.5406	9.40055e-05	0.012672
chr9	34939554	34940054	1.09368	0.180293	0.0607416	10.5381	9.41886e-05	0.0126877
chr2	104467150	104467650	-1.32118	-0.332433	-0.110458	10.5294	9.48258e-05	0.0127645
chr18	85796134	85796634	1.41919	0.238843	-0.76771	10.5267	9.50232e-05	0.012782
chrX	119393668	119394168	-2.90332	-0.973035	-1.53546	10.521	9.54443e-05	0.0128295
chr10	112572165	112572665	0.455409	-0.0480286	3.05531	10.5195	9.55547e-05	0.0128353
chr1	170547705	170548205	-1.16272	0.204087	-0.354892	10.5138	9.59818e-05	0.0128835
chr2	149158366	149158866	-0.89153	-0.923132	0.348607	10.5116	9.61507e-05	0.0128904
chr13	46090526	46091026	-1.28492	-0.460206	0.0166313	10.5113	9.61685e-05	0.0128904
chr12	77643868	77644368	-1.34605	-0.0482213	-0.42577	10.5092	9.63244e-05	0.0129022
chr13	105850520	105851020	-1.66373	-0.268913	-0.791502	10.5065	9.65334e-05	0.0129211
chr1	81284413	81284913	-2.1722	-0.407038	-1.17727	10.5042	9.67049e-05	0.0129349
chr7	39940471	39940971	-1.55543	-0.216834	-0.59786	10.4991	9.70869e-05	0.0129726
chr2	160806075	160806575	0.767057	-0.522628	-0.209234	10.4986	9.7123e-05	0.0129726
chr8	28634308	28634808	1.27275	0.504264	-0.107766	10.4961	9.73121e-05	0.0129886
chr16	41324675	41325175	-2.51561	-0.595574	-1.33982	10.4947	9.74224e-05	0.0129886
chr18	28301706	28302206	1.2903	0.620298	-0.0918958	10.4943	9.74485e-05	0.0129886
chr19	31546097	31546597	0.500375	-0.893975	-0.377566	10.4922	9.76106e-05	0.0130011
chr13	116791724	116792224	-1.94886	-0.43867	-0.976045	10.4873	9.79852e-05	0.0130419
chr6	77647374	77647874	0.730139	0.0667832	1.36226	10.4834	9.82844e-05	0.0130659
chr2	115197420	115197920	1.04739	0.465067	0.553205	10.4831	9.83031e-05	0.0130659
chr1	61769429	61769929	1.73981	1.24206	-0.84028	10.4812	9.84528e-05	0.0130766
chr4	94181167	94181667	0.586465	-0.303853	1.03536	10.479	9.86162e-05	0.0130892
chr4	95332784	95333284	-1.67317	-0.0708294	-0.854206	10.4761	9.8839e-05	0.0131096
chr12	75945376	75945876	-0.818234	0.0609141	0.951934	10.475	9.89264e-05	0.013112
chr1	68607188	68607688	-2.07698	-0.226422	-1.08215	10.4679	9.94735e-05	0.0131753
chr4	128192654	128193154	1.21538	0.123827	-0.437106	10.4579	0.000100251	0.0132635
chr8	110701492	110701992	-1.4869	0.207342	-0.820032	10.4576	0.000100279	0.0132635
chr14	122613604	122614104	0.786201	0.284157	1.60129	10.451	0.000100794	0.0133224
chr9	83648743	83649243	-1.76809	0.119905	-0.999647	10.4303	0.000102434	0.0135297
chr5	46937262	46937762	1.36499	0.538351	-0.44521	10.428	0.000102616	0.0135443
chr3	81842148	81842648	-1.71942	0.21552	-1.07723	10.4232	0.000103003	0.0135859
chr8	31690899	31691399	1.03531	0.137161	0.114319	10.4152	0.000103647	0.0136614
chr3	33443028	33443528	1.05379	0.16313	0.140084	10.4142	0.000103725	0.0136623
chr17	44019819	44020319	1.89175	1.65509	-1.05918	10.4084	0.000104203	0.0137156
chr2	117138988	117139488	-1.31081	-0.181601	-0.21305	10.394	0.00010538	0.013861
chr1	162792539	162793039	-0.794347	-0.137489	1.53393	10.3862	0.00010602	0.0139355
chr7	65971192	65971692	0.750235	0.0811583	1.22832	10.3724	0.00010717	0.0140769
chr12	111243513	111244013	0.919719	0.138103	0.572128	10.3633	0.000107933	0.0141534
chr5	96867959	96868459	-1.39998	0.156195	-0.697311	10.3632	0.000107937	0.0141534
chr6	92517815	92518315	1.4089	0.790867	-0.383832	10.3628	0.000107976	0.0141534
chr4	88419702	88420202	-1.35571	-0.0803967	-0.389209	10.3455	0.000109441	0.0143356
chr12	77693931	77694431	1.1149	0.401219	0.347901	10.3428	0.000109672	0.014356
chr6	82135948	82136448	0.93758	0.303	0.769342	10.3392	0.000109983	0.0143846
chr11	112270204	112270704	-1.03138	-0.227138	0.608152	10.3385	0.000110042	0.0143846
chr11	3545908	3546408	-1.50178	-0.186265	-0.446303	10.3321	0.000110591	0.0144463
chr9	61468407	61468907	-0.89353	-0.230967	1.06589	10.3269	0.000111044	0.0144955
chr14	114061232	114061732	0.953413	0.141568	0.49494	10.3239	0.000111308	0.0145201
chr6	102853622	102854122	-1.67623	-0.0128017	-0.913727	10.3226	0.000111421	0.0145248
chr5	46054109	46054609	-0.955338	-0.0404354	0.625957	10.3149	0.000112094	0.0146025
chr2	77536454	77536954	-1.31749	0.215274	-0.60453	10.3118	0.000112365	0.0146278
chr3	58042782	58043282	1.22596	0.164233	-0.436544	10.3076	0.000112735	0.0146659
chr10	54457369	54457869	0.92147	0.886809	0.816124	10.3042	0.000113034	0.0146947
chr16	35803554	35804054	-1.30116	-0.201854	-0.240373	10.3008	0.000113332	0.0147205
chr9	16074549	16075049	-1.0162	0.057867	0.232739	10.3002	0.000113388	0.0147205
chr3	82111916	82112416	-1.21445	-0.182208	0.0163215	10.2987	0.000113517	0.0147272
chr17	3898015	3898515	-1.29356	-0.422958	-0.117021	10.2919	0.000114129	0.0147965
chr13	7066082	7066582	-1.68828	-0.581838	-0.801198	10.2907	0.000114231	0.0147997
chr19	24302302	24302802	0.532666	-0.163766	1.80782	10.2847	0.000114767	0.01485
chr13	54082696	54083196	-0.901104	0.090712	0.596029	10.2846	0.000114775	0.01485
chr9	61434039	61434539	0.902349	0.749512	0.917196	10.283	0.000114924	0.0148591
chr11	80695049	80695549	-1.0328	-0.152511	0.500662	10.2809	0.000115109	0.014869
chr15	52310247	52310747	-1.04332	0.0583329	0.231295	10.279	0.000115285	0.014869
chr5	144680675	144681175	-1.48726	-0.367597	-0.4023	10.2787	0.000115305	0.014869
chr2	111984524	111985024	-1.75994	0.0235568	-1.00881	10.2786	0.000115314	0.014869
chr13	25308845	25309345	-2.11935	-0.919298	-1.09511	10.275	0.000115642	0.0149012
chr5	132835277	132835777	-1.38379	-0.266513	-0.255192	10.268	0.000116278	0.0149729
chrX	158135729	158136229	-1.50894	0.0326834	-0.778692	10.2668	0.00011639	0.0149773
chr15	68134189	68134689	-1.15713	-0.0423284	0.0976257	10.262	0.000116826	0.0150232
chr19	8251780	8252280	-0.353006	-0.906296	1.06363	10.2598	0.000117023	0.0150383
chr1	107389779	107390279	-2.00938	0.210614	-1.2039	10.2389	0.000118957	0.0152765
chr1	187965818	187966318	-1.0406	-0.246341	0.657655	10.2369	0.00011914	0.0152896
chr18	7218565	7219065	-1.24942	-0.0620825	-0.180127	10.2358	0.000119242	0.0152925
chr1	94503748	94504248	0.688176	0.0196701	1.65081	10.2336	0.00011945	0.0153088
chr2	114059969	114060469	-1.34089	-0.219996	-0.279722	10.2229	0.000120457	0.0154274
chr8	60092516	60093016	1.43103	0.28681	-0.741246	10.2177	0.000120951	0.0154802
chr8	117295964	117296464	-1.32236	-0.417923	-0.23868	10.2116	0.000121529	0.0155438
chr18	86696742	86697242	0.954848	0.0919027	0.340628	10.2044	0.000122219	0.0156129
chr17	30190932	30191432	-0.971828	0.0357713	0.511949	10.2042	0.000122234	0.0156129
chr6	104052218	104052718	-1.05982	-1.33518	-0.649317	10.2026	0.000122383	0.0156214
chr12	64626843	64627343	-0.964902	0.101693	0.357918	10.2008	0.000122555	0.0156329
chr11	84481395	84481895	-1.19079	-0.385377	0.291275	10.1982	0.000122811	0.0156551
chr9	12956554	12957054	0.933284	-0.123418	0.149594	10.1958	0.00012304	0.0156737
chr17	82553842	82554342	1.75797	0.982707	-0.799874	10.1921	0.000123402	0.0157093
chr11	16627652	16628152	-0.659682	-1.31283	-0.261217	10.1863	0.000123955	0.0157691
chr11	21198599	21199099	-0.952181	0.11229	0.544394	10.1855	0.00012404	0.0157694
chr1	23472719	23473219	1.19644	0.604729	0.219009	10.1844	0.000124144	0.015772
chr14	77633128	77633628	-1.4696	-0.425029	-0.384782	10.1763	0.000124934	0.0158618
chr15	75580060	75580560	-0.889029	0.355373	-0.0586652	10.1752	0.000125048	0.0158656
chr9	90971839	90972339	-1.69007	-0.196908	-0.86778	10.1741	0.000125149	0.0158679
chr9	54314527	54315027	1.09366	0.667732	0.389043	10.1732	0.00012524	0.0158687
chr12	75962436	75962936	0.774627	0.0272555	1.00049	10.1685	0.000125706	0.0159172
chr1	122373272	122373772	0.681033	-0.0293544	1.40888	10.1664	0.00012591	0.0159325
chr6	37310891	37311391	0.919358	0.024472	0.330827	10.1589	0.00012665	0.0160044
chr5	92254469	92254969	-1.41034	-0.175935	-0.506358	10.1583	0.000126716	0.0160044
chrX	60075312	60075812	-1.11986	-0.73578	0.250711	10.1581	0.000126731	0.0160044
chr9	40442043	40442543	-1.24655	-0.100536	-0.197111	10.1559	0.000126946	0.0160139
chr11	50710291	50710791	-0.726694	-0.0743718	1.53128	10.1556	0.000126975	0.0160139
chr12	33398089	33398589	-0.953439	-0.275924	0.793463	10.1529	0.000127251	0.016038
chr11	11663227	11663727	-1.51134	-0.126852	-0.517867	10.1499	0.000127553	0.0160654
chr7	88347384	88347884	0.434966	-0.18665	2.25436	10.1434	0.000128202	0.0161365
chr16	84946694	84947194	-1.37096	-0.0917446	-0.35987	10.1379	0.000128756	0.0161955
chr5	36336078	36336578	-1.00822	-0.042315	0.397298	10.1366	0.000128886	0.0162011
chr3	141502071	141502571	-1.48343	-0.538562	-0.501692	10.1346	0.000129085	0.0162153
chr18	12618257	12618757	-0.985266	-0.197115	0.958411	10.1303	0.000129522	0.0162595
chr4	31146382	31146882	0.936056	-0.221678	-0.090812	10.128	0.000129757	0.0162782
chrX	156913032	156913532	-2.09508	-0.765963	-1.15497	10.1246	0.000130104	0.016311
chr9	99520582	99521082	-2.23114	-0.534261	-1.21106	10.1232	0.000130252	0.0163189
chr8	103634526	103635026	-1.10159	0.0260657	0.0083341	10.1138	0.00013121	0.016428
chr4	26452065	26452565	-1.37547	-0.290662	-0.363831	10.1111	0.000131494	0.0164527
chr2	88094105	88094605	1.3163	-1.3597	-1.60475	10.108	0.000131809	0.0164812
chr4	117040070	117040570	1.15626	0.446101	0.0882905	10.1071	0.000131907	0.0164826
chr1	65491585	65492085	1.39868	0.503976	-0.527662	10.1046	0.000132167	0.0165033
chr4	137235415	137235915	-1.29235	0.447848	-0.819823	10.1038	0.000132247	0.0165033
chr6	135938732	135939232	1.17588	0.049233	-0.493905	10.103	0.000132333	0.0165033
chr17	74782439	74782939	-1.55608	-0.0829463	-0.731102	10.1007	0.000132566	0.0165215
chr3	36423548	36424048	0.826217	0.0932225	0.814186	10.0926	0.000133411	0.0166051
chr9	28173224	28173724	-1.16546	0.228651	-0.318812	10.0926	0.000133412	0.0166051
chr3	145521533	145522033	-1.35798	0.0597174	-0.592057	10.0916	0.000133523	0.0166081
chr1	15319020	15319520	-1.83694	-0.277929	-0.970577	10.0891	0.000133782	0.0166295
chr1	117226581	117227081	-1.01959	-0.442567	0.676839	10.0863	0.000134073	0.016647
chr9	54071788	54072288	-2.01794	0.109459	-1.213	10.0861	0.000134099	0.016647
chr9	89211064	89211564	-0.208289	-1.09404	0.564396	10.0733	0.00013545	0.0168037
chr10	113539622	113540122	1.28918	0.0714524	-0.715813	10.0707	0.000135733	0.0168279
chr6	56265141	56265641	-1.512	-0.314859	-0.569768	10.0681	0.000136011	0.0168513
chr6	61543523	61544023	-1.11007	-0.0522636	0.144887	10.0601	0.000136863	0.0169399
chr4	137332732	137333232	-1.48125	-0.297414	-0.552907	10.0597	0.000136904	0.0169399
chr5	7220911	7221411	-2.2558	-0.387516	-1.21735	10.0587	0.000137015	0.0169426
chr10	95194073	95194573	-1.19867	-0.347337	0.0628492	10.0548	0.000137436	0.0169832
chr10	95296152	95296652	-1.8266	-0.429061	-0.916869	10.054	0.000137522	0.0169832
chrX	103529110	103529610	-0.381738	-0.962131	0.765882	10.0499	0.000137966	0.0170257
chr9	26129499	26129999	0.50734	1.25195	-0.247206	10.0487	0.000138092	0.0170257
chr8	52445561	52446061	-1.94693	-0.302792	-1.05742	10.0483	0.000138136	0.0170257
chr9	8443220	8443720	-1.51764	-0.0410009	-0.760801	10.0378	0.000139283	0.017156
chr3	97420979	97421479	0.656742	-0.431967	0.240042	10.0364	0.00013944	0.0171643
chr8	124056409	124056909	1.00666	0.215866	0.499807	10.0346	0.000139637	0.0171774
chr3	105568144	105568644	-0.732685	-0.112739	1.58407	10.0333	0.000139778	0.0171836
chr3	73562470	73562970	-0.77395	0.424768	0.0860375	10.0291	0.000140242	0.0172294
chr2	33005036	33005536	1.03481	-0.21285	-0.438476	10.0253	0.000140664	0.0172701
chr5	16193275	16193775	-1.10504	-0.0770247	0.16605	10.0242	0.000140784	0.0172737
chr15	100143260	100143760	-0.870107	-1.18428	-0.183447	10.0148	0.000141826	0.0173903
chr4	106388329	106388829	-1.56529	-0.539312	-0.668082	10.0132	0.000142007	0.0174013
chr2	20590557	20591057	-1.32382	-0.336587	-0.00854677	10.0069	0.000142714	0.0174766
chr9	98079378	98079878	0.997324	0.709058	0.637299	10.0058	0.00014283	0.0174796
chr15	65689099	65689599	-2.10599	-1.01056	-1.20264	10.0021	0.000143252	0.0175194
chr17	45017349	45017849	0.894602	0.0563151	0.500898	10.0013	0.00014334	0.0175194
chr8	28733251	28733751	1.33865	0.59615	-0.403225	10.0005	0.000143434	0.0175196
chr4	63528879	63529379	0.693405	-0.10246	1.11358	9.99742	0.00014378	0.0175506
chr10	60858701	60859201	1.17342	1.07671	-0.0242358	9.99621	0.000143918	0.0175561
chr2	50878800	50879300	-1.70702	-0.593968	-0.74668	9.99231	0.00014436	0.0175988
chr16	50629886	50630847	-1.19659	-0.277085	0.0863138	9.98792	0.000144859	0.0176287
chr12	4435954	4436454	-1.71394	-0.703662	-0.876355	9.98781	0.000144873	0.0176287
chr7	113820135	113820635	0.552009	-0.497602	0.455402	9.98771	0.000144884	0.0176287
chr1	135113952	135114452	-1.26449	-0.0943755	-0.249685	9.9866	0.00014501	0.0176328
chrX	48803520	48804020	-0.674264	0.527017	0.255599	9.98564	0.000145119	0.0176347
chr16	64677054	64677554	0.857842	0.139054	0.815725	9.98181	0.000145558	0.0176767
chr4	141944726	141945226	-0.779289	-0.174284	1.47183	9.97674	0.00014614	0.0177361
chr6	36808262	36808762	-0.72959	0.523729	-0.0690147	9.97187	0.000146701	0.0177928
chr8	118542032	118542532	-1.41588	-0.227897	-0.408706	9.96947	0.000146979	0.0178151
chr12	76910196	76910696	-1.26134	-0.3157	-0.0835042	9.96497	0.000147501	0.0178669
chr1	47535500	47536000	1.89303	1.22365	-0.964881	9.96028	0.000148047	0.0179217
chr9	29379497	29379997	1.2765	0.68221	-0.21489	9.95761	0.000148358	0.0179479
chr5	150095581	150096081	-1.16552	0.393303	-0.692228	9.94994	0.000149257	0.0180452
chr17	3445009	3445509	-0.380683	-1.90869	-1.07091	9.94292	0.000150084	0.0181231
chr4	20931044	20931544	1.38433	0.93336	-0.437334	9.94285	0.000150093	0.0181231
chr10	4894519	4895019	0.572756	-0.0475974	2.09858	9.9414	0.000150264	0.018127
chr4	3766241	3766741	-1.61685	-0.310568	-0.788142	9.94097	0.000150315	0.018127
chr13	117558154	117558654	1.05857	0.766245	0.457875	9.93444	0.000151091	0.0182089
chr6	97991194	97991694	-1.56428	-0.412054	-0.60441	9.92979	0.000151645	0.0182642
chr8	66637065	66637565	-0.931692	-0.0622536	0.7003	9.92532	0.00015218	0.01831
chr12	92474696	92475196	1.39468	0.254554	-0.720668	9.925	0.000152219	0.01831
chr12	66842064	66842564	-2.03902	-0.578195	-1.08722	9.92111	0.000152687	0.0183547
chr4	139725282	139725782	0.447511	-0.465541	0.898453	9.91684	0.000153201	0.0184049
chr11	72901138	72901638	1.15926	-0.24592	-0.648686	9.91125	0.000153877	0.0184744
chr5	111056608	111057108	-1.23003	-0.492838	-0.029342	9.90659	0.000154444	0.0185244
chr14	99733825	99734325	0.624088	0.252247	2.25827	9.90622	0.000154488	0.0185244
chr3	53705932	53706432	1.07189	-0.121074	-0.390757	9.90499	0.000154639	0.0185308
chr18	16085090	16085590	-1.70331	0.465855	-1.11873	9.89999	0.00015525	0.0185922
chr10	122195785	122196285	0.550382	-0.464556	0.510978	9.89151	0.000156292	0.0187052
chr9	52003448	52003948	-2.00632	-0.145591	-1.10616	9.88235	0.000157425	0.018829
chr10	57001259	57001759	-0.850635	-0.102445	1.10445	9.87937	0.000157795	0.0188613
chr3	139598481	139598981	1.70416	1.00898	-0.927217	9.87505	0.000158334	0.0189138
chr15	72899048	72899548	-0.314198	0.789062	0.155414	9.87401	0.000158463	0.0189174
chr18	8327704	8328204	-1.42179	-0.156337	-0.353413	9.8704	0.000158916	0.0189595
chr13	45146163	45146663	-1.53682	-0.338618	-0.591816	9.86815	0.000159199	0.0189813
chr12	47741813	47742313	1.01681	0.307266	0.527236	9.86045	0.000160168	0.0190751
chr3	116301737	116302237	-1.96834	-0.502214	-1.01234	9.86031	0.000160186	0.0190751
chr8	8939873	8940373	-1.28025	-0.125317	-0.299158	9.85812	0.000160463	0.0190961
chr14	39031116	39031616	-1.07536	-0.325072	0.401308	9.85565	0.000160776	0.0191214
chr15	47854696	47855196	-1.13566	0.00577033	-0.0621892	9.85452	0.00016092	0.0191265
chr9	119743213	119743713	0.706003	-0.0978558	0.889474	9.85257	0.000161168	0.0191441
chr8	66363481	66363981	0.48236	-0.1572	1.92587	9.85071	0.000161405	0.0191602
chrX	13230577	13231077	0.0619221	-0.355881	3.75293	9.83994	0.000162783	0.0193117
chr2	61293444	61293944	-1.17292	-0.102843	0.0678903	9.83472	0.000163455	0.0193793
chr9	33963713	33964213	-0.906392	0.159926	0.334234	9.82963	0.000164113	0.019437
chr1	38241638	38242138	-0.844639	0.392206	0.0774553	9.82938	0.000164146	0.019437
chr17	9848947	9849447	-1.69907	-0.897506	-0.928212	9.82218	0.000165082	0.0195356
chr1	79080264	79080764	-1.09152	0.397255	-0.62498	9.81529	0.000165983	0.0196188
chr6	13217690	13218190	-1.12541	-0.36373	0.29025	9.81463	0.00016607	0.0196188
chr16	32110995	32111495	0.583667	-1.01891	-0.734252	9.81387	0.000166169	0.0196188
chr2	12515748	12516248	1.76586	0.992475	-0.975129	9.81345	0.000166224	0.0196188
chr16	62221816	62222316	1.47772	0.442522	-0.760236	9.81241	0.000166361	0.0196188
chr15	66824402	66824902	0.777943	0.280096	1.34457	9.81208	0.000166404	0.0196188
chr17	62288408	62288908	2.05696	0.239376	-1.40963	9.81119	0.000166522	0.0196204
chr12	55590704	55591204	-1.65055	-0.306744	-0.804029	9.80967	0.000166722	0.0196226
chr11	117245284	117245784	-1.19918	0.121707	-0.310834	9.80948	0.000166747	0.0196226
chr11	118658252	118658752	-1.17604	-0.328863	0.318389	9.80205	0.000167728	0.0197258
chr3	73797199	73797699	1.13549	0.451416	0.191014	9.79513	0.000168648	0.0198218
chr3	34006246	34006746	-1.3043	-0.0314073	-0.459043	9.78986	0.000169352	0.0198798
chr1	166168880	166169380	-1.66032	0.156947	-0.981007	9.78945	0.000169407	0.0198798
chr11	29849569	29850069	1.24813	1.15222	-0.269794	9.78909	0.000169455	0.0198798
chr8	62267023	62267523	1.05978	-0.141147	-0.407814	9.78808	0.000169591	0.0198833
chr13	59656939	59657439	-1.15333	-0.0470311	-0.0397799	9.78375	0.000170172	0.0199392
chr16	89788020	89788520	-1.05344	0.172392	-0.0122903	9.78066	0.000170588	0.0199756
chr6	22396672	22397172	-1.37693	0.122176	-0.564134	9.77907	0.000170802	0.0199884
chr3	132065211	132065711	1.01939	0.299267	0.278096	9.77823	0.000170916	0.0199894
chr9	62168534	62169034	-1.10546	0.462414	-0.603782	9.77649	0.000171152	0.0200047
chr15	99715292	99715792	0.540663	0.314034	2.77167	9.77304	0.000171619	0.0200469
chr15	45870918	45871418	-1.73926	-0.722975	-0.958436	9.77027	0.000171995	0.0200785
chr8	39485993	39486493	0.890552	0.218665	0.889688	9.76668	0.000172484	0.0201232
chr11	55584871	55585371	-1.16772	0.255475	-0.507372	9.75972	0.000173436	0.0202218
chr17	43075199	43075699	-1.21476	-0.609378	-0.090105	9.75207	0.000174489	0.0203269
chr4	116175758	116176258	0.42477	-0.0670046	3.06371	9.75162	0.000174551	0.0203269
chr2	152625265	152625765	-0.71942	0.0573869	1.34089	9.74932	0.000174868	0.0203513
chr14	104658199	104658699	-1.56942	-0.491739	-0.751153	9.74487	0.000175486	0.0204107
chr12	24746860	24747360	0.582507	0.0380057	1.99888	9.74305	0.000175737	0.0204275
chr7	98389146	98389646	1.04057	0.0579264	-0.140365	9.74017	0.000176139	0.0204616
chr6	24306080	24306580	-1.09222	-0.138664	0.201073	9.73376	0.000177034	0.020542
chr9	111989731	111990231	-2.09866	-0.405591	-1.13529	9.73367	0.000177047	0.020542
chr1	12348386	12348886	1.41755	0.319696	-0.747504	9.73249	0.000177213	0.0205487
chr3	104369681	104370181	-1.65269	-0.718469	-0.778843	9.72229	0.00017865	0.0207027
chr4	127582911	127583411	0.719822	-0.42456	0.00712514	9.71729	0.000179358	0.0207721
chr11	15922340	15922840	-1.39506	-0.226454	-0.463188	9.71222	0.000180079	0.0208429
chrX	132438435	132438935	1.3863	0.0754064	-0.936371	9.7104	0.000180338	0.0208602
chr16	88244576	88245076	0.865966	0.113073	0.604611	9.70887	0.000180557	0.0208727
chr8	15127437	15127937	-1.41065	0.360027	-0.9578	9.70776	0.000180716	0.0208785
chr15	91338249	91339247	-1.14475	-0.389163	0.127139	9.70598	0.000180971	0.0208952
chr11	14824988	14825488	0.826987	-0.283591	0.0635855	9.70191	0.000181555	0.0209499
chr7	56111734	56112234	-1.44223	-0.130817	-0.618492	9.70056	0.000181749	0.0209595
chr10	15251605	15252105	0.948444	0.222853	0.595912	9.69749	0.000182192	0.0209915
chr5	60318580	60319080	-1.22675	0.161571	-0.528592	9.6971	0.000182247	0.0209915
chr7	97446517	97447017	-0.268416	-0.963482	0.701135	9.69595	0.000182414	0.0209979
chr8	52446681	52447181	-1.39933	-0.354497	-0.470947	9.68713	0.000183692	0.0211323
chr10	60081857	60082357	-0.405945	0.27794	2.01754	9.6856	0.000183915	0.0211451
chr2	80151575	80152075	0.952264	0.316519	0.584102	9.68426	0.000184111	0.0211549
chr12	75714506	75715006	1.23701	-0.189112	-0.818432	9.67831	0.000184981	0.0212419
chr4	81359075	81359575	-1.29155	-0.321774	-0.197134	9.67682	0.000185199	0.0212542
chr2	143903340	143903840	-1.00966	0.0530098	0.279844	9.67353	0.000185683	0.0212968
chr9	27314519	27315019	-1.05231	-0.0666631	0.380333	9.66838	0.000186441	0.0213709
chr5	150046071	150046571	-1.02816	0.0237051	0.205481	9.65948	0.000187762	0.0214959
chr13	75111787	75112287	0.878413	0.117404	0.637715	9.65888	0.000187851	0.0214959
chr5	76466682	76467182	0.914892	0.192239	0.720505	9.65874	0.000187872	0.0214959
chr8	88043268	88043768	-2.61162	-0.196604	-1.4986	9.65461	0.000188488	0.0215286
chrX	85375433	85375933	1.30897	0.189332	-0.575931	9.6546	0.00018849	0.0215286
chr16	30901008	30901508	1.19755	0.536526	-0.120607	9.65391	0.000188593	0.0215286
chr8	44437892	44438392	1.286	0.919573	0.00014984	9.65379	0.000188611	0.0215286
chr7	29872153	29872653	-0.850168	0.433575	-0.25392	9.65058	0.000189091	0.0215705
chr5	19419613	19420113	1.79835	1.04613	-0.980667	9.64311	0.000190215	0.0216771
chrX	140624640	140625140	-1.91223	-0.388249	-1.04762	9.64284	0.000190254	0.0216771
chr1	169837607	169838107	1.28986	0.729924	-0.109828	9.63969	0.000190731	0.0217184
chr8	70924460	70924960	-1.24574	-0.737749	-0.265485	9.62829	0.000192463	0.0218957
chr14	8422793	8423293	-0.83619	-0.0385262	0.940441	9.6269	0.000192675	0.0218957
chrX	22240290	22240790	1.45549	0.19698	-0.874711	9.62679	0.000192692	0.0218957
chr15	86471973	86472473	-0.688647	0.202477	0.957785	9.62642	0.000192749	0.0218957
chr6	56521789	56522289	-0.607454	0.0866853	1.77299	9.61972	0.000193775	0.0219991
chr9	116291167	116291667	-1.46591	-0.169011	-0.629702	9.61754	0.000194112	0.0220241
chr12	16190711	16191211	-0.725608	-0.0541805	1.42561	9.61438	0.000194598	0.0220661
chr2	72581416	72581916	1.26912	0.215144	-0.52982	9.61149	0.000195045	0.0221036
chr6	125028212	125028712	-0.628935	0.147629	1.45935	9.60483	0.000196078	0.0222075
chr14	117681318	117681818	-0.897095	-0.797266	0.430819	9.60401	0.000196206	0.0222087
chr8	11034003	11034503	1.33326	0.979463	-0.377934	9.60094	0.000196685	0.0222497
chr3	79003898	79004398	1.0311	0.0987815	0.0893313	9.59897	0.000196993	0.0222642
chr6	35841024	35841524	-1.09944	-0.594188	0.269412	9.59861	0.000197048	0.0222642
chr9	65356950	65357450	-1.30487	-0.417113	-0.113781	9.59711	0.000197283	0.0222775
chr11	34719051	34719551	-1.4386	-0.0554219	-0.658745	9.5943	0.000197724	0.0223141
chr4	13345068	13345568	-1.6185	-0.100347	-0.873439	9.59259	0.000197992	0.022331
chr8	121572912	121573412	-1.281	0.0132309	-0.352663	9.59017	0.000198373	0.0223607
chr12	79680306	79680806	0.400081	-0.693153	0.376722	9.58766	0.000198769	0.0223921
chr6	88613944	88614444	-0.850414	0.0102898	0.731038	9.58322	0.00019947	0.0224577
chr3	136306621	136307121	0.961306	-0.0728217	-0.0780754	9.58233	0.000199611	0.0224603
chr11	108562123	108562623	1.05777	0.431398	0.227968	9.58108	0.000199809	0.0224692
chr18	27377865	27378365	-1.82477	-0.136806	-1.08642	9.57735	0.000200402	0.0225114
chr19	17182049	17182549	1.08582	0.390596	0.290906	9.57723	0.000200421	0.0225114
chr9	50367321	50367821	-1.63061	0.186979	-1.05556	9.57579	0.000200651	0.0225239
chr4	41615586	41616086	-0.962196	-1.23919	-0.50505	9.56974	0.000201617	0.022619
chr15	87497680	87498180	-1.20898	0.337624	-0.734706	9.56144	0.000202951	0.0227552
chr2	60830543	60831043	-1.40802	-0.568757	-0.397681	9.56056	0.000203092	0.0227576
chr5	67476321	67476821	1.24094	0.729073	-0.0993123	9.55789	0.000203523	0.0227924
chr15	31613962	31614462	-1.46329	-0.693016	-0.62768	9.55383	0.000204181	0.0228526
chrX	94177714	94178214	0.00219557	-0.368771	4.01664	9.55216	0.000204452	0.0228695
chr2	161506469	161506969	-0.865827	-0.144214	1.04185	9.54667	0.000205346	0.0229559
chr2	143003384	143003884	-1.03309	0.261555	-0.27945	9.54395	0.000205791	0.0229922
chr10	45801551	45802051	1.40414	0.130095	-0.946141	9.53361	0.000207488	0.0231607
chr4	56911669	56912169	-2.05849	-0.472979	-1.14337	9.53327	0.000207543	0.0231607
chr2	85272177	85272677	-0.936745	-0.468247	0.761776	9.53184	0.00020778	0.0231713
chr12	16718866	16719366	-0.729507	0.0623021	1.1198	9.53122	0.000207882	0.0231713
chr19	27380007	27380507	-0.748744	-0.0607766	1.38503	9.52683	0.000208609	0.0232386
chr8	112642193	112642693	-1.77616	0.105939	-1.13492	9.52525	0.000208871	0.0232542
chr10	60952487	60952987	0.562212	0.214878	2.44466	9.52411	0.00020906	0.0232617
chr18	54061963	54062463	0.863733	0.716304	0.8821	9.5208	0.000209611	0.0233093
chr6	145942386	145942886	-0.93768	0.00990986	0.456067	9.51511	0.000210562	0.0234014
chr7	88810115	88810615	1.30117	0.729738	-0.0131602	9.51323	0.000210878	0.0234227
chr9	100131056	100131556	-0.592477	0.0317789	1.94019	9.51158	0.000211153	0.0234396
chr7	77867648	77868148	-1.50009	-0.702235	-0.625935	9.50745	0.000211847	0.0234838
chr17	70687573	70688073	-1.54	-0.18592	-0.747755	9.50682	0.000211955	0.0234838
chr2	157305922	157306422	-1.31318	-0.283831	-0.28619	9.50663	0.000211987	0.0234838
chr2	62948321	62948821	1.20901	0.759891	-0.0742753	9.50628	0.000212045	0.0234838
chr4	58537392	58537892	-1.54784	-0.039959	-0.842763	9.50493	0.000212274	0.0234953
chr1	106477778	106478278	-0.704859	-0.112789	1.59875	9.50222	0.000212731	0.0235322
chrX	169996926	169997426	-0.279192	-0.483081	3.59956	9.498	0.000213446	0.0235976
chr2	159493068	159493568	1.44105	0.8093	-0.554445	9.49409	0.000214112	0.0236574
chr6	41193871	41194371	-1.36143	-0.264041	-0.34535	9.49238	0.000214402	0.0236758
chr4	73967936	73968436	1.15485	-0.2102	-0.66504	9.49076	0.00021468	0.0236926
chr2	179623631	179624131	-1.0603	-0.291218	0.413937	9.47253	0.000217816	0.0240035
chr1	59928419	59928919	-1.49135	-0.100751	-0.766662	9.47114	0.000218057	0.0240035
chr16	43941676	43942176	-0.947699	-0.105866	0.599596	9.47096	0.000218087	0.0240035
chr10	85259560	85260060	1.26541	-0.0228332	-0.746443	9.47093	0.000218093	0.0240035
chr10	59773468	59773968	-0.319555	0.455961	1.38314	9.47021	0.000218217	0.0240035
chr8	35933526	35934026	0.575914	0.0878485	2.17619	9.47	0.000218255	0.0240035
chr12	28140706	28141206	0.925441	0.684207	0.870161	9.46501	0.000219123	0.024085
chr2	76207134	76207634	1.18899	0.967938	-0.124943	9.4628	0.000219509	0.0241135
chr14	63618079	63618579	-1.34329	-0.433594	-0.303269	9.46032	0.000219942	0.0241447
chr18	77560209	77560709	0.814624	0.307378	1.10702	9.45927	0.000220126	0.0241447
chr2	14774774	14775274	-0.704121	-0.442366	1.77846	9.45899	0.000220175	0.0241447
chr1	126547867	126548367	-0.886068	-0.231167	0.946674	9.44962	0.000221825	0.0243108
chr12	21476368	21476868	0.94264	-0.517824	-0.769086	9.44893	0.000221945	0.0243108
chr6	125897579	125898079	0.837196	0.144331	0.859253	9.44587	0.000222488	0.0243562
chr1	53768542	53769042	-0.983807	-0.20878	0.745134	9.44384	0.000222848	0.0243815
chr18	6394272	6394772	0.747936	-0.0620144	0.813679	9.44288	0.000223018	0.0243861
chr13	111061402	111061902	-1.5974	-0.240345	-0.836843	9.44117	0.000223322	0.0244054
chr6	119052055	119052555	0.852393	0.133889	0.808319	9.43517	0.000224391	0.024508
chr11	101134387	101134887	-1.85265	-0.105636	-1.10004	9.43198	0.000224962	0.0245498
chr5	117870004	117870504	-1.4001	0.0395037	-0.672575	9.43159	0.000225032	0.0245498
chr4	72147117	72147617	-1.40527	-0.32543	-0.548685	9.42839	0.000225607	0.0245869
chr2	24630748	24631248	0.538133	-0.903893	-0.608314	9.42816	0.000225648	0.0245869
chr8	35011137	35011637	-0.880144	0.0295054	0.732239	9.42746	0.000225774	0.0245869
chr12	35324536	35325036	-1.38075	0.0514665	-0.602092	9.42681	0.00022589	0.0245869
chr16	9272558	9273058	-1.15758	0.0628121	-0.297039	9.42091	0.000226955	0.0246887
chr12	35930325	35930825	1.11135	-0.194697	-0.660525	9.41897	0.000227305	0.0247126
chr12	74092259	74092759	0.584487	-0.353296	0.60864	9.41519	0.000227991	0.024773
chr7	113850493	113850993	0.85571	0.0828615	0.824934	9.40682	0.000229517	0.024915
chrX	144490807	144491307	1.71978	1.13262	-0.957608	9.40608	0.000229652	0.024915
chr18	42790484	42790984	-0.830165	0.0829418	0.634554	9.40565	0.000229731	0.024915
chr4	63097512	63098012	-1.10958	-0.0520554	0.0784118	9.40515	0.000229823	0.024915
chr15	9111573	9112073	-1.02384	-0.0613335	0.293616	9.40362	0.000230104	0.0249298
chr1	38275973	38276473	-1.52221	0.136647	-0.922569	9.40298	0.000230221	0.0249298
chr8	72817412	72817912	1.14414	0.10704	-0.413189	9.40216	0.000230371	0.0249318
chr15	51073669	51074169	1.16806	1.06475	-0.114233	9.40124	0.00023054	0.0249358
chr18	34324234	34324734	-0.756408	0.294121	0.423666	9.39825	0.00023109	0.0249708
chr3	115090615	115091115	0.736646	-0.228109	0.501535	9.39806	0.000231126	0.0249708
chr12	55974217	55974717	1.13207	0.435533	-0.0146137	9.38874	0.00023285	0.0251418
chr5	120495113	120495613	-1.30364	-0.288774	-0.27993	9.38807	0.000232973	0.0251418
chr3	75247193	75247693	1.41982	0.326858	-0.769329	9.38665	0.000233236	0.0251559
chr3	117217789	117218289	0.899151	-0.00553812	0.328943	9.38102	0.000234286	0.0252548
chr7	91863066	91863566	0.870232	0.165308	0.686209	9.37854	0.00023475	0.0252904
chr1	65825383	65825883	-0.862704	-0.267242	1.41177	9.37539	0.000235341	0.0253397
chr13	55654554	55655054	0.997434	-0.517208	-0.802512	9.36031	0.000238187	0.0256317
chr13	107192236	107192736	-1.1453	-0.737801	-0.0997896	9.35959	0.000238325	0.0256319
chr11	77901120	77901620	0.861249	0.0962857	0.556743	9.35508	0.000239184	0.0257098
chr13	71773478	71773978	-1.41804	-0.658333	-0.507311	9.35121	0.000239924	0.0257747
chr12	5243753	5244253	-1.06013	-0.0577544	0.245091	9.34747	0.000240641	0.0258371
chr11	5211811	5212311	-1.82605	-0.5754	-1.03639	9.34596	0.00024093	0.0258536
chr18	24917843	24918343	1.49668	1.04575	-0.716945	9.34174	0.000241744	0.0259153
chr11	104220335	104220835	1.12421	0.726515	0.246063	9.34156	0.000241778	0.0259153
chr10	124493860	124494360	-1.01924	-0.338532	0.723627	9.33674	0.000242711	0.0260006
chr3	122151540	122152040	-1.60929	-0.231491	-0.849154	9.33167	0.000243695	0.0260913
chr17	57837374	57837874	0.67295	-0.054023	1.49531	9.32418	0.000245156	0.0262329
chr4	15663692	15664192	-1.15533	-0.201831	0.0732371	9.32238	0.000245509	0.0262509
chr11	9950643	9951143	-0.860614	0.0254393	0.693514	9.32191	0.000245601	0.0262509
chr16	55051154	55051654	0.952305	-0.189036	-0.358313	9.31992	0.000245992	0.0262601
chr18	55673829	55674329	-1.52035	0.24782	-0.974052	9.31962	0.000246051	0.0262601
chr10	107504058	107504558	-1.07875	0.411516	-0.655575	9.31903	0.000246166	0.0262601
chr18	76596144	76596644	-1.36976	0.0400994	-0.613842	9.31866	0.000246239	0.0262601
chrX	13346179	13346679	-0.0371763	-0.694239	1.535	9.31659	0.000246645	0.0262886
chr5	71766849	71767349	-0.997293	-0.174703	0.453611	9.31218	0.000247515	0.0263666
chr14	36135604	36136104	-0.843035	0.203318	0.372481	9.30871	0.000248203	0.026425
chr7	120792999	120793499	0.983486	1.32883	-0.479434	9.30653	0.000248635	0.0264561
chr8	66413001	66413501	-0.93866	-0.574747	0.598572	9.30526	0.000248887	0.0264682
chr9	34871574	34872074	-0.753596	0.100728	0.86375	9.29496	0.000250945	0.0266703
chr6	61612833	61613333	-0.842524	0.595326	-0.50824	9.29434	0.000251069	0.0266703
chr11	67561174	67561674	-1.33895	-0.452445	-0.414175	9.29335	0.000251268	0.0266765
chr16	8105877	8106377	-0.948726	0.433046	-0.409202	9.28528	0.000252893	0.026829
chr14	84990012	84990512	-0.920178	-0.186882	0.993685	9.28481	0.000252986	0.026829
chr4	150965058	150965558	-0.751011	0.0348885	1.09539	9.28097	0.000253764	0.0268964
chr6	43366932	43367432	1.15704	0.505621	-0.0789303	9.27925	0.000254113	0.0269184
chr14	9329954	9330454	-0.700458	-0.0408784	1.65926	9.27692	0.000254587	0.0269536
chr19	58316877	58317377	-0.86263	0.0774064	0.524022	9.27409	0.000255163	0.0269996
chr9	104901169	104901669	-1.46674	-0.615857	-0.588454	9.27308	0.000255369	0.0270063
chr4	96447424	96447924	1.21461	0.551972	-0.182146	9.27006	0.000255987	0.0270565
chr7	109968189	109968689	-1.03347	-1.27975	-0.656139	9.26935	0.000256132	0.0270568
chr15	10923528	10924028	-1.08696	0.300568	-0.518471	9.26703	0.000256608	0.0270824
chr14	21987889	21988389	-0.577113	-0.302271	2.40783	9.26678	0.000256659	0.0270824
chr5	54808501	54809001	-1.08346	-0.160823	0.177969	9.26212	0.000257617	0.0271683
chr18	33893886	33894386	0.58992	0.211147	2.41009	9.25876	0.000258309	0.0272262
chr17	78481784	78482284	-1.35941	-0.407096	-0.345866	9.25414	0.000259266	0.0273119
chr9	4162261	4162761	0.800817	-0.454181	-0.412491	9.25127	0.000259861	0.0273555
chr8	35820098	35820598	-1.21456	-0.283283	-0.180477	9.25076	0.000259967	0.0273555
chr3	36437575	36438075	-1.4217	-0.243858	-0.578861	9.24977	0.000260173	0.0273619
chr1	128117056	128117556	-1.29589	-0.597585	-0.0604571	9.24459	0.000261253	0.0274425
chr2	107250254	107250754	-2.03617	-0.154225	-1.2235	9.24451	0.00026127	0.0274425
chr8	87356327	87356827	-1.43075	-0.436516	-0.562201	9.24402	0.000261373	0.0274425
chr14	85716179	85716679	0.761181	-0.691503	-0.642417	9.23679	0.000262887	0.0275863
chr12	74023182	74023682	0.622446	0.429427	2.0798	9.23421	0.000263431	0.0276281
chr5	144666429	144666929	0.853308	-0.0372851	0.317409	9.23297	0.000263692	0.0276402
chr13	59214114	59214614	0.642995	-0.256993	0.644921	9.23171	0.000263958	0.0276462
chr1	164948623	164949123	-1.97087	-0.246673	-1.12678	9.23132	0.00026404	0.0276462
chr11	44053495	44053995	0.453047	-0.661305	0.120343	9.22943	0.000264441	0.0276706
chr7	95370606	95371106	-1.71449	-0.680191	-0.959557	9.22884	0.000264564	0.0276706
chr5	121128292	121128792	-1.45635	-0.198498	-0.600787	9.22783	0.000264779	0.0276778
chr11	52938212	52938712	0.88073	0.791452	0.678625	9.22536	0.000265302	0.0277172
chr11	22872111	22872611	-0.547209	-0.00493345	2.18376	9.22359	0.00026568	0.0277302
chr19	45432350	45432850	1.08626	0.79864	0.233543	9.2234	0.000265718	0.0277302
chr12	66236972	66237472	1.02183	-0.571274	-0.983253	9.22015	0.000266412	0.0277873
chr12	118377961	118378461	0.679088	0.1287	1.47497	9.21275	0.000267993	0.0279246
chr13	20448927	20449427	-0.688049	0.315286	0.547862	9.21262	0.000268022	0.0279246
chr8	75738002	75738502	1.02518	-0.25413	-0.646992	9.20129	0.000270462	0.0281633
chr2	136325553	136326053	-1.24947	0.0806507	-0.516633	9.20061	0.000270611	0.0281634
chr1	113657809	113658309	0.648284	0.0635543	1.66081	9.18675	0.000273629	0.0284619
chr17	77989013	77989513	-1.22516	-0.1025	-0.243357	9.18268	0.000274523	0.0285346
chr10	9069604	9070104	0.592947	-0.0221057	1.62201	9.1822	0.000274628	0.0285346
chr3	45524038	45524538	1.47654	0.169528	-1.01253	9.17997	0.00027512	0.0285701
chr1	181652347	181652847	1.04263	-0.330463	-0.684287	9.17882	0.000275372	0.0285806
chr8	87702984	87703484	-0.956489	-0.00356263	0.350516	9.1774	0.000275687	0.0285976
chr9	66423588	66424088	-1.37005	0.283041	-0.766397	9.17562	0.000276079	0.0286227
chr1	182563643	182564143	-1.02166	0.164898	-0.17318	9.17406	0.000276423	0.0286428
chr12	77107173	77107673	0.855495	0.00407843	0.439626	9.16617	0.000278176	0.0288087
chr1	84553933	84554433	0.569357	0.0284913	1.9745	9.14847	0.000282151	0.0292044
chr16	41179563	41180063	0.574609	-0.229574	1.10407	9.14732	0.000282411	0.0292154
chr2	173480357	173480857	-2.08992	-0.369873	-1.24828	9.14189	0.000283643	0.0293125
chr6	32007073	32007573	1.91337	1.40784	-1.15269	9.14182	0.000283658	0.0293125
chr3	32904965	32905465	1.68157	0.463599	-1.12715	9.13815	0.000284494	0.0293829
chr7	67462046	67462546	-0.819882	0.21999	0.325507	9.13283	0.00028571	0.0294925
chrX	166722213	166723077	0.664793	-0.0981231	0.971961	9.13042	0.000286263	0.0295287
chr19	56029424	56029924	-0.55884	-1.19016	-0.0440413	9.12957	0.000286457	0.0295287
chr3	32425042	32425542	-1.03165	0.186494	-0.189997	9.12926	0.000286528	0.0295287
chr13	58575660	58576160	-1.08846	0.195314	-0.373541	9.12675	0.000287105	0.0295721
chr4	128390421	128390921	0.720737	-0.771108	-0.742528	9.12157	0.000288301	0.0296792
chr14	72863300	72863800	-1.07933	0.354387	-0.586159	9.116	0.000289591	0.0297958
chr2	77994404	77994904	-0.776293	0.491693	-0.0687968	9.11438	0.000289968	0.0298047
chr6	125636154	125636654	1.17404	-0.0314973	-0.609935	9.11428	0.000289991	0.0298047
chr13	69186234	69186734	-0.918688	-0.0500101	0.627601	9.11279	0.000290338	0.0298243
chr2	35437783	35438283	-1.82832	-0.538638	-1.05188	9.10762	0.000291545	0.0299321
chr2	102117513	102118013	-1.39722	-0.0123258	-0.674894	9.10473	0.000292221	0.0299853
chr7	98878519	98879019	-1.48297	-0.488926	-0.657049	9.10375	0.000292451	0.0299926
chr14	86175929	86176429	-0.771702	0.145418	0.667585	9.10094	0.00029311	0.030044
chr2	181057304	181057804	-0.72948	-0.499005	1.3962	9.09862	0.000293656	0.0300837
chr7	83827658	83828158	-1.00496	0.0742434	0.351439	9.09759	0.000293899	0.0300924
chr16	42595096	42595596	-1.18082	0.231857	-0.559567	9.09414	0.000294713	0.0301595
chr8	42301171	42301671	-1.21809	-0.014182	-0.257467	9.09291	0.000295005	0.0301732
chr14	8641906	8642406	1.23797	0.999478	-0.239214	9.0887	0.000296004	0.030259
chr8	119129066	119129566	-0.622436	0.593808	-0.221452	9.08559	0.000296743	0.0303182
chr14	106917602	106918102	-0.616856	-0.0323661	2.0027	9.08488	0.000296912	0.0303192
chr3	137270679	137271179	1.20524	0.369152	-0.312981	9.08328	0.000297293	0.0303418
chr8	77617970	77618470	0.556612	-0.523205	0.276022	9.07713	0.000298765	0.0304596
chr13	108748699	108749199	-1.65096	-0.126722	-0.971885	9.07711	0.000298768	0.0304596
chr3	119826867	119827367	1.65922	0.370261	-1.13705	9.07171	0.000300067	0.0305756
chr19	23414613	23415113	-1.01871	0.0731185	0.319693	9.07096	0.000300247	0.0305775
chr5	97664987	97665487	-2.18919	0.371615	-1.53487	9.06869	0.000300795	0.0306169
chr9	120260823	120261323	-1.62029	-0.786635	-0.853236	9.06781	0.000301007	0.0306221
chr2	129465982	129466482	0.935345	0.0351047	0.100585	9.06222	0.000302362	0.0307435
chr10	5067135	5067635	-1.3059	-0.189373	-0.344396	9.06132	0.000302581	0.0307461
chr4	136412336	136412836	0.446428	-0.230105	1.82801	9.05956	0.00030301	0.0307461
chr8	8593606	8594106	0.976574	-0.0962852	-0.202806	9.05954	0.000303013	0.0307461
chr18	43552731	43553231	0.955711	-0.25732	-0.507455	9.05945	0.000303035	0.0307461
chr8	35454167	35454667	1.19985	0.251671	-0.425285	9.05806	0.000303375	0.0307641
chr7	97429725	97430225	-0.69258	-0.0701009	1.51432	9.05661	0.000303727	0.0307834
chr11	37821131	37821631	1.18209	-0.624964	-1.123	9.05404	0.000304355	0.0308141
chr13	101109531	101110031	-1.13905	-0.320902	0.0431597	9.05359	0.000304465	0.0308141
chr9	60886886	60887386	-0.664484	-0.722193	1.03961	9.05303	0.000304602	0.0308141
chr2	158574088	158574588	-1.47359	-0.0239713	-0.77258	9.05272	0.000304678	0.0308141
chr8	39410969	39411469	1.73215	1.05453	-1.02931	9.04996	0.000305354	0.0308659
chr18	87210838	87211338	-1.58255	-0.259322	-0.798061	9.04399	0.00030682	0.0309834
chr15	26507688	26508188	-1.43973	0.032094	-0.705841	9.04361	0.000306916	0.0309834
chr16	72811486	72811986	1.0523	0.518512	0.353275	9.04324	0.000307005	0.0309834
chr4	24978132	24978632	-1.02256	-0.230673	0.405544	9.0384	0.000308202	0.0310876
chr4	134580225	134580725	1.07367	0.958756	0.0932692	9.03624	0.000308738	0.0311252
chr12	10300998	10301498	0.983251	0.553685	0.565329	9.03534	0.00030896	0.0311311
chr4	22533034	22533534	1.23544	0.193492	-0.620874	9.03234	0.000309706	0.0311889
chr12	85313777	85314277	1.00376	0.895659	0.291025	9.03171	0.000309863	0.0311889
chr13	18768785	18769285	-1.27213	-0.33769	-0.332227	9.03009	0.000310266	0.0312129
chr2	64955947	64956447	-1.11752	0.182219	-0.373279	9.02898	0.000310543	0.0312242
chr9	92560701	92561201	-1.11181	0.214958	-0.318259	9.02129	0.000312469	0.0314013
chr18	73606181	73606681	-0.840271	0.0269831	0.688204	9.02061	0.000312638	0.0314017
chr14	9155098	9155598	-0.944856	-0.215271	0.585405	9.01895	0.000313056	0.0314271
chr3	95541705	95542205	-1.94418	0.153541	-1.28422	9.01763	0.000313388	0.0314438
chr6	74078030	74078530	-0.888622	0.00276107	0.498588	9.01576	0.000313859	0.0314744
chr2	28320998	28321498	-1.12874	0.262144	-0.549582	9.0143	0.00031423	0.0314834
chr13	85439384	85439884	1.04184	-5.67228e-06	-0.29657	9.01409	0.00031428	0.0314834
chr6	98088972	98089472	-1.01165	-0.430061	0.412748	9.01266	0.000314644	0.0314953
chr3	151859853	151860353	1.07749	-0.199411	-0.559276	9.01231	0.000314731	0.0314953
chr14	99806803	99807303	-0.817802	0.0367715	0.726844	9.00888	0.0003156	0.0315657
chr14	78145260	78145760	0.972836	1.17047	-0.151423	9.0081	0.000315797	0.0315688
chr6	53549956	53550456	-1.28605	-0.0545679	-0.509371	9.0064	0.000316229	0.0315953
chr10	39005625	39006125	1.05078	0.589366	0.279658	9.00182	0.000317398	0.0316954
chr14	39296769	39297269	-1.36798	-0.256182	-0.43796	9.00071	0.00031768	0.0317069
chr3	69532650	69533150	-1.08516	0.129677	-0.170036	8.98904	0.000320675	0.0319493
chr12	28530579	28531079	-1.20707	-0.342587	-0.0839818	8.98901	0.000320683	0.0319493
chr10	23149985	23150485	-1.31281	-0.145506	-0.203472	8.98891	0.000320709	0.0319493
chr12	81175637	81176137	-1.23837	-0.326553	-0.160838	8.98863	0.000320782	0.0319493
chr13	34563326	34563826	0.482223	-1.20808	-0.918295	8.98524	0.000321658	0.0320198
chr11	50960941	50961441	0.861974	-0.0959531	0.191425	8.98247	0.000322373	0.0320742
chrX	166861860	166862360	0.446824	-1.85481	-1.36029	8.98152	0.000322619	0.0320795
chr12	25418600	25419100	-1.59578	0.0129787	-0.996691	8.98097	0.000322764	0.0320795
chr1	129527712	129528212	0.693638	0.254543	1.56704	8.97542	0.000324206	0.0322059
chr13	7746686	7747186	1.16788	0.953107	-0.17681	8.97447	0.000324455	0.0322138
chr12	80585436	80585936	-1.31655	0.0214708	-0.613827	8.97323	0.000324779	0.0322176
chr10	20885985	20886485	-1.58163	0.0644938	-0.978362	8.97302	0.000324832	0.0322176
chr8	46870780	46871280	2.03834	1.43794	-1.21688	8.97046	0.000325503	0.0322672
chr12	76843530	76844030	-2.90584	-1.29483	-1.78803	8.96886	0.000325923	0.0322921
chr2	40085455	40085955	-1.49704	-0.315752	-0.592281	8.96373	0.000327269	0.032393
chr10	63983567	63984067	-0.90963	0.102525	0.277953	8.96368	0.000327283	0.032393
chr2	79714668	79715168	1.31408	0.763185	-0.46409	8.96032	0.000328171	0.0324405
chr16	24558222	24558722	-1.17127	-0.0112125	-0.242946	8.96016	0.000328212	0.0324405
chr2	51174348	51174848	-1.42743	-0.477396	-0.566402	8.95992	0.000328275	0.0324405
chr7	139160644	139161144	-1.20213	0.022936	-0.379207	8.95559	0.00032942	0.0325367
chr15	77805131	77805631	-1.44905	-0.621078	-0.686391	8.95236	0.000330278	0.0326045
chr19	36408295	36408795	-1.50126	-0.519255	-0.708502	8.9506	0.000330746	0.0326267
chr13	104811254	104811754	-0.918096	0.120642	0.251493	8.95005	0.000330895	0.0326267
chr5	93019101	93019601	-0.997247	-0.200447	0.532917	8.94958	0.000331018	0.0326267
chr3	56504426	56504926	0.90856	-0.255476	-0.347603	8.94627	0.000331901	0.0326967
chr4	17671653	17672153	-0.738992	-0.0882166	1.31762	8.94417	0.000332464	0.0327352
chr4	19884212	19884712	-1.02523	0.00304911	0.185573	8.93962	0.000333684	0.0328383
chr12	99734949	99735449	-0.725085	0.0367642	1.10017	8.93732	0.000334303	0.0328822
chr9	117160840	117161340	-1.40311	-0.162952	-0.643978	8.93396	0.000335206	0.032924
chr15	68145331	68145831	-1.10724	0.182992	-0.446793	8.9339	0.000335223	0.032924
chr11	46262652	46263152	-1.01406	-0.0782089	0.27367	8.93381	0.000335248	0.032924
chr10	120046082	120046582	-1.05706	-0.420587	0.243693	8.92961	0.000336384	0.0329992
chr2	67843768	67844268	1.04929	1.05335	0.0767908	8.92922	0.000336489	0.0329992
chr8	103361610	103362110	1.4374	0.540469	-0.821235	8.92905	0.000336535	0.0329992
chr1	85987279	85987779	-1.22998	-0.174686	-0.282216	8.9268	0.000337146	0.0330421
chr2	138875453	138875953	-1.56343	-0.479514	-0.714956	8.9256	0.000337471	0.0330569
chr3	58889439	58889939	-0.984613	0.476019	-0.645319	8.90976	0.000341803	0.0334639
chr2	78468675	78469175	-1.27888	-0.0835818	-0.395856	8.9084	0.000342179	0.0334835
chr12	50297602	50298102	-1.31326	-0.0764992	-0.513564	8.90725	0.000342496	0.0334973
chr4	129015668	129016168	-0.943735	-0.160177	0.563582	8.90322	0.00034361	0.0335889
chr4	131220901	131221401	1.23752	0.404032	-0.456701	8.89874	0.000344853	0.033693
chr18	16489724	16490224	-1.23116	0.391799	-0.78443	8.89456	0.000346016	0.0337893
chr4	56136563	56137063	1.12905	0.53772	0.194386	8.89159	0.000346846	0.033853
chr4	48311821	48312321	1.33999	0.516524	-0.643911	8.88607	0.000348392	0.0339668
chr19	56664345	56664845	-0.455392	-1.63843	-0.945593	8.88541	0.000348577	0.0339668
chr5	69692327	69692827	1.28767	0.979892	-0.330021	8.88529	0.00034861	0.0339668
chr17	78582096	78582596	-0.644732	0.017402	1.63571	8.88436	0.000348872	0.0339668
chr6	60633006	60633506	0.803577	-0.454013	-0.495183	8.88424	0.000348906	0.0339668
chr1	29769816	29770316	0.782181	0.107287	1.02471	8.88125	0.000349746	0.0340224
chr1	186860846	186861346	0.537762	-0.0229981	2.02076	8.88035	0.000350002	0.0340224
chr7	139842435	139842935	-1.58456	0.113919	-1.01321	8.8803	0.000350015	0.0340224
chr3	94742103	94742603	0.293568	-1.15184	-0.67066	8.87801	0.000350662	0.0340678
chr15	72836992	72837492	-0.994366	-0.106807	0.337047	8.87569	0.000351318	0.0341141
chr3	154795289	154795789	-1.01869	-0.123061	0.247784	8.87325	0.000352009	0.0341638
chr9	25915414	25915914	1.56864	0.806005	-0.891614	8.86865	0.000353319	0.0342734
chr14	119863248	119863748	-1.82187	-0.478654	-1.01928	8.86495	0.000354375	0.0343474
chr7	131132953	131133453	-1.42272	-0.95191	-0.793699	8.86471	0.000354443	0.0343474
chr7	93507840	93508340	-0.995679	-0.298789	0.510468	8.86159	0.000355336	0.0344163
chr5	111027681	111028181	-1.09106	-0.384554	0.440895	8.85574	0.000357015	0.0345613
chr9	8751389	8751889	-0.765367	-0.242451	1.39346	8.85377	0.000357585	0.0345988
chr8	30670589	30671089	-1.06761	0.090678	-0.191416	8.85183	0.000358143	0.0346352
chr17	76445320	76445820	1.18687	-0.154627	-0.77673	8.84173	0.000361074	0.0348848
chr4	10390279	10390779	-0.974589	-0.102009	0.413052	8.84167	0.000361091	0.0348848
chr9	37751235	37751735	-0.790579	-0.10504	1.02907	8.837	0.000362453	0.0349985
chr9	88123674	88124174	1.22115	0.445403	-0.368033	8.83605	0.000362733	0.0350078
chr2	80612425	80612925	-0.998243	-0.260042	0.490917	8.83261	0.00036374	0.0350872
chr7	112101624	112102124	0.222005	-0.960617	-0.0960063	8.82959	0.000364629	0.0351511
chr15	93510575	93511075	-0.929518	0.0563337	0.322368	8.8291	0.000364773	0.0351511
chr2	118554604	118555104	0.630649	0.737197	1.53498	8.82405	0.000366263	0.0352767
chr19	10466559	10467059	-1.88164	-0.143046	-1.10296	8.81384	0.000369294	0.0355507
chr10	73395503	73396003	0.750646	0.147319	1.14291	8.80874	0.000370816	0.0356691
chr4	138793212	138793712	1.1829	0.0725071	-0.588625	8.80834	0.000370935	0.0356691
chr1	62321809	62322309	-0.961755	0.373034	-0.445128	8.80729	0.000371251	0.0356691
chr3	87296850	87297350	0.655799	-0.00789137	1.26046	8.80721	0.000371275	0.0356691
chr5	61304069	61304569	0.517207	-0.23331	1.4952	8.80586	0.00037168	0.0356899
chr5	123997716	123998216	1.0871	0.101501	-0.3481	8.8047	0.000372028	0.0357053
chr19	59057492	59057992	1.29264	1.0887	-0.475822	8.80227	0.000372758	0.0357573
chr3	119510705	119511205	-1.15602	-0.302775	0.141046	8.80113	0.000373101	0.0357636
chr11	60300271	60300771	-1.61908	-0.338611	-0.850596	8.80073	0.000373223	0.0357636
chr8	53658345	53658845	0.84855	0.160161	0.757678	8.80011	0.000373409	0.0357636
chr11	76328065	76328565	-0.596887	0.147992	1.38848	8.79955	0.000373577	0.0357636
chr14	100340041	100340541	-1.36515	-0.931207	-0.744313	8.79814	0.000374005	0.0357865
chr11	3615070	3615570	-2.20432	-0.562384	-1.33893	8.79736	0.000374238	0.0357908
chr5	97329317	97329817	-1.05582	-0.0662262	0.0913793	8.79624	0.000374579	0.0358054
chr5	126526140	126526640	1.33062	-0.165302	-0.972567	8.79101	0.000376163	0.0359387
chr14	120603309	120603809	-1.20378	-0.190789	-0.19288	8.78993	0.000376492	0.0359521
chr19	15503588	15504088	-1.05468	0.213227	-0.23927	8.78922	0.000376707	0.0359545
chr3	157240210	157240710	0.860256	0.342196	1.07483	8.78723	0.000377313	0.0359943
chr6	4584003	4584503	0.782383	-0.192691	0.220442	8.78577	0.000377759	0.0360188
chr3	36227174	36227674	0.0470569	-1.15977	-0.357672	8.7847	0.000378086	0.0360318
chr4	15807018	15807518	-1.16473	0.0126969	-0.181506	8.77883	0.000379883	0.0361737
chr8	20122004	20122504	-0.485048	-0.358706	3.14735	8.77859	0.000379956	0.0361737
chr3	141814426	141814926	0.630152	0.034061	1.50835	8.7743	0.000381275	0.0362811
chr4	75624494	75624994	1.9595	1.39033	-1.16315	8.76947	0.000382767	0.0364018
chr3	79897892	79898392	0.770034	0.34949	1.2995	8.76895	0.000382926	0.0364018
chr17	67627354	67627854	-1.3367	-0.212297	-0.524526	8.76091	0.000385422	0.0366207
[truncated: 187,935 more rows]

## Sheet: cluster_1
chr	start	end	logFC.GroupFemale_veh	logFC.GroupMale_veh	logCPM	F	PValue	FDR	Nearest gene
chrY	1010217	1010717	0.147802	7.71976	0.626795	336.56	7.90869e-38	1.50213e-32	Eif2s3y
chrY	1245537	1246037	0.169401	7.65996	0.56518	324.92	2.54514e-37	2.41704e-32	Uty
chrY	1286362	1286862	-0.768927	6.57845	0.412697	277.018	4.81285e-35	2.71906e-30	Ddx3y
chrY	872822	873322	0.137093	7.39592	0.325289	275.544	5.72633e-35	2.71906e-30	Kdm5d
chrY	897296	897796	0.139919	5.81522	-1.12978	77.5671	7.16046e-19	2.95655e-15	Kdm5d
chrY	1114011	1114511	0.129241	4.84953	-1.92297	27.4479	1.22318e-09	8.01117e-07	Tspy-ps
chrY	11857887	11858387	0.230781	4.62431	-2.09113	19.8046	1.30084e-07	4.85408e-05	Gm20877
chr1	23359417	23359917	-0.44747	0.751435	0.633617	15.6454	2.16354e-06	0.000553814	Ogfrl1
chr8	88853415	88853915	-0.610416	0.70559	0.360273	13.6557	8.99221e-06	0.00186659	Cyld
chr10	27307625	27308125	0.223587	0.993999	0.697587	12.2049	2.63352e-05	0.00453897	4930579H20Rik
chr18	85427004	85427504	0.461581	1.12745	0.301896	11.1049	6.07628e-05	0.00893261	Fbxo15
chr9	26129499	26129999	0.50734	1.25195	-0.247206	10.0487	0.000138092	0.0170257	B3gat1
chr10	94288711	94289211	-0.220847	0.674899	0.531213	8.75833	0.000386227	0.0366611	Gm4792
chr15	70031942	70032442	0.0729615	0.96955	-0.014296	8.4694	0.000488185	0.0436754	Gm19782
chr1	183720185	183720685	0.293076	0.909827	0.634307	8.29187	0.000564181	0.0486635	Gm34068

## Sheet: cluster_2
chr	start	end	logFC.GroupFemale_veh	logFC.GroupMale_veh	logCPM	F	PValue	FDR	Nearest gene
chrX	103481561	103482061	-0.00457872	-4.78139	1.91228	244.139	2.85808e-33	1.08569e-28	Xist
chrX	50622904	50623404	-0.189858	-5.12598	1.51267	204.474	7.85528e-31	2.48664e-26	Firre
chrX	50612162	50612662	-0.185036	-4.34727	1.74163	196.632	2.65834e-30	7.21298e-26	Firre
chrX	50602841	50603341	-0.33018	-4.44268	1.55297	186.566	1.35194e-29	3.20974e-25	Firre
chrX	50614830	50615330	-0.332784	-4.6212	1.58065	170.083	2.28714e-28	4.82674e-24	Firre
chrX	75744254	75744754	-0.445218	-6.87457	0.985524	163.049	8.1943e-28	1.55638e-23	4933407K13Rik
chrX	50590853	50591353	-0.564293	-4.78081	1.23773	161.694	1.05324e-27	1.8186e-23	Firre
chrX	50600214	50600714	-0.379425	-4.36394	1.47321	157.64	2.25542e-27	3.37675e-23	Firre
chrX	75758997	75759497	-0.33378	-5.94583	1.0452	157.207	2.44835e-27	3.37675e-23	4933407K13Rik
chrX	75734775	75735275	-0.511162	-5.93384	0.96303	157.121	2.489e-27	3.37675e-23	4933407K13Rik
chrX	50605476	50605976	-0.351709	-3.85957	1.6236	156.078	3.03685e-27	3.84535e-23	Firre
chrX	75733459	75733959	-0.421618	-4.82354	1.17094	149.064	1.19114e-26	1.41398e-22	4933407K13Rik
chrX	75729753	75730253	-0.257913	-5.26304	0.975914	145.807	2.28652e-26	2.54379e-22	4933407K13Rik
chrX	50619884	50620384	-0.481494	-4.54627	1.10891	145.545	2.41075e-26	2.54379e-22	Firre
chrX	75749101	75749601	-0.60445	-5.26039	0.812144	129.496	7.21528e-25	7.21277e-21	4933407K13Rik
chrX	50572643	50573143	-0.490123	-4.88859	1.05768	124.302	2.32617e-24	2.20909e-20	Gm35612
chrX	50597054	50597554	-0.566673	-5.05885	0.786078	119.707	6.76367e-24	6.11738e-20	Firre
chrX	50580237	50580737	-0.491476	-3.86575	0.853393	108.275	1.11001e-22	9.58311e-19	Gm35612
chrX	103483028	103483528	-0.121792	-4.87752	0.435536	101.231	6.9597e-22	5.21647e-18	Xist
chrX	50566313	50566813	-0.31064	-3.84292	0.787131	100.994	7.41546e-22	5.21647e-18	Gm35612
chrX	75750294	75750794	-0.560055	-5.80298	0.451417	99.6737	1.05776e-21	7.17516e-18	4933407K13Rik
chrX	50616980	50617876	-0.507873	-3.97649	0.764752	95.6339	3.20411e-21	2.09852e-17	Firre
chrX	75757985	75758485	-0.203647	-4.65528	0.437855	94.9028	3.92997e-21	2.36187e-17	4933407K13Rik
chrX	50583705	50584205	-0.226433	-3.74644	0.507957	82.7381	1.40176e-19	6.65605e-16	Gm35612
chrX	50607565	50608065	-0.109687	-3.68934	0.448536	78.2669	5.71788e-19	2.52563e-15	Firre
chrX	50549739	50550239	-0.238482	-3.20531	0.501581	65.9992	3.65359e-17	1.26171e-13	Gm35612
chrX	50560882	50561382	-0.0769422	-2.75744	0.650081	61.6545	1.79575e-16	5.09064e-13	Gm35612
chrX	50576812	50577312	-0.221329	-3.21475	0.338395	60.6224	2.64852e-16	7.2905e-13	Gm35612
chrX	50594941	50595441	-0.381609	-3.48349	0.138281	57.0209	1.06211e-15	2.5863e-12	Firre
chrX	50569041	50569541	-0.308322	-3.14828	0.297388	56.6888	1.21048e-15	2.83841e-12	Gm35612
chrX	18162219	18162719	-0.0677477	-0.9046	4.42075	56.312	1.40481e-15	3.25393e-12	Kdm6a
chrX	50620884	50621384	-0.0427946	-3.34584	0.0224748	56.2471	1.44138e-15	3.2984e-12	Firre
chrX	13280674	13281174	-0.0121904	-0.941138	3.65046	50.8754	1.29094e-14	2.38052e-11	Ddx3x
chrX	94212623	94213123	-0.156942	-0.941985	3.24997	38.8647	2.94832e-12	3.52193e-09	Eif2s3x
chrX	152232649	152233149	-0.038376	-0.79647	3.72443	35.9024	1.28488e-11	1.27771e-08	Kdm5c
chrX	105069935	105070435	-0.240886	-0.844079	2.86554	24.5923	6.53219e-09	3.44635e-06	5530601H04Rik
chrX	150478007	150478507	-0.221572	-0.689646	3.67977	22.9892	1.73163e-08	8.12322e-06	Tmem29
chrX	105079462	105079962	0.111151	-0.533159	3.42615	18.9911	2.21731e-07	7.67107e-05	Pbdc1
chrX	75728462	75728962	-0.405726	-1.76237	-0.103392	18.733	2.63042e-07	8.93215e-05	4933407K13Rik
chrX	103616789	103617289	-0.226962	-0.790386	2.51036	17.7908	4.94054e-07	0.000154338	Ftx
chrX	170009563	170010063	0.00420028	-0.49773	4.39449	17.622	5.5375e-07	0.000169093	G530011O06Rik
chrX	103622246	103622746	-0.0554263	-0.566959	3.61241	16.9257	8.89904e-07	0.000253029	Ftx
chrX	18215225	18215725	0.247576	-1.01004	0.312967	13.4339	1.0576e-05	0.0021461	Kdm6a
chrX	103483943	103484443	0.0895905	-0.996588	0.576709	12.4198	2.24145e-05	0.00397104	Xist
chrX	50372995	50373495	-0.00153887	-1.92084	-0.949744	12.3905	2.29123e-05	0.00402202	Olfr1324
chrX	103477458	103477958	0.516203	-0.803589	-0.0569477	11.4155	4.78927e-05	0.00737152	Xist
chr12	20844879	20845379	0.0698665	-1.40275	-0.468146	11.3894	4.88562e-05	0.00750158	1700030C10Rik
chr19	36122234	36122734	0.190197	-2.09516	-1.21883	10.7645	7.9007e-05	0.0110665	Ankrd1
chrX	150458945	150459445	-0.0933324	-0.569173	2.5643	10.6427	8.68294e-05	0.0119333	Tmem29
chr19	8251780	8252280	-0.353006	-0.906296	1.06363	10.2598	0.000117023	0.0150383	Slc22a29
chr9	89211064	89211564	-0.208289	-1.09404	0.564396	10.0733	0.00013545	0.0168037	Mthfs
chrX	103529110	103529610	-0.381738	-0.962131	0.765882	10.0499	0.000137966	0.0170257	Gm9159
chr17	3445009	3445509	-0.380683	-1.90869	-1.07091	9.94292	0.000150084	0.0181231	Tiam2
chrX	13230577	13231077	0.0619221	-0.355881	3.75293	9.83994	0.000162783	0.0193117	2010308F09Rik
chr7	97446517	97447017	-0.268416	-0.963482	0.701135	9.69595	0.000182414	0.0209979	Kctd14
chrX	94177714	94178214	0.00219557	-0.368771	4.01664	9.55216	0.000204452	0.0228695	Eif2s3x
chr2	24630748	24631248	0.538133	-0.903893	-0.608314	9.42816	0.000225648	0.0245869	Cacna1b
chrX	13346179	13346679	-0.0371763	-0.694239	1.535	9.31659	0.000246645	0.0262886	Ddx3x
chrX	166861860	166862360	0.446824	-1.85481	-1.36029	8.98152	0.000322619	0.0320795	Gm1720
chr3	94742103	94742603	0.293568	-1.15184	-0.67066	8.87801	0.000350662	0.0340678	Cgn
chr7	112101624	112102124	0.222005	-0.960617	-0.0960063	8.82959	0.000364629	0.0351511	Dkk3
chr3	36227174	36227674	0.0470569	-1.15977	-0.357672	8.7847	0.000378086	0.0360318	Qrfpr
chr3	96489034	96489534	-0.444741	-0.786845	1.39465	8.6068	0.000436639	0.0402	Hjv
chr6	82714179	82714679	0.209978	-0.877708	-0.0334162	8.53536	0.000462702	0.041849	Hk2
chrX	103493432	103493932	-0.111912	-0.555304	2.34633	8.48237	0.000483064	0.0432784	Jpx
chr16	47293367	47293867	0.445368	-1.00717	-0.630791	8.36384	0.000532006	0.046555	Nectin3
chrX	152197689	152198189	0.203877	-0.385619	2.09772	8.27975	0.000569794	0.0490363	Iqsec2

## Sheet: cluster_3 (NE-open)
chr	start	end	logFC.GroupFemale_veh	logFC.GroupMale_veh	logCPM	F	PValue	FDR	Nearest gene
chr14	62527269	62527769	-2.37662	0.0652504	1.86338	105.103	2.5088e-22	2.07177e-18	Fam124a
chr2	178951582	178952082	-2.81325	-0.109805	1.53508	104.752	2.74853e-22	2.17516e-18	4930591A17Rik
chr14	86019123	86019623	-3.4555	-0.144376	1.15819	101.115	7.18009e-22	5.21647e-18	4930529K09Rik
chr10	99158953	99159453	-2.29075	0.273448	1.68974	94.9755	3.85073e-21	2.36187e-17	Galnt4
chr1	175961949	175962449	-3.29646	0.38071	0.897807	94.8582	3.97927e-21	2.36187e-17	Becn2
chr1	63603290	63603790	-2.7186	0.0598476	1.48939	91.6513	9.88098e-21	5.68707e-17	Gm39653
chr2	164216505	164217005	-2.80931	-0.190088	1.40549	90.6837	1.30592e-20	7.29527e-17	Wfdc15b
chr1	158054922	158055422	-1.95277	-0.049891	2.18041	89.1294	2.05309e-20	1.11415e-16	Brinp2
chr6	54759606	54760106	-1.75342	-0.0615685	2.44517	88.7515	2.29375e-20	1.21017e-16	Znrf2
chr13	78717835	78718335	-2.18229	0.0165804	1.86372	88.6076	2.39285e-20	1.22833e-16	Nr2f1
chr17	4029196	4029696	-2.10089	-0.323405	1.99789	85.9236	5.31415e-20	2.65615e-16	4930470H14Rik
chr1	58729841	58730341	-3.18925	-0.308	0.889944	83.3646	1.15598e-19	5.62972e-16	Cflar
chr4	126337330	126337830	-3.44074	-0.333069	0.741153	82.4797	1.5182e-19	6.94539e-16	Tekt2
chr4	89663509	89664009	-2.52508	-0.281902	1.40684	82.4424	1.53583e-19	6.94539e-16	Dmrta1
chr18	44304216	44304716	-1.94505	-0.266943	2.10291	77.6335	7.00892e-19	2.95655e-15	Myot
chr8	102049813	102050313	-3.44572	-0.493345	0.723867	77.6155	7.04969e-19	2.95655e-15	Cdh11
chr6	92294076	92294576	-2.42985	0.074541	1.31536	76.6881	9.51715e-19	3.84602e-15	Trh
chr3	38655855	38656355	-1.88491	-0.179729	2.11603	76.4246	1.03691e-18	4.10301e-15	Ankrd50
chr16	35234342	35234842	-2.24008	0.12082	1.38727	75.2282	1.53417e-18	5.94675e-15	Adcy5
chr2	68222376	68222876	-1.79221	0.137987	2.00657	73.708	2.5391e-18	9.64524e-15	B3galt1
chr19	27370759	27371259	-3.04797	-0.260418	0.797669	68.3027	1.61374e-17	6.00987e-14	Kcnv2
chr13	26195460	26195960	-1.86254	0.170636	1.61879	67.8415	1.89786e-17	6.93207e-14	1700092E19Rik
chr19	25436085	25436585	-1.45841	-0.151695	2.61297	67.0803	2.48423e-17	8.86888e-14	Dmrt1
chr9	58717298	58717798	-2.96605	-0.216994	0.668845	67.0383	2.52151e-17	8.86888e-14	Rec114
chr15	36491771	36492271	-2.37291	-0.0711488	1.11875	65.6077	4.20553e-17	1.42638e-13	Ankrd46
chr10	82949074	82949574	-2.40542	0.295396	0.873438	65.5105	4.35552e-17	1.45134e-13	Chst11
chr2	109989198	109989698	-2.43569	-0.227443	1.17486	65.4352	4.47528e-17	1.46553e-13	Ccdc34
chr16	28089365	28089865	-1.65885	-0.105211	2.09269	64.7143	5.80966e-17	1.86157e-13	Gm10823
chr9	78021266	78021766	-1.3415	0.0695989	2.6883	64.6808	5.8807e-17	1.86157e-13	Gcm1
chr9	42475112	42475612	-2.25746	-0.0216247	1.16996	64.4422	6.41399e-17	1.99711e-13	Tbcel
chr15	92390483	92390983	-1.93278	0.422816	1.30368	63.9906	7.56349e-17	2.31704e-13	Pdzrn4
chr11	76196061	76196561	-2.84932	-0.445316	0.699101	63.7799	8.17017e-17	2.46316e-13	Fam57a
chr1	81482758	81483258	-2.22266	-0.169447	1.29553	62.9969	1.08987e-16	3.23443e-13	Nyap2
chr6	39295705	39296205	-2.33101	-0.15112	1.24671	62.5396	1.291e-16	3.77237e-13	Slc37a3
chr11	88155489	88155989	-1.79114	0.169297	1.58461	62.0397	1.55492e-16	4.47472e-13	Cuedc1
chr7	137873894	137874394	-1.97428	-0.145176	1.50985	60.6589	2.61211e-16	7.2905e-13	Gm12669
chr18	73194172	73194672	-2.48651	0.332375	0.634577	60.0777	3.25672e-16	8.83661e-13	Mex3c
chr5	122453159	122453659	-1.99222	-0.200145	1.5372	60.0158	3.33432e-16	8.91972e-13	Anapc7
chr4	40310857	40311357	-1.56154	0.434102	1.68192	59.9641	3.40069e-16	8.97094e-13	4930509K18Rik
chr2	65616096	65616596	-2.12428	0.0605564	1.179	59.0696	4.78946e-16	1.24614e-12	Scn2a
chr13	118348606	118349106	-2.20818	-0.330782	1.26209	58.6879	5.5483e-16	1.42407e-12	Mrps30
chr1	17504742	17505242	-2.11838	-0.213729	1.30554	58.2056	6.68731e-16	1.69353e-12	Pi15
chr7	40103102	40103602	-1.5985	-0.221464	2.08929	58.094	6.98345e-16	1.74526e-12	4933402C06Rik
chr15	36400776	36401276	-2.60717	-0.282426	0.955015	57.2921	9.549e-16	2.35543e-12	Ankrd46
chr16	84183883	84184383	-3.05076	-0.903323	0.346249	56.9182	1.10591e-15	2.65886e-12	4930553E22Rik
chr7	136084302	136084802	-3.5293	-0.384301	0.0379705	56.7483	1.18242e-15	2.80727e-12	C030029H02Rik
chr13	48145828	48146328	-2.26303	-0.163621	0.998353	55.7174	1.77914e-15	4.02285e-12	Id4
chr13	98331752	98332252	-2.9565	-0.329554	0.534616	55.5527	1.8999e-15	4.24536e-12	Gm9828
chr8	10579195	10579695	-2.90569	-0.143519	0.35271	55.4161	2.00644e-15	4.43129e-12	B930025P03Rik
chr5	131022679	131023179	-1.10983	0.00778207	3.08789	55.3456	2.06387e-15	4.50574e-12	Galnt17
chr6	29026551	29027051	-2.21916	-0.266571	1.08717	54.7161	2.65728e-15	5.73531e-12	Mir129-1
chr2	152619882	152620382	-2.52305	-0.241437	0.840097	54.6226	2.75938e-15	5.88877e-12	Defb25
chr3	104458263	104458763	-1.94746	0.206093	1.13112	54.0657	3.4566e-15	7.29472e-12	Lrig2
chr14	62970667	62971167	-2.98596	-0.252683	0.273996	53.9421	3.63446e-15	7.58579e-12	Defb48
chr7	47019732	47020232	-1.02451	0.0466782	3.34901	53.8547	3.76589e-15	7.77468e-12	Spty2d1
chr7	133900085	133900585	-3.33467	-0.161548	0.102939	53.6381	4.11319e-15	8.40038e-12	Dhx32
chrX	143556430	143556930	-2.06437	-0.22707	1.20598	53.3076	4.70742e-15	9.51168e-12	Pak3
chr3	138186482	138186982	-1.16575	0.0947514	2.62818	53.2234	4.87253e-15	9.74167e-12	4930579F01Rik
chr4	152722304	152722804	-2.65188	-0.254117	0.587532	53.1295	5.06374e-15	1.00185e-11	Gm833
chr3	56686894	56687394	-2.06984	0.00863996	1.04161	52.8031	5.79014e-15	1.13376e-11	Nbea
chr13	4046950	4047450	-1.57895	-0.193731	1.98584	52.0864	7.78529e-15	1.50887e-11	Akr1c14
chr8	34168076	34168576	-2.28445	-0.1311	1.02331	51.9139	8.36313e-15	1.60449e-11	Mir6395
chr7	117894140	117894640	-2.27263	-0.259159	0.995015	51.7715	8.87364e-15	1.68541e-11	Rps15a
chr19	9100142	9100642	-2.25037	-0.304152	0.959916	51.367	1.05046e-14	1.97542e-11	Scgb1a1
chr1	175766376	175766876	-2.71407	-0.234897	0.426956	51.2167	1.11869e-14	2.08311e-11	Wdr64
chr3	130534617	130535117	-1.83544	0.132014	1.32746	49.7072	2.11683e-14	3.86595e-11	Etnppl
chr19	6624806	6625306	-3.78205	-0.371652	-0.21978	49.5924	2.22297e-14	4.02112e-11	Slc22a12
chr6	39074071	39074571	-1.85872	-0.232001	1.39216	49.3365	2.47988e-14	4.44353e-11	1700025N23Rik
chr10	95608317	95608817	-1.88573	-0.281835	1.35072	49.019	2.84161e-14	5.0441e-11	Nudt4
chr8	89153200	89153700	-2.19074	-0.254116	0.936004	48.9165	2.96953e-14	5.22176e-11	Sall1
chr13	60208176	60208676	-3.19938	-0.675008	0.114613	48.8954	2.99668e-14	5.22176e-11	Gm5084
chr14	89377941	89378441	-2.86193	-0.235725	0.347872	48.7333	3.21325e-14	5.50189e-11	Gm5088
chr10	20528952	20529452	-2.01027	-0.136922	1.13022	48.7318	3.21538e-14	5.50189e-11	Pde7b
chr14	86763882	86764382	-1.89666	-0.0659406	1.21903	48.4138	3.68865e-14	6.25536e-11	Diaph3
chr13	25521565	25522065	-1.95223	0.175772	0.995755	47.9621	4.48711e-14	7.54208e-11	Nrsn1
chr9	120483135	120483635	-1.5575	-0.0499682	1.74642	47.7185	4.98933e-14	8.31266e-11	Eif1b
chr10	53398206	53398706	-2.07429	-0.174588	1.03143	46.8403	7.33271e-14	1.21107e-10	Gm36229
chr3	103657442	103657942	-2.35385	0.0801828	0.521153	46.3145	9.25178e-14	1.50742e-10	Olfml3
chr13	47573905	47574405	-1.34862	0.0215592	2.10751	46.3062	9.28579e-14	1.50742e-10	4930471G24Rik
chr15	7042531	7043031	-2.50431	-0.806492	0.544833	46.2024	9.72391e-14	1.56517e-10	Lifr
chr17	78025515	78026015	-1.73155	-0.0681669	1.37922	46.0521	1.03957e-13	1.65924e-10	Crim1
chr1	87164343	87164843	-1.29838	0.0761739	2.16218	46.0098	1.05932e-13	1.67668e-10	Ecel1
chr12	112558508	112559008	-2.63502	-0.411045	0.42946	45.6208	1.26013e-13	1.97804e-10	Inf2
chr3	145700277	145700777	-3.03952	-0.0723424	0.0248511	45.5027	1.32854e-13	2.06833e-10	Ccn1
chr3	144468350	144468850	-1.74071	0.250798	1.00565	45.3132	1.44637e-13	2.23345e-10	Hs2st1
chr2	57335520	57336020	-2.33473	-0.386357	0.63273	45.1686	1.54347e-13	2.35831e-10	Gpd2
chr6	82138504	82139004	-2.17277	-0.0905104	0.705313	45.1562	1.55206e-13	2.35831e-10	Eva1a
chr8	127483035	127483535	-2.09902	0.247973	0.651667	45.1263	1.57309e-13	2.3713e-10	Pard3
chr14	8638753	8639253	-1.44914	0.40077	1.3394	44.146	2.45169e-13	3.66661e-10	4930452B06Rik
chr10	39624911	39625411	-2.21626	-0.420029	0.745752	44.006	2.6133e-13	3.87777e-10	Gm16364
chr15	58968747	58969247	-2.47112	-0.144947	0.392737	43.8063	2.86288e-13	4.21518e-10	Ndufb9
chr18	30918241	30918741	-2.32851	-0.0275573	0.755631	43.5809	3.17414e-13	4.63752e-10	Rit2
chr17	74766853	74767353	-1.51759	-0.0641245	1.65917	43.4043	3.44228e-13	4.99089e-10	Ttc27
chr1	162530677	162531177	-2.64625	-0.227357	0.25726	43.3649	3.50516e-13	5.04355e-10	Eef1aknmt
chr19	42909613	42910599	-2.09308	-0.0899896	0.774881	43.2452	3.70361e-13	5.28903e-10	Hps1
chr10	118003764	118004264	-1.58591	-0.321431	1.62995	42.933	4.27754e-13	6.06307e-10	4933411E08Rik
chr9	8970294	8970794	-2.13569	-0.30876	0.868061	42.9091	4.325e-13	6.08492e-10	Pgr
chr13	112315477	112315977	-1.64175	-0.0842321	1.44905	42.6981	4.76898e-13	6.66023e-10	Ankrd55
chr13	51623606	51624106	-1.81536	-0.190366	1.27111	42.2519	5.86847e-13	8.13592e-10	Cks2
chr4	106370726	106371226	-2.40104	0.0497062	0.396815	41.8755	6.99731e-13	9.63063e-10	Usp24
chr12	90915680	90916180	-1.42906	-0.136821	1.91132	41.4935	8.37224e-13	1.14401e-09	5430427M07Rik
chr14	116581034	116581534	-2.26713	-0.257883	0.527631	41.3226	9.07465e-13	1.23113e-09	Gpc6
chr5	126484184	126484684	-2.40356	0.0703489	0.293505	41.3069	9.14226e-13	1.23151e-09	4933438B17Rik
chr1	163832880	163833380	-2.6709	-0.379361	0.36979	41.2034	9.60023e-13	1.28409e-09	Kifap3
chr4	130144976	130145476	-1.99675	0.0448937	0.770528	41.1783	9.71463e-13	1.29031e-09	Hcrtr1
chr9	59911851	59912351	-2.39687	-0.145208	0.369687	41.1174	9.99837e-13	1.31877e-09	Nr2e3
chr1	24916953	24917453	-2.64767	-0.169473	0.235002	41.1022	1.00709e-12	1.31917e-09	Lmbrd1
chr14	60489106	60489606	-2.164	0.350476	0.312911	41.0789	1.01825e-12	1.32458e-09	Amer2
chr6	143633679	143634179	-2.42862	-0.150479	0.425195	41.0646	1.02516e-12	1.32458e-09	1700060C16Rik
chr10	21115200	21115700	-2.39025	-0.152858	0.36009	40.4223	1.39121e-12	1.7854e-09	Myb
chr2	41595109	41595609	-2.51428	-0.346177	0.293649	40.3913	1.41191e-12	1.7998e-09	Mir6336
chr19	55102992	55103492	-1.22765	0.0237838	2.04227	40.3317	1.45274e-12	1.8395e-09	Gpam
chr11	67423109	67423609	-2.18125	-0.0897202	0.659718	40.2674	1.49807e-12	1.88434e-09	Myh13
chr13	5423081	5423581	-1.15942	-0.082338	2.49024	40.2405	1.51748e-12	1.89619e-09	1700016G22Rik
chr17	4067315	4067815	-3.73722	-0.249582	-0.60257	40.0541	1.65919e-12	2.05972e-09	4930470H14Rik
chr1	62546469	62546969	-2.98313	-0.266709	-0.143585	39.9922	1.7092e-12	2.10802e-09	Nrp2
chr12	98005737	98006237	-1.6106	0.0351412	1.22299	39.8128	1.86307e-12	2.28297e-09	Galc
chr16	97302507	97303007	-1.63339	-0.0339086	1.27733	39.6473	2.01773e-12	2.45664e-09	Bace2
chr13	92305156	92305656	-2.66734	-0.0137946	-0.0549037	39.5552	2.10937e-12	2.55186e-09	Dhfr
chr3	65751265	65751765	-1.95989	0.126771	0.607486	39.3482	2.33131e-12	2.80249e-09	Lekr1
chr19	58380717	58381217	-1.65674	-0.124554	1.26033	38.7242	3.15743e-12	3.74814e-09	Gfra1
chr14	110435121	110435621	-2.74128	-0.59734	0.108719	38.6755	3.23328e-12	3.81435e-09	Slitrk6
chr18	29395958	29396458	-2.13121	0.21402	0.535884	38.5792	3.38918e-12	3.97358e-09	4930527G23Rik
chr9	101336038	101336538	-2.8638	0.128243	-0.27243	38.5328	3.467e-12	4.03988e-09	Gm28979
chr10	70159639	70160139	-1.45194	-0.0389759	1.69379	38.4678	3.57894e-12	4.14489e-09	Mrln
chr16	24408348	24408848	-2.53255	-0.266658	0.298365	38.4502	3.60996e-12	4.15548e-09	Lppos
chr7	55043644	55044144	-2.42678	-0.236364	0.448108	38.1193	4.24679e-12	4.8591e-09	Luzp2
chr6	115062608	115063108	-2.47366	0.26606	-0.0630853	38.0845	4.31997e-12	4.91323e-09	Tamm41
chr8	23964102	23964602	-1.54459	-0.190992	1.4538	38	4.50362e-12	5.09162e-09	Zmat4
chr1	83871002	83871502	-1.56235	-0.22326	1.67472	37.9088	4.71075e-12	5.29427e-09	Mir6353
chr17	5924100	5924600	-2.3098	-0.549974	0.454167	37.6126	5.45371e-12	6.09321e-09	Synj2
chr4	22300377	22300877	-2.38523	-0.418211	0.378442	37.5845	5.53015e-12	6.14247e-09	Fbxl4
chr5	120202309	120202809	-2.10565	-0.435726	0.583198	37.495	5.78107e-12	6.38385e-09	Gm10390
chr10	42925917	42926417	-1.85564	0.115419	0.716372	37.4784	5.82867e-12	6.39921e-09	Gm5079
chr6	146329964	146330464	-1.88765	0.0637226	0.699215	37.4237	5.98911e-12	6.53756e-09	Itpr2
chr18	47431744	47432244	-2.43604	-0.181861	0.179572	37.3831	6.11112e-12	6.63263e-09	9130209A04Rik
chr10	116380092	116380592	-2.94322	-0.36153	-0.190877	37.1649	6.81226e-12	7.35159e-09	Kcnmb4os1
chr15	14327504	14328004	-2.15526	-0.0415316	0.419222	37.1522	6.85527e-12	7.35621e-09	Cdh6
chr14	20036066	20036566	-2.88658	-0.55216	-0.19355	37.0593	7.1806e-12	7.66202e-09	Saysd1
chr5	147129126	147129626	-2.60389	-0.0128463	0.10634	37.0327	7.27645e-12	7.72092e-09	Polr1d
chr7	122194117	122194617	-2.5129	0.0662775	-0.0139104	36.9813	7.46567e-12	7.87769e-09	Ern2
chr16	44033840	44034340	-2.36319	0.0058737	0.209168	36.9298	7.66002e-12	8.03811e-09	Gramd1c
chr16	95832017	95832517	-0.893184	-0.0768335	3.34534	36.7838	8.24088e-12	8.60012e-09	1600002D24Rik
chr13	84373123	84373623	-1.67564	0.436403	0.611084	36.6952	8.61513e-12	8.94157e-09	Tmem161b
chr3	82789720	82790220	-2.58907	-0.700712	0.0505088	36.5603	9.21848e-12	9.51578e-09	Rbm46
chr8	13591226	13591726	-1.40332	-0.0552122	1.62781	36.5059	9.47402e-12	9.72669e-09	1700029H14Rik
chr2	7207683	7208183	-1.36282	-0.0954784	1.69964	36.3214	1.03962e-11	1.06161e-08	Celf2
chr19	57884467	57884967	-3.08695	-0.136004	-0.293948	36.2134	1.09785e-11	1.11508e-08	Mir5623
chr6	21096031	21096837	-2.53126	-0.305542	0.128656	36.1233	1.14893e-11	1.16075e-08	Kcnd2
chr5	53713640	53714140	-1.79647	-0.153876	0.932442	36.0594	1.18669e-11	1.19256e-08	Cckar
chr16	76200856	76201356	-2.13649	-0.0888772	0.373831	35.9186	1.27434e-11	1.2739e-08	4930578N18Rik
chr16	40191701	40192201	-2.49665	-0.632501	0.22469	35.8453	1.32265e-11	1.30842e-08	Lsamp
chr17	75838079	75838579	-1.54587	-0.22466	1.35501	35.6377	1.46979e-11	1.44644e-08	Gm4710
chr12	72490025	72490525	-2.10703	-0.321015	0.554403	35.569	1.52209e-11	1.49019e-08	Pcnx4
chr15	88859055	88859555	-1.20873	-0.116947	2.13164	35.5037	1.5736e-11	1.53271e-08	Pim3
chr6	146120475	146120975	-1.79665	-0.0504071	0.82164	35.3819	1.6744e-11	1.62258e-08	Sspn
chr18	61992863	61993363	-0.884505	-0.0927079	3.3476	35.3338	1.71608e-11	1.65453e-08	Sh3tc2
chr19	32417807	32418307	-2.3413	0.165167	0.0144318	34.9745	2.06283e-11	1.9788e-08	2700046G09Rik
chr2	116307322	116307822	-2.66207	-0.198753	-0.186228	34.9016	2.14158e-11	2.04401e-08	2810405F15Rik
chr10	56105854	56106354	-2.08873	-0.450626	0.50003	34.8263	2.22609e-11	2.11405e-08	Msl3l2
chr1	179445738	179446238	-1.26383	-0.0913916	1.89817	34.73	2.33932e-11	2.21053e-08	Smyd3
chr4	15657624	15658124	-2.40252	-0.0344812	-0.0266724	34.5743	2.53492e-11	2.3835e-08	Calb1
chr4	53354183	53354683	-2.05342	-0.187685	0.453278	34.56	2.55366e-11	2.38929e-08	AI427809
chr2	77446385	77446885	-2.20129	0.105224	0.115997	34.5295	2.59431e-11	2.41543e-08	Gm13944
chr1	148163735	148164235	-2.84596	-0.471554	-0.32595	34.4981	2.63668e-11	2.4429e-08	Brinp3
chr4	37846709	37847209	-1.42779	0.168142	1.20925	34.4063	2.76487e-11	2.54923e-08	Gm12374
chr15	68439162	68439662	-2.20135	0.197006	0.0501372	34.1717	3.12249e-11	2.86506e-08	Mir30d
chr11	27408366	27408866	-1.84896	-0.0269379	0.689456	34.0095	3.39721e-11	3.08963e-08	Gm12070
chr11	108742312	108742812	-3.14971	0.0994974	-0.60168	34.0081	3.39977e-11	3.08963e-08	Cep112
chr4	131297864	131298364	-2.09615	-0.242229	0.374827	33.9129	3.57252e-11	3.23115e-08	A930031H19Rik
chr7	47163120	47163620	-0.949099	-0.0566217	2.75929	33.7895	3.81011e-11	3.42971e-08	Mrgpra6
chr16	44716767	44717267	-1.31092	0.0499324	1.63279	33.7673	3.85461e-11	3.4534e-08	Nepro
chrX	98297185	98297685	-2.75283	-0.120141	-0.232163	33.6815	4.03135e-11	3.59105e-08	Ar
chr2	49744159	49744659	-1.38916	-0.101141	1.49825	33.6745	4.04606e-11	3.59105e-08	Lypd6b
chr10	83686014	83686514	-2.3845	-0.032985	0.239664	33.5127	4.40381e-11	3.89038e-08	1500009L16Rik
chr2	97202166	97202666	-1.89845	-0.045275	0.601223	33.4655	4.51399e-11	3.96258e-08	Lrrc4c
chr1	31034553	31035053	-1.2998	-0.0728861	1.70795	33.4599	4.52726e-11	3.96258e-08	Gm29669
chr1	79268815	79269315	-1.79648	0.130553	0.613801	33.392	4.69156e-11	4.08756e-08	Gm29536
chr9	59135955	59136455	-2.69939	-0.255472	-0.225329	33.1365	5.36658e-11	4.65432e-08	Neo1
chr12	76246549	76247049	-1.5484	-0.235491	1.26853	32.9151	6.03162e-11	5.20732e-08	Tex21
chr9	15636628	15637128	-2.15532	-0.470533	0.2829	32.6979	6.76661e-11	5.81543e-08	Deup1
chr6	109184953	109185453	-2.18967	0.034166	0.0491715	32.661	6.90046e-11	5.90374e-08	Edem1
chr8	15628265	15628765	-2.38939	0.022559	0.0675696	32.2723	8.48589e-11	7.22761e-08	Mir3106
chr1	71896579	71897079	-1.45876	0.0495556	1.1316	32.2318	8.67133e-11	7.35259e-08	Gm8883
chr11	94355618	94356118	-2.41244	-0.353195	0.112285	32.1696	8.96437e-11	7.56728e-08	Ankrd40
chr17	4866323	4866823	-1.30728	-0.336005	1.74908	31.9507	1.00783e-10	8.44661e-08	Arid1b
chr5	99389384	99389884	-2.31124	-0.407513	0.0818366	31.9476	1.0095e-10	8.44661e-08	Rasgef1b
chr9	121048953	121049453	-1.58721	-0.123663	1.0399	31.9199	1.02461e-10	8.53549e-08	Mir7090
chr16	60142558	60143058	-2.51614	-0.245832	-0.124539	31.7966	1.09474e-10	9.07982e-08	Epha6
chr11	118891072	118891572	-1.05622	0.259672	1.80028	31.5722	1.23521e-10	1.02004e-07	Rbfox3
chr19	24407390	24407890	-1.67685	0.327007	0.579882	31.5187	1.27143e-10	1.0454e-07	Fam122a
chr9	15904070	15904570	-1.3393	0.0972073	1.28878	31.4955	1.28738e-10	1.05396e-07	Mtnr1b
chr5	53711384	53711884	-0.901532	0.0592885	2.68937	31.4053	1.3517e-10	1.10186e-07	Cckar
chr14	49144187	49144687	-2.06761	-0.0235442	0.228298	31.1	1.59467e-10	1.29437e-07	Naa30
chr10	92238749	92239249	-1.38328	-0.0588143	1.395	31.0908	1.60263e-10	1.29529e-07	Rmst
chr11	106884827	106885327	-2.60228	-0.239021	-0.338355	31.0627	1.62726e-10	1.30963e-07	Smurf2
chr7	50097637	50098137	-1.82377	0.0974143	0.502698	30.9899	1.69291e-10	1.35672e-07	Nell1
chr6	24175295	24175795	-1.00179	-0.125773	2.71745	30.8554	1.82154e-10	1.45367e-07	Slc13a1
chr16	97231874	97232374	-2.30464	-0.0812305	0.227418	30.6199	2.07126e-10	1.64603e-07	Dscam
chr8	28982888	28983388	-1.61672	0.133231	0.866125	30.5954	2.0992e-10	1.66129e-07	Unc5d
chr7	70614798	70615298	-2.36399	-0.257007	0.0793822	30.5117	2.19761e-10	1.72594e-07	Nr2f2
chr12	16760188	16760688	-0.835637	-0.156213	3.31269	30.5105	2.19906e-10	1.72594e-07	Greb1
chr2	40342016	40342516	-1.53606	0.10923	0.865061	30.4856	2.22922e-10	1.7424e-07	Ppp6c
chr17	86263827	86264327	-1.43936	0.0185301	1.15456	30.4437	2.28092e-10	1.77551e-07	2010106C02Rik
chr8	39504963	39505463	-2.07016	-0.470202	0.431668	30.4242	2.30555e-10	1.78735e-07	Msr1
chr1	116638973	116639473	-1.91279	-0.379446	0.73458	30.3981	2.33875e-10	1.79841e-07	Cntnap5a
chr5	143053732	143054232	-1.67091	-0.278968	0.939813	30.3577	2.39114e-10	1.83128e-07	Rnf216
chr19	30956631	30957131	-1.21156	-0.325462	1.96428	30.3103	2.45413e-10	1.87198e-07	Gm6642
chr10	111281053	111281553	-2.29727	-0.429532	-0.0169601	30.2235	2.57411e-10	1.94785e-07	Bbs10
chr2	67178946	67179446	-1.45313	0.0859887	1.05029	30.1891	2.62329e-10	1.97719e-07	Gm1322
chr18	73462157	73462657	-2.43208	-0.206014	-0.133023	30.1081	2.74289e-10	2.05916e-07	Mex3c
chr6	137110788	137111288	-1.65085	0.0391301	0.822713	30.0576	2.82026e-10	2.10891e-07	Rerg
chr13	70307159	70307659	-2.48362	0.057916	-0.388121	29.8865	3.09951e-10	2.30864e-07	4930520P13Rik
chr9	103174687	103175187	-1.48499	-0.0616376	1.16867	29.8705	3.12707e-10	2.31893e-07	Srprb
chr2	11540204	11540704	-1.67949	0.224311	0.482261	29.8643	3.13775e-10	2.31893e-07	Pfkfb3
chr3	9707911	9708411	-1.79378	-0.491604	0.781623	29.8178	3.21959e-10	2.37019e-07	Zfp704
chr3	133141396	133141896	-1.47766	-0.137116	1.1585	29.6945	3.44705e-10	2.52784e-07	Gstcd
chr18	19008107	19008607	-2.9157	-0.817837	-0.541872	29.6548	3.52359e-10	2.57404e-07	Dsc3
chr3	52590105	52590605	-1.73643	-0.92175	0.630147	29.6281	3.57615e-10	2.59471e-07	Gm30173
chr9	40763078	40763578	-1.88788	0.290874	0.395841	29.6266	3.57921e-10	2.59471e-07	Hspa8
chr5	131764641	131765141	-1.41629	-0.00280777	1.21586	29.5944	3.64373e-10	2.63144e-07	4930563F08Rik
chr3	110087055	110087555	-1.90431	-0.412821	0.561631	29.5754	3.68231e-10	2.64923e-07	Ntng1
chr9	119463690	119464190	-2.13105	0.117945	0.065656	29.5278	3.78114e-10	2.71006e-07	Exog
chr5	32767526	32768026	-2.01594	-0.400038	0.335735	29.0843	4.84166e-10	3.44418e-07	Pisd
chr15	88116048	88116548	-2.03008	0.0810218	0.00614674	29.0093	5.04913e-10	3.57836e-07	B230214G05Rik
chr14	75487886	75488386	-1.21407	0.0698763	1.48175	29.0017	5.07069e-10	3.58028e-07	Siah3
chr3	82943128	82943628	-2.2948	-0.307859	-0.0651357	28.9605	5.18896e-10	3.65022e-07	Rbm46os
chr9	105200284	105200784	-1.41533	-0.325462	1.52101	28.6065	6.33101e-10	4.42086e-07	Nudt16l2
chr5	25071637	25072137	-2.2018	-0.00792658	-0.0264796	28.437	6.9661e-10	4.84652e-07	Prkag2
chr6	23697877	23698377	-1.63256	-0.116587	0.818888	28.4061	7.08908e-10	4.91408e-07	Rnf148
chr3	133758224	133758724	-1.94297	-0.307978	0.328433	28.3955	7.13154e-10	4.92553e-07	Tet2
chr4	53911741	53912241	-1.66174	-0.0253811	0.624949	28.3777	7.20375e-10	4.95738e-07	Tmem38b
chr19	16475235	16475735	-2.29032	-0.296497	-0.11824	28.1891	8.01559e-10	5.49615e-07	Gna14
chr4	149701443	149701943	-2.26836	-0.647191	-0.0837884	28.1413	8.23553e-10	5.62664e-07	Pik3cd
chr3	66813547	66814047	-1.84815	-0.123021	0.450768	28.1163	8.35363e-10	5.68687e-07	Shox2
chr4	21434268	21434768	-1.2109	-0.152014	1.85264	28.0005	8.92166e-10	6.05188e-07	Prdm13
chr16	26901512	26902012	-1.33791	0.0691478	1.22068	27.9929	8.96025e-10	6.05643e-07	Gmnc
chr4	125647648	125648148	-2.44286	-0.683125	-0.284152	27.9846	9.00256e-10	6.06345e-07	Mir692-3
chr14	105417666	105418166	-2.21088	-0.219693	-0.08615	27.8758	9.57795e-10	6.42819e-07	5430440P10Rik
chr3	65804503	65805003	-1.89313	0.0341131	0.358696	27.8613	9.65715e-10	6.45853e-07	Lekr1
chr4	16413859	16414359	-1.50971	-0.115373	0.997646	27.7436	1.0328e-09	6.88293e-07	A530072M11Rik
chr12	116778321	116778821	-1.22374	0.423808	1.07259	27.5892	1.12808e-09	7.49166e-07	Ptprn2
chr3	46482040	46482540	-2.08323	-0.299454	0.0951613	27.576	1.13666e-09	7.52228e-07	Pabpc4l
chr7	138271200	138271700	-1.57556	-0.172239	0.840706	27.5209	1.17306e-09	7.73623e-07	Tcerg1l
chr12	11761922	11762422	-1.9597	-0.366191	0.381683	27.4508	1.22119e-09	8.01117e-07	Tubb2a-ps2
chr6	78295407	78295907	-2.63627	-0.0998526	-0.388737	27.4081	1.25142e-09	8.16794e-07	Reg3b
chr3	118906878	118907378	-2.62793	-0.259895	-0.516011	27.3728	1.27705e-09	8.30667e-07	Dpyd
chr4	151568957	151569457	-1.41826	0.028148	0.951513	27.2683	1.3561e-09	8.77033e-07	Camta1
chr8	60121654	60122154	-2.25535	-0.484718	-0.0352069	27.2664	1.35757e-09	8.77033e-07	4930470O06Rik
chr8	89643917	89644417	-1.66568	0.0270978	0.707029	27.2461	1.37351e-09	8.84325e-07	Sall1
chr9	75432531	75433031	-2.01326	-0.447419	0.222956	27.2285	1.38754e-09	8.90344e-07	Leo1
chr13	41555562	41556062	-2.34331	-0.256583	-0.266276	27.1353	1.46404e-09	9.36264e-07	Tmem170b
chr10	106903121	106903621	-2.04625	0.00259959	-0.0183916	27.1273	1.47075e-09	9.37404e-07	Acss3
chr8	67589830	67590330	-1.14961	-0.0670353	1.73341	27.1032	1.49135e-09	9.47349e-07	Nat3
chr14	114567698	114568198	-1.22495	-0.161724	1.55395	27.0842	1.50783e-09	9.54629e-07	4930524C18Rik
chr17	88328919	88329419	-1.52162	-0.224048	1.19802	27.0447	1.54252e-09	9.73348e-07	Foxn2
chr18	14654690	14655190	-1.06421	-0.138951	2.15513	27.035	1.55126e-09	9.75476e-07	Ss18
chr14	75810056	75810556	-2.67023	-1.05201	-0.221291	27.0295	1.55617e-09	9.75476e-07	Slc25a30
chr3	80535728	80536228	-1.7843	-0.233081	0.743102	27.0105	1.57331e-09	9.8298e-07	Gria2
chr5	42599681	42600181	-2.24141	-0.0335792	-0.250552	26.9472	1.63194e-09	1.01627e-06	Gm16223
chr12	71560786	71561286	-1.80877	-0.395297	0.516288	26.936	1.64256e-09	1.01682e-06	4930404H11Rik
chr10	96863270	96863770	-2.29728	-0.229766	-0.264755	26.9346	1.64388e-09	1.01682e-06	4930556N09Rik
chr15	92691620	92692120	-1.97838	-0.0716802	0.0669785	26.9293	1.6489e-09	1.01682e-06	Pdzrn4
chr7	68041344	68042237	-2.13483	-0.227912	-0.0619096	26.8913	1.68552e-09	1.03604e-06	Igf1r
chr2	136250393	136250893	-1.84075	-0.225092	0.433439	26.8243	1.75217e-09	1.07009e-06	Pak7
chr14	45852188	45852688	-1.87856	-0.0528481	0.226416	26.8113	1.76547e-09	1.07268e-06	Ddhd1
chr19	32297102	32297602	-1.50126	0.0138214	0.847981	26.8091	1.76771e-09	1.07268e-06	Sgms1
chr17	11593182	11593682	-1.52754	-0.387933	1.00968	26.7872	1.7903e-09	1.08293e-06	D17Ertd648e
chr8	93222429	93222929	-2.96044	-0.160794	-0.789965	26.7616	1.81699e-09	1.09558e-06	Ces1e
chr11	95462771	95463271	-2.82728	-1.00882	-0.656995	26.6569	1.93079e-09	1.16051e-06	Spop
chr5	76007696	76008196	-1.77416	0.216885	0.443414	26.6344	1.9562e-09	1.17208e-06	Kdr
chr4	99334072	99334572	-1.84684	0.0776425	0.214611	26.6236	1.96856e-09	1.17577e-06	Atg4c
chr5	118851557	118852057	-2.02331	0.105224	-0.0448728	26.5876	2.01014e-09	1.19499e-06	4930413E15Rik
chr18	21319722	21320222	-1.13761	-0.103451	1.77807	26.5849	2.01332e-09	1.19499e-06	Garem1
chr2	144224376	144224876	-1.43897	-0.0114557	1.13363	26.5667	2.03472e-09	1.20393e-06	Gm5535
chr2	72324277	72324777	-1.23525	0.020471	1.34809	26.5515	2.0528e-09	1.21086e-06	Map3k20
chr4	40575794	40576294	-2.37357	0.167496	-0.0660536	26.4598	2.1654e-09	1.27151e-06	4933428C19Rik
chr5	132624200	132624700	-1.93083	0.50808	-0.36654	26.4569	2.16901e-09	1.27151e-06	Auts2
chr5	131432551	131433051	-1.93207	-0.32977	0.278921	26.4148	2.22292e-09	1.2991e-06	Gm29681
chr17	64830545	64831045	-1.88376	-0.153	0.318532	26.3261	2.34098e-09	1.3639e-06	4930583I09Rik
chr7	126108989	126109489	-1.0551	0.145343	1.62618	26.2997	2.37734e-09	1.38085e-06	Gsg1l
chr9	75258098	75258598	-1.41811	-0.447757	1.22752	26.0516	2.74865e-09	1.59165e-06	Myo5c
chr9	98504281	98504781	-1.94631	-0.198296	0.155242	26.045	2.75928e-09	1.59295e-06	Rbp2
chr9	27166102	27166602	-2.33917	-0.60881	-0.204582	26.024	2.79355e-09	1.60785e-06	Jam3
chr7	121539640	121540140	-1.41974	-0.0465123	0.960045	25.9879	2.85338e-09	1.63732e-06	4933432K03Rik
chr14	79416765	79417265	-2.05829	0.0520351	-0.146858	25.9718	2.88037e-09	1.64783e-06	Kbtbd7
chr13	62865550	62866050	-1.03278	0.323323	1.32573	25.9629	2.89544e-09	1.65148e-06	Fbp2
chr7	115186847	115187347	-2.01373	0.0522726	0.0159557	25.9489	2.91942e-09	1.66017e-06	A730082K24Rik
chr10	119107560	119108060	-1.85323	-0.0544712	0.193177	25.884	3.03282e-09	1.71951e-06	1700064J06Rik
chr15	43249069	43249569	-2.15291	-0.308101	-0.0763127	25.7691	3.24495e-09	1.8343e-06	Eif3e
chr12	28948793	28949293	-1.35718	-0.155921	1.2332	25.7571	3.26809e-09	1.8419e-06	Gm31508
chr2	82016818	82017318	-2.73683	-0.142656	-0.562848	25.7515	3.27874e-09	1.84244e-06	Zfp804a
chr6	90355619	90356119	-1.99346	-0.146246	0.163568	25.6974	3.38498e-09	1.89653e-06	Zxdc
chr17	61052641	61053141	-1.77241	-0.557497	0.51264	25.6698	3.44068e-09	1.92206e-06	Efna5
chr15	36521065	36521565	-2.19107	-0.621138	-0.116247	25.6551	3.4705e-09	1.93304e-06	Ankrd46
chr16	56172246	56172746	-1.43946	-0.197715	1.05316	25.5737	3.64137e-09	2.02228e-06	Impg2
chr16	6168021	6168521	-2.4996	-0.229472	-0.494705	25.4014	4.03212e-09	2.23276e-06	1700123O21Rik
chr10	77749122	77749622	-1.38973	-0.330641	1.19117	25.3043	4.27103e-09	2.35818e-06	Gm9736
chr10	83010889	83011389	-1.6936	0.0010396	0.353129	25.2248	4.47738e-09	2.46495e-06	Chst11
chr8	25211560	25212060	-2.46085	-0.621401	-0.318342	25.1949	4.55782e-09	2.50198e-06	Tacc1
chr17	34511324	34511824	-1.74209	-0.18722	0.44002	25.1066	4.80356e-09	2.62928e-06	Btnl6
chr10	39690414	39690914	-2.59117	-0.126858	-0.555257	25.0591	4.94135e-09	2.69693e-06	E130307A14Rik
chr3	65435383	65435883	-1.74151	0.0539143	0.350364	24.9798	5.18035e-09	2.81121e-06	Ssr3
chr18	75286218	75286718	-2.39131	-0.585232	-0.320395	24.9653	5.22538e-09	2.82757e-06	2010010A06Rik
chr5	107411095	107411595	-2.80189	-0.304182	-0.664462	24.9154	5.38341e-09	2.90481e-06	Ephx4
chr1	127456504	127457004	-1.42822	-0.148809	1.08434	24.7796	5.83871e-09	3.14156e-06	Tmem163
chr11	50008487	50009433	-1.62586	-0.301845	0.671725	24.7676	5.88059e-09	3.15515e-06	Rnf130
chr6	62014543	62015043	-1.78686	-0.261458	0.308462	24.7558	5.92242e-09	3.16864e-06	A730020E08Rik
chr9	16273754	16274254	-1.17347	-0.108257	1.51701	24.7111	6.08296e-09	3.2454e-06	Fat3
chr13	116722984	116723484	-1.56847	-0.304365	0.761896	24.7031	6.11222e-09	3.25187e-06	4930435F18Rik
chr12	25973545	25974045	-1.9329	-0.333965	0.175734	24.6784	6.20346e-09	3.29119e-06	Gm29687
chr5	27568166	27568666	-1.80426	0.0628274	0.19633	24.626	6.40136e-09	3.38673e-06	Speer4b
chr3	139469117	139469617	-1.91667	-0.446993	0.172305	24.5613	6.6548e-09	3.49834e-06	Stpg2
chr16	88151322	88151822	-2.53115	0.131182	-0.656589	24.5581	6.66758e-09	3.49834e-06	Grik1
chr19	33069293	33069793	-1.9212	-0.648578	0.260852	24.4708	7.0267e-09	3.67661e-06	Mir3970
chr11	32654391	32654891	-2.49346	-0.479796	-0.501728	24.4523	7.1053e-09	3.70752e-06	Fbxw11
chr6	119804569	119805069	-2.08389	-0.0674172	-0.216877	24.443	7.14528e-09	3.71817e-06	Erc1
chr11	43643249	43643749	-1.20051	-0.253123	1.66755	24.3505	7.55452e-09	3.92038e-06	Pwwp2a
chr13	92782697	92783197	-2.11125	-0.51362	-0.108295	24.3263	7.66564e-09	3.96721e-06	Thbs4
chr2	158937192	158937692	-2.95735	-0.516204	-0.779834	24.2989	7.79298e-09	4.02215e-06	Dhx35
chr1	133203969	133204469	-1.74115	-0.144825	0.612259	24.25	8.02669e-09	4.13155e-06	Plekha6
chr8	62193757	62194257	-1.58338	-0.0499171	0.523028	24.2301	8.12335e-09	4.17e-06	Anxa10
chr3	137530081	137530581	-1.4914	-0.325377	1.0551	24.1414	8.57049e-09	4.38767e-06	Gm4861
chr7	63989902	63990402	-2.17764	-0.292072	-0.244272	24.124	8.66125e-09	4.42222e-06	Klf13
chr9	99021125	99021625	-2.21918	0.0147722	-0.366904	24.0353	9.13906e-09	4.65367e-06	Gm1123
chrX	94302835	94303335	-1.11041	0.0208785	1.51931	23.9897	9.39488e-09	4.77114e-06	Mir7673
chr10	28160987	28161487	-1.75272	-0.460729	0.486759	23.981	9.44459e-09	4.7836e-06	Ptprk
chr14	57230891	57231391	-2.31407	-0.807967	-0.337081	23.9723	9.49484e-09	4.79626e-06	Gjb6
chr7	74784750	74785250	-2.58176	-0.637125	-0.600125	23.9047	9.89226e-09	4.98376e-06	Slco3a1
chr2	165407707	165408207	-2.00714	-0.234195	-0.012587	23.8651	1.01326e-08	5.08263e-06	Ocstamp
chr9	83647819	83648721	-1.6584	0.0598929	0.407545	23.8625	1.0149e-08	5.08263e-06	Gm2109
chr15	60262518	60263018	-1.72762	0.17247	0.0941553	23.8593	1.01688e-08	5.08263e-06	4933412E24Rik
chr17	61969255	61969755	-1.7738	-0.215143	0.389182	23.7751	1.07025e-08	5.33534e-06	Efna5
chr2	145884407	145884907	-1.29885	-0.269379	1.23536	23.751	1.08603e-08	5.39985e-06	Naa20
chr15	45664312	45664812	-1.97366	-0.180756	-0.0666132	23.6441	1.15913e-08	5.74827e-06	Kcnv1
chr6	114360716	114361216	-1.87715	-0.193051	0.0689496	23.5802	1.20517e-08	5.94554e-06	Hrh1
chr3	40174091	40174591	-1.66403	-0.383514	0.591117	23.5607	1.21963e-08	6.00126e-06	1700017G19Rik
chr17	89961994	89962494	-1.95412	-0.243178	0.0643695	23.535	1.23888e-08	6.08025e-06	Nrxn1
chr12	42857540	42858040	-1.24871	-0.0847362	1.28465	23.5134	1.25535e-08	6.13522e-06	Gm33340
chr4	55118393	55118893	-1.89679	-0.4229	0.0876096	23.5119	1.25654e-08	6.13522e-06	Zfp462
chr6	47988127	47988627	-1.16972	0.332235	0.835715	23.4769	1.28366e-08	6.25156e-06	Zfp956
chr2	70253288	70253788	-2.11801	-0.437499	-0.0115857	23.4257	1.32448e-08	6.42732e-06	Myo3b
chr17	57826649	57827149	-2.01129	-0.20451	-0.00216459	23.4232	1.32652e-08	6.42732e-06	Cntnap5c
chr1	69591825	69592325	-1.15514	-0.188344	1.53344	23.3586	1.38002e-08	6.66952e-06	Ikzf2
chr17	5283379	5283879	-1.46397	0.450923	0.127971	23.267	1.45971e-08	7.03678e-06	Ldhal6b
chr6	97226018	97226518	-1.37668	-0.0522076	0.946353	23.2593	1.46663e-08	7.05221e-06	Arl6ip5
chr13	18182602	18183102	-1.85159	0.0740181	0.0588009	23.2214	1.50114e-08	7.19992e-06	4930448F12Rik
chr16	94821555	94822055	-2.01353	-0.0352453	-0.0665297	23.2004	1.52062e-08	7.27499e-06	Kcnj6
chr15	51071396	51071896	-1.75588	-0.304127	0.316623	23.1611	1.55781e-08	7.4342e-06	Trps1
chr8	89749020	89749520	-1.71759	0.126526	0.0829957	23.0922	1.62519e-08	7.70533e-06	Tox3
chr16	84154748	84155248	-2.06485	-0.131406	-0.197631	23.0911	1.62625e-08	7.70533e-06	4930553E22Rik
chr9	57316092	57316592	-1.3949	-0.268922	0.985051	23.0906	1.6268e-08	7.70533e-06	1700017B05Rik
chr14	64340074	64340574	-1.6968	-0.300326	0.362195	23.0131	1.70625e-08	8.06155e-06	Msra
chr18	83119357	83119857	-2.62297	-0.220648	-0.741158	22.9789	1.74264e-08	8.15236e-06	4930592I03Rik
chr8	100491415	100491915	-2.01459	-0.219752	-0.141405	22.9409	1.78389e-08	8.32485e-06	A330008L17Rik
chr2	42008223	42008723	-1.18805	-0.240963	1.59694	22.9239	1.80278e-08	8.38528e-06	Mir6336
chr14	101500619	101501119	-1.53234	0.265723	0.213567	22.9213	1.80567e-08	8.38528e-06	Tbc1d4
chr9	8837586	8838086	-1.93209	-0.660129	-0.0155319	22.8917	1.83886e-08	8.51859e-06	Pgr
chr4	82726322	82726822	-2.11291	0.104636	-0.358287	22.8717	1.86175e-08	8.60363e-06	Zdhhc21
chr10	77716471	77716971	-1.52658	0.541996	-0.101666	22.8491	1.88796e-08	8.70358e-06	Gm10142
chr1	157584239	157584739	-1.39802	0.0561852	0.726148	22.8339	1.90575e-08	8.7512e-06	Sec16b
chr1	78789689	78790189	-1.48062	-0.448324	0.810938	22.8324	1.9075e-08	8.7512e-06	Kcne4
chr19	24025789	24026289	-1.999	-0.0954129	-0.185509	22.6222	2.17259e-08	9.91177e-06	Fam189a2
chr2	156800574	156801074	-2.33544	-0.463819	-0.423288	22.6195	2.17613e-08	9.91177e-06	Myl9
chr1	159900994	159901494	-1.74411	-0.253133	0.394567	22.5398	2.28657e-08	1.03899e-05	4930523C07Rik
chr10	85468095	85468595	-1.3667	0.00754791	0.744991	22.5284	2.30279e-08	1.04386e-05	Btbd11
chrX	111542789	111543289	-1.85022	-0.559031	0.121271	22.5198	2.31512e-08	1.04695e-05	Rps6ka6
chr11	67599078	67599578	-1.58525	-0.0468494	0.457374	22.4674	2.39177e-08	1.07904e-05	Gas7
chr14	76158454	76158954	-1.30312	-0.147709	1.08949	22.4552	2.40994e-08	1.08467e-05	Nufip1
chr8	59964702	59965202	-1.81204	-0.287075	0.276248	22.4293	2.44909e-08	1.09968e-05	4930470O06Rik
chr3	65737665	65738165	-2.12321	-0.236782	0.0383638	22.3339	2.59895e-08	1.16422e-05	Lekr1
chr10	11165702	11166202	-2.28772	-0.219479	-0.356589	22.3158	2.62838e-08	1.17463e-05	Shprh
chr14	34171078	34171578	-1.49885	0.210667	0.248395	22.2491	2.74002e-08	1.22165e-05	Npy4r
chr17	63047688	63048188	-1.68823	-0.0166747	0.37405	22.2254	2.78087e-08	1.23696e-05	Efna5
chr16	10736793	10737293	-2.3387	0.0669109	-0.544286	22.1961	2.83214e-08	1.25682e-05	Socs1
chr8	24009279	24009779	-2.49996	-0.618354	-0.626997	22.1775	2.86525e-08	1.26855e-05	Zmat4
chr7	67544377	67544877	-2.11802	-0.43505	-0.250208	22.1025	3.00273e-08	1.32325e-05	Lrrc28
chr12	28697460	28697960	-1.36033	0.24815	0.444958	22.0302	3.14177e-08	1.38132e-05	Mir6937
chr15	80463871	80464371	-1.57736	0.0515157	0.272428	21.9914	3.2191e-08	1.41205e-05	Gm31369
chr2	68362101	68362601	-1.78542	-0.278323	0.171709	21.9858	3.23033e-08	1.41371e-05	Stk39
chr14	35603686	35604186	-1.47294	0.101581	0.456955	21.9678	3.26715e-08	1.42628e-05	4930596D02Rik
chr9	32063512	32064012	-1.64994	0.0754867	0.183145	21.9644	3.27408e-08	1.42628e-05	Arhgap32
chr11	118294973	118295473	-0.769439	-0.00322109	2.76449	21.9482	3.3075e-08	1.43754e-05	Usp36
chr17	83913969	83914469	-2.07458	-0.277899	-0.237251	21.9165	3.37384e-08	1.46303e-05	C430042M11Rik
chr1	8924091	8924591	-1.86478	-0.293134	0.0693333	21.7935	3.64496e-08	1.57597e-05	Sntg1
chr4	102102124	102102624	-1.54673	-0.0388169	0.421036	21.7909	3.65089e-08	1.57597e-05	Gm12789
chr8	23138696	23139196	-1.17833	0.188403	1.06274	21.7729	3.69254e-08	1.59034e-05	Ank1
chr9	73693797	73694297	-2.34492	-0.667661	-0.459255	21.7434	3.76153e-08	1.61639e-05	Unc13c
chr18	63339600	63340100	-2.20185	-0.150355	-0.392276	21.704	3.85614e-08	1.6533e-05	Piezo2
chr13	47748865	47749748	-1.50541	-0.666078	0.788746	21.6968	3.87358e-08	1.65429e-05	4930471G24Rik
chr5	113890856	113891356	-1.71819	0.110684	-0.0211033	21.6959	3.87586e-08	1.65429e-05	Coro1c
chr7	57246524	57247024	-1.2646	0.076273	0.907681	21.6736	3.9307e-08	1.67393e-05	Gabrg3
chr9	6353689	6354189	-2.17403	-0.476457	-0.372881	21.6592	3.96646e-08	1.68538e-05	Ddi1
chr2	33115936	33116436	-1.96816	-0.290469	-0.114368	21.6385	4.01856e-08	1.70371e-05	Garnl3
chr11	76312438	76312938	-2.09271	-0.346832	-0.269092	21.6244	4.05448e-08	1.71511e-05	Mrm3
chr4	136387181	136387681	-1.44632	-0.155618	0.700285	21.5867	4.15193e-08	1.75154e-05	Htr1d
chr17	86570358	86570858	-1.2243	-0.182663	1.24053	21.584	4.15906e-08	1.75154e-05	Epas1
chr1	52364608	52365108	-1.55028	-0.126687	0.445807	21.531	4.30049e-08	1.8071e-05	Gls
chr8	16010585	16011085	-2.18395	-0.035395	-0.523117	21.5266	4.31251e-08	1.80815e-05	Mir3106
chr1	49141662	49142162	-1.9722	-0.287191	-0.0624479	21.5142	4.34645e-08	1.81837e-05	C230029F24Rik
chr17	11961685	11962185	-1.91963	-0.272506	-0.0876033	21.4533	4.51709e-08	1.88453e-05	D17Ertd648e
chr11	66813970	66814470	-2.22896	-0.387022	-0.480865	21.4507	4.52444e-08	1.88453e-05	Pirt
chr15	95004186	95004686	-2.52335	0.29771	-0.749676	21.3678	4.76819e-08	1.98171e-05	LOC100043315
chr13	99967017	99967517	-0.712808	-0.0688611	2.98661	21.3588	4.79556e-08	1.98873e-05	Mccc2
chr6	59260696	59261196	-1.4593	0.0807949	0.50996	21.3281	4.88984e-08	2.02341e-05	Tigd2
chr7	114788143	114788643	-2.57543	-0.532386	-0.751101	21.3191	4.91771e-08	2.03052e-05	Insc
chr1	144894290	144894790	-1.64821	0.144003	0.242144	21.2769	5.05101e-08	2.08104e-05	Rgs18
chr14	120840055	120840555	-1.28372	0.00237748	0.905446	21.2531	5.12795e-08	2.10816e-05	Ipo5
chr13	42682918	42683418	-1.46234	0.23191	0.232206	21.1877	5.34543e-08	2.18984e-05	Phactr1
chr16	76321589	76322089	-1.41026	-0.298148	0.823415	21.1864	5.34967e-08	2.18984e-05	Nrip1
chr3	96917782	96918282	-1.44105	0.218317	0.266721	21.1534	5.46301e-08	2.22663e-05	Gja8
chr1	186482114	186482614	-1.56846	-0.505664	0.476508	21.1092	5.61887e-08	2.28525e-05	A730004F24Rik
chr18	56747117	56747617	-1.35411	0.0589617	0.699959	21.0664	5.77391e-08	2.3433e-05	Lmnb1
chr3	77909754	77910254	-0.998855	0.0959342	1.4642	21.0594	5.79995e-08	2.34885e-05	Rapgef2
chr13	49065292	49065792	-1.98137	-0.320288	-0.194471	21.0498	5.8354e-08	2.35817e-05	Wnk2
chr2	96470268	96470768	-2.30582	-0.569908	-0.569565	21.02	5.94723e-08	2.39826e-05	Lrrc4c
chr3	3352841	3353341	-1.24496	-0.459855	1.27724	21.0094	5.98752e-08	2.40883e-05	Hnf4g
chr1	79715114	79715614	-2.51052	-0.832575	-0.736821	21.0065	5.99879e-08	2.40883e-05	Ap1s3
chr6	59489058	59489558	-1.04266	0.00656621	1.47499	20.9954	6.04135e-08	2.4208e-05	Gprin3
chr12	46949781	46950281	-1.65853	-0.0619709	0.218209	20.9798	6.10159e-08	2.43466e-05	Nova1
chr12	92152261	92152761	-0.76104	0.134018	2.19272	20.9703	6.13852e-08	2.44426e-05	Sel1l
chr1	72144363	72144863	-1.68465	0.354896	-0.223683	20.8907	6.45842e-08	2.56117e-05	Mreg
chr13	9840714	9841214	-1.33176	0.0111134	0.750895	20.8906	6.45908e-08	2.56117e-05	Zmynd11
chr9	61439053	61439553	-1.16426	0.0492711	1.04073	20.8583	6.59371e-08	2.60911e-05	Tle3
chr3	138515528	138516028	-0.933663	0.0415716	1.74606	20.819	6.76142e-08	2.6699e-05	Eif4e
chr12	98103277	98103777	-0.935377	-0.190621	2.13526	20.7863	6.90415e-08	2.72061e-05	Galc
chr7	135207158	135207658	-2.61308	-0.271036	-0.740927	20.7795	6.93419e-08	2.72679e-05	1700120G07Rik
chr5	27556906	27557406	-2.04086	-0.0983139	-0.269761	20.7658	6.99539e-08	2.74517e-05	Speer4b
chr11	35725569	35726069	-1.99966	-0.113189	-0.271747	20.65	7.53419e-08	2.95051e-05	Pank3
chr14	28200476	28200976	-2.02459	-0.1431	-0.211681	20.6221	7.67011e-08	2.99756e-05	Wnt5a
chr15	62295107	62295607	-1.02756	-0.0231852	1.64244	20.5878	7.84072e-08	3.05794e-05	H2afy3
chr12	97555923	97556423	-2.3524	-0.257622	-0.668227	20.5802	7.87922e-08	3.06666e-05	Galc
chr10	66482048	66482548	-1.79105	0.180388	-0.227909	20.5252	8.1628e-08	3.17054e-05	4930407I19Rik
chr13	59338741	59339241	-1.29388	-0.0238147	0.793551	20.5	8.29573e-08	3.21559e-05	Agtpbp1
chr1	174044315	174044815	-2.14491	-0.265179	-0.325903	20.3667	9.03939e-08	3.49672e-05	Olfr433
chr18	9823259	9823759	-1.84334	-0.288307	-0.0752641	20.2847	9.52974e-08	3.67345e-05	Colec12
chr11	19886259	19886759	-2.52502	-0.175809	-0.814375	20.2839	9.53496e-08	3.67345e-05	Spred2
chr7	68855541	68856041	-1.11153	0.0576311	1.25504	20.2765	9.58043e-08	3.6835e-05	Arrdc4
chr14	39155763	39156263	-2.02972	-0.226464	-0.292088	20.1954	1.00956e-07	3.87373e-05	Nrg3os
chr9	102068332	102068832	-1.86646	-0.224924	-0.0700289	20.1614	1.03201e-07	3.94839e-05	Mir7243
chr5	117177972	117178472	-1.69587	-0.1637	0.111552	20.1597	1.03317e-07	3.94839e-05	Taok3
chrX	67170365	67170865	-1.63432	-0.0786526	0.216673	20.1464	1.04207e-07	3.97437e-05	Mir465
chr7	112163302	112163802	-2.0746	-0.525726	-0.27242	20.1188	1.06088e-07	4.03178e-05	Dkk3
chr17	4068420	4068920	-2.65343	-0.451301	-0.814076	20.1181	1.06136e-07	4.03178e-05	4930470H14Rik
chr13	49947940	49948440	-1.61741	-0.66883	0.417344	20.109	1.06765e-07	4.04755e-05	Iars
chr3	98007862	98008362	-1.62606	0.427228	-0.300679	20.1019	1.07256e-07	4.05806e-05	Notch2
chr5	113570228	113570728	-0.947943	-0.0519232	1.93514	20.095	1.07731e-07	4.06793e-05	Wscd2
chr2	35563694	35564194	-1.21117	0.424564	0.294979	20.09	1.08083e-07	4.07314e-05	Gm13446
chr1	105426072	105426572	-0.885856	0.377023	1.09889	20.0419	1.11504e-07	4.19374e-05	Rnf152
chr16	49790641	49791141	-1.68682	-0.129274	0.018367	19.9534	1.18094e-07	4.43283e-05	Cd47
chr16	10967409	10967909	-2.02503	-0.367064	-0.357156	19.9466	1.18611e-07	4.44346e-05	Litaf
chr3	154625561	154626061	-1.92909	0.391629	-0.581293	19.9345	1.19549e-07	4.46975e-05	Cryz
chr18	12487808	12488308	-0.934461	-0.171537	1.98282	19.8013	1.30361e-07	4.85492e-05	Lama3
chr6	114432718	114433218	-1.71708	-0.270632	0.267126	19.7934	1.3104e-07	4.87063e-05	Hrh1
chr10	30640199	30640699	-1.99573	-0.445707	-0.320538	19.7691	1.33124e-07	4.93844e-05	Ncoa7
chr16	6483738	6484238	-1.42085	0.101183	0.40283	19.7573	1.34154e-07	4.95728e-05	1700123O21Rik
chr2	17664733	17665233	-1.13306	0.0683101	0.995935	19.6989	1.39359e-07	5.11974e-05	Nebl
chr13	41095439	41095939	-1.47305	-0.0936346	0.391168	19.6679	1.42205e-07	5.21422e-05	Gcm2
chr15	55574471	55574971	-2.22906	-0.460149	-0.555055	19.6319	1.45584e-07	5.32781e-05	Mtbp
chr18	13376352	13376852	-1.77226	-0.260964	0.052455	19.6258	1.46162e-07	5.33868e-05	Hrh4
chr4	107039258	107039758	-1.155	-0.167844	1.59297	19.5538	1.53203e-07	5.5851e-05	Mrpl37
chr1	36019979	36020479	-2.21116	-0.49865	-0.484378	19.5361	1.54984e-07	5.63923e-05	Hs6st1
chr5	112551864	112552364	-0.730957	-0.167187	2.88278	19.5249	1.56129e-07	5.67001e-05	Sez6l
chr9	95601118	95601618	-2.35241	-0.136512	-0.759573	19.5134	1.57311e-07	5.70204e-05	Pcolce2
chr12	15364804	15365304	-1.06082	0.164731	1.00178	19.4855	1.602e-07	5.79115e-05	4930448C13Rik
chr2	130257545	130258045	-1.6031	0.568815	-0.472275	19.4838	1.60379e-07	5.79115e-05	Nop56
chr5	32035689	32036189	-1.20001	0.0498477	0.850222	19.4182	1.67424e-07	6.02263e-05	Gm51292
chr12	47400446	47400946	-1.33476	0.0246195	0.79898	19.4142	1.67858e-07	6.02685e-05	Nova1
chr16	76695122	76695622	-2.23976	-0.628937	-0.547091	19.3043	1.80408e-07	6.45302e-05	Gm30790
chr10	6891095	6891595	-2.06902	-0.562809	-0.478378	19.2553	1.86308e-07	6.65154e-05	Ipcef1
chr14	15364783	15365283	-1.11775	0.310254	0.657082	19.2504	1.86911e-07	6.66056e-05	B230110C06Rik
chr14	20358322	20358822	-1.40153	0.670503	-0.498234	19.2312	1.89289e-07	6.73267e-05	Fam149b
chr10	93264376	93264876	-1.62141	-0.419501	0.522817	19.1886	1.94666e-07	6.89809e-05	Elk3
chr8	116629478	116629978	-1.39438	0.114331	0.321157	19.162	1.98109e-07	7.00701e-05	Cdyl2
chr2	147104697	147105197	-1.65209	-0.179272	0.127594	19.1524	1.99355e-07	7.03796e-05	Nkx2-4
chr1	139239014	139239514	-1.39086	0.371393	-0.0195628	19.1227	2.03296e-07	7.16377e-05	Crb1
chr3	50733390	50733890	-1.90136	-0.401297	-0.191813	19.0991	2.06478e-07	7.26245e-05	Slc7a11
chr3	100561024	100561524	-1.61449	-0.0566724	0.0845728	19.0849	2.08428e-07	7.31747e-05	Tent5c
chr13	96350290	96350790	-0.977093	0.116195	1.3416	19.0585	2.12085e-07	7.41317e-05	Poc5
chr7	74396417	74396917	-1.87284	-0.482684	-0.144903	19.0568	2.12325e-07	7.41317e-05	Slco3a1
chr10	83733081	83733581	-1.68405	-0.116862	0.173015	19.0334	2.15632e-07	7.50107e-05	1500009L16Rik
chr18	56124195	56124695	-2.27342	-0.889203	-0.673782	19.0158	2.18143e-07	7.57456e-05	Gramd3
chr4	111612143	111612643	-2.38386	-0.554965	-0.724742	19.0109	2.18856e-07	7.58543e-05	Spata6
chr14	69969765	69970265	-1.06741	-0.221828	1.4859	18.957	2.26785e-07	7.83168e-05	Egr3
chr4	152948839	152949339	-1.4521	-0.0522747	0.339839	18.9452	2.28553e-07	7.87839e-05	Gm833
chr7	48807267	48807767	-1.76194	-0.0512386	-0.139293	18.869	2.40372e-07	8.25848e-05	Zdhhc13
chr9	48960053	48960553	-2.2061	-0.198209	-0.607932	18.8685	2.40449e-07	8.25848e-05	Htr3b
chr3	158224624	158225124	-1.25451	-0.215706	1.05166	18.8468	2.43934e-07	8.36305e-05	Lrrc40
chr19	59176753	59177253	-2.75275	-0.476768	-0.967939	18.8181	2.48617e-07	8.50825e-05	Vax1
chr13	112274524	112275024	-1.59327	-0.128046	0.205299	18.7802	2.54935e-07	8.70878e-05	Ankrd55
chr12	88876603	88877103	-1.40297	0.238207	0.167066	18.7649	2.57525e-07	8.78145e-05	Nrxn3
chr14	99988544	99989044	-2.03746	-0.0628427	-0.447189	18.7596	2.58436e-07	8.79673e-05	Klf12
chr6	123908317	123908817	-1.46023	-0.209438	0.454323	18.7312	2.63355e-07	8.93215e-05	Vmn2r25
chr1	43473563	43474063	-1.5331	-0.055778	0.258739	18.7194	2.65426e-07	8.98636e-05	Nck2
chr12	79352940	79353440	-1.43647	-0.509016	0.529031	18.6982	2.69184e-07	9.09209e-05	Rad51b
chr4	153417203	153417703	-1.44527	-0.248612	0.543875	18.6964	2.69507e-07	9.09209e-05	Ajap1
chrX	53140911	53141411	-1.82117	-1.04607	-0.366147	18.6805	2.7236e-07	9.17207e-05	Plac1
chr10	84480326	84480826	-2.20293	-0.30424	-0.651257	18.649	2.7812e-07	9.34945e-05	4930463O16Rik
chr11	75868521	75869021	-1.41622	0.274796	0.0143947	18.6211	2.83323e-07	9.50756e-05	Rph3al
chr3	139802931	139803431	-0.955892	-0.205119	1.86928	18.6167	2.84154e-07	9.51861e-05	Gm32693
chr5	113972985	113973485	-1.01804	0.00168752	1.36401	18.5843	2.90346e-07	9.7089e-05	Ssh1
chr3	119275151	119275651	-2.42189	-0.982063	-0.762152	18.5693	2.93252e-07	9.78883e-05	Ptbp2
chr11	58066751	58067251	-1.33318	0.00351378	0.629038	18.5589	2.95295e-07	9.83975e-05	Cnot8
chr15	9982080	9982580	-1.98266	-0.424111	-0.378769	18.5464	2.97763e-07	9.88987e-05	Prlr
chr14	101882922	101883422	-2.127	-0.736844	-0.567451	18.5436	2.98315e-07	9.88987e-05	Lmo7
chr4	97714481	97714981	-1.32437	-0.408076	0.881769	18.5423	2.98573e-07	9.88987e-05	Nfia
chr18	31685776	31686276	-1.85558	0.0831483	-0.499244	18.5407	2.98882e-07	9.88987e-05	Sap130
chr5	5099375	5099875	-1.61036	0.0574548	-0.0422158	18.5357	2.99879e-07	9.90561e-05	Cdk14
chr2	19812507	19813007	-1.91388	0.134449	-0.50073	18.4751	3.12237e-07	0.000102959	Gm3230
chr4	142126847	142127347	-1.01616	0.0821103	1.26085	18.4445	3.18675e-07	0.0001049	Tmem51
chr6	77681036	77681536	-1.32476	-0.446072	1.06976	18.4237	3.23127e-07	0.000106181	Ctnna2
chr15	69524853	69525353	-1.81128	-0.506832	-0.103594	18.3752	3.33745e-07	0.000109481	4930504C09Rik
chr17	24122421	24122921	-1.60343	0.0146254	-0.0355325	18.3599	3.37191e-07	0.000110421	Pdpk1
chr15	44274609	44275109	-2.20629	-0.313397	-0.694132	18.3193	3.46452e-07	0.000113258	Trhr
chr5	9231635	9232135	-1.90977	0.293441	-0.548571	18.2374	3.65961e-07	0.00011943	9330182L06Rik
chrX	19702206	19702706	-1.39574	-0.219316	0.561155	18.2175	3.70869e-07	0.000120618	Tex13c3
chr14	34420715	34421535	-2.07839	-0.315409	-0.548789	18.2129	3.72019e-07	0.000120785	Mmrn2
chr8	12234037	12234537	-1.21164	0.0480804	0.750976	18.2091	3.72954e-07	0.000120882	Sox1ot
chr9	111184874	111185374	-0.84173	-0.0265916	2.13132	18.2016	3.74843e-07	0.000121287	Lrrfip2
chr18	54719965	54720465	-1.16955	-0.0913909	0.996718	18.1786	3.80666e-07	0.000122935	9330117O12Rik
chr17	63683938	63684438	-2.19793	-0.358738	-0.593083	18.1764	3.8123e-07	0.000122935	Fer
chr16	95811081	95811581	-1.26624	0.117941	0.522697	18.1632	3.84595e-07	0.00012381	1600002D24Rik
chr6	135958862	135959362	-1.78652	0.0176443	-0.34849	18.1391	3.90876e-07	0.000125619	Grin2b
chr8	68378242	68378742	-1.2694	-0.178227	0.819391	18.1076	3.9921e-07	0.00012808	1700125H03Rik
chr4	82949832	82950332	-1.51278	-0.0969614	0.306852	18.0642	4.11015e-07	0.000131645	Cer1
chr19	28254912	28255412	-1.81055	0.236557	-0.558681	18.0491	4.15206e-07	0.000132764	Rfx3
chr13	109796234	109796734	-1.98885	-0.369163	-0.299567	18.0441	4.16596e-07	0.000132822	Mir1904
chr2	135431406	135431906	-1.291	-0.0772315	0.823511	18.0435	4.16785e-07	0.000132822	9630028H03Rik
chr1	75395925	75396425	-2.06671	-0.496452	-0.501001	18.0356	4.19e-07	0.000133253	Speg
chr8	76089461	76089961	-1.44817	-0.265249	0.468687	18.0331	4.19689e-07	0.000133253	Iqcm
chr5	130802838	130803338	-1.80238	-0.127639	-0.0215547	18.0311	4.20245e-07	0.000133253	Caln1
chr10	70334074	70334574	-2.05055	-0.427525	-0.521406	18.0111	4.25938e-07	0.000134834	Slc16a9
chr5	76375426	76375926	-1.7199	-0.323604	-0.0912116	17.9219	4.52289e-07	0.000142937	Nmu
chr12	28417013	28417513	-1.33019	-0.0700026	0.531449	17.9083	4.5643e-07	0.000143824	Dcdc2c
chr2	136045493	136045993	-2.45223	0.0426355	-0.809694	17.9077	4.56612e-07	0.000143824	Lamp5
chr17	55408017	55408517	-3.30792	-0.534944	-1.19314	17.8494	4.74912e-07	0.000149094	St6gal2
chr18	51776911	51777411	-2.26339	-0.644992	-0.6236	17.8266	4.82284e-07	0.000151159	Mir28a
chr2	139421061	139421561	-1.31611	-0.37061	0.789768	17.7943	4.92911e-07	0.000154235	Sptlc3
chr9	100176149	100176649	-1.58066	-0.0557989	-0.0275555	17.7833	4.96556e-07	0.000154865	4930519F24Rik
chr13	46887610	46888110	-0.979929	-0.0892112	1.65005	17.7687	5.01478e-07	0.000156144	Kif13a
chr13	43510184	43510684	-2.13271	0.0320914	-0.713112	17.7662	5.02344e-07	0.000156158	Ranbp9
chr12	72455625	72456125	-2.1729	-0.164471	-0.67625	17.7486	5.08342e-07	0.000157764	Lrrc9
chr4	100565436	100565936	-1.55353	-0.280373	0.273282	17.7369	5.12382e-07	0.000158758	Ube2u
chr5	92521379	92521879	-2.15821	-0.242574	-0.677785	17.7306	5.14544e-07	0.000159168	Scarb2
chr1	176833067	176833567	-2.09844	-0.573524	-0.384445	17.7162	5.19602e-07	0.000160472	Hmga2-ps1
chr7	39598630	39599130	-2.05426	-0.231317	-0.615957	17.704	5.23908e-07	0.000161539	Zfp619
chr9	43551288	43551788	-2.00666	-0.31485	-0.54049	17.66	5.39716e-07	0.000166143	Nectin1
chr7	74785300	74785800	-1.16348	-0.0669433	1.02055	17.6471	5.44434e-07	0.000167325	Slco3a1
chr2	32953832	32954332	-1.15313	-0.036878	0.921788	17.6332	5.49593e-07	0.000168637	Lrsam1
chr4	4837593	4838093	-1.66927	-0.226005	-0.0855754	17.6227	5.53507e-07	0.000169093	Impad1
chr11	121627047	121627547	-1.59266	0.0355169	-0.0980889	17.5929	5.64798e-07	0.000172097	B3gntl1
chr17	10062624	10063124	-0.893457	0.337821	1.04844	17.5907	5.65634e-07	0.000172097	Qk
chr15	9668220	9668720	-2.01579	-0.451694	-0.519187	17.5889	5.66306e-07	0.000172097	Spef2
chr1	154216135	154216635	-2.28881	-0.405878	-0.690883	17.58	5.69733e-07	0.000172862	Zfp648
chr8	87354524	87355024	-0.966581	-0.141234	1.59774	17.566	5.75164e-07	0.000173954	Cbln1
chr11	46821850	46822350	-1.66694	-0.24956	-0.0373993	17.5318	5.88646e-07	0.000177749	Timd4
chr4	119523956	119524456	-0.729414	-0.114892	2.78512	17.5276	5.90326e-07	0.00017776	Frg2f1
chr2	166799844	166800344	-1.71088	-0.287242	-0.0327043	17.5059	5.9909e-07	0.000180044	Arfgef2
chr17	54210211	54210711	-2.01954	-0.529491	-0.50986	17.496	6.03125e-07	0.00018097	Slc5a7
chr14	13768053	13768553	-1.81475	-0.432221	-0.269054	17.455	6.20158e-07	0.000185787	Sntn
chr11	81486591	81487091	-1.2763	0.0739956	0.570885	17.4512	6.21733e-07	0.000185966	1700071K01Rik
chr17	77395767	77396267	-2.00659	-0.309037	-0.487625	17.4427	6.2537e-07	0.00018676	Crim1
chr5	114537556	114538056	-0.689264	-0.0616234	2.71595	17.4264	6.3231e-07	0.000188536	Fam222a
chr4	6335699	6336199	-1.35011	-0.114858	0.462946	17.3978	6.44719e-07	0.000191634	Sdcbp
chr17	45757941	45758441	-2.14818	-0.366951	-0.696157	17.3775	6.53666e-07	0.00019399	F630040K05Rik
chr15	10922547	10923047	-1.00937	-0.229536	1.64991	17.3486	6.66674e-07	0.000197541	C1qtnf3
chr16	11595280	11595780	-2.15161	-0.657753	-0.644359	17.3431	6.69138e-07	0.000197963	4833415N18Rik
chr10	37541238	37541738	-1.88177	-0.360911	-0.20523	17.3313	6.74543e-07	0.000199251	Marcks
chr2	131252463	131252963	-0.966126	0.128905	1.18158	17.3212	6.79183e-07	0.00020031	Pank2
chr12	25884288	25884788	-1.86854	-0.409366	-0.363534	17.2946	6.91615e-07	0.000203661	Gm29687
chr18	64994354	64994854	-1.52272	-0.00491735	0.128748	17.2864	6.95471e-07	0.000204479	Nedd4l
chr1	193890373	193890873	-1.25609	0.343684	0.125446	17.2379	7.1885e-07	0.000210701	4930503O07Rik
chr16	39881004	39881504	-1.77333	-0.405824	-0.127066	17.2166	7.29367e-07	0.000213454	Lsamp
chr12	17148951	17149451	-1.38573	-0.488283	0.519225	17.2111	7.32131e-07	0.000213933	Kcnf1
chr17	16734333	16734833	-1.36188	-0.103111	0.430417	17.1922	7.41629e-07	0.000216376	Gm51425
chr15	101506886	101507386	-1.64781	-0.210159	-0.0262852	17.1388	7.69165e-07	0.000223722	Gm6042
chr3	120093982	120094482	-1.0204	0.081025	1.05094	17.1267	7.75517e-07	0.000224727	Ptbp2
chr17	21616354	21616854	-1.79154	0.338891	-0.654571	17.1258	7.76026e-07	0.000224727	Zfp983
chr16	94811672	94812172	-1.83192	-0.35097	-0.355933	17.1255	7.7617e-07	0.000224727	Kcnj6
chr1	101966174	101966674	-1.83397	0.174573	-0.56764	17.1232	7.77356e-07	0.000224728	Gm20268
chr19	48088460	48088960	-1.83733	-0.00167364	-0.389018	17.0494	8.17608e-07	0.000236005	Sorcs3
chr2	173532857	173533357	-2.17671	-0.150015	-0.482415	17.0308	8.28053e-07	0.000238658	1700021F07Rik
chr18	44637250	44637750	-1.14864	0.00557593	0.909637	17.0135	8.37964e-07	0.000241148	A930012L18Rik
chr2	157755223	157755723	-1.51921	-0.143346	0.172099	16.9939	8.49254e-07	0.000244028	Ctnnbl1
chr2	146302166	146302666	-1.25269	-0.294031	0.813292	16.9868	8.53383e-07	0.000244844	A930019D19Rik
chr7	89636420	89636920	-2.59359	-0.114123	-1.04741	16.9713	8.62513e-07	0.00024709	Me3
chr15	22640318	22640818	-1.748	-0.213889	-0.206531	16.9599	8.69275e-07	0.000248652	Hnrnpa1l2-ps2
chr2	132069963	132070463	-2.00181	-0.211809	-0.505273	16.9572	8.70895e-07	0.000248741	Rassf2
chr2	180843515	180844015	-0.87195	-0.0466845	1.84378	16.9544	8.72523e-07	0.000248831	Mir124a-3
chr9	110053405	110053905	-0.685356	-0.0393927	2.58965	16.9439	8.7886e-07	0.000250263	Map4
chr13	46472227	46472727	-1.68457	-0.130069	-0.132175	16.884	9.15688e-07	0.00025997	Cap2
chr4	19108465	19108965	-1.94664	0.140467	-0.712437	16.879	9.1886e-07	0.000260482	Cnbd1
chr6	135326968	135327893	-1.63907	-0.121302	-0.105154	16.8721	9.23193e-07	0.00026132	Gm36582
chr17	5324834	5325334	-1.72962	-0.238688	-0.0124769	16.8438	9.41337e-07	0.000265831	Ldhal6b
chr15	56770615	56771115	-2.57621	0.177783	-1.09663	16.8429	9.41928e-07	0.000265831	Has2
chr14	18727550	18728050	-1.63049	-0.29122	-0.0487709	16.8382	9.44977e-07	0.000266296	Ube2e2
chr10	9663201	9663701	-1.84885	0.139103	-0.573956	16.8189	9.5757e-07	0.000269248	Samd5
chr9	52447953	52448453	-2.30219	-0.199978	-0.870245	16.8178	9.58288e-07	0.000269248	AI593442
chr11	26824532	26825032	-1.42401	0.375239	-0.183754	16.8029	9.68154e-07	0.000271618	Gm12070
chr5	118671131	118671631	-1.48956	-0.00263805	0.114407	16.8006	9.69672e-07	0.000271643	Med13l
chr18	47896235	47896735	-1.4827	-0.0271173	0.0795149	16.7709	9.89689e-07	0.000276842	G630055G22Rik
chr6	6851171	6851671	-0.915496	-0.00920685	1.49679	16.7648	9.9384e-07	0.000277594	Dlx6os1
chr5	54696451	54696951	-1.50318	0.119101	0.0446651	16.7523	1.00245e-06	0.000279588	Gm10440
chr7	122300607	122301107	-1.83591	-0.697907	-0.395506	16.6595	1.06853e-06	0.000297582	Prkcb
chr8	44817554	44818054	-1.57488	0.331485	-0.428233	16.6455	1.0789e-06	0.000300029	Fat1
chr9	92009914	92010414	-2.00805	-0.164334	-0.652667	16.6261	1.09344e-06	0.000303186	Plscr5
chrX	68236603	68237103	-2.1038	-0.236301	-0.687423	16.5288	1.1694e-06	0.000323303	Mir509
chr18	62741073	62741573	-1.09508	0.0712081	0.975931	16.5128	1.18235e-06	0.000326409	Spink13
chr8	43993123	43993623	-0.848968	0.0326123	1.74813	16.4515	1.23353e-06	0.000339549	Gm5347
chr7	50770394	50770894	-1.22922	-0.20479	0.722071	16.4369	1.24611e-06	0.000342517	4933405O20Rik
chr6	112466593	112467093	-1.67869	-0.0081916	-0.288753	16.409	1.27036e-06	0.000348676	Cav3
chr18	29390342	29390842	-2.2828	-0.238745	-0.800381	16.405	1.27394e-06	0.000349156	4930527G23Rik
chr1	70207834	70208334	-2.24996	-0.575139	-0.734138	16.4029	1.27578e-06	0.000349156	Spag16
chr4	106537572	106538072	-1.46692	0.304854	-0.251902	16.3889	1.28819e-06	0.000352044	Dhcr24
chr9	83961899	83962399	-1.43715	-0.0857979	0.157676	16.3654	1.3093e-06	0.000356788	Bckdhb
chr6	30375124	30375624	-1.72458	-0.182476	-0.234067	16.3341	1.33803e-06	0.000363572	Zc3hc1
chr2	117996121	117996621	-1.60606	-0.419023	-0.0156394	16.3214	1.34984e-06	0.000366258	Gm13986
chr5	90677241	90677741	-0.874477	0.0159939	1.672	16.3148	1.35603e-06	0.000367264	Rassf6
chr10	90485284	90485784	-1.18864	0.2776	0.332663	16.2538	1.41469e-06	0.00038164	Anks1b
chr10	121569283	121569783	-0.756826	0.0177037	2.17602	16.2519	1.41658e-06	0.00038164	Tbk1
chrX	69115984	69116484	-1.43004	0.12208	-0.0343428	16.248	1.42037e-06	0.000381951	Gm6812
chr1	21543922	21544422	-1.46967	0.109042	0.0208993	16.2466	1.42176e-06	0.000381951	Khdc1b
chr7	134146991	134147491	-1.73293	0.0552684	-0.37839	16.2367	1.43164e-06	0.000383594	Adam12
chr12	45617165	45617665	-2.3373	-0.291451	-0.910832	16.2364	1.43191e-06	0.000383594	Stxbp6
chr3	156907954	156908454	-2.36522	-0.303223	-0.889311	16.2178	1.45052e-06	0.000387821	Negr1
chr5	112122662	112123162	-1.49859	-0.291698	0.140088	16.2149	1.45347e-06	0.000387821	1700028D13Rik
chr12	52076514	52077014	-1.77256	-0.326486	-0.0719094	16.2015	1.467e-06	0.0003904	Nubpl
chr12	80243284	80243784	-1.39024	-0.120288	0.37151	16.201	1.46759e-06	0.0003904	Actn1
chr2	157992720	157993220	-1.16068	0.0674006	0.71607	16.1988	1.46977e-06	0.000390434	Tti1
chr5	71170255	71170755	-0.99107	-0.152866	1.39835	16.1906	1.47815e-06	0.000391563	Gabra2
chr2	156233808	156234308	-1.98196	-0.174224	-0.632856	16.1543	1.51599e-06	0.000401027	Phf20
chr12	40625862	40626362	-1.6635	-0.212756	-0.145176	16.1095	1.56396e-06	0.000413141	Dock4
chrX	67256230	67256730	-2.30163	-0.303417	-0.871234	16.1053	1.56862e-06	0.000413797	Mir465
chr18	53826118	53826618	-2.81669	-0.539831	-1.14438	16.0897	1.58575e-06	0.000417736	Csnk1g3
chr8	100703357	100703857	-1.65696	-0.342309	-0.0865894	16.0662	1.61191e-06	0.000423453	A330008L17Rik
chr10	15141426	15141926	-2.00229	-0.0706321	-0.681223	16.0583	1.62075e-06	0.000425114	Nmbr
chr14	76049655	76050155	-1.43465	-0.123846	0.466162	16.0566	1.62271e-06	0.000425114	Gtf2f2
chr2	162349082	162349582	-2.05263	-0.227134	-0.655581	16.0095	1.67691e-06	0.000438106	Ptprtos
chr10	97369695	97370195	-1.13851	-0.163013	0.953922	15.9812	1.71036e-06	0.00044623	Mir3966
chr2	52310480	52310980	-1.58312	-0.244668	-0.077044	15.9487	1.74956e-06	0.00045583	4930573O16Rik
chr13	105396584	105397084	-1.09355	-0.14402	1.03222	15.9221	1.78237e-06	0.000463745	Htr1a
chr3	123543827	123544327	-0.644213	0.105766	2.36519	15.9193	1.78589e-06	0.000464023	Snhg8
chr1	3441459	3441959	-2.08518	-0.388109	-0.606718	15.9143	1.79207e-06	0.000464994	Xkr4
chr5	5314339	5314839	-1.12506	0.0998233	0.60223	15.8808	1.83457e-06	0.00047537	Cdk14
chr16	35796520	35797020	-1.69222	0.0996678	-0.433711	15.8718	1.84618e-06	0.000477728	Hspbap1
chr3	42098510	42099010	-1.28217	-0.349444	0.729027	15.8422	1.8848e-06	0.000487058	D3Ertd751e
chr11	12659536	12660036	-2.19056	-0.577859	-0.772328	15.8076	1.93097e-06	0.000498311	Cobl
chr6	116007146	116007646	-1.43594	-0.291475	0.240682	15.7918	1.95244e-06	0.000503168	Plxnd1
chr8	35215116	35215616	-1.22895	0.284727	0.104567	15.7392	2.02577e-06	0.000521358	Ppp1r3b
chr5	11931366	11931866	-1.69362	-0.309782	-0.269961	15.723	2.04891e-06	0.000526601	4933402N22Rik
chr1	158489360	158489860	-0.864343	-0.032087	1.81699	15.7145	2.0612e-06	0.000529044	Mir488
chr12	37909361	37909861	-1.16506	0.12695	0.432081	15.6722	2.12328e-06	0.000544243	Dgkb
chr15	29377344	29377844	-2.11331	-0.432882	-0.730882	15.6397	2.1722e-06	0.000554824	Mir3964
chr3	27454344	27454844	-1.50653	-0.0662764	0.0403515	15.639	2.17333e-06	0.000554824	Ghsr
chr9	36941058	36941558	-1.22906	-0.166911	0.654354	15.598	2.23686e-06	0.000569511	Fez1
chr15	84099081	84099581	-1.69956	-0.0374066	-0.368479	15.5951	2.24135e-06	0.000569804	Sult4a1
chr11	17631050	17631550	-2.07939	-0.295079	-0.788535	15.5935	2.24401e-06	0.000569804	Etaa1
chr9	64991086	64992017	-1.38036	-0.00261379	0.408743	15.5894	2.25045e-06	0.000570676	Hacd3
chr16	85987797	85988297	-1.76648	0.199001	-0.688403	15.5584	2.29994e-06	0.000582449	Adamts5
chr12	116233571	116234071	-1.61145	-0.133198	-0.198288	15.5549	2.30574e-06	0.000583139	Wdr60
chr15	44782282	44782782	-1.14972	-0.193796	1.00136	15.5382	2.33296e-06	0.00058924	2310069G16Rik
chr3	130168378	130168878	-0.99206	-0.230247	1.42932	15.5269	2.35154e-06	0.000593144	Col25a1
chr1	30685245	30685745	-1.65193	-0.199905	-0.142525	15.5235	2.3572e-06	0.000593783	Phf3
chr3	70439070	70439570	-1.17313	-0.0677989	0.828137	15.5191	2.36457e-06	0.000594851	Gm6634
chr8	10525511	10526011	-0.736257	0.183265	1.64596	15.5055	2.38731e-06	0.000599778	B930025P03Rik
chr14	60443139	60443639	-1.29291	-0.335284	0.571384	15.4815	2.42796e-06	0.000609183	Amer2
chr2	92043212	92043712	-0.749411	0.0194102	1.95686	15.4678	2.45155e-06	0.000613483	Creb3l1
chr9	33022764	33023264	-2.09958	-0.137561	-0.773262	15.4644	2.45747e-06	0.000614153	Gm27162
chr8	30463781	30464281	-0.93659	-0.201665	1.53511	15.4619	2.46167e-06	0.000614395	4933433F19Rik
chr1	69302760	69303260	-1.71192	-0.28906	-0.29004	15.438	2.50352e-06	0.000623892	Erbb4
chr2	105416241	105416741	-0.692378	-0.087567	2.48318	15.4365	2.50629e-06	0.000623892	Rcn1
chr2	167293191	167293691	-2.0322	-0.512496	-0.726103	15.4298	2.51806e-06	0.000625182	Ptgis
chr12	54745234	54745734	-1.65054	-0.0445823	-0.259153	15.4048	2.56286e-06	0.000635476	Eapp
chr4	148198690	148199190	-0.555131	0.305887	2.01908	15.3875	2.59441e-06	0.00064246	Fbxo2
chr15	60323546	60324046	-0.876456	0.0199447	1.49516	15.379	2.60991e-06	0.000644679	4933412E24Rik
chr4	125253909	125254409	-0.74409	0.587721	0.653906	15.3674	2.63146e-06	0.000649095	Zc3h12a
chr2	140187171	140187671	-1.76595	-0.398244	-0.393996	15.3625	2.64048e-06	0.000650475	Ndufaf5
chr10	99575212	99575712	-1.00959	-0.125481	1.2841	15.3509	2.66236e-06	0.000655016	Gm20110
chr10	118569406	118569906	-1.05869	0.509072	0.00651279	15.3007	2.75841e-06	0.00067602	Ifngas1
chr4	131082613	131083113	-1.84395	-0.102216	-0.581734	15.2864	2.78643e-06	0.00068196	A930031H19Rik
chr3	156196360	156196860	-1.72308	0.13908	-0.49652	15.2847	2.78983e-06	0.00068196	9330178D15Rik
chr8	121481351	121481851	-1.09235	0.102567	0.645357	15.2661	2.82668e-06	0.000690081	1700018B08Rik
chr17	28285519	28286019	-1.85943	-0.259725	-0.599526	15.2598	2.83933e-06	0.00069228	Mir5098
chr13	20123803	20124303	-1.27899	0.10483	0.262939	15.2417	2.87588e-06	0.000700292	Elmo1
chr5	151053711	151054676	-1.03835	-0.247466	1.18797	15.2362	2.88727e-06	0.000702166	Kl
chr15	20591557	20592057	-0.941508	-0.272638	1.65293	15.2299	2.9002e-06	0.0007041	Acot10
chr16	95932859	95933359	-1.51134	-0.143985	-0.0412452	15.2287	2.90264e-06	0.0007041	1600002D24Rik
chr11	80870083	80870583	-1.70382	-0.356656	-0.139514	15.2259	2.90831e-06	0.000704576	Spaca3
chr5	111849858	111850358	-1.5633	-0.190424	-0.0782544	15.1975	2.96735e-06	0.000717078	E130006D01Rik
chr6	12413440	12413940	-1.70563	-0.546303	-0.233364	15.1975	2.96747e-06	0.000717078	Gm6578
chr16	89098403	89098903	-1.94242	-0.402001	-0.612998	15.1943	2.97416e-06	0.000717781	1110025L11Rik
chr19	24016614	24017114	-0.568403	0.0694532	2.84957	15.1673	3.03154e-06	0.000729775	Fam189a2
chr19	7443871	7444371	-1.66111	-0.12017	-0.277883	15.1604	3.04652e-06	0.000732454	Mir6991
chr10	95248967	95249467	-2.02855	0.180982	-0.832847	15.1301	3.11255e-06	0.000746438	Cradd
chr10	77524362	77524862	-1.77055	-0.649493	-0.450556	15.1249	3.12416e-06	0.000747736	Itgb2
chr10	69471492	69471992	-1.341	0.217943	-0.16093	15.1008	3.17797e-06	0.00075925	Ank3
chr10	92398636	92399136	-1.77919	0.272371	-0.726821	15.0947	3.19189e-06	0.000761619	Gm20757
chr2	33739426	33739926	-1.59737	-0.230902	-0.139702	15.0605	3.27021e-06	0.000777377	Nron
chr1	87777252	87777752	-2.10124	-0.0098958	-0.771616	15.0551	3.28271e-06	0.000779373	Scarna6
chr14	84929061	84929561	-2.10225	-0.331379	-0.775027	15.0248	3.35428e-06	0.000795371	9630013A20Rik
chr10	119576241	119576741	-2.01211	-0.531317	-0.571844	14.9866	3.44667e-06	0.000814529	Grip1
chr5	24286235	24286735	-1.61536	-0.0458429	-0.292734	14.9861	3.44794e-06	0.000814529	Mir684-1
chr4	20397704	20398204	-1.58884	-0.219884	-0.217925	14.9737	3.47827e-06	0.000820673	Ggh
chr11	53659114	53659614	-2.00187	-0.715527	-0.712917	14.9678	3.49291e-06	0.000822701	Il13
chr11	59371285	59371785	-1.80944	-0.283296	-0.497549	14.9668	3.49553e-06	0.000822701	Prss38
chr13	43206218	43206718	-1.68253	0.110405	-0.567548	14.92	3.614e-06	0.000848215	Tbc1d7
chr1	190697514	190698014	-1.47399	-0.0575982	-0.0368473	14.9198	3.61446e-06	0.000848215	Rps6kc1
chr5	126777567	126778067	-2.22659	-0.713253	-0.906817	14.9187	3.61733e-06	0.000848215	4933438B17Rik
chr7	70115823	70116323	-0.998952	-0.0735459	1.25484	14.9002	3.6653e-06	0.000858404	Gm29683
chr10	56806814	56807314	-1.55256	-0.246893	-0.0566475	14.8945	3.68015e-06	0.000860819	Gm36595
chr6	94026644	94027144	-2.25876	-0.246364	-0.856999	14.8848	3.70557e-06	0.000865698	Magi1
chr19	49170007	49170507	-1.25397	-0.451229	0.5685	14.8829	3.71057e-06	0.000865803	Sorcs3
chr8	10474428	10474928	-0.71325	-0.0539598	2.3151	14.8762	3.72851e-06	0.000868921	Myo16
chr14	101451054	101451554	-1.51944	-0.0205906	-0.227333	14.8687	3.74856e-06	0.000872523	Tbc1d4
chr4	54652489	54652989	-0.98166	-0.131071	1.38415	14.8562	3.78204e-06	0.00087924	Zfp462
chr12	55537664	55538164	-0.762509	0.0151293	1.95913	14.8487	3.80236e-06	0.000882881	Aldoart2
chr6	37466124	37466624	-1.3526	-0.106436	0.236264	14.8414	3.82224e-06	0.000886415	Creb3l2
chr16	42196691	42197191	-1.96748	-0.350605	-0.690402	14.8222	3.87487e-06	0.000897525	Mir6540
chr18	69535014	69535514	-1.07005	-0.279718	1.07495	14.7852	3.97865e-06	0.00092044	Tcf4
chrX	52939616	52940116	-1.58975	0.143901	-0.276016	14.7777	3.99984e-06	0.000924217	Phf6
chr13	113369974	113370474	-1.43378	-0.193668	0.212519	14.7634	4.04088e-06	0.000932565	4921509O07Rik
chr17	82404064	82404564	-1.90019	-0.483417	-0.624204	14.6995	4.22979e-06	0.000972617	Slc8a1
chr2	69373573	69374073	-1.39272	0.0692595	-0.0550714	14.682	4.28322e-06	0.000983711	Dhrs9
chr3	141893312	141893812	-2.178	-0.273265	-0.751712	14.6572	4.35993e-06	0.000998182	Bmpr1b
chr13	97588687	97589187	-1.77129	-0.496804	-0.356911	14.6571	4.36009e-06	0.000998182	Gm5086
chr10	107468796	107469296	-0.847665	-0.0296252	1.57242	14.6454	4.39679e-06	0.00100473	Myf5
chr14	36755328	36755828	-1.00965	0.119786	0.884464	14.644	4.4012e-06	0.00100473	Ccser2
chr9	104777806	104778306	-1.75083	-0.291648	-0.402342	14.6206	4.47543e-06	0.00102045	Cpne4
chr9	89606294	89606794	-1.20819	0.319102	-0.0644898	14.617	4.48723e-06	0.00102192	Minar1
chr6	65969347	65969847	-1.42664	-0.228821	0.236483	14.5968	4.55248e-06	0.00103553	4930544G11Rik
chr1	66148765	66149265	-0.599501	0.0495623	2.50655	14.5934	4.56359e-06	0.00103667	Map2
chr6	145465969	145466469	-1.73071	-0.156728	-0.494592	14.5858	4.58861e-06	0.00104002	Lmntd1
chr2	29095603	29096103	-1.1548	-0.392769	0.843813	14.5251	4.79262e-06	0.00108109	Setx
chr16	28254275	28254775	-1.45563	-0.148819	-0.0554201	14.5133	4.83341e-06	0.001089	Fgf12
chr10	85228869	85229369	-1.80271	-0.0651996	-0.619352	14.5012	4.87563e-06	0.00109721	Cry1
chr17	42371837	42372337	-1.35405	-0.524814	0.672053	14.4571	5.03262e-06	0.0011312	Ptchd4
chr5	149259050	149259550	-0.575865	0.0975927	2.47449	14.4286	5.13689e-06	0.00115327	Alox5ap
chrX	169983738	169984238	-0.677972	-0.19387	2.64656	14.3681	5.36515e-06	0.00119885	G530011O06Rik
chr10	20937386	20937886	-0.99844	-0.237438	1.47342	14.329	5.51855e-06	0.00123168	Ahi1
chr18	73350576	73351076	-1.63364	0.204486	-0.574029	14.2984	5.64131e-06	0.00125613	Mex3c
chr11	55807991	55808491	-1.31419	0.271202	-0.160312	14.2855	5.69424e-06	0.00126643	Glra1
chr3	13181391	13181891	-1.05171	-0.488604	1.09964	14.2804	5.71517e-06	0.0012696	Ralyl
chr2	165346994	165347494	-1.30631	0.106663	0.284808	14.2596	5.80174e-06	0.00128621	Zfp663
chr7	121085294	121085794	-0.995667	0.204739	0.626976	14.2591	5.80349e-06	0.00128621	Otoa
chr12	60406337	60406837	-1.60328	0.0669313	-0.372708	14.235	5.90526e-06	0.00130572	Gm20063
chr7	57675363	57675863	-1.47873	-0.15851	-0.0806761	14.2313	5.92105e-06	0.00130768	Gabrb3
chr14	82467064	82467564	-3.18779	-0.330767	-1.40518	14.2223	5.95998e-06	0.00131475	Gm32455
chr3	118721786	118722286	-1.56577	0.198962	-0.171234	14.2165	5.98471e-06	0.00131868	Dpyd
chr10	21666270	21666770	-1.96404	-0.704727	-0.727906	14.1889	6.10516e-06	0.00134366	Gm5420
chr4	101540449	101540949	-1.64266	-0.428414	-0.264305	14.1822	6.13513e-06	0.00134869	Dnajc6
chr5	75754240	75754740	-1.34574	0.171576	-0.133178	14.1757	6.16381e-06	0.00135343	Kit
chr13	29516373	29516873	-0.730154	0.0243635	2.07207	14.1636	6.21792e-06	0.00136374	Cdkal1
chr11	15649118	15649618	-1.40687	-0.456247	0.181661	14.1422	6.31474e-06	0.00138337	Vstm2a
chr15	14625513	14626013	-1.27607	-0.14968	0.4466	14.1389	6.33008e-06	0.0013841	Cdh6
chr11	71889836	71890336	-2.1846	-0.445306	-0.859752	14.1383	6.33264e-06	0.0013841	4930401O10Rik
chr12	45616573	45617073	-1.84173	-0.268154	-0.568979	14.1288	6.3763e-06	0.00139204	Stxbp6
chr14	94673102	94673602	-2.38926	-0.685086	-0.974832	14.1247	6.39536e-06	0.0013946	Pcdh9
chr6	52801176	52801676	-1.40255	0.0292709	-0.118145	14.1149	6.44069e-06	0.00139852	Tax1bp1
chr4	111513766	111514266	-1.25833	-0.141572	0.454014	14.0825	6.59338e-06	0.00142794	Bend5
chr6	100059756	100060256	-0.923559	-0.0226373	1.45082	14.0681	6.66284e-06	0.00144134	Rybp
chr2	174706726	174707226	-2.48043	-0.571886	-1.09597	14.0552	6.72536e-06	0.00145156	Edn3
chr18	64745872	64746372	-2.13059	-0.145319	-0.943869	14.0344	6.82729e-06	0.00147048	Atp8b1
chr1	17663319	17663819	-1.61558	-0.805808	-0.389598	14.0342	6.82848e-06	0.00147048	Pi15
chr13	71454584	71455084	-1.55118	0.0850546	-0.480471	14.0159	6.91929e-06	0.00148679	Mir466f-4
chr11	90617967	90618467	-1.85738	-0.305058	-0.595757	14.0158	6.91988e-06	0.00148679	Stxbp4
chr2	19681591	19682091	-1.71987	-0.167192	-0.444333	14.0043	6.97794e-06	0.00149757	Gm3230
chr6	99721621	99722121	-1.54254	0.206741	-0.545783	14.0023	6.98817e-06	0.00149807	Prok2
chr2	77678090	77678590	-1.84452	0.101552	-0.70264	13.9875	7.06321e-06	0.00151245	Zfp385b
chr7	34806224	34806724	-1.22113	0.126277	0.316212	13.974	7.13296e-06	0.00152403	Chst8
chr18	29766209	29766709	-0.904403	-0.165294	1.54528	13.9739	7.13334e-06	0.00152403	4930578E11Rik
chr2	171395906	171396406	-1.61038	0.131625	-0.498135	13.9556	7.22882e-06	0.0015427	1700028P15Rik
chr1	189321395	189321895	-1.39541	-0.106124	0.0796949	13.9445	7.28717e-06	0.0015534	Kcnk2
chr14	29189576	29190076	-2.00701	-0.0452032	-0.899648	13.9389	7.31705e-06	0.00155802	Lrtm1
chr9	8700607	8701107	-0.875969	-0.038629	1.57125	13.9312	7.35795e-06	0.00156498	Gm32014
chr9	47569561	47570061	-1.3659	-0.00179419	0.0855393	13.9227	7.40364e-06	0.00156942	Cadm1
chr11	107665104	107665604	-1.62917	-0.304603	-0.366254	13.9067	7.49027e-06	0.00158602	Mir6932
chr17	66674919	66675419	-1.16867	0.482413	-0.264444	13.8818	7.62649e-06	0.00161306	1700016K05Rik
chr8	36005468	36005968	-1.5604	0.0677375	-0.421186	13.8642	7.72518e-06	0.0016303	Prag1
chr17	3641501	3642001	-1.3304	0.0260543	0.0487932	13.8528	7.78899e-06	0.00164195	Nox3
chr1	187356107	187356607	-0.854391	-0.00162451	1.60098	13.8333	7.90035e-06	0.00166357	Gpatch2
chr18	62478649	62479149	-1.32574	0.0621961	0.0256241	13.806	8.05896e-06	0.00169322	Fbxo38
chr13	44223223	44223723	-1.49514	-0.0577438	-0.231102	13.7728	8.25599e-06	0.00173236	A330076C08Rik
chr8	59013017	59013517	-1.74832	-0.159017	-0.561947	13.7716	8.2635e-06	0.00173236	BC030500
chr2	59501588	59502088	-1.78257	-0.337268	-0.559143	13.7507	8.3904e-06	0.00175702	Dapl1
chr18	66139480	66139980	-2.22332	-0.387386	-0.971431	13.7382	8.46705e-06	0.00177112	Mir694
chr16	29714018	29714518	-1.89853	-0.528532	-0.665231	13.7178	8.59395e-06	0.00179372	Gm46567
chr3	120531832	120532332	-1.12869	-0.0736149	0.699928	13.6858	8.79685e-06	0.00183405	6530403H02Rik
chr18	31274915	31275415	-1.44704	-0.0794744	-0.11914	13.6691	8.9046e-06	0.00185448	Rit2
chr12	88630891	88631391	-1.63856	0.117452	-0.643389	13.6666	8.92076e-06	0.00185581	Nrxn3
chr19	53852603	53853103	-0.468962	-0.0168798	3.78455	13.6593	8.96876e-06	0.00186375	Pdcd4
chr5	142481465	142481965	-1.22811	-0.154007	0.392317	13.6501	9.02885e-06	0.00187215	Ap5z1
chr7	144289032	144289532	-1.67318	-0.164017	-0.475061	13.6482	9.04162e-06	0.00187275	Shank2
chr6	104318133	104318633	-1.92163	-0.114618	-0.7876	13.6421	9.08144e-06	0.00187895	Cntn6
chr3	76309509	76310009	-1.91166	-0.384815	-0.661355	13.6222	9.21494e-06	0.00190449	Fstl5
chrX	68437800	68438300	-1.53523	-0.21822	-0.199869	13.6028	9.34657e-06	0.00192541	Fmr1os
chr19	19325503	19326003	-1.77893	-0.452196	-0.571008	13.5815	9.49292e-06	0.00195344	Rorb
chr7	121078740	121079240	-1.51733	-0.3575	-0.208597	13.56	9.64344e-06	0.00198227	Otoa
chr10	77191036	77191536	-0.903711	-0.180454	1.47063	13.5483	9.72637e-06	0.00199715	Col18a1
chr7	36537575	36538075	-1.25111	-0.689349	0.319166	13.5337	9.83033e-06	0.00201504	Tshz3
chr17	67583225	67583725	-1.58937	-0.0943026	-0.408282	13.5327	9.83803e-06	0.00201504	Gm36201
chr17	61404852	61405352	-1.31619	-0.575761	0.463036	13.4926	1.01311e-05	0.00206764	Efna5
chr4	111440017	111440517	-0.708448	0.0825354	1.74231	13.4924	1.01323e-05	0.00206764	Bend5
chr8	37025421	37025921	-1.21541	-0.531953	0.521262	13.4838	1.01961e-05	0.00207787	G630064G18Rik
chr2	99664543	99665043	-1.67381	-0.613233	-0.240995	13.4662	1.0329e-05	0.00210272	B230118H07Rik
chr6	144761858	144762358	-1.66114	-0.579181	-0.449258	13.4493	1.04572e-05	0.00212653	Sox5os3
chr6	135532217	135532717	-1.82196	-0.0548032	-0.793523	13.3971	1.08653e-05	0.00220243	4930425L21Rik
chr13	10059609	10060109	-1.75654	-0.13664	-0.669898	13.3957	1.08768e-05	0.00220243	Zmynd11
chr15	78547901	78548401	-1.30057	-0.544853	0.375884	13.3867	1.09485e-05	0.00221459	Sstr3
chr1	106656595	106657095	-1.02579	0.364428	0.163024	13.3678	1.11015e-05	0.00223838	Bcl2
chr10	94344175	94344675	-1.79843	-0.119052	-0.570616	13.3616	1.11526e-05	0.0022463	Tmcc3
chr13	54823968	54824468	-0.622556	0.262442	1.61138	13.355	1.12066e-05	0.00225478	Tspan17
chr15	32218315	32218815	-1.85708	-0.328483	-0.659069	13.3498	1.12493e-05	0.00226045	Snord123
chr13	57774528	57775028	-1.02145	-0.0556915	0.869322	13.3432	1.13039e-05	0.00226715	Spock1
chr18	34541082	34541582	-1.16796	-0.305528	0.689177	13.3191	1.15058e-05	0.00230278	Wnt8a
chr8	26556160	26556660	-1.43693	0.311664	-0.226952	13.3169	1.15243e-05	0.00230406	2310008N11Rik
chr12	104029809	104030309	-0.794263	0.459922	0.561633	13.3106	1.15782e-05	0.0023124	Serpina12
chr4	149663861	149664361	-1.47446	0.477119	-0.642781	13.3001	1.16681e-05	0.00232791	Pik3cd
chr4	153416152	153416652	-1.50938	-0.330226	-0.234463	13.2797	1.18445e-05	0.00236062	Ajap1
chr16	23812657	23813157	-0.943918	0.193932	0.626264	13.262	1.19997e-05	0.00238511	Sst
chr14	105668945	105669445	-1.22848	-0.225122	0.511758	13.2618	1.20008e-05	0.00238511	Mir6390
chr18	33135662	33136162	-1.18449	0.0775462	0.175498	13.2614	1.2005e-05	0.00238511	Stard4
chr15	57956746	57957246	-1.44391	-0.106635	-0.106592	13.2343	1.22462e-05	0.00243048	Fam83a
chr3	131502284	131502784	-1.47026	-0.0255664	-0.27476	13.2266	1.2316e-05	0.00243924	Papss1
chr5	45917301	45917801	-1.0687	-0.145143	1.02142	13.2222	1.23561e-05	0.00244463	4930405L22Rik
chr10	94486162	94487147	-1.37928	0.0433348	-0.18794	13.2143	1.24278e-05	0.0024553	Tmcc3
chr12	98601675	98602606	-0.963131	-0.00318099	1.08716	13.2135	1.24359e-05	0.0024553	Kcnk10
chr17	12156829	12157329	-1.76738	-0.580721	-0.572061	13.2062	1.25027e-05	0.00246416	Agpat4
chr7	122891047	122891547	-0.681611	-0.0953812	2.26702	13.2055	1.25092e-05	0.00246416	4930413G21Rik
chr7	79417774	79418274	-2.18701	-0.273009	-0.976672	13.2043	1.25197e-05	0.00246416	Fanci
chr2	65655635	65656135	-1.40998	-0.227788	0.0486083	13.1951	1.26054e-05	0.00247846	Scn2a
chr11	90108602	90109102	-1.57897	-0.601576	-0.29961	13.1743	1.27996e-05	0.00250886	Tmem100
chr4	32486992	32487492	-0.681644	0.308961	1.23287	13.1688	1.28521e-05	0.00251654	Bach2
chr16	38073451	38073951	-1.78796	-0.551761	-0.554969	13.1653	1.28848e-05	0.00251749	Gsk3b
chr5	89033505	89034005	-1.42138	-0.778852	0.00908958	13.1613	1.29232e-05	0.00252008	Slc4a4
chr11	79972731	79973231	-1.52524	-0.155056	-0.241081	13.1533	1.29992e-05	0.00252971	Utp6
chr8	81225253	81225753	-1.5495	0.189343	-0.566445	13.1482	1.30486e-05	0.00253672	Inpp4b
chr14	106768103	106769537	-0.900256	0.157488	0.841634	13.1437	1.30918e-05	0.00254251	1700128A07Rik
chr18	47021407	47021907	-1.48713	0.45806	-0.752686	13.1365	1.31619e-05	0.00255352	Commd10
chr14	113736504	113737004	-1.65888	0.0835395	-0.651691	13.1318	1.32069e-05	0.00255964	4930524C18Rik
chr1	25535723	25536223	-1.53385	-0.341438	-0.173935	13.1209	1.33144e-05	0.00257783	Gm20172
chr14	33134793	33135293	-1.56933	0.0497312	-0.436007	13.1192	1.3331e-05	0.00257842	Wdfy4
chr4	143356128	143356628	-1.88604	-0.280166	-0.777259	13.1068	1.34531e-05	0.00259939	Lrrc38
chr10	40711076	40711576	-0.8833	0.0762536	1.15615	13.0913	1.36078e-05	0.0026266	Mettl24
chr13	82854478	82854978	-1.59379	-0.166971	-0.420016	13.073	1.37934e-05	0.00265973	Mir3961
chr8	30222223	30222723	-1.78027	-0.695541	-0.644602	13.0668	1.38562e-05	0.00266913	4933433F19Rik
chr2	65362968	65363468	-1.7391	-0.249877	-0.544363	13.0591	1.39351e-05	0.00268162	Slc38a11
chr5	49933064	49933564	-1.7382	0.0466117	-0.751225	13.0387	1.41475e-05	0.00271149	Adgra3
chr3	55296814	55297314	-1.07037	0.0738207	0.573659	13.0337	1.41994e-05	0.00271618	Dclk1
chr2	13124804	13125304	-1.52932	-0.0513406	-0.209811	13.0336	1.42005e-05	0.00271618	C1ql3
chr1	161360199	161360699	-0.821495	-0.0524981	1.71382	13.0238	1.43033e-05	0.00273308	Tnfsf4
chr7	40097292	40097792	-1.65439	-0.492032	-0.196302	12.9937	1.46252e-05	0.00279178	4933402C06Rik
chr4	63504742	63505242	-1.7742	0.366272	-0.943441	12.9863	1.47063e-05	0.00280445	Whrn
chr8	79907342	79907842	-1.14228	0.0112109	0.40814	12.9587	1.50092e-05	0.00285473	Hhip
chr2	81455636	81456136	-1.69488	0.136512	-0.763004	12.9582	1.50151e-05	0.00285473	Zfp804a
chr14	12043614	12044114	-1.58869	-0.296803	-0.409935	12.9552	1.50478e-05	0.00285809	Ptprg
chr5	16251422	16251922	-1.42297	-0.340455	0.192749	12.9432	1.5183e-05	0.00288089	Hgf
chr6	109545861	109546361	-1.85182	0.0122898	-0.840095	12.9356	1.52686e-05	0.00289423	Edem1
chr5	76707899	76708399	-1.03455	0.103528	0.489284	12.9342	1.52845e-05	0.00289437	Cep135
chr9	29464722	29465222	-1.27433	0.143048	-0.0665137	12.9281	1.53538e-05	0.00290458	Ntm
chr8	72262785	72263285	-1.52174	-0.655188	-0.22388	12.9079	1.55847e-05	0.00294241	Ap1m1
chr19	36367674	36368174	-1.22989	-0.288737	0.491769	12.893	1.57578e-05	0.00297214	Pcgf5
chr11	76297163	76297663	-1.32167	-0.144994	0.109775	12.882	1.58866e-05	0.00299346	Mrm3
chr15	84898113	84898613	-0.841515	0.127641	1.15921	12.8637	1.61038e-05	0.00302852	Nup50
chr11	108197428	108197928	-1.55938	-0.0371419	-0.368528	12.862	1.61243e-05	0.00302852	Prkca
chr3	80871351	80871851	-1.20726	-0.302983	0.552282	12.861	1.61365e-05	0.00302852	Glrb
chr5	77762610	77763110	-1.20851	-0.220162	0.583286	12.8414	1.6372e-05	0.0030685	1700017L05Rik
chr13	25392979	25393479	-1.15146	-0.310805	0.799273	12.8292	1.65208e-05	0.00308845	Nrsn1
chr1	152020424	152020924	-1.68905	-0.822211	-0.59944	12.804	1.68331e-05	0.00313756	1700025G04Rik
chr12	13723969	13724469	-1.33192	-0.109254	0.0956817	12.8007	1.68747e-05	0.00314224	Gm35725
chr4	134817689	134818189	-1.61901	-0.0787326	-0.455575	12.7984	1.69039e-05	0.00314458	Maco1
chr8	47568086	47568586	-1.37343	-0.0679119	-0.0669619	12.7935	1.69644e-05	0.00315276	Rwdd4a
chr9	30234856	30235356	-0.970664	0.0875023	0.816374	12.7805	1.7129e-05	0.00318024	Snx19
chr8	114630849	114631349	-1.36289	-0.371504	0.324056	12.7638	1.73439e-05	0.00321699	Wwox
chr15	63121573	63122073	-1.16745	-0.0891565	0.3957	12.7619	1.73685e-05	0.0032184	Gm20740
chr10	54188929	54189429	-1.27316	-0.157328	0.427374	12.7591	1.74038e-05	0.00322181	Gm16998
chr16	9379634	9380134	-1.35303	0.204248	-0.424569	12.7521	1.74947e-05	0.00323548	1810013L24Rik
chr14	24956804	24957304	-1.29851	-0.0865334	0.0545023	12.7369	1.76937e-05	0.00326593	Gm32123
chr2	57517317	57517817	-1.77182	-0.150784	-0.75243	12.7187	1.79343e-05	0.00330712	Gpd2
chr12	82093462	82093962	-0.843265	0.0533654	1.20879	12.7173	1.79537e-05	0.00330748	Sipa1l1
chr7	111813025	111813525	-0.748794	-0.000632182	1.71516	12.7035	1.8139e-05	0.00333634	Galnt18
chr10	66610033	66610533	-1.38282	-0.00999	-0.22227	12.703	1.81455e-05	0.00333634	1110002J07Rik
chr2	127532164	127532664	-1.56006	-0.209793	-0.357953	12.6999	1.81871e-05	0.00334076	Prom2
chr5	5289935	5290435	-2.21674	-0.234665	-1.03401	12.6882	1.83467e-05	0.00336682	Cdk14
chr4	124086910	124087410	-1.33952	-0.273914	0.106659	12.6726	1.85607e-05	0.00339952	Rragc
chr2	76698324	76698824	-1.05016	-0.230727	0.948455	12.6494	1.88846e-05	0.0034522	Plekha3
chr1	176944729	176945229	-1.07629	0.0612976	0.403496	12.638	1.90444e-05	0.00347471	Hmga2-ps1
chr17	24767663	24768163	-1.8312	-0.467345	-0.697176	12.606	1.95051e-05	0.0035537	Hs3st6
chr16	5402724	5403224	-1.60601	-0.00263481	-0.563582	12.6053	1.95147e-05	0.0035537	Eef2kmt
chr6	25119692	25120192	-1.30857	-0.431079	0.199282	12.6017	1.95679e-05	0.00355997	Tmem229a
chr16	24149499	24149999	-0.663985	0.528469	0.498502	12.5878	1.97714e-05	0.00359012	Gm46545
chr16	16546233	16546733	-2.2139	-0.154335	-1.04213	12.5804	1.98808e-05	0.00360654	Fgd4
chr8	58113654	58114154	-1.47206	0.026427	-0.398204	12.579	1.99006e-05	0.00360668	Galnt7
chr4	62646244	62646744	-1.05951	0.476184	-0.303306	12.5712	2.0018e-05	0.00362315	Rgs3
chr2	25018726	25019226	-1.28545	0.388207	-0.505854	12.5518	2.03089e-05	0.00367016	Nsmf
chr10	98897618	98898118	-0.919582	-0.229831	1.36425	12.5257	2.0709e-05	0.00373556	Atp2b1
chr6	121284062	121284562	-1.32625	-0.465328	0.125615	12.5256	2.071e-05	0.00373556	Slc6a13
chr8	111161765	111162265	-1.4127	0.45621	-0.737416	12.5214	2.0776e-05	0.00374389	9430091E24Rik
chr6	109755746	109756246	-1.49908	-0.0736816	-0.334326	12.5153	2.08706e-05	0.00375489	Grm7
chr3	142242701	142243201	-1.1287	0.0386807	0.356719	12.5149	2.08766e-05	0.00375489	Bmpr1b
chr10	12364118	12364618	-1.83649	-0.772376	-0.750278	12.5131	2.0905e-05	0.00375645	Utrn
chr15	53260449	53260949	-1.09212	0.537339	-0.472558	12.5085	2.09765e-05	0.00376573	Ext1
chr14	33175242	33175742	-1.30793	-0.087498	-0.0206278	12.4958	2.11766e-05	0.00379806	Wdfy4
chr7	130708829	130709329	-1.27135	0.102121	-0.125108	12.4869	2.13173e-05	0.00381641	Tacc2
chr9	46234740	46235240	-1.16536	0.0411305	0.198572	12.4828	2.13838e-05	0.0038208	Apoc3
chr15	49491479	49491979	-1.9177	-0.376676	-0.822434	12.4647	2.16745e-05	0.00386546	Csmd3
chr1	113541203	113541703	-1.57693	-0.899301	-0.339295	12.4412	2.2058e-05	0.00392273	Gm32810
chr5	64344358	64344858	-1.22397	-0.283979	0.569375	12.44	2.20782e-05	0.00392273	Tbc1d1
chr19	17078571	17079071	-0.829553	-0.259246	1.61451	12.4309	2.22288e-05	0.0039458	Prune2
chr8	114658237	114658737	-1.69576	-0.744317	-0.574467	12.4215	2.23859e-05	0.00396998	Wwox
chr3	49842081	49842581	-0.691605	-0.141988	2.49262	12.4126	2.25363e-05	0.00398178	Pcdh18
chr7	64407633	64408133	-1.97542	-0.371063	-0.868443	12.4104	2.25736e-05	0.00398467	Mcee
chr16	72782134	72782634	-1.79542	-0.411195	-0.673315	12.4017	2.27199e-05	0.00400584	Robo1
chr15	50810974	50811474	-1.79968	-0.336096	-0.740089	12.3944	2.28452e-05	0.0040214	Trps1
chr7	125187872	125188372	-0.85227	0.088799	1.02139	12.3922	2.28833e-05	0.00402202	4933440M02Rik
chr10	94496750	94497250	-0.658348	-0.0480955	2.2344	12.3908	2.2907e-05	0.00402202	Tmcc3
chr8	29933732	29934232	-0.732062	-0.113348	2.13076	12.3443	2.37193e-05	0.00415599	4933433F19Rik
chr19	54793516	54794016	-1.68211	-0.40034	-0.566813	12.3422	2.37558e-05	0.00415855	Gpam
chr7	125500398	125500898	-2.16213	0.321578	-1.17124	12.3362	2.38629e-05	0.00417347	Nsmce1
chr6	94413438	94413938	-1.51095	-0.0124487	-0.47797	12.3329	2.3922e-05	0.00417679	Slc25a26
chr5	19509171	19509671	-1.97781	-0.310692	-0.870991	12.3327	2.39259e-05	0.00417679	Magi2
chr18	43199139	43199639	-1.33155	0.532362	-0.662226	12.3265	2.40373e-05	0.00419238	Stk32a
chr9	18337911	18338411	-1.61624	-0.513694	-0.38146	12.3002	2.45163e-05	0.00426854	Chordc1
chr9	41407937	41408437	-1.78493	-0.279362	-0.773139	12.3	2.4519e-05	0.00426854	Mir100hg
chr9	124029495	124029995	-2.26561	-0.616685	-1.09925	12.2786	2.49164e-05	0.0043298	Ccr3
chr6	144768453	144768953	-1.49766	-0.368805	-0.216255	12.2627	2.52153e-05	0.00437773	Sox5os3
chr2	113210148	113210648	-1.32871	0.101499	-0.326314	12.2534	2.53922e-05	0.0044004	Ryr3
chr4	141822893	141823393	-1.5903	-0.384716	-0.337601	12.2373	2.57005e-05	0.00444977	Cela2a
chr12	94405039	94405539	-1.86297	-0.505845	-0.828057	12.2301	2.58398e-05	0.00446981	Mir8099-2
chr1	93229407	93229907	-1.23159	-0.26726	0.324343	12.2179	2.60772e-05	0.00450269	Sned1
chr1	189407093	189407593	-1.30909	0.214989	-0.316351	12.2032	2.63687e-05	0.00454063	Kcnk2
chr6	34554809	34555309	-1.46883	0.200629	-0.600068	12.1997	2.64364e-05	0.00454817	Cald1
chr5	91337044	91337544	-1.39937	-0.429076	-0.0339633	12.1922	2.65867e-05	0.00456745	Gm19619
chr18	13817880	13818380	-1.39879	-0.012411	-0.292893	12.1917	2.65966e-05	0.00456745	Zfp521
chr12	106819528	106820028	-2.03448	-0.200535	-0.986709	12.1743	2.69479e-05	0.0046236	4933406K04Rik
chr2	112229892	112230392	-1.78314	-0.443302	-0.544982	12.1633	2.71709e-05	0.00465345	Lpcat4
chr10	124402615	124403115	-1.0534	0.142868	0.488142	12.1452	2.75443e-05	0.00471315	4930503E24Rik
chr8	44918049	44918549	-1.19312	0.302676	-0.0820431	12.1151	2.8174e-05	0.00480107	Fat1
chr10	11344865	11345365	-1.20145	-0.140568	0.305003	12.1146	2.81845e-05	0.00480107	Epm2a
chr8	128073814	128074314	-2.59445	-0.676486	-1.26456	12.0967	2.85687e-05	0.00486215	Mir21c
chr3	27067366	27067866	-1.75055	-0.205104	-0.672415	12.0882	2.87505e-05	0.00487999	Ect2
chr4	53591529	53592029	-1.25716	-0.439153	0.213587	12.0813	2.89018e-05	0.00490128	Fsd1l
chr1	155844241	155844741	-1.56697	-0.433393	-0.441631	12.0774	2.89852e-05	0.00490847	Qsox1
chr9	101282400	101282900	-1.32816	-0.240414	0.0696565	12.0769	2.89959e-05	0.00490847	Ppp2r3a
chr2	132513626	132514126	-1.08646	0.0211091	0.436574	12.0693	2.91624e-05	0.00493226	1700026D11Rik
chr3	117459888	117460388	-1.78049	0.0329516	-0.791433	12.0608	2.9352e-05	0.00495991	Plppr4
chr16	44054383	44054883	-1.20931	0.235451	-0.169967	12.059	2.93915e-05	0.00496218	Gramd1c
chr16	49937423	49937923	-1.35614	-0.238524	-0.0659623	12.0529	2.95264e-05	0.00498052	Gm19723
chr2	77434151	77434651	-1.23846	0.327967	-0.42789	12.0509	2.95703e-05	0.0049835	Gm13944
chr13	118572219	118572719	-1.74759	-0.170526	-0.736682	12.0379	2.98629e-05	0.00502835	1700003P14Rik
chr10	93331420	93331920	-1.67282	0.0736787	-0.628192	12.0353	2.99199e-05	0.00503349	Gm17745
chr17	32073169	32073669	-1.30929	-0.449088	0.0755821	12.0206	3.02551e-05	0.00508088	Pdxk-ps
chr5	127372841	127373341	-1.44903	-0.592109	-0.16543	12.0136	3.04135e-05	0.00510297	Tmem132cos
chr13	56420074	56420574	-1.65645	-0.104278	-0.674773	11.9862	3.105e-05	0.00519599	Slc25a48
chr7	83402088	83402588	-2.00698	-0.346277	-0.869216	11.9671	3.14997e-05	0.00526198	Tmc3
chr15	10147927	10148427	-1.06683	-0.0621602	0.547675	11.9604	3.16615e-05	0.00528436	Prlr
chr5	112635805	112636305	-0.680228	0.237053	1.26851	11.9556	3.17746e-05	0.00529857	1700034G24Rik
chr3	126082041	126082541	-1.20841	-0.208926	0.471607	11.9442	3.20512e-05	0.00534001	Ugt8a
chr3	134705125	134705625	-2.78803	-0.185722	-1.37439	11.9322	3.23435e-05	0.00537927	Tacr3
chr13	97647897	97648397	-1.62569	-0.618917	-0.524219	11.9162	3.27357e-05	0.00543498	Gm5086
chr5	136384709	136385209	-1.62069	-0.453132	-0.409482	11.9104	3.2881e-05	0.00545435	Mir721
chr9	40407710	40408210	-1.52605	-0.822476	-0.43187	11.904	3.30402e-05	0.00547239	Gramd1b
chr2	84053339	84053839	-1.20774	-0.260126	0.316195	11.9025	3.30763e-05	0.00547239	Zswim2
chr2	101333391	101333891	-0.752347	-0.200702	2.07903	11.884	3.35429e-05	0.00554035	B230118H07Rik
chr17	11465898	11466398	-1.81692	-0.605223	-0.825969	11.8839	3.35453e-05	0.00554035	D17Ertd648e
chr1	162743200	162743700	-0.781945	0.0624303	1.28765	11.8743	3.37901e-05	0.00557592	Prrc2c
chr18	88847805	88848305	-1.13858	0.132429	0.0506767	11.8259	3.50511e-05	0.00577397	Socs6
chr12	77789433	77789933	-0.650819	0.186035	1.54568	11.8235	3.51157e-05	0.0057796	Fut8
chr14	74678514	74679014	-0.537028	0.110889	2.3041	11.8145	3.53562e-05	0.00580912	Htr2a
chr11	100870447	100870947	-1.68155	-0.223626	-0.658756	11.8073	3.55496e-05	0.00583081	Stat5a
chr6	103794461	103794961	-1.51684	-0.198806	-0.404188	11.8034	3.56532e-05	0.00584275	Pou5f1-rs5
chr1	191645825	191646325	-1.26095	-0.143226	0.267883	11.7979	3.58023e-05	0.00586213	Ints7
chr8	70822702	70823202	-0.855827	-0.0117441	1.13909	11.7758	3.64069e-05	0.00595599	Il12rb1
chr12	92685689	92686189	-2.15315	-0.37504	-1.01717	11.7695	3.65821e-05	0.00597437	4930559C10Rik
chr11	31199157	31199657	-1.21834	-0.130819	0.216321	11.7682	3.66165e-05	0.00597484	Stc2
chr3	84124079	84124579	-1.39262	0.539755	-0.886763	11.7385	3.74526e-05	0.00609035	Mnd1
chr5	45354962	45355462	-1.15152	-0.29221	0.440865	11.7287	3.77311e-05	0.00612515	D5Ertd615e
chr6	140802326	140802826	-1.93294	-0.579493	-0.811725	11.7229	3.78971e-05	0.00613212	Aebp2
chr9	14957310	14957810	-1.6598	0.240148	-0.879426	11.7209	3.79543e-05	0.00613212	Izumo1r
chr2	112547950	112548450	-1.78558	-0.200327	-0.82792	11.7199	3.79834e-05	0.00613212	Aven
chr17	5407870	5408370	-0.949081	0.27551	0.215402	11.7197	3.79903e-05	0.00613212	Ldhal6b
chr3	149825983	149826483	-1.20955	0.532943	-0.732333	11.7195	3.79957e-05	0.00613212	Gm1653
chr9	85479581	85480081	-1.88638	-0.320378	-0.709566	11.7173	3.80591e-05	0.00613212	Tent5a
chr10	112612091	112612591	-2.18889	-0.0276783	-1.12639	11.7171	3.80646e-05	0.00613212	1700010J16Rik
chr5	58370466	58370966	-1.57845	-0.178549	-0.516399	11.7094	3.82889e-05	0.00615988	4930459L07Rik
chr1	101401549	101402049	-1.53637	-0.375264	-0.462146	11.7089	3.83018e-05	0.00615988	Gm20268
chr12	87096872	87097372	-1.43947	0.0313981	-0.461076	11.6824	3.90804e-05	0.00626917	Ngb
chr18	64782599	64783099	-1.57885	-0.314486	-0.483506	11.6786	3.91933e-05	0.00628198	Nedd4l
chr4	58563336	58563836	-1.86075	0.334947	-1.08123	11.673	3.93622e-05	0.00630372	Lpar1
chr6	106682211	106682711	-1.80425	-0.219771	-0.848683	11.6611	3.97187e-05	0.00635546	Il5ra
chr2	34122850	34123350	-2.06626	0.0397948	-1.09008	11.6522	3.99889e-05	0.00637691	C230014O12Rik
chr11	26739714	26740214	-1.51905	-0.195414	-0.416112	11.6474	4.01359e-05	0.00638991	Gm12070
chr11	92675069	92675569	-2.16593	-0.356021	-1.02949	11.6233	4.08757e-05	0.00649681	Car10
chr4	78117152	78117652	-1.31505	-0.400107	0.0880015	11.6045	4.14647e-05	0.00657503	Ptprd
chr13	93454225	93454725	-2.11655	-0.358336	-1.04989	11.5985	4.16558e-05	0.00659872	Jmy
chr4	67700137	67700637	-1.87756	-0.398391	-0.890503	11.5889	4.19596e-05	0.00663931	Gm12911
chr8	44662053	44662553	-1.45111	-0.364769	-0.29403	11.5882	4.1982e-05	0.00663931	Fat1
chr3	119881911	119882411	-2.3058	-0.592018	-1.16514	11.5831	4.21471e-05	0.00665988	Ptbp2
chr18	19540805	19541305	-1.27314	-0.137859	0.0655451	11.5663	4.26903e-05	0.00672891	Dsc3
chr7	111699397	111699897	-0.713771	-0.0779498	1.92512	11.553	4.31221e-05	0.00679134	Galnt18
chr8	115509119	115509619	-2.15158	-0.349166	-1.1044	11.5497	4.32331e-05	0.00680318	Maf
chr9	96968663	96969163	-1.42153	-0.0960733	-0.254965	11.5444	4.34076e-05	0.00682498	Spsb4
chr1	179744958	179745886	-1.14618	-0.00113524	0.268634	11.5419	4.34899e-05	0.00682662	Kif28
chr16	78697524	78698024	-0.587589	-0.194972	2.89143	11.5062	4.46885e-05	0.0069859	D16Ertd472e
chr18	22134607	22135107	-2.71732	-0.189047	-1.42369	11.5036	4.47765e-05	0.0069939	Ccdc178
chr10	73031461	73031961	-2.47851	-0.00595695	-1.22763	11.5019	4.48365e-05	0.00699752	A330049N07Rik
chr12	77508503	77509003	-1.28132	0.138094	-0.278894	11.4967	4.50137e-05	0.00701941	Fut8
chr16	67251062	67251562	-1.2473	-0.44322	0.295532	11.4936	4.51202e-05	0.00703024	Cadm2
chr16	80827329	80827829	-1.45408	-0.857067	-0.464362	11.4921	4.51721e-05	0.00703256	Ncam2
chr8	29380262	29380762	-1.5447	-0.481868	-0.384254	11.4887	4.52879e-05	0.00703905	Unc5d
chr8	126997721	126998221	-0.961189	0.0388041	0.658279	11.4854	4.54034e-05	0.00705123	Gm29688
chr1	163554287	163554787	-1.23721	-0.0942281	0.0102954	11.4791	4.56224e-05	0.00707945	Gorab
chr3	153065586	153066086	-1.66483	-0.0253308	-0.735305	11.4732	4.58296e-05	0.0071058	St6galnac5
chr16	95304184	95304684	-1.24735	-0.446562	0.137687	11.455	4.64699e-05	0.00719333	Gm31641
chr14	123090397	123090897	-1.65377	-0.743543	-0.616616	11.4331	4.72528e-05	0.00730261	AA536875
chr9	100786809	100787309	-1.21473	0.288379	-0.449509	11.4281	4.74331e-05	0.00732452	Stag1
chr6	64308590	64309090	-1.12092	-0.131561	0.357945	11.4256	4.75221e-05	0.0073323	Atoh1
chr4	67662035	67662535	-1.1176	-0.436356	0.58706	11.4234	4.76054e-05	0.0073392	Gm12911
chr6	111555919	111556419	-2.10448	-0.0285972	-1.15811	11.42	4.77292e-05	0.00735231	1700054K19Rik
chr1	84367393	84367893	-0.873389	0.323988	0.304548	11.4038	4.83224e-05	0.00743163	Pid1
chr8	23753862	23754362	-1.79878	-0.678419	-0.735851	11.3744	4.94195e-05	0.00757582	Zmat4
chr14	29798092	29798592	-2.00444	0.348151	-1.19523	11.3721	4.95074e-05	0.00758317	Cacna2d3
chr13	45376088	45376588	-1.3849	0.0895283	-0.424962	11.3655	4.97563e-05	0.00761517	Mylip
chr6	14239434	14239934	-1.51643	-0.593243	-0.436967	11.3472	5.04587e-05	0.00770403	1110019D14Rik
chr13	28700964	28701464	-1.72386	-0.381351	-0.551157	11.3387	5.07891e-05	0.00774204	Mir6368
chr6	54606130	54606630	-1.54584	-1.3648	-0.896392	11.3277	5.12178e-05	0.00780113	Plekha8
chr14	10795536	10796036	-2.02905	-0.428621	-0.969258	11.3221	5.14359e-05	0.00782806	Fhitos
chr2	72452484	72452984	-1.01364	0.32782	-0.0248971	11.3168	5.16447e-05	0.00785355	Cdca7
chr18	57523048	57523548	-0.880451	0.430357	0.112763	11.3078	5.20029e-05	0.00790148	1700066O22Rik
chr13	109592398	109592898	-0.653162	-0.0344082	2.09021	11.304	5.21542e-05	0.00790889	Mir582
chr3	9639301	9639801	-1.87564	-0.23395	-0.811083	11.292	5.26359e-05	0.00797236	Zfp704
chrX	52513161	52513661	-2.1843	-0.387723	-1.06999	11.2658	5.37009e-05	0.00812073	A630012P03Rik
chr7	89782528	89783028	-1.36738	-0.0198772	-0.390313	11.2618	5.3868e-05	0.00813951	Ccdc81
chr9	97652550	97653050	-1.56891	-0.320027	-0.505678	11.258	5.40232e-05	0.00815647	Trim42
chr10	60912550	60913050	-1.26719	0.15394	-0.376067	11.256	5.4109e-05	0.00816293	Mir6408
chr9	111469213	111469713	-1.99847	-0.439733	-0.99136	11.2528	5.42385e-05	0.00817598	Dclk3
chr2	81146634	81147134	-1.8122	-0.623694	-0.732251	11.2345	5.50059e-05	0.00827197	Nup35
chr11	102086233	102086733	-0.54569	0.0855193	2.31078	11.2291	5.52331e-05	0.00829283	Mpp2
chr8	67143384	67143884	-1.56	-0.434715	-0.544499	11.2282	5.5273e-05	0.00829283	Naf1
chr4	44599142	44599642	-1.64796	-0.277476	-0.675061	11.2281	5.52757e-05	0.00829283	Mir5120
chr12	42180807	42181307	-2.36875	-0.810954	-1.21551	11.2216	5.5552e-05	0.00832772	Lrrn3
chr14	54209989	54210489	-1.47801	-0.676374	-0.395537	11.217	5.57516e-05	0.00833803	Dad1
chr18	45993191	45993691	-1.13408	0.364651	-0.445885	11.2026	5.6368e-05	0.00842345	A330093E20Rik
chr10	54201720	54202220	-1.32791	-0.0718939	-0.271334	11.1962	5.66445e-05	0.00845463	Gm16998
chr4	70621642	70622142	-0.804471	0.601015	-0.237568	11.1958	5.66657e-05	0.00845463	Megf9
chr18	60913477	60913977	-1.20293	0.219097	-0.351558	11.1842	5.71693e-05	0.00850613	Arsi
chr9	27822492	27822992	-1.07858	-0.2905	0.620679	11.1839	5.71814e-05	0.00850613	Spata19
chr2	136178289	136178789	-0.592373	-0.0685339	2.52287	11.183	5.72214e-05	0.00850613	Lamp5
chr15	81082215	81082715	-1.6188	-0.194194	-0.642947	11.1827	5.72348e-05	0.00850613	Mrtfa
chr16	53147525	53148025	-2.09573	-0.821869	-1.11292	11.1685	5.78624e-05	0.00858394	4930404A05Rik
chr17	11542301	11542801	-1.01678	-0.302157	0.867863	11.1679	5.78922e-05	0.00858394	D17Ertd648e
chr3	148113684	148114184	-1.97101	-0.804367	-1.00662	11.1635	5.80841e-05	0.00860541	Adgrl2
chr7	101803798	101804298	-1.36461	0.31616	-0.721192	11.1422	5.90446e-05	0.0087385	Phox2a
chr6	11127220	11127720	-2.00891	-0.562449	-1.03451	11.1294	5.96296e-05	0.00880007	AA545190
chr5	27454304	27454804	-0.980424	0.0991677	0.405025	11.1242	5.98671e-05	0.00882826	Speer4b
chr13	114250805	114251305	-1.52247	0.766846	-1.16299	11.1032	6.08398e-05	0.008937	A430090L17Rik
chr19	43165378	43165878	-2.03937	-0.131996	-0.987276	11.094	6.12706e-05	0.00899333	Hpse2
chr11	110478916	110479416	-1.28988	-0.588271	0.0320695	11.0887	6.1522e-05	0.00902326	Map2k6
chr16	9901030	9901530	-1.3575	0.345161	-0.750501	11.073	6.22709e-05	0.00911902	Grin2a
chr14	29851902	29852402	-1.53718	-0.334298	-0.334651	11.0689	6.24654e-05	0.00913341	Selenok
chr16	93588190	93588690	-1.34614	-0.269731	-0.162104	11.0641	6.2698e-05	0.00915648	Setd4
chr3	56350296	56350796	-1.24597	0.0329599	-0.119363	11.0632	6.27407e-05	0.00915648	Nbea
chr12	61151451	61151951	-1.33918	-0.430984	-0.0345957	11.0617	6.28115e-05	0.00915648	Gm20063
chr3	123312525	123313025	-1.61959	-0.195302	-0.669666	11.0617	6.2816e-05	0.00915648	Sec24d
chr15	68726822	68727322	-1.63807	0.0612655	-0.851188	11.0577	6.30094e-05	0.00917571	Gm41341
chr15	8963821	8964321	-1.49888	-0.525916	-0.465209	11.0489	6.34368e-05	0.00922572	Ranbp3l
chr7	88144914	88145414	-1.08416	0.181527	-0.0545885	11.0349	6.41243e-05	0.00931858	Ctsc
chr3	78358215	78358715	-0.807088	-0.206346	1.48077	11.024	6.46639e-05	0.00938981	Rapgef2
chr18	36039460	36039960	-1.53802	-0.0332326	-0.64647	11.0104	6.53424e-05	0.00947916	4930471G03Rik
chr19	35514386	35514886	-1.70365	-0.394497	-0.726745	11.0085	6.54377e-05	0.00947916	A830019P07Rik
chr16	50504623	50505123	-1.33629	-0.48764	0.0272697	11.0074	6.54935e-05	0.00947916	G730013B05Rik
chr14	59736952	59737452	-0.704705	-0.0329885	1.90322	10.9909	6.6335e-05	0.00958332	Shisa2
chr19	40754315	40755280	-1.0766	-0.118146	0.447778	10.9896	6.63977e-05	0.00958332	Ccnj
chr18	78682396	78682896	-1.00154	-0.151169	0.920032	10.9886	6.64499e-05	0.00958332	Slc14a2
chr9	4739028	4739528	-1.34726	-0.182351	-0.210402	10.9886	6.64506e-05	0.00958332	Gria4
chr11	74367421	74367921	-1.2528	-0.258562	0.0583155	10.9832	6.67292e-05	0.00960928	Olfr412
chr6	53421353	53421853	-1.00427	0.205408	0.410665	10.9831	6.67318e-05	0.00960928	Creb5
chr3	35436387	35436887	-1.08425	-0.0117496	0.364314	10.9806	6.68594e-05	0.00962036	Gm6639
chr4	33036136	33036636	-1.59858	0.023479	-0.77315	10.9635	6.77495e-05	0.00973368	Ube2j1
chr6	6125573	6126073	-1.46823	-0.0194625	-0.380234	10.9609	6.7886e-05	0.00974592	Slc25a13
chr11	95899998	95900498	-2.03207	0.0685374	-1.17609	10.9505	6.84331e-05	0.00980224	B4galnt2
chr2	80274642	80275142	-1.0896	-0.260584	0.465208	10.9483	6.85473e-05	0.00981119	Prdx6b
chr9	120455903	120456403	-1.46211	-1.00977	-0.533044	10.9335	6.93336e-05	0.00990881	Eif1b
chr8	74976608	74977108	-0.794724	0.582147	-0.102208	10.9271	6.96762e-05	0.00995028	Hmgxb4
chr2	95084216	95084716	-1.95792	-1.09992	-1.09733	10.9145	7.03568e-05	0.0100324	Api5
chr2	93756714	93757214	-2.61984	-0.215564	-1.38741	10.9022	7.1032e-05	0.0101211	Ext2
chrX	57799246	57799746	-2.0136	-0.122646	-1.03937	10.8972	7.13073e-05	0.0101527	Zic3
chr11	53125274	53125774	-1.35048	-0.218342	-0.181681	10.892	7.15911e-05	0.0101855	Gm11186
chr9	72788839	72789339	-0.877214	-0.292438	1.32057	10.8903	7.16872e-05	0.0101915	Prtg
chr9	86076123	86076623	-1.6046	0.0216751	-0.778524	10.8866	7.18884e-05	0.0102125	Tpbg
chr6	17904050	17904550	-1.92907	-0.729975	-0.996874	10.8632	7.32039e-05	0.0103722	Wnt2
chr13	24468660	24469160	-1.02644	-0.19694	0.702824	10.8603	7.33655e-05	0.0103722	Cmah
chr14	101239455	101239955	-0.748153	0.284325	0.699398	10.8566	7.35767e-05	0.0103901	Prr30
chr1	107847712	107848212	-1.9266	-0.158972	-1.03035	10.8466	7.41468e-05	0.0104629	D830032E09Rik
chr17	8633480	8633980	-0.909065	0.206349	0.600968	10.8367	7.47151e-05	0.0105352	Pde10a
chr18	58080707	58081207	-0.542503	-0.133575	3.08072	10.8218	7.5583e-05	0.0106339	Fbn2
chr3	31585862	31586362	-1.04085	-0.0714797	0.482406	10.8095	7.63052e-05	0.0107276	Slc7a14
chr6	149134296	149134796	-1.30888	0.0355914	-0.250035	10.7954	7.71394e-05	0.0108368	Etfbkmt
chr8	74810841	74811341	-1.25329	0.210615	-0.484087	10.7797	7.80866e-05	0.0109537	Isx
chr8	55790883	55791383	-1.85724	0.277642	-1.12798	10.7594	7.93236e-05	0.0110931	Adam29
chr12	99604050	99604550	-1.22697	-0.154027	0.0773903	10.7586	7.93725e-05	0.0110931	1700064M15Rik
chr9	54874962	54875462	-1.48331	-0.514481	-0.416569	10.7545	7.96233e-05	0.0111196	Ireb2
chr15	48185658	48186158	-1.18426	-0.0247169	-0.023061	10.7536	7.9679e-05	0.0111196	Csmd3
chr1	106145788	106146288	-1.77248	-0.902763	-0.92606	10.7518	7.97913e-05	0.0111271	Gm20753
chr2	76492030	76492530	-1.21659	-0.0102168	-0.0704759	10.7488	7.99768e-05	0.0111448	Osbpl6
chr12	59563186	59563686	-0.903296	0.576287	-0.431248	10.7418	8.0413e-05	0.0111973	Fbxo33
chr3	25135561	25136061	-1.24609	-0.314348	0.152439	10.74	8.05251e-05	0.0112047	Naaladl2
chrX	22293729	22294229	-0.688636	0.330537	0.727043	10.7373	8.06885e-05	0.011211	Ppp1r2-ps7
chr5	131898409	131898909	-1.52367	-0.235002	-0.585925	10.7234	8.15647e-05	0.0113162	4930563F08Rik
chr17	9302703	9303203	-1.18934	-0.261637	0.245427	10.7222	8.16436e-05	0.0113189	6530411M01Rik
chr3	33966767	33967267	-0.442243	0.637552	0.499523	10.7117	8.23078e-05	0.0114027	Fxr1
chr8	57919347	57919847	-1.30067	-0.308163	-0.0857201	10.7106	8.23798e-05	0.0114043	Galnt7
chr15	88023544	88024044	-0.887796	-0.139986	1.1107	10.7057	8.2692e-05	0.0114392	Mir6393
chr4	100993207	100993707	-0.895049	-0.260489	1.13702	10.6898	8.37175e-05	0.0115726	Raver2
chr4	13493557	13494057	-0.967075	-0.410558	0.941797	10.6817	8.42439e-05	0.0116321	Runx1t1
chr4	106232609	106233109	-1.45963	-0.970647	-0.633417	10.6803	8.43335e-05	0.0116324	Gm12724
chr2	178642354	178642854	-1.12502	-0.0433871	0.306776	10.6742	8.47332e-05	0.0116706	Cdh26
chr6	101732970	101733470	-1.16322	-0.368274	0.432087	10.6251	8.80259e-05	0.0120716	Gm9871
chr10	104778654	104779154	-1.24615	0.426693	-0.756282	10.6229	8.81777e-05	0.0120836	Mir6411
chr1	57846975	57847475	-0.825818	-0.526755	1.32042	10.5992	8.98157e-05	0.0122551	Spats2l
chr10	62241310	62241810	-1.39362	-0.0041895	-0.447584	10.5971	8.99623e-05	0.0122644	Tspan15
chr17	86467611	86468111	-1.43435	-0.0527253	-0.481563	10.5964	9.00129e-05	0.0122644	2010106C02Rik
chr6	144671464	144671964	-0.890392	0.0103734	0.82789	10.5944	9.01508e-05	0.0122743	Sox5os3
chr9	61675314	61675814	-1.84489	0.250292	-1.11187	10.5805	9.1128e-05	0.0123985	Rplp1
chr2	27176615	27177115	-1.19439	0.469698	-0.544337	10.5724	9.17078e-05	0.0124665	Dbh
chr16	48120921	48121421	-1.6035	-0.110951	-0.776136	10.5717	9.17588e-05	0.0124665	6430553K19Rik
chr6	90295941	90296441	-2.12637	-0.370911	-1.10548	10.5698	9.18941e-05	0.0124759	BC048671
chr15	67352997	67353497	-1.30074	0.0280131	-0.343397	10.5678	9.20316e-05	0.0124768	1700012I11Rik
chr9	23725055	23725555	-1.64718	0.0486851	-0.880681	10.5652	9.22236e-05	0.0124939	Npsr1
chr15	25788436	25788936	-1.2978	-0.259198	-0.144094	10.5625	9.24152e-05	0.0125109	Myo10
chr1	61188078	61188578	-0.894378	-0.282566	1.17902	10.5544	9.30015e-05	0.0125732	9530026F06Rik
chr9	112392385	112392885	-0.922747	0.513283	-0.383246	10.5534	9.30741e-05	0.0125732	2900079G21Rik
chr16	57531995	57532495	-1.47033	-0.231268	-0.509261	10.5478	9.34783e-05	0.0126188	Filip1l
chr8	126799962	126800462	-1.4657	-0.725719	-0.540388	10.5406	9.39989e-05	0.012672	A630001O12Rik
chr2	104467150	104467650	-1.32118	-0.332433	-0.110458	10.5294	9.48258e-05	0.0127645	Hipk3
chrX	119393668	119394168	-2.90332	-0.973035	-1.53546	10.521	9.54443e-05	0.0128295	Pabpc5
chr1	170547705	170548205	-1.16272	0.204087	-0.354892	10.5138	9.59818e-05	0.0128835	Nos1ap
chr13	46090526	46091026	-1.28492	-0.460206	0.0166313	10.5113	9.61685e-05	0.0128904	Atxn1
chr12	77643868	77644368	-1.34605	-0.0482213	-0.42577	10.5092	9.63244e-05	0.0129022	Fut8
chr13	105850520	105851020	-1.66373	-0.268913	-0.791502	10.5065	9.65334e-05	0.0129211	Htr1a
chr1	81284413	81284913	-2.1722	-0.407038	-1.17727	10.5042	9.67049e-05	0.0129349	Nyap2
chr7	39940471	39940971	-1.55543	-0.216834	-0.59786	10.4991	9.70869e-05	0.0129726	Zfp619
chr16	41324675	41325175	-2.51561	-0.595574	-1.33982	10.4947	9.74224e-05	0.0129886	Lsamp
chr13	116791724	116792224	-1.94886	-0.43867	-0.976045	10.4873	9.79852e-05	0.0130419	4930435F18Rik
chr4	95332784	95333284	-1.67317	-0.0708294	-0.854206	10.4761	9.8839e-05	0.0131096	Fggy
chr12	75945376	75945876	-0.818234	0.0609141	0.951934	10.475	9.89264e-05	0.013112	Mir5101
chr1	68607188	68607688	-2.07698	-0.226422	-1.08215	10.4679	9.94735e-05	0.0131753	Erbb4
chr8	110701492	110701992	-1.4869	0.207342	-0.820032	10.4576	0.000100279	0.0132635	Mtss2
chr9	83648743	83649243	-1.76809	0.119905	-0.999647	10.4303	0.000102434	0.0135297	Gm2109
chr3	81842148	81842648	-1.71942	0.21552	-1.07723	10.4232	0.000103003	0.0135859	A830029E22Rik
chr2	117138988	117139488	-1.31081	-0.181601	-0.21305	10.394	0.00010538	0.013861	Spred1
chr1	162792539	162793039	-0.794347	-0.137489	1.53393	10.3862	0.00010602	0.0139355	Fmo4
chr5	96867959	96868459	-1.39998	0.156195	-0.697311	10.3632	0.000107937	0.0141534	Gm8013
chr4	88419702	88420202	-1.35571	-0.0803967	-0.389209	10.3455	0.000109441	0.0143356	Hacd4
chr11	112270204	112270704	-1.03138	-0.227138	0.608152	10.3385	0.000110042	0.0143846	BC006965
chr11	3545908	3546408	-1.50178	-0.186265	-0.446303	10.3321	0.000110591	0.0144463	Smtn
chr9	61468407	61468907	-0.89353	-0.230967	1.06589	10.3269	0.000111044	0.0144955	Tle3
chr6	102853622	102854122	-1.67623	-0.0128017	-0.913727	10.3226	0.000111421	0.0145248	Mir6373
chr5	46054109	46054609	-0.955338	-0.0404354	0.625957	10.3149	0.000112094	0.0146025	4930405L22Rik
chr2	77536454	77536954	-1.31749	0.215274	-0.60453	10.3118	0.000112365	0.0146278	Zfp385b
chr16	35803554	35804054	-1.30116	-0.201854	-0.240373	10.3008	0.000113332	0.0147205	Hspbap1
chr9	16074549	16075049	-1.0162	0.057867	0.232739	10.3002	0.000113388	0.0147205	Mtnr1b
chr3	82111916	82112416	-1.21445	-0.182208	0.0163215	10.2987	0.000113517	0.0147272	Mir7010
chr17	3898015	3898515	-1.29356	-0.422958	-0.117021	10.2919	0.000114129	0.0147965	4930470H14Rik
chr13	7066082	7066582	-1.68828	-0.581838	-0.801198	10.2907	0.000114231	0.0147997	Pfkp
chr13	54082696	54083196	-0.901104	0.090712	0.596029	10.2846	0.000114775	0.01485	Sfxn1
chr11	80695049	80695549	-1.0328	-0.152511	0.500662	10.2809	0.000115109	0.014869	Myo1d
chr15	52310247	52310747	-1.04332	0.0583329	0.231295	10.279	0.000115285	0.014869	Slc30a8
chr5	144680675	144681175	-1.48726	-0.367597	-0.4023	10.2787	0.000115305	0.014869	Tmem130
chr2	111984524	111985024	-1.75994	0.0235568	-1.00881	10.2786	0.000115314	0.014869	Olfr1309
chr13	25308845	25309345	-2.11935	-0.919298	-1.09511	10.275	0.000115642	0.0149012	Nrsn1
chr5	132835277	132835777	-1.38379	-0.266513	-0.255192	10.268	0.000116278	0.0149729	Auts2
chrX	158135729	158136229	-1.50894	0.0326834	-0.778692	10.2668	0.00011639	0.0149773	Cnksr2
chr15	68134189	68134689	-1.15713	-0.0423284	0.0976257	10.262	0.000116826	0.0150232	Zfat
chr1	107389779	107390279	-2.00938	0.210614	-1.2039	10.2389	0.000118957	0.0152765	Serpinb11
chr1	187965818	187966318	-1.0406	-0.246341	0.657655	10.2369	0.00011914	0.0152896	Esrrg
chr18	7218565	7219065	-1.24942	-0.0620825	-0.180127	10.2358	0.000119242	0.0152925	Armc4
chr2	114059969	114060469	-1.34089	-0.219996	-0.279722	10.2229	0.000120457	0.0154274	C130080G10Rik
chr8	117295964	117296464	-1.32236	-0.417923	-0.23868	10.2116	0.000121529	0.0155438	Cmip
chr17	30190932	30191432	-0.971828	0.0357713	0.511949	10.2042	0.000122234	0.0156129	Zfand3
chr12	64626843	64627343	-0.964902	0.101693	0.357918	10.2008	0.000122555	0.0156329	Fscb
chr11	84481395	84481895	-1.19079	-0.385377	0.291275	10.1982	0.000122811	0.0156551	Aatf
chr11	21198599	21199099	-0.952181	0.11229	0.544394	10.1855	0.00012404	0.0157694	Vps54
chr14	77633128	77633628	-1.4696	-0.425029	-0.384782	10.1763	0.000124934	0.0158618	Gm6994
chr15	75580060	75580560	-0.889029	0.355373	-0.0586652	10.1752	0.000125048	0.0158656	Ly6h
chr9	90971839	90972339	-1.69007	-0.196908	-0.86778	10.1741	0.000125149	0.0158679	Zic1
chr5	92254469	92254969	-1.41034	-0.175935	-0.506358	10.1583	0.000126716	0.0160044	Ppef2
chrX	60075312	60075812	-1.11986	-0.73578	0.250711	10.1581	0.000126731	0.0160044	Mcf2
chr9	40442043	40442543	-1.24655	-0.100536	-0.197111	10.1559	0.000126946	0.0160139	Gramd1b
chr11	50710291	50710791	-0.726694	-0.0743718	1.53128	10.1556	0.000126975	0.0160139	Adamts2
chr12	33398089	33398589	-0.953439	-0.275924	0.793463	10.1529	0.000127251	0.016038	Efcab10
chr11	11663227	11663727	-1.51134	-0.126852	-0.517867	10.1499	0.000127553	0.0160654	Ikzf1
chr16	84946694	84947194	-1.37096	-0.0917446	-0.35987	10.1379	0.000128756	0.0161955	Gm10791
chr5	36336078	36336578	-1.00822	-0.042315	0.397298	10.1366	0.000128886	0.0162011	Mir7689
chr3	141502071	141502571	-1.48343	-0.538562	-0.501692	10.1346	0.000129085	0.0162153	Unc5c
chr18	12618257	12618757	-0.985266	-0.197115	0.958411	10.1303	0.000129522	0.0162595	Ttc39c
chrX	156913032	156913532	-2.09508	-0.765963	-1.15497	10.1246	0.000130104	0.016311	4930503H13Rik
chr9	99520582	99521082	-2.23114	-0.534261	-1.21106	10.1232	0.000130252	0.0163189	Armc8
chr8	103634526	103635026	-1.10159	0.0260657	0.0083341	10.1138	0.00013121	0.016428	4933400L20Rik
chr4	26452065	26452565	-1.37547	-0.290662	-0.363831	10.1111	0.000131494	0.0164527	Manea
chr4	137235415	137235915	-1.29235	0.447848	-0.819823	10.1038	0.000132247	0.0165033	Wnt4
chr17	74782439	74782939	-1.55608	-0.0829463	-0.731102	10.1007	0.000132566	0.0165215	Ttc27
chr9	28173224	28173724	-1.16546	0.228651	-0.318812	10.0926	0.000133412	0.0166051	Opcml
chr3	145521533	145522033	-1.35798	0.0597174	-0.592057	10.0916	0.000133523	0.0166081	Znhit6
chr1	15319020	15319520	-1.83694	-0.277929	-0.970577	10.0891	0.000133782	0.0166295	Kcnb2
chr1	117226581	117227081	-1.01959	-0.442567	0.676839	10.0863	0.000134073	0.016647	B020011L13Rik
chr9	54071788	54072288	-2.01794	0.109459	-1.213	10.0861	0.000134099	0.016647	Tnfaip8l3
chr6	56265141	56265641	-1.512	-0.314859	-0.569768	10.0681	0.000136011	0.0168513	Pde1c
chr6	61543523	61544023	-1.11007	-0.0522636	0.144887	10.0601	0.000136863	0.0169399	A730020E08Rik
chr4	137332732	137333232	-1.48125	-0.297414	-0.552907	10.0597	0.000136904	0.0169399	Cdc42
chr5	7220911	7221411	-2.2558	-0.387516	-1.21735	10.0587	0.000137015	0.0169426	Tex47
chr10	95194073	95194573	-1.19867	-0.347337	0.0628492	10.0548	0.000137436	0.0169832	Gm29684
chr10	95296152	95296652	-1.8266	-0.429061	-0.916869	10.054	0.000137522	0.0169832	Cradd
chr8	52445561	52446061	-1.94693	-0.302792	-1.05742	10.0483	0.000138136	0.0170257	1190028D05Rik
chr9	8443220	8443720	-1.51764	-0.0410009	-0.760801	10.0378	0.000139283	0.017156	Trpc6
chr3	105568144	105568644	-0.732685	-0.112739	1.58407	10.0333	0.000139778	0.0171836	Kcnd3os
chr3	73562470	73562970	-0.77395	0.424768	0.0860375	10.0291	0.000140242	0.0172294	4930509J09Rik
chr5	16193275	16193775	-1.10504	-0.0770247	0.16605	10.0242	0.000140784	0.0172737	Cacna2d1
chr4	106388329	106388829	-1.56529	-0.539312	-0.668082	10.0132	0.000142007	0.0174013	Usp24
chr2	20590557	20591057	-1.32382	-0.336587	-0.00854677	10.0069	0.000142714	0.0174766	Etl4
chr15	65689099	65689599	-2.10599	-1.01056	-1.20264	10.0021	0.000143252	0.0175194	Efr3a
chr2	50878800	50879300	-1.70702	-0.593968	-0.74668	9.99231	0.00014436	0.0175988	Gm13498
chr16	50629886	50630847	-1.19659	-0.277085	0.0863138	9.98792	0.000144859	0.0176287	Ccdc54
chr12	4435954	4436454	-1.71394	-0.703662	-0.876355	9.98781	0.000144873	0.0176287	Ncoa1
chr1	135113952	135114452	-1.26449	-0.0943755	-0.249685	9.9866	0.00014501	0.0176328	Lgr6
chrX	48803520	48804020	-0.674264	0.527017	0.255599	9.98564	0.000145119	0.0176347	Fsip2l
chr4	141944726	141945226	-0.779289	-0.174284	1.47183	9.97674	0.00014614	0.0177361	Fhad1os1
chr6	36808262	36808762	-0.72959	0.523729	-0.0690147	9.97187	0.000146701	0.0177928	Ptn
chr8	118542032	118542532	-1.41588	-0.227897	-0.408706	9.96947	0.000146979	0.0178151	Cdh13
chr12	76910196	76910696	-1.26134	-0.3157	-0.0835042	9.96497	0.000147501	0.0178669	Max
chr5	150095581	150096081	-1.16552	0.393303	-0.692228	9.94994	0.000149257	0.0180452	Rxfp2
chr4	3766241	3766741	-1.61685	-0.310568	-0.788142	9.94097	0.000150315	0.018127	6330407A03Rik
chr6	97991194	97991694	-1.56428	-0.412054	-0.60441	9.92979	0.000151645	0.0182642	Mitf
chr8	66637065	66637565	-0.931692	-0.0622536	0.7003	9.92532	0.00015218	0.01831	Npy5r
chr12	66842064	66842564	-2.03902	-0.578195	-1.08722	9.92111	0.000152687	0.0183547	Mdga2
chr5	111056608	111057108	-1.23003	-0.492838	-0.029342	9.90659	0.000154444	0.0185244	Mir701
chr18	16085090	16085590	-1.70331	0.465855	-1.11873	9.89999	0.00015525	0.0185922	Chst9
chr9	52003448	52003948	-2.00632	-0.145591	-1.10616	9.88235	0.000157425	0.018829	Fdx1
chr10	57001259	57001759	-0.850635	-0.102445	1.10445	9.87937	0.000157795	0.0188613	4930467K11Rik
chr15	72899048	72899548	-0.314198	0.789062	0.155414	9.87401	0.000158463	0.0189174	Peg13
chr18	8327704	8328204	-1.42179	-0.156337	-0.353413	9.8704	0.000158916	0.0189595	Wac
chr13	45146163	45146663	-1.53682	-0.338618	-0.591816	9.86815	0.000159199	0.0189813	Dtnbp1
chr3	116301737	116302237	-1.96834	-0.502214	-1.01234	9.86031	0.000160186	0.0190751	Gpr88
chr8	8939873	8940373	-1.28025	-0.125317	-0.299158	9.85812	0.000160463	0.0190961	4933430N04Rik
chr14	39031116	39031616	-1.07536	-0.325072	0.401308	9.85565	0.000160776	0.0191214	Nrg3os
chr15	47854696	47855196	-1.13566	0.00577033	-0.0621892	9.85452	0.00016092	0.0191265	Csmd3
chr2	61293444	61293944	-1.17292	-0.102843	0.0678903	9.83472	0.000163455	0.0193793	Tank
chr9	33963713	33964213	-0.906392	0.159926	0.334234	9.82963	0.000164113	0.019437	7630403G23Rik
chr1	38241638	38242138	-0.844639	0.392206	0.0774553	9.82938	0.000164146	0.019437	Gm5099
chr17	9848947	9849447	-1.69907	-0.897506	-0.928212	9.82218	0.000165082	0.0195356	4930452A19Rik
chr1	79080264	79080764	-1.09152	0.397255	-0.62498	9.81529	0.000165983	0.0196188	Gm29536
chr6	13217690	13218190	-1.12541	-0.36373	0.29025	9.81463	0.00016607	0.0196188	Vwde
chr12	55590704	55591204	-1.65055	-0.306744	-0.804029	9.80967	0.000166722	0.0196226	Insm2
chr11	117245284	117245784	-1.19918	0.121707	-0.310834	9.80948	0.000166747	0.0196226	Septin9
chr11	118658252	118658752	-1.17604	-0.328863	0.318389	9.80205	0.000167728	0.0197258	Rbfox3
chr3	34006246	34006746	-1.3043	-0.0314073	-0.459043	9.78986	0.000169352	0.0198798	Fxr1
chr1	166168880	166169380	-1.66032	0.156947	-0.981007	9.78945	0.000169407	0.0198798	Gpa33
chr13	59656939	59657439	-1.15333	-0.0470311	-0.0397799	9.78375	0.000170172	0.0199392	Golm1
chr16	89788020	89788520	-1.05344	0.172392	-0.0122903	9.78066	0.000170588	0.0199756	Tiam1
chr6	22396672	22397172	-1.37693	0.122176	-0.564134	9.77907	0.000170802	0.0199884	Fam3c
chr9	62168534	62169034	-1.10546	0.462414	-0.603782	9.77649	0.000171152	0.0200047	Glce
chr15	45870918	45871418	-1.73926	-0.722975	-0.958436	9.77027	0.000171995	0.0200785	1700022A22Rik
chr11	55584871	55585371	-1.16772	0.255475	-0.507372	9.75972	0.000173436	0.0202218	Glra1
chr17	43075199	43075699	-1.21476	-0.609378	-0.090105	9.75207	0.000174489	0.0203269	Tnfrsf21
chr2	152625265	152625765	-0.71942	0.0573869	1.34089	9.74932	0.000174868	0.0203513	Rem1
chr14	104658199	104658699	-1.56942	-0.491739	-0.751153	9.74487	0.000175486	0.0204107	D130009I18Rik
chr6	24306080	24306580	-1.09222	-0.138664	0.201073	9.73376	0.000177034	0.020542	Slc13a1
chr9	111989731	111990231	-2.09866	-0.405591	-1.13529	9.73367	0.000177047	0.020542	Mir128-2
chr3	104369681	104370181	-1.65269	-0.718469	-0.778843	9.72229	0.00017865	0.0207027	Lrig2
chr11	15922340	15922840	-1.39506	-0.226454	-0.463188	9.71222	0.000180079	0.0208429	Vstm2a
chr8	15127437	15127937	-1.41065	0.360027	-0.9578	9.70776	0.000180716	0.0208785	Myom2
chr15	91338249	91339247	-1.14475	-0.389163	0.127139	9.70598	0.000180971	0.0208952	Abcd2
chr7	56111734	56112234	-1.44223	-0.130817	-0.618492	9.70056	0.000181749	0.0209595	Herc2
chr5	60318580	60319080	-1.22675	0.161571	-0.528592	9.6971	0.000182247	0.0209915	4933402J10Rik
chr8	52446681	52447181	-1.39933	-0.354497	-0.470947	9.68713	0.000183692	0.0211323	1190028D05Rik
chr10	60081857	60082357	-0.405945	0.27794	2.01754	9.6856	0.000183915	0.0211451	Spock2
chr4	81359075	81359575	-1.29155	-0.321774	-0.197134	9.67682	0.000185199	0.0212542	Mpdz
chr2	143903340	143903840	-1.00966	0.0530098	0.279844	9.67353	0.000185683	0.0212968	Dstn
chr9	27314519	27315019	-1.05231	-0.0666631	0.380333	9.66838	0.000186441	0.0213709	Igsf9b
chr5	150046071	150046571	-1.02816	0.0237051	0.205481	9.65948	0.000187762	0.0214959	Rxfp2
chr8	88043268	88043768	-2.61162	-0.196604	-1.4986	9.65461	0.000188488	0.0215286	Gm2716
chr7	29872153	29872653	-0.850168	0.433575	-0.25392	9.65058	0.000189091	0.0215705	Zfp420
chrX	140624640	140625140	-1.91223	-0.388249	-1.04762	9.64284	0.000190254	0.0216771	Tsc22d3
chr8	70924460	70924960	-1.24574	-0.737749	-0.265485	9.62829	0.000192463	0.0218957	Mir1969
chr14	8422793	8423293	-0.83619	-0.0385262	0.940441	9.6269	0.000192675	0.0218957	Oit1
chr15	86471973	86472473	-0.688647	0.202477	0.957785	9.62642	0.000192749	0.0218957	Tbc1d22a
chr6	56521789	56522289	-0.607454	0.0866853	1.77299	9.61972	0.000193775	0.0219991	Pde1c
chr9	116291167	116291667	-1.46591	-0.169011	-0.629702	9.61754	0.000194112	0.0220241	Gm4668
chr12	16190711	16191211	-0.725608	-0.0541805	1.42561	9.61438	0.000194598	0.0220661	Trib2
chr6	125028212	125028712	-0.628935	0.147629	1.45935	9.60483	0.000196078	0.0222075	Ing4
chr6	35841024	35841524	-1.09944	-0.594188	0.269412	9.59861	0.000197048	0.0222642	Mtpn
chr9	65356950	65357450	-1.30487	-0.417113	-0.113781	9.59711	0.000197283	0.0222775	Ubap1l
chr11	34719051	34719551	-1.4386	-0.0554219	-0.658745	9.5943	0.000197724	0.0223141	Dock2
chr4	13345068	13345568	-1.6185	-0.100347	-0.873439	9.59259	0.000197992	0.022331	Runx1t1
chr8	121572912	121573412	-1.281	0.0132309	-0.352663	9.59017	0.000198373	0.0223607	Fbxo31
chr6	88613944	88614444	-0.850414	0.0102898	0.731038	9.58322	0.00019947	0.0224577	Kbtbd12
chr18	27377865	27378365	-1.82477	-0.136806	-1.08642	9.57735	0.000200402	0.0225114	4930474G06Rik
chr9	50367321	50367821	-1.63061	0.186979	-1.05556	9.57579	0.000200651	0.0225239	Plet1
chr15	87497680	87498180	-1.20898	0.337624	-0.734706	9.56144	0.000202951	0.0227552	Tafa5
chr2	60830543	60831043	-1.40802	-0.568757	-0.397681	9.56056	0.000203092	0.0227576	Rbms1
chr2	161506469	161506969	-0.865827	-0.144214	1.04185	9.54667	0.000205346	0.0229559	Chd6
chr2	143003384	143003884	-1.03309	0.261555	-0.27945	9.54395	0.000205791	0.0229922	Snrpb2
chr4	56911669	56912169	-2.05849	-0.472979	-1.14337	9.53327	0.000207543	0.0231607	Mir32
chr2	85272177	85272677	-0.936745	-0.468247	0.761776	9.53184	0.00020778	0.0231713	Olfr987
chr12	16718866	16719366	-0.729507	0.0623021	1.1198	9.53122	0.000207882	0.0231713	Greb1
chr19	27380007	27380507	-0.748744	-0.0607766	1.38503	9.52683	0.000208609	0.0232386	Pum3
chr8	112642193	112642693	-1.77616	0.105939	-1.13492	9.52525	0.000208871	0.0232542	Cntnap4
chr6	145942386	145942886	-0.93768	0.00990986	0.456067	9.51511	0.000210562	0.0234014	Sspn
chr9	100131056	100131556	-0.592477	0.0317789	1.94019	9.51158	0.000211153	0.0234396	4930519F24Rik
chr7	77867648	77868148	-1.50009	-0.702235	-0.625935	9.50745	0.000211847	0.0234838	Ntrk3
chr17	70687573	70688073	-1.54	-0.18592	-0.747755	9.50682	0.000211955	0.0234838	Dlgap1
chr2	157305922	157306422	-1.31318	-0.283831	-0.28619	9.50663	0.000211987	0.0234838	Rpn2
chr4	58537392	58537892	-1.54784	-0.039959	-0.842763	9.50493	0.000212274	0.0234953	Lpar1
chr1	106477778	106478278	-0.704859	-0.112789	1.59875	9.50222	0.000212731	0.0235322	Mir3473f
chr6	41193871	41194371	-1.36143	-0.264041	-0.34535	9.49238	0.000214402	0.0236758	Try4
chr2	179623631	179624131	-1.0603	-0.291218	0.413937	9.47253	0.000217816	0.0240035	Cdh4
chr1	59928419	59928919	-1.49135	-0.100751	-0.766662	9.47114	0.000218057	0.0240035	Fam117b
chr16	43941676	43942176	-0.947699	-0.105866	0.599596	9.47096	0.000218087	0.0240035	Zdhhc23
chr10	59773468	59773968	-0.319555	0.455961	1.38314	9.47021	0.000218217	0.0240035	Gm17059
chr14	63618079	63618579	-1.34329	-0.433594	-0.303269	9.46032	0.000219942	0.0241447	Xkr6
chr2	14774774	14775274	-0.704121	-0.442366	1.77846	9.45899	0.000220175	0.0241447	Cacnb2
chr1	126547867	126548367	-0.886068	-0.231167	0.946674	9.44962	0.000221825	0.0243108	Nckap5
chr1	53768542	53769042	-0.983807	-0.20878	0.745134	9.44384	0.000222848	0.0243815	Stk17b
chr13	111061402	111061902	-1.5974	-0.240345	-0.836843	9.44117	0.000223322	0.0244054	4930526H09Rik
chr11	101134387	101134887	-1.85265	-0.105636	-1.10004	9.43198	0.000224962	0.0245498	Tubg1
chr5	117870004	117870504	-1.4001	0.0395037	-0.672575	9.43159	0.000225032	0.0245498	Nos1
chr4	72147117	72147617	-1.40527	-0.32543	-0.548685	9.42839	0.000225607	0.0245869	Tle1
chr8	35011137	35011637	-0.880144	0.0295054	0.732239	9.42746	0.000225774	0.0245869	Tnks
chr12	35324536	35325036	-1.38075	0.0514665	-0.602092	9.42681	0.00022589	0.0245869	Mir680-3
chr16	9272558	9273058	-1.15758	0.0628121	-0.297039	9.42091	0.000226955	0.0246887	1810013L24Rik
chr18	42790484	42790984	-0.830165	0.0829418	0.634554	9.40565	0.000229731	0.024915	Ppp2r2b
chr4	63097512	63098012	-1.10958	-0.0520554	0.0784118	9.40515	0.000229823	0.024915	Ambp
chr15	9111573	9112073	-1.02384	-0.0613335	0.293616	9.40362	0.000230104	0.0249298	Skp2
chr1	38275973	38276473	-1.52221	0.136647	-0.922569	9.40298	0.000230221	0.0249298	Gm5099
chr18	34324234	34324734	-0.756408	0.294121	0.423666	9.39825	0.00023109	0.0249708	Srp19
chr5	120495113	120495613	-1.30364	-0.288774	-0.27993	9.38807	0.000232973	0.0251418	Plbd2
chr1	65825383	65825883	-0.862704	-0.267242	1.41177	9.37539	0.000235341	0.0253397	Crygf
chr13	107192236	107192736	-1.1453	-0.737801	-0.0997896	9.35959	0.000238325	0.0256319	3830408C21Rik
chr13	71773478	71773978	-1.41804	-0.658333	-0.507311	9.35121	0.000239924	0.0257747	Irx1
chr12	5243753	5244253	-1.06013	-0.0577544	0.245091	9.34747	0.000240641	0.0258371	Klhl29
chr11	5211811	5212311	-1.82605	-0.5754	-1.03639	9.34596	0.00024093	0.0258536	Kremen1
chr10	124493860	124494360	-1.01924	-0.338532	0.723627	9.33674	0.000242711	0.0260006	4930503E24Rik
chr3	122151540	122152040	-1.60929	-0.231491	-0.849154	9.33167	0.000243695	0.0260913	Gclm
chr4	15663692	15664192	-1.15533	-0.201831	0.0732371	9.32238	0.000245509	0.0262509	Calb1
chr11	9950643	9951143	-0.860614	0.0254393	0.693514	9.32191	0.000245601	0.0262509	Abca13
chr18	55673829	55674329	-1.52035	0.24782	-0.974052	9.31962	0.000246051	0.0262601	Zfp608
chr10	107504058	107504558	-1.07875	0.411516	-0.655575	9.31903	0.000246166	0.0262601	Myf6
chr18	76596144	76596644	-1.36976	0.0400994	-0.613842	9.31866	0.000246239	0.0262601	Skor2
chr5	71766849	71767349	-0.997293	-0.174703	0.453611	9.31218	0.000247515	0.0263666	Gabrb1
chr14	36135604	36136104	-0.843035	0.203318	0.372481	9.30871	0.000248203	0.026425	4930474N05Rik
chr8	66413001	66413501	-0.93866	-0.574747	0.598572	9.30526	0.000248887	0.0264682	Marchf1
chr9	34871574	34872074	-0.753596	0.100728	0.86375	9.29496	0.000250945	0.0266703	4930581F22Rik
chr6	61612833	61613333	-0.842524	0.595326	-0.50824	9.29434	0.000251069	0.0266703	A730020E08Rik
chr11	67561174	67561674	-1.33895	-0.452445	-0.414175	9.29335	0.000251268	0.0266765	Gas7
chr16	8105877	8106377	-0.948726	0.433046	-0.409202	9.28528	0.000252893	0.026829	Tmem114
chr14	84990012	84990512	-0.920178	-0.186882	0.993685	9.28481	0.000252986	0.026829	9630013A20Rik
chr4	150965058	150965558	-0.751011	0.0348885	1.09539	9.28097	0.000253764	0.0268964	Uts2
chr14	9329954	9330454	-0.700458	-0.0408784	1.65926	9.27692	0.000254587	0.0269536	Mnd1-ps
chr19	58316877	58317377	-0.86263	0.0774064	0.524022	9.27409	0.000255163	0.0269996	Gm10007
chr9	104901169	104901669	-1.46674	-0.615857	-0.588454	9.27308	0.000255369	0.0270063	Mrpl3
chr15	10923528	10924028	-1.08696	0.300568	-0.518471	9.26703	0.000256608	0.0270824	C1qtnf3
chr5	54808501	54809001	-1.08346	-0.160823	0.177969	9.26212	0.000257617	0.0271683	Gm10440
chr17	78481784	78482284	-1.35941	-0.407096	-0.345866	9.25414	0.000259266	0.0273119	Vit
chr8	35820098	35820598	-1.21456	-0.283283	-0.180477	9.25076	0.000259967	0.0273555	Cldn23
chr3	36437575	36438075	-1.4217	-0.243858	-0.578861	9.24977	0.000260173	0.0273619	Mir7009
chr1	128117056	128117556	-1.29589	-0.597585	-0.0604571	9.24459	0.000261253	0.0274425	R3hdm1
chr2	107250254	107250754	-2.03617	-0.154225	-1.2235	9.24451	0.00026127	0.0274425	Kcna4
chr8	87356327	87356827	-1.43075	-0.436516	-0.562201	9.24402	0.000261373	0.0274425	Cbln1
chr1	164948623	164949123	-1.97087	-0.246673	-1.12678	9.23132	0.00026404	0.0276462	Xcl1
chr5	121128292	121128792	-1.45635	-0.198498	-0.600787	9.22783	0.000264779	0.0276778	Ptpn11
chr11	22872111	22872611	-0.547209	-0.00493345	2.18376	9.22359	0.00026568	0.0277302	B3gnt2
chr13	20448927	20449427	-0.688049	0.315286	0.547862	9.21262	0.000268022	0.0279246	Elmo1
chr2	136325553	136326053	-1.24947	0.0806507	-0.516633	9.20061	0.000270611	0.0281634	Pak7
chr17	77989013	77989513	-1.22516	-0.1025	-0.243357	9.18268	0.000274523	0.0285346	Crim1
chr8	87702984	87703484	-0.956489	-0.00356263	0.350516	9.1774	0.000275687	0.0285976	1700096P03Rik
chr9	66423588	66424088	-1.37005	0.283041	-0.766397	9.17562	0.000276079	0.0286227	Herc1
chr1	182563643	182564143	-1.02166	0.164898	-0.17318	9.17406	0.000276423	0.0286428	Capn8
chr2	173480357	173480857	-2.08992	-0.369873	-1.24828	9.14189	0.000283643	0.0293125	1700021F07Rik
chr7	67462046	67462546	-0.819882	0.21999	0.325507	9.13283	0.00028571	0.0294925	Mef2a
chr3	32425042	32425542	-1.03165	0.186494	-0.189997	9.12926	0.000286528	0.0295287	Pik3ca
chr13	58575660	58576160	-1.08846	0.195314	-0.373541	9.12675	0.000287105	0.0295721	Slc28a3
chr14	72863300	72863800	-1.07933	0.354387	-0.586159	9.116	0.000289591	0.0297958	Fndc3a
chr2	77994404	77994904	-0.776293	0.491693	-0.0687968	9.11438	0.000289968	0.0298047	Cwc22
chr13	69186234	69186734	-0.918688	-0.0500101	0.627601	9.11279	0.000290338	0.0298243	Adcy2
chr2	35437783	35438283	-1.82832	-0.538638	-1.05188	9.10762	0.000291545	0.0299321	Ggta1
chr2	102117513	102118013	-1.39722	-0.0123258	-0.674894	9.10473	0.000292221	0.0299853	Ldlrad3
chr7	98878519	98879019	-1.48297	-0.488926	-0.657049	9.10375	0.000292451	0.0299926	Wnt11
chr14	86175929	86176429	-0.771702	0.145418	0.667585	9.10094	0.00029311	0.030044	4930529K09Rik
chr2	181057304	181057804	-0.72948	-0.499005	1.3962	9.09862	0.000293656	0.0300837	Chrna4
chr7	83827658	83828158	-1.00496	0.0742434	0.351439	9.09759	0.000293899	0.0300924	Cfap161
chr16	42595096	42595596	-1.18082	0.231857	-0.559567	9.09414	0.000294713	0.0301595	Gap43
chr8	42301171	42301671	-1.21809	-0.014182	-0.257467	9.09291	0.000295005	0.0301732	2810404M03Rik
chr8	119129066	119129566	-0.622436	0.593808	-0.221452	9.08559	0.000296743	0.0303182	Hsbp1
chr14	106917602	106918102	-0.616856	-0.0323661	2.0027	9.08488	0.000296912	0.0303192	1700128A07Rik
chr13	108748699	108749199	-1.65096	-0.126722	-0.971885	9.07711	0.000298768	0.0304596	Pde4d
chr19	23414613	23415113	-1.01871	0.0731185	0.319693	9.07096	0.000300247	0.0305775	Mamdc2
chr5	97664987	97665487	-2.18919	0.371615	-1.53487	9.06869	0.000300795	0.0306169	Gk2
chr9	120260823	120261323	-1.62029	-0.786635	-0.853236	9.06781	0.000301007	0.0306221	Myrip
chr10	5067135	5067635	-1.3059	-0.189373	-0.344396	9.06132	0.000302581	0.0307461	Syne1
chr7	97429725	97430225	-0.69258	-0.0701009	1.51432	9.05661	0.000303727	0.0307834	Thrsp
chr13	101109531	101110031	-1.13905	-0.320902	0.0431597	9.05359	0.000304465	0.0308141	5930438M14Rik
chr2	158574088	158574588	-1.47359	-0.0239713	-0.77258	9.05272	0.000304678	0.0308141	Gm14204
chr18	87210838	87211338	-1.58255	-0.259322	-0.798061	9.04399	0.00030682	0.0309834	Cbln2
chr15	26507688	26508188	-1.43973	0.032094	-0.705841	9.04361	0.000306916	0.0309834	Marchf11
chr4	24978132	24978632	-1.02256	-0.230673	0.405544	9.0384	0.000308202	0.0310876	Gpr63
chr13	18768785	18769285	-1.27213	-0.33769	-0.332227	9.03009	0.000310266	0.0312129	Vps41
chr2	64955947	64956447	-1.11752	0.182219	-0.373279	9.02898	0.000310543	0.0312242	Grb14
chr9	92560701	92561201	-1.11181	0.214958	-0.318259	9.02129	0.000312469	0.0314013	B430319G15Rik
chr18	73606181	73606681	-0.840271	0.0269831	0.688204	9.02061	0.000312638	0.0314017	Mex3c
chr14	9155098	9155598	-0.944856	-0.215271	0.585405	9.01895	0.000313056	0.0314271	4930455B14Rik
chr3	95541705	95542205	-1.94418	0.153541	-1.28422	9.01763	0.000313388	0.0314438	Ctss
chr6	74078030	74078530	-0.888622	0.00276107	0.498588	9.01576	0.000313859	0.0314744	Gm31747
chr2	28320998	28321498	-1.12874	0.262144	-0.549582	9.0143	0.00031423	0.0314834	Olfm1
chr6	98088972	98089472	-1.01165	-0.430061	0.412748	9.01266	0.000314644	0.0314953	Mitf
chr14	99806803	99807303	-0.817802	0.0367715	0.726844	9.00888	0.0003156	0.0315657	Klf12
chr6	53549956	53550456	-1.28605	-0.0545679	-0.509371	9.0064	0.000316229	0.0315953	Creb5
chr14	39296769	39297269	-1.36798	-0.256182	-0.43796	9.00071	0.00031768	0.0317069	LOC432842
chr3	69532650	69533150	-1.08516	0.129677	-0.170036	8.98904	0.000320675	0.0319493	B3galnt1
chr12	28530579	28531079	-1.20707	-0.342587	-0.0839818	8.98901	0.000320683	0.0319493	Dcdc2c
chr10	23149985	23150485	-1.31281	-0.145506	-0.203472	8.98891	0.000320709	0.0319493	Eya4
chr12	81175637	81176137	-1.23837	-0.326553	-0.160838	8.98863	0.000320782	0.0319493	Mir3067
chr12	25418600	25419100	-1.59578	0.0129787	-0.996691	8.98097	0.000322764	0.0320795	Gm17746
chr12	80585436	80585936	-1.31655	0.0214708	-0.613827	8.97323	0.000324779	0.0322176	Erh
chr10	20885985	20886485	-1.58163	0.0644938	-0.978362	8.97302	0.000324832	0.0322176	Ahi1
chr2	40085455	40085955	-1.49704	-0.315752	-0.592281	8.96373	0.000327269	0.032393	Ppp6c
chr10	63983567	63984067	-0.90963	0.102525	0.277953	8.96368	0.000327283	0.032393	Lrrtm3
chr16	24558222	24558722	-1.17127	-0.0112125	-0.242946	8.96016	0.000328212	0.0324405	Morf4l1-ps1
chr2	51174348	51174848	-1.42743	-0.477396	-0.566402	8.95992	0.000328275	0.0324405	Rnd3
chr7	139160644	139161144	-1.20213	0.022936	-0.379207	8.95559	0.00032942	0.0325367	Stk32c
chr15	77805131	77805631	-1.44905	-0.621078	-0.686391	8.95236	0.000330278	0.0326045	Myh9
chr19	36408295	36408795	-1.50126	-0.519255	-0.708502	8.9506	0.000330746	0.0326267	Pcgf5
chr13	104811254	104811754	-0.918096	0.120642	0.251493	8.95005	0.000330895	0.0326267	Cwc27
chr5	93019101	93019601	-0.997247	-0.200447	0.532917	8.94958	0.000331018	0.0326267	Sowahb
chr4	17671653	17672153	-0.738992	-0.0882166	1.31762	8.94417	0.000332464	0.0327352	Mmp16
chr4	19884212	19884712	-1.02523	0.00304911	0.185573	8.93962	0.000333684	0.0328383	Atp6v0d2
chr12	99734949	99735449	-0.725085	0.0367642	1.10017	8.93732	0.000334303	0.0328822	1700064M15Rik
chr9	117160840	117161340	-1.40311	-0.162952	-0.643978	8.93396	0.000335206	0.032924	Rbms3
chr15	68145331	68145831	-1.10724	0.182992	-0.446793	8.9339	0.000335223	0.032924	Zfat
chr11	46262652	46263152	-1.01406	-0.0782089	0.27367	8.93381	0.000335248	0.032924	Fndc9
chr10	120046082	120046582	-1.05706	-0.420587	0.243693	8.92961	0.000336384	0.0329992	Grip1
chr1	85987279	85987779	-1.22998	-0.174686	-0.282216	8.9268	0.000337146	0.0330421	Gpr55
chr2	138875453	138875953	-1.56343	-0.479514	-0.714956	8.9256	0.000337471	0.0330569	Mir1952
chr3	58889439	58889939	-0.984613	0.476019	-0.645319	8.90976	0.000341803	0.0334639	Clrn1
chr2	78468675	78469175	-1.27888	-0.0835818	-0.395856	8.9084	0.000342179	0.0334835	Gm14461
chr12	50297602	50298102	-1.31326	-0.0764992	-0.513564	8.90725	0.000342496	0.0334973	Prkd1
chr4	129015668	129016168	-0.943735	-0.160177	0.563582	8.90322	0.00034361	0.0335889	Ak2
chr18	16489724	16490224	-1.23116	0.391799	-0.78443	8.89456	0.000346016	0.0337893	Cdh2
chr17	78582096	78582596	-0.644732	0.017402	1.63571	8.88436	0.000348872	0.0339668	Vit
chr7	139842435	139842935	-1.58456	0.113919	-1.01321	8.8803	0.000350015	0.0340224	Adgra1
chr15	72836992	72837492	-0.994366	-0.106807	0.337047	8.87569	0.000351318	0.0341141	Peg13
chr3	154795289	154795789	-1.01869	-0.123061	0.247784	8.87325	0.000352009	0.0341638	Erich3
chr14	119863248	119863748	-1.82187	-0.478654	-1.01928	8.86495	0.000354375	0.0343474	1700006F04Rik
chr7	93507840	93508340	-0.995679	-0.298789	0.510468	8.86159	0.000355336	0.0344163	Gm15501
chr5	111027681	111028181	-1.09106	-0.384554	0.440895	8.85574	0.000357015	0.0345613	Mir701
chr9	8751389	8751889	-0.765367	-0.242451	1.39346	8.85377	0.000357585	0.0345988	Gm32014
chr8	30670589	30671089	-1.06761	0.090678	-0.191416	8.85183	0.000358143	0.0346352	4933433F19Rik
chr4	10390279	10390779	-0.974589	-0.102009	0.413052	8.84167	0.000361091	0.0348848	1700123O12Rik
chr9	37751235	37751735	-0.790579	-0.10504	1.02907	8.837	0.000362453	0.0349985	Olfr874
chr2	80612425	80612925	-0.998243	-0.260042	0.490917	8.83261	0.00036374	0.0350872	Dusp19
chr15	93510575	93511075	-0.929518	0.0563337	0.322368	8.8291	0.000364773	0.0351511	Prickle1
chr19	10466559	10467059	-1.88164	-0.143046	-1.10296	8.81384	0.000369294	0.0355507	Lrrc10b
chr1	62321809	62322309	-0.961755	0.373034	-0.445128	8.80729	0.000371251	0.0356691	Pard3bos2
chr3	119510705	119511205	-1.15602	-0.302775	0.141046	8.80113	0.000373101	0.0357636	Ptbp2
chr11	60300271	60300771	-1.61908	-0.338611	-0.850596	8.80073	0.000373223	0.0357636	Tom1l2
chr11	76328065	76328565	-0.596887	0.147992	1.38848	8.79955	0.000373577	0.0357636	Nxn
chr14	100340041	100340541	-1.36515	-0.931207	-0.744313	8.79814	0.000374005	0.0357865	Klf12
chr11	3615070	3615570	-2.20432	-0.562384	-1.33893	8.79736	0.000374238	0.0357908	Tug1
chr5	97329317	97329817	-1.05582	-0.0662262	0.0913793	8.79624	0.000374579	0.0358054	Naa11
chr14	120603309	120603809	-1.20378	-0.190789	-0.19288	8.78993	0.000376492	0.0359521	Rap2a
chr19	15503588	15504088	-1.05468	0.213227	-0.23927	8.78922	0.000376707	0.0359545	Psat1
chr4	15807018	15807518	-1.16473	0.0126969	-0.181506	8.77883	0.000379883	0.0361737	Calb1
chr17	67627354	67627854	-1.3367	-0.212297	-0.524526	8.76091	0.000385422	0.0366207	Gm36201
chr13	26558048	26558548	-0.822637	0.395334	-0.154149	8.75831	0.000386233	0.0366611	Hdgfl1
chr12	55536569	55537069	-0.768888	0.0181129	0.981286	8.74695	0.000389796	0.0369808	Aldoart2
chr13	34381585	34382085	-1.38222	0.245794	-0.901032	8.74201	0.000391358	0.0370735	Slc22a23
chr14	60299445	60299945	-1.05336	0.244701	-0.374944	8.74051	0.000391833	0.0370999	Mtmr6
chr12	57969198	57969698	-1.23454	-0.040827	-0.494815	8.73405	0.000393885	0.0372756	Sstr1
chr5	69649889	69650389	-0.979874	0.0201224	0.279438	8.72313	0.000397378	0.0375127	Gnpda2
chr8	103245779	103246279	-1.44324	-0.845151	-0.696007	8.71875	0.00039879	0.0376086	1600027J07Rik
chr13	104836767	104837267	-0.697	-0.0179822	1.33047	8.71685	0.000399402	0.0376476	Srek1ip1
chr2	144696307	144696807	-1.26695	-0.848754	-0.549351	8.71538	0.000399877	0.0376737	Dtd1
chr13	47225112	47225612	-1.05949	0.174756	-0.271168	8.7123	0.000400876	0.0377286	Rnf144b
chr5	44273685	44274185	-2.06708	-0.22628	-1.28518	8.71199	0.000400976	0.0377286	Tapt1
chr7	117139453	117139953	-0.773128	-0.525208	1.23422	8.71142	0.000401159	0.0377286	Xylt1
chr14	79179861	79180361	-1.12697	0.0906746	-0.325586	8.71052	0.000401453	0.0377286	Gm4632
chr9	113180606	113181106	-0.894404	-0.316758	0.781479	8.7052	0.000403184	0.0378726	AU023762
chr4	34316857	34317357	-1.43264	-0.234934	-0.731334	8.70211	0.000404194	0.037948	Akirin2
chr14	32689366	32689866	-0.925576	-0.191127	0.597604	8.70077	0.000404632	0.0379523	3425401B19Rik
chr15	5553594	5554094	-1.13447	-0.663385	-0.137011	8.69948	0.000405057	0.0379733	5430437J10Rik
chr1	112889172	112889672	-1.29433	0.499578	-1.06942	8.6971	0.000405835	0.0380142	Gm32810
chr2	160494247	160494747	-1.63798	0.144522	-1.10354	8.69693	0.000405892	0.0380142	Mafb
chr11	9801810	9802310	-0.809215	0.321099	0.0731579	8.68898	0.000408512	0.0382406	Abca13
chr13	35185357	35185857	-1.33494	-0.264944	-0.508251	8.68486	0.000409878	0.0383497	1700011B04Rik
chr7	48995313	48995813	-0.764848	-0.0301462	1.05532	8.68079	0.000411231	0.0384573	Nav2
chr6	3592181	3592681	-2.52331	-0.194399	-1.56448	8.67509	0.000413133	0.0385962	Vps50
chr18	42853562	42854062	-1.02889	0.180634	-0.239926	8.67461	0.000413294	0.0385962	Ppp2r2b
chr7	110289788	110290288	-1.52564	-0.0787656	-0.769261	8.67418	0.000413436	0.0385962	Swap70
chr3	35262500	35263000	-0.85824	-0.0708728	0.798753	8.6739	0.000413529	0.0385962	Mir6378
chr3	158193914	158194414	-0.900857	-0.0439143	0.797263	8.67152	0.000414328	0.0386518	Lrrc40
chr14	81267564	81268064	-1.25275	-0.402353	-0.235828	8.67083	0.00041456	0.0386544	Olfm4
chr2	101215360	101215860	-0.684767	0.0689624	1.14509	8.6698	0.000414905	0.0386676	B230118H07Rik
chr8	15118476	15118976	-0.782546	0.363022	0.0209817	8.6681	0.000415477	0.0387019	Myom2
chr3	70182061	70182561	-1.22441	-0.192809	-0.296228	8.66653	0.000416005	0.0387321	Otol1
chr1	12992366	12992866	-0.651543	-0.246318	2.15137	8.65829	0.000418793	0.0389726	Slco5a1
chr5	128075559	128076059	-0.904817	0.551001	-0.597884	8.65387	0.000420295	0.0390932	Tmem132d
chr17	30710286	30710786	-0.966123	0.199185	-0.109612	8.64902	0.00042195	0.0391752	Dnah8
chr5	102968649	102969149	-0.83599	-0.168391	1.09095	8.64886	0.000422002	0.0391752	Mapk10
chr1	189067094	189067594	-0.721759	0.111364	0.849897	8.64673	0.00042273	0.0392225	Kctd3
chr2	12908699	12909199	-1.22047	-0.0321027	-0.468803	8.64241	0.000424215	0.0393038	Pter
chr2	64329132	64329632	-1.40855	-0.376347	-0.626906	8.63689	0.000426115	0.0394413	Fign
chr9	77792662	77793162	-0.761128	0.468811	-0.20145	8.62981	0.000428568	0.0396491	Gclc
chr13	40690888	40691388	-1.76351	-0.112572	-1.11858	8.62462	0.000430375	0.0397969	Gm26688
chr17	82521835	82522335	-1.57735	-0.542798	-0.831867	8.6196	0.00043213	0.0399009	Gm19689
chr1	161218937	161219437	-1.21711	-0.139963	-0.36173	8.61365	0.000434219	0.0400548	Prdx6
chr12	43374791	43375291	-2.07903	-0.510423	-1.20964	8.60927	0.000435765	0.040178	Gm33340
chr2	102128427	102128927	-0.800706	0.125247	0.520361	8.6085	0.000436036	0.0401835	Ldlrad3
chr9	97399106	97399606	-1.22879	-0.852993	-0.486828	8.60436	0.000437501	0.0402599	Trim42
chr8	89042562	89043062	-1.15916	-0.420611	-0.035434	8.60322	0.000437907	0.0402777	Sall1
chr13	55474468	55474968	-0.386092	0.0864369	2.88016	8.5983	0.000439659	0.0404193	Mir6944
chr16	45495213	45495713	-1.49727	-0.468746	-0.774886	8.5925	0.000441731	0.0405901	Gm609
chr2	59204575	59205075	-0.93085	-0.105224	0.444923	8.58856	0.000443146	0.0406808	Pkp4
chr17	60223470	60223970	-0.551434	-0.101729	2.33826	8.58529	0.000444321	0.0407173	Nudt12
chr1	120176308	120176808	-0.828188	-0.0629586	0.858455	8.58507	0.000444402	0.0407173	3110009E18Rik
chr19	17575116	17575616	-1.32018	0.413722	-1.03057	8.58381	0.000444857	0.0407356	Rfk
chr15	92286230	92286730	-1.42608	-0.557365	-0.675244	8.58181	0.000445578	0.0407661	Gm26760
chr6	118724931	118725431	-0.974774	0.35816	-0.470719	8.57988	0.000446277	0.0407979	Cacna1c
chr11	105123973	105124473	-1.20438	0.0270182	-0.316327	8.57921	0.000446521	0.0407979	Mettl2
chr1	38200130	38200630	-0.759643	-0.32884	1.36604	8.57797	0.000446971	0.0408099	Gm5099
chrX	116097441	116097941	-2.12569	-0.305638	-1.26961	8.56996	0.000449886	0.0410416	Cpxcr1
chr2	154763853	154764353	-1.18666	-0.346253	-0.163629	8.5678	0.000450675	0.0410939	Raly
chr11	74493259	74493759	-1.26582	-0.203983	-0.465057	8.56595	0.000451353	0.0411359	Rap1gap2
chr8	97424678	97425178	-1.07046	-0.245574	0.142729	8.56062	0.00045331	0.0412335	Got2
chr17	70622482	70622982	-0.803822	-0.235203	1.07029	8.5602	0.000453461	0.0412335	Dlgap1
chr1	3913681	3914181	-1.07314	-0.121551	0.0944802	8.55898	0.000453911	0.0412503	Xkr4
chr7	112332908	112333408	-1.21707	0.444616	-0.902576	8.55757	0.000454434	0.041278	Micalcl
chr1	157993422	157993922	-1.78535	0.000872925	-1.17681	8.55622	0.000454931	0.0413034	Brinp2
chr9	102301620	102302120	-1.02129	-0.17949	0.389153	8.553	0.000456122	0.0413901	Mir7243
chr6	16808939	16809439	-1.62787	-0.0368568	-0.992567	8.55246	0.000456321	0.0413901	Gm36669
chr1	54791324	54791824	-0.888	0.0890419	0.344136	8.53865	0.000461468	0.0417773	Ankrd44
chr17	34699926	34700426	-0.694567	-0.249072	1.90667	8.53864	0.00046147	0.0417773	Tnxb
chr5	46855464	46855964	-0.930973	-0.170414	0.552122	8.53632	0.000462341	0.0418362	4930405L22Rik
chr2	132764760	132765260	-1.47761	0.21985	-1.02833	8.51979	0.000468591	0.042281	Chgb
chr1	84422587	84423087	-1.1235	-0.461164	0.00971064	8.51452	0.000470604	0.0424223	Pid1
chr4	56096027	56096527	-2.49732	-0.349329	-1.55639	8.51451	0.000470605	0.0424223	Klf4
chr2	84635571	84636071	-0.931793	-0.691292	0.358799	8.51341	0.000471027	0.0424402	Ctnnd1
chr13	115379661	115380161	-1.16042	0.26698	-0.684871	8.50732	0.000473362	0.0425698	Itga1
chr8	16385865	16386365	-1.2975	-0.769329	-0.50905	8.5063	0.000473755	0.042585	Mir3106
chr2	124633464	124633964	-0.953421	0.0497042	0.174964	8.50294	0.00047505	0.0426813	Sema6d
chr16	80086928	80087428	-1.01098	-0.121978	0.423118	8.50194	0.000475439	0.042696	1700066C05Rik
chr17	47951385	47951885	-0.750421	-0.193247	1.39113	8.50115	0.000475743	0.0427031	Foxp4
chr6	118302107	118302607	-0.696336	-0.214416	1.67214	8.49968	0.000476312	0.0427339	Gm30498
chr12	50848360	50848860	-1.28115	-0.127786	-0.546443	8.49197	0.000479306	0.0429823	1700008C04Rik
chr15	20680287	20680787	-0.98566	-0.343543	0.405719	8.47702	0.000485168	0.043426	Acot10
chr14	79749940	79750440	-0.818547	0.242032	0.170089	8.46807	0.000488715	0.0437022	Mir759
chr10	39451156	39451656	-0.779482	0.418619	-0.0949723	8.46636	0.000489396	0.0437425	Fyn
chr10	44321854	44322354	-1.19979	0.347855	-0.853911	8.46544	0.000489759	0.0437544	Mir1929
chr5	26941376	26941876	-1.41298	-0.273862	-0.491665	8.45969	0.000492056	0.0439304	Dpp6
chr17	28447872	28448372	-1.47033	-0.104156	-0.812238	8.45346	0.000494556	0.0440793	Fkbp5
chr19	17575647	17576147	-0.992704	0.229548	-0.282502	8.45281	0.000494818	0.0440819	Rfk
chr6	137106993	137107493	-1.35821	0.0175498	-0.764869	8.43815	0.000500758	0.0445417	Rerg
chr3	58125217	58125717	-1.67097	-0.282066	-0.999032	8.43141	0.000503512	0.0447304	1700007F19Rik
chr5	97579759	97580259	-1.31362	0.299084	-0.91182	8.43084	0.000503745	0.0447304	Gk2
chr13	41747681	41748181	-0.836212	0.0657768	0.554246	8.42732	0.000505192	0.0448379	Adtrp
chr17	84644904	84645404	-1.3898	-0.25844	-0.636301	8.42044	0.000508029	0.0450056	Dync2li1
chr12	35729311	35729811	-1.40169	-0.973086	-0.857288	8.41888	0.000508676	0.0450333	9130015A21Rik
chr12	82990719	82991219	-1.87099	-0.396202	-1.06245	8.41854	0.000508816	0.0450333	1700085C21Rik
chr1	42997846	42998346	-1.05544	-0.165399	0.21967	8.4118	0.000511618	0.0452392	Gpr45
chr15	92865981	92866481	-2.34259	-0.373778	-1.4894	8.4002	0.000516473	0.0456472	Pdzrn4
chr4	128636851	128637351	-0.988112	-0.0457069	0.214507	8.39044	0.000520598	0.0459235	Phc2
chr5	54180219	54180719	-0.808623	0.0453234	0.603593	8.39033	0.000520642	0.0459235	Gm10440
chr8	12818497	12818997	-1.13091	0.447076	-0.875726	8.38994	0.000520808	0.0459235	Gm15350
chr4	10973252	10973752	-0.990101	-0.162644	0.301999	8.38844	0.000521446	0.0459457	Plekhf2
chr6	121298367	121298867	-1.06149	0.412454	-0.699461	8.38532	0.000522772	0.0459899	Slc6a13
chr2	171766366	171766866	-1.24436	-0.971349	-0.536131	8.37677	0.000526429	0.0462277	1700028P15Rik
chr8	17012007	17012507	-1.60663	-0.676561	-0.903909	8.372	0.00052848	0.0463418	Csmd1
chr10	14048509	14049009	-1.47738	-0.159503	-0.718012	8.36891	0.000529811	0.0464156	Hivep2
chr2	169094274	169094774	-0.924638	-0.187771	0.513816	8.36354	0.000532137	0.046555	1700017J07Rik
chr3	50624362	50624862	-0.896987	0.239528	-0.111502	8.35795	0.000534569	0.0467462	Slc7a11
chr12	89091937	89092437	-0.905214	-0.0491747	0.435844	8.34753	0.00053913	0.04708	Nrxn3
chr9	115491348	115491848	-1.08399	-0.135753	0.0103887	8.34128	0.000541884	0.0472988	Mir467h
chr19	52835558	52836058	-1.42256	-0.593863	-0.616959	8.33502	0.000544658	0.0474973	AA387883
chr6	135594723	135595223	-1.43459	0.00678407	-0.781531	8.33346	0.000545353	0.0475142	4930425L21Rik
chr5	40308590	40309090	-0.993671	-0.199145	0.301992	8.32889	0.00054739	0.0476262	Hs3st1
chr4	101378712	101379212	-1.04286	-0.473241	0.193133	8.32695	0.000548257	0.0476709	E130102H24Rik
chr16	75157501	75158001	-1.19615	-0.576443	0.0345946	8.32625	0.000548572	0.0476709	Robo2
chr10	16277905	16278405	-1.39068	-0.496812	-0.631414	8.31801	0.000552271	0.0478973	C330004P14Rik
chr4	15005397	15005897	-2.04063	-0.161661	-1.30613	8.31738	0.000552557	0.0479002	Gm11837
chr14	18263280	18263780	-0.620193	-0.377193	1.94978	8.31586	0.000553241	0.0479376	Rpl15
chr6	114854441	114854941	-0.64796	0.254904	0.747349	8.3123	0.000554851	0.048045	Vgll4
chr15	78096126	78096626	-0.677641	0.46174	-0.0879745	8.312	0.000554986	0.048045	Cacng2
chr2	35439819	35440319	-0.970725	0.0186711	0.187084	8.31134	0.000555288	0.0480492	Ggta1
chr5	54048140	54048640	-1.91501	-0.235352	-1.21369	8.30738	0.000557082	0.0481522	Stim2
chr18	77745767	77746267	-1.09821	-0.23486	-0.00778071	8.2832	0.00056819	0.0489427	A330094K24Rik
chr1	193430269	193430769	-1.12681	-0.0204624	-0.0708687	8.28188	0.000568805	0.0489734	Camk1g
chr18	66022648	66023148	-1.03028	-0.585895	0.40091	8.27879	0.000570242	0.0490527	Lman1
chr18	51341699	51342199	-1.25413	-0.113117	-0.443236	8.2776	0.000570796	0.0490602	Prr16
chr12	10841244	10841744	-1.64435	-0.698476	-0.979364	8.27749	0.000570846	0.0490602	7420701I03Rik
chr3	153880087	153880587	-2.29463	0.0833213	-1.51121	8.27673	0.000571202	0.0490686	Msh4
chr2	35404554	35405054	-1.91498	-0.507103	-1.17637	8.27617	0.000571462	0.0490688	4930402F06Rik
chr11	59541390	59541890	-1.1151	0.333277	-0.739441	8.27386	0.000572544	0.0491299	Nlrp3
chr8	15781096	15781596	-1.71578	-0.464996	-0.963277	8.2701	0.000574304	0.0492238	Mir3106
chr14	114436679	114437179	-0.984221	-0.231877	0.382455	8.26707	0.000575728	0.049312	4930524C18Rik
chr14	13948020	13948520	-1.02042	-0.274802	0.377102	8.26664	0.000575929	0.049312	Thoc7
chr1	79750748	79751248	-1.0313	0.1608	-0.369021	8.26625	0.000576112	0.049312	Wdfy1
chr13	18348698	18349198	-1.53926	-0.0331175	-0.940542	8.26214	0.000578052	0.0494193	Pou6f2
chr6	39987990	39988490	-0.767548	-0.25489	1.18559	8.26194	0.000578146	0.0494193	Tmem178b

## Sheet: cluster_4
chr	start	end	logFC.GroupFemale_veh	logFC.GroupMale_veh	logCPM	F	PValue	FDR	Nearest gene
chrX	75754209	75754709	-0.595283	-3.487	-0.814005	30.4062	2.3284e-10	1.79774e-07	4933407K13Rik
chr16	43503152	43503652	-0.866037	-0.338648	2.4282	19.7253	1.36979e-07	5.04203e-05	Gm15713
chr3	139132789	139133289	-2.12964	-0.778735	-0.707599	16.0373	1.64462e-06	0.00043026	Rap1gds1
chr5	84320135	84320635	-1.80637	-0.685331	-0.480321	15.4344	2.50984e-06	0.000623959	Epha5
chr16	78959679	78960179	-2.6703	-0.979681	-1.22572	14.3747	5.33962e-06	0.00119475	Chodl
chr3	34827967	34828921	-1.50864	-0.73242	-0.0937402	14.3209	5.55079e-06	0.00123742	Gm38509
chr11	78215688	78216188	-0.465495	-1.87708	-0.637795	12.1712	2.70096e-05	0.00463	Proca1
chr4	8374725	8375225	-1.14003	-1.24946	-0.316328	11.751	3.70971e-05	0.00604288	Car8
chr11	101645978	101646478	-1.06456	-0.705434	0.850155	11.7497	3.71342e-05	0.00604374	Rdm1
chr9	22775804	22776304	-1.64288	-0.587166	-0.582322	11.7033	3.84655e-05	0.00618097	Bbs9
chrX	130819752	130820660	-0.432482	-1.59374	-0.501695	11.3753	4.93846e-05	0.00757582	Diaph2
chr17	9579896	9580396	-0.783779	-1.68178	-0.707462	10.8846	7.20038e-05	0.0102143	Pabpc6
chr11	87426255	87427164	-0.43229	-0.352114	3.72401	10.8323	7.49691e-05	0.0105632	Tex14
chr5	38499267	38499767	-1.10527	-1.4322	-0.616849	10.7705	7.86429e-05	0.0110236	Slc2a9
chr2	149158366	149158866	-0.89153	-0.923132	0.348607	10.5116	9.61507e-05	0.0128904	Cst10
chr6	104052218	104052718	-1.05982	-1.33518	-0.649317	10.2026	0.000122383	0.0156214	Pou5f1-rs5
chr11	16627652	16628152	-0.659682	-1.31283	-0.261217	10.1863	0.000123955	0.0157691	Sec61g
chr15	100143260	100143760	-0.870107	-1.18428	-0.183447	10.0148	0.000141826	0.0173903	Dip2b
chr14	117681318	117681818	-0.897095	-0.797266	0.430819	9.60401	0.000196206	0.0222087	Mir6239
chr4	41615586	41616086	-0.962196	-1.23919	-0.50505	9.56974	0.000201617	0.022619	Enho
chr15	31613962	31614462	-1.46329	-0.693016	-0.62768	9.55383	0.000204181	0.0228526	Atpsckmt
chrX	169996926	169997426	-0.279192	-0.483081	3.59956	9.498	0.000213446	0.0235976	G530011O06Rik
chr7	109968189	109968689	-1.03347	-1.27975	-0.656139	9.26935	0.000256132	0.0270568	Dennd5a
chr14	21987889	21988389	-0.577113	-0.302271	2.40783	9.26678	0.000256659	0.0270824	Zfp503
chr7	95370606	95371106	-1.71449	-0.680191	-0.959557	9.22884	0.000264564	0.0276706	Tenm4
chr19	56029424	56029924	-0.55884	-1.19016	-0.0440413	9.12957	0.000286457	0.0295287	Tcf7l2
chr9	60886886	60887386	-0.664484	-0.722193	1.03961	9.05303	0.000304602	0.0308141	Uaca
chr12	76843530	76844030	-2.90584	-1.29483	-1.78803	8.96886	0.000325923	0.0322921	Fntb
chr19	56664345	56664845	-0.455392	-1.63843	-0.945593	8.88541	0.000348577	0.0339668	Adrb1
chr7	131132953	131133453	-1.42272	-0.95191	-0.793699	8.86471	0.000354443	0.0343474	4933402N03Rik
chr8	20122004	20122504	-0.485048	-0.358706	3.14735	8.77859	0.000379956	0.0361737	6820431F20Rik
chr15	88067819	88068319	-0.942931	-0.510368	0.585534	8.70152	0.000404386	0.037948	B230214G05Rik
chr1	162858740	162859240	-0.305624	-1.645	-0.992682	8.61699	0.000433044	0.0399658	Fmo1
chr12	52604612	52605112	-0.490675	-0.35933	2.94363	8.56089	0.000453209	0.0412335	1700031P21Rik
chr1	41604935	41605435	-1.14514	-1.07335	-0.636215	8.45935	0.000492191	0.0439304	4930448I06Rik
chr14	3333320	3333820	-0.975984	-0.858621	0.0258789	8.33355	0.000545313	0.0475142	Gm3752
chr7	109255526	109256026	-0.6393	-1.09309	-0.0641449	8.32929	0.00054721	0.0476262	Lmo1
chr13	59364013	59364513	-0.940887	-1.30145	-0.766166	8.29919	0.000560822	0.0484178	Agtpbp1
chr10	43317443	43317943	-0.691997	-1.09615	-0.0224612	8.2629	0.000577695	0.0494193	Pdss2

## Sheet: cluster_5 (NE-close)
chr	start	end	logFC.GroupFemale_veh	logFC.GroupMale_veh	logCPM	F	PValue	FDR	Nearest gene
chr4	7984715	7985215	1.17816	-0.186451	1.00735	30.2876	2.48494e-10	1.8879e-07	Car8
chr9	15897778	15898278	1.30447	0.0612019	1.07734	29.2184	4.49195e-10	3.20742e-07	Mtnr1b
chr12	50568111	50568611	1.97139	0.587469	0.0143884	28.7002	6.00567e-10	4.20915e-07	Prkd1
chr16	23653199	23653699	0.960739	0.0116661	1.86632	26.8786	1.69797e-09	1.04033e-06	Rtp4
chr5	50397339	50397839	1.25952	0.232321	1.09057	25.0176	5.06487e-09	2.75642e-06	Mir8117
chr1	68061356	68061856	0.941865	-0.0622284	1.6191	23.6329	1.16703e-08	5.77237e-06	Cps1
chr7	112416368	112416868	0.84852	0.07584	2.22192	23.006	1.7138e-08	8.07715e-06	Parva
chr8	53148810	53149310	0.881446	0.121381	2.23583	22.9887	1.73213e-08	8.12322e-06	Aga
chr2	135586286	135586786	0.815773	0.189935	2.41535	21.1612	5.43605e-08	2.22041e-05	9630028H03Rik
chr17	79073594	79074094	1.27027	0.14074	0.608816	20.986	6.07771e-08	2.43024e-05	Qpct
chr4	81186425	81186925	1.82572	0.31398	-0.60203	19.7633	1.33627e-07	4.94742e-05	Mpdz
chrX	96113094	96113594	1.66117	0.945708	0.199239	19.7412	1.35568e-07	4.99979e-05	Msn
chr13	25817607	25818107	1.07507	0.588933	1.51613	19.4732	1.61496e-07	5.82041e-05	Gm11351
chr2	71036119	71036619	1.62439	0.863176	0.194285	19.3844	1.71175e-07	6.13433e-05	Mettl8
chr13	44174447	44174947	1.03064	0.453476	1.686	19.2095	1.92011e-07	6.81671e-05	A330076C08Rik
chr5	29437877	29438377	1.55709	0.178398	-0.181585	19.0612	2.11715e-07	7.41317e-05	Nom1
chr19	20386209	20386709	0.922227	0.228328	1.77214	18.2204	3.70156e-07	0.000120592	Anxa1
chr6	111571600	111572100	1.70053	0.676698	-0.212689	17.8689	4.68721e-07	0.000147394	1700054K19Rik
chr18	75734645	75735145	1.17751	0.0845185	0.592609	17.6241	5.52975e-07	0.000169093	Ctif
chr1	159747007	159747507	1.03557	-0.253127	0.380508	17.577	5.70902e-07	0.000172941	Tnr
chr16	64017917	64018417	1.07991	0.323834	1.36432	17.5271	5.90556e-07	0.00017776	Epha3
chr4	21566724	21567224	0.678893	0.00272383	2.38651	17.4208	6.34702e-07	0.000188952	Prdm13
chr9	80510740	80511240	1.03395	0.290913	1.28967	17.1763	7.49701e-07	0.000218395	Impg1
chr12	69464738	69465238	0.849763	0.229871	1.98213	16.6374	1.08493e-06	0.000301263	5830428M24Rik
chr12	112426433	112426933	1.31082	0.406622	0.365996	16.6014	1.11221e-06	0.00030794	A730018C14Rik
chr3	53255235	53255735	1.69913	0.653314	-0.390494	16.4771	1.21195e-06	0.000334093	Nhlrc3
chr8	46791319	46791819	1.63189	0.0266049	-0.696508	16.3745	1.30114e-06	0.000355072	Irf2
chr8	58217420	58217920	1.03577	0.308973	1.20287	16.3354	1.33687e-06	0.000363572	Gm15881
chr9	83500720	83501220	1.11819	0.535439	1.1282	16.2731	1.39587e-06	0.00037713	Sh3bgrl2
chr1	64813638	64814138	1.50021	0.256177	-0.327774	16.2145	1.45381e-06	0.000387821	Fzd5
chr11	109684169	109684669	0.818421	-0.17272	1.16671	16.1958	1.47283e-06	0.000390699	Prkar1a
chr12	21346178	21346678	1.91685	1.01262	-0.653698	16.0804	1.59599e-06	0.000419852	Adam17
chrX	156178941	156179441	3.70335	2.03567	-1.5971	15.63	2.18718e-06	0.00055761	4930503H13Rik
chr13	116738730	116739230	0.813667	-0.0365634	1.54487	15.475	2.43909e-06	0.000611168	4930435F18Rik
chr5	50406539	50407039	0.841393	-0.0169751	1.43143	15.3789	2.61016e-06	0.000644679	Mir8117
chr10	73296462	73296962	1.14295	0.24629	0.622585	15.3175	2.7258e-06	0.000669756	A330049N07Rik
chr2	174221677	174222177	1.12195	-0.137008	0.0487501	15.1694	3.02702e-06	0.000729612	Gm10714
chr15	78064024	78064524	0.979192	0.197176	1.16816	15.148	3.07337e-06	0.000737974	Cacng2
chr16	74732886	74733386	1.23869	0.673524	0.758587	15.091	3.20025e-06	0.000761986	Robo2
chr1	64906309	64906809	1.17841	0.54526	0.840698	15.0904	3.20145e-06	0.000761986	Plekhm3
chr7	113066408	113066908	1.5826	0.764951	-0.177426	15.015	3.37776e-06	0.000799939	4930543E12Rik
chr18	56936843	56937343	0.672889	-0.18049	1.56683	14.7304	4.13729e-06	0.000953655	Gm10536
chr11	4087166	4087666	0.840864	0.275414	1.84717	14.7038	4.21679e-06	0.000970801	Mtfp1
chr8	119218431	119218931	0.83006	0.0943115	1.51174	14.6565	4.36199e-06	0.000998182	Hsbp1
chr11	47343533	47344033	1.06722	0.40392	1.1056	14.5813	4.60337e-06	0.00104212	Sgcd
chr3	154672672	154673172	0.913607	0.194282	1.4117	14.5625	4.6659e-06	0.00105502	Erich3
chr10	13276442	13276942	1.00039	-0.446727	-0.0372691	14.4047	5.22561e-06	0.00117181	Phactr2
chr9	111885619	111886119	1.5333	0.227806	-0.584285	14.3745	5.34051e-06	0.00119475	Stac
chr11	15386222	15386722	0.787458	0.0412873	1.56345	14.2541	5.82481e-06	0.00128943	Pom121l12
chr15	29788401	29788901	0.888564	-0.417295	0.151025	14.1221	6.40749e-06	0.00139564	Mir3964
chr13	16154356	16154856	1.20214	0.336821	0.546205	14.1198	6.4182e-06	0.00139637	B230303A05Rik
chr7	51339979	51340479	1.20699	0.672571	0.624012	14.1145	6.44281e-06	0.00139852	Ano5
chr8	81884187	81884687	0.940666	-0.207719	0.544478	14.1078	6.47408e-06	0.00140371	Il15
chr4	7048552	7049052	0.876807	-0.355819	0.32165	14.0633	6.68565e-06	0.00144463	Tox
chr2	115136153	115136653	0.936428	-0.0662243	0.626735	13.9266	7.38277e-06	0.0015685	4930528P14Rik
chr10	13881458	13881958	1.07488	0.192486	0.593036	13.9249	7.39157e-06	0.00156862	Gm32172
chr15	60993148	60993648	0.931581	-0.225783	0.356062	13.8744	7.66784e-06	0.00162	A1bg
chr14	96280065	96280565	0.535566	-0.349385	1.66386	13.8234	7.95767e-06	0.00167379	Klhl1
chr4	40538410	40538910	0.814967	0.0459017	1.34866	13.7207	8.57544e-06	0.00179182	4933428C19Rik
chr10	4970379	4970879	0.976096	0.277614	1.11517	13.6174	9.24727e-06	0.0019091	Syne1
chr18	86328439	86328939	0.825683	-0.222498	0.873211	13.6111	9.28959e-06	0.00191575	Neto1
chr12	6307112	6307612	0.812922	0.319838	1.78928	13.5317	9.84532e-06	0.00201504	2810032G03Rik
chr10	43869008	43869508	1.74405	0.585693	-0.632987	13.4921	1.0135e-05	0.00206764	Qrsl1
chr1	193662374	193662874	1.07954	0.557387	0.882169	13.4372	1.05505e-05	0.0021432	Mir205
chr16	60282294	60282794	1.50363	0.341096	-0.407777	13.3789	1.10118e-05	0.00222502	Epha6
chr1	92143089	92143589	0.971568	0.338866	1.28166	13.3487	1.12586e-05	0.00226045	Hdac4
chr10	71036365	71036865	1.30564	0.612041	0.25793	13.3351	1.13715e-05	0.0022783	Bicc1
chr17	17575744	17576244	1.36102	0.550475	0.0756217	13.188	1.26715e-05	0.00248889	Lnpep
chr19	57991375	57991875	0.68954	0.221215	2.2454	13.1764	1.27801e-05	0.00250761	Mir5623
chr6	18942866	18943366	1.89178	0.299836	-1.09098	13.1643	1.28948e-05	0.00251749	Ankrd7
chr2	178435536	178436036	1.08934	0.658303	1.07086	13.1641	1.28967e-05	0.00251749	Cdh26
chr19	17600123	17600623	0.861789	0.156924	1.62042	13.1566	1.29684e-05	0.00252629	Rfk
chr6	118226012	118226512	0.812026	0.299999	1.69269	13.0526	1.40019e-05	0.00269174	1700069P05Rik
chr9	46854558	46855058	1.99704	0.045234	-1.21589	13.0471	1.40595e-05	0.00270008	2900052N01Rik
chr6	23547750	23548250	1.23803	0.190476	0.139729	12.9173	1.54771e-05	0.00292499	Rnf133
chr17	84669835	84670335	0.806317	-0.0579955	1.12325	12.8619	1.61252e-05	0.00302852	Abcg8
chr19	26450467	26450967	1.92448	0.999811	-0.885748	12.8406	1.63818e-05	0.0030685	Smarca2
chr18	59852429	59852929	1.37485	0.730341	0.0622361	12.8371	1.64247e-05	0.00307352	Mir6355
chr18	83285358	83285858	1.05064	0.314922	0.853529	12.8254	1.65681e-05	0.00309425	4921531P14Rik
chr16	23758444	23758944	1.09221	0.0940305	0.254293	12.8208	1.66245e-05	0.00310172	Sst
chr5	33404852	33405352	1.81774	0.412484	-0.957009	12.7425	1.76201e-05	0.00325551	Uvssa
chr12	53769205	53769705	0.79574	-0.176042	1.21496	12.673	1.85544e-05	0.00339952	Egln3
chr10	21635227	21635727	0.735349	-0.156387	1.12238	12.6648	1.86684e-05	0.00341595	1700020N01Rik
chr12	111135108	111135608	0.846659	0.0885378	1.30017	12.6417	1.89922e-05	0.00346852	Traf3
chr14	87223937	87224437	1.30777	0.499453	0.0160434	12.5885	1.97611e-05	0.00359012	Diaph3
chrX	69998829	69999329	1.27012	-0.63224	-1.03018	12.5704	2.00296e-05	0.00362315	1700020N15Rik
chr6	36098202	36098702	1.19801	0.214395	0.153646	12.4867	2.13217e-05	0.00381641	Chrm2
chr2	171747529	171748029	0.680744	-0.0796158	1.55078	12.4856	2.13391e-05	0.00381641	1700028P15Rik
chr10	72771104	72771604	1.33078	0.421329	-0.0367586	12.4777	2.14652e-05	0.00383174	Zwint
chr9	42039216	42039716	1.07487	0.112276	0.260112	12.4465	2.19714e-05	0.00391107	Sorl1
chr3	101237046	101237546	0.956562	0.275609	0.981415	12.4187	2.24337e-05	0.00397104	Cd2
chr1	79791007	79791507	1.19021	0.393626	0.384186	12.3595	2.34496e-05	0.00411253	Mrpl44
chr8	110429623	110430123	1.12458	-0.413697	-0.58296	12.2793	2.49038e-05	0.0043298	Gm21283
chr4	72577647	72578147	0.787431	-0.544915	0.0451487	12.2581	2.53021e-05	0.0043888	Aldoart1
chr2	7894927	7895427	1.12318	-0.00583241	-0.0789352	12.2238	2.59638e-05	0.00448717	Celf2
chr16	63245819	63246319	1.62984	0.728174	-0.640674	12.2073	2.62858e-05	0.00453457	Pros1
chr2	37720406	37720906	1.75998	0.463159	-0.961818	12.1437	2.75744e-05	0.00471405	Mir5128
chr4	24614114	24614614	1.34005	0.0563517	-0.546332	12.139	2.76716e-05	0.00472642	Mms22l
chr13	99470118	99470618	0.81644	-0.0278431	0.954507	12.1268	2.79268e-05	0.00476572	Map1b
chr2	69029219	69029719	1.1744	0.323413	0.234267	12.0944	2.86165e-05	0.0048642	Nostrin
chr1	51299405	51299905	0.875291	0.155598	1.12848	12.0311	3.00159e-05	0.00504517	Cavin2
chr8	86271699	86272199	1.01918	0.301827	0.887386	11.9996	3.07373e-05	0.00515275	Abcc12
chr2	81894199	81894699	1.61065	0.15602	-0.940446	11.9927	3.08989e-05	0.00517527	Zfp804a
chr7	128574224	128574724	0.693802	0.181828	2.07247	11.9676	3.14886e-05	0.00526198	Inpp5f
chr8	26650271	26650771	0.589369	-0.0832495	2.03346	11.9337	3.23046e-05	0.00537751	2310008N11Rik
chr9	46532619	46533119	1.14277	0.012012	-0.0750456	11.9223	3.25853e-05	0.00541475	4931429L15Rik
chr19	49227265	49227765	1.95009	0.345465	-1.18779	11.8291	3.49671e-05	0.00576514	Sorcs3
chr16	52590594	52591094	1.14651	-0.234912	-0.541104	11.8206	3.51918e-05	0.00578712	Alcam
chr13	25251807	25252307	0.736835	0.127633	1.68726	11.7703	3.6558e-05	0.00597437	Nrsn1
chr8	13899477	13899977	0.980445	0.426168	0.9867	11.7516	3.70814e-05	0.00604288	Fbxo25
chr4	131125942	131126442	0.888654	-0.128139	0.405122	11.7338	3.7587e-05	0.00610697	A930031H19Rik
chr7	51259208	51259708	0.726252	0.234606	2.25762	11.719	3.80098e-05	0.00613212	Ano5
chr19	21076817	21077317	1.85911	1.33197	-0.77057	11.7172	3.80614e-05	0.00613212	4930554I06Rik
chr14	110915782	110916282	1.82651	1.27079	-0.8348	11.6558	3.98796e-05	0.00637584	Slitrk6
chr1	41562080	41562580	1.57747	0.878975	-0.382384	11.6534	3.99521e-05	0.00637691	4930448I06Rik
chr2	156504187	156504687	0.724945	-0.164072	0.972786	11.6528	3.99707e-05	0.00637691	Epb41l1
chr5	127068142	127068642	0.90119	0.151416	1.09153	11.6511	4.00206e-05	0.00637691	4933438B17Rik
chr4	128067164	128067664	0.702117	0.176017	1.86201	11.634	4.05448e-05	0.00644961	Csmd2
chrX	134211232	134211732	0.761714	-1.75002	-1.30503	11.6128	4.12037e-05	0.00654346	Arl13a
chr6	91889303	91889803	0.905449	0.289132	1.0627	11.6043	4.14717e-05	0.00657503	Ccdc174
chr1	190728000	190728500	0.746339	-0.0606877	1.14792	11.5671	4.26639e-05	0.00672891	Rps6kc1
chr4	65684833	65685333	1.14219	0.33072	0.262193	11.5429	4.34571e-05	0.00682662	Trim32
chr8	117848759	117849259	2.49361	0.683802	-1.54081	11.5374	4.36377e-05	0.00684416	Mphosph6
chr6	56813200	56813700	1.19932	0.042697	-0.246098	11.5119	4.44956e-05	0.00696564	Kbtbd2
chr11	10367710	10368210	0.798504	0.0905481	1.36147	11.5111	4.45215e-05	0.00696564	Vwc2
chr9	50349253	50349753	0.751699	-0.0642396	1.12501	11.5111	4.45222e-05	0.00696564	2310003N18Rik
chr1	34542603	34543103	0.598835	-0.366898	0.968212	11.4902	4.52367e-05	0.00703684	Cfc1
chr12	56781061	56781561	0.883007	0.000544322	0.626272	11.4619	4.62238e-05	0.00716106	Pax9
chr7	65964347	65964847	0.991388	-0.375656	-0.369744	11.447	4.67529e-05	0.00723124	Snrpa1
chrX	38733645	38734145	0.865412	0.288059	1.27983	11.3895	4.88531e-05	0.00750158	6030498E09Rik
chr9	102593834	102594334	1.03523	0.540286	0.722618	11.3503	5.03401e-05	0.00769632	Cep63
chr3	66046711	66047211	0.826145	0.16398	1.20806	11.3496	5.03676e-05	0.00769632	Ccnl1
chr8	18006533	18007033	0.799655	0.16589	1.45354	11.3451	5.05384e-05	0.00771	Csmd1
chr5	49848235	49848735	0.659852	0.115352	2.04598	11.3068	5.20431e-05	0.00790148	Adgra3
chr7	54472885	54473385	0.661662	-0.239206	1.00918	11.2512	5.43082e-05	0.00817999	Luzp2
chr3	38317360	38317860	1.05408	0.345404	0.473239	11.2492	5.43891e-05	0.00818568	5430434I15Rik
chr17	62335830	62336330	0.689787	0.00323729	1.57461	11.2193	5.56527e-05	0.00833623	Efna5
chr11	90806950	90807450	0.703546	0.213756	2.27064	11.2169	5.57525e-05	0.00833803	4930405D11Rik
chr9	20697392	20697892	0.569032	-0.0109919	2.15902	11.1926	5.68046e-05	0.0084687	Olfm2
chr7	67034296	67034796	0.719682	0.00148564	1.36128	11.1415	5.90744e-05	0.0087385	1700112J16Rik
chrX	99113355	99113855	0.785814	-0.379619	0.196715	11.1357	5.9339e-05	0.00877081	Efnb1
chr2	10231921	10232421	1.47625	0.946196	-0.365772	11.1108	6.04841e-05	0.00891232	Itih5
chr5	126849247	126849747	1.53669	0.357697	-0.735315	11.1092	6.05619e-05	0.00891687	4933438B17Rik
chr6	21254026	21254526	0.856924	-0.254244	0.12027	11.106	6.07106e-05	0.00893183	Kcnd2
chr2	65240969	65241469	1.445	0.444837	-0.591758	11.0693	6.24484e-05	0.00913341	Cobll1
chr11	16893999	16894499	0.856894	0.0518308	0.951852	11.0091	6.54115e-05	0.00947916	Eldr
chr4	86357260	86357760	1.10916	-0.471933	-0.795639	11.0067	6.55288e-05	0.00947916	Saxo1
chr8	38435807	38436307	1.48334	0.858146	-0.411049	10.9668	6.75767e-05	0.0097162	Mir383
chr18	59154987	59155487	0.897704	0.462983	1.38063	10.9585	6.80105e-05	0.00975643	Chsy3
chr14	30025474	30025974	2.11981	0.771533	-1.24567	10.953	6.82979e-05	0.00979026	Chdh
chr2	144847453	144847953	1.07673	0.239643	0.383082	10.943	6.88297e-05	0.0098442	Scp2d1
chr6	92038028	92038528	1.31511	0.436967	-0.322718	10.917	7.02234e-05	0.0100209	Nr2c2
chr10	108505562	108506062	1.14474	-0.16719	-0.476728	10.8601	7.3375e-05	0.0103722	Gm36283
chr12	32146950	32147450	1.16828	0.372952	0.0531733	10.8598	7.33952e-05	0.0103722	Pik3cg
chr4	46835968	46836468	0.664844	0.0417341	1.88999	10.8247	7.54155e-05	0.0106182	Gabbr2
chr3	66545407	66545907	0.880101	0.16461	0.990419	10.7634	7.90757e-05	0.0110679	Veph1
chr13	76642865	76643365	0.955735	-0.230639	-0.199964	10.7317	8.10392e-05	0.0112515	Mctp1
chr16	50938261	50938761	1.15152	0.150857	-0.211102	10.6772	8.45392e-05	0.0116523	1700116B05Rik
chr2	130039595	130040095	1.04428	-0.0135758	-0.0349908	10.6593	8.57195e-05	0.0117979	Mir6339
chr4	48629418	48629918	1.04761	0.389326	0.63215	10.6475	8.65088e-05	0.0118979	Cavin4
chr6	9050771	9051271	1.13558	0.521065	0.336866	10.637	8.72176e-05	0.011978	Nxph1
chr7	40162734	40163234	0.849147	-0.323185	-0.071461	10.6265	8.7932e-05	0.0120674	4933402C06Rik
chrX	98286960	98287460	0.758398	0.19126	1.52866	10.6186	8.84717e-05	0.0121152	Ar
chr1	92539095	92539595	0.741764	-0.121818	0.834462	10.6148	8.87363e-05	0.0121363	Olfr1414
chr8	85920968	85921468	0.983763	0.438987	0.773598	10.6049	8.94182e-05	0.0122096	Phkb
chr2	116672016	116672516	0.874255	-0.00019103	0.554627	10.5679	9.20275e-05	0.0124768	Tmco5
chr1	133311892	133312392	0.651519	-0.0643934	1.41647	10.5406	9.40055e-05	0.012672	Golt1a
chr9	34939554	34940054	1.09368	0.180293	0.0607416	10.5381	9.41886e-05	0.0126877	4930581F22Rik
chr18	85796134	85796634	1.41919	0.238843	-0.76771	10.5267	9.50232e-05	0.012782	Neto1
chr10	112572165	112572665	0.455409	-0.0480286	3.05531	10.5195	9.55547e-05	0.0128353	1700010J16Rik
chr2	160806075	160806575	0.767057	-0.522628	-0.209234	10.4986	9.7123e-05	0.0129726	Zhx3
chr8	28634308	28634808	1.27275	0.504264	-0.107766	10.4961	9.73121e-05	0.0129886	Gm8096
chr18	28301706	28302206	1.2903	0.620298	-0.0918958	10.4943	9.74485e-05	0.0129886	4930474G06Rik
chr19	31546097	31546597	0.500375	-0.893975	-0.377566	10.4922	9.76106e-05	0.0130011	Prkg1
chr6	77647374	77647874	0.730139	0.0667832	1.36226	10.4834	9.82844e-05	0.0130659	6330415B21Rik
chr2	115197420	115197920	1.04739	0.465067	0.553205	10.4831	9.83031e-05	0.0130659	4930528P14Rik
chr4	94181167	94181667	0.586465	-0.303853	1.03536	10.479	9.86162e-05	0.0130892	Caap1
chr4	128192654	128193154	1.21538	0.123827	-0.437106	10.4579	0.000100251	0.0132635	Csmd2os
chr14	122613604	122614104	0.786201	0.284157	1.60129	10.451	0.000100794	0.0133224	Pcca
chr5	46937262	46937762	1.36499	0.538351	-0.44521	10.428	0.000102616	0.0135443	4930405L22Rik
chr8	31690899	31691399	1.03531	0.137161	0.114319	10.4152	0.000103647	0.0136614	Nrg1
chr3	33443028	33443528	1.05379	0.16313	0.140084	10.4142	0.000103725	0.0136623	Pex5l
chr7	65971192	65971692	0.750235	0.0811583	1.22832	10.3724	0.00010717	0.0140769	Snrpa1
chr12	111243513	111244013	0.919719	0.138103	0.572128	10.3633	0.000107933	0.0141534	Amn
chr6	92517815	92518315	1.4089	0.790867	-0.383832	10.3628	0.000107976	0.0141534	Prickle2
chr12	77693931	77694431	1.1149	0.401219	0.347901	10.3428	0.000109672	0.014356	Fut8
chr6	82135948	82136448	0.93758	0.303	0.769342	10.3392	0.000109983	0.0143846	Eva1a
chr14	114061232	114061732	0.953413	0.141568	0.49494	10.3239	0.000111308	0.0145201	4930524C18Rik
chr3	58042782	58043282	1.22596	0.164233	-0.436544	10.3076	0.000112735	0.0146659	1700007F19Rik
chr19	24302302	24302802	0.532666	-0.163766	1.80782	10.2847	0.000114767	0.01485	Fxn
chr1	94503748	94504248	0.688176	0.0196701	1.65081	10.2336	0.00011945	0.0153088	4930440C22Rik
chr8	60092516	60093016	1.43103	0.28681	-0.741246	10.2177	0.000120951	0.0154802	4930470O06Rik
chr18	86696742	86697242	0.954848	0.0919027	0.340628	10.2044	0.000122219	0.0156129	Cbln2
chr9	12956554	12957054	0.933284	-0.123418	0.149594	10.1958	0.00012304	0.0156737	4930568E12Rik
chr17	82553842	82554342	1.75797	0.982707	-0.799874	10.1921	0.000123402	0.0157093	Gm19689
chr1	23472719	23473219	1.19644	0.604729	0.219009	10.1844	0.000124144	0.015772	Ogfrl1
chr9	54314527	54315027	1.09366	0.667732	0.389043	10.1732	0.00012524	0.0158687	Gldnos
chr12	75962436	75962936	0.774627	0.0272555	1.00049	10.1685	0.000125706	0.0159172	Mir5101
chr1	122373272	122373772	0.681033	-0.0293544	1.40888	10.1664	0.00012591	0.0159325	Gm28590
chr6	37310891	37311391	0.919358	0.024472	0.330827	10.1589	0.00012665	0.0160044	Dgki
chr7	88347384	88347884	0.434966	-0.18665	2.25436	10.1434	0.000128202	0.0161365	Ctsc
chr4	31146382	31146882	0.936056	-0.221678	-0.090812	10.128	0.000129757	0.0162782	4930556G01Rik
chr2	88094105	88094605	1.3163	-1.3597	-1.60475	10.108	0.000131809	0.0164812	Olfr1164
chr4	117040070	117040570	1.15626	0.446101	0.0882905	10.1071	0.000131907	0.0164826	Eif2b3
chr1	65491585	65492085	1.39868	0.503976	-0.527662	10.1046	0.000132167	0.0165033	Pth2r
chr6	135938732	135939232	1.17588	0.049233	-0.493905	10.103	0.000132333	0.0165033	Grin2b
chr3	36423548	36424048	0.826217	0.0932225	0.814186	10.0926	0.000133411	0.0166051	Mir7009
chr10	113539622	113540122	1.28918	0.0714524	-0.715813	10.0707	0.000135733	0.0168279	Atxn7l3b
chr3	97420979	97421479	0.656742	-0.431967	0.240042	10.0364	0.00013944	0.0171643	Olfr1402
chr8	124056409	124056909	1.00666	0.215866	0.499807	10.0346	0.000139637	0.0171774	Mir1967
chr2	33005036	33005536	1.03481	-0.21285	-0.438476	10.0253	0.000140664	0.0172701	Slc2a8
chr17	45017349	45017849	0.894602	0.0563151	0.500898	10.0013	0.00014334	0.0175194	4930564C03Rik
chr8	28733251	28733751	1.33865	0.59615	-0.403225	10.0005	0.000143434	0.0175196	Unc5d
chr4	63528879	63529379	0.693405	-0.10246	1.11358	9.99742	0.00014378	0.0175506	Atp6v1g1
chr7	113820135	113820635	0.552009	-0.497602	0.455402	9.98771	0.000144884	0.0176287	Spon1
chr16	64677054	64677554	0.857842	0.139054	0.815725	9.98181	0.000145558	0.0176767	Csnka2ip
chr1	47535500	47536000	1.89303	1.22365	-0.964881	9.96028	0.000148047	0.0179217	Mir6350
chr9	29379497	29379997	1.2765	0.68221	-0.21489	9.95761	0.000148358	0.0179479	Ntm
chr4	20931044	20931544	1.38433	0.93336	-0.437334	9.94285	0.000150093	0.0181231	Nkain3
chr10	4894519	4895019	0.572756	-0.0475974	2.09858	9.9414	0.000150264	0.018127	Syne1
chr12	92474696	92475196	1.39468	0.254554	-0.720668	9.925	0.000152219	0.01831	Sel1l
chr4	139725282	139725782	0.447511	-0.465541	0.898453	9.91684	0.000153201	0.0184049	Tas1r2
chr11	72901138	72901638	1.15926	-0.24592	-0.648686	9.91125	0.000153877	0.0184744	Atp2a3
chr14	99733825	99734325	0.624088	0.252247	2.25827	9.90622	0.000154488	0.0185244	Klf12
chr3	53705932	53706432	1.07189	-0.121074	-0.390757	9.90499	0.000154639	0.0185308	Frem2
chr10	122195785	122196285	0.550382	-0.464556	0.510978	9.89151	0.000156292	0.0187052	Gm4489
chr3	139598481	139598981	1.70416	1.00898	-0.927217	9.87505	0.000158334	0.0189138	Gm32693
chr12	47741813	47742313	1.01681	0.307266	0.527236	9.86045	0.000160168	0.0190751	Nova1
chr9	119743213	119743713	0.706003	-0.0978558	0.889474	9.85257	0.000161168	0.0191441	Scn10a
chr8	66363481	66363981	0.48236	-0.1572	1.92587	9.85071	0.000161405	0.0191602	Marchf1
chr16	32110995	32111495	0.583667	-1.01891	-0.734252	9.81387	0.000166169	0.0196188	Cep19
chr2	12515748	12516248	1.76586	0.992475	-0.975129	9.81345	0.000166224	0.0196188	Mindy3
chr16	62221816	62222316	1.47772	0.442522	-0.760236	9.81241	0.000166361	0.0196188	Nsun3
chr15	66824402	66824902	0.777943	0.280096	1.34457	9.81208	0.000166404	0.0196188	Sla
chr17	62288408	62288908	2.05696	0.239376	-1.40963	9.81119	0.000166522	0.0196204	Efna5
chr3	73797199	73797699	1.13549	0.451416	0.191014	9.79513	0.000168648	0.0198218	Bche
chr8	62267023	62267523	1.05978	-0.141147	-0.407814	9.78808	0.000169591	0.0198833	Anxa10
chr3	132065211	132065711	1.01939	0.299267	0.278096	9.77823	0.000170916	0.0199894	Dkk2
chr8	39485993	39486493	0.890552	0.218665	0.889688	9.76668	0.000172484	0.0201232	Msr1
chr4	116175758	116176258	0.42477	-0.0670046	3.06371	9.75162	0.000174551	0.0203269	1700042G07Rik
chr12	24746860	24747360	0.582507	0.0380057	1.99888	9.74305	0.000175737	0.0204275	Rrm2
chr7	98389146	98389646	1.04057	0.0579264	-0.140365	9.74017	0.000176139	0.0204616	Tsku
chr1	12348386	12348886	1.41755	0.319696	-0.747504	9.73249	0.000177213	0.0205487	Mir6341
chr4	127582911	127583411	0.719822	-0.42456	0.00712514	9.71729	0.000179358	0.0207721	Gjb5
chrX	132438435	132438935	1.3863	0.0754064	-0.936371	9.7104	0.000180338	0.0208602	Gm26851
chr16	88244576	88245076	0.865966	0.113073	0.604611	9.70887	0.000180557	0.0208727	Grik1
chr11	14824988	14825488	0.826987	-0.283591	0.0635855	9.70191	0.000181555	0.0209499	Pom121l12
chr10	15251605	15252105	0.948444	0.222853	0.595912	9.69749	0.000182192	0.0209915	Nmbr
chr2	80151575	80152075	0.952264	0.316519	0.584102	9.68426	0.000184111	0.0211549	Pde1a
chr12	75714506	75715006	1.23701	-0.189112	-0.818432	9.67831	0.000184981	0.0212419	Sgpp1
chr13	75111787	75112287	0.878413	0.117404	0.637715	9.65888	0.000187851	0.0214959	Pcsk1
chr5	76466682	76467182	0.914892	0.192239	0.720505	9.65874	0.000187872	0.0214959	Gm7271
chrX	85375433	85375933	1.30897	0.189332	-0.575931	9.6546	0.00018849	0.0215286	Fthl17a
chr16	30901008	30901508	1.19755	0.536526	-0.120607	9.65391	0.000188593	0.0215286	Xxylt1
chr8	44437892	44438392	1.286	0.919573	0.00014984	9.65379	0.000188611	0.0215286	Fat1
chr1	169837607	169838107	1.28986	0.729924	-0.109828	9.63969	0.000190731	0.0217184	Rgs4
chrX	22240290	22240790	1.45549	0.19698	-0.874711	9.62679	0.000192692	0.0218957	Ppp1r2-ps7
chr2	72581416	72581916	1.26912	0.215144	-0.52982	9.61149	0.000195045	0.0221036	Cdca7
chr3	79003898	79004398	1.0311	0.0987815	0.0893313	9.59897	0.000196993	0.0222642	Rapgef2
chr12	79680306	79680806	0.400081	-0.693153	0.376722	9.58766	0.000198769	0.0223921	9430078K24Rik
chr3	136306621	136307121	0.961306	-0.0728217	-0.0780754	9.58233	0.000199611	0.0224603	Bank1
chr11	108562123	108562623	1.05777	0.431398	0.227968	9.58108	0.000199809	0.0224692	Cep112
chr19	17182049	17182549	1.08582	0.390596	0.290906	9.57723	0.000200421	0.0225114	Gcnt1
chr10	45801551	45802051	1.40414	0.130095	-0.946141	9.53361	0.000207488	0.0231607	D030045P18Rik
chr10	60952487	60952987	0.562212	0.214878	2.44466	9.52411	0.00020906	0.0232617	Mir466j
chr7	88810115	88810615	1.30117	0.729738	-0.0131602	9.51323	0.000210878	0.0234227	Rab38
chr2	159493068	159493568	1.44105	0.8093	-0.554445	9.49409	0.000214112	0.0236574	4933416E03Rik
chr4	73967936	73968436	1.15485	-0.2102	-0.66504	9.49076	0.00021468	0.0236926	2310002L09Rik
chr10	85259560	85260060	1.26541	-0.0228332	-0.746443	9.47093	0.000218093	0.0240035	Cry1
chr8	35933526	35934026	0.575914	0.0878485	2.17619	9.47	0.000218255	0.0240035	5430403N17Rik
chr18	77560209	77560709	0.814624	0.307378	1.10702	9.45927	0.000220126	0.0241447	Rnf165
chr12	21476368	21476868	0.94264	-0.517824	-0.769086	9.44893	0.000221945	0.0243108	Ywhaq
chr6	125897579	125898079	0.837196	0.144331	0.859253	9.44587	0.000222488	0.0243562	Ano2
chr18	6394272	6394772	0.747936	-0.0620144	0.813679	9.44288	0.000223018	0.0243861	Mir1893
chr6	119052055	119052555	0.852393	0.133889	0.808319	9.43517	0.000224391	0.024508	Cacna1c
chr12	35930325	35930825	1.11135	-0.194697	-0.660525	9.41897	0.000227305	0.0247126	Agr3
chr12	74092259	74092759	0.584487	-0.353296	0.60864	9.41519	0.000227991	0.024773	Syt16
chr7	113850493	113850993	0.85571	0.0828615	0.824934	9.40682	0.000229517	0.024915	Spon1
chr8	72817412	72817912	1.14414	0.10704	-0.413189	9.40216	0.000230371	0.0249318	F2rl3
chr3	115090615	115091115	0.736646	-0.228109	0.501535	9.39806	0.000231126	0.0249708	Olfm3
chr12	55974217	55974717	1.13207	0.435533	-0.0146137	9.38874	0.00023285	0.0251418	Brms1l
chr3	75247193	75247693	1.41982	0.326858	-0.769329	9.38665	0.000233236	0.0251559	Serpini2
chr3	117217789	117218289	0.899151	-0.00553812	0.328943	9.38102	0.000234286	0.0252548	1700061I17Rik
chr7	91863066	91863566	0.870232	0.165308	0.686209	9.37854	0.00023475	0.0252904	Dlg2
chr13	55654554	55655054	0.997434	-0.517208	-0.802512	9.36031	0.000238187	0.0256317	Ddx46
chr11	77901120	77901620	0.861249	0.0962857	0.556743	9.35508	0.000239184	0.0257098	Pipox
chr11	104220335	104220835	1.12421	0.726515	0.246063	9.34156	0.000241778	0.0259153	Mapt
chr17	57837374	57837874	0.67295	-0.054023	1.49531	9.32418	0.000245156	0.0262329	Cntnap5c
chr16	55051154	55051654	0.952305	-0.189036	-0.358313	9.31992	0.000245992	0.0262601	Zpld1
chr6	43366932	43367432	1.15704	0.505621	-0.0789303	9.27925	0.000254113	0.0269184	Nobox
chr4	96447424	96447924	1.21461	0.551972	-0.182146	9.27006	0.000255987	0.0270565	Cyp2j8
chr18	33893886	33894386	0.58992	0.211147	2.41009	9.25876	0.000258309	0.0272262	Epb41l4aos
chr9	4162261	4162761	0.800817	-0.454181	-0.412491	9.25127	0.000259861	0.0273555	Aasdhppt
chr14	85716179	85716679	0.761181	-0.691503	-0.642417	9.23679	0.000262887	0.0275863	4930529K09Rik
chr5	144666429	144666929	0.853308	-0.0372851	0.317409	9.23297	0.000263692	0.0276402	Tmem130
chr13	59214114	59214614	0.642995	-0.256993	0.644921	9.23171	0.000263958	0.0276462	Agtpbp1
chr11	44053495	44053995	0.453047	-0.661305	0.120343	9.22943	0.000264441	0.0276706	Adra1b
chr12	66236972	66237472	1.02183	-0.571274	-0.983253	9.22015	0.000266412	0.0277873	Rpl10l
chr12	118377961	118378461	0.679088	0.1287	1.47497	9.21275	0.000267993	0.0279246	Sp4
chr8	75738002	75738502	1.02518	-0.25413	-0.646992	9.20129	0.000270462	0.0281633	Iqcm
chr1	113657809	113658309	0.648284	0.0635543	1.66081	9.18675	0.000273629	0.0284619	Gm32810
chr10	9069604	9070104	0.592947	-0.0221057	1.62201	9.1822	0.000274628	0.0285346	Sash1
chr3	45524038	45524538	1.47654	0.169528	-1.01253	9.17997	0.00027512	0.0285701	1700027H10Rik
chr1	181652347	181652847	1.04263	-0.330463	-0.684287	9.17882	0.000275372	0.0285806	Ccdc121
chr12	77107173	77107673	0.855495	0.00407843	0.439626	9.16617	0.000278176	0.0288087	Fut8
chr1	84553933	84554433	0.569357	0.0284913	1.9745	9.14847	0.000282151	0.0292044	Mir5126
chr16	41179563	41180063	0.574609	-0.229574	1.10407	9.14732	0.000282411	0.0292154	Lsamp
chr3	32904965	32905465	1.68157	0.463599	-1.12715	9.13815	0.000284494	0.0293829	Pex5l
chrX	166722213	166723077	0.664793	-0.0981231	0.971961	9.13042	0.000286263	0.0295287	Gm1720
chr4	128390421	128390921	0.720737	-0.771108	-0.742528	9.12157	0.000288301	0.0296792	Hmgb4os
chr6	125636154	125636654	1.17404	-0.0314973	-0.609935	9.11428	0.000289991	0.0298047	Ano2
chr3	137270679	137271179	1.20524	0.369152	-0.312981	9.08328	0.000297293	0.0303418	Gm567
chr8	77617970	77618470	0.556612	-0.523205	0.276022	9.07713	0.000298765	0.0304596	1700092C02Rik
chr3	119826867	119827367	1.65922	0.370261	-1.13705	9.07171	0.000300067	0.0305756	Ptbp2
chr2	129465982	129466482	0.935345	0.0351047	0.100585	9.06222	0.000302362	0.0307435	F830045P16Rik
chr4	136412336	136412836	0.446428	-0.230105	1.82801	9.05956	0.00030301	0.0307461	Htr1d
chr8	8593606	8594106	0.976574	-0.0962852	-0.202806	9.05954	0.000303013	0.0307461	Efnb2
chr18	43552731	43553231	0.955711	-0.25732	-0.507455	9.05945	0.000303035	0.0307461	Dpysl3
chr8	35454167	35454667	1.19985	0.251671	-0.425285	9.05806	0.000303375	0.0307641	Eri1
chr11	37821131	37821631	1.18209	-0.624964	-1.123	9.05404	0.000304355	0.0308141	Gm12128
chr16	72811486	72811986	1.0523	0.518512	0.353275	9.04324	0.000307005	0.0309834	Robo1
chr4	22533034	22533534	1.23544	0.193492	-0.620874	9.03234	0.000309706	0.0311889	Gm30731
chr13	85439384	85439884	1.04184	-5.67228e-06	-0.29657	9.01409	0.00031428	0.0314834	Rasa1
chr3	151859853	151860353	1.07749	-0.199411	-0.559276	9.01231	0.000314731	0.0314953	Ptgfr
chr13	34563326	34563826	0.482223	-1.20808	-0.918295	8.98524	0.000321658	0.0320198	Pxdc1
chr11	50960941	50961441	0.861974	-0.0959531	0.191425	8.98247	0.000322373	0.0320742	Prop1
chr1	129527712	129528212	0.693638	0.254543	1.56704	8.97542	0.000324206	0.0322059	Thsd7b
chr2	79714668	79715168	1.31408	0.763185	-0.46409	8.96032	0.000328171	0.0324405	Ppp1r1c
chr3	56504426	56504926	0.90856	-0.255476	-0.347603	8.94627	0.000331901	0.0326967	Nbea
chr8	103361610	103362110	1.4374	0.540469	-0.821235	8.92905	0.000336535	0.0329992	1600027J07Rik
chr4	131220901	131221401	1.23752	0.404032	-0.456701	8.89874	0.000344853	0.033693	A930031H19Rik
chr4	56136563	56137063	1.12905	0.53772	0.194386	8.89159	0.000346846	0.033853	Klf4
chr4	48311821	48312321	1.33999	0.516524	-0.643911	8.88607	0.000348392	0.0339668	Invs
chr6	60633006	60633506	0.803577	-0.454013	-0.495183	8.88424	0.000348906	0.0339668	Snca
chr1	29769816	29770316	0.782181	0.107287	1.02471	8.88125	0.000349746	0.0340224	Mir6342
chr1	186860846	186861346	0.537762	-0.0229981	2.02076	8.88035	0.000350002	0.0340224	D1Pas1
chr17	76445320	76445820	1.18687	-0.154627	-0.77673	8.84173	0.000361074	0.0348848	Gm4710
chr9	88123674	88124174	1.22115	0.445403	-0.368033	8.83605	0.000362733	0.0350078	Gm51281
chr10	73395503	73396003	0.750646	0.147319	1.14291	8.80874	0.000370816	0.0356691	A330049N07Rik
chr4	138793212	138793712	1.1829	0.0725071	-0.588625	8.80834	0.000370935	0.0356691	Pla2g2d
chr3	87296850	87297350	0.655799	-0.00789137	1.26046	8.80721	0.000371275	0.0356691	Fcrls
chr5	61304069	61304569	0.517207	-0.23331	1.4952	8.80586	0.00037168	0.0356899	G6pd2
chr5	123997716	123998216	1.0871	0.101501	-0.3481	8.8047	0.000372028	0.0357053	Mir7032
chr8	53658345	53658845	0.84855	0.160161	0.757678	8.80011	0.000373409	0.0357636	Neil3
chr5	126526140	126526640	1.33062	-0.165302	-0.972567	8.79101	0.000376163	0.0359387	4933438B17Rik
chr3	157240210	157240710	0.860256	0.342196	1.07483	8.78723	0.000377313	0.0359943	4930592C13Rik
chr6	4584003	4584503	0.782383	-0.192691	0.220442	8.78577	0.000377759	0.0360188	Casd1
chr3	141814426	141814926	0.630152	0.034061	1.50835	8.7743	0.000381275	0.0362811	Bmpr1b
chr3	79897892	79898392	0.770034	0.34949	1.2995	8.76895	0.000382926	0.0364018	Gask1b
chr8	74625631	74626131	1.1364	0.342551	-0.284449	8.74306	0.000391026	0.0370672	Isx
chr19	21687769	21688269	0.73032	-0.0894387	0.61165	8.74283	0.000391097	0.0370672	Abhd17b
chr1	68994934	68995434	1.03811	-0.153684	-0.549839	8.72507	0.000396754	0.0375097	Erbb4
chr14	70985916	70986416	1.49194	0.326874	-0.992953	8.7224	0.000397615	0.0375164	Gfra2
chr12	24525200	24525700	1.18059	0.090941	-0.677566	8.71052	0.000401452	0.0377286	Taf1b
chr1	128532602	128533102	0.582653	-0.247258	0.950754	8.65294	0.000420609	0.0391033	Cxcr4
chr8	32345273	32345773	0.950119	0.435033	0.62507	8.64617	0.000422925	0.0392225	Gm8179
chr15	40396408	40396908	1.26542	0.328515	-0.575254	8.64283	0.000424069	0.0393038	Gm16294
chr11	75033379	75033879	1.20652	0.402378	-0.412598	8.62056	0.000431795	0.0399009	Mir684-1
chr6	110123050	110123550	0.517424	-0.110823	1.78373	8.61997	0.000432	0.0399009	Grm7
chr19	17491799	17492299	0.815221	-0.0873527	0.372143	8.60758	0.000436362	0.040194	Rfk
chr7	74064890	74065390	0.651104	-0.18948	0.744389	8.59034	0.000442506	0.0406417	St8sia2
chr8	128235975	128236475	0.787155	-0.494771	-0.500213	8.58744	0.000443549	0.0406981	Mir21c
chr5	50739021	50739521	1.3719	0.418436	-0.772288	8.58643	0.000443913	0.0407118	Mir8117
chr16	44604272	44604772	1.21789	0.552512	-0.344234	8.58333	0.00044503	0.0407356	Boc
chr10	95829383	95829883	0.829646	-0.896008	-1.07762	8.57907	0.00044657	0.0407979	Eea1
chr1	61630754	61631254	0.800518	-0.188645	0.126846	8.57753	0.000447131	0.0408099	Pard3b
chr6	14687596	14688096	1.05729	-0.271924	-0.803959	8.56416	0.000452006	0.0411757	Ppp1r3a
chr1	29217166	29217666	0.749205	0.0685267	0.845577	8.53192	0.000463996	0.041946	Mir6342
chr17	54167938	54168438	1.06242	0.0869281	-0.227401	8.53092	0.000464374	0.0419603	Slc5a7
chr19	56425905	56426405	0.775759	-0.0160224	0.557862	8.52988	0.000464764	0.0419755	Casp7
chr5	134349318	134349818	0.784384	-0.408129	-0.168776	8.52912	0.000465053	0.0419817	Mir3965
chr3	145854369	145854869	0.804166	0.202926	0.838709	8.51045	0.000472162	0.0425208	Bcl10
chr9	85307202	85307702	0.671963	-0.119509	0.789389	8.48944	0.000480292	0.0430504	Tent5a
chrX	161921207	161921707	1.56244	-0.208847	-1.32727	8.45798	0.00049274	0.0439587	Rai2
chr16	54555006	54555506	0.980436	0.0566338	0.113077	8.45474	0.000494042	0.0440541	Zpld1
chr1	63579101	63579601	0.589883	0.0117917	1.60042	8.44324	0.000498685	0.0444057	Gm39653
chr6	26949077	26949577	1.12137	0.664255	-0.0557136	8.43979	0.000500089	0.0445098	Mir592
chr5	54127481	54127981	1.22735	-0.0228889	-0.853694	8.43776	0.000500916	0.0445417	Stim2
chr16	12631836	12632336	1.39755	0.718306	-0.698433	8.42576	0.000505832	0.0448738	1700003L19Rik
chr3	104385525	104386025	0.52426	-0.142185	1.52141	8.42494	0.000506173	0.044883	Lrig2
chr18	83738287	83738787	0.856885	-0.0278111	0.174669	8.42158	0.000507556	0.0449847	Tshz1
chr12	12082467	12082967	0.699939	0.337125	1.64127	8.39716	0.000517755	0.04573	Fam49a
chr1	191490450	191490950	0.973522	0.459364	0.347468	8.39683	0.000517891	0.04573	Gm32200
chr17	68923501	68924001	1.3842	0.758894	-0.645479	8.38821	0.000521544	0.0459457	Tmem200c
chr8	8044776	8045276	0.730501	-0.259437	0.245919	8.38577	0.000522581	0.0459899	Efnb2
chr9	92847435	92847935	1.16694	0.712687	0.000733781	8.37841	0.000525726	0.0462144	4933400C23Rik
chr14	120376663	120377163	1.52326	0.715532	-0.903755	8.37672	0.000526449	0.0462277	Mbnl2
chr10	4680246	4680746	1.11827	0.755176	0.171068	8.3695	0.000529557	0.0464148	Esr1
chr18	28510249	28510749	0.771747	0.171862	1.06638	8.3677	0.000530337	0.0464403	4930474G06Rik
chr7	99887387	99887887	1.13951	-0.0344496	-0.751377	8.35488	0.000535908	0.0468417	Xrra1
chr1	38280026	38280526	1.04877	-0.327114	-0.76663	8.3485	0.000538703	0.0470644	Gm5099
chr1	51052230	51052730	0.820596	0.179956	0.808977	8.33539	0.000544496	0.0474973	Tmeff2
chr5	29654479	29654979	0.663584	-0.208805	0.599382	8.33004	0.000546878	0.0476253	Dnajb6
chr18	69380362	69380862	0.758809	0.08635	0.846843	8.32606	0.000548657	0.0476709	Tcf4
chr2	13312826	13313326	0.818796	-0.194905	0.0478103	8.32366	0.00054973	0.0477423	Rsu1
chr2	150107230	150107730	0.964878	0.0865418	-0.0468941	8.30811	0.000556753	0.0481522	Zfp120
chr4	101437067	101437567	0.739791	-0.0431622	0.748274	8.30704	0.000557238	0.0481522	Ak4
chr11	83034204	83034704	0.727233	0.171083	1.2129	8.30321	0.000558984	0.0482811	Slfn10-ps
chr3	68002300	68002800	0.681895	-0.112799	0.720684	8.2933	0.000563525	0.048629	Schip1
chr2	123464259	123464759	0.624189	-0.254175	0.688661	8.29019	0.000564958	0.0487085	Sema6d
chr8	127386016	127386516	0.944938	0.299092	0.399615	8.27299	0.00057295	0.0491299	Pard3
chr7	74070789	74071289	1.01406	0.485636	0.214851	8.26001	0.000579058	0.0494749	St8sia2
chr4	15377539	15378039	1.21337	-0.0602287	-0.906454	8.2473	0.000585105	0.0499691	Tmem64

## Sheet: cluster_6
chr	start	end	logFC.GroupFemale_veh	logFC.GroupMale_veh	logCPM	F	PValue	FDR	Nearest gene
chr5	44325813	44326313	1.60718	1.06828	0.555687	22.8008	1.94514e-08	8.90238e-06	Tapt1
chr15	52224444	52224944	1.65617	1.14373	0.364045	22.1602	2.89648e-08	1.2794e-05	Slc30a8
chr8	45448095	45448595	1.30984	0.847363	0.850105	19.051	2.13131e-07	7.42768e-05	Tlr3
chr13	110291262	110291762	1.67343	1.09663	-0.0754021	17.2516	7.12174e-07	0.000209067	Rab3c
chr18	40142469	40142969	1.42308	1.09082	0.331274	16.3134	1.35742e-06	0.000367264	Yipf5
chr17	85553128	85553628	1.02665	0.791923	1.23637	15.3018	2.75619e-06	0.00067602	Six3os1
chr4	69632568	69633068	1.37936	1.40438	-0.0105556	15.1241	3.12584e-06	0.000747736	Brinp1
chr16	78957478	78957978	1.03171	0.788837	1.2027	14.5919	4.56841e-06	0.00103667	Chodl
chr6	20163369	20163869	1.1385	1.0315	0.686815	14.5597	4.67525e-06	0.00105587	Mir6370
chr12	71405374	71405874	0.984487	0.390647	1.2787	13.368	1.10999e-05	0.00223838	1700083H02Rik
chr4	27053512	27054012	2.09514	1.53126	-0.895898	13.2307	1.22792e-05	0.00243449	4930548K13Rik
chr18	76198561	76199061	1.03849	0.770004	0.936399	13.0394	1.414e-05	0.00271149	Mir6358
chr13	35092330	35092830	1.54418	1.16577	-0.332633	12.9686	1.48996e-05	0.00283845	4930529N20Rik
chr1	116221086	116221586	1.69769	1.05241	-0.614754	12.4603	2.17466e-05	0.0038747	Cntnap5a
chr3	102143624	102144124	1.70054	1.0637	-0.627877	12.4151	2.24945e-05	0.00397808	Casq2
chr19	22514682	22515182	1.19282	0.919889	0.385973	12.4008	2.27358e-05	0.00400584	Trpm3
chr1	189509608	189510108	1.16896	0.669667	0.533494	12.0937	2.86319e-05	0.0048642	Kcnk2
chr4	131733113	131733613	0.911222	0.604149	1.27049	11.9027	3.3072e-05	0.00547239	Ptpru
chr5	96439859	96440359	1.71609	1.30241	-0.625191	11.8105	3.54633e-05	0.00582168	Fras1
chr16	39124707	39125207	0.945197	0.950813	0.943822	11.6886	3.88991e-05	0.00624537	Gm36742
chr3	43066179	43066679	1.31509	1.12163	-0.0390042	11.5768	4.23491e-05	0.00668623	D3Ertd751e
chr8	118393849	118394349	1.10363	1.17297	0.0540216	11.3035	5.21752e-05	0.00790889	Cdh13
chr3	67918819	67919319	0.627187	0.351949	2.49476	11.2879	5.28029e-05	0.00799128	Iqschfp
chr1	105147875	105148375	1.58931	1.09653	-0.567619	11.1678	5.78939e-05	0.00858394	Gm17634
chr10	104938167	104939076	1.49034	1.02475	-0.456275	11.1294	5.96292e-05	0.00880007	Tmtc2
chr10	28251403	28251903	1.02939	0.62169	0.74897	11.0808	6.18977e-05	0.00907136	Ptprk
chr4	31637083	31637583	1.3356	1.27037	-0.273152	11.0569	6.30445e-05	0.00917571	Map3k7
chr18	71662898	71663398	1.14006	1.00625	0.392369	10.8845	7.20093e-05	0.0102143	Dcc
chr9	86989296	86989796	0.971348	0.911185	0.820279	10.8623	7.32519e-05	0.0103722	Ripply2
chr3	140758302	140758802	1.51696	0.997324	-0.552306	10.789	7.75239e-05	0.0108828	Pdha2
chr2	31537000	31537500	1.0212	0.653702	0.909552	10.7382	8.06323e-05	0.011211	Fubp3
chr4	125311486	125311986	1.3822	1.01207	-0.363209	10.6813	8.42699e-05	0.0116321	Grik3
chr11	67256764	67257264	1.18612	0.990426	0.0374466	10.6145	8.87537e-05	0.0121363	Myh4
chr19	26678660	26679160	0.836195	0.590853	1.33375	10.6086	8.91619e-05	0.0121834	Smarca2
chr12	46075685	46076185	0.548929	0.290367	2.88749	10.5534	9.30712e-05	0.0125732	Nova1
chr1	61769429	61769929	1.73981	1.24206	-0.84028	10.4812	9.84528e-05	0.0130766	Pard3b
chr17	44019819	44020319	1.89175	1.65509	-1.05918	10.4084	0.000104203	0.0137156	Enpp5
chr10	54457369	54457869	0.92147	0.886809	0.816124	10.3042	0.000113034	0.0146947	Gm16998
chr9	61434039	61434539	0.902349	0.749512	0.917196	10.283	0.000114924	0.0148591	Tle3
chr9	98079378	98079878	0.997324	0.709058	0.637299	10.0058	0.00014283	0.0174796	Clstn2
chr10	60858701	60859201	1.17342	1.07671	-0.0242358	9.99621	0.000143918	0.0175561	Unc5b
chr13	117558154	117558654	1.05857	0.766245	0.457875	9.93444	0.000151091	0.0182089	Hcn1
chr11	29849569	29850069	1.24813	1.15222	-0.269794	9.78909	0.000169455	0.0198798	4931440F15Rik
chr15	99715292	99715792	0.540663	0.314034	2.77167	9.77304	0.000171619	0.0200469	Gpd1
chr5	19419613	19420113	1.79835	1.04613	-0.980667	9.64311	0.000190215	0.0216771	Magi2
chr8	11034003	11034503	1.33326	0.979463	-0.377934	9.60094	0.000196685	0.0222497	Irs2
chr5	67476321	67476821	1.24094	0.729073	-0.0993123	9.55789	0.000203523	0.0227924	C330024D21Rik
chr18	54061963	54062463	0.863733	0.716304	0.8821	9.5208	0.000209611	0.0233093	Csnk1g3
chr2	62948321	62948821	1.20901	0.759891	-0.0742753	9.50628	0.000212045	0.0234838	Kcnh7
chr12	28140706	28141206	0.925441	0.684207	0.870161	9.46501	0.000219123	0.024085	Dcdc2c
chr2	76207134	76207634	1.18899	0.967938	-0.124943	9.4628	0.000219509	0.0241135	Pde11a
chrX	144490807	144491307	1.71978	1.13262	-0.957608	9.40608	0.000229652	0.024915	Trpc5os
chr15	51073669	51074169	1.16806	1.06475	-0.114233	9.40124	0.00023054	0.0249358	Trps1
chr18	24917843	24918343	1.49668	1.04575	-0.716945	9.34174	0.000241744	0.0259153	Fhod3
chr7	120792999	120793499	0.983486	1.32883	-0.479434	9.30653	0.000248635	0.0264561	Gm5737
chr12	74023182	74023682	0.622446	0.429427	2.0798	9.23421	0.000263431	0.0276281	Syt16
chr11	52938212	52938712	0.88073	0.791452	0.678625	9.22536	0.000265302	0.0277172	Fstl4
chr19	45432350	45432850	1.08626	0.79864	0.233543	9.2234	0.000265718	0.0277302	Btrc
chr6	32007073	32007573	1.91337	1.40784	-1.15269	9.14182	0.000283658	0.0293125	1700012A03Rik
chr14	8641906	8642406	1.23797	0.999478	-0.239214	9.0887	0.000296004	0.030259	4930452B06Rik
chr8	39410969	39411469	1.73215	1.05453	-1.02931	9.04996	0.000305354	0.0308659	Gm6213
chr4	134580225	134580725	1.07367	0.958756	0.0932692	9.03624	0.000308738	0.0311252	Mir6403
chr12	10300998	10301498	0.983251	0.553685	0.565329	9.03534	0.00030896	0.0311311	Nt5c1b
chr12	85313777	85314277	1.00376	0.895659	0.291025	9.03171	0.000309863	0.0311889	Nek9
chr14	78145260	78145760	0.972836	1.17047	-0.151423	9.0081	0.000315797	0.0315688	Mir1971
chr10	39005625	39006125	1.05078	0.589366	0.279658	9.00182	0.000317398	0.0316954	Lama4
chr13	7746686	7747186	1.16788	0.953107	-0.17681	8.97447	0.000324455	0.0322138	Adarb2
chr8	46870780	46871280	2.03834	1.43794	-1.21688	8.97046	0.000325503	0.0322672	Enpp6
chr2	67843768	67844268	1.04929	1.05335	0.0767908	8.92922	0.000336489	0.0329992	Mir6335
chr5	69692327	69692827	1.28767	0.979892	-0.330021	8.88529	0.00034861	0.0339668	Gnpda2
chr9	25915414	25915914	1.56864	0.806005	-0.891614	8.86865	0.000353319	0.0342734	Eepd1
chr2	118554604	118555104	0.630649	0.737197	1.53498	8.82405	0.000366263	0.0352767	Bmf
chr19	59057492	59057992	1.29264	1.0887	-0.475822	8.80227	0.000372758	0.0357573	Shtn1
chr4	75624494	75624994	1.9595	1.39033	-1.16315	8.76947	0.000382767	0.0364018	Dmac1
chrX	143482814	143483314	0.917685	0.884609	0.439791	8.73095	0.000394872	0.0373504	Pak3
chr11	83341518	83342018	0.881522	0.887318	0.537717	8.72445	0.000396956	0.0375101	Ap2b1
chr1	164764994	164765494	1.40597	1.46402	-0.866415	8.7237	0.000397195	0.0375127	Dpt
chr14	53816330	53817293	1.12216	1.00686	-0.149359	8.65027	0.000421522	0.039169	Dad1
chrX	139656373	139656873	1.14447	0.62073	-0.0722019	8.64136	0.000424576	0.0393181	Tbc1d8b
chr1	7827476	7827976	1.26454	1.15751	-0.53697	8.56008	0.000453509	0.0412335	Pcmtd1
chr3	19518795	19519295	1.1293	0.741136	-0.0699565	8.54943	0.000457444	0.0414722	Dnajc5b
chr13	99919920	99920420	0.807454	0.590209	1.14303	8.53933	0.000461211	0.0417773	Cartpt
chr14	10445376	10445876	1.6647	1.30905	-0.871455	8.50991	0.000472369	0.0425208	Fhit
chr15	32575558	32576058	1.50504	0.985702	-0.760974	8.50924	0.000472626	0.0425238	Gm41289
chr18	47550511	47551011	1.51824	0.619748	-0.926032	8.47742	0.000485009	0.043426	Gm5095
chr15	97540081	97540581	0.742789	0.378965	1.51786	8.43156	0.000503452	0.0447304	Rpap3
chr12	9292797	9293297	1.38896	0.805773	-0.626407	8.41388	0.000510749	0.0451834	Ttc32
chr9	94101854	94102354	0.809945	0.799767	0.872022	8.38713	0.000522002	0.0459647	Dipk2a
chr8	101334052	101334552	1.13916	0.634667	-0.0667774	8.37821	0.000525811	0.0462144	Cdh11
chr12	64902518	64903018	0.96204	0.758385	0.407817	8.3754	0.000527017	0.0462562	Gm527
chr4	14916986	14917486	1.75117	1.54241	-1.05952	8.37321	0.000527959	0.0463175	Gm11837
chr12	32994998	32995498	1.77158	1.36755	-1.12559	8.32291	0.000550069	0.0477499	Sypl
chr1	128446350	128446850	1.1535	0.932276	-0.243144	8.31882	0.000551905	0.0478874	Dars
chr6	95595380	95595880	1.16366	0.778053	-0.215731	8.28908	0.000565472	0.0487306	Suclg2
chr12	74194812	74195312	1.28215	1.07244	-0.562487	8.2733	0.000572804	0.0491299	1700086L19Rik
