# Supplementary material for: Gene regulation by gonadal hormone receptors underlies brain sex differences
Source: Nature. 2022 May 4;606(7912):153–9. doi: 10.1038/s41586-022-04686-1 (PMC9159952; doi:10.1038/s41586-022-04686-1)
Supplement: Supplementary file 9 — Supplementary Table 7 Differential peaks for P0 brain ERα CUT&RUN. DiffBind output for P0 ERα CUT&RUN experiment from ERα-expressing brain regions, along with ChIPSeeker gene annotations. [file 41586_2022_4686_MOESM9_ESM.xlsx]

## Sheet: P0_ERa_CnR_peaks
seqnames	start	end	width	strand	Conc	Conc_E2	Conc_Veh	Fold	p.value	FDR	Gene annotation
chr13	109592652	109592852	201	*	8.36	9.35	2.04	7.31	1.3e-48	1.83e-44	Mir582
chr13	25521687	25521887	201	*	8.24	9.23	1.43	7.8	7.96e-41	5.59e-37	Nrsn1
chr6	92294219	92294419	201	*	8.14	9.13	1.26	7.87	4.07e-38	1.9e-34	Trh
chr14	25185659	25185859	201	*	8.04	9.03	1.24	7.79	3.06e-37	1.07e-33	4930572O13Rik
chr16	44716932	44717132	201	*	8.06	9.05	1.22	7.84	4.26e-37	1.2e-33	Nepro
chr15	92390759	92390959	201	*	8.59	9.58	0.77	8.81	1.34e-36	3.14e-33	Pdzrn4
chr12	28948785	28948985	201	*	7.49	8.47	2	6.47	2.59e-36	5.19e-33	Gm31508
chr3	123543979	123544179	201	*	7.92	8.91	1.24	7.67	1.32e-35	2.31e-32	Snhg8
chr2	11540333	11540533	201	*	7.55	8.54	1.78	6.75	1.67e-35	2.6e-32	Pfkfb3
chr9	78021431	78021631	201	*	7.61	8.6	1.45	7.15	1.78e-34	2.5e-31	Gcm1
chr1	79269061	79269261	201	*	7.63	8.62	1.41	7.21	2.37e-34	3.03e-31	Gm29536
chr16	28089487	28089687	201	*	7.98	8.97	1.01	7.96	3.19e-34	3.73e-31	Gm10823
chr3	38656040	38656240	201	*	7.44	8.43	1.61	6.81	5.07e-34	5.48e-31	Ankrd50
chr12	29279720	29279920	201	*	7.95	8.94	1.05	7.89	8.34e-34	8.37e-31	Gm31333
chr16	97232064	97232264	201	*	7.8	8.8	1.04	7.76	1.26e-32	1.18e-29	Dscam
chr3	156908053	156908253	201	*	7.64	8.63	1.27	7.36	3.45e-32	2.9e-29	Negr1
chr2	22621889	22622089	201	*	7.29	8.28	1.6	6.68	3.5e-32	2.9e-29	Gad2
chr9	43529920	43530120	201	*	7.14	8.12	2.04	6.08	4.67e-32	3.65e-29	Nectin1
chr12	90915842	90916042	201	*	7.14	8.12	1.75	6.37	2.15e-31	1.59e-28	5430427M07Rik
chrX	48803689	48803889	201	*	7.12	8.1	2.04	6.06	2.46e-31	1.73e-28	Fsip2l
chr7	126109242	126109442	201	*	7.63	8.62	1.02	7.6	3.17e-31	2.12e-28	Gsg1l
chr8	127939822	127940022	201	*	7.26	8.25	1.43	6.82	6.87e-31	4.39e-28	Mir21c
chr1	158055078	158055278	201	*	7.43	8.42	1.25	7.17	1.53e-30	9.36e-28	Brinp2
chr9	40763228	40763428	201	*	7.53	8.53	1.02	7.5	2.27e-30	1.33e-27	Hspa8
chr9	77308390	77308590	201	*	7.53	8.52	1.02	7.49	2.45e-30	1.38e-27	Mlip
chr8	88853706	88853906	201	*	7.19	8.17	1.47	6.7	1.35e-29	7.3e-27	Cyld
chr10	83010948	83011148	201	*	7.11	8.1	1.45	6.65	3.61e-29	1.88e-26	Chst11
chr15	36491973	36492173	201	*	7.41	8.4	1.05	7.35	4.85e-29	2.43e-26	Ankrd46
chr15	84856668	84856868	201	*	7.09	8.08	1.61	6.46	8.51e-29	4.12e-26	Phf21b
chr14	36755486	36755686	201	*	7.37	8.36	1.02	7.34	1.28e-28	5.97e-26	Ccser2
chr5	131022905	131023105	201	*	7.3	8.29	1.04	7.25	2.71e-28	1.23e-25	Galnt17
chr6	24175371	24175571	201	*	6.89	7.87	1.75	6.12	5.43e-28	2.38e-25	Slc13a1
chr1	182620453	182620653	201	*	7.52	8.51	0.78	7.73	5.97e-28	2.54e-25	Capn8
chr14	8638938	8639138	201	*	7.52	8.51	0.74	7.78	7.67e-28	3.17e-25	4930452B06Rik
chr2	40342273	40342473	201	*	6.84	7.82	1.76	6.06	8.86e-28	3.5e-25	Ppp6c
chr14	106768253	106768453	201	*	7.49	8.49	0.75	7.73	8.96e-28	3.5e-25	1700128A07Rik
chr13	70307282	70307482	201	*	7	7.99	1.47	6.52	1.19e-27	4.53e-25	4930520P13Rik
chr12	77856383	77856583	201	*	6.76	7.73	2.03	5.7	1.55e-27	5.73e-25	Gm6657
chr3	144468512	144468712	201	*	7.2	8.19	1.04	7.15	1.86e-27	6.7e-25	Hs2st1
chr16	26901674	26901874	201	*	7.2	8.19	1.05	7.14	2.95e-27	1.03e-24	Gmnc
chr12	28697621	28697821	201	*	7.33	8.32	1	7.32	3.17e-27	1.09e-24	Mir6937
chr8	113478967	113479167	201	*	7.08	8.07	1.25	6.81	3.55e-27	1.19e-24	4930571O06Rik
chr4	15657773	15657973	201	*	6.94	7.92	1.41	6.51	6.19e-27	2.02e-24	Calb1
chr14	75488103	75488303	201	*	7.24	8.23	1.05	7.18	7.7e-27	2.46e-24	Siah3
chr11	88155636	88155836	201	*	7.13	8.12	1	7.12	1.51e-26	4.7e-24	Cuedc1
chr4	136387317	136387517	201	*	7.13	8.12	1.05	7.07	2.41e-26	7.37e-24	Htr1d
chr9	8970415	8970615	201	*	7.09	8.08	1.01	7.07	2.8e-26	8.38e-24	Pgr
chr11	66814170	66814370	201	*	7.28	8.27	0.77	7.5	3.31e-26	9.7e-24	Pirt
chr11	108742468	108742668	201	*	6.65	7.63	1.89	5.73	6.02e-26	1.73e-23	Cep112
chr19	58317054	58317254	201	*	7.23	8.22	0.77	7.45	1.35e-25	3.8e-23	Gm10007
chr14	109007093	109007293	201	*	6.99	7.98	1.45	6.53	1.72e-25	4.74e-23	Slitrk1
chr16	28254338	28254538	201	*	6.8	7.79	1.45	6.34	1.75e-25	4.74e-23	Fgf12
chr8	4239087	4239287	201	*	6.85	7.84	1.24	6.6	2.24e-25	5.81e-23	Map2k7
chr18	73194268	73194468	201	*	6.98	7.96	1	6.97	2.26e-25	5.81e-23	Mex3c
chr19	6625017	6625217	201	*	6.96	7.95	1.04	6.91	2.28e-25	5.81e-23	Slc22a12
chr6	146120624	146120824	201	*	6.95	7.94	1.02	6.91	3.84e-25	9.63e-23	Sspn
chr12	16760419	16760619	201	*	7.53	8.52	0.42	8.1	4.06e-25	1e-22	Greb1
chr15	51071525	51071725	201	*	6.73	7.71	1.42	6.29	4.92e-25	1.19e-22	Trps1
chr14	62527477	62527677	201	*	6.78	7.77	1.24	6.53	5.4e-25	1.29e-22	Fam124a
chr12	58526559	58526759	201	*	6.92	7.91	1.05	6.86	6.64e-25	1.56e-22	Clec14a
chr1	133204125	133204325	201	*	7.45	8.44	0.42	8.02	8.03e-25	1.85e-22	Plekha6
chr7	137874046	137874246	201	*	6.73	7.71	1.41	6.3	9.81e-25	2.22e-22	Gm12669
chr1	157584374	157584574	201	*	7.45	8.44	0.42	8.02	1.06e-24	2.36e-22	Sec16b
chr2	164216650	164216850	201	*	6.79	7.77	1.22	6.55	1.12e-24	2.47e-22	Wfdc15b
chr16	76672913	76673113	201	*	6.89	7.88	1.05	6.83	1.2e-24	2.59e-22	Gm30790
chr6	99721771	99721971	201	*	6.77	7.76	1.27	6.48	2.3e-24	4.9e-22	Prok2
chr5	118458753	118458953	201	*	7.37	8.37	0.46	7.91	2.36e-24	4.95e-22	Med13l
chr9	111876845	111877045	201	*	6.54	7.51	2.01	5.5	3.29e-24	6.8e-22	Stac
chr18	21320197	21320397	201	*	6.5	7.47	1.89	5.57	4.28e-24	8.7e-22	Garem1
chr18	42853700	42853900	201	*	7.32	8.32	0.44	7.88	5.63e-24	1.13e-21	Ppp2r2b
chr3	154853400	154853600	201	*	6.84	7.82	1.02	6.8	6.01e-24	1.19e-21	Erich3
chr12	27154441	27154641	201	*	6.57	7.53	2.14	5.39	9.47e-24	1.85e-21	Gm9866
chr10	93331567	93331767	201	*	6.49	7.46	1.76	5.7	1.07e-23	2.05e-21	Gm17745
chr15	87165177	87165377	201	*	6.65	7.63	1.41	6.22	1.32e-23	2.51e-21	Tafa5
chr1	87164468	87164668	201	*	6.94	7.93	0.74	7.2	1.72e-23	3.21e-21	Ecel1
chr10	42926075	42926275	201	*	7.22	8.22	0.46	7.76	2.5e-23	4.63e-21	Gm5079
chr8	28915455	28915655	201	*	6.43	7.39	2.13	5.26	2.55e-23	4.66e-21	Unc5d
chr2	57335722	57335922	201	*	6.74	7.72	1.05	6.67	3.51e-23	6.32e-21	Gpd2
chr1	170386987	170387187	201	*	6.88	7.87	0.78	7.09	4.32e-23	7.68e-21	Spata46
chr15	62295344	62295544	201	*	6.53	7.51	1.42	6.09	4.43e-23	7.78e-21	H2afy3
chr14	15364818	15365018	201	*	6.52	7.5	1.45	6.05	6.13e-23	1.06e-20	B230110C06Rik
chr14	108088751	108088951	201	*	6.6	7.59	1.22	6.37	6.46e-23	1.11e-20	Slitrk1
chr8	116629597	116629797	201	*	6.75	7.74	1	6.74	6.68e-23	1.13e-20	Cdyl2
chr8	113432979	113433179	201	*	6.51	7.49	1.42	6.07	6.92e-23	1.16e-20	4930571O06Rik
chr13	78718019	78718219	201	*	6.69	7.67	1	6.68	7.1e-23	1.17e-20	Nr2f1
chr5	102782539	102782739	201	*	6.52	7.5	1.46	6.04	7.66e-23	1.25e-20	Arhgap24
chr6	116007369	116007569	201	*	6.66	7.64	1.02	6.62	8.46e-23	1.37e-20	Plxnd1
chr5	131764629	131764829	201	*	6.56	7.54	1.25	6.29	9.97e-23	1.59e-20	4930563F08Rik
chr1	89350827	89351027	201	*	7.15	8.14	0.42	7.72	1.08e-22	1.7e-20	C030007H22Rik
chr10	39625067	39625267	201	*	7.13	8.12	0.42	7.7	1.53e-22	2.39e-20	Gm16364
chr6	92857930	92858130	201	*	6.45	7.41	2	5.42	1.56e-22	2.39e-20	9530026P05Rik
chr1	17504892	17505092	201	*	7.62	8.62	0.01	8.61	1.57e-22	2.39e-20	Pi15
chr16	96650600	96650800	201	*	6.64	7.63	1.01	6.62	1.65e-22	2.49e-20	Pcp4
chr8	11658769	11658969	201	*	6.64	7.62	1	6.63	2.54e-22	3.8e-20	1700016D06Rik
chr19	17078807	17079007	201	*	6.49	7.47	1.47	6	2.58e-22	3.81e-20	Prune2
chr12	77789680	77789880	201	*	7.15	8.14	0.42	7.72	2.61e-22	3.81e-20	Fut8
chr3	9708078	9708278	201	*	7.06	8.05	0.46	7.59	2.63e-22	3.81e-20	Zfp704
chr6	143633809	143634009	201	*	6.45	7.43	1.6	5.82	2.7e-22	3.87e-20	1700060C16Rik
chr4	89663725	89663925	201	*	6.6	7.59	1.02	6.56	2.86e-22	4.06e-20	Dmrta1
chr7	68440803	68441003	201	*	6.45	7.42	1.6	5.83	3.07e-22	4.32e-20	4933436H12Rik
chr2	105416398	105416598	201	*	7.05	8.04	0.46	7.58	3.1e-22	4.32e-20	Rcn1
chr4	127655276	127655476	201	*	6.79	7.78	0.77	7.01	3.55e-22	4.89e-20	Gjb5
chr3	56686981	56687181	201	*	6.65	7.64	1	6.64	4.5e-22	6.14e-20	Nbea
chr3	83482836	83483036	201	*	7.03	8.03	0.42	7.61	6.59e-22	8.89e-20	1700028M03Rik
chr6	56521841	56522041	201	*	6.46	7.44	1.25	6.19	7.88e-22	1.05e-19	Pde1c
chr8	10474526	10474726	201	*	6.97	7.97	0.42	7.55	9.55e-22	1.26e-19	Myo16
chr16	24408462	24408662	201	*	6.7	7.68	0.75	6.93	1.04e-21	1.37e-19	Lppos
chr8	125686320	125686520	201	*	6.55	7.53	1.02	6.51	1.09e-21	1.42e-19	Map10
chr7	48995314	48995514	201	*	6.97	7.96	0.42	7.54	1.19e-21	1.53e-19	Nav2
chrX	98693562	98693762	201	*	6.41	7.39	1.25	6.14	1.9e-21	2.4e-19	Ophn1
chr15	34730525	34730725	201	*	8.48	9.47	-0.56	10.04	1.9e-21	2.4e-19	Nipal2
chr2	7207916	7208116	201	*	6.88	7.87	0.42	7.46	3.66e-21	4.6e-19	Celf2
chr12	89518614	89518814	201	*	6.49	7.47	1	6.47	3.81e-21	4.74e-19	Nrxn3
chr5	118671260	118671460	201	*	6.49	7.47	1.05	6.42	3.85e-21	4.74e-19	Med13l
chr4	56096187	56096387	201	*	6.61	7.6	0.77	6.83	4.16e-21	5.08e-19	Klf4
chr5	92254617	92254817	201	*	6.67	7.65	0.77	6.89	4.44e-21	5.37e-19	Ppef2
chr13	47574162	47574362	201	*	6.86	7.85	0.46	7.39	5.16e-21	6.2e-19	4930471G24Rik
chr1	38241847	38242047	201	*	6.46	7.44	1	6.45	6.63e-21	7.9e-19	Gm5099
chr3	133758371	133758571	201	*	6.44	7.42	1.04	6.38	7.13e-21	8.42e-19	Tet2
chr6	31288811	31289011	201	*	6.86	7.85	0.42	7.43	8.04e-21	9.41e-19	2210408F21Rik
chr6	12413668	12413868	201	*	6.59	7.57	0.78	6.79	8.53e-21	9.9e-19	Gm6578
chr10	68323504	68323704	201	*	6.32	7.29	1.43	5.86	9.55e-21	1.1e-18	4930545H06Rik
chr6	100059968	100060168	201	*	7.27	8.27	0.01	8.26	1.09e-20	1.24e-18	Rybp
chr4	107039467	107039667	201	*	6.27	7.24	1.44	5.8	1.23e-20	1.39e-18	Mrpl37
chr17	88329000	88329200	201	*	8.27	9.27	-0.56	9.83	1.3e-20	1.47e-18	Foxn2
chr17	5283561	5283761	201	*	6.79	7.78	0.44	7.34	1.44e-20	1.6e-18	Ldhal6b
chr5	122453307	122453507	201	*	6.49	7.48	1	6.48	1.65e-20	1.83e-18	Anapc7
chr11	94355771	94355971	201	*	6.4	7.39	1	6.39	1.96e-20	2.14e-18	Ankrd40
chr10	93264441	93264641	201	*	6.76	7.75	0.46	7.3	1.96e-20	2.14e-18	Elk3
chr1	179207285	179207485	201	*	6.41	7.39	1.05	6.34	2.07e-20	2.24e-18	Smyd3
chr13	48145977	48146177	201	*	7.22	8.21	0.04	8.17	2.11e-20	2.27e-18	Id4
chr5	53711839	53712039	201	*	6.34	7.32	1.27	6.04	2.19e-20	2.33e-18	Cckar
chr6	94026732	94026932	201	*	7.19	8.18	0.01	8.17	3.07e-20	3.24e-18	Magi1
chr5	73791139	73791339	201	*	6.24	7.21	1.74	5.46	3.81e-20	4e-18	Spata18
chr8	29789927	29790127	201	*	6.28	7.26	1.24	6.02	4.89e-20	5.09e-18	Unc5d
chr5	22256320	22256520	201	*	6.26	7.23	1.6	5.63	5.81e-20	6e-18	Reln
chr1	83871144	83871344	201	*	6.49	7.47	0.78	6.69	6.45e-20	6.61e-18	Mir6353
chrX	161752378	161752578	201	*	6.33	7.31	1.02	6.29	6.91e-20	7.02e-18	Rai2
chr13	42683047	42683247	201	*	6.46	7.44	0.74	6.71	7.02e-20	7.02e-18	Phactr1
chr8	28983033	28983233	201	*	6.46	7.44	0.74	6.71	7.02e-20	7.02e-18	Unc5d
chr5	149259154	149259354	201	*	6.46	7.45	0.74	6.71	7.09e-20	7.02e-18	Alox5ap
chr19	58380926	58381126	201	*	6.68	7.67	0.46	7.21	7.1e-20	7.02e-18	Gfra1
chr17	86263963	86264163	201	*	6.45	7.44	0.78	6.65	7.55e-20	7.42e-18	2010106C02Rik
chr1	182574173	182574373	201	*	6.25	7.23	1.41	5.82	8.45e-20	8.24e-18	Capn8
chr5	26746380	26746580	201	*	6.35	7.34	1	6.34	9.86e-20	9.54e-18	Dpp6
chr6	135958987	135959187	201	*	6.65	7.64	0.46	7.19	9.91e-20	9.54e-18	Grin2b
chr10	82949255	82949455	201	*	8.04	9.04	-0.56	9.6	1.14e-19	1.09e-17	Chst11
chr10	70904077	70904277	201	*	6.39	7.37	1.05	6.32	1.2e-19	1.14e-17	D630013N20Rik
chr14	110051280	110051480	201	*	6.43	7.41	0.74	6.67	1.22e-19	1.15e-17	Slitrk6
chr12	86970238	86970438	201	*	6.31	7.29	1	6.29	1.29e-19	1.2e-17	Zdhhc22
chr6	115062763	115062963	201	*	6.65	7.64	0.42	7.22	1.31e-19	1.21e-17	Tamm41
chr6	54759655	54759855	201	*	6.65	7.64	0.42	7.22	1.31e-19	1.21e-17	Znrf2
chr6	59260895	59261095	201	*	6.17	7.14	1.59	5.56	1.36e-19	1.25e-17	Tigd2
chr4	40311058	40311258	201	*	7.04	8.04	0.04	8	1.62e-19	1.48e-17	4930509K18Rik
chr2	70177470	70177670	201	*	6.15	7.11	1.74	5.37	1.73e-19	1.57e-17	Myo3b
chr15	81082325	81082525	201	*	6.16	7.13	1.43	5.7	2.03e-19	1.83e-17	Mrtfa
chr2	180843614	180843814	201	*	6.18	7.15	1.46	5.69	2.2e-19	1.96e-17	Mir124a-3
chr11	5542250	5542450	201	*	6.62	7.61	0.42	7.19	2.23e-19	1.98e-17	Ccdc117
chr7	133900239	133900439	201	*	6.6	7.59	0.46	7.13	2.29e-19	2.02e-17	Dhx32
chr15	44274765	44274965	201	*	6.59	7.58	0.42	7.17	2.51e-19	2.2e-17	Trhr
chr8	128010721	128010921	201	*	6.22	7.19	1.27	5.92	2.86e-19	2.49e-17	Mir21c
chr16	76321674	76321874	201	*	7.93	8.93	-0.56	9.49	2.9e-19	2.51e-17	Nrip1
chr4	152722481	152722681	201	*	6.21	7.19	1.22	5.97	3.16e-19	2.72e-17	Gm833
chr3	130168548	130168748	201	*	6.59	7.58	0.42	7.16	3.2e-19	2.74e-17	Col25a1
chr9	60964576	60964776	201	*	6.27	7.25	1.05	6.2	3.27e-19	2.78e-17	Gm5122
chr12	107200695	107200895	201	*	6.28	7.26	1	6.26	3.68e-19	3.12e-17	4933406K04Rik
chr18	12025876	12026076	201	*	6.23	7.21	1.25	5.96	3.75e-19	3.16e-17	Tmem241
chr9	8751575	8751775	201	*	7.89	8.89	-0.56	9.45	3.87e-19	3.24e-17	Gm32014
chr1	139239145	139239345	201	*	6.97	7.97	0.01	7.96	4.19e-19	3.48e-17	Crb1
chr13	44292587	44292787	201	*	6.56	7.55	0.42	7.13	4.25e-19	3.51e-17	A330076C08Rik
chr2	178951691	178951891	201	*	7.88	8.88	-0.56	9.44	4.4e-19	3.62e-17	4930591A17Rik
chr12	98103464	98103664	201	*	6.32	7.3	1.05	6.25	4.64e-19	3.79e-17	Galc
chr2	101333596	101333796	201	*	6.18	7.15	1.45	5.71	4.76e-19	3.86e-17	B230118H07Rik
chr5	27557065	27557265	201	*	6.35	7.34	0.74	6.6	4.94e-19	3.99e-17	Speer4b
chr11	81374306	81374506	201	*	6.34	7.33	0.74	6.59	5.05e-19	4.06e-17	1700071K01Rik
chr8	89643970	89644170	201	*	6.38	7.37	0.74	6.63	5.32e-19	4.25e-17	Sall1
chr19	27370900	27371100	201	*	6.54	7.53	0.42	7.11	5.73e-19	4.55e-17	Kcnv2
chr10	108555654	108555854	201	*	6.15	7.12	1.25	5.87	6.06e-19	4.78e-17	Gm36283
chr2	35563875	35564075	201	*	6.56	7.55	0.42	7.13	6.14e-19	4.82e-17	Gm13446
chr8	70570445	70570645	201	*	6.11	7.08	1.74	5.33	6.68e-19	5.21e-17	Isyna1
chr16	40191822	40192022	201	*	6.93	7.92	0.04	7.89	6.88e-19	5.34e-17	Lsamp
chr17	51313380	51313580	201	*	6.2	7.18	1.02	6.15	6.96e-19	5.37e-17	Mir669p-2
chr6	6851365	6851565	201	*	6.17	7.14	1.26	5.88	7.06e-19	5.42e-17	Dlx6os1
chr18	44304384	44304584	201	*	6.22	7.2	1.02	6.18	8.25e-19	6.3e-17	Myot
chr12	5189117	5189317	201	*	6.51	7.5	0.42	7.08	8.34e-19	6.33e-17	Klhl29
chr3	43369436	43369636	201	*	6.52	7.5	0.46	7.05	1.03e-18	7.78e-17	D3Ertd751e
chr11	120796459	120796659	201	*	6.09	7.03	2.34	4.69	1.15e-18	8.63e-17	Dus1l
chr1	85888233	85888433	201	*	6.16	7.13	1.22	5.91	1.19e-18	8.92e-17	Itm2c
chr1	68449472	68449672	201	*	6.06	7.01	2.13	4.88	1.32e-18	9.8e-17	Erbb4
chr18	43199235	43199435	201	*	6.59	7.58	0.42	7.16	1.37e-18	1.01e-16	Stk32a
chr9	20689724	20689924	201	*	6.48	7.47	0.46	7.01	1.38e-18	1.01e-16	Olfm2
chr13	84373282	84373482	201	*	6.87	7.86	0.01	7.85	1.48e-18	1.08e-16	Tmem161b
chr9	72008652	72008852	201	*	6.48	7.47	0.42	7.05	1.49e-18	1.08e-16	Tcf12
chr13	92973532	92973732	201	*	6.96	7.95	0.01	7.94	1.51e-18	1.09e-16	Gm4814
chr1	182563768	182563968	201	*	6.47	7.46	0.42	7.04	1.51e-18	1.09e-16	Capn8
chrX	100829147	100829347	201	*	6.27	7.26	0.77	6.49	1.65e-18	1.18e-16	Dlg3
chr15	93762367	93762567	201	*	6.15	7.13	1.02	6.1	1.76e-18	1.26e-16	9430014N10Rik
chr8	89153261	89153461	201	*	6.07	7.04	1.43	5.61	1.88e-18	1.34e-16	Sall1
chr14	120840209	120840409	201	*	6.17	7.15	1	6.15	2.04e-18	1.44e-16	Ipo5
chr10	74607849	74608049	201	*	6.08	7.05	1.46	5.59	2.06e-18	1.44e-16	Gnaz
chr6	53012094	53012294	201	*	6.25	7.23	0.75	6.48	2.09e-18	1.46e-16	Jazf1
chr6	37386835	37387035	201	*	6.17	7.15	1	6.16	2.26e-18	1.57e-16	Creb3l2
chr3	65737716	65737916	201	*	6.24	7.22	0.75	6.47	2.56e-18	1.77e-16	Lekr1
chr16	97302613	97302813	201	*	6.24	7.22	0.75	6.47	2.82e-18	1.94e-16	Bace2
chr1	25535819	25536019	201	*	6.09	7.06	1.47	5.59	3.7e-18	2.53e-16	Gm20172
chr13	112315643	112315843	201	*	6.18	7.15	1.04	6.12	3.93e-18	2.68e-16	Ankrd55
chrX	143556555	143556755	201	*	6.08	7.05	1.26	5.79	4.51e-18	3.06e-16	Pak3
chr1	154876756	154876956	201	*	6.14	7.12	1.02	6.09	4.7e-18	3.17e-16	Cacna1e
chr3	138186616	138186816	201	*	7.61	8.61	-0.56	9.17	4.81e-18	3.23e-16	4930579F01Rik
chr9	83648371	83648571	201	*	6.06	7.02	1.87	5.15	4.83e-18	3.23e-16	Gm2109
chr8	10525627	10525827	201	*	6.07	7.04	1.47	5.57	5.08e-18	3.38e-16	B930025P03Rik
chr10	27233705	27233905	201	*	6.18	7.16	1	6.16	5.19e-18	3.43e-16	4930579H20Rik
chr2	132171923	132172123	201	*	6.04	7	1.6	5.41	5.2e-18	3.43e-16	Slc23a2
chr2	19345541	19345741	201	*	6.11	7.09	1	6.09	6.48e-18	4.25e-16	4930447M23Rik
chr9	8837669	8837869	201	*	6.37	7.36	0.42	6.94	6.74e-18	4.4e-16	Pgr
chr16	57851037	57851237	201	*	6.02	6.99	1.43	5.56	7.34e-18	4.77e-16	Col8a1
chr8	87703142	87703342	201	*	6.08	7.05	1.02	6.03	7.72e-18	5e-16	1700096P03Rik
chr9	59101151	59101351	201	*	6.71	7.71	0.01	7.7	8.37e-18	5.39e-16	Neo1
chr12	104880507	104880707	201	*	6	6.97	1.43	5.54	8.4e-18	5.39e-16	Clmn
chr1	21544063	21544263	201	*	6.07	7.05	1.02	6.02	8.64e-18	5.51e-16	Khdc1b
chr7	68041516	68041716	201	*	6.36	7.35	0.42	6.93	8.89e-18	5.65e-16	Igf1r
chr3	137530298	137530498	201	*	6.35	7.34	0.46	6.88	9.15e-18	5.79e-16	Gm4861
chr1	70207973	70208173	201	*	6.18	7.16	0.78	6.38	9.63e-18	6.06e-16	Spag16
chr10	102455898	102456098	201	*	6.41	7.4	0.42	6.98	9.66e-18	6.06e-16	Nts
chr10	66898037	66898237	201	*	6.74	7.73	0.04	7.7	9.86e-18	6.16e-16	1110002J07Rik
chr5	53714778	53714978	201	*	6.07	7.04	1.46	5.58	1.04e-17	6.48e-16	Cckar
chr12	109936102	109936302	201	*	6.17	7.15	0.78	6.37	1.06e-17	6.54e-16	Mir3072
chr10	41041580	41041780	201	*	6.24	7.23	0.75	6.47	1.17e-17	7.19e-16	Gpr6
chr1	71896568	71896768	201	*	6.16	7.14	0.77	6.37	1.18e-17	7.27e-16	Gm8883
chr15	68217802	68218002	201	*	6.17	7.15	0.74	6.41	1.2e-17	7.33e-16	Zfat
chr1	38851975	38852175	201	*	6.06	7.03	1.22	5.81	1.25e-17	7.58e-16	Lonrf2
chr3	84283714	84283914	201	*	6.15	7.13	0.78	6.35	1.59e-17	9.62e-16	Trim2
chr7	44895980	44896180	201	*	5.94	6.9	1.9	4.99	1.89e-17	1.14e-15	Fuz
chr1	189321145	189321345	201	*	6.13	7.12	0.78	6.33	2e-17	1.2e-15	Kcnk2
chr1	175766509	175766709	201	*	5.96	6.92	1.45	5.47	2.08e-17	1.24e-15	Wdr64
chr17	12157015	12157215	201	*	7.48	8.48	-0.56	9.04	2.1e-17	1.24e-15	Agpat4
chr6	137110957	137111157	201	*	6.31	7.3	0.46	6.84	2.1e-17	1.24e-15	Rerg
chr1	87777521	87777721	201	*	6.3	7.29	0.42	6.87	2.11e-17	1.24e-15	Scarna6
chr12	6036345	6036545	201	*	6.29	7.28	0.42	6.86	2.32e-17	1.36e-15	2810032G03Rik
chr16	10736925	10737125	201	*	6.28	7.26	0.44	6.83	2.4e-17	1.4e-15	Socs1
chr1	78789803	78790003	201	*	6.28	7.27	0.42	6.85	2.56e-17	1.49e-15	Kcne4
chr4	150965063	150965263	201	*	6.29	7.27	0.46	6.81	2.6e-17	1.51e-15	Uts2
chr7	109280392	109280592	201	*	6.16	7.14	0.74	6.4	2.71e-17	1.57e-15	Lmo1
chr9	58479471	58479671	201	*	6.01	6.99	1.02	5.96	2.73e-17	1.57e-15	Insyn1
chr17	78025689	78025889	201	*	5.94	6.9	1.6	5.3	2.79e-17	1.6e-15	Crim1
chr2	66018806	66019006	201	*	6.07	7.05	1.05	6	2.83e-17	1.62e-15	Csrnp3
chr3	65751380	65751580	201	*	6.61	7.61	0.04	7.57	2.85e-17	1.62e-15	Lekr1
chr1	24378545	24378745	201	*	6.27	7.25	0.42	6.84	3e-17	1.7e-15	Col9a1
chr11	58066948	58067148	201	*	6.04	7.01	1.74	5.26	3.07e-17	1.73e-15	Cnot8
chr15	88859210	88859410	201	*	5.95	6.92	1.6	5.32	3.47e-17	1.95e-15	Pim3
chr1	81482953	81483153	201	*	7.38	8.38	-0.56	8.94	3.69e-17	2.07e-15	Nyap2
chr14	59934903	59935103	201	*	5.91	6.87	1.75	5.11	4.37e-17	2.43e-15	Atp8a2
chr10	70860912	70861112	201	*	6.02	6.99	1.02	5.97	4.46e-17	2.48e-15	D630013N20Rik
chr16	12639819	12640019	201	*	6.57	7.56	0.01	7.55	4.67e-17	2.57e-15	1700003L19Rik
chr11	101134613	101134813	201	*	5.92	6.88	1.43	5.46	4.67e-17	2.57e-15	Tubg1
chr13	45146281	45146481	201	*	6.24	7.22	0.46	6.77	4.75e-17	2.61e-15	Dtnbp1
chr4	106537759	106537959	201	*	6	6.98	1.02	5.95	4.87e-17	2.66e-15	Dhcr24
chr17	63047876	63048076	201	*	5.94	6.91	1.25	5.66	5.16e-17	2.81e-15	Efna5
chr3	82789835	82790035	201	*	5.97	6.94	1.41	5.53	5.64e-17	3.06e-15	Rbm46
chr11	60044774	60044974	201	*	5.91	6.88	1.43	5.45	5.67e-17	3.06e-15	Pemt
chr11	27408509	27408709	201	*	5.94	6.92	1.23	5.69	5.68e-17	3.06e-15	Gm12070
chr17	61969307	61969507	201	*	6.6	7.59	0.01	7.58	5.8e-17	3.11e-15	Efna5
chr6	82567473	82567673	201	*	6.03	7	1	6.01	6.19e-17	3.31e-15	Pole4
chr11	50009050	50009250	201	*	6.28	7.26	0.46	6.8	6.58e-17	3.5e-15	Rnf130
chr17	74766928	74767128	201	*	5.9	6.85	1.89	4.97	7.06e-17	3.74e-15	Ttc27
chr10	77190910	77191110	201	*	7.3	8.3	-0.56	8.86	7.21e-17	3.81e-15	Col18a1
chr13	111050358	111050558	201	*	5.99	6.97	1.05	5.92	7.26e-17	3.82e-15	4930526H09Rik
chr11	64256097	64256297	201	*	6.06	7.04	0.74	6.3	7.33e-17	3.84e-15	2810001G20Rik
chr16	84184013	84184213	201	*	5.92	6.88	1.74	5.13	7.38e-17	3.85e-15	4930553E22Rik
chr14	86019218	86019418	201	*	7.31	8.31	-0.56	8.87	7.52e-17	3.91e-15	4930529K09Rik
chr9	15636762	15636962	201	*	6.04	7.02	0.77	6.25	8.47e-17	4.39e-15	Deup1
chr11	114648312	114648512	201	*	5.96	6.93	1.02	5.91	9.18e-17	4.74e-15	Rpl38
chr2	172319519	172319719	201	*	6.19	7.18	0.46	6.72	9.22e-17	4.74e-15	Fam210b
chr2	76698385	76698585	201	*	6.18	7.17	0.46	6.71	1.04e-16	5.33e-15	Plekha3
chr14	89378197	89378397	201	*	6.56	7.55	0.04	7.51	1.04e-16	5.33e-15	Gm5088
chr1	158221509	158221709	201	*	7.3	8.29	-0.56	8.85	1.05e-16	5.33e-15	Brinp2
chr6	101225325	101225525	201	*	6.18	7.17	0.46	6.71	1.08e-16	5.5e-15	Pdzrn3
chr10	33558143	33558343	201	*	6.21	7.2	0.46	6.74	1.11e-16	5.6e-15	Gm15939
chr14	74798226	74798426	201	*	7.24	8.24	-0.56	8.8	1.2e-16	6.06e-15	Esd
chr15	68134444	68134644	201	*	7.24	8.24	-0.56	8.8	1.21e-16	6.07e-15	Zfat
chr8	124449822	124450022	201	*	6.17	7.16	0.42	6.74	1.27e-16	6.33e-15	Pgbd5
chr1	161039755	161039955	201	*	5.93	6.91	1.22	5.69	1.28e-16	6.39e-15	Snord47
chr15	101507211	101507411	201	*	7.25	8.25	-0.56	8.81	1.33e-16	6.58e-15	Gm6042
chr2	157858554	157858754	201	*	5.94	6.9	1.47	5.43	1.34e-16	6.64e-15	Vstm2l
chr15	19021742	19021942	201	*	6.16	7.15	0.42	6.73	1.38e-16	6.79e-15	Gm35496
chr7	57246714	57246914	201	*	7.23	8.22	-0.56	8.78	1.49e-16	7.29e-15	Gabrg3
chr3	31585925	31586125	201	*	6.16	7.15	0.46	6.69	1.49e-16	7.3e-15	Slc7a14
chr9	110053379	110053579	201	*	6.17	7.15	0.46	6.69	1.57e-16	7.68e-15	Map4
chr15	88023339	88023539	201	*	6.48	7.48	0.04	7.44	1.6e-16	7.77e-15	Mir6393
chr12	29484642	29484842	201	*	5.88	6.85	1.25	5.6	1.64e-16	7.95e-15	Myt1l
chr1	69592087	69592287	201	*	6.19	7.18	0.42	6.76	1.68e-16	8.1e-15	Ikzf2
chr12	37909594	37909794	201	*	6.19	7.18	0.46	6.72	1.8e-16	8.65e-15	Dgkb
chr18	12488063	12488263	201	*	6.14	7.13	0.44	6.69	1.8e-16	8.65e-15	Lama3
chr10	94619158	94619358	201	*	5.94	6.92	1	5.92	1.89e-16	9.03e-15	Mir7211
chr11	32559159	32559359	201	*	5.91	6.89	1.02	5.86	2.03e-16	9.66e-15	Stk10
chr7	68855462	68855662	201	*	6.48	7.47	0.04	7.44	2.05e-16	9.72e-15	Arrdc4
chr2	19142776	19142976	201	*	6.14	7.13	0.46	6.67	2.06e-16	9.72e-15	Armc3
chr9	46966873	46967073	201	*	6.47	7.46	0.04	7.42	2.27e-16	1.07e-14	Gm4791
chr16	81520419	81520619	201	*	6.13	7.11	0.46	6.66	2.29e-16	1.07e-14	Ncam2
chr2	41595239	41595439	201	*	5.94	6.9	1.78	5.12	2.3e-16	1.08e-14	Mir6336
chr2	42008339	42008539	201	*	7.16	8.16	-0.56	8.72	2.46e-16	1.15e-14	Mir6336
chr5	120202406	120202606	201	*	5.89	6.86	1.23	5.63	2.5e-16	1.16e-14	Gm10390
chr6	140852222	140852422	201	*	5.94	6.92	1.02	5.9	2.75e-16	1.28e-14	Aebp2
chr15	44619446	44619646	201	*	5.86	6.82	1.9	4.91	2.82e-16	1.3e-14	Ebag9
chr10	74759866	74760066	201	*	6.12	7.11	0.46	6.65	2.83e-16	1.31e-14	Gnaz
chr13	54824056	54824256	201	*	5.91	6.88	1.47	5.41	2.91e-16	1.33e-14	Tspan17
chr1	63603450	63603650	201	*	6	6.98	0.74	6.24	2.92e-16	1.33e-14	Gm39653
chr4	125254031	125254231	201	*	6.13	7.11	0.42	6.69	2.93e-16	1.33e-14	Zc3h12a
chr7	67462184	67462384	201	*	6.12	7.1	0.42	6.68	2.94e-16	1.34e-14	Mef2a
chr3	133141521	133141721	201	*	5.84	6.81	1.43	5.38	3.13e-16	1.42e-14	Gstcd
chr16	76200953	76201153	201	*	5.96	6.94	0.75	6.19	3.2e-16	1.44e-14	4930578N18Rik
chr3	138186888	138187200	313	*	5.84	6.81	1.45	5.36	3.54e-16	1.59e-14	4930579F01Rik
chr11	72169620	72169820	201	*	5.99	6.97	0.75	6.22	3.69e-16	1.65e-14	Pitpnm3
chr4	135833442	135833642	201	*	5.94	6.9	1.92	4.98	3.83e-16	1.71e-14	Srsf10
chr14	28200686	28200886	201	*	6.13	7.12	0.46	6.66	3.85e-16	1.72e-14	Wnt5a
chr3	145521750	145521950	201	*	5.88	6.84	1.62	5.22	3.96e-16	1.76e-14	Znhit6
chr4	140412976	140413176	201	*	6.45	7.44	0.04	7.4	4.18e-16	1.85e-14	Gm13016
chr16	28132463	28132663	201	*	6.09	7.07	0.46	6.61	4.21e-16	1.86e-14	Gm10823
chr16	95811162	95811362	201	*	7.1	8.09	-0.56	8.66	4.44e-16	1.95e-14	1600002D24Rik
chr6	101102473	101102673	201	*	6.11	7.1	0.46	6.64	4.46e-16	1.96e-14	Ppp4r2
chr1	160007548	160007748	201	*	5.89	6.85	1.58	5.27	4.54e-16	1.99e-14	4930523C07Rik
chr14	22151526	22151726	201	*	5.89	6.85	1.47	5.38	4.57e-16	1.99e-14	Lrmda
chr13	96350250	96350450	201	*	7.1	8.1	-0.56	8.66	4.6e-16	2e-14	Poc5
chr17	45758069	45758269	201	*	5.96	6.94	0.78	6.16	4.88e-16	2.12e-14	F630040K05Rik
chr19	36602380	36602580	201	*	5.87	6.84	1.27	5.56	5.52e-16	2.39e-14	Hectd2
chr12	17096937	17097137	201	*	6.36	7.35	0.04	7.31	5.64e-16	2.43e-14	Kcnf1
chr11	65224978	65225178	201	*	5.81	6.77	1.45	5.33	5.71e-16	2.45e-14	Myocd
chr10	9675410	9675610	201	*	5.86	6.82	1.74	5.08	5.88e-16	2.52e-14	Samd5
chr8	29754809	29755009	201	*	5.8	6.76	1.6	5.15	6.04e-16	2.58e-14	Unc5d
chr8	60114952	60115152	201	*	5.83	6.8	1.45	5.35	6.11e-16	2.6e-14	4930470O06Rik
chr3	137727637	137727837	201	*	5.92	6.9	0.77	6.13	6.76e-16	2.87e-14	Mir6380
chr11	118891306	118891506	201	*	7.05	8.05	-0.56	8.61	7.27e-16	3.07e-14	Rbfox3
chr12	42370600	42370800	201	*	5.85	6.82	1.26	5.56	7.75e-16	3.27e-14	Gm33340
chr5	32767741	32767941	201	*	6.04	7.03	0.46	6.57	8.22e-16	3.46e-14	Pisd
chr7	115186985	115187185	201	*	7.03	8.02	-0.56	8.58	8.32e-16	3.49e-14	A730082K24Rik
chr14	31207668	31207868	201	*	6.1	7.08	0.42	6.66	8.62e-16	3.6e-14	Tnnc1
chr11	56238834	56239034	201	*	5.92	6.9	0.74	6.16	9.11e-16	3.8e-14	Nmur2
chr4	126337474	126337674	201	*	5.89	6.86	1.44	5.42	9.35e-16	3.87e-14	Tekt2
chr3	96918007	96918207	201	*	5.95	6.93	0.78	6.15	9.35e-16	3.87e-14	Gja8
chr2	116307469	116307669	201	*	5.86	6.83	1	5.84	9.67e-16	3.99e-14	2810405F15Rik
chr6	119317695	119317895	201	*	6.03	7.02	0.42	6.6	9.79e-16	4.03e-14	Lrtm2
chr9	15904296	15904496	201	*	5.86	6.83	1.02	5.81	1.11e-15	4.55e-14	Mtnr1b
chr8	87354663	87354863	201	*	5.83	6.81	1.02	5.78	1.12e-15	4.6e-14	Cbln1
chr13	92594109	92594309	201	*	5.96	6.94	1.04	5.9	1.19e-15	4.85e-14	Serinc5
chr2	77446504	77446704	201	*	5.85	6.83	1	5.83	1.33e-15	5.43e-14	Gm13944
chr1	66148838	66149038	201	*	6.29	7.28	0.01	7.27	1.37e-15	5.55e-14	Map2
chr3	144643019	144643219	201	*	5.89	6.85	1.76	5.09	1.41e-15	5.73e-14	Selenof
chr9	113416367	113416567	201	*	5.9	6.88	0.78	6.1	1.45e-15	5.84e-14	AU023762
chr5	141135576	141135776	201	*	6.95	7.95	-0.56	8.51	1.53e-15	6.18e-14	Sdk1
chr16	76319840	76320040	201	*	6.34	7.33	0.04	7.29	1.55e-15	6.2e-14	Nrip1
chr8	107820239	107820439	201	*	5.89	6.87	0.78	6.08	1.56e-15	6.23e-14	Psmd7
chr9	55360931	55361131	201	*	5.87	6.85	0.77	6.08	1.57e-15	6.25e-14	Tmem266
chr12	29290281	29290481	201	*	6.01	6.99	0.46	6.53	1.57e-15	6.25e-14	Gm31333
chr7	88145018	88145218	201	*	5.79	6.74	1.76	4.98	1.57e-15	6.25e-14	Ctsc
chr1	158489505	158489705	201	*	5.83	6.8	1	5.81	1.6e-15	6.32e-14	Mir488
chr13	26195710	26195910	201	*	6.26	7.25	0.01	7.24	1.64e-15	6.48e-14	1700092E19Rik
chr9	51801282	51801482	201	*	5.89	6.87	0.74	6.13	1.7e-15	6.68e-14	Arhgap20
chr5	130803025	130803225	201	*	6.26	7.25	0.01	7.24	1.79e-15	7.02e-14	Caln1
chr4	37846787	37846987	201	*	5.83	6.81	1.04	5.77	1.81e-15	7.1e-14	Gm12374
chr1	189079936	189080136	201	*	5.79	6.75	1.59	5.16	1.82e-15	7.12e-14	Kctd3
chr17	89962128	89962328	201	*	5.99	6.98	0.42	6.56	1.84e-15	7.15e-14	Nrxn1
chr6	103666153	103666353	201	*	5.77	6.73	1.25	5.48	1.89e-15	7.34e-14	Chl1
chr4	137332900	137333100	201	*	5.99	6.98	0.42	6.56	1.93e-15	7.46e-14	Cdc42
chr12	75945525	75945725	201	*	6.25	7.24	0.04	7.2	1.94e-15	7.49e-14	Mir5101
chr9	61439189	61439389	201	*	6.91	7.91	-0.56	8.47	1.99e-15	7.64e-14	Tle3
chr3	130534801	130535001	201	*	6.01	7	0.42	6.58	1.99e-15	7.64e-14	Etnppl
chr8	16010578	16010778	201	*	5.88	6.86	0.74	6.12	2.04e-15	7.82e-14	Mir3106
chr7	16505143	16505343	201	*	6.24	7.23	0.04	7.19	2.18e-15	8.31e-14	Npas1
chr10	12461062	12461262	201	*	5.88	6.86	1.04	5.82	2.26e-15	8.6e-14	Utrn
chr14	113408570	113408944	375	*	5.98	6.97	0.46	6.51	2.32e-15	8.82e-14	4930524C18Rik
chr17	60223509	60223908	400	*	5.97	6.96	0.46	6.5	2.34e-15	8.86e-14	Nudt12
chr1	88591353	88591553	201	*	5.79	6.76	1.04	5.73	2.35e-15	8.86e-14	Gm19589
chr7	71623029	71623229	201	*	5.77	6.72	1.78	4.95	2.42e-15	9.11e-14	4930441H08Rik
chr9	52574625	52574825	201	*	6	6.98	0.42	6.57	2.51e-15	9.41e-14	AI593442
chr14	108117749	108117949	201	*	6	6.98	0.46	6.52	2.59e-15	9.71e-14	Slitrk1
chr5	13624792	13624992	201	*	5.77	6.75	1.02	5.72	2.77e-15	1.03e-13	Speer3
chr2	113210332	113210532	201	*	6.25	7.24	0.01	7.23	3.09e-15	1.15e-13	Ryr3
chr10	17597439	17597639	201	*	5.99	6.98	0.42	6.56	3.1e-15	1.15e-13	Cited2
chr2	66221963	66222163	201	*	6.87	7.86	-0.56	8.42	3.13e-15	1.16e-13	Ttc21b
chr4	54156265	54156465	201	*	6.21	7.2	0.04	7.16	3.2e-15	1.18e-13	Tmem38b
chrX	94302917	94303117	201	*	6.21	7.2	0.04	7.16	3.2e-15	1.18e-13	Mir7673
chr3	156840282	156840482	201	*	5.95	6.94	0.42	6.52	3.25e-15	1.19e-13	Negr1
chr4	111612271	111612471	201	*	5.84	6.82	1.02	5.79	3.42e-15	1.25e-13	Spata6
chr2	130257519	130257719	201	*	5.81	6.78	1.05	5.73	3.51e-15	1.28e-13	Nop56
chr12	94405206	94405406	201	*	5.77	6.74	1.04	5.71	3.65e-15	1.33e-13	Mir8099-2
chr7	83382730	83382930	201	*	5.94	6.92	0.44	6.48	3.72e-15	1.35e-13	Tmc3
chr17	4029385	4029585	201	*	6.84	7.84	-0.56	8.4	3.76e-15	1.37e-13	4930470H14Rik
chr12	47400666	47400866	201	*	6.01	6.99	0.42	6.58	3.77e-15	1.37e-13	Nova1
chr19	55103139	55103339	201	*	6.2	7.19	0.01	7.18	3.85e-15	1.39e-13	Gpam
chr12	33398346	33398546	201	*	5.78	6.74	1.41	5.33	4.11e-15	1.48e-13	Efcab10
chr14	87256321	87256521	201	*	5.86	6.84	0.74	6.1	4.29e-15	1.54e-13	Diaph3
chr11	46262835	46263035	201	*	5.84	6.8	1.6	5.21	4.3e-15	1.54e-13	Fndc9
chr8	26880249	26880449	201	*	5.93	6.92	0.42	6.5	4.31e-15	1.54e-13	2310008N11Rik
chr5	66865601	66865801	201	*	6.18	7.17	0.01	7.16	4.64e-15	1.65e-13	Limch1
chr3	151603500	151603700	201	*	5.93	6.91	0.46	6.45	4.66e-15	1.66e-13	Ifi44
chr7	144289185	144289385	201	*	6.18	7.17	0.01	7.16	4.83e-15	1.71e-13	Shank2
chr2	18741102	18741302	201	*	5.81	6.79	0.77	6.02	4.85e-15	1.72e-13	Gm3363
chr10	87812340	87812540	201	*	5.95	6.93	0.42	6.51	4.86e-15	1.72e-13	Igf1
chr10	107468852	107469052	201	*	5.73	6.7	1.26	5.44	5.06e-15	1.78e-13	Myf5
chr2	70312274	70312474	201	*	5.98	6.96	0.46	6.5	5.39e-15	1.89e-13	Sp5
chr5	101019825	101020025	201	*	5.77	6.74	1.05	5.69	5.84e-15	2.05e-13	Gpat3
chr8	90877086	90877286	201	*	6.79	7.79	-0.56	8.35	5.96e-15	2.08e-13	Chd9
chr10	56586423	56586623	201	*	5.91	6.89	0.42	6.48	6.1e-15	2.12e-13	Gm36595
chr8	9506155	9506355	201	*	6.8	7.8	-0.56	8.36	6.22e-15	2.16e-13	Fam155a
chr10	70648671	70648871	201	*	5.92	6.9	0.46	6.44	6.42e-15	2.23e-13	D630013N20Rik
chr15	81255797	81255997	201	*	5.77	6.74	1.01	5.73	6.62e-15	2.29e-13	8430426J06Rik
chr13	97588866	97589066	201	*	5.7	6.66	1.6	5.07	6.74e-15	2.33e-13	Gm5086
chr16	10713570	10713770	201	*	5.81	6.78	1.02	5.76	6.97e-15	2.4e-13	Socs1
chr17	31683917	31684117	201	*	5.8	6.78	0.74	6.04	7.04e-15	2.42e-13	Cryaa
chr16	6168191	6168391	201	*	6.77	7.76	-0.56	8.33	7.06e-15	2.42e-13	1700123O21Rik
chr19	27380335	27380535	201	*	6.77	7.77	-0.56	8.33	7.19e-15	2.46e-13	Pum3
chr17	84645083	84645283	201	*	5.76	6.73	1.05	5.68	7.23e-15	2.46e-13	Dync2li1
chr16	39057044	39057244	201	*	6.77	7.76	-0.56	8.32	7.25e-15	2.46e-13	Gm36742
chr2	67179239	67179439	201	*	6.13	7.12	0.04	7.09	7.56e-15	2.57e-13	Gm1322
chr5	27568334	27568534	201	*	6.77	7.77	-0.56	8.33	7.67e-15	2.6e-13	Speer4b
chr2	49744222	49744422	201	*	6.13	7.12	0.01	7.11	7.7e-15	2.6e-13	Lypd6b
chr16	95832187	95832387	201	*	6.76	7.75	-0.56	8.31	7.79e-15	2.63e-13	1600002D24Rik
chr10	127689348	127689548	201	*	5.93	6.91	0.46	6.45	7.87e-15	2.65e-13	Nemp1
chr3	130061458	130061658	201	*	6.76	7.75	-0.56	8.31	8.3e-15	2.78e-13	Sec24b
chr8	125638128	125638328	201	*	5.72	6.69	1.04	5.66	8.58e-15	2.87e-13	Map10
chr7	50770549	50770749	201	*	5.88	6.86	0.42	6.44	9.9e-15	3.3e-13	4933405O20Rik
chr2	28630532	28630732	201	*	5.86	6.84	0.78	6.06	1.02e-14	3.39e-13	Gfi1b
chr16	76695419	76695619	201	*	5.88	6.87	0.42	6.45	1.04e-14	3.45e-13	Gm30790
chr11	35560195	35560395	201	*	6.11	7.1	0.04	7.06	1.04e-14	3.46e-13	Mir218-2
chr14	28948394	28948594	201	*	5.77	6.72	2.01	4.7	1.07e-14	3.52e-13	Lrtm1
chr13	56420290	56420490	201	*	6.72	7.72	-0.56	8.28	1.07e-14	3.52e-13	Slc25a48
chr9	101336185	101336385	201	*	6.72	7.71	-0.56	8.27	1.08e-14	3.55e-13	Gm28979
chr9	59136128	59136328	201	*	5.9	6.88	0.42	6.46	1.12e-14	3.67e-13	Neo1
chr7	40103212	40103412	201	*	6.1	7.09	0.04	7.05	1.17e-14	3.81e-13	4933402C06Rik
chr13	56505641	56505841	201	*	5.87	6.85	0.42	6.44	1.18e-14	3.84e-13	Fbxl21
chr3	126723621	126723821	201	*	5.87	6.85	0.46	6.39	1.21e-14	3.94e-13	Camk2d
chr4	104949105	104949305	201	*	5.93	6.91	0.42	6.49	1.21e-14	3.94e-13	Fyb2
chr17	56249824	56250024	201	*	6.7	7.7	-0.56	8.26	1.23e-14	3.98e-13	Fem1a
chr10	111281213	111281413	201	*	5.87	6.85	0.42	6.43	1.25e-14	4.05e-13	Bbs10
chr18	83119462	83119662	201	*	5.75	6.72	1.22	5.5	1.26e-14	4.06e-13	4930592I03Rik
chr9	45130416	45130616	201	*	5.7	6.65	1.78	4.88	1.28e-14	4.13e-13	Gm10684
chr11	118808266	118808466	201	*	5.87	6.86	0.46	6.4	1.37e-14	4.39e-13	Rbfox3
chr8	113433729	113433929	201	*	6.69	7.68	-0.56	8.24	1.39e-14	4.45e-13	4930571O06Rik
chr14	86764109	86764309	201	*	6.7	7.7	-0.56	8.26	1.42e-14	4.55e-13	Diaph3
chr7	82234754	82234954	201	*	6.08	7.07	0.04	7.03	1.49e-14	4.75e-13	Sh3gl3
chr18	81695887	81696255	369	*	5.73	6.67	2.15	4.52	1.51e-14	4.81e-13	Mir5127
chr15	74531037	74531237	201	*	5.72	6.69	1.05	5.64	1.53e-14	4.85e-13	Adgrb1
chr5	48460420	48460620	201	*	6.08	7.07	0.01	7.06	1.64e-14	5.19e-13	Kcnip4
chr7	94060446	94060646	201	*	5.66	6.62	1.6	5.03	1.64e-14	5.19e-13	Gm15501
chr9	60419319	60419519	201	*	6.09	7.08	0.01	7.07	1.64e-14	5.19e-13	Thsd4
chr10	66618017	66618217	201	*	5.84	6.83	0.42	6.41	1.66e-14	5.22e-13	1110002J07Rik
chr8	47819204	47819565	362	*	5.76	6.69	2.43	4.25	1.72e-14	5.42e-13	1700061N14Rik
chr15	62809244	62809444	201	*	6.07	7.06	0.01	7.05	1.73e-14	5.42e-13	H2afy3
chr12	92152470	92152670	201	*	6.7	7.7	-0.56	8.26	1.74e-14	5.45e-13	Sel1l
chr10	85468219	85468419	201	*	6.07	7.06	0.01	7.05	1.76e-14	5.48e-13	Btbd11
chr7	74396552	74396752	201	*	5.71	6.67	1.41	5.26	1.78e-14	5.54e-13	Slco3a1
chr6	101048672	101048872	201	*	5.72	6.69	1.05	5.64	1.84e-14	5.73e-13	Ppp4r2
chr1	175962109	175962309	201	*	5.83	6.82	0.46	6.36	1.94e-14	6e-13	Becn2
chr15	4078076	4078276	201	*	6.06	7.05	0.01	7.04	2.05e-14	6.36e-13	BC037032
chr14	118663284	118663484	201	*	5.68	6.64	1.24	5.4	2.07e-14	6.4e-13	Abcc4
chr8	127483210	127483410	201	*	5.71	6.68	1.27	5.4	2.18e-14	6.72e-13	Pard3
chr11	117954038	117954238	201	*	5.87	6.86	0.42	6.44	2.33e-14	7.15e-13	Socs3
chr9	30235031	30235231	201	*	6.64	7.64	-0.56	8.2	2.34e-14	7.18e-13	Snx19
chr14	76772667	76772867	201	*	5.69	6.66	1	5.66	2.41e-14	7.37e-13	4930431P22Rik
chr9	8443355	8443555	201	*	5.9	6.88	0.46	6.42	2.43e-14	7.43e-13	Trpc6
chr1	63976562	63976762	201	*	5.64	6.6	1.61	4.98	2.46e-14	7.51e-13	Gm13749
chr16	24961457	24961657	201	*	5.82	6.8	0.46	6.34	2.56e-14	7.77e-13	A230028O05Rik
chr1	175773238	175773438	201	*	5.83	6.82	0.42	6.4	2.58e-14	7.84e-13	Wdr64
chr15	8683243	8683443	201	*	5.63	6.59	1.44	5.15	2.68e-14	8.11e-13	Slc1a3
chr14	54107786	54107986	201	*	5.69	6.66	1.05	5.61	2.71e-14	8.17e-13	Dad1
chr10	77749269	77749469	201	*	6.03	7.02	0.01	7.01	2.76e-14	8.31e-13	Gm9736
chr2	171595369	171595569	201	*	5.68	6.66	1	5.66	2.82e-14	8.49e-13	1700028P15Rik
chr8	8026036	8026236	201	*	6.6	7.6	-0.56	8.16	2.87e-14	8.62e-13	Efnb2
chr12	80585583	80585783	201	*	5.66	6.6	1.9	4.7	2.88e-14	8.64e-13	Erh
chr1	133121354	133121554	201	*	5.67	6.64	1.02	5.62	2.92e-14	8.72e-13	Ppp1r15b
chr1	179445938	179446138	201	*	6.02	7	0.01	6.99	3.15e-14	9.4e-13	Smyd3
chr4	54645991	54646191	201	*	5.71	6.69	0.74	5.95	3.27e-14	9.73e-13	Zfp462
chr1	183511720	183511920	201	*	5.82	6.81	0.42	6.39	3.29e-14	9.76e-13	Hhipl2
chr1	105246835	105247035	201	*	5.8	6.78	0.46	6.32	3.5e-14	1.04e-12	Gm17634
chr9	89848984	89849184	201	*	5.8	6.78	0.42	6.36	3.55e-14	1.05e-12	4930524O08Rik
chr15	84958412	84958612	201	*	6.58	7.57	-0.56	8.13	3.62e-14	1.07e-12	5031439G07Rik
chr14	17908549	17908749	201	*	5.79	6.78	0.42	6.36	3.84e-14	1.13e-12	Thrb
chr7	134147096	134147296	201	*	6.56	7.56	-0.56	8.12	4.08e-14	1.2e-12	Adam12
chr5	149229205	149229405	201	*	5.67	6.64	1.02	5.62	4.08e-14	1.2e-12	Alox5ap
chr4	125194486	125194686	201	*	6.56	7.55	-0.56	8.11	4.26e-14	1.25e-12	Zc3h12a
chr6	146330152	146330352	201	*	5.67	6.63	1.41	5.22	4.35e-14	1.27e-12	Itpr2
chr2	157054382	157054582	201	*	5.98	6.97	0.01	6.96	4.63e-14	1.35e-12	Soga1
chr13	41095711	41095911	201	*	5.67	6.65	0.75	5.89	4.75e-14	1.38e-12	Gcm2
chr16	92157656	92157856	201	*	5.65	6.62	1	5.63	4.9e-14	1.42e-12	Mrps6
chr7	16999208	16999408	201	*	6	6.99	0.04	6.95	5e-14	1.45e-12	Ccdc8
chr13	43510364	43510564	201	*	6.53	7.53	-0.56	8.09	5.08e-14	1.47e-12	Ranbp9
chr14	87667990	87668190	201	*	5.67	6.64	1	5.65	5.33e-14	1.54e-12	Tdrd3
chr5	147036872	147037072	201	*	5.7	6.68	0.77	5.91	5.48e-14	1.58e-12	Lnx2
chr4	150236497	150236697	201	*	5.76	6.74	0.42	6.32	5.73e-14	1.64e-12	Eno1
chr10	95139761	95139961	201	*	6.52	7.51	-0.56	8.07	6.16e-14	1.76e-12	Gm29684
chr3	97312276	97312476	201	*	5.62	6.59	1.01	5.57	6.21e-14	1.78e-12	Bcl9
chr9	108429846	108430046	201	*	5.61	6.58	1.26	5.32	6.43e-14	1.84e-12	Ccdc36
chr6	5858714	5858914	201	*	5.64	6.6	1.46	5.14	7.29e-14	2.08e-12	1700019G24Rik
chr18	29396030	29396392	363	*	5.75	6.74	0.42	6.32	7.58e-14	2.16e-12	4930527G23Rik
chr8	127941586	127941786	201	*	5.66	6.64	0.78	5.85	7.61e-14	2.16e-12	Mir21c
chr9	30285066	30285266	201	*	5.58	6.55	1.25	5.29	7.62e-14	2.16e-12	Snx19
chr5	112635897	112636097	201	*	5.66	6.64	0.77	5.87	7.96e-14	2.24e-12	1700034G24Rik
chr5	141916325	141916525	201	*	5.59	6.56	1.25	5.31	7.96e-14	2.24e-12	Foxk1
chr16	63227764	63227964	201	*	5.66	6.63	0.78	5.85	8.48e-14	2.39e-12	Pros1
chr16	28131983	28132366	384	*	5.74	6.73	0.42	6.31	9.18e-14	2.58e-12	Gm10823
chr17	4068518	4068718	201	*	5.64	6.61	0.75	5.86	9.5e-14	2.66e-12	4930470H14Rik
chr17	83914136	83914336	201	*	5.73	6.71	0.46	6.25	9.61e-14	2.69e-12	C430042M11Rik
chr7	56009327	56009527	201	*	5.61	6.58	1	5.59	1.01e-13	2.82e-12	Nipa1
chr9	47733513	47733713	201	*	6.45	7.44	-0.56	8	1.11e-13	3.1e-12	Gm10677
chr3	73206379	73206579	201	*	5.66	6.62	1.41	5.21	1.13e-13	3.14e-12	Gm20754
chr5	118946407	118946607	201	*	5.61	6.58	1.05	5.53	1.21e-13	3.35e-12	4930413E15Rik
chr16	29683593	29683793	201	*	5.67	6.64	1	5.65	1.24e-13	3.44e-12	Opa1
chr14	101883069	101883269	201	*	5.65	6.62	0.78	5.84	1.24e-13	3.44e-12	Lmo7
chr3	70439166	70439366	201	*	5.64	6.61	0.78	5.83	1.25e-13	3.44e-12	Gm6634
chr17	79901658	79901858	201	*	5.58	6.53	1.75	4.77	1.28e-13	3.53e-12	Atl2
chr11	55026262	55026462	201	*	5.72	6.7	0.42	6.28	1.29e-13	3.55e-12	Anxa6
chr2	49654813	49655013	201	*	5.9	6.88	0.04	6.85	1.29e-13	3.55e-12	Kif5c
chr18	54505660	54505860	201	*	6.42	7.42	-0.56	7.98	1.34e-13	3.66e-12	Redrum
chr1	189321536	189321736	201	*	5.63	6.6	0.78	5.82	1.35e-13	3.69e-12	Kcnk2
chr11	107776912	107777112	201	*	5.68	6.65	1	5.65	1.41e-13	3.84e-12	Cacng4
chr4	139105384	139105584	201	*	5.7	6.68	0.42	6.26	1.41e-13	3.85e-12	Nbl1
chr8	36005614	36005814	201	*	5.61	6.58	1	5.58	1.43e-13	3.9e-12	Prag1
chr18	43663113	43663313	201	*	5.69	6.68	0.46	6.22	1.52e-13	4.11e-12	Jakmip2
chr1	3441559	3441759	201	*	6.4	7.4	-0.56	7.96	1.54e-13	4.17e-12	Xkr4
chr17	86467739	86467939	201	*	5.71	6.69	0.42	6.27	1.59e-13	4.28e-12	2010106C02Rik
chr6	53707985	53708185	201	*	5.7	6.64	2.12	4.52	1.62e-13	4.36e-12	Tril
chr5	22941457	22941657	201	*	6.4	7.39	-0.56	7.95	1.65e-13	4.44e-12	A930003O13Rik
chr13	43206383	43206583	201	*	5.59	6.53	1.91	4.63	1.71e-13	4.58e-12	Tbc1d7
chr17	11961819	11962019	201	*	5.69	6.67	0.42	6.25	1.75e-13	4.69e-12	D17Ertd648e
chr1	144894570	144894770	201	*	5.88	6.87	0.01	6.86	1.75e-13	4.7e-12	Rgs18
chr7	125188096	125188296	201	*	5.68	6.66	0.42	6.24	1.87e-13	5e-12	4933440M02Rik
chr11	50210835	50211035	201	*	5.62	6.56	2.04	4.52	2.07e-13	5.53e-12	Sqstm1
chr11	65721702	65721902	201	*	6.38	7.37	-0.56	7.93	2.09e-13	5.56e-12	Mir744
chr11	67451259	67451459	201	*	5.63	6.6	0.74	5.87	2.09e-13	5.56e-12	Gas7
chr3	140542011	140542211	201	*	6.39	7.39	-0.56	7.95	2.16e-13	5.73e-12	Mir7j
chrX	142550051	142550251	201	*	5.61	6.58	0.78	5.8	2.18e-13	5.77e-12	Tmem164
chr16	50227101	50227301	201	*	5.59	6.55	1.27	5.28	2.19e-13	5.78e-12	Gm4827
chr2	68222421	68222621	201	*	6.39	7.38	-0.56	7.94	2.21e-13	5.81e-12	B3galt1
chr2	71495206	71495406	201	*	5.85	6.84	0.01	6.83	2.33e-13	6.13e-12	Dlx1
chr13	53346598	53346798	201	*	6.37	7.37	-0.56	7.93	2.35e-13	6.17e-12	Sptlc1
chr5	36225298	36225498	201	*	5.62	6.59	0.74	5.85	2.59e-13	6.8e-12	Psapl1
chr2	65994944	65995144	201	*	5.59	6.57	0.78	5.78	2.67e-13	6.97e-12	Csrnp3
chr10	91735138	91735338	201	*	5.7	6.64	2.23	4.4	2.68e-13	6.97e-12	Gm31592
chr13	71653673	71653873	201	*	5.59	6.56	0.74	5.82	2.68e-13	6.97e-12	Irx1
chr1	163833124	163833324	201	*	6.34	7.33	-0.56	7.89	2.81e-13	7.32e-12	Kifap3
chr12	76246676	76246876	201	*	5.52	6.48	1.61	4.86	2.95e-13	7.67e-12	Tex21
chr11	111838365	111838565	201	*	5.59	6.56	0.78	5.78	2.97e-13	7.7e-12	Kcnj2
chr3	33383155	33383355	201	*	5.61	6.56	1.58	4.99	3.06e-13	7.92e-12	Pex5l
chr9	59996489	59996689	201	*	6.32	7.31	-0.56	7.87	3.22e-13	8.3e-12	Gm7616
chr1	8924181	8924381	201	*	6.32	7.31	-0.56	7.87	3.23e-13	8.33e-12	Sntg1
chr16	72782245	72782445	201	*	5.56	6.53	1.02	5.5	3.25e-13	8.35e-12	Robo1
chr7	70614959	70615159	201	*	5.7	6.68	0.42	6.26	3.26e-13	8.35e-12	Nr2f2
chr4	32487319	32487519	201	*	5.55	6.52	1	5.52	3.26e-13	8.35e-12	Bach2
chr8	114672742	114672942	201	*	5.57	6.54	1	5.54	3.34e-13	8.54e-12	Wwox
chr12	82093729	82093929	201	*	6.32	7.31	-0.56	7.87	3.43e-13	8.77e-12	Sipa1l1
chr1	134755502	134755702	201	*	5.85	6.83	0.04	6.8	3.48e-13	8.88e-12	Syt2
chr12	89141085	89141285	201	*	6.31	7.3	-0.56	7.86	3.53e-13	8.98e-12	Nrxn3
chr6	29789600	29789800	201	*	5.89	6.88	0.04	6.84	3.56e-13	9.03e-12	Ahcyl2
chr9	112846100	112846300	201	*	5.81	6.8	0.04	6.76	3.67e-13	9.31e-12	2900079G21Rik
chr7	112313799	112313999	201	*	5.53	6.5	1.24	5.25	3.68e-13	9.31e-12	Micalcl
chr12	71560969	71561169	201	*	5.81	6.8	0.04	6.76	3.7e-13	9.35e-12	4930404H11Rik
chr14	45852361	45852561	201	*	5.59	6.57	0.74	5.83	3.78e-13	9.52e-12	Ddhd1
chr15	41155220	41155420	201	*	5.65	6.63	0.42	6.21	3.89e-13	9.79e-12	4930555K19Rik
chr17	8633669	8633869	201	*	5.67	6.65	0.46	6.19	3.9e-13	9.79e-12	Pde10a
chr10	70159678	70159878	201	*	6.3	7.29	-0.56	7.86	3.91e-13	9.8e-12	Mrln
chr8	12234171	12234371	201	*	5.72	6.7	0.42	6.28	3.95e-13	9.88e-12	Sox1ot
chr13	58071727	58071927	201	*	5.54	6.51	0.75	5.76	4.16e-13	1.04e-11	Klhl3
chr8	95496293	95496493	201	*	6.28	7.28	-0.56	7.84	4.22e-13	1.05e-11	Csnk2a2
chr18	42790629	42790829	201	*	5.93	6.91	0.04	6.88	4.31e-13	1.07e-11	Ppp2r2b
chr9	61675446	61675646	201	*	5.56	6.52	1.41	5.11	4.36e-13	1.08e-11	Rplp1
chr13	32765549	32765749	201	*	6.34	7.34	-0.56	7.9	4.46e-13	1.11e-11	Mylk4
chr19	57888075	57888275	201	*	5.5	6.47	1.02	5.45	4.46e-13	1.11e-11	Mir5623
chr4	133213091	133213291	201	*	5.63	6.61	0.46	6.15	4.54e-13	1.12e-11	Gpr3
chr6	103666468	103666668	201	*	5.89	6.87	0.04	6.84	4.54e-13	1.12e-11	Chl1
chr17	74260971	74261171	201	*	5.53	6.5	1	5.5	4.65e-13	1.14e-11	Memo1
chr10	34824281	34824481	201	*	5.62	6.6	0.42	6.18	4.88e-13	1.2e-11	Frk
chr1	135114070	135114270	201	*	5.52	6.47	1.76	4.71	4.97e-13	1.22e-11	Lgr6
chr9	13587508	13587708	201	*	5.53	6.5	1.22	5.28	5.13e-13	1.26e-11	Maml2
chr18	19008335	19008535	201	*	6.26	7.26	-0.56	7.82	5.18e-13	1.27e-11	Dsc3
chr11	113950232	113950432	201	*	6.33	7.33	-0.56	7.89	5.24e-13	1.28e-11	Sdk2
chr2	136178579	136178779	201	*	5.79	6.78	0.04	6.74	5.33e-13	1.3e-11	Lamp5
chr3	58809881	58810081	201	*	5.6	6.58	0.42	6.17	5.72e-13	1.39e-11	Clrn1
chr4	142977182	142977382	201	*	5.55	6.52	0.77	5.75	5.72e-13	1.39e-11	Mir7021
chr2	42165060	42165260	201	*	5.6	6.58	0.46	6.12	6.37e-13	1.55e-11	Mir6336
chr8	97424830	97425030	201	*	5.6	6.58	0.46	6.12	6.54e-13	1.58e-11	Got2
chr9	8819237	8819437	201	*	6.23	7.23	-0.56	7.79	6.64e-13	1.61e-11	Gm32014
chr18	26070264	26070464	201	*	5.76	6.75	0.01	6.74	6.67e-13	1.61e-11	Celf4
chr2	179609088	179609288	201	*	5.61	6.59	0.42	6.18	6.81e-13	1.64e-11	Cdh4
chr8	14669460	14669660	201	*	5.59	6.57	0.46	6.11	7.12e-13	1.71e-11	Cln8
chr5	97664988	97665188	201	*	5.47	6.42	1.44	4.99	7.14e-13	1.71e-11	Gk2
chr10	127083831	127084031	201	*	5.52	6.46	1.89	4.56	7.22e-13	1.73e-11	Agap2
chr8	122014887	122015087	201	*	5.54	6.51	0.78	5.73	7.23e-13	1.73e-11	Mir7237
chr4	88247006	88247206	201	*	5.59	6.56	1	5.56	7.25e-13	1.73e-11	Mir491
chr18	43145854	43146054	201	*	5.59	6.57	0.42	6.15	7.31e-13	1.74e-11	Stk32a
chr4	151569032	151569232	201	*	6.21	7.21	-0.56	7.77	7.78e-13	1.85e-11	Camta1
chr5	105500760	105500960	201	*	5.75	6.74	0.01	6.73	7.78e-13	1.85e-11	Lrrc8c
chr10	92238913	92239113	201	*	6.23	7.22	-0.56	7.78	7.95e-13	1.89e-11	Rmst
chr18	42745595	42745795	201	*	5.47	6.44	1.02	5.41	8.24e-13	1.95e-11	Ppp2r2b
chr4	95805077	95805277	201	*	6.21	7.2	-0.56	7.76	8.44e-13	1.99e-11	9530080O11Rik
chr7	45240955	45241155	201	*	5.58	6.56	0.46	6.1	8.53e-13	2.01e-11	Slc6a16
chr9	105591803	105592003	201	*	6.22	7.21	-0.56	7.77	8.57e-13	2.02e-11	Pik3r4
chr2	72324394	72324594	201	*	5.51	6.48	0.74	5.75	9.14e-13	2.15e-11	Map3k20
chr1	167343770	167343970	201	*	5.57	6.55	0.46	6.09	9.25e-13	2.17e-11	Aldh9a1
chr16	96620966	96621166	201	*	6.19	7.18	-0.56	7.74	9.4e-13	2.2e-11	Pcp4
chr8	121573049	121573249	201	*	5.5	6.47	0.75	5.72	9.4e-13	2.2e-11	Fbxo31
chr8	119717986	119718186	201	*	5.59	6.57	0.42	6.15	9.48e-13	2.22e-11	Atp2c2
chr19	57884571	57884771	201	*	5.57	6.55	0.46	6.09	9.59e-13	2.24e-11	Mir5623
chr11	78814542	78814742	201	*	6.24	7.24	-0.56	7.8	9.65e-13	2.25e-11	Lyrm9
chr1	166803513	166803713	201	*	5.82	6.8	0.04	6.77	9.99e-13	2.32e-11	Fmo9
chr5	151054418	151054618	201	*	6.19	7.19	-0.56	7.75	1.01e-12	2.35e-11	Kl
chr1	85935083	85935283	201	*	5.57	6.54	0.46	6.09	1.01e-12	2.35e-11	4933407L21Rik
chr4	82950063	82950263	201	*	5.73	6.71	0.01	6.7	1.03e-12	2.38e-11	Cer1
chr11	59541452	59541652	201	*	5.72	6.71	0.04	6.67	1.05e-12	2.43e-11	Nlrp3
chr6	67010867	67011067	201	*	5.5	6.46	1	5.47	1.06e-12	2.43e-11	E230016M11Rik
chr10	67655800	67656000	201	*	5.57	6.55	0.42	6.13	1.06e-12	2.43e-11	4930563J15Rik
chr1	119170727	119170927	201	*	5.57	6.55	0.42	6.13	1.06e-12	2.44e-11	Gli2
chr14	33175283	33175483	201	*	5.53	6.5	0.78	5.72	1.1e-12	2.52e-11	Wdfy4
chr12	17557748	17557948	201	*	5.47	6.42	1.61	4.81	1.1e-12	2.52e-11	Odc1
chr17	78408731	78408931	201	*	5.48	6.45	1	5.45	1.11e-12	2.53e-11	Fez2
chr7	51434335	51434535	201	*	5.73	6.71	0.04	6.68	1.12e-12	2.57e-11	Ano5
chr10	71200919	71201119	201	*	5.51	6.48	0.77	5.71	1.17e-12	2.67e-11	1700113B09Rik
chrX	48815233	48815433	201	*	5.55	6.53	0.46	6.07	1.2e-12	2.74e-11	Fsip2l
chr4	125456429	125456629	201	*	5.53	6.5	0.77	5.73	1.21e-12	2.76e-11	Grik3
chr5	149007063	149007263	201	*	7.9	8.89	1.64	7.25	1.24e-12	2.81e-11	Gm15408
chr2	152107806	152108006	201	*	6.16	7.15	-0.56	7.72	1.25e-12	2.82e-11	Srxn1
chr18	29766465	29766665	201	*	5.5	6.48	0.78	5.69	1.27e-12	2.87e-11	4930578E11Rik
chr11	76892296	76892496	201	*	5.47	6.42	1.6	4.81	1.28e-12	2.88e-11	Tmigd1
chr2	93168727	93168927	201	*	5.46	6.42	1.26	5.16	1.34e-12	3.03e-11	Trp53i11
chr6	3915994	3916194	201	*	5.72	6.7	0.04	6.67	1.35e-12	3.03e-11	Tfpi2
chr3	158224729	158224929	201	*	5.48	6.45	0.77	5.68	1.37e-12	3.09e-11	Lrrc40
chr8	59964841	59965041	201	*	6.15	7.14	-0.56	7.7	1.38e-12	3.09e-11	4930470O06Rik
chr6	101676748	101676948	201	*	5.7	6.69	0.04	6.65	1.38e-12	3.09e-11	Gm9871
chr5	118773810	118774010	201	*	5.44	6.4	1.24	5.16	1.41e-12	3.15e-11	4930413E15Rik
chr17	84656992	84657192	201	*	5.49	6.44	1.42	5.02	1.41e-12	3.16e-11	Abcg8
chr13	56835192	56835392	201	*	6.14	7.13	-0.56	7.7	1.47e-12	3.28e-11	Trpc7
chr1	29257591	29257791	201	*	5.47	6.44	1	5.44	1.49e-12	3.31e-11	Mir6342
chr4	124246951	124247151	201	*	5.5	6.47	1.05	5.42	1.54e-12	3.42e-11	1700057H15Rik
chr8	89456623	89456823	201	*	5.49	6.46	0.78	5.67	1.55e-12	3.44e-11	Sall1
chr4	49596879	49597079	201	*	5.47	6.44	1.22	5.22	1.57e-12	3.47e-11	Tmem246
chr15	77805338	77805538	201	*	5.5	6.46	1.27	5.19	1.58e-12	3.49e-11	Myh9
chr9	32063668	32063868	201	*	5.43	6.4	1.02	5.37	1.61e-12	3.55e-11	Arhgap32
chr15	34731135	34731335	201	*	5.43	6.39	1.24	5.15	1.63e-12	3.59e-11	Nipal2
chr10	41136793	41136993	201	*	5.53	6.51	0.42	6.09	1.63e-12	3.59e-11	Gpr6
chr14	99988697	99988897	201	*	5.45	6.41	1.43	4.98	1.66e-12	3.64e-11	Klf12
chr14	48162547	48162747	201	*	5.45	6.41	1.02	5.39	1.77e-12	3.89e-11	Gm6498
chr4	126579871	126580268	398	*	5.48	6.42	1.74	4.68	1.78e-12	3.89e-11	Mir7119
chr16	47712311	47712511	201	*	5.48	6.45	0.74	5.72	1.82e-12	3.98e-11	6430553K19Rik
chr8	46112687	46112887	201	*	6.19	7.16	1.41	5.76	1.88e-12	4.11e-11	Snx25
chr8	70315508	70315708	201	*	5.59	6.53	1.77	4.76	1.96e-12	4.27e-11	Cers1
chr14	68800259	68800459	201	*	5.66	6.65	0.01	6.64	2.13e-12	4.64e-11	Adam28
chr2	96626669	96626869	201	*	5.51	6.49	0.46	6.03	2.22e-12	4.82e-11	Lrrc4c
chr1	186712670	186712870	201	*	5.66	6.65	0.04	6.61	2.27e-12	4.92e-11	Tgfb2
chr6	47285358	47285558	201	*	6.08	7.08	-0.56	7.64	2.37e-12	5.13e-11	Cntnap2
chr5	149528874	149529074	201	*	6.08	7.07	-0.56	7.63	2.45e-12	5.3e-11	Wdr95
chr14	74678569	74678769	201	*	5.52	6.5	0.46	6.04	2.45e-12	5.3e-11	Htr2a
chr9	10407139	10407339	201	*	5.53	6.46	2.12	4.34	2.49e-12	5.37e-11	Cntn5
chr19	46621830	46622030	201	*	5.45	6.42	0.74	5.68	2.51e-12	5.42e-11	Wbp1l
chr4	64829527	64829727	201	*	5.66	6.65	0.01	6.64	2.77e-12	5.96e-11	Pappa
chr5	75754363	75754563	201	*	5.45	6.41	1.02	5.39	2.78e-12	5.97e-11	Kit
chr15	51572823	51573023	201	*	5.44	6.4	1.05	5.35	2.8e-12	6.01e-11	Gm19303
chr1	161360354	161360554	201	*	6.07	7.06	-0.56	7.62	2.87e-12	6.14e-11	Tnfsf4
chr1	49141881	49142081	201	*	5.46	6.4	1.74	4.66	2.9e-12	6.2e-11	C230029F24Rik
chr13	54083216	54083416	201	*	5.42	6.38	1.01	5.37	2.93e-12	6.25e-11	Sfxn1
chr2	34123033	34123233	201	*	5.43	6.39	1.46	4.93	2.93e-12	6.25e-11	C230014O12Rik
chr6	59489262	59489462	201	*	5.41	6.37	1.25	5.12	3e-12	6.39e-11	Gprin3
chr17	30710453	30710653	201	*	6.1	7.09	-0.56	7.65	3.01e-12	6.39e-11	Dnah8
chr2	144224562	144224762	201	*	5.45	6.42	0.75	5.67	3.03e-12	6.43e-11	Gm5535
chr10	5252355	5252555	201	*	6.05	7.04	-0.56	7.6	3.08e-12	6.52e-11	Syne1
chr4	134817808	134818008	201	*	5.43	6.41	0.74	5.67	3.08e-12	6.53e-11	Maco1
chr2	117996190	117996390	201	*	5.44	6.41	0.78	5.62	3.1e-12	6.55e-11	Gm13986
chr3	155114983	155115183	201	*	5.49	6.47	0.42	6.05	3.18e-12	6.71e-11	Lrriq3
chr17	11593256	11593456	201	*	5.45	6.42	1.05	5.37	3.26e-12	6.86e-11	D17Ertd648e
chr10	99159087	99159287	201	*	6.07	7.07	-0.56	7.63	3.26e-12	6.86e-11	Galnt4
chr17	78160529	78160729	201	*	5.49	6.46	0.74	5.72	3.28e-12	6.88e-11	Crim1
chr1	162792824	162793024	201	*	6.04	7.04	-0.56	7.6	3.35e-12	7.01e-11	Fmo4
chr1	105426160	105426360	201	*	5.52	6.5	0.42	6.08	3.58e-12	7.5e-11	Rnf152
chr14	79416920	79417120	201	*	5.53	6.51	0.42	6.09	3.88e-12	8.1e-11	Kbtbd7
chr5	126484403	126484603	201	*	5.62	6.61	0.04	6.57	3.92e-12	8.18e-11	4933438B17Rik
chr4	127880656	127880856	201	*	5.5	6.45	1.41	5.04	4.01e-12	8.35e-11	CK137956
chr1	182021158	182021358	201	*	5.52	6.46	2.03	4.43	4.27e-12	8.89e-11	Enah
chr8	61540234	61540434	201	*	6.01	7	-0.56	7.56	4.39e-12	9.13e-11	Palld
chr19	17575376	17575576	201	*	5.61	6.59	0.01	6.58	4.4e-12	9.14e-11	Rfk
chr11	67423275	67423475	201	*	5.39	6.35	1.25	5.1	4.5e-12	9.32e-11	Myh13
chr14	49144336	49144536	201	*	6.01	7	-0.56	7.56	4.62e-12	9.56e-11	Naa30
chr18	67291053	67291253	201	*	5.46	6.44	0.42	6.02	4.63e-12	9.57e-11	Impa2
chr11	117599272	117599472	201	*	6.04	7.03	-0.56	7.59	4.72e-12	9.74e-11	2900041M22Rik
chr1	61418312	61418512	201	*	6.02	7.01	-0.56	7.57	4.73e-12	9.74e-11	9530026F06Rik
chr5	101923767	101923967	201	*	5.45	6.41	1.22	5.19	4.77e-12	9.81e-11	Wdfy3
chr7	25816908	25817108	201	*	5.47	6.45	0.42	6.03	4.92e-12	1.01e-10	Cyp2s1
chr10	63026344	63026544	201	*	5.46	6.43	0.46	5.98	5.04e-12	1.03e-10	Pbld2
chr10	64702352	64702552	201	*	5.45	6.43	0.46	5.97	5.06e-12	1.04e-10	Gm28881
chr8	122152079	122152279	201	*	6.01	7.01	-0.56	7.57	5.23e-12	1.07e-10	Zfp469
chr1	36635882	36636082	201	*	5.47	6.45	0.46	5.99	5.26e-12	1.07e-10	Fam178b
chr9	53061011	53061211	201	*	5.39	6.36	1.02	5.33	5.27e-12	1.07e-10	Ddx10
chr2	110659271	110659471	201	*	5.45	6.43	0.42	6.01	5.32e-12	1.08e-10	Slc5a12
chr19	42910215	42910415	201	*	5.54	6.52	0.46	6.06	5.37e-12	1.09e-10	Hps1
chr12	28417237	28417437	201	*	5.45	6.42	0.46	5.96	5.55e-12	1.13e-10	Dcdc2c
chr17	75838225	75838425	201	*	5.98	6.97	-0.56	7.53	5.57e-12	1.13e-10	Gm4710
chr9	43681693	43681893	201	*	6.01	7.01	-0.56	7.57	5.65e-12	1.14e-10	Nectin1
chr2	57708752	57708952	201	*	5.44	6.42	0.46	5.96	5.69e-12	1.15e-10	Galnt5
chr6	50644623	50644823	201	*	5.4	6.34	1.62	4.72	5.72e-12	1.15e-10	Npvf
chr17	66675051	66675251	201	*	5.98	6.98	-0.56	7.54	5.77e-12	1.16e-10	1700016K05Rik
chr8	108250244	108250444	201	*	5.4	6.36	1.05	5.31	5.81e-12	1.17e-10	Lncbate1
chr1	186482228	186482428	201	*	5.61	6.6	0.01	6.59	5.84e-12	1.17e-10	A730004F24Rik
chr4	122891429	122891629	201	*	5.61	6.59	0.04	6.56	5.87e-12	1.18e-10	Cap1
chr1	85716421	85716621	201	*	5.39	6.36	1.05	5.31	5.92e-12	1.19e-10	A630001G21Rik
chr4	125261009	125261209	201	*	5.41	6.37	1	5.37	6e-12	1.2e-10	Zc3h12a
chr15	20422208	20422408	201	*	5.99	6.98	-0.56	7.54	6.12e-12	1.22e-10	Acot10
chr17	30278726	30278926	201	*	5.97	6.96	-0.56	7.52	6.17e-12	1.23e-10	Gm6402
chr14	114567867	114568067	201	*	5.35	6.31	1.02	5.29	6.27e-12	1.25e-10	4930524C18Rik
chr10	118569504	118569704	201	*	5.97	6.97	-0.56	7.53	6.29e-12	1.25e-10	Ifngas1
chr10	96863454	96863654	201	*	5.98	6.97	-0.56	7.54	6.32e-12	1.25e-10	4930556N09Rik
chr5	27652131	27652331	201	*	5.4	6.37	0.74	5.63	6.32e-12	1.25e-10	Paxip1
chr10	12463552	12463752	201	*	5.96	6.96	-0.56	7.52	6.41e-12	1.27e-10	Utrn
chr9	45502506	45502706	201	*	5.51	6.45	2	4.44	6.46e-12	1.28e-10	4833428L15Rik
chr14	120709395	120709595	201	*	5.42	6.35	1.9	4.45	6.56e-12	1.3e-10	Ipo5
chr7	143923403	143923603	201	*	5.36	6.32	1.04	5.28	6.8e-12	1.34e-10	Mir6404
chr1	31034667	31034867	201	*	5.98	6.97	-0.56	7.53	6.89e-12	1.36e-10	Gm29669
chr2	27176768	27176968	201	*	5.96	6.95	-0.56	7.51	6.91e-12	1.36e-10	Dbh
chr10	52918444	52918644	201	*	5.43	6.39	1.22	5.17	6.95e-12	1.37e-10	Slc35f1
chr11	57298399	57298599	201	*	5.43	6.41	0.46	5.95	7.1e-12	1.39e-10	Fam114a2
chr1	80493359	80493559	201	*	5.97	6.96	-0.56	7.52	7.14e-12	1.4e-10	1700016L21Rik
chr4	40324811	40325011	201	*	5.35	6.31	1.01	5.3	7.16e-12	1.4e-10	4930509K18Rik
chr12	61151537	61151737	201	*	5.47	6.43	1	5.44	7.41e-12	1.45e-10	Gm20063
chr6	5807705	5807905	201	*	5.43	6.4	0.42	5.99	7.62e-12	1.49e-10	Dync1i1
chr12	29050578	29050778	201	*	5.44	6.42	0.46	5.96	7.71e-12	1.5e-10	Gm31333
chr4	16413912	16414112	201	*	5.55	6.54	0.01	6.53	7.79e-12	1.52e-10	A530072M11Rik
chr14	25387879	25388079	201	*	5.38	6.34	1	5.35	7.83e-12	1.52e-10	Zmiz1
chr10	94496853	94497053	201	*	5.46	6.43	0.75	5.68	7.91e-12	1.53e-10	Tmcc3
chr1	34784943	34785143	201	*	5.41	6.35	1.89	4.46	8.11e-12	1.57e-10	Arhgef4
chr5	142396207	142396407	201	*	5.37	6.34	0.74	5.61	8.49e-12	1.64e-10	Foxk1
chr2	93992864	93993064	201	*	5.93	6.92	-0.56	7.48	8.56e-12	1.65e-10	Alkbh3os1
chr8	67590030	67590230	201	*	5.93	6.92	-0.56	7.49	8.57e-12	1.65e-10	Nat3
chr5	70337682	70337882	201	*	5.42	6.39	0.42	5.97	8.68e-12	1.67e-10	Gabrg1
chr13	118348744	118348944	201	*	5.43	6.41	0.46	5.95	8.73e-12	1.68e-10	Mrps30
chrX	122894909	122895109	201	*	5.42	6.37	1.59	4.78	9.23e-12	1.77e-10	Cldn34c1
chr1	174044485	174044685	201	*	5.47	6.42	1.78	4.64	9.24e-12	1.77e-10	Olfr433
chr10	20602493	20602693	201	*	5.92	6.91	-0.56	7.48	9.39e-12	1.8e-10	Pde7b
chr12	9108796	9108996	201	*	5.54	6.53	0.04	6.49	9.57e-12	1.83e-10	Ttc32
chr11	117422016	117422216	201	*	5.39	6.36	0.78	5.58	9.61e-12	1.84e-10	Gm8624
chr10	112006377	112006577	201	*	5.43	6.4	0.46	5.95	9.65e-12	1.84e-10	Glipr1
chr12	54181041	54181241	201	*	5.93	6.92	-0.56	7.48	9.75e-12	1.86e-10	Egln3
chr18	12795349	12795549	201	*	5.38	6.35	0.78	5.56	1.04e-11	1.98e-10	Osbpl1a
chr4	38021688	38021888	201	*	5.38	6.34	1.26	5.08	1.07e-11	2.04e-10	Gm12374
chr8	110663356	110663556	201	*	5.35	6.3	1.61	4.68	1.12e-11	2.12e-10	Vac14
chr3	51745130	51745330	201	*	5.36	6.33	0.78	5.54	1.13e-11	2.15e-10	Mgst2
chr2	54502038	54502238	201	*	5.56	6.55	0.01	6.53	1.13e-11	2.15e-10	Galnt13
chr1	189407153	189407353	201	*	5.92	6.91	-0.56	7.47	1.19e-11	2.26e-10	Kcnk2
chr5	90652484	90652684	201	*	5.36	6.33	0.77	5.56	1.24e-11	2.34e-10	Rassf6
chr13	58575866	58576066	201	*	5.46	6.42	1.26	5.15	1.26e-11	2.38e-10	Slc28a3
chr10	92367460	92367660	201	*	5.4	6.37	0.42	5.96	1.27e-11	2.39e-10	Gm20757
chr6	127683653	127683853	201	*	5.44	6.42	0.46	5.96	1.27e-11	2.39e-10	Prmt8
chr12	99054091	99054291	201	*	5.39	6.36	0.46	5.9	1.27e-11	2.39e-10	4930474N09Rik
chr16	34658087	34658287	201	*	5.36	6.3	1.62	4.68	1.3e-11	2.43e-10	Ropn1
chr9	23933836	23934036	201	*	5.89	6.88	-0.56	7.44	1.32e-11	2.47e-10	Npsr1
chr5	120328134	120328334	201	*	5.34	6.31	0.74	5.58	1.33e-11	2.49e-10	Lhx5
chr14	120603233	120603433	201	*	5.88	6.87	-0.56	7.43	1.35e-11	2.53e-10	Rap2a
chr16	89622532	89622732	201	*	5.52	6.5	0.46	6.04	1.4e-11	2.6e-10	Krtap11-1
chr11	36135005	36135205	201	*	5.89	6.88	-0.56	7.44	1.4e-11	2.61e-10	Wwc1
chr14	46710400	46710600	201	*	5.38	6.35	0.42	5.93	1.43e-11	2.65e-10	D330046F09Rik
chr4	120612408	120612608	201	*	5.88	6.87	-0.56	7.43	1.43e-11	2.66e-10	Gm8439
chr14	9632769	9632969	201	*	5.4	6.33	2.02	4.31	1.44e-11	2.66e-10	Mnd1-ps
chr9	96450775	96450975	201	*	5.34	6.31	0.74	5.57	1.44e-11	2.67e-10	Rnf7
chr9	86076315	86076515	201	*	5.38	6.34	1	5.35	1.44e-11	2.67e-10	Tpbg
chr7	125671958	125672158	201	*	5.38	6.35	0.74	5.61	1.49e-11	2.75e-10	Gtf3c1
chrX	111543053	111543253	201	*	5.5	6.48	0.01	6.47	1.5e-11	2.76e-10	Rps6ka6
chr13	117480168	117480368	201	*	5.5	6.49	0.01	6.48	1.5e-11	2.77e-10	Hcn1
chr9	102997853	102998053	201	*	5.32	6.27	1.25	5.02	1.52e-11	2.8e-10	Slco2a1
chr5	147129298	147129498	201	*	5.38	6.34	1.41	4.93	1.55e-11	2.85e-10	Polr1d
chr7	57675465	57675665	201	*	5.89	6.88	-0.56	7.44	1.56e-11	2.86e-10	Gabrb3
chr9	29637468	29637668	201	*	5.43	6.37	1.9	4.47	1.58e-11	2.9e-10	Ntm
chr14	80557401	80557601	201	*	5.34	6.3	1.05	5.25	1.61e-11	2.94e-10	Olfm4
chr1	145146958	145147158	201	*	5.86	6.85	-0.56	7.41	1.65e-11	3.02e-10	Rgs18
chr16	88374766	88374966	201	*	5.85	6.85	-0.56	7.41	1.68e-11	3.06e-10	Grik1
chr13	43106329	43106529	201	*	5.33	6.29	1	5.29	1.71e-11	3.11e-10	Phactr1
chr10	121017255	121017455	201	*	5.38	6.35	0.46	5.89	1.72e-11	3.13e-10	Wif1
chr9	102992684	102992884	201	*	5.33	6.29	0.78	5.51	1.8e-11	3.27e-10	Slco2a1
chr14	84936316	84936516	201	*	5.83	6.82	-0.56	7.38	2.03e-11	3.7e-10	9630013A20Rik
chr13	96350739	96350939	201	*	5.84	6.83	-0.56	7.39	2.04e-11	3.71e-10	Poc5
chr4	26452190	26452390	201	*	5.56	6.55	0.04	6.51	2.06e-11	3.73e-10	Manea
chr6	114690701	114690901	201	*	6.08	7.05	1.41	5.64	2.09e-11	3.79e-10	Atg7
chr13	46887737	46887937	201	*	5.38	6.36	0.46	5.9	2.11e-11	3.82e-10	Kif13a
chr11	71890019	71890219	201	*	5.47	6.45	0.04	6.42	2.13e-11	3.85e-10	4930401O10Rik
chr6	90355726	90355926	201	*	6.26	7.24	1.27	5.96	2.18e-11	3.93e-10	Zxdc
chr12	104029937	104030137	201	*	5.34	6.3	1.05	5.25	2.2e-11	3.97e-10	Serpina12
chr7	119576117	119576317	201	*	5.34	6.32	0.42	5.9	2.24e-11	4.03e-10	Acsm2
chr16	43800055	43800255	201	*	5.42	6.39	0.46	5.94	2.26e-11	4.06e-10	Drd3
chr17	73608987	73609187	201	*	5.49	6.47	0.04	6.43	2.31e-11	4.15e-10	Galnt14
chr2	161506528	161506728	201	*	5.34	6.32	0.46	5.86	2.43e-11	4.35e-10	Chd6
chr15	41111971	41112171	201	*	5.82	6.81	-0.56	7.37	2.46e-11	4.41e-10	4930555K19Rik
chr18	14654776	14654976	201	*	5.51	6.43	2.22	4.21	2.53e-11	4.52e-10	Ss18
chr8	108821373	108821573	201	*	5.8	6.8	-0.56	7.36	2.63e-11	4.7e-10	Zfhx3
chr10	83104408	83104608	201	*	5.81	6.8	-0.56	7.37	2.73e-11	4.86e-10	Chst11
chr4	131827394	131827594	201	*	5.57	6.49	2.37	4.12	2.83e-11	5.04e-10	Ptpru
chr5	117389134	117389334	201	*	5.35	6.29	1.62	4.67	2.86e-11	5.09e-10	Rfc5
chr14	29795395	29795595	201	*	5.32	6.28	1.05	5.23	2.91e-11	5.17e-10	Cacna2d3
chr18	61993062	61993262	201	*	5.79	6.78	-0.56	7.34	3.03e-11	5.37e-10	Sh3tc2
chr14	57332244	57332444	201	*	5.34	6.31	0.46	5.85	3.06e-11	5.43e-10	Cryl1
chr6	55396488	55396688	201	*	5.32	6.3	0.46	5.84	3.08e-11	5.44e-10	6430584L05Rik
chr10	20529104	20529304	201	*	7.03	8.01	1.58	6.43	3.1e-11	5.49e-10	Pde7b
chr12	59563343	59563543	201	*	5.45	6.42	0.78	5.63	3.14e-11	5.54e-10	Fbxo33
chr10	119107783	119107983	201	*	5.78	6.77	-0.56	7.33	3.15e-11	5.55e-10	1700064J06Rik
chr2	77994682	77994882	201	*	5.78	6.77	-0.56	7.33	3.22e-11	5.66e-10	Cwc22
chr13	3477972	3478172	201	*	5.78	6.77	-0.56	7.33	3.22e-11	5.67e-10	2810429I04Rik
chr5	126194674	126194874	201	*	5.27	6.23	1.23	5	3.25e-11	5.71e-10	Gm4868
chr3	103657602	103657802	201	*	5.29	6.25	1	5.25	3.29e-11	5.76e-10	Olfml3
chr10	94288854	94289054	201	*	5.29	6.26	0.78	5.48	3.45e-11	6.05e-10	Gm4792
chr18	68937500	68937700	201	*	5.42	6.4	0.04	6.37	3.69e-11	6.45e-10	4930546C10Rik
chrX	12840646	12840846	201	*	5.77	6.76	-0.56	7.32	3.72e-11	6.5e-10	Gm14634
chr11	36481015	36481215	201	*	5.76	6.75	-0.56	7.31	3.79e-11	6.61e-10	Tenm2
chr4	149220276	149220476	201	*	5.42	6.4	0.04	6.36	3.81e-11	6.63e-10	Pgd
chr16	35234518	35234718	201	*	5.76	6.75	-0.56	7.31	3.9e-11	6.8e-10	Adcy5
chr15	36527900	36528100	201	*	5.8	6.79	-0.56	7.35	3.91e-11	6.8e-10	Snx31
chr12	15566952	15567152	201	*	5.75	6.75	-0.56	7.31	3.97e-11	6.89e-10	Mir6387
chr1	101966355	101966555	201	*	5.77	6.76	-0.56	7.32	3.97e-11	6.89e-10	Gm20268
chr6	31160483	31160683	201	*	5.46	6.44	0.04	6.41	4.05e-11	7.01e-10	Lncpint
chr14	121650989	121651189	201	*	5.32	6.29	0.42	5.87	4.05e-11	7.01e-10	Dock9
chr12	90210112	90210312	201	*	5.31	6.29	0.46	5.83	4.14e-11	7.16e-10	Nrxn3
chr5	141709512	141709712	201	*	5.79	6.78	-0.56	7.34	4.18e-11	7.22e-10	Sdk1
chr10	21115264	21115464	201	*	5.3	6.28	0.46	5.82	4.23e-11	7.3e-10	Myb
chrX	57799442	57799642	201	*	5.82	6.81	-0.56	7.37	4.24e-11	7.3e-10	Zic3
chr8	25388893	25389093	201	*	5.75	6.74	-0.56	7.3	4.29e-11	7.37e-10	5430421F17Rik
chr2	124995907	124996107	201	*	5.27	6.24	0.78	5.46	4.41e-11	7.57e-10	Slc24a5
chr2	33739632	33739832	201	*	5.74	6.73	-0.56	7.29	4.45e-11	7.63e-10	Nron
chr3	101699316	101699516	201	*	5.33	6.28	1.41	4.87	4.72e-11	8.08e-10	Atp1a1
chr16	27907942	27908142	201	*	5.28	6.23	1.44	4.79	4.74e-11	8.1e-10	Gm10823
chr7	89782656	89782856	201	*	5.41	6.39	0.01	6.38	4.81e-11	8.22e-10	Ccdc81
chr9	103174784	103174984	201	*	5.29	6.27	0.42	5.85	4.82e-11	8.22e-10	Srprb
chr18	61971660	61971860	201	*	5.29	6.23	1.62	4.61	4.86e-11	8.28e-10	Sh3tc2
chr17	85584710	85584910	201	*	5.26	6.21	1.24	4.97	4.94e-11	8.41e-10	Six3os1
chr19	49169995	49170195	201	*	5.73	6.72	-0.56	7.28	5.01e-11	8.52e-10	Sorcs3
chr9	34325046	34325246	201	*	5.3	6.26	1.05	5.21	5.12e-11	8.7e-10	Kirrel3
chr1	168091635	168091835	201	*	5.76	6.75	-0.56	7.31	5.16e-11	8.75e-10	Pbx1
chr4	104172913	104173113	201	*	5.25	6.2	1.43	4.77	5.26e-11	8.91e-10	Dab1
chr4	111440087	111440287	201	*	5.72	6.71	-0.56	7.27	5.28e-11	8.93e-10	Bend5
chr8	62280393	62280593	201	*	5.5	6.42	2.26	4.16	5.41e-11	9.14e-10	Anxa10
chr14	78285966	78286166	201	*	5.28	6.26	0.42	5.84	5.47e-11	9.24e-10	Tnfsf11
chr5	111743354	111743554	201	*	5.28	6.26	0.42	5.84	5.52e-11	9.3e-10	E130006D01Rik
chr9	56758064	56758264	201	*	5.26	6.22	1	5.22	5.52e-11	9.3e-10	Lingo1
chr12	72490200	72490400	201	*	5.74	6.73	-0.56	7.29	5.53e-11	9.3e-10	Pcnx4
chr4	123071542	123071742	201	*	5.25	6.22	1	5.22	5.55e-11	9.32e-10	Bmp8b
chr5	25071743	25071943	201	*	5.26	6.22	1.05	5.17	5.62e-11	9.43e-10	Prkag2
chr12	16790514	16790714	201	*	5.28	6.26	0.46	5.8	5.65e-11	9.47e-10	Greb1
chr8	112642364	112642564	201	*	5.26	6.22	0.78	5.44	5.68e-11	9.52e-10	Cntnap4
chr16	10967502	10967702	201	*	5.71	6.7	-0.56	7.26	5.71e-11	9.54e-10	Litaf
chr8	100703438	100703638	201	*	5.32	6.3	0.46	5.84	5.72e-11	9.54e-10	A330008L17Rik
chr11	72169126	72169501	376	*	5.31	6.25	1.61	4.64	5.72e-11	9.54e-10	Pitpnm3
chrX	142189110	142189310	201	*	5.25	6.22	1	5.22	5.72e-11	9.54e-10	Gucy2f
chr17	61049477	61049677	201	*	5.39	6.37	0.04	6.33	5.83e-11	9.7e-10	Efna5
chr19	53838558	53838758	201	*	5.3	6.27	0.42	5.85	5.86e-11	9.74e-10	Pdcd4
chr10	70779131	70779331	201	*	5.71	6.7	-0.56	7.27	5.89e-11	9.78e-10	D630013N20Rik
chr17	67454984	67455184	201	*	5.27	6.25	0.44	5.81	6.03e-11	1e-09	Ptprm
chr5	30928386	30928586	201	*	5.27	6.25	0.46	5.79	6.41e-11	1.06e-09	Khk
chr18	42718144	42718344	201	*	5.22	6.18	1.01	5.17	6.55e-11	1.08e-09	Gpr151
chr14	105417830	105418030	201	*	5.24	6.21	0.75	5.45	6.78e-11	1.12e-09	5430440P10Rik
chr7	82479974	82480174	201	*	5.69	6.68	-0.56	7.24	7.26e-11	1.2e-09	Adamtsl3
chrX	19702373	19702573	201	*	5.27	6.21	1.62	4.59	7.36e-11	1.21e-09	Tex13c3
chr13	97432210	97432410	201	*	5.24	6.2	1	5.2	7.42e-11	1.22e-09	Lncenc1
chr1	157493887	157494087	201	*	5.26	6.22	1.05	5.17	7.44e-11	1.22e-09	Sec16b
chr3	118856521	118856721	201	*	5.34	6.28	1.47	4.82	7.52e-11	1.24e-09	Dpyd
chr19	25436251	25436451	201	*	5.36	6.34	0.04	6.3	7.68e-11	1.26e-09	Dmrt1
chr18	35285910	35286110	201	*	5.68	6.67	-0.56	7.23	7.74e-11	1.27e-09	Lrrtm2
chr5	111971245	111971445	201	*	5.19	6.15	1.02	5.13	7.87e-11	1.29e-09	E130006D01Rik
chr3	100561230	100561430	201	*	5.68	6.67	-0.56	7.23	7.91e-11	1.29e-09	Tent5c
chr5	27454413	27454613	201	*	5.27	6.23	1	5.23	8.13e-11	1.33e-09	Speer4b
chr9	43582905	43583105	201	*	5.67	6.66	-0.56	7.22	8.45e-11	1.38e-09	Nectin1
chr13	97338744	97338944	201	*	5.43	6.36	2.05	4.31	8.48e-11	1.38e-09	Lncenc1
chr3	55685760	55686157	398	*	5.32	6.25	1.9	4.35	8.53e-11	1.39e-09	Mab21l1
chr4	106769398	106769598	201	*	5.27	6.24	0.74	5.5	8.56e-11	1.39e-09	Acot11
chr6	121284201	121284401	201	*	5.26	6.24	0.42	5.82	8.64e-11	1.4e-09	Slc6a13
chr19	24407501	24407701	201	*	5.32	6.3	0.46	5.84	8.71e-11	1.41e-09	Fam122a
chr11	98472633	98472833	201	*	5.66	6.65	-0.56	7.21	8.93e-11	1.45e-09	Grb7
chr8	103355208	103355408	201	*	5.38	6.36	0.04	6.32	9.1e-11	1.47e-09	1600027J07Rik
chr6	46585149	46585349	201	*	5.67	6.66	-0.56	7.22	9.21e-11	1.49e-09	Cntnap2
chr1	30261424	30261624	201	*	5.21	6.17	1.25	4.91	9.36e-11	1.51e-09	Gm31465
chr16	56172390	56172590	201	*	5.22	6.18	1.02	5.16	9.44e-11	1.52e-09	Impg2
chr6	35300408	35300608	201	*	5.24	6.22	0.42	5.8	9.66e-11	1.56e-09	Slc13a4
chr7	44697275	44697475	201	*	5.3	6.24	1.74	4.5	9.83e-11	1.58e-09	Izumo2
chr8	26213313	26213513	201	*	5.35	6.33	0.01	6.32	9.86e-11	1.59e-09	Thap1
chr7	47019845	47020045	201	*	5.67	6.66	-0.56	7.22	9.97e-11	1.6e-09	Spty2d1
chr9	66693819	66694019	201	*	5.31	6.24	2.02	4.22	1e-10	1.61e-09	Car12
chr14	75237147	75237347	201	*	5.28	6.22	1.62	4.6	1.01e-10	1.61e-09	Cpb2
chr16	41324875	41325075	201	*	5.33	6.31	0.04	6.27	1.04e-10	1.66e-09	Lsamp
chr10	121289039	121289239	201	*	5.24	6.19	1.45	4.74	1.04e-10	1.67e-09	Tbc1d30
chr13	69920327	69920527	201	*	5.23	6.18	1.42	4.76	1.18e-10	1.88e-09	4933416O17Rik
chr13	25931892	25932092	201	*	5.23	6.2	0.42	5.78	1.18e-10	1.88e-09	Gm11351
chr4	148198882	148199082	201	*	5.26	6.19	1.75	4.44	1.19e-10	1.9e-09	Fbxo2
chr5	142042283	142042640	358	*	5.32	6.3	0.01	6.29	1.2e-10	1.9e-09	Foxk1
chr18	54719993	54720368	376	*	5.23	6.19	1.05	5.14	1.2e-10	1.9e-09	9330117O12Rik
chr2	71861183	71861383	201	*	5.64	6.63	-0.56	7.19	1.22e-10	1.93e-09	Pdk1
chr16	33457857	33458057	201	*	5.28	6.25	0.42	5.83	1.24e-10	1.97e-09	Zfp148
chr3	58809240	58809613	374	*	5.23	6.21	0.42	5.79	1.27e-10	2.02e-09	Clrn1
chr1	24210291	24210491	201	*	5.63	6.62	-0.56	7.19	1.28e-10	2.02e-09	Col9a1
chr14	78484706	78484906	201	*	5.24	6.21	0.78	5.43	1.28e-10	2.02e-09	Akap11
chr2	172111576	172111776	201	*	5.22	6.19	0.46	5.73	1.29e-10	2.04e-09	Cbln4
chr13	20597468	20597845	378	*	5.28	6.21	1.89	4.32	1.29e-10	2.04e-09	Elmo1
chr1	38275908	38276425	518	*	5.22	6.16	1.6	4.56	1.31e-10	2.06e-09	Gm5099
chr9	28439197	28439397	201	*	5.2	6.16	1	5.16	1.31e-10	2.06e-09	Opcml
chr14	86543788	86543988	201	*	5.21	6.16	1.23	4.93	1.32e-10	2.08e-09	4930529K09Rik
chr11	76196112	76196312	201	*	5.62	6.61	-0.56	7.17	1.35e-10	2.12e-09	Fam57a
chr6	90398044	90398244	201	*	5.18	6.14	0.75	5.39	1.36e-10	2.13e-09	Zxdc
chr9	111185019	111185219	201	*	5.3	6.22	2.03	4.19	1.36e-10	2.13e-09	Lrrfip2
chr9	40442899	40443099	201	*	5.72	6.71	-0.56	7.27	1.36e-10	2.13e-09	Gramd1b
chr6	119804783	119804983	201	*	5.62	6.61	-0.56	7.18	1.37e-10	2.15e-09	Erc1
chr13	52057535	52057735	201	*	5.61	6.6	-0.56	7.16	1.41e-10	2.19e-09	4921525O09Rik
chr19	28255057	28255257	201	*	5.26	6.21	1.41	4.8	1.41e-10	2.19e-09	Rfx3
chr2	164640945	164641145	201	*	5.6	6.59	-0.56	7.15	1.47e-10	2.29e-09	Wfdc16
chr10	53398404	53398604	201	*	5.21	6.18	0.42	5.76	1.49e-10	2.32e-09	Gm36229
chr3	154625748	154625948	201	*	5.19	6.15	0.74	5.42	1.51e-10	2.34e-09	Cryz
chr2	49743708	49744067	360	*	5.6	6.59	-0.56	7.15	1.51e-10	2.34e-09	Lypd6b
chr17	86570596	86570796	201	*	5.31	6.26	1.58	4.68	1.6e-10	2.49e-09	Epas1
chr1	51323479	51323679	201	*	5.59	6.58	-0.56	7.14	1.62e-10	2.52e-09	9330175M20Rik
chr1	151092130	151092330	201	*	5.21	6.18	0.42	5.76	1.63e-10	2.52e-09	C730036E19Rik
chr9	58717462	58717662	201	*	5.59	6.58	-0.56	7.14	1.68e-10	2.59e-09	Rec114
chr8	103180699	103180899	201	*	5.47	6.36	2.61	3.76	1.68e-10	2.59e-09	1600027J07Rik
chr2	35566948	35567148	201	*	5.28	6.2	2.02	4.18	1.71e-10	2.64e-09	Gm13446
chr13	42657116	42657316	201	*	5.59	6.58	-0.56	7.14	1.71e-10	2.64e-09	Phactr1
chr7	96425287	96425487	201	*	5.22	6.18	1.05	5.13	1.73e-10	2.67e-09	Gm15412
chr3	154966956	154967156	201	*	5.19	6.16	0.46	5.7	1.75e-10	2.69e-09	Tnni3k
chr5	112859581	112859781	201	*	5.2	6.17	0.42	5.75	1.81e-10	2.77e-09	Myo18b
chr9	8752253	8752453	201	*	5.18	6.12	1.43	4.69	1.85e-10	2.84e-09	Gm32014
chr6	114432843	114433043	201	*	5.59	6.58	-0.56	7.14	1.87e-10	2.86e-09	Hrh1
chr4	34969509	34969709	201	*	5.28	6.26	0.01	6.25	1.88e-10	2.87e-09	Platr9
chr5	53713855	53714055	201	*	5.58	6.56	-0.56	7.13	1.89e-10	2.89e-09	Cckar
chr14	33134915	33135115	201	*	5.3	6.28	0.01	6.27	1.92e-10	2.94e-09	Wdfy4
chr1	75862134	75862334	201	*	5.31	6.29	0.04	6.26	1.93e-10	2.94e-09	Slc4a3
chr6	21096210	21096410	201	*	5.58	6.57	-0.56	7.13	1.93e-10	2.94e-09	Kcnd2
chr10	20886105	20886305	201	*	5.28	6.26	0.01	6.25	1.94e-10	2.95e-09	Ahi1
chr5	114590312	114590512	201	*	5.58	6.57	-0.56	7.13	1.99e-10	3.02e-09	Fam222a
chr2	93191369	93191569	201	*	5.57	6.55	-0.56	7.12	2.01e-10	3.05e-09	Trp53i11
chr3	153065710	153065910	201	*	5.18	6.16	0.44	5.72	2.01e-10	3.06e-09	St6galnac5
chr10	34752377	34752577	201	*	5.28	6.26	0.01	6.25	2.03e-10	3.07e-09	Frk
chr19	23414827	23415027	201	*	5.21	6.17	1.02	5.15	2.03e-10	3.07e-09	Mamdc2
chr13	25521303	25521503	201	*	5.57	6.56	-0.56	7.12	2.03e-10	3.07e-09	Nrsn1
chr1	27688167	27688367	201	*	5.14	6.1	0.77	5.33	2.08e-10	3.14e-09	Gm5524
chr14	29304631	29304831	201	*	5.19	6.16	0.46	5.7	2.1e-10	3.17e-09	Lrtm1
chr2	65851692	65851892	201	*	5.18	6.15	0.42	5.73	2.11e-10	3.18e-09	Csrnp3
chr9	62256479	62256679	201	*	5.17	6.13	1	5.14	2.13e-10	3.21e-09	A730043L09Rik
chr7	113705431	113705631	201	*	5.55	6.54	-0.56	7.11	2.21e-10	3.32e-09	Spon1
chr13	24237049	24237249	201	*	5.13	6.09	1.02	5.06	2.22e-10	3.33e-09	Carmil1
chr19	17575778	17575978	201	*	5.18	6.13	1.24	4.89	2.23e-10	3.35e-09	Rfk
chr9	90506088	90506288	201	*	5.56	6.55	-0.56	7.11	2.25e-10	3.38e-09	Tbc1d2b
chr9	68735165	68735365	201	*	5.2	6.16	0.74	5.43	2.26e-10	3.38e-09	9530091C08Rik
chr1	58729964	58730164	201	*	5.17	6.13	1.05	5.08	2.26e-10	3.38e-09	Cflar
chr18	29057357	29057557	201	*	5.55	6.54	-0.56	7.11	2.27e-10	3.39e-09	Gm33948
chr9	117702186	117702386	201	*	5.26	6.24	0.04	6.21	2.28e-10	3.41e-09	Rbms3
chr13	53659259	53659459	201	*	5.56	6.55	-0.56	7.11	2.3e-10	3.43e-09	4930555G21Rik
chr12	87097050	87097250	201	*	5.13	6.09	0.77	5.32	2.32e-10	3.46e-09	Ngb
chr8	118917189	118917389	201	*	5.17	6.13	0.74	5.4	2.39e-10	3.56e-09	Hsbp1
chr8	15905948	15906148	201	*	5.16	6.13	0.74	5.39	2.4e-10	3.56e-09	Mir3106
chr15	29775030	29775230	201	*	5.35	6.27	2.15	4.12	2.42e-10	3.6e-09	Mir3964
chr15	97990116	97990316	201	*	5.15	6.11	0.74	5.38	2.43e-10	3.6e-09	Col2a1
chr15	101506846	101507046	201	*	5.55	6.53	-0.56	7.1	2.43e-10	3.6e-09	Gm6042
chr1	26682132	26682332	201	*	5.16	6.12	1.02	5.09	2.54e-10	3.77e-09	4931408C20Rik
chr2	171764710	171764910	201	*	5.17	6.14	0.42	5.72	2.56e-10	3.78e-09	1700028P15Rik
chr9	46956083	46956283	201	*	5.53	6.52	-0.56	7.08	2.64e-10	3.9e-09	Gm4791
chr17	54210344	54210544	201	*	5.29	6.27	0.01	6.26	2.67e-10	3.94e-09	Slc5a7
chr2	135431682	135431882	201	*	5.26	6.22	1	5.22	2.69e-10	3.96e-09	9630028H03Rik
chr13	42672257	42672457	201	*	5.53	6.52	-0.56	7.08	2.69e-10	3.96e-09	Phactr1
chr10	36288836	36289036	201	*	5.29	6.27	0.04	6.24	2.69e-10	3.96e-09	Hs3st5
chr3	78391987	78392187	201	*	5.53	6.52	-0.56	7.08	2.71e-10	3.99e-09	Rapgef2
chr3	23476143	23476343	201	*	5.54	6.53	-0.56	7.09	2.72e-10	3.99e-09	Rprl2
chr15	96568061	96568261	201	*	5.21	6.16	1.27	4.89	2.78e-10	4.07e-09	Slc38a1
chr8	125406578	125406778	201	*	5.18	6.16	0.46	5.7	2.78e-10	4.07e-09	Sipa1l2
chr11	81486879	81487079	201	*	5.16	6.12	1	5.13	2.81e-10	4.12e-09	1700071K01Rik
chr17	9222629	9222829	201	*	5.53	6.52	-0.56	7.08	2.89e-10	4.23e-09	6530411M01Rik
chr13	54256913	54257113	201	*	5.53	6.51	-0.56	7.08	2.99e-10	4.36e-09	Cplx2
chr16	41374121	41374321	201	*	5.21	6.17	1	5.17	3.01e-10	4.39e-09	Lsamp
chr10	63983723	63983923	201	*	5.12	6.07	1.02	5.05	3.02e-10	4.4e-09	Lrrtm3
chr14	12402553	12402753	201	*	5.17	6.14	0.46	5.68	3.02e-10	4.4e-09	Fezf2
chr10	107015429	107015629	201	*	5.15	6.09	1.43	4.66	3.09e-10	4.5e-09	Acss3
chr10	35389542	35389742	201	*	5.51	6.5	-0.56	7.06	3.13e-10	4.55e-09	Frk
chr4	49232765	49232965	201	*	5.14	6.11	0.78	5.32	3.16e-10	4.58e-09	Acnat2
chr9	61396437	61396637	201	*	5.23	6.21	0.01	6.2	3.22e-10	4.67e-09	Tle3
chr1	182560303	182560503	201	*	5.51	6.5	-0.56	7.06	3.26e-10	4.73e-09	Capn8
chr17	73603340	73603540	201	*	5.14	6.1	1	5.1	3.31e-10	4.78e-09	Galnt14
chr2	160494408	160494608	201	*	5.11	6.06	1.02	5.04	3.32e-10	4.8e-09	Mafb
chr19	22489615	22489815	201	*	5.52	6.51	-0.56	7.07	3.35e-10	4.84e-09	Trpm3
chr19	44278258	44278458	201	*	5.16	6.13	0.44	5.69	3.38e-10	4.87e-09	Scd2
chr8	87226668	87226868	201	*	5.5	6.49	-0.56	7.05	3.44e-10	4.95e-09	Gm10637
chr3	81841558	81841758	201	*	5.16	6.14	0.42	5.72	3.47e-10	4.99e-09	A830029E22Rik
chr16	76667131	76667331	201	*	5.15	6.1	1.05	5.05	3.47e-10	4.99e-09	Gm30790
chr11	74413359	74413559	201	*	5.22	6.2	0.01	6.19	3.6e-10	5.17e-09	Olfr412
chr18	81767944	81768296	353	*	5.5	6.49	-0.56	7.05	3.62e-10	5.19e-09	Mir5127
chr12	106543299	106543499	201	*	5.3	6.22	2.12	4.09	3.63e-10	5.2e-09	1700121N20Rik
chr4	98177671	98177871	201	*	5.53	6.52	-0.56	7.08	3.7e-10	5.31e-09	Tm2d1
chr3	65381169	65381369	201	*	5.11	6.07	0.75	5.32	3.73e-10	5.33e-09	Ssr3
chr2	19060287	19060487	201	*	5.13	6.1	0.46	5.65	3.74e-10	5.34e-09	4930426L09Rik
chr9	17553388	17553588	201	*	5.21	6.18	0.46	5.72	3.78e-10	5.39e-09	Chordc1
chr16	97234357	97234557	201	*	5.5	6.49	-0.56	7.05	3.78e-10	5.39e-09	Dscam
chrX	141929556	141929756	201	*	5.49	6.48	-0.56	7.04	3.82e-10	5.44e-09	Irs4
chr15	39640130	39640330	201	*	5.18	6.16	0.42	5.74	4e-10	5.69e-09	Rims2
chr13	53346322	53346522	201	*	5.53	6.51	-0.56	7.08	4.04e-10	5.75e-09	Sptlc1
chr14	32871178	32871378	201	*	5.11	6.06	1.25	4.81	4.05e-10	5.75e-09	Vstm4
chr7	39940649	39940849	201	*	5.14	6.09	1.05	5.04	4.13e-10	5.86e-09	Zfp619
chr10	121569753	121569953	201	*	5.94	6.91	1.58	5.33	4.14e-10	5.87e-09	Tbk1
chr8	57973020	57973220	201	*	5.16	6.09	1.61	4.48	4.16e-10	5.89e-09	Galnt7
chr9	69311025	69311225	201	*	5.13	6.1	0.42	5.68	4.22e-10	5.97e-09	Rora
chr4	152948858	152949058	201	*	5.29	6.21	2.02	4.19	4.26e-10	6.02e-09	Gm833
chr12	77643989	77644189	201	*	5.17	6.14	0.46	5.68	4.27e-10	6.03e-09	Fut8
chr9	120483342	120483542	201	*	5.22	6.16	1.47	4.69	4.29e-10	6.06e-09	Eif1b
chr16	60392197	60392397	201	*	5.11	6.07	0.77	5.3	4.3e-10	6.06e-09	Epha6
chr11	57013135	57013335	201	*	5.24	6.16	1.91	4.25	4.31e-10	6.07e-09	Gria1
chr9	16273770	16273970	201	*	5.47	6.46	-0.56	7.02	4.48e-10	6.29e-09	Fat3
chr16	50630516	50630716	201	*	5.28	6.2	2	4.2	4.54e-10	6.37e-09	Ccdc54
chr1	159901166	159901366	201	*	5.14	6.1	1.05	5.04	4.55e-10	6.38e-09	4930523C07Rik
chr3	42098758	42098958	201	*	5.26	6.24	0.01	6.23	4.67e-10	6.54e-09	D3Ertd751e
chr11	55808191	55808391	201	*	5.19	6.14	1.22	4.93	4.69e-10	6.57e-09	Glra1
chr13	94475537	94475737	201	*	5.23	6.21	0.04	6.17	4.69e-10	6.57e-09	Ap3b1
chr10	80165948	80166148	201	*	5.22	6.2	0.01	6.19	4.7e-10	6.58e-09	Cirbp
chr15	30277593	30277793	201	*	5.23	6.21	0.01	6.2	4.75e-10	6.63e-09	Ctnnd2
chr9	75432636	75432836	201	*	5.46	6.45	-0.56	7.01	4.77e-10	6.65e-09	Leo1
chr11	103141942	103142142	201	*	5.24	6.22	0.01	6.21	4.77e-10	6.65e-09	Hexim2
chr5	36886753	36886953	201	*	5.11	6.09	0.46	5.63	4.83e-10	6.73e-09	Ppp2r2cos
chr5	149528391	149528591	201	*	5.47	6.46	-0.56	7.02	5.06e-10	7.04e-09	Wdr95
chr2	65655873	65656073	201	*	5.46	6.45	-0.56	7.01	5.07e-10	7.05e-09	Scn2a
chr4	125647893	125648093	201	*	5.46	6.45	-0.56	7.01	5.12e-10	7.1e-09	Mir692-3
chr13	54847164	54847364	201	*	5.5	6.49	-0.56	7.05	5.13e-10	7.11e-09	Tspan17
chr5	117870140	117870340	201	*	5.12	6.09	0.46	5.63	5.18e-10	7.17e-09	Nos1
chr18	48794487	48794687	201	*	5.25	6.2	1.45	4.75	5.27e-10	7.3e-09	1700044K03Rik
chr3	79808774	79808974	201	*	5.14	6.1	1	5.1	5.3e-10	7.33e-09	Tmem144
chr4	53103570	53103770	201	*	5.1	6.08	0.42	5.66	5.31e-10	7.34e-09	Abca1
chr9	13932065	13932265	201	*	5.11	6.07	1	5.07	5.41e-10	7.47e-09	Fam76b
chr4	72147224	72147424	201	*	5.1	6.07	0.46	5.62	5.47e-10	7.54e-09	Tle1
chr16	78274959	78275159	201	*	5.11	6.05	1.44	4.61	5.65e-10	7.78e-09	E330011O21Rik
chr6	91793049	91793249	201	*	5.11	6.06	1.26	4.79	5.74e-10	7.9e-09	Grip2
chr15	74075710	74075910	201	*	5.08	6.04	0.77	5.27	5.76e-10	7.92e-09	Mroh5
chr8	17631008	17631208	201	*	5.45	6.43	-0.56	7	5.78e-10	7.94e-09	Csmd1
chr12	91187392	91187592	201	*	5.12	6.09	0.78	5.3	5.84e-10	8.01e-09	Mir669c
chr13	18182732	18182932	201	*	5.43	6.42	-0.56	6.98	6.22e-10	8.53e-09	4930448F12Rik
chr8	26556336	26556536	201	*	6.19	7.16	1.58	5.58	6.27e-10	8.58e-09	2310008N11Rik
chr10	56106037	56106237	201	*	5.13	6.1	0.44	5.66	6.33e-10	8.66e-09	Msl3l2
chr14	68725243	68725443	201	*	5.24	6.17	1.88	4.29	6.34e-10	8.66e-09	Adam28
chr2	103655703	103655903	201	*	5.13	6.09	1	5.09	6.47e-10	8.84e-09	Abtb2
chr4	125459384	125459584	201	*	5.11	6.08	0.42	5.66	6.5e-10	8.86e-09	Grik3
chr2	92111141	92111341	201	*	5.05	6.02	0.77	5.25	6.51e-10	8.87e-09	Phf21a
chr18	8958057	8958257	201	*	5.17	6.15	0.01	6.14	6.64e-10	9.04e-09	Fzd8
chr1	189407452	189407652	201	*	5.11	6.08	0.46	5.62	6.8e-10	9.25e-09	Kcnk2
chr1	163554478	163554678	201	*	5.25	6.16	2.13	4.03	6.86e-10	9.32e-09	Gorab
chr3	9639412	9639612	201	*	5.43	6.42	-0.56	6.98	6.87e-10	9.32e-09	Zfp704
chr8	88853368	88853568	201	*	5.21	6.14	1.88	4.26	6.89e-10	9.34e-09	Cyld
chr3	97506746	97506946	201	*	5.17	6.14	0.01	6.13	6.98e-10	9.44e-09	Olfr1402
chr17	69192432	69192632	201	*	5.07	6.04	0.44	5.6	6.98e-10	9.44e-09	Epb41l3
chr18	36039678	36039878	201	*	5.44	6.43	-0.56	6.99	6.98e-10	9.44e-09	4930471G03Rik
chr18	13376529	13376729	201	*	5.19	6.14	1.47	4.67	7.09e-10	9.58e-09	Hrh4
chr4	127766426	127766626	201	*	5.07	6.03	0.75	5.28	7.11e-10	9.6e-09	CK137956
chr8	4239415	4239615	201	*	5.42	6.4	-0.56	6.97	7.2e-10	9.71e-09	Map2k7
chr16	39011378	39011578	201	*	5.07	6.04	0.78	5.25	7.37e-10	9.93e-09	Igsf11
chrX	134140057	134140257	201	*	5.44	6.43	-0.56	6.99	7.43e-10	1e-08	Xkrx
chr19	52380407	52380607	201	*	5.14	6.07	1.61	4.46	7.49e-10	1.01e-08	Ins1
chr16	11824666	11824866	201	*	5.44	6.43	-0.56	6.99	7.57e-10	1.02e-08	4833415N18Rik
chr14	23095391	23095591	201	*	5.21	6.17	1	5.17	7.77e-10	1.04e-08	Gm10248
chr14	88223924	88224124	201	*	5.44	6.36	2.32	4.03	7.85e-10	1.05e-08	Pcdh20
chr3	118721970	118722170	201	*	5.41	6.39	-0.56	6.96	7.96e-10	1.07e-08	Dpyd
chr7	83382949	83383149	201	*	5.12	6.07	1.42	4.65	8.05e-10	1.08e-08	Tmc3
chr4	62646371	62646571	201	*	5.09	6.04	1	5.05	8.07e-10	1.08e-08	Rgs3
chr4	44377319	44377519	201	*	5.19	6.14	1.22	4.93	8.11e-10	1.08e-08	Melk
chr5	60448931	60449131	201	*	5.07	6.04	0.46	5.58	8.27e-10	1.1e-08	4933402J10Rik
chrX	143543540	143543740	201	*	5.44	6.43	-0.56	6.99	8.27e-10	1.1e-08	Pak3
chr4	151786818	151787018	201	*	5.41	6.39	-0.56	6.96	8.3e-10	1.1e-08	Camta1
chr12	72442295	72442495	201	*	5.45	6.43	-0.56	7	8.36e-10	1.11e-08	Lrrc9
chr8	93901145	93901345	201	*	5.06	6.01	1.25	4.75	8.49e-10	1.13e-08	4930488L21Rik
chr2	65616298	65616498	201	*	5.39	6.38	-0.56	6.94	8.59e-10	1.14e-08	Scn2a
chr8	68378468	68378668	201	*	5.4	6.38	-0.56	6.94	8.6e-10	1.14e-08	1700125H03Rik
chr11	111961030	111961230	201	*	5.43	6.42	-0.56	6.98	8.64e-10	1.14e-08	BC006965
chr2	170025877	170026077	201	*	5.39	6.38	-0.56	6.94	8.74e-10	1.16e-08	A630075F10Rik
chr10	88495678	88495878	201	*	5.14	6.1	1	5.11	8.88e-10	1.17e-08	Chpt1
chr4	88163722	88163922	201	*	5.09	6.05	1.05	5	9.02e-10	1.19e-08	Mir491
chr16	39881171	39881371	201	*	5.04	5.99	1.02	4.97	9.06e-10	1.2e-08	Lsamp
chr17	9939647	9939847	201	*	5.97	6.93	1.58	5.36	9.07e-10	1.2e-08	4930452A19Rik
chr2	105415950	105416150	201	*	5.08	6.05	0.42	5.63	9.16e-10	1.21e-08	Rcn1
chr4	55378244	55378444	201	*	5.13	6.11	0.01	6.1	9.19e-10	1.21e-08	Rad23b
chr3	133244159	133244359	201	*	5.03	5.99	0.75	5.24	9.25e-10	1.22e-08	Arhgef38
chr3	156196550	156196750	201	*	5.4	6.39	-0.56	6.95	9.31e-10	1.22e-08	9330178D15Rik
chr17	70634033	70634233	201	*	5.13	6.11	0.01	6.1	9.32e-10	1.22e-08	Dlgap1
chr6	145434860	145435060	201	*	5.06	6.03	0.46	5.57	9.37e-10	1.23e-08	Lmntd1
chr1	24210514	24210714	201	*	5.39	6.38	-0.56	6.94	9.41e-10	1.23e-08	Col9a1
chr12	91188221	91188421	201	*	5.4	6.39	-0.56	6.95	9.43e-10	1.23e-08	Mir669c
chrX	79042627	79042827	201	*	5.41	6.4	-0.56	6.96	9.6e-10	1.26e-08	Fam47c
chr6	24164864	24165064	201	*	5.43	6.42	-0.56	6.98	1.01e-09	1.31e-08	Slc13a1
chr10	21891818	21892018	201	*	5.37	6.36	-0.56	6.92	1.01e-09	1.32e-08	Sgk1
chr5	24825375	24825575	201	*	5.38	6.37	-0.56	6.93	1.02e-09	1.33e-08	Rheb
chr13	48166001	48166201	201	*	5.05	6.02	0.42	5.6	1.02e-09	1.33e-08	Id4
chr3	82112058	82112258	201	*	5.15	6.09	1.41	4.69	1.03e-09	1.34e-08	Mir7010
chr13	70508698	70508898	201	*	5.05	6.02	0.42	5.6	1.04e-09	1.35e-08	1700100L14Rik
chr3	75745358	75745558	201	*	5.12	6.1	0.01	6.09	1.06e-09	1.38e-08	Platr10
chr2	173606312	173606512	201	*	5.15	6.1	1.22	4.88	1.06e-09	1.38e-08	Ankrd60
chr2	167760768	167760968	201	*	5.07	6.03	1.05	4.98	1.07e-09	1.39e-08	A530013C23Rik
chr1	75912220	75912420	201	*	5.37	6.36	-0.56	6.92	1.07e-09	1.39e-08	Slc4a3
chr9	123366334	123366534	201	*	5.07	6.01	1.26	4.75	1.07e-09	1.39e-08	Lars2
chr7	111301376	111301576	201	*	5.37	6.36	-0.56	6.92	1.09e-09	1.41e-08	1700012D14Rik
chr8	12592515	12592715	201	*	5.39	6.38	-0.56	6.94	1.09e-09	1.41e-08	Spaca7
chr5	125393225	125393425	201	*	5.12	6.07	1.27	4.79	1.09e-09	1.41e-08	Ubc
chr9	82218344	82218544	201	*	5.12	6.07	1.05	5.02	1.1e-09	1.42e-08	Mei4
chr7	66003381	66003581	201	*	5.02	5.97	1.02	4.95	1.15e-09	1.48e-08	Snrpa1
chr16	42134307	42134507	201	*	5.07	6.03	1.05	4.98	1.15e-09	1.48e-08	Mir6540
chr13	4047113	4047313	201	*	5.41	6.4	-0.56	6.96	1.15e-09	1.48e-08	Akr1c14
chr14	114831204	114831404	201	*	5.05	6.02	0.46	5.56	1.15e-09	1.48e-08	4930524C18Rik
chr9	21692035	21692235	201	*	5.01	5.97	0.75	5.22	1.16e-09	1.49e-08	Ldlr
chr2	81455793	81455993	201	*	5.13	6.06	1.76	4.3	1.18e-09	1.51e-08	Zfp804a
chr13	92782726	92782926	201	*	5.15	6.11	1.05	5.05	1.19e-09	1.52e-08	Thbs4
chr2	77416662	77416862	201	*	5.15	6.13	0.04	6.1	1.21e-09	1.55e-08	Gm13944
chr6	108238022	108238222	201	*	5.06	6.02	1.05	4.97	1.23e-09	1.57e-08	Itpr1
chr11	11812233	11812433	201	*	5.07	6.04	0.42	5.62	1.25e-09	1.59e-08	Fignl1
chr8	23964231	23964431	201	*	5.03	6	0.42	5.58	1.25e-09	1.59e-08	Zmat4
chr4	141944830	141945030	201	*	5.08	6.04	1	5.04	1.25e-09	1.6e-08	Fhad1os1
chr10	56807038	56807238	201	*	5.06	6	1.26	4.74	1.26e-09	1.61e-08	Gm36595
chr1	30685442	30685642	201	*	5.1	6.07	0.42	5.65	1.27e-09	1.62e-08	Phf3
chr6	128437615	128437815	201	*	5.04	6.01	0.42	5.59	1.29e-09	1.64e-08	Fkbp4
chr9	100664161	100664361	201	*	5.35	6.34	-0.56	6.9	1.34e-09	1.7e-08	Stag1
chr14	29798259	29798459	201	*	5.35	6.33	-0.56	6.9	1.34e-09	1.7e-08	Cacna2d3
chr1	194249567	194249767	201	*	5.01	5.97	0.77	5.2	1.35e-09	1.71e-08	4930503O07Rik
chr7	19319709	19319909	201	*	5.03	5.99	0.75	5.24	1.35e-09	1.71e-08	Fosb
chr13	70934021	70934221	201	*	5.35	6.34	-0.56	6.9	1.36e-09	1.72e-08	8030423J24Rik
chr13	10059768	10059968	201	*	5.4	6.39	-0.56	6.95	1.39e-09	1.76e-08	Zmynd11
chr1	169873127	169873327	201	*	5.16	6.13	0.42	5.71	1.39e-09	1.76e-08	Ccdc190
chr13	98279663	98279863	201	*	5.04	6	0.77	5.23	1.4e-09	1.77e-08	Ankra2
chr7	141349400	141349600	201	*	5.11	6.08	0.01	6.07	1.41e-09	1.78e-08	Eps8l2
chr11	99295403	99295603	201	*	5.03	5.99	0.46	5.54	1.41e-09	1.78e-08	Krt24
chr12	79353136	79353336	201	*	5.33	6.32	-0.56	6.88	1.44e-09	1.81e-08	Rad51b
chr12	84881824	84882024	201	*	5.34	6.32	-0.56	6.88	1.45e-09	1.82e-08	Ltbp2
chr2	171569168	171569368	201	*	5.02	5.98	0.74	5.25	1.45e-09	1.82e-08	1700028P15Rik
chr17	14435655	14435855	201	*	5.04	6	1	5	1.48e-09	1.86e-08	4930474M22Rik
chr7	91337687	91337887	201	*	5.05	6.02	0.78	5.23	1.51e-09	1.9e-08	Dlg2
chr16	89668913	89669113	201	*	5.03	6	0.46	5.54	1.53e-09	1.92e-08	Krtap11-1
chrX	10733089	10733289	201	*	5.08	6.03	1.22	4.81	1.58e-09	1.98e-08	Mid1ip1
chr12	105420987	105421187	201	*	5.02	5.98	0.74	5.24	1.65e-09	2.06e-08	Gm2721
chr8	73638469	73638669	201	*	5.06	6.03	0.42	5.62	1.66e-09	2.07e-08	Large1
chr8	8400068	8400268	201	*	5.09	6.05	1	5.05	1.67e-09	2.08e-08	Efnb2
chr3	120531876	120532257	382	*	5.13	6.05	1.76	4.29	1.67e-09	2.09e-08	6530403H02Rik
chr8	117427158	117427358	201	*	5.32	6.31	-0.56	6.87	1.68e-09	2.09e-08	Mir7077
chr8	113513970	113514170	201	*	5.02	5.99	0.42	5.57	1.68e-09	2.1e-08	4930571O06Rik
chr18	64994541	64994741	201	*	5.38	6.37	-0.56	6.93	1.69e-09	2.1e-08	Nedd4l
chr16	95831964	95832164	201	*	5.01	5.98	0.42	5.56	1.72e-09	2.14e-08	1600002D24Rik
chr13	58148405	58148605	201	*	5.04	6.01	0.42	5.59	1.72e-09	2.14e-08	1700066J03Rik
chr18	21202267	21202467	201	*	5.02	5.99	0.42	5.57	1.76e-09	2.18e-08	Garem1
chr10	106903241	106903441	201	*	5.31	6.29	-0.56	6.86	1.77e-09	2.2e-08	Acss3
chr1	29956260	29956460	201	*	5.33	6.32	-0.56	6.88	1.78e-09	2.21e-08	Gm31465
chr16	12651456	12651656	201	*	5.32	6.31	-0.56	6.87	1.78e-09	2.21e-08	1700003L19Rik
chr5	7221063	7221263	201	*	5.31	6.3	-0.56	6.86	1.79e-09	2.22e-08	Tex47
chr14	75461254	75461454	201	*	5.01	5.98	0.42	5.56	1.8e-09	2.23e-08	Siah3
chr3	85864753	85864953	201	*	5.11	6.09	0.01	6.08	1.8e-09	2.23e-08	Glt28d2
chr15	90887287	90887487	201	*	5.02	5.99	0.42	5.57	1.81e-09	2.24e-08	Spn-ps
chr16	72796049	72796249	201	*	5.13	6.07	1.47	4.6	1.81e-09	2.24e-08	Robo1
chr18	64517459	64517659	201	*	4.99	5.95	1.02	4.92	1.84e-09	2.27e-08	Nars
chr5	128576483	128576683	201	*	4.98	5.94	1.02	4.91	1.86e-09	2.3e-08	Fzd10os
chr16	26309260	26309646	387	*	5.08	6.01	1.6	4.42	1.87e-09	2.3e-08	Cldn1
chr18	51776936	51777136	201	*	5.04	6.01	0.42	5.59	1.88e-09	2.31e-08	Mir28a
chr18	58080962	58081162	201	*	5.02	5.99	0.42	5.57	1.89e-09	2.32e-08	Fbn2
chr9	42475310	42475510	201	*	5.3	6.29	-0.56	6.85	1.94e-09	2.38e-08	Tbcel
chr19	34871163	34871363	201	*	5.01	5.98	0.42	5.56	2.03e-09	2.49e-08	Pank1
chr3	85791986	85792186	201	*	5.08	6.06	0.04	6.02	2.04e-09	2.5e-08	Fam160a1
chr12	55465747	55465947	201	*	5.29	6.28	-0.56	6.84	2.07e-09	2.53e-08	Nfkbia
chr11	3615268	3615468	201	*	5.3	6.28	-0.56	6.85	2.07e-09	2.53e-08	Tug1
chr16	75157741	75157941	201	*	5.07	6.05	0.04	6.01	2.08e-09	2.54e-08	Robo2
chr9	105046189	105046389	201	*	5.29	6.28	-0.56	6.84	2.09e-09	2.55e-08	Mrpl3
chr9	108689971	108690294	324	*	5	5.96	0.46	5.5	2.13e-09	2.6e-08	Prkar2a
chr5	33003911	33004111	201	*	5.28	6.27	-0.56	6.83	2.17e-09	2.64e-08	Ywhah
chr17	29968353	29968553	201	*	5.28	6.27	-0.56	6.83	2.19e-09	2.67e-08	Zfand3
chr6	90422073	90422273	201	*	5.28	6.27	-0.56	6.83	2.23e-09	2.71e-08	Cfap100
chr10	107162423	107162623	201	*	4.98	5.95	0.42	5.53	2.27e-09	2.76e-08	Acss3
chr1	79715281	79715481	201	*	5.28	6.26	-0.56	6.83	2.27e-09	2.76e-08	Ap1s3
chr7	115306512	115306712	201	*	5.28	6.27	-0.56	6.83	2.28e-09	2.77e-08	A730082K24Rik
chr4	45822737	45822937	201	*	5.02	5.98	1.02	4.95	2.31e-09	2.8e-08	Igfbpl1
chr5	118957020	118957220	201	*	5.32	6.31	-0.56	6.87	2.37e-09	2.87e-08	4930413E15Rik
chr8	112412995	112413195	201	*	5.27	6.26	-0.56	6.82	2.39e-09	2.89e-08	Gm26994
chr7	48807405	48807605	201	*	4.98	5.95	0.46	5.49	2.4e-09	2.9e-08	Zdhhc13
chr6	19339878	19340078	201	*	5.27	6.26	-0.56	6.82	2.42e-09	2.93e-08	4930524B17Rik
chr15	45522980	45523180	201	*	5.04	6.01	0.01	6	2.44e-09	2.95e-08	Kcnv1
chr19	23474190	23474390	201	*	5.05	5.98	1.6	4.37	2.45e-09	2.95e-08	Mamdc2
chr11	88873199	88873399	201	*	4.98	5.94	0.74	5.2	2.49e-09	3e-08	Akap1
chr7	78854251	78854451	201	*	4.98	5.94	0.74	5.2	2.58e-09	3.1e-08	Det1
chr9	87125658	87125858	201	*	5.35	6.34	-0.56	6.9	2.58e-09	3.1e-08	Mrap2
chr18	38085096	38085296	201	*	5.02	5.97	1.25	4.72	2.58e-09	3.1e-08	Arap3
chr4	81320833	81321033	201	*	4.97	5.94	0.46	5.48	2.59e-09	3.1e-08	Mpdz
chr13	117968758	117968958	201	*	4.99	5.95	0.75	5.2	2.59e-09	3.11e-08	4933413L06Rik
chr2	167981224	167981424	201	*	5.06	6.03	0.42	5.61	2.6e-09	3.12e-08	Ripor3
chr3	84124285	84124485	201	*	5.01	5.98	0.42	5.56	2.62e-09	3.14e-08	Mnd1
chr12	116952615	116952815	201	*	4.95	5.91	0.75	5.15	2.68e-09	3.21e-08	Gm10421
chr18	12617378	12617578	201	*	5.02	5.97	1.05	4.92	2.69e-09	3.22e-08	Ttc39c
chr10	111895212	111895412	201	*	4.98	5.94	1.01	4.93	2.71e-09	3.24e-08	Gm20758
chr16	11465752	11466150	399	*	5.02	5.99	0.46	5.53	2.73e-09	3.25e-08	Snx29
chr13	53354071	53354271	201	*	5.02	5.96	1.43	4.53	2.73e-09	3.25e-08	Sptlc1
chr12	40399142	40399342	201	*	5.06	6.03	0.46	5.57	2.79e-09	3.33e-08	Zfp277
chr11	117245404	117245604	201	*	5.34	6.32	-0.56	6.88	2.81e-09	3.34e-08	Septin9
chr5	131432742	131432942	201	*	4.99	5.95	1	4.95	2.84e-09	3.37e-08	Gm29681
chr18	28998942	28999142	201	*	5.33	6.31	-0.56	6.87	2.85e-09	3.38e-08	Gm33948
chr6	31938614	31938814	201	*	4.97	5.93	0.46	5.47	2.85e-09	3.39e-08	1700012A03Rik
chr16	95304081	95304281	201	*	5.25	6.24	-0.56	6.8	2.88e-09	3.42e-08	Gm31641
chr1	98306758	98306958	201	*	5.04	6.01	0.42	5.59	2.89e-09	3.42e-08	Slco6d1
chr6	64818975	64819175	201	*	4.97	5.93	0.74	5.19	2.9e-09	3.43e-08	Atoh1
chr12	54051484	54051684	201	*	5.03	5.97	1.45	4.52	2.92e-09	3.45e-08	Egln3
chr9	117578997	117579197	201	*	5.06	6.03	0.42	5.61	2.93e-09	3.46e-08	Rbms3
chr1	154216254	154216454	201	*	5.25	6.23	-0.56	6.8	2.94e-09	3.48e-08	Zfp648
chr12	76533010	76533210	201	*	5.28	6.27	-0.56	6.83	2.97e-09	3.5e-08	Mir5135
chr4	63504974	63505174	201	*	4.96	5.93	0.44	5.49	2.97e-09	3.5e-08	Whrn
chr2	162490168	162490368	201	*	5.25	6.23	-0.56	6.79	2.98e-09	3.51e-08	Ptprtos
chr5	18195806	18196006	201	*	5.06	6.01	1	5.01	3e-09	3.53e-08	Gnai1
chr12	54471302	54471502	201	*	4.96	5.91	1.02	4.88	3.03e-09	3.56e-08	Gm7550
chr11	81353739	81353939	201	*	4.96	5.92	0.74	5.19	3.03e-09	3.56e-08	Asic2
chr14	35603879	35604079	201	*	4.97	5.93	0.78	5.14	3.06e-09	3.59e-08	4930596D02Rik
chr6	55744807	55745007	201	*	5.02	6	0.01	5.99	3.08e-09	3.61e-08	Gm3279
chr6	34555032	34555400	369	*	5.09	6.04	1.05	4.99	3.14e-09	3.68e-08	Cald1
chr13	109558424	109558624	201	*	5.02	5.98	0.78	5.2	3.16e-09	3.7e-08	Mir582
chr11	106884987	106885187	201	*	4.95	5.92	0.42	5.5	3.2e-09	3.75e-08	Smurf2
chr1	9289795	9289995	201	*	5	5.96	1	4.96	3.28e-09	3.84e-08	Sntg1
chr14	25213118	25213318	201	*	4.95	5.92	0.42	5.5	3.29e-09	3.84e-08	4930572O13Rik
chr7	92034147	92034347	201	*	5.07	6	1.62	4.38	3.32e-09	3.87e-08	Dlg2
chr12	75945200	75945400	201	*	5.01	5.98	0.01	5.97	3.35e-09	3.91e-08	Mir5101
chr6	123908428	123908628	201	*	5.06	6.03	0.01	6.02	3.37e-09	3.92e-08	Vmn2r25
chr6	5403446	5403752	307	*	4.95	5.92	0.42	5.5	3.38e-09	3.93e-08	Asb4
chr2	165407816	165408016	201	*	4.95	5.92	0.46	5.46	3.4e-09	3.95e-08	Ocstamp
chr4	116077117	116077317	201	*	5.06	5.98	1.76	4.22	3.4e-09	3.96e-08	Lrrc41
chr19	43924534	43924734	201	*	5	5.98	0.01	5.97	3.44e-09	3.99e-08	Dnmbp
chr1	98182124	98182324	201	*	4.95	5.92	0.42	5.5	3.45e-09	4e-08	Gm29461
chr7	34865029	34865229	201	*	4.95	5.92	0.42	5.5	3.45e-09	4e-08	Pepd
chr4	52739954	52740154	201	*	5.23	6.21	-0.56	6.78	3.47e-09	4.02e-08	4930552N02Rik
chr1	37135381	37135581	201	*	4.98	5.93	1	4.94	3.48e-09	4.03e-08	Cnga3
chr5	36900485	36900685	201	*	4.93	5.9	0.44	5.46	3.49e-09	4.04e-08	Ppp2r2cos
chr4	10973502	10973702	201	*	5.02	6	0.04	5.96	3.58e-09	4.14e-08	Plekhf2
chr5	4308354	4308554	201	*	5.04	5.99	1.27	4.71	3.59e-09	4.14e-08	Mterf1b
chr18	29395596	29395796	201	*	5.18	6.1	2.01	4.09	3.64e-09	4.2e-08	4930527G23Rik
chr3	3353003	3353203	201	*	5.23	6.22	-0.56	6.78	3.75e-09	4.32e-08	Hnf4g
chr3	80535919	80536119	201	*	5.04	5.97	1.61	4.36	3.81e-09	4.39e-08	Gria2
chr7	122194139	122194442	304	*	4.94	5.9	0.75	5.15	3.82e-09	4.4e-08	Ern2
chr16	77099547	77099747	201	*	4.94	5.91	0.42	5.49	3.86e-09	4.44e-08	Usp25
chr11	106490069	106490269	201	*	5.03	5.97	1.45	4.52	3.89e-09	4.47e-08	Ern1
chr9	100131120	100131320	201	*	5.22	6.2	-0.56	6.77	3.89e-09	4.47e-08	4930519F24Rik
chr18	79262806	79263006	201	*	4.93	5.9	0.42	5.48	3.93e-09	4.51e-08	Setbp1
chr7	82802411	82802611	201	*	4.94	5.9	0.74	5.17	3.94e-09	4.51e-08	4933406J10Rik
chr10	128671887	128672087	201	*	5.02	5.96	1.46	4.5	3.97e-09	4.55e-08	Suox
chr12	71950974	71951174	201	*	5.21	6.2	-0.56	6.76	3.98e-09	4.55e-08	Daam1
chr9	64991714	64991914	201	*	5.21	6.2	-0.56	6.76	4.09e-09	4.68e-08	Hacd3
chr18	69777400	69777600	201	*	5.01	5.97	0.78	5.19	4.13e-09	4.72e-08	Ccdc68
chr10	82879364	82879564	201	*	5.21	6.19	-0.56	6.75	4.13e-09	4.72e-08	Eid3
chr3	117076595	117076795	201	*	4.98	5.93	1	4.94	4.13e-09	4.72e-08	1700061I17Rik
chr10	36862787	36862987	201	*	5	5.98	0.01	5.97	4.14e-09	4.73e-08	Hdac2
chr1	139239558	139239758	201	*	4.98	5.93	1.05	4.88	4.16e-09	4.74e-08	Crb1
chr11	79778673	79778873	201	*	4.96	5.92	0.74	5.19	4.16e-09	4.74e-08	Mir365-2
chr8	113689535	113690036	502	*	5.06	6.04	0.04	6	4.16e-09	4.74e-08	Gm30052
chr10	105402062	105402262	201	*	4.96	5.93	0.42	5.51	4.24e-09	4.81e-08	Tmtc2
chr11	48760168	48760368	201	*	4.98	5.92	1.43	4.49	4.28e-09	4.87e-08	Rack1
chr12	5428928	5429128	201	*	5.12	6.03	2.03	4	4.29e-09	4.87e-08	2810032G03Rik
chr7	35989491	35989691	201	*	4.98	5.96	0.04	5.92	4.3e-09	4.88e-08	Zfp507
chr13	4036568	4036768	201	*	5.11	6.03	1.88	4.15	4.32e-09	4.89e-08	Akr1c14
chr6	53117954	53118154	201	*	4.93	5.89	0.74	5.15	4.38e-09	4.96e-08	Jazf1
chr8	35982970	35983170	201	*	5.02	5.96	1.45	4.51	4.44e-09	5.02e-08	5430403N17Rik
chr2	154716707	154716907	201	*	5.2	6.18	-0.56	6.74	4.45e-09	5.03e-08	Chmp4b
chr1	175415487	175415687	201	*	4.96	5.92	1	4.92	4.46e-09	5.04e-08	Rgs7
chr5	103398643	103398843	201	*	5.2	6.19	-0.56	6.75	4.56e-09	5.15e-08	Ptpn13
chr15	9982109	9982309	201	*	5.21	6.2	-0.56	6.76	4.62e-09	5.2e-08	Prlr
chr1	11747097	11747297	201	*	5.2	6.18	-0.56	6.74	4.63e-09	5.22e-08	A830018L16Rik
chr13	116175060	116175260	201	*	4.98	5.92	1.45	4.47	4.74e-09	5.34e-08	Isl1
chr6	48948939	48949139	201	*	4.97	5.92	1.05	4.87	4.76e-09	5.35e-08	Doxl1
chr2	111219040	111219240	201	*	4.92	5.89	0.46	5.43	4.9e-09	5.5e-08	A26c3
chr16	46879376	46879576	201	*	4.98	5.96	0.01	5.94	4.91e-09	5.51e-08	Nectin3
chr19	30956779	30956979	201	*	5.2	6.19	-0.56	6.75	4.92e-09	5.52e-08	Gm6642
chr4	55118538	55118738	201	*	4.9	5.86	0.77	5.09	4.95e-09	5.55e-08	Zfp462
chr14	9155315	9155515	201	*	4.92	5.89	0.46	5.43	5.04e-09	5.64e-08	4930455B14Rik
chr9	113181040	113181240	201	*	5.22	6.21	-0.56	6.77	5.07e-09	5.67e-08	AU023762
chr12	16764802	16765002	201	*	4.92	5.89	0.46	5.43	5.1e-09	5.7e-08	Greb1
chr15	84898036	84898236	201	*	4.95	5.91	1	4.91	5.11e-09	5.71e-08	Nup50
chr16	48812303	48812503	201	*	5.08	6.01	1.76	4.25	5.14e-09	5.74e-08	Retnlb
chr2	66249887	66250087	201	*	4.92	5.88	0.42	5.47	5.18e-09	5.77e-08	Ttc21b
chr9	107370946	107371146	201	*	5.04	6	1	5	5.27e-09	5.88e-08	Cacna2d2
chr2	117139176	117139376	201	*	5.18	6.16	-0.56	6.73	5.31e-09	5.91e-08	Spred1
chr17	67583373	67583573	201	*	5.09	6.02	1.74	4.27	5.32e-09	5.92e-08	Gm36201
chr7	82248166	82248366	201	*	4.91	5.88	0.46	5.42	5.37e-09	5.97e-08	Sh3gl3
chr12	99604248	99604448	201	*	4.96	5.9	1.26	4.64	5.45e-09	6.05e-08	1700064M15Rik
chr14	8639224	8639424	201	*	4.96	5.93	0.01	5.92	5.45e-09	6.05e-08	4930452B06Rik
chr2	71367425	71367625	201	*	4.9	5.86	0.75	5.11	5.46e-09	6.06e-08	Slc25a12
chr11	95810120	95810320	201	*	5.17	6.15	-0.56	6.71	5.55e-09	6.16e-08	Gm38958
chr4	20397916	20398116	201	*	4.95	5.9	1	4.9	5.62e-09	6.23e-08	Ggh
chr1	53299953	53300153	201	*	4.96	5.93	0.04	5.9	5.64e-09	6.24e-08	Ormdl1
chr11	70283708	70283908	201	*	4.91	5.87	0.46	5.41	5.68e-09	6.28e-08	Alox12
chr7	89636604	89636804	201	*	5.22	6.21	-0.56	6.77	5.7e-09	6.29e-08	Me3
chr8	100491494	100491694	201	*	4.98	5.95	0.46	5.49	5.7e-09	6.29e-08	A330008L17Rik
chr19	5845764	5845964	201	*	4.97	5.91	1.43	4.48	5.71e-09	6.3e-08	Neat1
chr6	114257168	114257368	201	*	5.07	5.99	1.89	4.1	5.74e-09	6.32e-08	Slc6a1
chr8	81378225	81378425	201	*	4.91	5.88	0.42	5.46	5.79e-09	6.38e-08	Inpp4b
chr5	117907525	117907725	201	*	4.9	5.87	0.46	5.41	5.83e-09	6.42e-08	Nos1
chr13	57004490	57004690	201	*	5.16	6.15	-0.56	6.71	5.83e-09	6.42e-08	Trpc7
chr10	109500867	109501067	201	*	4.95	5.93	0.01	5.92	5.87e-09	6.45e-08	Syt1
chr1	165903702	165903902	201	*	4.91	5.88	0.46	5.42	5.93e-09	6.51e-08	Pou2f1
chr9	41865196	41865396	201	*	4.91	5.86	1.02	4.84	5.95e-09	6.53e-08	Sorl1
chr11	60222845	60223045	201	*	4.97	5.93	0.74	5.2	5.98e-09	6.56e-08	Srebf1
chr17	15730002	15730202	201	*	5.09	6.02	1.74	4.28	5.99e-09	6.56e-08	Chd1
chr4	53911893	53912093	201	*	4.95	5.9	1	4.91	6.02e-09	6.59e-08	Tmem38b
chr12	42577549	42577749	201	*	5.17	6.16	-0.56	6.72	6.1e-09	6.67e-08	Gm33340
chr19	30912964	30913164	201	*	4.9	5.86	0.42	5.44	6.16e-09	6.73e-08	Gm6642
chr18	56124316	56124516	201	*	5.11	6.02	2.03	3.99	6.16e-09	6.73e-08	Gramd3
chr13	47749018	47749218	201	*	4.89	5.85	0.44	5.41	6.2e-09	6.77e-08	4930471G24Rik
chr18	75343969	75344169	201	*	5.16	6.15	-0.56	6.71	6.2e-09	6.77e-08	Gm20544
chr9	33022685	33022885	201	*	4.97	5.91	1.43	4.48	6.23e-09	6.79e-08	Gm27162
chr7	125006400	125006600	201	*	4.96	5.92	0.74	5.18	6.29e-09	6.85e-08	3100003L05Rik
chr11	118068782	118068982	201	*	4.91	5.87	0.78	5.09	6.3e-09	6.85e-08	Dnah17
chr5	151396378	151396578	201	*	5.15	6.14	-0.56	6.7	6.41e-09	6.97e-08	Gm3704
chr3	20731588	20731788	201	*	4.9	5.87	0.46	5.41	6.65e-09	7.22e-08	Agtr1b
chr16	76856089	76856289	201	*	4.89	5.83	1.02	4.81	6.7e-09	7.28e-08	Gm30790
chr13	47225336	47225536	201	*	5.15	6.14	-0.56	6.7	6.8e-09	7.38e-08	Rnf144b
chr3	38008338	38008538	201	*	4.92	5.89	0.42	5.47	6.84e-09	7.41e-08	Gm20755
chr8	57973383	57973583	201	*	4.97	5.9	1.45	4.46	6.84e-09	7.41e-08	Galnt7
chr6	146989057	146989257	201	*	4.92	5.88	0.74	5.15	6.89e-09	7.45e-08	1700034J05Rik
chr16	76373598	76373798	201	*	5.15	6.13	-0.56	6.69	7.03e-09	7.6e-08	Nrip1
chr6	40229798	40229998	201	*	5.15	6.14	-0.56	6.7	7.06e-09	7.63e-08	Agk
chr8	62324588	62324788	201	*	4.91	5.85	1.24	4.61	7.1e-09	7.66e-08	Anxa10
chr6	115046187	115046387	201	*	5.14	6.12	-0.56	6.68	7.12e-09	7.68e-08	Tamm41
chr10	118641249	118641449	201	*	5.14	6.12	-0.56	6.68	7.12e-09	7.68e-08	Gm33337
chr12	64627281	64627481	201	*	4.97	5.94	0.01	5.93	7.17e-09	7.73e-08	Fscb
chr13	112274647	112274847	201	*	5.15	6.13	-0.56	6.69	7.18e-09	7.73e-08	Ankrd55
chr12	28792613	28792813	201	*	5.14	6.12	-0.56	6.68	7.26e-09	7.81e-08	Eipr1
chr5	76007879	76008079	201	*	4.92	5.89	0.44	5.45	7.27e-09	7.82e-08	Kdr
chr10	84480451	84480651	201	*	4.9	5.86	0.46	5.4	7.39e-09	7.93e-08	4930463O16Rik
chr17	51336141	51336341	201	*	4.88	5.85	0.46	5.39	7.44e-09	7.98e-08	Mir669p-2
chr6	82138673	82138873	201	*	4.88	5.85	0.46	5.39	7.44e-09	7.98e-08	Eva1a
chr13	46443331	46443531	201	*	4.9	5.86	0.46	5.4	7.5e-09	8.03e-08	Rbm24
chr4	150834050	150834250	201	*	4.88	5.85	0.42	5.43	7.57e-09	8.11e-08	Errfi1
chr12	77841954	77842154	201	*	5.15	6.14	-0.56	6.7	7.59e-09	8.12e-08	Gm6657
chr18	83546248	83546448	201	*	5.15	6.14	-0.56	6.7	7.62e-09	8.14e-08	4921531P14Rik
chr12	56292433	56292633	201	*	4.93	5.88	1.05	4.83	7.71e-09	8.23e-08	Gm19990
chr8	13213350	13213550	201	*	5.13	6.12	-0.56	6.68	7.71e-09	8.23e-08	Grtp1
chr15	75580187	75580387	201	*	4.97	5.9	1.6	4.3	7.72e-09	8.23e-08	Ly6h
chrX	18956356	18956556	201	*	5.13	6.11	-0.56	6.67	7.75e-09	8.25e-08	Mir221
chr2	42542417	42542617	201	*	5.14	6.13	-0.56	6.69	7.76e-09	8.25e-08	Mir6336
chr15	67880149	67880349	201	*	5.13	6.11	-0.56	6.68	7.76e-09	8.25e-08	Zfat
chr8	70219224	70219424	201	*	5.13	6.11	-0.56	6.68	7.76e-09	8.25e-08	Slc25a42
chrX	101763100	101763300	201	*	5.12	6.03	2.03	4	7.83e-09	8.32e-08	Cxcr3
chr8	118313753	118313953	201	*	5.13	6.11	-0.56	6.67	7.85e-09	8.34e-08	Cdh13
chr8	10445178	10445378	201	*	4.92	5.89	0.04	5.86	8.02e-09	8.51e-08	Myo16
chr12	77970767	77970967	201	*	5.12	6.11	-0.56	6.67	8.18e-09	8.67e-08	Gm6657
chr10	89398210	89398410	201	*	4.99	5.92	1.6	4.32	8.18e-09	8.67e-08	Gas2l3
chr10	101778999	101779393	395	*	4.87	5.83	0.42	5.42	8.24e-09	8.73e-08	Mir3059
chr11	6725238	6725438	201	*	4.91	5.89	0.01	5.88	8.4e-09	8.89e-08	Gm11981
chr1	69609717	69609917	201	*	4.88	5.84	0.46	5.38	8.45e-09	8.93e-08	Ikzf2
chr12	26789499	26789699	201	*	5.12	6.1	-0.56	6.66	8.5e-09	8.97e-08	4933409F18Rik
chr12	25884481	25884681	201	*	5.12	6.11	-0.56	6.67	8.5e-09	8.97e-08	Gm29687
chr12	30203315	30203515	201	*	5.13	6.12	-0.56	6.68	8.53e-09	8.99e-08	Tpo
chr7	98974503	98974703	201	*	4.88	5.84	0.74	5.11	8.55e-09	9.01e-08	Wnt11
chr9	79295714	79295914	201	*	5.13	6.11	-0.56	6.67	8.65e-09	9.11e-08	Gm10635
chr16	30428799	30428999	201	*	5.13	6.12	-0.56	6.68	8.66e-09	9.11e-08	Atp13a3
chr12	29246015	29246215	201	*	5.03	5.97	1.41	4.56	8.72e-09	9.17e-08	Gm31333
chr1	31204889	31205089	201	*	4.94	5.92	0.01	5.91	8.79e-09	9.23e-08	4931428L18Rik
chr15	98284212	98284412	201	*	4.87	5.82	1.02	4.8	8.86e-09	9.3e-08	Zfp641
chr1	104798472	104798672	201	*	5.11	6.1	-0.56	6.66	8.87e-09	9.31e-08	Cdh20
chr6	94817067	94817267	201	*	6.3	7.27	1.64	5.63	8.91e-09	9.34e-08	Lrig1
chr17	13657902	13658102	201	*	5.08	5.99	2.03	3.96	8.99e-09	9.42e-08	Afdn
chr8	126800093	126800293	201	*	4.87	5.82	1.02	4.79	9.13e-09	9.55e-08	A630001O12Rik
chr14	46980966	46981166	201	*	4.9	5.85	1.02	4.82	9.2e-09	9.62e-08	Samd4
chr4	148761014	148761214	201	*	5.1	6.09	-0.56	6.65	9.2e-09	9.62e-08	Casz1
chr13	52751508	52751708	201	*	4.87	5.83	0.42	5.41	9.25e-09	9.66e-08	BB123696
chr11	72135993	72136193	201	*	5.11	6.1	-0.56	6.66	9.32e-09	9.73e-08	Pitpnm3
chr15	95352587	95352787	201	*	4.86	5.83	0.46	5.37	9.4e-09	9.8e-08	Nell2
chr1	13860173	13860373	201	*	5.1	6.09	-0.56	6.65	9.59e-09	9.98e-08	Gm5523
chr13	47777873	47778073	201	*	5.1	6.09	-0.56	6.65	9.59e-09	9.98e-08	4930471G24Rik
chr1	98192961	98193161	201	*	4.89	5.84	0.78	5.06	9.65e-09	1e-07	Gm29461
chr9	77792878	77793078	201	*	5.14	6.13	-0.56	6.69	9.69e-09	1.01e-07	Gclc
chr12	33262722	33262922	201	*	4.93	5.86	1.45	4.41	9.99e-09	1.04e-07	Atxn7l1
chr9	120241544	120241744	201	*	5.11	6.1	-0.56	6.66	1e-08	1.04e-07	Myrip
chr11	48413671	48413871	201	*	4.9	5.87	0.04	5.83	1.01e-08	1.04e-07	Rack1
chrX	71043869	71044069	201	*	4.92	5.9	0.01	5.89	1.01e-08	1.05e-07	Mamld1
chr1	116043195	116043395	201	*	4.85	5.82	0.42	5.4	1.02e-08	1.05e-07	Cntnap5a
chr4	54652577	54652777	201	*	4.87	5.83	0.74	5.09	1.03e-08	1.06e-07	Zfp462
chr4	52563878	52564078	201	*	4.96	5.9	1.22	4.69	1.03e-08	1.07e-07	Toporsl
chr19	14973231	14973431	201	*	5.1	6.08	-0.56	6.64	1.04e-08	1.08e-07	Tle4
chr14	32950757	32950957	201	*	4.87	5.83	0.42	5.41	1.06e-08	1.09e-07	Lrrc18
chr14	114825793	114825993	201	*	4.85	5.81	0.42	5.4	1.06e-08	1.1e-07	4930524C18Rik
chr18	63339704	63339904	201	*	4.86	5.83	0.46	5.37	1.07e-08	1.1e-07	Piezo2
chr5	129184576	129184776	201	*	4.85	5.82	0.42	5.4	1.07e-08	1.1e-07	Adgrd1
chr7	83074522	83074722	201	*	5.15	6.04	2.35	3.7	1.07e-08	1.1e-07	A530021J07Rik
chr19	55086165	55086365	201	*	4.86	5.83	0.46	5.37	1.07e-08	1.1e-07	Gpam
chr2	42398814	42399014	201	*	4.89	5.86	0.01	5.85	1.08e-08	1.11e-07	Mir6336
chr9	31989564	31989764	201	*	5.09	6.08	-0.56	6.64	1.08e-08	1.11e-07	Arhgap32
chr14	25398760	25398960	201	*	5.08	6.07	-0.56	6.63	1.08e-08	1.11e-07	Zmiz1
chr18	52308220	52308420	201	*	5.03	5.94	1.89	4.05	1.08e-08	1.11e-07	Ftmt
chr10	5733016	5733216	201	*	4.95	5.88	1.61	4.27	1.09e-08	1.11e-07	Fbxo5
chr8	102049953	102050153	201	*	4.9	5.88	0.04	5.84	1.11e-08	1.14e-07	Cdh11
chr13	9226936	9227136	201	*	4.92	5.87	1	4.87	1.13e-08	1.16e-07	Dip2c
chr17	42372059	42372259	201	*	4.88	5.86	0.04	5.82	1.15e-08	1.17e-07	Ptchd4
chr15	51572551	51572751	201	*	4.84	5.8	0.42	5.38	1.16e-08	1.19e-07	Gm19303
chr5	132499129	132499329	201	*	5	5.94	1.41	4.53	1.16e-08	1.19e-07	Auts2
chr10	123844338	123844538	201	*	5.08	5.99	2.14	3.84	1.18e-08	1.2e-07	Tafa2
chr19	40984939	40985139	201	*	5.07	6.06	-0.56	6.62	1.18e-08	1.2e-07	Blnk
chr2	128211918	128212118	201	*	5.07	6.06	-0.56	6.62	1.18e-08	1.2e-07	Bcl2l11
chr11	103348552	103348752	201	*	5.13	6.11	-0.56	6.67	1.18e-08	1.2e-07	Arhgap27os3
chr14	86227898	86228098	201	*	4.94	5.88	1.24	4.64	1.18e-08	1.2e-07	4930529K09Rik
chr9	104901298	104901498	201	*	4.88	5.85	0.01	5.84	1.18e-08	1.2e-07	Mrpl3
chr12	98005769	98005969	201	*	5.08	6.07	-0.56	6.63	1.19e-08	1.21e-07	Galc
chr3	147196770	147196970	201	*	4.84	5.81	0.46	5.35	1.21e-08	1.23e-07	Ttll7
chr13	59091545	59091745	201	*	4.98	5.92	1.43	4.49	1.22e-08	1.23e-07	Ntrk2
chr8	122152281	122152481	201	*	5.07	6.06	-0.56	6.62	1.22e-08	1.23e-07	Zfp469
chr1	72144560	72144760	201	*	5.07	6.05	-0.56	6.61	1.22e-08	1.24e-07	Mreg
chr17	70513760	70513960	201	*	4.87	5.83	0.42	5.42	1.24e-08	1.26e-07	Dlgap1
chr16	11595390	11595590	201	*	5.09	6.08	-0.56	6.64	1.25e-08	1.27e-07	4833415N18Rik
chr13	29470776	29470976	201	*	5.07	6.06	-0.56	6.62	1.25e-08	1.27e-07	Cdkal1
chr14	118981806	118982185	380	*	4.95	5.9	1.02	4.87	1.26e-08	1.27e-07	Dnajc3
chr10	96479912	96480112	201	*	4.86	5.82	0.74	5.08	1.26e-08	1.27e-07	Btg1
chr5	150303098	150303298	201	*	4.85	5.81	0.42	5.4	1.26e-08	1.27e-07	Fry
chr4	100993294	100993494	201	*	4.85	5.81	0.74	5.07	1.26e-08	1.27e-07	Raver2
chr10	90485368	90485568	201	*	4.83	5.79	0.77	5.02	1.26e-08	1.27e-07	Anks1b
chr16	44054586	44054786	201	*	4.87	5.84	0.01	5.83	1.27e-08	1.28e-07	Gramd1c
chr4	102102292	102102492	201	*	4.92	5.9	0.04	5.86	1.28e-08	1.29e-07	Gm12789
chr11	115775935	115776135	201	*	5.08	6.06	-0.56	6.62	1.29e-08	1.29e-07	Tmem94
chr6	19363414	19363614	201	*	4.91	5.88	0.42	5.46	1.29e-08	1.3e-07	4930524B17Rik
chr4	124067337	124067537	201	*	4.85	5.81	0.74	5.07	1.3e-08	1.3e-07	Rragc
chr14	12043723	12043923	201	*	5.06	6.05	-0.56	6.61	1.3e-08	1.31e-07	Ptprg
chr3	138231152	138231352	201	*	5.03	5.97	1.41	4.56	1.31e-08	1.32e-07	0610031O16Rik
chr12	96685201	96685401	201	*	5.06	6.05	-0.56	6.61	1.32e-08	1.32e-07	1700019M22Rik
chr10	9663334	9663534	201	*	5.07	6.06	-0.56	6.62	1.34e-08	1.34e-07	Samd5
chr5	142508702	142508902	201	*	5.06	6.04	-0.56	6.6	1.34e-08	1.34e-07	Papolb
chrX	68236713	68236913	201	*	5.06	6.04	-0.56	6.6	1.36e-08	1.36e-07	Mir509
chr11	65720103	65720303	201	*	4.83	5.78	0.77	5.02	1.36e-08	1.36e-07	Mir744
chr12	16307794	16307994	201	*	4.88	5.86	0.04	5.82	1.38e-08	1.38e-07	Lpin1
chr14	24490304	24490504	201	*	5.05	6.04	-0.56	6.6	1.39e-08	1.39e-07	Rps24
chr17	65114745	65114945	201	*	4.83	5.79	0.46	5.33	1.39e-08	1.39e-07	4930583I09Rik
chr10	6891233	6891433	201	*	4.94	5.89	1.27	4.61	1.4e-08	1.39e-07	Ipcef1
chr8	10579372	10579572	201	*	4.82	5.78	0.44	5.35	1.41e-08	1.4e-07	B930025P03Rik
chr13	20451055	20451255	201	*	5.14	6.12	-0.56	6.68	1.43e-08	1.42e-07	Elmo1
chr1	151886447	151886647	201	*	4.83	5.77	1.02	4.75	1.43e-08	1.42e-07	Edem3
chr1	159768130	159768330	201	*	4.83	5.79	0.42	5.37	1.44e-08	1.43e-07	Tnr
chr16	69181543	69181743	201	*	5.05	6.04	-0.56	6.6	1.45e-08	1.44e-07	4930428D20Rik
chr2	71517555	71517755	201	*	5.05	6.04	-0.56	6.6	1.46e-08	1.45e-07	Dlx1
chr5	97579926	97580126	201	*	5.06	6.04	-0.56	6.6	1.47e-08	1.45e-07	Gk2
chr1	72012933	72013133	201	*	4.86	5.82	0.74	5.08	1.48e-08	1.47e-07	4933417E11Rik
chr4	128122009	128122209	201	*	5.03	5.97	1.41	4.56	1.49e-08	1.48e-07	Csmd2os
chr4	123054701	123054901	201	*	5.1	6.09	-0.56	6.65	1.51e-08	1.49e-07	Trit1
chr16	42396703	42396903	201	*	4.83	5.79	0.46	5.33	1.52e-08	1.5e-07	Gap43
chr19	46646210	46646410	201	*	4.8	5.76	0.75	5	1.53e-08	1.51e-07	Wbp1l
chr7	115511269	115511469	201	*	5.04	6.03	-0.56	6.59	1.53e-08	1.51e-07	Sox6
chr12	11670644	11670844	201	*	4.86	5.83	0.01	5.82	1.53e-08	1.51e-07	Tubb2a-ps2
chr10	70809580	70809780	201	*	5.06	6.04	-0.56	6.6	1.57e-08	1.55e-07	D630013N20Rik
chr19	43165512	43165712	201	*	4.85	5.79	1.25	4.54	1.58e-08	1.56e-07	Hpse2
chr13	54976895	54977095	201	*	5.04	6.03	-0.56	6.59	1.59e-08	1.56e-07	Unc5a
chr2	50612957	50613157	201	*	4.85	5.82	0.04	5.78	1.61e-08	1.58e-07	Gm48908
chr4	142023840	142024040	201	*	5.04	6.03	-0.56	6.59	1.61e-08	1.59e-07	4930455G09Rik
chr19	22394551	22394751	201	*	4.95	5.89	1.27	4.62	1.63e-08	1.6e-07	Trpm3
chrX	162727715	162727915	201	*	4.89	5.82	1.43	4.4	1.64e-08	1.61e-07	Gm15201
chr6	99698833	99699033	201	*	5.03	6.02	-0.56	6.58	1.64e-08	1.61e-07	Gpr27
chr2	6781837	6782037	201	*	4.95	5.89	1.43	4.46	1.65e-08	1.61e-07	Celf2
chr8	60121629	60121829	201	*	5.07	5.98	2.13	3.85	1.65e-08	1.62e-07	4930470O06Rik
chr14	110435281	110435481	201	*	5.05	6.03	-0.56	6.59	1.66e-08	1.62e-07	Slitrk6
chr4	151569599	151569799	201	*	4.84	5.82	0.04	5.78	1.66e-08	1.62e-07	Camta1
chr1	69313198	69313398	201	*	4.83	5.79	0.78	5	1.67e-08	1.63e-07	Erbb4
chr1	118960046	118960246	201	*	5.04	6.03	-0.56	6.59	1.67e-08	1.63e-07	Mir6346
chr6	109521597	109521797	201	*	5.04	6.03	-0.56	6.59	1.67e-08	1.63e-07	Edem1
chr6	54759964	54760164	201	*	5.04	6.02	-0.56	6.58	1.68e-08	1.64e-07	Znrf2
chr4	101540546	101540746	201	*	5.03	6.02	-0.56	6.58	1.68e-08	1.64e-07	Dnajc6
chr17	48372914	48373114	201	*	4.8	5.76	0.44	5.33	1.68e-08	1.64e-07	Treml1
chr1	191225448	191225648	201	*	4.81	5.78	0.42	5.36	1.68e-08	1.64e-07	D730003I15Rik
chr5	127585107	127585307	201	*	4.81	5.77	0.42	5.35	1.69e-08	1.64e-07	Slc15a4
chr5	121128269	121128469	201	*	5.03	6.01	-0.56	6.57	1.71e-08	1.66e-07	Ptpn11
chr13	41914251	41914451	201	*	4.82	5.78	0.46	5.33	1.72e-08	1.67e-07	Gm10790
chr1	81111332	81111532	201	*	4.8	5.77	0.42	5.35	1.72e-08	1.67e-07	Nyap2
chr14	98538575	98538775	201	*	5.04	6.02	-0.56	6.59	1.75e-08	1.7e-07	Dach1
chr6	106840278	106840478	201	*	4.92	5.87	0.78	5.09	1.75e-08	1.7e-07	Crbn
chr2	109032175	109032375	201	*	4.9	5.83	1.45	4.38	1.76e-08	1.71e-07	Mettl15
chr4	94093903	94094103	201	*	4.81	5.76	1.02	4.73	1.78e-08	1.72e-07	Caap1
chr15	67880708	67880908	201	*	4.83	5.81	0.04	5.77	1.78e-08	1.72e-07	Zfat
chr19	50995271	50995471	201	*	4.92	5.88	0.42	5.46	1.8e-08	1.74e-07	Sorcs1
chr1	23359641	23359841	201	*	5.02	6	-0.56	6.56	1.8e-08	1.74e-07	Ogfrl1
chr2	114530310	114530510	201	*	5.03	6.01	-0.56	6.57	1.81e-08	1.75e-07	Dph6
chr16	94377316	94377516	201	*	5.02	6	-0.56	6.56	1.85e-08	1.78e-07	Pigp
chr11	113797233	113797433	201	*	5.01	6	-0.56	6.56	1.88e-08	1.81e-07	Cdc42ep4
chr16	44034027	44034227	201	*	4.81	5.75	1.02	4.73	1.88e-08	1.81e-07	Gramd1c
chr13	54298590	54298966	377	*	5.07	5.98	2	3.98	1.9e-08	1.83e-07	Cplx2
chr13	29303883	29304083	201	*	4.97	5.89	1.76	4.13	1.92e-08	1.85e-07	A330102I10Rik
chr1	191991205	191991405	201	*	4.97	5.89	1.74	4.15	1.93e-08	1.85e-07	Mir3473c
chrX	52939753	52939953	201	*	6.3	7.27	1.58	5.69	1.93e-08	1.85e-07	Phf6
chr17	5070755	5070955	201	*	5.02	6.01	-0.56	6.57	1.94e-08	1.86e-07	Arid1b
chr1	64001854	64002054	201	*	5.02	6.01	-0.56	6.57	1.94e-08	1.86e-07	Gm13749
chr9	116242353	116242553	201	*	5.01	6	-0.56	6.56	1.97e-08	1.89e-07	Gm4668
chr4	11108006	11108206	201	*	5.01	5.99	-0.56	6.55	2.01e-08	1.93e-07	Gm11827
chr16	43800315	43800515	201	*	4.82	5.78	0.78	4.99	2.01e-08	1.93e-07	Drd3
chr18	76010894	76011094	201	*	4.82	5.79	0.04	5.76	2.04e-08	1.95e-07	Zbtb7c
chr15	67900703	67900903	201	*	5	5.99	-0.56	6.55	2.05e-08	1.96e-07	Zfat
chr19	25971603	25971803	201	*	5	5.99	-0.56	6.55	2.07e-08	1.98e-07	Dmrt2
chr4	126493569	126493769	201	*	5.09	6.08	-0.56	6.64	2.07e-08	1.98e-07	Ago1
chr17	80668543	80668743	201	*	5.01	5.99	-0.56	6.55	2.09e-08	1.99e-07	Map4k3
chr3	151258181	151258381	201	*	4.79	5.75	0.42	5.33	2.1e-08	2e-07	Adgrl4
chr14	110441333	110441533	201	*	4.93	5.89	0.78	5.11	2.1e-08	2e-07	Slitrk6
chr14	83794955	83795155	201	*	5.01	5.99	-0.56	6.55	2.1e-08	2e-07	Gm32455
chr13	54306998	54307198	201	*	5	5.98	-0.56	6.54	2.1e-08	2e-07	Cplx2
chr12	15364963	15365163	201	*	5.03	6.01	-0.56	6.58	2.11e-08	2.01e-07	4930448C13Rik
chr15	92286252	92286452	201	*	5	5.98	-0.56	6.54	2.15e-08	2.04e-07	Gm26760
chrX	9791500	9791700	201	*	4.85	5.8	1.05	4.75	2.17e-08	2.06e-07	H2ap
chr10	13716117	13716317	201	*	4.92	5.89	0.42	5.47	2.17e-08	2.06e-07	Aig1
chr5	148959009	148959209	201	*	4.82	5.79	0.44	5.35	2.17e-08	2.06e-07	8430423G03Rik
chr6	37739088	37739288	201	*	4.97	5.9	1.47	4.43	2.19e-08	2.08e-07	Trim24
chrX	134372814	134373014	201	*	4.99	5.98	-0.56	6.54	2.21e-08	2.1e-07	Drp2
chr4	19108638	19108838	201	*	4.82	5.79	0.04	5.75	2.24e-08	2.12e-07	Cnbd1
chr15	92584630	92584830	201	*	4.99	5.97	-0.56	6.54	2.24e-08	2.12e-07	Pdzrn4
chr2	147104650	147104850	201	*	4.77	5.74	0.42	5.32	2.25e-08	2.13e-07	Nkx2-4
chr13	71454782	71454982	201	*	5.05	6.03	-0.56	6.6	2.27e-08	2.15e-07	Mir466f-4
chr11	65646891	65647091	201	*	4.78	5.74	0.46	5.28	2.29e-08	2.16e-07	Mir744
chr9	69900757	69900957	201	*	4.79	5.74	0.75	4.99	2.29e-08	2.16e-07	Bnip2
chr1	7155012	7155212	201	*	4.99	5.97	-0.56	6.53	2.3e-08	2.16e-07	Pcmtd1
chr5	36336028	36336228	201	*	4.99	5.97	-0.56	6.53	2.3e-08	2.16e-07	Mir7689
chr5	40976303	40976503	201	*	4.89	5.83	1.22	4.61	2.3e-08	2.17e-07	Rab28
chr13	72080505	72080705	201	*	4.95	5.89	1.41	4.48	2.31e-08	2.17e-07	Irx1
chr15	80496719	80496919	201	*	4.8	5.74	1.01	4.73	2.32e-08	2.18e-07	Gm31369
chr19	3401733	3401933	201	*	4.89	5.84	1	4.85	2.38e-08	2.23e-07	Tesmin
chr3	131300056	131300256	201	*	4.95	5.87	1.76	4.11	2.39e-08	2.24e-07	Cyp2u1
chr13	105145903	105146103	201	*	4.8	5.78	0.01	5.77	2.4e-08	2.25e-07	Nt5el
chr15	22640539	22640739	201	*	4.85	5.8	1.05	4.75	2.4e-08	2.25e-07	Hnrnpa1l2-ps2
chr4	141822950	141823150	201	*	4.9	5.82	1.61	4.21	2.4e-08	2.25e-07	Cela2a
chr3	154948881	154949081	201	*	4.84	5.81	0.42	5.39	2.41e-08	2.26e-07	Tnni3k
chr17	81395247	81395447	201	*	4.77	5.74	0.42	5.32	2.42e-08	2.27e-07	Thumpd2
chr3	153867970	153868170	201	*	4.78	5.73	1.02	4.7	2.45e-08	2.29e-07	Asb17os
chr7	56551318	56551518	201	*	5	5.99	-0.56	6.55	2.45e-08	2.29e-07	Oca2
chr4	140539608	140539808	201	*	4.78	5.73	1.02	4.71	2.49e-08	2.32e-07	Arhgef10l
chr16	30491695	30491895	201	*	4.97	5.96	-0.56	6.52	2.55e-08	2.38e-07	Tmem44
chr9	28176047	28176247	201	*	5.19	6.07	2.52	3.55	2.58e-08	2.41e-07	Opcml
chr15	45998874	45999074	201	*	4.86	5.81	1.02	4.79	2.61e-08	2.43e-07	1700022A22Rik
chr2	136171440	136171640	201	*	4.97	5.95	-0.56	6.51	2.62e-08	2.44e-07	Lamp5
chr5	37395573	37395773	201	*	4.75	5.71	0.75	4.95	2.68e-08	2.49e-07	Evc2
chr15	82803674	82803874	201	*	4.97	5.95	-0.56	6.51	2.68e-08	2.49e-07	Cyp2d26
chr9	111898380	111898580	201	*	4.97	5.96	-0.56	6.52	2.68e-08	2.49e-07	Stac
chr10	117740013	117740213	201	*	4.79	5.76	0.01	5.75	2.69e-08	2.5e-07	Slc35e3
chr6	147279468	147279668	201	*	4.76	5.72	0.42	5.31	2.71e-08	2.52e-07	Pthlh
chr10	107504253	107504453	201	*	4.96	5.95	-0.56	6.51	2.73e-08	2.53e-07	Myf6
chr7	65006129	65006329	201	*	4.8	5.77	0.46	5.31	2.73e-08	2.53e-07	Nsmce3
chr3	119275298	119275498	201	*	4.78	5.74	0.46	5.29	2.73e-08	2.53e-07	Ptbp2
chr1	90937162	90937362	201	*	4.8	5.74	1.02	4.72	2.74e-08	2.54e-07	Prlh
chr17	89429391	89429591	201	*	4.96	5.95	-0.56	6.51	2.79e-08	2.58e-07	Gm4719
chr11	107683581	107683781	201	*	4.94	5.86	1.74	4.12	2.83e-08	2.61e-07	Cacng1
chr1	184858798	184858998	201	*	4.96	5.95	-0.56	6.51	2.84e-08	2.62e-07	Mtarc2
chr18	64746045	64746245	201	*	4.79	5.76	0.04	5.72	2.84e-08	2.62e-07	Atp8b1
chr7	40097493	40097693	201	*	4.8	5.77	0.04	5.73	2.85e-08	2.63e-07	4933402C06Rik
chr6	62014657	62014857	201	*	4.75	5.7	0.77	4.93	2.86e-08	2.64e-07	A730020E08Rik
chr12	43374938	43375138	201	*	4.96	5.95	-0.56	6.51	2.87e-08	2.65e-07	Gm33340
chr11	56823475	56823675	201	*	4.74	5.71	0.44	5.27	2.91e-08	2.68e-07	Gria1
chr12	73825569	73825769	201	*	4.96	5.94	-0.56	6.5	2.91e-08	2.68e-07	Hif1a
chr6	114360820	114361020	201	*	4.75	5.72	0.46	5.26	2.92e-08	2.68e-07	Hrh1
chr18	58077982	58078182	201	*	4.94	5.88	1.26	4.62	2.95e-08	2.71e-07	Fbn2
chr10	125080162	125080362	201	*	4.96	5.95	-0.56	6.51	2.95e-08	2.71e-07	Slc16a7
chr17	88937914	88938114	201	*	4.78	5.73	0.74	5	2.98e-08	2.74e-07	Lhcgr
chr6	52801302	52801502	201	*	4.95	5.94	-0.56	6.5	3.01e-08	2.76e-07	Tax1bp1
chr10	94486836	94487036	201	*	5.04	5.94	2.01	3.93	3.01e-08	2.76e-07	Tmcc3
chr1	166168956	166169156	201	*	4.75	5.71	0.42	5.3	3.04e-08	2.78e-07	Gpa33
chr14	18271188	18271388	201	*	4.95	5.93	-0.56	6.49	3.05e-08	2.79e-07	Nkiras1
chr13	117247510	117247710	201	*	5.07	5.97	2.15	3.81	3.05e-08	2.79e-07	Emb
chr2	158656703	158656903	201	*	4.95	5.93	-0.56	6.49	3.06e-08	2.8e-07	Ppp1r16b
chrX	67170509	67170709	201	*	4.95	5.93	-0.56	6.49	3.06e-08	2.8e-07	Mir465
chr6	77680516	77680716	201	*	4.95	5.94	-0.56	6.5	3.09e-08	2.82e-07	6330415B21Rik
chr18	12569147	12569347	201	*	4.78	5.75	0.01	5.74	3.09e-08	2.82e-07	Lama3
chr11	39344536	39344736	201	*	4.74	5.69	0.75	4.94	3.15e-08	2.87e-07	4930553C11Rik
chr10	92383467	92383667	201	*	4.95	5.93	-0.56	6.49	3.18e-08	2.9e-07	Gm20757
chr13	46369282	46369482	201	*	4.75	5.71	0.46	5.25	3.2e-08	2.92e-07	Rbm24
chr4	140348559	140348759	201	*	5.04	6.03	-0.56	6.59	3.25e-08	2.96e-07	Gm13016
chr19	53853107	53853307	201	*	4.96	5.94	-0.56	6.5	3.3e-08	3e-07	Pdcd4
chr14	80137866	80138066	201	*	4.77	5.74	0.01	5.73	3.31e-08	3.01e-07	Olfm4
chr10	95053302	95053502	201	*	4.94	5.93	-0.56	6.49	3.32e-08	3.01e-07	Gm29684
chr14	69969804	69970004	201	*	4.95	5.93	-0.56	6.49	3.33e-08	3.02e-07	Egr3
chr8	88631546	88631746	201	*	4.94	5.92	-0.56	6.48	3.34e-08	3.03e-07	Snx20
chr16	12666588	12666909	322	*	4.85	5.81	0.74	5.07	3.36e-08	3.04e-07	1700003L19Rik
chr6	143902699	143902899	201	*	4.94	5.92	-0.56	6.48	3.42e-08	3.1e-07	Sox5
chr11	33662025	33662225	201	*	4.73	5.69	0.42	5.28	3.47e-08	3.14e-07	Kcnip1
chr3	119879794	119879994	201	*	4.79	5.73	1.24	4.48	3.51e-08	3.17e-07	Ptbp2
chr16	53147638	53147838	201	*	4.75	5.72	0.46	5.26	3.53e-08	3.19e-07	4930404A05Rik
chr4	111638765	111638965	201	*	4.94	5.92	-0.56	6.48	3.57e-08	3.23e-07	Spata6
chr6	112516711	112516911	201	*	4.73	5.69	0.46	5.24	3.58e-08	3.23e-07	Oxtr
chr8	82093798	82093998	201	*	4.94	5.92	-0.56	6.48	3.58e-08	3.23e-07	Il15
chr8	84634990	84635190	201	*	4.97	5.95	-0.56	6.51	3.61e-08	3.26e-07	Ier2
chr13	57858801	57859001	201	*	4.72	5.68	0.75	4.92	3.63e-08	3.28e-07	Spock1
chr1	38852404	38852604	201	*	4.93	5.85	1.74	4.1	3.68e-08	3.31e-07	Lonrf2
chr5	46212885	46213085	201	*	4.96	5.95	-0.56	6.51	3.7e-08	3.33e-07	4930405L22Rik
chr16	38073545	38073851	307	*	4.92	5.91	-0.56	6.47	3.72e-08	3.35e-07	Gsk3b
chr17	14382814	14383014	201	*	4.94	5.86	1.78	4.08	3.74e-08	3.37e-07	4930474M22Rik
chr5	26210227	26210427	201	*	4.92	5.91	-0.56	6.47	3.77e-08	3.38e-07	Gm7361
chr10	108872476	108872676	201	*	4.73	5.69	0.44	5.25	3.78e-08	3.39e-07	Syt1
chr3	34510953	34511153	201	*	4.96	5.94	-0.56	6.5	3.81e-08	3.42e-07	Sox2ot
chr8	62193838	62194038	201	*	4.97	5.95	-0.56	6.52	3.84e-08	3.45e-07	Anxa10
chr10	15036474	15036674	201	*	4.73	5.69	0.42	5.27	3.85e-08	3.45e-07	Nmbr
chr11	53252325	53252525	201	*	4.74	5.69	1.02	4.66	3.86e-08	3.46e-07	Hspa4
chr1	33042792	33042992	201	*	4.74	5.7	0.46	5.24	3.94e-08	3.53e-07	Gm5415
chr4	131082839	131083039	201	*	4.72	5.68	0.42	5.26	3.96e-08	3.55e-07	A930031H19Rik
chr6	115891224	115891424	201	*	4.91	5.9	-0.56	6.46	3.98e-08	3.56e-07	Ift122
chr5	9231778	9231978	201	*	4.79	5.74	1	4.74	4.03e-08	3.6e-07	9330182L06Rik
chr6	65969435	65969635	201	*	4.73	5.68	0.77	4.91	4.08e-08	3.64e-07	4930544G11Rik
chr15	67924684	67924884	201	*	4.93	5.91	-0.56	6.48	4.1e-08	3.66e-07	Zfat
chr1	88384944	88385144	201	*	4.81	5.75	1.05	4.7	4.11e-08	3.66e-07	Spp2
chr1	63176592	63176792	201	*	4.9	5.82	1.62	4.2	4.11e-08	3.66e-07	Ndufs1
chr5	149884710	149884910	201	*	4.91	5.9	-0.56	6.46	4.14e-08	3.69e-07	4930500F04Rik
chr14	75589540	75589740	201	*	4.74	5.68	1.02	4.66	4.15e-08	3.69e-07	Cby2
chr15	55283997	55284197	201	*	4.92	5.91	-0.56	6.47	4.15e-08	3.69e-07	Col14a1
chr15	71707361	71707561	201	*	4.92	5.91	-0.56	6.47	4.15e-08	3.69e-07	Fam135b
chr8	114658312	114658512	201	*	4.92	5.91	-0.56	6.47	4.15e-08	3.69e-07	Wwox
chr14	71620832	71621032	201	*	4.93	5.87	1.42	4.45	4.16e-08	3.7e-07	4930434J06Rik
chr4	127544490	127544690	201	*	4.91	5.89	-0.56	6.45	4.17e-08	3.7e-07	Gjb5
chr13	93024794	93024994	201	*	4.93	5.92	-0.56	6.48	4.27e-08	3.78e-07	Gm4814
chr3	79139373	79139573	201	*	4.77	5.74	0.04	5.7	4.3e-08	3.81e-07	Rapgef2
chr6	145774249	145774449	201	*	4.91	5.9	-0.56	6.46	4.31e-08	3.82e-07	Rassf8
chr5	57802466	57802666	201	*	4.76	5.73	0.01	5.72	4.31e-08	3.82e-07	Pcdh7
chr16	24149656	24149956	301	*	4.71	5.67	0.42	5.26	4.32e-08	3.83e-07	Gm46545
chr19	15503749	15503949	201	*	4.74	5.71	0.01	5.7	4.33e-08	3.83e-07	Psat1
chr17	11308234	11308434	201	*	4.9	5.84	1.41	4.43	4.34e-08	3.84e-07	Prkn
chr1	183573251	183573624	374	*	4.84	5.77	1.43	4.34	4.37e-08	3.86e-07	Hhipl2
chr11	66589909	66590109	201	*	4.95	5.93	-0.56	6.49	4.43e-08	3.91e-07	Shisa6
chr7	55043823	55044023	201	*	5	5.98	-0.56	6.54	4.45e-08	3.92e-07	Luzp2
chr3	33966808	33967008	201	*	4.81	5.74	1.43	4.31	4.46e-08	3.93e-07	Fxr1
chr12	27924430	27924630	201	*	4.83	5.78	1.05	4.73	4.49e-08	3.95e-07	Sox11
chr13	69420417	69420617	201	*	4.94	5.93	-0.56	6.49	4.51e-08	3.97e-07	Tent4a
chr1	90233775	90233975	201	*	4.7	5.66	0.75	4.9	4.52e-08	3.97e-07	Ackr3
chr4	25623180	25623380	201	*	4.9	5.88	-0.56	6.44	4.56e-08	4.01e-07	Fut9
chr6	109185056	109185256	201	*	4.77	5.73	0.42	5.31	4.57e-08	4.02e-07	Edem1
chr17	24122600	24122800	201	*	4.79	5.75	0.77	4.98	4.6e-08	4.04e-07	Pdpk1
chr8	35215182	35215382	201	*	4.71	5.67	0.42	5.26	4.62e-08	4.05e-07	Ppp1r3b
chr17	4067658	4067858	201	*	4.89	5.88	-0.56	6.44	4.66e-08	4.08e-07	4930470H14Rik
chr2	29510522	29510722	201	*	5.03	5.92	2.25	3.68	4.68e-08	4.1e-07	Mir133c
chr11	100870709	100870909	201	*	4.73	5.7	0.04	5.67	4.74e-08	4.16e-07	Stat5a
chr17	8620520	8620720	201	*	4.92	5.91	-0.56	6.47	4.75e-08	4.16e-07	Pde10a
chr11	98955502	98955702	201	*	4.88	5.81	1.62	4.19	4.8e-08	4.2e-07	Rara
chr11	66140556	66140756	201	*	4.91	5.89	-0.56	6.45	4.82e-08	4.21e-07	Gm12296
chr14	109937579	109937779	201	*	4.9	5.84	1.22	4.62	4.82e-08	4.21e-07	Slitrk6
chr1	80818792	80818992	201	*	4.75	5.73	0.01	5.72	4.85e-08	4.23e-07	Dock10
chr2	71745184	71745384	201	*	4.91	5.89	-0.56	6.45	4.86e-08	4.24e-07	Platr26
chr3	89226364	89226564	201	*	4.89	5.88	-0.56	6.44	4.88e-08	4.25e-07	Mir92b
chr16	43799776	43799976	201	*	4.89	5.88	-0.56	6.44	4.89e-08	4.26e-07	Drd3
chr12	59416675	59416875	201	*	4.72	5.69	0.46	5.23	4.9e-08	4.27e-07	Fbxo33
chr4	96581343	96581543	201	*	4.72	5.69	0.01	5.68	5.01e-08	4.36e-07	Cyp2j9
chr16	96665729	96665929	201	*	4.89	5.87	-0.56	6.43	5.01e-08	4.36e-07	Pcp4
chr12	71922974	71923174	201	*	4.76	5.69	1.24	4.45	5.02e-08	4.36e-07	Daam1
chr3	68006297	68006497	201	*	4.77	5.72	1	4.72	5.02e-08	4.36e-07	Schip1
chr9	20697463	20697663	201	*	5	5.93	1.59	4.34	5.04e-08	4.38e-07	Olfm2
chr7	138986618	138986818	201	*	4.88	5.87	-0.56	6.43	5.08e-08	4.41e-07	Jakmip3
chr2	171299265	171299465	201	*	4.92	5.91	-0.56	6.47	5.11e-08	4.43e-07	Dok5
chr3	135504976	135505176	201	*	4.79	5.73	1.05	4.68	5.11e-08	4.43e-07	Manba
chr15	92679304	92679504	201	*	4.74	5.69	0.78	4.9	5.12e-08	4.43e-07	Pdzrn4
chr8	79114658	79114858	201	*	4.84	5.78	1.05	4.73	5.12e-08	4.43e-07	Zfp827
chr6	145517733	145517933	201	*	4.72	5.68	0.42	5.26	5.13e-08	4.44e-07	Lmntd1
chr13	105850699	105850899	201	*	4.77	5.72	1	4.72	5.15e-08	4.45e-07	Htr1a
chr16	94725101	94725301	201	*	4.78	5.73	1.05	4.67	5.17e-08	4.46e-07	Dyrk1a
chr14	80137545	80137745	201	*	4.95	5.93	-0.56	6.5	5.22e-08	4.5e-07	Olfm4
chr2	105416687	105416887	201	*	4.88	5.86	-0.56	6.42	5.22e-08	4.5e-07	Rcn1
chr12	41756358	41756558	201	*	4.77	5.72	0.78	4.94	5.23e-08	4.51e-07	Lrrn3
chr11	94441986	94442186	201	*	4.88	5.86	-0.56	6.42	5.24e-08	4.51e-07	Cacna1g
chr14	74027048	74027248	201	*	4.74	5.71	0.01	5.7	5.28e-08	4.54e-07	4933402J15Rik
chr3	38360931	38361131	201	*	4.88	5.81	1.6	4.21	5.29e-08	4.55e-07	Ankrd50
chr16	13494125	13494325	201	*	4.92	5.9	-0.56	6.46	5.3e-08	4.56e-07	Mir6365
chr6	121467318	121467518	201	*	4.73	5.68	0.78	4.9	5.34e-08	4.59e-07	Iqsec3
chr2	170498137	170498337	201	*	4.92	5.85	1.47	4.38	5.42e-08	4.66e-07	Cyp24a1
chr19	46045203	46045403	201	*	4.71	5.67	0.46	5.21	5.43e-08	4.66e-07	Ldb1
chr14	115144927	115145127	201	*	4.7	5.66	0.42	5.24	5.45e-08	4.68e-07	Gpc5
chr8	100479368	100479568	201	*	4.8	5.73	1.43	4.3	5.51e-08	4.72e-07	A330008L17Rik
chr14	24560129	24560329	201	*	4.72	5.68	0.42	5.26	5.57e-08	4.77e-07	Rps24
chr1	76104499	76104847	349	*	6.21	7.18	1.73	5.45	5.6e-08	4.79e-07	Gm17751
chr4	135507660	135507860	201	*	4.76	5.71	1	4.71	5.61e-08	4.8e-07	Stpg1
chr1	106656780	106656980	201	*	4.8	5.76	0.74	5.02	5.63e-08	4.82e-07	Bcl2
chr10	95608382	95608582	201	*	4.71	5.69	0.01	5.67	5.66e-08	4.84e-07	Nudt4
chr12	77508511	77508711	201	*	4.71	5.69	0.01	5.67	5.66e-08	4.84e-07	Fut8
chr15	99535553	99535753	201	*	4.71	5.69	0.04	5.65	5.69e-08	4.85e-07	Faim2
chr10	90410038	90410238	201	*	4.88	5.86	-0.56	6.42	5.69e-08	4.86e-07	Anks1b
chr4	56421675	56421875	201	*	4.77	5.72	1.05	4.67	5.77e-08	4.92e-07	Actl7b
chr9	98935857	98936057	201	*	4.72	5.69	0.46	5.23	5.78e-08	4.93e-07	Foxl2os
chr13	25857597	25857797	201	*	4.87	5.79	1.62	4.17	5.79e-08	4.93e-07	Gm11351
chr18	66139634	66139834	201	*	4.75	5.68	1.25	4.43	5.87e-08	4.99e-07	Mir694
chr15	78768316	78768516	201	*	4.86	5.85	-0.56	6.41	5.87e-08	4.99e-07	Mfng
chr6	63823464	63823664	201	*	4.72	5.69	0.04	5.65	5.88e-08	5e-07	Grid2
chr6	22071653	22071853	201	*	4.9	5.81	1.74	4.07	5.91e-08	5.02e-07	Cped1
chr12	53766290	53766490	201	*	4.8	5.73	1.43	4.3	5.93e-08	5.03e-07	Egln3
chrX	38731219	38731419	201	*	4.7	5.67	0.01	5.66	5.93e-08	5.04e-07	6030498E09Rik
chr10	61020026	61020226	201	*	4.86	5.84	-0.56	6.4	5.95e-08	5.04e-07	Gm20611
chr5	118671585	118671785	201	*	4.92	5.9	-0.56	6.46	6.01e-08	5.09e-07	Med13l
chr17	27305699	27305899	201	*	4.72	5.66	1.02	4.64	6.01e-08	5.09e-07	Mir7214
chr1	189154463	189154663	201	*	4.76	5.71	1	4.71	6.08e-08	5.15e-07	Kctd3
chr6	145282745	145282945	201	*	4.68	5.63	0.77	4.86	6.08e-08	5.15e-07	Gm15706
chr18	82459110	82459310	201	*	4.87	5.85	-0.56	6.41	6.2e-08	5.24e-07	Mbp
chr3	85926900	85927100	201	*	4.8	5.75	1	4.75	6.29e-08	5.32e-07	Glt28d2
chr13	49316363	49316732	370	*	4.98	5.9	1.74	4.16	6.3e-08	5.32e-07	Fgd3
chr17	66510017	66510217	201	*	4.72	5.67	0.78	4.89	6.34e-08	5.35e-07	Rab12
chr11	81850854	81851054	201	*	4.67	5.63	0.42	5.22	6.36e-08	5.37e-07	5530401A14Rik
chr5	132103432	132103632	201	*	4.91	5.9	-0.56	6.46	6.4e-08	5.39e-07	4930563F08Rik
chr5	76719260	76719460	201	*	4.85	5.83	-0.56	6.39	6.48e-08	5.46e-07	C530008M17Rik
chr7	122981669	122981869	201	*	4.83	5.76	1.42	4.34	6.49e-08	5.47e-07	Rbbp6
chr1	158460498	158460698	201	*	4.67	5.62	0.75	4.87	6.54e-08	5.51e-07	Mir488
chr11	57869218	57869418	201	*	4.67	5.62	0.77	4.85	6.59e-08	5.55e-07	Hand1
chr2	166264798	166264998	201	*	4.86	5.84	-0.56	6.4	6.64e-08	5.59e-07	Gm11468
chr8	70776724	70776924	201	*	5.37	6.2	3.19	3.01	6.66e-08	5.6e-07	2010320M18Rik
chr12	57991675	57991875	201	*	4.87	5.85	-0.56	6.41	6.68e-08	5.61e-07	Sstr1
chr5	36767600	36767800	201	*	4.74	5.71	0.01	5.7	6.78e-08	5.69e-07	Bloc1s4
chr8	113550359	113550559	201	*	4.87	5.86	-0.56	6.42	6.83e-08	5.73e-07	4930571O06Rik
chr17	68247065	68247265	201	*	4.84	5.83	-0.56	6.39	6.92e-08	5.8e-07	L3mbtl4
chr15	63018008	63018208	201	*	4.84	5.82	-0.56	6.38	6.92e-08	5.8e-07	Gm20740
chr10	102831495	102831695	201	*	4.78	5.72	1	4.73	6.96e-08	5.82e-07	Alx1
chr10	102619847	102620047	201	*	4.88	5.86	-0.56	6.42	7e-08	5.86e-07	Rassf9
chr11	90955850	90956050	201	*	4.7	5.67	0.01	5.66	7.11e-08	5.95e-07	4930405D11Rik
chr18	83374238	83374438	201	*	4.69	5.63	1.02	4.61	7.16e-08	5.98e-07	4921531P14Rik
chr4	148184404	148184604	201	*	4.85	5.83	-0.56	6.39	7.19e-08	6.01e-07	Fbxo2
chr14	113835504	113835704	201	*	4.83	5.82	-0.56	6.38	7.2e-08	6.01e-07	4930524C18Rik
chr6	113797737	113797937	201	*	4.68	5.65	0.01	5.64	7.23e-08	6.03e-07	Sec13
chr11	53314788	53314988	201	*	4.83	5.81	-0.56	6.37	7.4e-08	6.17e-07	Zcchc10
chr4	153530167	153530367	201	*	4.83	5.81	-0.56	6.38	7.4e-08	6.17e-07	Ajap1
chr5	36899030	36899230	201	*	4.69	5.66	0.01	5.65	7.41e-08	6.17e-07	Ppp2r2cos
chr12	80202888	80203088	201	*	4.66	5.61	0.77	4.85	7.46e-08	6.2e-07	Actn1
chr9	99381246	99381446	201	*	4.66	5.62	0.46	5.16	7.49e-08	6.23e-07	Esyt3
chr6	49924399	49924599	201	*	4.75	5.71	0.42	5.29	7.63e-08	6.35e-07	Npy
chr9	113387499	113387699	201	*	4.75	5.69	1.05	4.64	7.66e-08	6.37e-07	AU023762
chr14	58798935	58799135	201	*	4.74	5.67	1.24	4.43	7.69e-08	6.38e-07	1700129C05Rik
chr8	112866062	112866262	201	*	4.84	5.78	1.27	4.5	7.75e-08	6.43e-07	Gm10280
chr9	8818904	8819104	201	*	4.66	5.62	0.42	5.2	7.75e-08	6.43e-07	Gm32014
chr13	33992614	33992814	201	*	4.65	5.61	0.42	5.19	7.86e-08	6.52e-07	Ripk1
chr11	66502901	66503101	201	*	4.69	5.63	1.02	4.61	7.88e-08	6.53e-07	Shisa6
chr3	46482128	46482328	201	*	4.67	5.64	0.01	5.63	8.06e-08	6.67e-07	Pabpc4l
chr10	109433453	109433653	201	*	4.82	5.8	-0.56	6.36	8.14e-08	6.73e-07	Syt1
chr3	130945101	130945301	201	*	4.64	5.6	0.42	5.19	8.15e-08	6.74e-07	Lef1
chr3	10199164	10199533	370	*	4.85	5.78	1.41	4.37	8.24e-08	6.8e-07	Fabp9
chr16	84916919	84917119	201	*	4.81	5.8	-0.56	6.36	8.24e-08	6.8e-07	Gm10791
chr4	56911767	56911967	201	*	4.81	5.8	-0.56	6.36	8.24e-08	6.8e-07	Mir32
chr4	106370904	106371104	201	*	4.65	5.61	0.46	5.15	8.36e-08	6.9e-07	Usp24
chr6	54038091	54038291	201	*	4.71	5.67	0.42	5.25	8.37e-08	6.9e-07	Chn2
chr2	124454967	124455167	201	*	4.82	5.81	-0.56	6.37	8.43e-08	6.95e-07	Sema6d
chr17	4067330	4067530	201	*	4.64	5.6	0.42	5.18	8.45e-08	6.95e-07	4930470H14Rik
chr18	73462248	73462448	201	*	4.83	5.81	-0.56	6.37	8.45e-08	6.96e-07	Mex3c
chrX	137454022	137454222	201	*	4.75	5.69	1.02	4.67	8.46e-08	6.96e-07	Il1rapl2
chr15	60323552	60323752	201	*	4.71	5.67	0.46	5.21	8.52e-08	7e-07	4933412E24Rik
chr8	86472356	86472556	201	*	4.71	5.67	0.46	5.21	8.52e-08	7e-07	Abcc12
chr4	10390443	10390643	201	*	4.66	5.62	0.42	5.2	8.59e-08	7.05e-07	1700123O12Rik
chr5	149924632	149924832	201	*	4.82	5.8	-0.56	6.37	8.61e-08	7.07e-07	4930500F04Rik
chr2	70158962	70159162	201	*	4.79	5.71	1.45	4.26	8.72e-08	7.15e-07	Myo3b
chr9	75567902	75568102	201	*	4.92	5.83	1.78	4.06	8.73e-08	7.15e-07	Tmod3
chr15	36400963	36401163	201	*	6.06	7.03	1.64	5.39	8.77e-08	7.19e-07	Ankrd46
chr7	99650377	99650577	201	*	4.81	5.79	-0.56	6.35	8.79e-08	7.2e-07	Tpbgl
chr18	31086067	31086267	201	*	4.73	5.67	1.23	4.44	8.86e-08	7.24e-07	Rit2
chr3	42111383	42111583	201	*	4.7	5.67	0.01	5.66	8.97e-08	7.34e-07	D3Ertd751e
chrX	158963441	158963641	201	*	4.82	5.74	1.6	4.14	9.05e-08	7.4e-07	Rps6ka3
chr10	79841147	79841347	201	*	4.72	5.66	1	4.67	9.12e-08	7.45e-07	Ptbp1
chr3	143169955	143170155	201	*	4.66	5.62	0.46	5.16	9.18e-08	7.5e-07	A830019L24Rik
chr4	96781524	96781724	201	*	4.64	5.6	0.46	5.14	9.2e-08	7.5e-07	Gm12695
chr10	68959640	68959840	201	*	4.64	5.6	0.46	5.14	9.29e-08	7.58e-07	Gm33035
chr16	75775582	75775782	201	*	4.63	5.59	0.46	5.13	9.32e-08	7.59e-07	Hspa13
chr6	65154659	65154859	201	*	4.63	5.59	0.42	5.17	9.35e-08	7.62e-07	Hpgds
chr13	52744593	52744934	342	*	4.65	5.62	0.04	5.58	9.36e-08	7.62e-07	BB123696
chr7	134754175	134754375	201	*	4.67	5.61	1.02	4.58	9.44e-08	7.68e-07	Dock1
chrX	106075471	106075671	201	*	4.81	5.75	1.22	4.53	9.55e-08	7.76e-07	Atp7a
chr18	33136015	33136215	201	*	4.64	5.6	0.42	5.18	9.58e-08	7.78e-07	Stard4
chr5	54696598	54696798	201	*	4.68	5.64	0.46	5.18	9.59e-08	7.79e-07	Gm10440
chr17	77017922	77018122	201	*	4.79	5.78	-0.56	6.34	9.6e-08	7.79e-07	Gm4710
chr3	149936096	149936296	201	*	4.69	5.63	1.01	4.62	9.6e-08	7.79e-07	Gm1653
chr5	149439611	149439811	201	*	4.63	5.59	0.46	5.13	9.66e-08	7.83e-07	Tex26
chr13	97553825	97554025	201	*	4.66	5.62	0.74	4.88	9.82e-08	7.96e-07	Gm5086
chr2	25262220	25262420	201	*	4.72	5.68	0.46	5.22	9.87e-08	7.99e-07	Tprn
chr10	91727744	91727944	201	*	4.72	5.66	1	4.67	9.88e-08	7.99e-07	Gm31592
chr12	51891756	51891956	201	*	4.8	5.78	-0.56	6.34	9.91e-08	8.01e-07	Hectd1
chr10	66119043	66119243	201	*	4.81	5.79	-0.56	6.35	9.92e-08	8.01e-07	1700023F02Rik
chr8	13529930	13530292	363	*	4.81	5.79	-0.56	6.35	9.92e-08	8.01e-07	1700029H14Rik
chr12	28460495	28460695	201	*	4.79	5.77	-0.56	6.33	9.95e-08	8.03e-07	Dcdc2c
chr4	153872037	153872237	201	*	4.79	5.77	-0.56	6.33	9.95e-08	8.03e-07	BC039966
chr4	133043014	133043214	201	*	4.81	5.79	-0.56	6.35	1e-07	8.07e-07	Ahdc1
chr5	9190028	9190228	201	*	4.91	5.83	1.63	4.2	1.01e-07	8.11e-07	Dmtf1
chr2	4231891	4232091	201	*	4.65	5.61	0.46	5.15	1.03e-07	8.27e-07	Frmd4a
chr11	113382586	113382786	201	*	4.62	5.58	0.42	5.16	1.03e-07	8.3e-07	4732490B19Rik
chr7	70115846	70116200	355	*	4.79	5.71	1.61	4.1	1.04e-07	8.34e-07	Gm29683
chr8	36543569	36543769	201	*	4.82	5.8	-0.56	6.36	1.04e-07	8.35e-07	Trmt9b
chr10	94344256	94344456	201	*	4.73	5.66	1.26	4.4	1.04e-07	8.36e-07	Tmcc3
chr5	148053207	148053407	201	*	4.64	5.6	0.46	5.14	1.04e-07	8.36e-07	Mtus2
chr10	94497077	94497277	201	*	4.66	5.61	0.74	4.88	1.05e-07	8.4e-07	Tmcc3
chr6	112571028	112571228	201	*	4.78	5.76	-0.56	6.32	1.06e-07	8.47e-07	Oxtr
chr2	7241818	7242018	201	*	4.64	5.61	0.04	5.57	1.06e-07	8.48e-07	Celf2
chr17	47441164	47441364	201	*	4.97	5.9	1.73	4.17	1.07e-07	8.54e-07	1700001C19Rik
chr5	115079246	115079446	201	*	4.64	5.61	0.01	5.6	1.07e-07	8.59e-07	Rpl37rt
chr5	136691313	136691513	201	*	4.79	5.77	-0.56	6.33	1.08e-07	8.65e-07	Myl10
chr5	150045975	150046175	201	*	4.77	5.76	-0.56	6.32	1.09e-07	8.7e-07	Rxfp2
chr15	67229559	67229906	348	*	4.82	5.73	1.76	3.97	1.09e-07	8.7e-07	1700012I11Rik
chr5	36020391	36020591	201	*	4.68	5.64	0.78	4.85	1.09e-07	8.71e-07	Afap1
chr3	78219804	78220004	201	*	4.63	5.6	0.01	5.59	1.1e-07	8.81e-07	Rapgef2
chr5	20241748	20241948	201	*	4.8	5.78	-0.56	6.34	1.11e-07	8.82e-07	Magi2
chr18	47760097	47760297	201	*	4.89	5.82	1.47	4.35	1.11e-07	8.84e-07	Gm4146
chr5	111027896	111028096	201	*	4.63	5.6	0.04	5.56	1.11e-07	8.86e-07	Mir701
chr7	137017159	137017359	201	*	4.62	5.57	0.46	5.12	1.11e-07	8.87e-07	Mgmt
chr17	79910630	79910830	201	*	4.64	5.6	0.42	5.18	1.16e-07	9.23e-07	Atl2
chr15	41823594	41823794	201	*	4.83	5.76	1.41	4.35	1.17e-07	9.28e-07	Oxr1
chr3	84303299	84303499	201	*	4.77	5.76	-0.56	6.32	1.17e-07	9.29e-07	Trim2
chr8	30287591	30287791	201	*	4.76	5.75	-0.56	6.31	1.17e-07	9.29e-07	4933433F19Rik
chr2	153404970	153405170	201	*	4.79	5.77	-0.56	6.33	1.17e-07	9.31e-07	Nol4l
chr6	50924612	50924812	201	*	4.65	5.59	1.02	4.56	1.17e-07	9.31e-07	Gm31579
chr1	155230581	155230781	201	*	4.59	5.55	0.44	5.11	1.18e-07	9.34e-07	BC034090
chr9	111989916	111990116	201	*	4.64	5.6	0.46	5.14	1.18e-07	9.34e-07	Mir128-2
chr9	40781070	40781434	365	*	4.6	5.56	0.44	5.12	1.19e-07	9.42e-07	Hspa8
chr13	52788120	52788320	201	*	4.76	5.75	-0.56	6.31	1.2e-07	9.49e-07	BB123696
chr5	69602683	69602883	201	*	4.83	5.75	1.6	4.14	1.2e-07	9.52e-07	Gnpda2
chr14	75487652	75487852	201	*	4.76	5.74	-0.56	6.3	1.21e-07	9.54e-07	Siah3
chr13	43109370	43109570	201	*	4.76	5.74	-0.56	6.3	1.21e-07	9.6e-07	Phactr1
chr4	41714932	41715132	201	*	4.76	5.74	-0.56	6.3	1.21e-07	9.6e-07	Rpp25l
chr4	142983785	142983985	201	*	4.64	5.6	0.44	5.16	1.22e-07	9.61e-07	Mir7021
chr14	24729504	24729704	201	*	4.76	5.7	1.02	4.68	1.22e-07	9.63e-07	Rps24
chr7	90538580	90538780	201	*	4.6	5.56	0.46	5.1	1.23e-07	9.67e-07	Tmem126b
chr11	81035467	81035667	201	*	4.65	5.6	0.46	5.15	1.23e-07	9.68e-07	Asic2
chr12	85150433	85150633	201	*	4.8	5.78	-0.56	6.34	1.23e-07	9.71e-07	Rps6kl1
chr4	154946384	154946584	201	*	4.78	5.76	-0.56	6.32	1.24e-07	9.79e-07	Hes5
chr5	27652908	27653108	201	*	4.91	5.81	2.03	3.78	1.24e-07	9.79e-07	Paxip1
chr3	146567369	146567569	201	*	4.76	5.74	-0.56	6.3	1.24e-07	9.79e-07	Uox
chr6	125468446	125468646	201	*	4.76	5.74	-0.56	6.3	1.24e-07	9.79e-07	Cd9
chr13	34487434	34487634	201	*	4.76	5.74	-0.56	6.31	1.25e-07	9.84e-07	Slc22a23
chr14	11824839	11825039	201	*	4.69	5.64	1	4.64	1.25e-07	9.84e-07	Ptprg
chr3	111163913	111164113	201	*	4.75	5.74	-0.56	6.3	1.25e-07	9.84e-07	Gm6602
chr1	43635975	43636175	201	*	4.6	5.55	0.42	5.14	1.25e-07	9.85e-07	Ecrg4
chr13	112425336	112425536	201	*	4.77	5.76	-0.56	6.32	1.26e-07	9.87e-07	Il6st
chr9	73693902	73694102	201	*	4.77	5.75	-0.56	6.31	1.26e-07	9.87e-07	Unc13c
chr14	104658345	104658545	201	*	4.61	5.57	0.46	5.11	1.26e-07	9.87e-07	D130009I18Rik
chr16	13474529	13474729	201	*	4.82	5.8	-0.56	6.36	1.26e-07	9.88e-07	Mir6365
chr5	29987758	29987958	201	*	4.61	5.57	0.46	5.11	1.28e-07	9.99e-07	Il6
chr19	28418312	28418512	201	*	4.64	5.59	0.77	4.82	1.28e-07	1e-06	D930032P07Rik
chr2	114060109	114060309	201	*	4.7	5.66	0.42	5.24	1.29e-07	1.01e-06	C130080G10Rik
chr14	116581235	116581435	201	*	4.78	5.77	-0.56	6.33	1.29e-07	1.01e-06	Gpc6
chr14	24805554	24805754	201	*	4.81	5.73	1.62	4.11	1.3e-07	1.01e-06	Gm32123
chr11	68373299	68373499	201	*	4.82	5.75	1.41	4.34	1.3e-07	1.01e-06	Ntn1
chr16	60142769	60142969	201	*	4.8	5.79	-0.56	6.35	1.32e-07	1.03e-06	Epha6
chr17	10164602	10164802	201	*	4.64	5.58	1.02	4.55	1.32e-07	1.03e-06	Qk
chr10	99350593	99350793	201	*	4.72	5.68	0.46	5.22	1.32e-07	1.03e-06	Dusp6
chr11	57598946	57599146	201	*	4.75	5.73	-0.56	6.29	1.33e-07	1.03e-06	Galnt10
chr14	75810171	75810371	201	*	4.75	5.73	-0.56	6.29	1.33e-07	1.03e-06	Slc25a30
chr11	106615634	106615834	201	*	4.63	5.58	0.74	4.84	1.33e-07	1.04e-06	Tex2
chr8	81419300	81419500	201	*	4.71	5.66	1	4.66	1.34e-07	1.04e-06	Inpp4b
chr9	27200578	27200778	201	*	4.74	5.73	-0.56	6.29	1.34e-07	1.04e-06	Jam3
chr14	99154364	99154564	201	*	4.68	5.63	1	4.63	1.35e-07	1.04e-06	Dis3
chr8	11776764	11776964	201	*	4.74	5.73	-0.56	6.29	1.35e-07	1.05e-06	Arhgef7
chr17	8974098	8974298	201	*	4.59	5.54	0.75	4.79	1.35e-07	1.05e-06	1700010I14Rik
chr11	20895466	20895666	201	*	4.6	5.57	0.01	5.56	1.35e-07	1.05e-06	Lgalsl
chr2	170690764	170690964	201	*	4.63	5.6	0.04	5.56	1.37e-07	1.06e-06	Dok5
chr14	72863465	72863665	201	*	4.74	5.72	-0.56	6.28	1.38e-07	1.06e-06	Fndc3a
chr5	21608710	21608910	201	*	4.82	5.81	-0.56	6.37	1.38e-07	1.06e-06	Fbxl13
chr8	24009374	24009574	201	*	4.66	5.6	1.04	4.56	1.38e-07	1.07e-06	Zmat4
chrX	52513356	52513556	201	*	4.59	5.55	0.46	5.09	1.39e-07	1.08e-06	A630012P03Rik
chr15	31737886	31738086	201	*	4.6	5.56	0.42	5.15	1.39e-07	1.08e-06	Atpsckmt
chr9	50448033	50448233	201	*	4.81	5.75	1.22	4.54	1.41e-07	1.09e-06	Plet1
chr17	74767249	74767449	201	*	4.64	5.58	1.02	4.55	1.41e-07	1.09e-06	Ttc27
chr15	96957018	96957218	201	*	4.74	5.72	-0.56	6.28	1.42e-07	1.1e-06	Slc38a4
chr6	107243323	107243523	201	*	4.68	5.63	1	4.63	1.42e-07	1.1e-06	Lrrn1
chr9	29922751	29922951	201	*	4.58	5.54	0.42	5.12	1.42e-07	1.1e-06	Ntm
chr17	10062801	10063001	201	*	4.64	5.59	0.74	4.85	1.43e-07	1.1e-06	Qk
chr17	77068106	77068306	201	*	4.61	5.57	0.46	5.11	1.43e-07	1.1e-06	Crim1
chr18	3841676	3841876	201	*	4.68	5.62	1	4.62	1.45e-07	1.11e-06	Lyzl1
chr17	78091280	78091480	201	*	4.96	5.86	1.92	3.94	1.47e-07	1.13e-06	Crim1
chr15	95535911	95536111	201	*	4.59	5.54	0.75	4.79	1.47e-07	1.13e-06	Nell2
chr19	15641127	15641327	201	*	4.8	5.72	1.61	4.11	1.47e-07	1.13e-06	Psat1
chr9	50936579	50936779	201	*	4.58	5.54	0.46	5.08	1.48e-07	1.13e-06	Sik2
chrX	158259032	158259232	201	*	4.61	5.58	0.01	5.57	1.48e-07	1.14e-06	Cnksr2
chr9	46978935	46979135	201	*	4.58	5.54	0.46	5.08	1.49e-07	1.14e-06	Gm4791
chr11	10237885	10238085	201	*	4.75	5.73	-0.56	6.29	1.49e-07	1.14e-06	Vwc2
chr4	83926391	83926591	201	*	4.62	5.57	0.74	4.83	1.5e-07	1.15e-06	6030471H07Rik
chr8	17012223	17012423	201	*	4.58	5.55	0.01	5.54	1.51e-07	1.16e-06	Csmd1
chr6	145585037	145585237	201	*	4.68	5.61	1.24	4.37	1.53e-07	1.17e-06	Tuba3b
chr10	127122702	127122902	201	*	4.58	5.55	0.04	5.51	1.54e-07	1.18e-06	Os9
chr17	89571268	89571468	201	*	4.59	5.55	0.42	5.13	1.55e-07	1.18e-06	Gm4719
chr6	91829553	91829753	201	*	4.6	5.54	0.77	4.78	1.56e-07	1.19e-06	Grip2
chr2	124557290	124557490	201	*	4.63	5.58	0.46	5.13	1.58e-07	1.21e-06	Sema6d
chr1	25336551	25336751	201	*	4.57	5.53	0.46	5.07	1.59e-07	1.21e-06	Gm20172
chr11	83787873	83788073	201	*	4.57	5.53	0.46	5.07	1.62e-07	1.23e-06	Heatr6
chr10	18696410	18696610	201	*	4.57	5.54	0.01	5.53	1.62e-07	1.23e-06	Gm32926
chr10	95163592	95163792	201	*	4.72	5.7	-0.56	6.26	1.63e-07	1.24e-06	Gm29684
chr3	49842274	49842474	201	*	4.72	5.7	-0.56	6.26	1.64e-07	1.25e-06	Pcdh18
chr18	88591719	88591919	201	*	4.75	5.73	-0.56	6.29	1.64e-07	1.25e-06	Socs6
chr12	103663896	103664096	201	*	4.77	5.75	-0.56	6.31	1.66e-07	1.26e-06	Serpina6
chr18	31275058	31275258	201	*	4.74	5.72	-0.56	6.28	1.66e-07	1.26e-06	Rit2
chr14	54209790	54209990	201	*	4.71	5.7	-0.56	6.26	1.68e-07	1.27e-06	Dad1
chr11	95809736	95809936	201	*	4.72	5.7	-0.56	6.26	1.68e-07	1.28e-06	Gm38958
chr8	114137188	114137388	201	*	4.61	5.57	0.46	5.11	1.69e-07	1.28e-06	Nudt7
chr3	9779887	9780087	201	*	4.72	5.66	1.05	4.61	1.69e-07	1.28e-06	Pag1
chr4	65982826	65983026	201	*	4.63	5.58	0.74	4.84	1.69e-07	1.28e-06	Trim32
chr13	20603381	20603581	201	*	4.76	5.67	1.61	4.06	1.69e-07	1.28e-06	Elmo1
chr2	97202241	97202441	201	*	4.76	5.69	1.22	4.48	1.7e-07	1.29e-06	Lrrc4c
chr15	84983803	84984003	201	*	4.72	5.66	1.02	4.64	1.7e-07	1.29e-06	5031439G07Rik
chr10	85229020	85229220	201	*	4.71	5.69	-0.56	6.25	1.71e-07	1.29e-06	Cry1
chr16	28545351	28545551	201	*	4.61	5.55	1.02	4.52	1.71e-07	1.29e-06	Fgf12
chr12	73620777	73620977	201	*	4.6	5.56	0.46	5.1	1.72e-07	1.3e-06	Prkch
chr11	95462961	95463161	201	*	4.72	5.64	1.45	4.19	1.72e-07	1.3e-06	Spop
chr18	39581735	39581935	201	*	4.82	5.8	-0.56	6.36	1.73e-07	1.31e-06	Nr3c1
chr16	96665946	96666146	201	*	4.57	5.53	0.04	5.5	1.74e-07	1.31e-06	Pcp4
chr6	117333883	117334083	201	*	4.56	5.52	0.42	5.1	1.75e-07	1.32e-06	6820426E19Rik
chr12	94497184	94497384	201	*	4.62	5.57	0.78	4.79	1.75e-07	1.32e-06	Mir8099-2
chr6	30375249	30375449	201	*	4.72	5.7	-0.56	6.26	1.75e-07	1.32e-06	Zc3hc1
chr13	58834962	58835162	201	*	4.73	5.71	-0.56	6.27	1.76e-07	1.33e-06	Ntrk2
chr12	11069200	11069400	201	*	4.71	5.69	-0.56	6.25	1.77e-07	1.33e-06	7420701I03Rik
chr12	28906944	28907144	201	*	4.58	5.54	0.42	5.12	1.77e-07	1.33e-06	Gm31508
chr5	141101274	141101474	201	*	4.7	5.68	-0.56	6.24	1.78e-07	1.34e-06	Card11
chr10	39690519	39690719	201	*	4.74	5.72	-0.56	6.28	1.79e-07	1.35e-06	E130307A14Rik
chr17	27523094	27523294	201	*	4.7	5.68	-0.56	6.25	1.79e-07	1.35e-06	Grm4
chr4	153416333	153416533	201	*	4.7	5.68	-0.56	6.25	1.79e-07	1.35e-06	Ajap1
chr6	145244647	145244847	201	*	4.61	5.55	1.01	4.54	1.8e-07	1.35e-06	Kras
chr7	51962880	51963080	201	*	4.89	5.8	1.78	4.02	1.82e-07	1.36e-06	Svip
chr10	61209613	61209813	201	*	4.79	5.72	1.41	4.31	1.83e-07	1.37e-06	Tbata
chr8	109360927	109361127	201	*	4.66	5.6	1.02	4.57	1.83e-07	1.37e-06	Gm1943
chr13	72448516	72448716	201	*	4.73	5.71	-0.56	6.27	1.84e-07	1.38e-06	Gm20554
chr6	5403770	5403970	201	*	4.82	5.75	1.47	4.28	1.85e-07	1.38e-06	Asb4
chr1	10623277	10623477	201	*	4.6	5.56	0.46	5.1	1.85e-07	1.38e-06	Cpa6
chr16	87909147	87909347	201	*	4.7	5.68	-0.56	6.24	1.85e-07	1.38e-06	4930590A17Rik
chr18	81037835	81038035	201	*	4.72	5.7	-0.56	6.26	1.86e-07	1.39e-06	Sall3
chr2	51719513	51719844	332	*	4.56	5.52	0.46	5.06	1.86e-07	1.39e-06	Gm13490
chr2	27104204	27104404	201	*	4.7	5.69	-0.56	6.25	1.87e-07	1.39e-06	Adamtsl2
chr6	92743488	92743688	201	*	4.7	5.69	-0.56	6.25	1.87e-07	1.39e-06	Prickle2
chr1	96177391	96177591	201	*	4.79	5.77	-0.56	6.33	1.87e-07	1.4e-06	1700063A18Rik
chr3	157866394	157866594	201	*	4.71	5.7	-0.56	6.26	1.89e-07	1.41e-06	Cth
chr8	25211869	25212069	201	*	4.57	5.53	0.42	5.11	1.92e-07	1.43e-06	Tacc1
chr17	4866492	4866692	201	*	4.69	5.68	-0.56	6.24	1.93e-07	1.44e-06	Arid1b
chr4	41136511	41136711	201	*	4.57	5.51	0.77	4.74	1.94e-07	1.44e-06	Ube2r2
chr16	73302797	73302997	201	*	4.69	5.67	-0.56	6.23	1.98e-07	1.47e-06	Robo1
chr8	113799872	113800072	201	*	4.69	5.67	-0.56	6.23	1.98e-07	1.47e-06	Adamts18
chr5	76708084	76708284	201	*	4.69	5.67	-0.56	6.23	1.98e-07	1.47e-06	Cep135
chr17	31693663	31693863	201	*	4.55	5.52	0.01	5.51	1.98e-07	1.47e-06	Cryaa
chr18	29769269	29769469	201	*	4.59	5.54	0.74	4.8	1.98e-07	1.47e-06	4930578E11Rik
chr1	133698573	133698773	201	*	4.54	5.5	0.42	5.08	1.99e-07	1.47e-06	Lax1
chr8	39431991	39432191	201	*	4.54	5.5	0.42	5.08	1.99e-07	1.47e-06	Gm6213
chr6	135591442	135591642	201	*	4.54	5.5	0.42	5.08	1.99e-07	1.47e-06	4930425L21Rik
chr2	181673498	181673698	201	*	4.57	5.53	0.46	5.07	1.99e-07	1.48e-06	Sox18
chr10	27307730	27307930	201	*	4.83	5.81	-0.56	6.37	2.01e-07	1.49e-06	4930579H20Rik
chr6	145847308	145847508	201	*	4.68	5.67	-0.56	6.23	2.01e-07	1.49e-06	Bhlhe41
chr11	48174346	48174546	201	*	4.7	5.64	1.05	4.59	2.03e-07	1.5e-06	Rack1
chr8	87932977	87933177	201	*	4.57	5.53	0.42	5.11	2.04e-07	1.5e-06	Zfp423
chrX	98297311	98297511	201	*	4.57	5.53	0.42	5.11	2.04e-07	1.5e-06	Ar
chr4	125194806	125195006	201	*	4.58	5.55	0.01	5.54	2.05e-07	1.51e-06	Zc3h12a
chr2	78429869	78430069	201	*	4.7	5.68	-0.56	6.24	2.05e-07	1.51e-06	Gm14461
chr11	35439529	35439729	201	*	4.69	5.68	-0.56	6.24	2.05e-07	1.51e-06	Mir218-2
chr4	135580653	135580853	201	*	4.68	5.66	-0.56	6.22	2.05e-07	1.51e-06	Grhl3
chr9	67549601	67549801	201	*	4.61	5.57	0.42	5.15	2.06e-07	1.52e-06	Tln2
chr11	9945304	9945504	201	*	4.69	5.67	-0.56	6.23	2.07e-07	1.52e-06	Abca13
chr9	12690961	12691161	201	*	4.69	5.67	-0.56	6.23	2.07e-07	1.52e-06	4930568E12Rik
chr13	45376275	45376475	201	*	4.7	5.62	1.43	4.19	2.07e-07	1.52e-06	Mylip
chr18	33538374	33538574	201	*	4.58	5.54	0.42	5.12	2.08e-07	1.53e-06	Gm10549
chr8	115092796	115092996	201	*	4.55	5.51	0.42	5.09	2.09e-07	1.53e-06	Maf
chr6	31647049	31647249	201	*	4.68	5.62	1.05	4.57	2.12e-07	1.56e-06	Gm13848
chr13	80153716	80153916	201	*	4.61	5.57	0.46	5.11	2.14e-07	1.57e-06	Arrdc3
chr9	84044180	84044380	201	*	4.54	5.5	0.46	5.04	2.14e-07	1.57e-06	Bckdhb
chr17	90791982	90792182	201	*	4.58	5.53	0.74	4.79	2.15e-07	1.58e-06	Gm20491
chr14	79289787	79290121	335	*	4.61	5.56	0.74	4.82	2.18e-07	1.6e-06	Rgcc
chr17	67388568	67388768	201	*	5.48	6.44	1.41	5.03	2.18e-07	1.6e-06	Ptprm
chr10	97523260	97523460	201	*	4.71	5.69	-0.56	6.25	2.19e-07	1.6e-06	Dcn
chr12	85485852	85486052	201	*	4.68	5.66	-0.56	6.22	2.19e-07	1.6e-06	Fos
chr16	94237161	94237361	201	*	4.55	5.5	0.46	5.05	2.21e-07	1.61e-06	Hlcs
chr6	141565440	141565640	201	*	4.55	5.5	0.46	5.05	2.21e-07	1.61e-06	Slco1c1
chr12	29152886	29153086	201	*	4.69	5.67	-0.56	6.23	2.23e-07	1.62e-06	Gm31333
chr11	112270081	112270281	201	*	4.68	5.66	-0.56	6.22	2.24e-07	1.63e-06	BC006965
chr4	137278665	137278865	201	*	4.56	5.53	0.01	5.52	2.25e-07	1.64e-06	Wnt4
chr12	41648551	41648751	201	*	4.57	5.53	0.42	5.11	2.25e-07	1.64e-06	Lrrn3
chr11	89085833	89086033	201	*	4.81	5.73	1.62	4.1	2.25e-07	1.64e-06	Gm525
chr6	39295856	39296056	201	*	4.67	5.65	-0.56	6.22	2.25e-07	1.64e-06	Slc37a3
chr18	54749713	54749974	262	*	4.81	5.72	1.77	3.95	2.26e-07	1.64e-06	9330117O12Rik
chr7	16987653	16987853	201	*	4.7	5.65	0.74	4.92	2.26e-07	1.65e-06	Gm42372
chr11	77856818	77857018	201	*	4.53	5.5	0.01	5.49	2.26e-07	1.65e-06	Pipox
chr15	8626913	8627240	328	*	4.54	5.5	0.46	5.04	2.27e-07	1.65e-06	Slc1a3
chr4	41097766	41097966	201	*	4.85	5.75	1.88	3.87	2.28e-07	1.66e-06	Aqp3
chr7	46130192	46130392	201	*	4.66	5.64	-0.56	6.21	2.3e-07	1.67e-06	Kcnj11
chr16	48121107	48121307	201	*	4.75	5.73	-0.56	6.29	2.31e-07	1.67e-06	6430553K19Rik
chr2	144284585	144284785	201	*	4.7	5.68	-0.56	6.24	2.32e-07	1.68e-06	Mgme1
chr2	154070045	154070245	201	*	4.67	5.65	-0.56	6.21	2.35e-07	1.71e-06	Bpifa3
chr10	77191226	77191426	201	*	4.66	5.64	-0.56	6.2	2.37e-07	1.72e-06	Col18a1
chr12	54566559	54566759	201	*	4.66	5.64	-0.56	6.2	2.37e-07	1.72e-06	Mir1892
chrX	67369609	67369809	201	*	4.65	5.59	1.05	4.54	2.39e-07	1.73e-06	Gm1140
chr17	8397261	8397461	201	*	4.65	5.59	1.05	4.54	2.39e-07	1.73e-06	Gm16702
chr9	113180723	113180923	201	*	4.52	5.49	0.01	5.48	2.39e-07	1.73e-06	AU023762
chr7	34806387	34806587	201	*	4.71	5.63	1.42	4.21	2.41e-07	1.74e-06	Chst8
chr16	46297216	46297416	201	*	4.64	5.58	1	4.59	2.41e-07	1.74e-06	Gm4737
chr1	79062615	79062815	201	*	4.53	5.5	0.04	5.46	2.42e-07	1.74e-06	Gm29536
chr13	98201718	98201918	201	*	4.66	5.64	-0.56	6.2	2.42e-07	1.74e-06	Arhgef28
chr6	99189967	99190167	201	*	4.68	5.66	-0.56	6.22	2.42e-07	1.74e-06	Gm51278
chr9	8810848	8811048	201	*	4.66	5.64	-0.56	6.2	2.42e-07	1.75e-06	Gm32014
chr1	135616013	135616332	320	*	4.68	5.62	1.05	4.57	2.44e-07	1.76e-06	Gm4793
chr19	32418007	32418207	201	*	4.52	5.48	0.46	5.02	2.45e-07	1.77e-06	2700046G09Rik
chr14	122981773	122981973	201	*	4.65	5.59	1.05	4.54	2.49e-07	1.79e-06	Tmtc4
chr3	38795848	38796048	201	*	4.52	5.49	0.04	5.45	2.5e-07	1.8e-06	Fat4
chr2	41913000	41913341	342	*	4.68	5.6	1.43	4.17	2.51e-07	1.8e-06	Mir6336
chr13	47682860	47683060	201	*	4.58	5.52	0.78	4.74	2.52e-07	1.81e-06	4930471G24Rik
chr3	153556558	153556758	201	*	4.52	5.48	0.04	5.45	2.52e-07	1.81e-06	St6galnac3
chrX	164815410	164815610	201	*	4.58	5.55	0.01	5.54	2.54e-07	1.82e-06	Mospd2
chr18	43236724	43236924	201	*	4.54	5.5	0.46	5.04	2.57e-07	1.84e-06	Stk32a
chr17	32073104	32073304	201	*	4.51	5.48	0.01	5.47	2.58e-07	1.85e-06	Pdxk-ps
chr1	49743852	49744052	201	*	4.69	5.67	-0.56	6.23	2.61e-07	1.87e-06	C230029F24Rik
chr1	72023408	72023608	201	*	4.66	5.64	-0.56	6.2	2.62e-07	1.88e-06	4933417E11Rik
chr5	91689397	91689597	201	*	4.71	5.69	-0.56	6.25	2.67e-07	1.91e-06	1700063O14Rik
chr5	127645058	127645258	201	*	4.63	5.57	1	4.57	2.69e-07	1.92e-06	Glt1d1
chrX	41982876	41983076	201	*	4.64	5.62	-0.56	6.18	2.71e-07	1.94e-06	Thoc2
chr18	11918586	11918786	201	*	4.77	5.68	1.76	3.92	2.71e-07	1.94e-06	Mir1901
chr3	44604798	44604998	201	*	4.88	5.79	1.87	3.92	2.72e-07	1.94e-06	2610316D01Rik
chr11	118055993	118056193	201	*	4.52	5.48	0.42	5.06	2.73e-07	1.95e-06	Mir6933
chr18	42725874	42726074	201	*	4.67	5.65	-0.56	6.21	2.77e-07	1.97e-06	Gpr151
chr8	115632518	115632718	201	*	4.51	5.46	0.42	5.04	2.77e-07	1.98e-06	Maf
chr1	62546643	62546843	201	*	4.64	5.62	-0.56	6.18	2.78e-07	1.99e-06	Nrp2
chr16	14802341	14802541	201	*	4.54	5.51	0.01	5.5	2.82e-07	2.01e-06	Snai2
chr9	98504281	98504657	377	*	4.5	5.47	0.01	5.46	2.82e-07	2.01e-06	Rbp2
chr6	50873981	50874181	201	*	4.78	5.71	1.27	4.44	2.83e-07	2.01e-06	Gm31579
chr13	29046148	29046348	201	*	4.51	5.47	0.46	5.01	2.83e-07	2.01e-06	A330102I10Rik
chr16	83943961	83944161	201	*	4.53	5.49	0.42	5.07	2.84e-07	2.02e-06	4930553E22Rik
chr5	131142555	131142755	201	*	4.5	5.47	0.04	5.43	2.84e-07	2.02e-06	Galnt17
chr6	95832820	95833020	201	*	4.71	5.69	-0.56	6.25	2.87e-07	2.04e-06	Suclg2
chr10	82986956	82987156	201	*	4.56	5.51	0.78	4.72	2.88e-07	2.05e-06	Chst11
chr3	104458366	104458566	201	*	4.56	5.51	0.78	4.72	2.88e-07	2.05e-06	Lrig2
chr3	36611964	36612164	201	*	4.76	5.68	1.59	4.09	2.92e-07	2.07e-06	Bbs7
chr15	44782609	44782809	201	*	4.5	5.47	0.01	5.46	2.94e-07	2.08e-06	2310069G16Rik
chr19	24025857	24026057	201	*	4.5	5.46	0.46	5	2.95e-07	2.09e-06	Fam189a2
chr3	36712611	36712811	201	*	4.63	5.61	-0.56	6.17	2.96e-07	2.1e-06	Trpc3
chr1	116378189	116378389	201	*	4.64	5.59	0.74	4.85	2.96e-07	2.1e-06	Cntnap5a
chr13	25194588	25194788	201	*	4.64	5.59	0.74	4.85	2.96e-07	2.1e-06	Nrsn1
chr17	30296503	30296703	201	*	4.7	5.63	1.46	4.17	2.97e-07	2.1e-06	Gm6402
chr14	123245349	123245549	201	*	4.54	5.5	0.46	5.04	2.97e-07	2.1e-06	AA536875
chr14	86261669	86261869	201	*	4.5	5.47	0.04	5.43	2.98e-07	2.11e-06	4930529K09Rik
chr16	43941744	43941944	201	*	4.49	5.46	0.01	5.45	2.99e-07	2.11e-06	Zdhhc23
chr18	76596285	76596485	201	*	4.56	5.51	0.75	4.75	3.04e-07	2.15e-06	Skor2
chr1	70693397	70693717	321	*	4.5	5.46	0.42	5.04	3.04e-07	2.15e-06	Vwc2l
chr12	77703654	77703854	201	*	4.5	5.46	0.42	5.04	3.04e-07	2.15e-06	Fut8
chr3	50733596	50733796	201	*	4.64	5.58	1	4.58	3.09e-07	2.18e-06	Slc7a11
chr17	78391190	78391390	201	*	4.51	5.47	0.42	5.05	3.1e-07	2.18e-06	Fez2
chr10	4408145	4408345	201	*	4.51	5.46	0.75	4.7	3.12e-07	2.2e-06	Zbtb2
chr10	109920736	109920936	201	*	4.55	5.51	0.04	5.48	3.12e-07	2.2e-06	Nav3
chr19	48949799	48949999	201	*	4.62	5.6	-0.56	6.16	3.12e-07	2.2e-06	Sorcs3
chr10	76028471	76028671	201	*	4.62	5.6	-0.56	6.16	3.13e-07	2.2e-06	Zfp280b
chr4	140351501	140351701	201	*	4.58	5.52	1.01	4.51	3.14e-07	2.2e-06	Gm13016
[truncated: 6,103 more rows]
