# Supplementary material for: Gene regulation by gonadal hormone receptors underlies brain sex differences
Source: Nature. 2022 May 4;606(7912):153–9. doi: 10.1038/s41586-022-04686-1 (PMC9159952; doi:10.1038/s41586-022-04686-1)
Supplement: Supplementary file 10 — Supplementary Table 8 Total and differential peaks for BNSTp Nfix CUT&RUN. DiffBind output for Nfix CUT&RUN experiment from adult BNSTp, along with ChIPSeeker gene annotations. [file 41586_2022_4686_MOESM10_ESM.xlsx]

## Sheet: Nfix_total_peaks
Chromosome	Start	End	Gene annotation
chr1	3121489	3121558	Xkr4
chr1	3399868	3400129	Xkr4
chr1	3466210	3466683	Xkr4
chr1	3514863	3514996	Xkr4
chr1	4571786	4571923	Sox17
chr1	4785693	4785827	Mrpl15
chr1	4926370	4926547	Tcea1
chr1	4970632	4970958	Rgs20
chr1	5019385	5019495	Rgs20
chr1	5022720	5023370	Rgs20
chr1	5033279	5033697	Rgs20
chr1	5056076	5056252	Rgs20
chr1	5070334	5070509	Rgs20
chr1	5103279	5103401	Atp6v1h
chr1	5232826	5233018	Atp6v1h
chr1	6306781	6306910	Alkal1
chr1	6483712	6483855	St18
chr1	6604901	6605208	St18
chr1	6805452	6805582	St18
chr1	6819928	6820216	St18
chr1	6866930	6867121	St18
chr1	6972912	6973389	Pcmtd1
chr1	7137809	7137915	Pcmtd1
chr1	8496213	8496733	Sntg1
chr1	9157281	9157352	Sntg1
chr1	9205644	9205881	Sntg1
chr1	9254129	9254332	Sntg1
chr1	9545217	9545403	Rrs1
chr1	9564532	9564802	Adhfe1
chr1	9630347	9630570	2610203C22Rik
chr1	9696985	9697034	Mybl1
chr1	9700383	9700613	Mybl1
chr1	9748411	9748663	Vcpip1
chr1	10014480	10014658	Ppp1r42
chr1	10089694	10089779	Cspp1
chr1	10835791	10835909	Mir467e
chr1	10991015	10991328	Prex2
chr1	10993149	10993303	Prex2
chr1	11045363	11045588	Prex2
chr1	11045778	11045944	Prex2
chr1	11198069	11198148	Prex2
chr1	11657829	11658025	A830018L16Rik
chr1	11748431	11748793	A830018L16Rik
chr1	12000720	12000820	Mir6341
chr1	12836938	12837036	Sulf1
chr1	12947521	12947660	Slco5a1
chr1	13171228	13171371	Prdm14
chr1	13331104	13331354	Ncoa2
chr1	13426507	13426615	Ncoa2
chr1	13649765	13649885	Lactb2
chr1	13752584	13752789	Gm5523
chr1	13784537	13784639	Gm5523
chr1	13936042	13936396	Gm5523
chr1	14011536	14011754	Gm5523
chr1	14108528	14108806	Eya1
chr1	14109023	14109204	Eya1
chr1	14129402	14129746	Eya1
chr1	14244943	14245170	Eya1
chr1	14268300	14268391	Eya1
chr1	15683749	15683854	Terf1
chr1	15720748	15721013	Terf1
chr1	15899747	15900024	Sbspon
chr1	16104395	16104561	Rpl7
chr1	16104634	16104924	Rpl7
chr1	16111894	16112013	Rdh10
chr1	16179322	16179406	Rdh10
chr1	16258413	16258628	Rdh10
chr1	16362233	16362512	Stau2
chr1	16440335	16440452	Stau2
chr1	16546680	16546863	Stau2
chr1	16619291	16619594	Ube2w
chr1	17123551	17123680	Gdap1
chr1	19849916	19850255	4930486I03Rik
chr1	20058367	20058550	4930486I03Rik
chr1	20845654	20846005	Mcm3
chr1	20905601	20905832	Paqr8
chr1	20908589	20908821	Paqr8
chr1	20935209	20935351	Efhc1
chr1	20939197	20939310	Efhc1
chr1	20995455	20995578	Efhc1
chr1	21002948	21003041	Efhc1
chr1	21166331	21166540	Tmem14a
chr1	21411674	21411894	Khdc1b
chr1	21690755	21690882	Kcnq5
chr1	21901354	21901508	Kcnq5
chr1	22615552	22615909	Rims1
chr1	22640615	22640850	Rims1
chr1	23062139	23062251	Ppp1r14bl
chr1	23202378	23202666	Mir30a
chr1	23324381	23324519	Mir30c-2
chr1	23351843	23352054	Ogfrl1
chr1	23383317	23383554	Ogfrl1
chr1	23491189	23491248	Gm28822
chr1	23750223	23750531	B3gat2
chr1	24034193	24034321	Sdhaf4
chr1	24074435	24074577	Fam135a
chr1	24100279	24100535	Fam135a
chr1	24219014	24219313	Col9a1
chr1	24495474	24495690	Col19a1
chr1	24678443	24678684	Lmbrd1
chr1	24869851	24870012	Lmbrd1
chr1	24901408	24901544	Lmbrd1
chr1	25008608	25009083	Gm20172
chr1	25033802	25033971	Gm20172
chr1	25042243	25042452	Gm20172
chr1	25057739	25057908	Gm20172
chr1	25166115	25166339	Gm20172
chr1	25281591	25281898	Gm20172
chr1	25504296	25504572	Gm20172
chr1	25617047	25617187	Adgrb3
chr1	26281756	26282113	4931408C20Rik
chr1	26825239	26825402	4931408C20Rik
chr1	28373420	28373668	Gm597
chr1	30017679	30017909	Gm31465
chr1	30350185	30350540	Gm31465
chr1	30595325	30595434	Phf3
chr1	30776253	30776478	Phf3
chr1	30949734	30950010	LOC115487084
chr1	30950048	30950189	LOC115487084
chr1	31034697	31034857	Gm29669
chr1	31154124	31154251	Lgsn
chr1	31233576	31233905	Pih1d3
chr1	31730295	31730444	Khdrbs2
chr1	31740165	31740405	Khdrbs2
chr1	31808113	31808402	Khdrbs2
chr1	32172550	32172757	Khdrbs2
chr1	32649808	32650244	Gm5415
chr1	33174989	33175271	Prim2
chr1	33207809	33208116	Prim2
chr1	33531531	33531825	Prim2
chr1	33647348	33647476	Prim2
chr1	33669746	33669905	1700001G17Rik
chr1	33719763	33720023	Gm32229
chr1	33966448	33966577	Dst
chr1	34021701	34021871	Dst
chr1	34047392	34047593	Dst
chr1	34060437	34060688	Dst
chr1	34121420	34121476	Mir6896
chr1	34150811	34151052	Dst
chr1	34164758	34164912	Dst
chr1	34166074	34166195	Dst
chr1	34189353	34189738	Dst
chr1	34218458	34218569	Dst
chr1	34298760	34298896	Mir5103
chr1	34459625	34459795	Ptpn18
chr1	34664201	34664585	Arhgef4
chr1	34665366	34665527	Arhgef4
chr1	34696586	34696890	Arhgef4
chr1	34793619	34793842	Arhgef4
chr1	34843039	34843180	Fam168b
chr1	34893945	34894181	Plekhb2
chr1	34983070	34983361	Plekhb2
chr1	35003448	35003595	Plekhb2
chr1	35041233	35041409	Plekhb2
chr1	35265120	35265329	Plekhb2
chr1	35415763	35415954	Plekhb2
chr1	35468436	35468758	Hs6st1
chr1	35536160	35536552	Hs6st1
chr1	35682693	35682917	Hs6st1
chr1	35749700	35749867	Hs6st1
chr1	35811444	35811669	Hs6st1
chr1	35843700	35843878	Hs6st1
chr1	35992673	35992874	Hs6st1
chr1	36009131	36009417	Hs6st1
chr1	36030487	36030719	Hs6st1
chr1	36064965	36065188	Hs6st1
chr1	36068175	36068381	Hs6st1
chr1	36134777	36134846	Mir6897
chr1	36244175	36244428	Uggt1
chr1	36255214	36255430	Uggt1
chr1	36279357	36279430	Neurl3
chr1	36303507	36303802	Arid5a
chr1	36309522	36309907	Arid5a
chr1	36323831	36324270	Arid5a
chr1	36379614	36379822	Fer1l5
chr1	36441175	36441428	Lman2l
chr1	36471359	36471631	Cnnm4
chr1	36513420	36513622	Cnnm3
chr1	36556573	36556789	Sema4c
chr1	36596216	36596388	Fam178b
chr1	36603417	36603705	Fam178b
chr1	36615280	36615479	Fam178b
chr1	36633975	36634190	Fam178b
chr1	36684165	36684349	Fam178b
chr1	36744508	36744828	Zap70
chr1	36784694	36784937	Zap70
chr1	36813586	36813756	Zap70
chr1	36860874	36861174	Tmem131
chr1	36920181	36920603	Tmem131
chr1	36939873	36940017	Tmem131
chr1	36949665	36949794	Tmem131
chr1	37149946	37150211	Cnga3
chr1	37248526	37248715	Cnga3
chr1	37250815	37250912	Cnga3
chr1	37272631	37272717	Inpp4a
chr1	37288258	37288495	Inpp4a
chr1	37299713	37299912	Inpp4a
chr1	37339001	37339463	Inpp4a
chr1	37347581	37347687	Inpp4a
chr1	37350881	37351144	Inpp4a
chr1	37430036	37430258	Coa5
chr1	37512226	37512582	4930594C11Rik
chr1	37639162	37639399	2010300C02Rik
chr1	37696948	37697221	2010300C02Rik
chr1	37728178	37728292	2010300C02Rik
chr1	37745038	37745180	2010300C02Rik
chr1	37872123	37872505	Lipt1
chr1	37890304	37890532	Mitd1
chr1	37956773	37956980	Lyg1
chr1	37959585	37959891	Lyg1
chr1	38048260	38048395	Eif5b
chr1	38074080	38074310	Rev1
chr1	38199912	38200193	Gm5099
chr1	38262365	38262683	Gm5099
chr1	38298415	38298625	Gm5099
chr1	38308248	38308449	Gm5099
chr1	38393085	38393162	Aff3
chr1	38401906	38402125	Aff3
chr1	38450691	38451029	Aff3
chr1	38496847	38497315	Aff3
chr1	38786476	38786657	Lonrf2
chr1	38836608	38836752	Lonrf2
chr1	38848083	38848440	Lonrf2
chr1	38856265	38856442	Lonrf2
chr1	38911449	38911630	Chst10
chr1	38972947	38973442	Pdcl3
chr1	39001285	39001422	Pdcl3
chr1	39010822	39010991	Pdcl3
chr1	39019461	39019857	Pdcl3
chr1	39029189	39029398	Pdcl3
chr1	39063854	39064297	Pdcl3
chr1	39086264	39086636	Pdcl3
chr1	39251748	39251925	Npas2
chr1	39257211	39257363	Npas2
chr1	39281571	39281743	Rpl31
chr1	39318025	39318250	Rpl31
chr1	39331279	39331429	Rpl31
chr1	39417955	39418129	Rpl31
chr1	39439754	39439927	Tbc1d8
chr1	39478764	39478957	Tbc1d8
chr1	39522682	39522813	Cnot11
chr1	39527591	39527702	Cnot11
chr1	39535541	39535823	Cnot11
chr1	39546298	39546377	Snord89
chr1	39577374	39577541	Rnf149
chr1	39646488	39646667	Creg2
chr1	39685962	39686101	Creg2
chr1	39714332	39714495	Rfx8
chr1	39761517	39761640	Rfx8
chr1	39774118	39774396	Gm3646
chr1	39838823	39839108	1700066B17Rik
chr1	39911667	39911759	Map4k4
chr1	39941899	39942092	Map4k4
chr1	39947655	39948002	Map4k4
chr1	40067795	40067859	Il1r2
chr1	40085837	40086027	Gm16894
chr1	40139791	40140152	Il1r2
chr1	40180955	40181117	Il1r1
chr1	40224861	40225058	Il1r1
chr1	40266514	40266646	Il1r1
chr1	40375248	40375462	Il1rl2
chr1	40579931	40580007	Slc9a4
chr1	40797511	40797579	Mfsd9
chr1	41353115	41353296	4930448I06Rik
chr1	41380150	41380289	4930448I06Rik
chr1	41390057	41390349	4930448I06Rik
chr1	41605166	41605339	4930448I06Rik
chr1	41652783	41653015	4930448I06Rik
chr1	42229748	42229861	Pantr1
chr1	42353230	42353320	Pantr1
chr1	42539072	42539411	Pantr1
chr1	42629859	42629956	Pantr1
chr1	42636596	42636743	Pantr1
chr1	42667674	42667990	Pantr1
chr1	42691345	42691438	Pantr1
chr1	42714505	42714577	Pantr2
chr1	42874324	42874464	Mrps9
chr1	42915154	42915317	Gpr45
chr1	43006148	43006417	Gpr45
chr1	43098676	43098793	AI597479
chr1	43113048	43113136	AI597479
chr1	43139758	43139858	Fhl2
chr1	43264487	43264647	Fhl2
chr1	43299587	43299738	Fhl2
chr1	43317202	43317456	Fhl2
chr1	43317623	43317699	Fhl2
chr1	43358235	43358428	Nck2
chr1	43503821	43503995	Nck2
chr1	43504352	43504582	Nck2
chr1	43694806	43695232	Ecrg4
chr1	43698660	43698793	Ecrg4
chr1	43730538	43730807	Ecrg4
chr1	43827821	43828101	Uxs1
chr1	43933577	43934075	Tpp2
chr1	44041868	44042124	Mettl21c
chr1	44056097	44056328	Mettl21c
chr1	44217240	44217382	Mettl21e
chr1	44552498	44552613	Gulp1
chr1	44553338	44553461	Gulp1
chr1	44645812	44646142	Gulp1
chr1	44745817	44745892	4930521E06Rik
chr1	45701681	45701754	Wdr75
chr1	45723540	45723720	Wdr75
chr1	45781017	45781101	Wdr75
chr1	45837762	45838090	Wdr75
chr1	46849845	46850041	Slc39a10
chr1	46853464	46853648	Slc39a10
chr1	46853758	46853963	Slc39a10
chr1	47093353	47093565	Slc39a10
chr1	47277897	47278141	Mir6350
chr1	47310653	47310904	Mir6350
chr1	48523952	48524219	C230029F24Rik
chr1	48617077	48617456	C230029F24Rik
chr1	48792691	48792920	C230029F24Rik
chr1	49199356	49199712	C230029F24Rik
chr1	50770418	50770605	Tmeff2
chr1	50897827	50898046	Tmeff2
chr1	51125870	51126034	Cavin2
chr1	51216340	51216721	Cavin2
chr1	51334046	51334304	9330175M20Rik
chr1	51418871	51419072	Nabp1
chr1	51636174	51636480	Gm17767
chr1	51720413	51720601	Gm17767
chr1	51823638	51823859	Myo1b
chr1	51969112	51969313	Stat4
chr1	52099024	52099123	Stat1
chr1	52119337	52119505	Stat1
chr1	52264380	52264607	Gls
chr1	52302724	52302792	Gls
chr1	52331593	52331790	Gls
chr1	52363125	52363223	Gls
chr1	52524262	52524661	Nab1
chr1	52597346	52597588	Gm28178
chr1	52648261	52648394	Nemp2
chr1	52676793	52677024	Nemp2
chr1	52730398	52730581	Mfsd6
chr1	52748398	52748515	Mfsd6
chr1	52817561	52817849	Inpp1
chr1	52844734	52845087	Hibch
chr1	53080039	53080140	Mstn
chr1	53986480	53986850	Mir7681
chr1	54039234	54039380	Hecw2
chr1	54128766	54129029	Hecw2
chr1	54159669	54159853	Hecw2
chr1	54381412	54381585	Gtf3c3
chr1	54578536	54578874	Pgap1
chr1	54666108	54666227	Pgap1
chr1	54715203	54715315	Pgap1
chr1	54762308	54762627	Ankrd44
chr1	54826705	54826985	Ankrd44
chr1	54832869	54833020	Ankrd44
chr1	54851908	54852288	Ankrd44
chr1	54956494	54956589	Ankrd44
chr1	55130969	55131328	Mob4
chr1	55161134	55161563	Mob4
chr1	55193450	55193623	Rftn2
chr1	55201950	55202226	Rftn2
chr1	55215286	55215618	Rftn2
chr1	55221491	55221594	Rftn2
chr1	55239419	55239509	Mars2
chr1	55405677	55405952	Plcl1
chr1	55454170	55454433	Plcl1
chr1	55489309	55489556	Plcl1
chr1	55590070	55590447	Plcl1
chr1	55619025	55619190	Plcl1
chr1	55659946	55660230	Plcl1
chr1	55704710	55705082	9130227L01Rik
chr1	55736499	55736613	9130227L01Rik
chr1	55741992	55742190	9130227L01Rik
chr1	55748564	55748840	9130227L01Rik
chr1	55914573	55914769	9130227L01Rik
chr1	57205731	57205903	BC055402
chr1	57218883	57219213	BC055402
chr1	57224634	57225031	BC055402
chr1	57266857	57267089	BC055402
chr1	57330250	57330554	4930558J18Rik
chr1	57387982	57388147	1700066M21Rik
chr1	57394148	57394315	Maip1
chr1	57423798	57423913	Tyw5
chr1	57429051	57429188	Tyw5
chr1	57497459	57497854	Tyw5
chr1	57751884	57752038	Spats2l
chr1	57861979	57862340	Spats2l
chr1	57885053	57885160	Spats2l
chr1	57901563	57901791	Spats2l
chr1	57970016	57970309	Kctd18
chr1	58029763	58029950	Aox1
chr1	58030580	58030870	Aox1
chr1	58296461	58296544	Aox2
chr1	58423995	58424185	Clk1
chr1	58459010	58459157	Ppil3
chr1	58584346	58584555	Fam126b
chr1	58713980	58714085	Cflar
chr1	58973347	58973576	Stradb
chr1	59162810	59163252	Mpp4
chr1	59237182	59237484	Als2
chr1	59312334	59312434	Cdk15
chr1	59312636	59312730	Cdk15
chr1	59481960	59482128	Fzd7
chr1	59516368	59516579	Gm973
chr1	59524232	59524383	Gm973
chr1	59566958	59567403	Gm973
chr1	59623407	59623561	Sumo1
chr1	59625505	59625740	Sumo1
chr1	59684786	59685004	Nop58
chr1	59789845	59790004	Bmpr2
chr1	59795460	59795636	Bmpr2
chr1	59895582	59895702	Fam117b
chr1	59912584	59912652	Fam117b
chr1	59912763	59913058	Fam117b
chr1	59987733	59988009	Ica1l
chr1	60793825	60794213	Cd28
chr1	60823109	60823394	Cd28
chr1	60860766	60860884	Ctla4
chr1	61076374	61076678	Icos
chr1	61118142	61118397	Icos
chr1	61139349	61139498	Icos
chr1	61154303	61154555	Icos
chr1	61157398	61157557	Icos
chr1	61181217	61181417	9530026F06Rik
chr1	61188001	61188479	9530026F06Rik
chr1	61296923	61297192	9530026F06Rik
chr1	61298130	61298251	9530026F06Rik
chr1	61461354	61461754	9530026F06Rik
chr1	61470649	61470971	9530026F06Rik
chr1	61552836	61553086	Pard3b
chr1	61685375	61685608	Pard3b
chr1	61885902	61886219	Pard3b
chr1	62447029	62447160	Nrp2
chr1	62489122	62489433	Nrp2
chr1	62566004	62566241	Nrp2
chr1	62573832	62574050	Nrp2
chr1	62587386	62587815	Nrp2
chr1	62630052	62630229	Nrp2
chr1	62697100	62697261	Nrp2
chr1	62743490	62743685	Nrp2
chr1	62783623	62783790	4930487H11Rik
chr1	62794638	62794818	4930487H11Rik
chr1	62794991	62795087	4930487H11Rik
chr1	62811264	62811498	4930487H11Rik
chr1	62859178	62859286	4930487H11Rik
chr1	62933871	62934395	4930487H11Rik
chr1	62951521	62951654	4930487H11Rik
chr1	62967069	62967119	Ino80d
chr1	63114621	63114756	Ino80dos
chr1	63176954	63177101	Eef1b2
chr1	63182358	63182481	Snora41
chr1	63204023	63204231	Zdbf2
chr1	63368060	63368282	Adam23
chr1	63446886	63447123	Adam23
chr1	63483720	63484012	Adam23
chr1	63486776	63487000	Adam23
chr1	63539977	63540447	Gm39653
chr1	63658152	63658284	Dytn
chr1	63730551	63730664	Fastkd2
chr1	63763239	63763547	4933402D24Rik
chr1	63770441	63770641	4933402D24Rik
chr1	63851819	63851937	4933402D24Rik
chr1	63857917	63858126	4933402D24Rik
chr1	63929433	63929693	Gm13749
chr1	63994370	63994462	Gm13749
chr1	63999630	63999862	Gm13749
chr1	64020722	64020974	Mir6899
chr1	64032622	64032820	Mir6899
chr1	64032952	64033110	Mir6899
chr1	64035231	64035324	Mir6899
chr1	64066971	64067261	Mir6899
chr1	64143167	64143363	Klf7
chr1	64198896	64199110	Klf7
chr1	64220597	64220763	Klf7
chr1	64223893	64223995	Klf7
chr1	64361925	64362271	Creb1
chr1	64409271	64409584	Creb1
chr1	64421088	64421352	Creb1
chr1	64446165	64446328	Creb1
chr1	64509757	64509998	Creb1
chr1	64532659	64532991	Creb1
chr1	64617151	64617354	Mettl21a
chr1	64717656	64717802	Fzd5
chr1	64831050	64831330	Fzd5
chr1	64885482	64885535	Plekhm3
chr1	64956743	64956890	Plekhm3
chr1	65046544	65046651	Cryge
chr1	65112154	65112376	Cryga
chr1	65180033	65180080	Idh1
chr1	65282914	65283037	Pth2r
chr1	65825548	65825716	Crygf
chr1	66148842	66149229	Map2
chr1	66199307	66199552	Map2
chr1	66211481	66211731	Map2
chr1	66227042	66227205	Map2
chr1	66278398	66278529	Map2
chr1	66361634	66362063	Map2
chr1	66386806	66386956	Map2
chr1	66434897	66435173	Unc80
chr1	66482819	66483138	Unc80
chr1	66495342	66495683	Unc80
chr1	66638281	66638525	Rpe
chr1	66655215	66655419	Rpe
chr1	66672875	66673063	Rpe
chr1	66700669	66700892	Rpe
chr1	66777999	66778157	Kansl1l
chr1	66816948	66817179	Kansl1l
chr1	66862717	66862925	Acadl
chr1	66895852	66895929	Acadl
chr1	66896311	66896387	Acadl
chr1	66992880	66993025	Lancl1
chr1	67014370	67014458	Lancl1
chr1	67144111	67144181	Cps1
chr1	67170498	67170675	Cps1
chr1	67218419	67218534	Cps1
chr1	67253620	67253919	Cps1
chr1	67397749	67397969	Cps1
chr1	67558752	67559117	Cps1
chr1	67999173	67999477	Cps1
chr1	68061366	68061899	Cps1
chr1	68431502	68431877	Erbb4
chr1	68666896	68667209	Erbb4
chr1	68973919	68974028	Erbb4
chr1	69251657	69251900	Erbb4
chr1	69785289	69785363	Spag16
chr1	69790389	69790592	Spag16
chr1	70380178	70380507	Vwc2l
chr1	70692581	70692883	Vwc2l
chr1	71208637	71209009	Bard1
chr1	71680469	71680735	Apol7d
chr1	71729844	71730177	Apol7d
chr1	72142017	72142099	Mreg
chr1	72225937	72226014	Mreg
chr1	72325183	72325361	Xrcc5
chr1	72372534	72372860	Xrcc5
chr1	72536948	72537126	Marchf4
chr1	72538405	72538575	Marchf4
chr1	72593417	72593725	Smarcal1
chr1	72698767	72698904	Ankar
chr1	72739721	72740076	Rpl37a
chr1	72751344	72751591	Rpl37a
chr1	72865950	72866101	Igfbp5
chr1	72871139	72871332	Igfbp5
chr1	72872543	72872724	Igfbp5
chr1	72874868	72875012	Igfbp5
chr1	72877978	72878070	Igfbp5
chr1	72914955	72915201	Igfbp5
chr1	72930912	72931177	Igfbp5
chr1	72931451	72931600	Igfbp5
chr1	72936764	72936966	Igfbp5
chr1	72966452	72966675	Tnp1
chr1	72993181	72993353	Tnp1
chr1	73004905	73005157	Tnp1
chr1	73050574	73050643	1700027A15Rik
chr1	73169464	73169736	1700027A15Rik
chr1	73265217	73265322	D530049I02Rik
chr1	73274622	73274738	D530049I02Rik
chr1	73770709	73770872	Mir6351
chr1	73829228	73829319	Mir6351
chr1	73901696	73901786	6030407O03Rik
chr1	73906524	73906631	6030407O03Rik
chr1	73930491	73930640	6030407O03Rik
chr1	73943729	73943950	6030407O03Rik
chr1	73944511	73944772	6030407O03Rik
chr1	73962990	73963080	6030407O03Rik
chr1	73979291	73979583	6030407O03Rik
chr1	73996433	73996506	Tns1
chr1	74014685	74014936	Tns1
chr1	74027567	74027705	Tns1
chr1	74077515	74077603	Tns1
chr1	74111543	74111720	Tns1
chr1	74119198	74119398	Tns1
chr1	74125248	74125424	Rufy4
chr1	74199202	74199330	Cxcr1
chr1	74236340	74236554	Arpc2
chr1	74290250	74290372	Pnkd
chr1	74295466	74296106	Tmbim1
chr1	74340379	74340626	Pnkd
chr1	74361967	74362141	Catip
chr1	74376062	74376145	Slc11a1
chr1	74391515	74391709	Ctdsp1
chr1	74397347	74397625	Mir26b
chr1	74452747	74452953	Vil1
chr1	74460421	74460514	Usp37
chr1	74485729	74486059	Usp37
chr1	74542491	74542574	Plcd4
chr1	74601271	74601524	Rnf25
chr1	74661463	74661797	Ttll4
chr1	74704301	74704469	Cyp27a1
chr1	74750706	74751010	Prkag3
chr1	74787960	74788103	Wnt10a
chr1	74797532	74797827	Wnt10a
chr1	74808220	74808373	Wnt10a
chr1	74816903	74817070	Wnt10a
chr1	74858535	74858704	Cdk5r2
chr1	74859660	74859838	Cdk5r2
chr1	75001333	75001493	Nhej1
chr1	75052214	75052340	Nhej1
chr1	75142644	75142793	Cnppd1
chr1	75168552	75168710	Zfand2b
chr1	75179680	75179784	Abcb6
chr1	75180278	75180511	Abcb6
chr1	75214910	75215211	Stk16
chr1	75234688	75234888	Dnajb2
chr1	75239713	75239987	Dnajb2
chr1	75248215	75248419	Dnajb2
chr1	75254381	75254485	Ptprn
chr1	75264150	75264473	Ptprn
chr1	75283062	75283310	Resp18
chr1	75289488	75289656	Resp18
chr1	75290707	75290852	Resp18
chr1	75342923	75343193	Des
chr1	75357410	75357562	Des
chr1	75365648	75366058	Des
chr1	75370519	75370561	Gm15179
chr1	75393241	75393561	Speg
chr1	75398775	75398951	Speg
chr1	75477542	75477630	Chpf
chr1	75479279	75479589	Chpf
chr1	75559536	75559784	Slc4a3
chr1	75588163	75588436	Slc4a3
chr1	75652645	75652825	Slc4a3
chr1	75653924	75654070	Slc4a3
chr1	75692878	75693284	Slc4a3
chr1	75812403	75812845	Slc4a3
chr1	76039112	76039309	Gm17751
chr1	76637383	76637623	Mir6343
chr1	76866792	76866934	Mir6343
chr1	76942728	76943110	Mir6343
chr1	77545828	77546043	Epha4
chr1	77943236	77943368	Pax3
chr1	77972419	77972602	Pax3
chr1	78419711	78419796	Farsb
chr1	78488824	78489266	Farsb
chr1	78525294	78525482	Mogat1
chr1	78536950	78537042	Mogat1
chr1	78537451	78537960	Mogat1
chr1	78549076	78549242	Mogat1
chr1	78568349	78568508	Mogat1
chr1	78590612	78590934	Acsl3
chr1	78593906	78594151	Acsl3
chr1	78642296	78642360	Acsl3
chr1	78649418	78649653	Acsl3
chr1	78724606	78724783	Utp14b
chr1	78781965	78782324	Kcne4
chr1	78789825	78790189	Kcne4
chr1	78838467	78838709	Kcne4
chr1	79061221	79061438	Gm29536
chr1	79066520	79066790	Gm29536
chr1	79640276	79640391	Ap1s3
chr1	79710750	79710946	Ap1s3
chr1	79711139	79711345	Ap1s3
chr1	79806991	79807153	Mrpl44
chr1	79823238	79823382	Serpine2
chr1	79832829	79833061	Serpine2
chr1	79860768	79860963	Serpine2
chr1	79861348	79861596	Serpine2
chr1	79861711	79861828	Serpine2
chr1	79956216	79956388	Serpine2
chr1	80008716	80009162	Serpine2
chr1	80061766	80061868	Fam124b
chr1	80106446	80106569	Fam124b
chr1	80181157	80181272	Fam124b
chr1	80238866	80239057	Fam124b
chr1	80340867	80341162	Cul3
chr1	80408676	80408833	1700016L21Rik
chr1	80519897	80520111	1700016L21Rik
chr1	80621553	80621861	Dock10
chr1	80624274	80624746	Dock10
chr1	80630408	80630825	Dock10
chr1	80637278	80637471	Dock10
chr1	80763694	80763788	Dock10
chr1	80824047	80824284	Dock10
chr1	80854385	80854651	Dock10
chr1	80873768	80873829	Dock10
chr1	80950613	80950690	Nyap2
chr1	81172751	81172991	Nyap2
chr1	81316717	81316856	Nyap2
chr1	81523041	81523196	Nyap2
chr1	81744713	81744928	Mir6344
chr1	81771849	81771978	Mir6344
chr1	82028569	82028729	Mir6344
chr1	82150751	82151096	Mir6344
chr1	82201336	82201480	Mir6344
chr1	82243451	82243599	Irs1
chr1	82292914	82293082	Irs1
chr1	82294248	82294338	Irs1
chr1	82316437	82316680	Rhbdd1
chr1	82476422	82476519	Col4a4
chr1	82634603	82634745	Col4a3
chr1	82787463	82787613	Tm4sf20
chr1	82987936	82988028	Slc19a3
chr1	83064942	83065046	Krtap28-13
chr1	83102011	83102261	Ccl20
chr1	83181573	83181651	Daw1
chr1	83275973	83276095	Daw1
chr1	83277136	83277420	Daw1
chr1	83368318	83368781	Sphkap
chr1	83631923	83632082	Sphkap
chr1	83701857	83701995	Sphkap
chr1	83727272	83727364	Sphkap
chr1	83736556	83736686	Sphkap
chr1	83746182	83746361	Sphkap
chr1	83925006	83925202	Mir6353
chr1	84310090	84310391	Pid1
chr1	84443722	84443999	Pid1
chr1	84553978	84554294	Mir5126
chr1	84585606	84585722	Mir5126
chr1	84596068	84596194	Mir5126
chr1	84598675	84598924	Mir5126
chr1	84621267	84621545	Mir5126
chr1	84628324	84628581	Mir5126
chr1	84668378	84668878	Mir5126
chr1	84710228	84710579	Dner
chr1	84839430	84839600	Trip12
chr1	84839792	84839917	Fbxo36
chr1	84881667	84881809	Fbxo36
chr1	84935667	84935969	Slc16a14
chr1	85736641	85736807	A630001G21Rik
chr1	85775234	85775458	9930111H07Rik
chr1	85822341	85822627	Cab39
chr1	85853463	85853594	Itm2c
chr1	85902154	85902315	Itm2c
chr1	85917034	85917394	4933407L21Rik
chr1	85921807	85922102	4933407L21Rik
chr1	85922159	85922574	4933407L21Rik
chr1	85928297	85928591	4933407L21Rik
chr1	85934951	85935356	4933407L21Rik
chr1	85936324	85936528	4933407L21Rik
chr1	85969565	85969818	Gpr55
chr1	86007921	86008101	Spata3
chr1	86018189	86018439	Spata3
chr1	86032255	86032742	Spata3
chr1	86053255	86053815	2810459M11Rik
chr1	86059491	86059689	Psmd1
chr1	86178972	86179184	Armc9
chr1	86245785	86245986	B3gnt7
chr1	86339561	86339686	Snora75
chr1	86372029	86372269	C130036L24Rik
chr1	86381148	86381312	Nmur1
chr1	86391569	86391700	Nmur1
chr1	86435616	86435715	Tex44
chr1	86504118	86504576	Ptma
chr1	86505571	86505783	Ptma
chr1	86507903	86508118	Ptma
chr1	86525257	86525495	Ptma
chr1	86532484	86532667	Ptma
chr1	86546839	86547050	Ptma
chr1	86614401	86614503	Cops7b
chr1	86618593	86618699	Cops7b
chr1	86633960	86634140	Nppc
chr1	86657237	86657301	Nppc
chr1	86705601	86705831	Dis3l2
chr1	86835042	86835322	Dis3l2
chr1	87028909	87029002	Alppl2
chr1	87042221	87042313	Alppl2
chr1	87175876	87176067	Prss56
chr1	87187140	87187304	Chrnd
chr1	87213807	87213994	Eif4e2
chr1	87273572	87273884	Efhd1
chr1	87287132	87287360	Efhd1
chr1	87316685	87316932	Gigyf2
chr1	87326700	87327052	Gigyf2
chr1	87486359	87486689	Snorc
chr1	87493626	87493896	Ngef
chr1	87508738	87508803	Ngef
chr1	87574927	87575191	Neu2
chr1	87607849	87608096	Inpp5d
chr1	87614654	87614848	Inpp5d
chr1	87730021	87730160	Gm33517
chr1	87755804	87756083	Atg16l1
chr1	87785826	87785975	Scarna6
chr1	87786348	87786573	Scarna6
chr1	87813165	87813483	Sag
chr1	87848735	87849165	Dgkd
chr1	87879877	87880047	Gm19582
chr1	87892602	87892719	Gm19582
chr1	87929738	87930275	Gm19582
chr1	88134559	88134706	Ugt1a6a
chr1	88277022	88277271	A730008H23Rik
chr1	88318693	88318769	Trpm8
chr1	88357570	88357733	Spp2
chr1	88478326	88478431	Glrp1
chr1	88521323	88521552	Glrp1
chr1	88562493	88562574	Gm19589
chr1	88586950	88587087	Gm19589
chr1	88594663	88594756	Gm19589
chr1	88623590	88623792	Gm19589
chr1	88658361	88658645	Arl4c
chr1	88705896	88706090	Arl4c
chr1	88795000	88795262	Platr5
chr1	88840145	88840469	Platr5
chr1	88924299	88924580	1700067G17Rik
chr1	88937422	88937586	1700067G17Rik
chr1	88950005	88950187	1700067G17Rik
chr1	89104487	89104688	Sh3bp4
chr1	89130468	89130780	Sh3bp4
chr1	89136290	89136489	Sh3bp4
chr1	89171229	89171649	Sh3bp4
chr1	89183580	89183743	Sh3bp4
chr1	89196212	89196326	Sh3bp4
chr1	89228575	89228706	Sh3bp4
chr1	89235401	89235656	Sh3bp4
chr1	89268952	89269052	C030007H22Rik
chr1	89302523	89302857	C030007H22Rik
chr1	89350417	89350562	C030007H22Rik
chr1	89400715	89401186	C030007H22Rik
chr1	89430250	89430588	C030007H22Rik
chr1	89454618	89454945	Agap1
chr1	89470845	89471037	Agap1
chr1	89483750	89483899	Agap1
chr1	89489723	89489816	Agap1
chr1	89510725	89511025	Agap1
chr1	89577129	89577359	4933400F21Rik
chr1	89587346	89587637	4933400F21Rik
chr1	89606714	89606810	4933400F21Rik
chr1	89676613	89676755	4933400F21Rik
chr1	89708198	89708430	4933400F21Rik
chr1	89750976	89751326	4933400F21Rik
chr1	89798756	89799069	4933400F21Rik
chr1	90007188	90007621	Asb18
chr1	90060715	90060840	Asb18
chr1	90072220	90072446	Asb18
chr1	90113729	90114048	Iqca
chr1	90176345	90176445	Iqca
chr1	90202240	90202413	Ackr3
chr1	90203904	90204029	Ackr3
chr1	90227846	90227905	Ackr3
chr1	90232538	90232775	Ackr3
chr1	90380348	90380522	Ackr3
chr1	90588461	90588606	Cops8
chr1	90603249	90603502	Cops8
chr1	90614368	90614657	Cops8
chr1	90650813	90651095	Cops8
chr1	90676589	90676681	Cops8
chr1	90732900	90733140	Col6a3
chr1	90743922	90744077	Col6a3
chr1	90780549	90780666	Col6a3
chr1	90797385	90797560	Col6a3
chr1	90838165	90838512	Col6a3
chr1	90840388	90840511	Col6a3
chr1	90926069	90926352	Mlph
chr1	90953755	90953802	Prlh
chr1	90956815	90956952	Prlh
chr1	91062438	91062687	Lrrfip1
chr1	91065139	91065427	Lrrfip1
chr1	91099028	91099175	Lrrfip1
chr1	91179188	91179309	Ramp1
chr1	91209406	91209611	Ramp1
chr1	91209839	91210195	Ramp1
chr1	91239262	91239381	Ube2f
chr1	91274568	91274649	Scly
chr1	91380543	91380730	Erfe
chr1	91398769	91398964	Ilkap
chr1	91413248	91413407	Hes6
chr1	91414414	91414606	Hes6
chr1	91428765	91428892	Hes6
chr1	91436386	91436550	Hes6
chr1	91436644	91436803	Per2
chr1	91483443	91483557	Traf3ip1
chr1	91494470	91494669	Traf3ip1
chr1	91523891	91524014	Asb1
chr1	91540347	91540706	Asb1
chr1	91563273	91563520	Asb1
chr1	91600767	91600912	Asb1
chr1	91755209	91755326	Twist2
chr1	91883156	91883384	Twist2
chr1	91903605	91903748	Twist2
chr1	91967175	91967453	Twist2
chr1	91978524	91978707	Twist2
chr1	91987547	91987712	Twist2
chr1	92030557	92030899	Hdac4
chr1	92038732	92039156	Hdac4
chr1	92083622	92084100	Hdac4
chr1	92092458	92092541	Hdac4
chr1	92100096	92100140	Hdac4
chr1	92100364	92100935	Hdac4
chr1	92124907	92125089	Hdac4
chr1	92130442	92130855	Hdac4
chr1	92195804	92196054	Hdac4
chr1	92216100	92216340	Hdac4
chr1	92224483	92224663	Hdac4
chr1	92258137	92258358	Hdac4
chr1	92264288	92264493	Hdac4
chr1	92288811	92288941	Hdac4
chr1	92437086	92437318	Mir6900
chr1	92437779	92438195	Mir6900
chr1	92453891	92454078	Mir6900
chr1	92539234	92539515	Olfr1414
chr1	92638256	92638417	Cops9
chr1	92641896	92642095	Cops9
chr1	92647856	92648041	Otos
chr1	92648918	92649047	Otos
chr1	92667198	92667430	Otos
chr1	92696964	92697088	Otos
chr1	92720597	92720832	Otos
chr1	92724177	92724358	Otos
chr1	92730671	92730928	Otos
chr1	92744923	92745130	Gpc1
chr1	92831199	92831326	Gpc1
chr1	92834115	92834236	Gpc1
chr1	92866365	92866467	Mir149
chr1	92895167	92895337	Ankmy1
chr1	92906784	92907030	Dusp28
chr1	92907384	92907551	Dusp28
chr1	92934254	92934459	Capn10
chr1	92934594	92934782	Capn10
chr1	92972975	92973143	Gpr35
chr1	92995040	92995257	Aqp12
chr1	93056998	93057278	Kif1a
chr1	93071785	93071954	Kif1a
chr1	93085246	93085433	Kif1a
chr1	93101799	93102122	Kif1a
chr1	93128844	93128947	Agxt
chr1	93174541	93174645	Crocc2
chr1	93176661	93176806	Crocc2
chr1	93184049	93184540	Crocc2
chr1	93207537	93207789	Sned1
chr1	93210331	93210577	Sned1
chr1	93220930	93221042	Sned1
chr1	93507080	93507266	Farp2
chr1	93678480	93678601	Bok
chr1	93754656	93755038	Atg4b
chr1	93804250	93804356	Ing5
chr1	94503778	94504100	4930440C22Rik
chr1	94642366	94642660	4930440C22Rik
chr1	95667546	95667796	St8sia4
chr1	97553839	97554006	D1Ertd622e
chr1	97616913	97617316	D1Ertd622e
chr1	97630128	97630368	D1Ertd622e
chr1	97660634	97660882	D1Ertd622e
chr1	97843615	97843894	Gin1
chr1	97851784	97852361	Gin1
chr1	98002900	98003012	B230216N24Rik
chr1	98047735	98047938	B230216N24Rik
chr1	98167218	98167547	Gm29461
chr1	98190297	98190498	Gm29461
chr1	98277203	98277389	Gm29461
chr1	99774264	99774356	Cntnap5b
chr1	100496228	100496573	Gm20268
chr1	101905640	101906020	Gm20268
chr1	102678671	102678990	Gm20268
chr1	104652552	104652730	Cdh20
chr1	104796171	104796457	Cdh20
chr1	104828162	104828354	Cdh20
chr1	104838304	104838500	Cdh20
chr1	105179444	105179609	Gm17634
chr1	105542864	105543156	Pign
chr1	105660164	105660271	Pign
chr1	105663655	105663909	Pign
chr1	105682957	105683156	Relch
chr1	105891197	105891281	Gm7160
chr1	105895044	105895295	Gm7160
chr1	105906511	105906715	Gm7160
chr1	106013830	106014047	Zcchc2
chr1	106043173	106043283	Zcchc2
chr1	106155327	106155691	Gm20753
chr1	106226685	106226883	Phlpp1
chr1	106231848	106232088	Phlpp1
chr1	106241100	106241359	Phlpp1
chr1	106242238	106242468	Phlpp1
chr1	106526882	106527083	Mir3473f
chr1	106570629	106570722	Mir3473f
chr1	106584924	106585160	Mir3473f
chr1	106629878	106630043	Mir3473f
chr1	106653489	106653624	Bcl2
chr1	106796670	106796793	Vps4b
chr1	106822429	106822588	Vps4b
chr1	106870071	106870338	Serpinb5
chr1	107588330	107588537	Serpinb8
chr1	107908593	107908715	D830032E09Rik
chr1	108026593	108026766	D830032E09Rik
chr1	112380047	112380191	Gm32810
chr1	113113362	113113504	Gm32810
chr1	114354112	114354277	Cntnap5a
chr1	116155294	116155616	Cntnap5a
chr1	116216978	116217183	Cntnap5a
chr1	116477837	116477949	Cntnap5a
chr1	118228632	118228967	Tsn
chr1	118311149	118311613	Tsn
chr1	118388905	118389096	Clasp1
chr1	118437870	118438132	2900060B14Rik
chr1	118458916	118459172	2900060B14Rik
chr1	118459460	118459612	2900060B14Rik
chr1	118481333	118481536	2900060B14Rik
chr1	118694560	118694696	Tfcp2l1
chr1	118759700	118759802	Tfcp2l1
chr1	118905449	118905641	Mir6346
chr1	118909149	118909334	Mir6346
chr1	118911192	118911307	Mir6346
chr1	118936209	118936327	Mir6346
chr1	118976630	118976857	Mir6346
chr1	118980762	118980880	Mir6346
chr1	118982559	118982706	Mir6346
chr1	119033977	119034187	Gli2
chr1	119049908	119050076	Gli2
chr1	119082756	119082838	Gli2
chr1	119087696	119087818	Gli2
chr1	119093870	119093958	Gli2
chr1	119202503	119202806	Gli2
chr1	119256819	119257101	Inhbb
chr1	119295212	119295389	Inhbb
chr1	119328969	119329219	Inhbb
chr1	119391457	119391509	Inhbb
chr1	119453963	119454061	Inhbb
chr1	119492210	119492416	Ralb
chr1	119533520	119533671	3830432H09Rik
chr1	119557578	119557846	3830432H09Rik
chr1	119818838	119818963	Ptpn4
chr1	119837448	119837773	Ptpn4
chr1	119843198	119843438	Ptpn4
chr1	119878948	119879311	Tmem177
chr1	119895146	119895326	Tmem177
chr1	119913050	119913265	Tmem177
chr1	119919435	119919528	Tmem177
chr1	120033174	120033299	Sctr
chr1	120093610	120093837	Tmem37
chr1	120098474	120098578	Dbi
chr1	120115565	120116048	Dbi
chr1	120116247	120116353	Dbi
chr1	120121019	120121227	3110009E18Rik
chr1	120189329	120189532	3110009E18Rik
chr1	120197309	120197474	Steap3
chr1	120207563	120207880	Steap3
chr1	120231473	120231560	Steap3
chr1	120245830	120246037	Steap3
chr1	120248192	120248391	Steap3
chr1	120265232	120265434	Steap3
chr1	120357442	120357713	C1ql2
chr1	120586590	120586751	En1
chr1	120817752	120818054	En1
chr1	121087204	121087478	Celrr
chr1	121327873	121328013	Insig2
chr1	121452560	121452838	Ccdc93
chr1	121510881	121511026	Htr5b
chr1	122212598	122212807	Gm28590
chr1	122668184	122668422	Gm28590
chr1	123107425	123107693	Gm28590
chr1	123902531	123902969	Dpp10
chr1	124765678	124765837	Actr3
chr1	125482660	125482740	Actr3
chr1	125542406	125542588	Slc35f5
chr1	125560343	125560626	Slc35f5
chr1	125560828	125561049	Slc35f5
chr1	125639394	125639605	Gpr39
chr1	125760023	125760151	Gpr39
chr1	126024554	126024845	Lypd1
chr1	126152285	126152592	Lypd1
chr1	126341850	126342057	Nckap5
chr1	126377731	126377906	Nckap5
chr1	126391193	126391535	Nckap5
chr1	126431759	126431924	Nckap5
chr1	126484689	126484874	Nckap5
chr1	126654757	126654852	Nckap5
chr1	126683832	126684502	Nckap5
chr1	126726548	126726671	Nckap5
chr1	126830403	126830591	Nckap5
chr1	126830737	126830939	Nckap5
chr1	126865537	126865802	Nckap5
chr1	126917979	126918186	Nckap5
chr1	126925267	126925459	Nckap5
chr1	126925596	126925793	Nckap5
chr1	126931837	126931996	Nckap5
chr1	126956179	126956338	Nckap5
chr1	127103843	127104031	Mgat5
chr1	127107528	127107758	Mgat5
chr1	127204861	127205153	Mgat5
chr1	127330749	127331008	Mgat5
chr1	127339220	127339416	Mgat5
chr1	127348703	127348910	Mgat5
chr1	127374134	127374418	Mgat5
chr1	127408980	127409271	Mgat5
chr1	127414592	127414825	Mgat5
chr1	127417049	127417269	Mgat5
chr1	127459119	127459249	Tmem163
chr1	127668231	127668408	Tmem163
chr1	127827468	127827611	Map3k19
chr1	127854870	127855178	Rab3gap1
chr1	128004106	128004422	Zranb3
chr1	128016044	128016370	Zranb3
chr1	128102664	128102870	Zranb3
chr1	128244004	128244281	Ubxn4
chr1	128359654	128359868	Mcm6
chr1	128372304	128372415	Mcm6
chr1	128417334	128417519	Dars
chr1	128585920	128586142	Cxcr4
chr1	128613313	128613474	Cxcr4
chr1	128757169	128757391	Cxcr4
chr1	128824367	128824436	Cxcr4
chr1	128832757	128832816	Cxcr4
chr1	129269901	129270080	Thsd7b
chr1	129325090	129325194	Thsd7b
chr1	129401918	129402215	Thsd7b
chr1	129470145	129470331	Thsd7b
chr1	129660398	129660693	Thsd7b
chr1	130066696	130067016	Cd55os
chr1	130462497	130462634	Cd55
chr1	130576521	130576723	Zp3r
chr1	130700113	130700243	Pfkfb2
chr1	130715759	130716149	Pfkfb2
chr1	130877082	130877179	Il24
chr1	131053310	131053498	Il10
chr1	131074554	131074769	Mapkapk2
chr1	131078891	131079051	Mapkapk2
chr1	131097850	131097984	Mapkapk2
chr1	131138253	131138448	Dyrk3
chr1	131153065	131153273	Eif2d
chr1	131351609	131351910	Ikbke
chr1	131354188	131354270	Ikbke
chr1	131357137	131357246	Ikbke
chr1	131357321	131357472	Ikbke
chr1	131431986	131432144	Srgap2
chr1	131438148	131438362	Srgap2
chr1	131473746	131473960	Srgap2
chr1	131494519	131494827	Srgap2
chr1	131555169	131555403	Fam72a
chr1	131586965	131587103	Avpr1b
chr1	131658158	131658338	Ctse
chr1	131696381	131696658	Rab7b
chr1	131737302	131737556	Slc26a9
chr1	131752183	131752239	Slc26a9
chr1	131827778	131828070	Slc41a1
chr1	131850835	131850983	Rab29
chr1	131867113	131867266	Rab29
chr1	131937835	131937951	Slc45a3
chr1	131981781	131981897	Slc45a3
chr1	131982958	131983124	Slc45a3
chr1	132125889	132126054	Cdk18
chr1	132144319	132144475	Cdk18
chr1	132155884	132156020	Cdk18
chr1	132190165	132190259	Lemd1
chr1	132208296	132208473	Mir135b
chr1	132222284	132222379	Lemd1
chr1	132288104	132288294	Klhdc8a
chr1	132312790	132312926	Nuak2
chr1	132319269	132319503	Nuak2
chr1	132326865	132327050	Nuak2
chr1	132333813	132333943	Nuak2
chr1	132364987	132365205	Tmcc2
chr1	132367700	132367856	Tmcc2
chr1	132375429	132375652	Tmcc2
chr1	132391810	132391891	Tmcc2
chr1	132417304	132417626	Dstyk
chr1	132431888	132431999	Dstyk
chr1	132468982	132469123	Rbbp5
chr1	132476961	132477413	Rbbp5
chr1	132505304	132505438	Tmem81
chr1	132506120	132506316	Tmem81
chr1	132537793	132538066	Cntn2
chr1	132542864	132543086	Cntn2
chr1	132558196	132558336	Cntn2
chr1	132629725	132629886	Nfasc
chr1	132640298	132640565	Nfasc
chr1	132641510	132641692	Nfasc
chr1	132653925	132654155	Nfasc
chr1	132696431	132696617	Nfasc
chr1	132759124	132759278	Nfasc
chr1	132844113	132844369	Lrrn2
chr1	132851807	132851951	Lrrn2
chr1	132858916	132859063	Lrrn2
chr1	132890464	132890697	Lrrn2
chr1	132915905	132916174	Lrrn2
chr1	132921056	132921301	Lrrn2
chr1	132935017	132935176	Lrrn2
chr1	132938991	132939212	Lrrn2
chr1	132982825	132982971	Mdm4
chr1	133039539	133039690	Pik3c2b
chr1	133068825	133069261	Pik3c2b
chr1	133146091	133146221	Ppp1r15b
chr1	133159157	133159395	Ppp1r15b
chr1	133171415	133171714	Ppp1r15b
chr1	133181113	133181341	Ppp1r15b
chr1	133188088	133188241	Ppp1r15b
chr1	133209965	133210523	Plekha6
chr1	133226971	133227278	Plekha6
chr1	133245664	133245871	Plekha6
chr1	133254944	133255166	Plekha6
chr1	133279781	133279999	Gm19461
chr1	133302662	133302807	Golt1a
chr1	133306912	133307036	Golt1a
chr1	133307505	133307607	Golt1a
chr1	133312056	133312254	Golt1a
chr1	133353364	133353520	Ren1
chr1	133353661	133353779	Ren1
chr1	133380812	133380918	Etnk2
chr1	133382197	133382303	Etnk2
chr1	133434463	133434746	Sox13
chr1	133492449	133492790	Sox13
chr1	133596809	133596984	Snrpe
chr1	133685858	133686073	Lax1
chr1	133696087	133696217	Lax1
chr1	133736383	133736518	Mir6903
chr1	133744664	133744892	Atp2b4
chr1	133763018	133763317	Atp2b4
chr1	133800969	133801208	Atp2b4
chr1	133821508	133822003	Atp2b4
chr1	133834371	133834546	Optc
chr1	133871285	133871449	Optc
chr1	133884203	133884437	Optc
chr1	133896406	133896555	Optc
chr1	133911563	133911651	Optc
chr1	133916124	133916295	Prelp
chr1	133934524	133934700	Prelp
chr1	133961768	133962073	Prelp
chr1	133978350	133978488	Prelp
chr1	134042051	134042192	Fmod
chr1	134046028	134046212	Fmod
chr1	134048877	134049000	Fmod
chr1	134053301	134053484	Fmod
chr1	134062804	134062969	Btg2
chr1	134063507	134063700	Btg2
chr1	134079080	134079377	Btg2
chr1	134092965	134093191	Btg2
chr1	134096352	134096506	Chit1
chr1	134099211	134099451	Chit1
chr1	134106899	134107010	Chit1
chr1	134120334	134120472	Chit1
chr1	134151775	134151946	Chil1
chr1	134182015	134182186	Chil1
chr1	134196568	134196703	Mybph
chr1	134205414	134205593	Mybph
chr1	134213445	134213732	Mybph
chr1	134222250	134222371	Adora1
chr1	134233070	134233531	Adora1
chr1	134244313	134244444	Adora1
chr1	134245144	134245383	Adora1
chr1	134265837	134266074	Myoparr
chr1	134292228	134292379	Myog
chr1	134332024	134332121	Ppfia4
chr1	134332814	134332991	Ppfia4
chr1	134344662	134344868	Ppfia4
chr1	134345888	134346044	Ppfia4
chr1	134361955	134362083	Tmem183a
chr1	134518747	134518914	Rabif
chr1	134530442	134531001	Mgat4e
chr1	134651459	134651685	Syt2
chr1	134854440	134854562	Ppp1r12b
chr1	134858854	134858949	Ppp1r12b
chr1	134860607	134861098	Ppp1r12b
chr1	134866483	134866733	Ppp1r12b
chr1	134902104	134902336	Gm51265
chr1	134913566	134913856	Gm51265
chr1	134989505	134989636	Ube2t
chr1	135039534	135039659	Lgr6
chr1	135098481	135098699	Lgr6
chr1	135106090	135106209	Lgr6
chr1	135147523	135147655	Arl8a
chr1	135154504	135154668	Arl8a
chr1	135154792	135154834	Arl8a
chr1	135158684	135158982	Gpr37l1
chr1	135159172	135159406	Gpr37l1
chr1	135160542	135160627	Gpr37l1
chr1	135162791	135163010	Gpr37l1
chr1	135167556	135167708	Gpr37l1
chr1	135172079	135172194	Gpr37l1
chr1	135248417	135248696	Elf3
chr1	135259188	135259321	Elf3
chr1	135280816	135280999	Rnpep
chr1	135313711	135313960	Timm17a
chr1	135347537	135347753	Lmod1
chr1	135368277	135368465	Shisa4
chr1	135369162	135369305	Shisa4
chr1	135375016	135375653	Shisa4
chr1	135461264	135461365	Mir1231
chr1	135503554	135503746	Mir1231
chr1	135513582	135513773	Mir1231
chr1	135518799	135518999	Mir1231
chr1	135536401	135536584	Nav1
chr1	135540435	135540536	Nav1
chr1	135544849	135545038	Nav1
chr1	135548866	135549103	Nav1
chr1	135563776	135563973	Nav1
chr1	135565216	135565430	Nav1
chr1	135619220	135619443	Gm4793
chr1	135631655	135631797	Gm4793
chr1	135644202	135644346	Gm4793
chr1	135659607	135659813	Csrp1
chr1	135665498	135665751	Csrp1
chr1	135670506	135670701	Csrp1
chr1	135694227	135694687	Csrp1
chr1	135699477	135699589	Csrp1
chr1	135729083	135729193	Csrp1
chr1	135734238	135734448	Csrp1
chr1	135734710	135734896	Csrp1
chr1	135739515	135739839	Csrp1
chr1	135781301	135781517	Phlda3
chr1	135782866	135783091	Tnni1
chr1	135787951	135788046	Tnni1
chr1	135811417	135811492	Lad1
chr1	135852501	135852711	Tnnt2
chr1	135929928	135930313	Pkp1
chr1	135944898	135945024	Pkp1
chr1	135958642	135958764	Pkp1
chr1	136051599	136051720	Ascl5
chr1	136055908	136056039	Cacna1s
chr1	136064150	136064295	Cacna1s
chr1	136116057	136116203	Gm15850
chr1	136140365	136140591	Kif21b
chr1	136142402	136142686	Kif21b
chr1	136143614	136143823	Kif21b
chr1	136160067	136160215	Kif21b
chr1	136170193	136170394	Kif21b
chr1	136212950	136213069	Mroh3
chr1	136346111	136346411	Camsap2
chr1	136381700	136381834	Ddx59
chr1	136415131	136415330	Ddx59
chr1	136456291	136456514	Kif14
chr1	136613463	136613788	Zfp281
chr1	137035360	137035713	Nr5a2
chr1	137643548	137643887	Mir181a-1
chr1	137767629	137767809	Mir181a-1
chr1	137927984	137928202	Mir181a-1
chr1	138245630	138245827	Atp6v1g3
chr1	138282805	138283060	Atp6v1g3
chr1	138328389	138328483	Atp6v1g3
chr1	138446953	138447162	Nek7
chr1	138497072	138497182	Nek7
chr1	138568525	138568668	Nek7
chr1	138977740	138977864	4930596I21Rik
chr1	138992534	138992803	4930596I21Rik
chr1	139079813	139079890	4930596I21Rik
chr1	139267975	139268076	Crb1
chr1	139340581	139340707	Crb1
chr1	139438542	139438660	Aspm
chr1	139454644	139454762	Aspm
chr1	141526796	141527209	4930590L20Rik
chr1	143053272	143053423	B3galt2
chr1	143707169	143707240	Cdc73
chr1	143938618	143938937	Rgs2
chr1	143941642	143941814	Rgs2
chr1	144004148	144004359	Rgs2
chr1	144151758	144152220	Rgs13
chr1	144189421	144189655	Rgs13
chr1	144197807	144197919	Rgs13
chr1	144406773	144406926	Rgs1
chr1	144603103	144603338	Rgs21
chr1	145138982	145139320	Rgs18
chr1	146844109	146844431	Brinp3
chr1	147281365	147281673	Brinp3
chr1	147309330	147309493	Brinp3
chr1	147647618	147647826	Brinp3
chr1	148304240	148304572	Pla2g4a
chr1	148750874	148751128	Pla2g4a
chr1	149550250	149550630	Pla2g4a
chr1	149556596	149556695	Pla2g4a
chr1	149802745	149803169	Pla2g4a
chr1	149818881	149819118	Pla2g4a
chr1	149876612	149876777	Pla2g4a
chr1	150540383	150540511	Prg4
chr1	150681214	150681287	Prg4
chr1	150681560	150681702	Prg4
chr1	150976482	150976583	Hmcn1
chr1	151007973	151008043	Hmcn1
chr1	151302034	151302212	Ivns1abp
chr1	151344326	151344497	Ivns1abp
chr1	151500799	151500870	Rnf2
chr1	151626794	151626941	Fam129a
chr1	151706215	151706326	2810414N06Rik
chr1	151709545	151709607	2810414N06Rik
chr1	151825146	151825341	Edem3
chr1	151863750	151864011	Edem3
chr1	151890310	151890458	Edem3
chr1	151953719	151953876	1700025G04Rik
chr1	152171458	152171722	1700025G04Rik
chr1	152271820	152271888	Tsen15
chr1	152369321	152369456	Tsen15
chr1	152386599	152386788	Tsen15
chr1	152410703	152410956	Colgalt2
chr1	152414472	152414743	Colgalt2
chr1	152462479	152462601	Colgalt2
chr1	152525106	152525273	Rgl1
chr1	152556174	152556304	Rgl1
chr1	152560523	152560817	Rgl1
chr1	152576800	152577056	Rgl1
chr1	152589465	152589549	Rgl1
chr1	152634571	152634959	Rgl1
chr1	152640651	152640910	Rgl1
chr1	152768240	152768389	Arpc5
chr1	152792826	152793101	Ncf2
chr1	152902815	152902888	Smg7
chr1	152954912	152955053	Nmnat2
chr1	153000624	153000836	Nmnat2
chr1	153011650	153011906	Nmnat2
chr1	153014849	153015056	Nmnat2
chr1	153016918	153016994	Nmnat2
chr1	153035582	153035718	Nmnat2
chr1	153037752	153037931	Nmnat2
chr1	153040129	153040363	Nmnat2
chr1	153045516	153045625	Nmnat2
chr1	153065649	153065969	Nmnat2
chr1	153073264	153073508	Lamc2
chr1	153084210	153084462	Lamc2
chr1	153092345	153092448	Lamc2
chr1	153191953	153192130	Lamc2
chr1	153332794	153333196	Lamc1
chr1	153333817	153333950	Lamc1
chr1	153487660	153487818	Dhx9
chr1	153506276	153506552	Dhx9
chr1	153539202	153539378	Npl
chr1	153559392	153559486	Npl
chr1	153635550	153635897	Rgs8
chr1	153642395	153642465	Rgs8
chr1	153703482	153703726	C230024C17Rik
chr1	153737382	153737678	C230024C17Rik
chr1	153742572	153742636	Rgs16
chr1	153746865	153746972	Rnasel
chr1	153749370	153749461	Rnasel
chr1	153807504	153807597	Rgsl1
chr1	153821409	153821569	Rgsl1
chr1	153899688	153899946	Glul
chr1	153974321	153974578	Glul
chr1	153981099	153981258	Glul
chr1	153994988	153995144	Glul
chr1	153997243	153997543	Glul
chr1	154034217	154034297	Glul
chr1	154044843	154045048	Glul
chr1	154102787	154103395	Zfp648
chr1	154112468	154112807	Zfp648
chr1	154118233	154118386	Zfp648
chr1	154120747	154121006	Zfp648
chr1	154139476	154140066	Zfp648
chr1	154150193	154150546	Zfp648
chr1	154156582	154157077	Zfp648
chr1	154167833	154167967	Zfp648
chr1	154181069	154181231	Zfp648
chr1	154202705	154202935	Zfp648
chr1	154223814	154224004	Zfp648
chr1	154418366	154418702	4930452N14Rik
chr1	154500517	154500755	Cacna1e
chr1	154511717	154512052	Cacna1e
chr1	154555978	154556135	Cacna1e
chr1	154622794	154623197	Cacna1e
chr1	154638210	154638351	Cacna1e
chr1	154661579	154661761	Cacna1e
chr1	154729704	154729810	Cacna1e
chr1	154788220	154788315	Cacna1e
chr1	154805944	154806048	Cacna1e
chr1	154925470	154925681	Gm9530
chr1	154956610	154956932	Gm9530
chr1	155025933	155026143	Gm9530
chr1	155049072	155049249	Gm9530
chr1	155063064	155063274	Gm9530
chr1	155083295	155083679	Gm9530
chr1	155092526	155092701	Ier5
chr1	155099597	155099805	Ier5
chr1	155122638	155122847	Ier5
chr1	155140227	155140341	Mr1
chr1	155146790	155146942	Mr1
chr1	155191841	155191930	Stx6
chr1	155193067	155193277	Stx6
chr1	155204694	155204836	BC034090
chr1	155212658	155212813	BC034090
chr1	155213030	155213193	BC034090
chr1	155218331	155218446	BC034090
chr1	155224272	155224416	BC034090
chr1	155233939	155234111	BC034090
chr1	155234183	155234590	BC034090
chr1	155239964	155240176	BC034090
chr1	155281575	155281718	BC034090
chr1	155293529	155293667	BC034090
chr1	155303512	155303709	BC034090
chr1	155306779	155307268	BC034090
chr1	155427587	155427757	Xpr1
chr1	155433938	155434234	Xpr1
chr1	155505555	155505674	Gm5532
chr1	155529331	155529465	Gm5532
chr1	155537358	155537503	Gm5532
chr1	155564882	155565024	Acbd6
chr1	155576587	155576705	Acbd6
chr1	155698495	155698652	Lhx4
chr1	155701004	155701101	Lhx4
chr1	156035956	156036241	Tor1aip2
chr1	156036425	156036724	Tor1aip1
chr1	156040781	156040882	Tor1aip2
chr1	156043176	156043310	Tor1aip2
chr1	156105454	156105639	Tor1aip2
chr1	156179855	156180183	Fam163a
chr1	156241856	156241974	Fam163a
chr1	156428555	156428755	Axdnd1
chr1	156445176	156445373	Axdnd1
chr1	156495105	156495570	Soat1
chr1	156633309	156633427	Tor3a
chr1	156742021	156742145	Fam20b
chr1	156748659	156748916	Fam20b
chr1	156931217	156931297	Ralgps2
chr1	156938887	156938993	Ralgps2
chr1	156997997	156998221	Ralgps2
chr1	157039346	157039484	Tex35
chr1	157039649	157040032	Tex35
chr1	157047654	157048037	Tex35
chr1	157055062	157055460	Tex35
chr1	157076378	157076524	Tex35
chr1	157077173	157077311	Tex35
chr1	157114487	157114839	Tex35
chr1	157126831	157126949	Tex35
chr1	157144800	157144888	Tex35
chr1	157153897	157154034	Tex35
chr1	157286701	157286868	2810025M15Rik
chr1	157334985	157335287	2810025M15Rik
chr1	157446468	157446571	Cryzl2
chr1	157465339	157465511	Cryzl2
chr1	157470852	157471067	Cryzl2
chr1	157480194	157480327	Cryzl2
chr1	157519601	157519665	Sec16b
chr1	157553175	157553327	Sec16b
chr1	157632742	157632920	Sec16b
chr1	157749350	157749643	Sec16b
chr1	158364610	158364787	Astn1
chr1	158408244	158408499	Astn1
chr1	158489477	158489894	Mir488
chr1	158510951	158511094	Mir488
chr1	158547845	158548199	Mir488
chr1	158554265	158554428	Mir488
chr1	158573333	158573487	Mir488
chr1	158654699	158654844	Mir488
chr1	159135399	159135578	Cop1
chr1	159211783	159212001	Cop1
chr1	159231803	159232011	Cop1
chr1	159413478	159413671	Mir1843b
chr1	159468780	159469098	Tnr
chr1	159523642	159523841	Tnr
chr1	159570276	159570586	Tnr
chr1	159594198	159594467	Tnr
chr1	159632674	159632928	Tnr
chr1	159660907	159661043	Tnr
chr1	159661225	159661492	Tnr
chr1	159670799	159671186	Tnr
chr1	159681281	159681598	Tnr
chr1	159686511	159686793	Tnr
chr1	159761071	159761304	Tnr
chr1	159783971	159784108	Tnr
chr1	159822438	159822690	4930523C07Rik
chr1	159852240	159852316	4930523C07Rik
chr1	160184670	160184774	Mrps14
chr1	160231187	160231277	Cacybp
chr1	160232012	160232306	Cacybp
chr1	160247037	160247120	Cacybp
chr1	160259993	160260241	Mir1927
chr1	160351973	160352232	Rabgap1l
chr1	160370687	160370910	Rabgap1l
chr1	160377722	160377906	Rabgap1l
chr1	160474476	160474798	Gpr52
chr1	160523067	160523255	Gpr52
chr1	160531530	160531691	Gpr52
chr1	160561528	160561626	Gpr52
chr1	160579759	160580007	Gpr52
chr1	160589056	160589166	Gpr52
chr1	160615321	160615430	Gpr52
chr1	160693124	160693436	Rabgap1l
chr1	160855962	160856153	Rc3h1
chr1	160983056	160983167	Serpinc1
chr1	161034869	161035167	Gas5
chr1	161196062	161196426	Tex50
chr1	161224911	161225157	Prdx6
chr1	161251140	161251395	Prdx6
chr1	161269509	161269800	Prdx6
chr1	161273579	161273796	Prdx6
chr1	161380051	161380352	Tnfsf4
chr1	161400279	161400393	Tnfsf4
chr1	161426402	161426707	Tnfsf4
chr1	161494476	161494623	Tnfsf18
chr1	161713074	161713177	Fasl
chr1	161736988	161737131	Fasl
chr1	161876741	161877049	Suco
chr1	161877234	161877401	Suco
chr1	161976509	161976643	4930558K02Rik
chr1	161999953	162000433	2810442N19Rik
chr1	162037457	162037707	2810442N19Rik
chr1	162037932	162038092	2810442N19Rik
chr1	162187467	162187629	Dnm3os
chr1	162196914	162197235	Dnm3os
chr1	162294118	162294358	Mir214
chr1	162294671	162294785	Mir214
chr1	162313762	162313943	Mir214
chr1	162336722	162336881	Mir214
chr1	162358192	162358282	Dnm3
chr1	162453730	162453875	Dnm3
chr1	162509416	162509655	Dnm3
chr1	162548520	162548706	Eef1aknmt
chr1	162611236	162611571	Myoc
chr1	162643745	162644031	Myoc
chr1	162665212	162665374	Myocos
chr1	162792761	162793077	Fmo4
chr1	162832181	162832482	Fmo4
chr1	162858715	162858903	Fmo1
chr1	163060535	163060748	Mroh9
chr1	163070603	163070739	Mroh9
chr1	163090639	163090796	Mroh9
chr1	163091619	163091729	Mroh9
chr1	163141557	163141812	Mroh9
chr1	163150538	163150716	Mroh9
chr1	163257358	163257647	Prrx1
chr1	163658177	163658459	Mettl11b
chr1	163834177	163834335	Kifap3
chr1	163910499	163910576	Scyl3
chr1	163929628	163929816	Scyl3
chr1	164138762	164138882	F5
chr1	164178581	164178771	Gm16548
chr1	164184686	164184785	Gm16548
chr1	164185478	164185627	Gm51287
chr1	164236147	164236334	Slc19a2
chr1	164261576	164261877	Slc19a2
chr1	164275481	164275685	Ccdc181
chr1	164316816	164317017	Nme7
chr1	164320801	164321021	Nme7
chr1	164326949	164327056	Nme7
chr1	164362018	164362250	Nme7
chr1	164395170	164395465	Atp1b1
chr1	164493141	164493339	Gm26685
chr1	164586368	164586645	Gm26685
chr1	164590176	164590620	Gm26685
chr1	164630465	164630650	Gm26685
chr1	164683940	164684138	Dpt
chr1	164753754	164754004	Dpt
chr1	164770648	164770941	Dpt
chr1	164804877	164805099	Dpt
chr1	164899176	164899322	Gm20743
chr1	164973845	164973963	Xcl1
chr1	165017892	165018070	4930568G15Rik
chr1	165035794	165035939	4930568G15Rik
chr1	165042189	165042382	4930568G15Rik
chr1	165084311	165084494	4930568G15Rik
chr1	165104676	165105045	4930568G15Rik
chr1	165194421	165194623	Sft2d2
chr1	165252180	165252363	Tiprl
chr1	165302918	165303137	Gpr161
chr1	165498964	165499115	Adcy10
chr1	165583654	165583799	Mpzl1
chr1	165610348	165610872	Mpzl1
chr1	165618139	165618406	Mpzl1
chr1	165658749	165658841	Mpzl1
chr1	165660908	165661048	Mpzl1
chr1	165763581	165763831	Creg1
chr1	165914140	165914404	Pou2f1
chr1	165935041	165935447	Pou2f1
chr1	165967175	165967276	Pou2f1
chr1	166183092	166183376	Gpa33
chr1	166209561	166209865	Mael
chr1	166280627	166280911	Ildr2
chr1	166281378	166281501	Ildr2
chr1	166282617	166282966	Ildr2
chr1	166304472	166304736	Ildr2
chr1	166319280	166319398	Tada1
chr1	166344394	166344623	Tada1
chr1	166360255	166360445	Tada1
chr1	166379005	166379146	Tada1
chr1	166401545	166401620	Pogk
chr1	166402113	166402268	Pogk
chr1	166429118	166429282	Pogk
chr1	166807232	166807392	Fmo9
chr1	167010294	167010506	Fam78b
chr1	167270067	167270275	Uck2
chr1	167308597	167308813	Tmco1
chr1	167349794	167350045	Aldh9a1
chr1	167394332	167394449	Mgst3
chr1	167414909	167415096	Mgst3
chr1	167448645	167448829	Lrrc52
chr1	167465035	167465265	Lrrc52
chr1	167466867	167467066	Lrrc52
chr1	167618137	167618291	Rxrg
chr1	167637134	167637282	Rxrg
chr1	167645035	167645153	Rxrg
chr1	167660699	167661280	Lmx1a
chr1	167752773	167752956	Lmx1a
chr1	167782149	167782379	Lmx1a
chr1	167823207	167823346	Lmx1a
chr1	167915355	167915508	Lmx1a
chr1	167932237	167932331	Lmx1a
chr1	167942078	167942173	Lmx1a
chr1	167943249	167943430	Lmx1a
chr1	168046471	168046754	Lmx1a
chr1	168214231	168214402	Pbx1
chr1	168245630	168245882	Pbx1
chr1	168291345	168291492	Pbx1
chr1	168355024	168355255	Pbx1
chr1	168375251	168375411	Pbx1
chr1	168386367	168386432	Pbx1
chr1	168391739	168391886	Pbx1
chr1	168550095	168550418	Mir6348
chr1	168584277	168584477	Mir6348
chr1	168680263	168680476	Mir6348
chr1	169093640	169093928	Mir6354
chr1	169283434	169283791	Nuf2
chr1	169459498	169459611	Nuf2
chr1	169467854	169468266	Nuf2
chr1	169471308	169471530	Nuf2
chr1	169485364	169485871	Nuf2
chr1	169531447	169531703	Nuf2
chr1	169532252	169532356	Nuf2
chr1	169764149	169764378	Rgs4
chr1	169830751	169830864	Rgs4
chr1	169918151	169918234	Ccdc190
chr1	169928540	169928824	Ccdc190
chr1	169939536	169939613	Ccdc190
chr1	170155942	170156047	Uap1
chr1	170292604	170292855	Gm7694
chr1	170385496	170385738	Spata46
chr1	170387403	170387657	Spata46
chr1	170424645	170424895	Spata46
chr1	170504504	170504611	Nos1ap
chr1	170549141	170549428	Nos1ap
chr1	170555021	170555196	Nos1ap
chr1	170613383	170613469	Nos1ap
chr1	170632491	170632655	Olfml2b
chr1	170644319	170644571	Olfml2b
chr1	170674341	170674597	Olfml2b
chr1	170694830	170695064	Olfml2b
chr1	170839828	170839924	Gm29733
chr1	170900937	170901026	Fcrlb
chr1	170901659	170901824	Fcrlb
chr1	170996885	170997002	Fcgr2b
chr1	171102284	171102377	Cfap126
chr1	171102840	171103037	Cfap126
chr1	171111082	171111275	Cfap126
chr1	171129404	171129611	Cfap126
chr1	171150580	171150759	Mpz
chr1	171257322	171257421	Adamts4
chr1	171262814	171263062	B4galt3
chr1	171263198	171263332	B4galt3
chr1	171270226	171270366	B4galt3
chr1	171287902	171288156	Usp21
chr1	171294721	171295044	Ufc1
chr1	171345571	171345701	Nit1
chr1	171360737	171361014	Klhdc9
chr1	171379940	171380139	Arhgap30
chr1	171503325	171503521	Alyref2
chr1	171567005	171567094	Cd244a
chr1	171980151	171980308	Vangl2
chr1	172012179	172012284	Vangl2
chr1	172027340	172027474	Vangl2
chr1	172082422	172082568	Copa
chr1	172082669	172082847	Ncstn
chr1	172126645	172126775	Pex19
chr1	172143730	172143839	Dcaf8
chr1	172147850	172148171	Dcaf8
chr1	172162116	172162209	Dcaf8
chr1	172201289	172201438	Pea15a
chr1	172217230	172217494	Casq1
chr1	172220498	172220653	Casq1
chr1	172295786	172296157	Atp1a2
chr1	172298013	172298181	Atp1a2
chr1	172308564	172308731	Igsf8
chr1	172310187	172310340	Igsf8
chr1	172324865	172324999	Kcnj9
chr1	172342670	172343108	Kcnj10
chr1	172349912	172350262	Kcnj10
chr1	172357661	172357802	Kcnj10
chr1	172364764	172365082	Pigm
chr1	172410980	172411058	Pigm
chr1	172482005	172482219	Igsf9
chr1	172503474	172503645	Tagln2
chr1	172528820	172528962	Cfap45
chr1	172632982	172633314	Dusp23
chr1	172667651	172667917	Crp
chr1	173389931	173390261	Cadm3
chr1	173390342	173390465	Cadm3
chr1	173398762	173398857	Aim2
chr1	173410929	173411316	Aim2
chr1	173456486	173456623	Ifi206
chr1	174170795	174170941	Spta1
chr1	174244671	174245025	Olfr419
chr1	174469890	174470000	Olfr220
chr1	174522397	174522690	Fmn2
chr1	174665141	174665521	Fmn2
chr1	175041584	175041674	Grem2
chr1	175104373	175104696	Grem2
chr1	175128724	175128887	Grem2
chr1	175350444	175350734	Rgs7
chr1	175385680	175385919	Rgs7
chr1	175550616	175550852	Rgs7
chr1	175579576	175579818	Fh1
chr1	175867753	175867798	Exo1
chr1	175936543	175936703	Becn2
chr1	175996908	175997083	Becn2
chr1	176064641	176064721	Becn2
chr1	176075555	176075685	Pld5
chr1	176098982	176099214	Pld5
chr1	176223353	176223478	Pld5
chr1	176698740	176698876	Mir350
chr1	176801063	176801252	Cep170
chr1	176814069	176814429	Cep170
chr1	176849468	176849701	Hmga2-ps1
chr1	176862269	176862413	Hmga2-ps1
chr1	176877838	176877980	Hmga2-ps1
chr1	176999235	176999436	Hmga2-ps1
chr1	177150665	177150875	Akt3
chr1	177175539	177175767	Akt3
chr1	177188879	177189039	Akt3
chr1	178291220	178291469	Cox20
chr1	178294183	178294306	Cox20
chr1	178303538	178303619	Cox20
chr1	178318627	178318866	Cox20
chr1	178336526	178336663	Hnrnpu
chr1	178368901	178369170	Hnrnpu
chr1	178405494	178405785	Efcab2
chr1	178449323	178449480	Efcab2
chr1	178463836	178464041	Efcab2
chr1	178468408	178468487	Kif26b
chr1	178527180	178527347	Kif26b
chr1	178573478	178573875	Kif26b
chr1	178641259	178641398	Kif26b
chr1	178673173	178673340	Kif26b
chr1	178675721	178675828	Kif26b
chr1	178749890	178750086	Kif26b
chr1	178913340	178913526	Kif26b
chr1	178934111	178934338	Kif26b
chr1	178960426	178960550	Kif26b
chr1	179003558	179003766	Kif26b
chr1	179012327	179012597	Kif26b
chr1	179043809	179043984	Smyd3
chr1	179060766	179060855	Smyd3
chr1	179087181	179087304	Smyd3
chr1	179106791	179106877	Smyd3
chr1	179120651	179120991	Smyd3
chr1	179174270	179174551	Smyd3
chr1	179232151	179232310	Smyd3
chr1	179326743	179326930	Smyd3
chr1	179352047	179352320	Smyd3
chr1	179445817	179446211	Smyd3
chr1	179477174	179477296	Smyd3
chr1	179517998	179518100	Smyd3
chr1	179559512	179559790	Cnst
chr1	179644224	179644458	Sccpdh
chr1	179645788	179645904	Sccpdh
chr1	179705295	179705411	Sccpdh
chr1	179709524	179709757	Kif28
chr1	179854343	179854614	Ahctf1
chr1	179863482	179863812	Ahctf1
chr1	179876478	179876625	Ahctf1
chr1	179919824	179919889	Cdc42bpa
chr1	179931324	179931547	Cdc42bpa
chr1	180171992	180172231	Coq8a
chr1	180215157	180215308	Coq8a
chr1	180250060	180250242	Psen2
chr1	180256244	180256417	Psen2
chr1	180313301	180313465	Itpkb
chr1	180365571	180365715	Gm5069
chr1	180377549	180377802	Gm5069
chr1	180407515	180407665	Stum
chr1	180407861	180408226	Stum
chr1	180420914	180421101	Stum
chr1	180422228	180422375	Stum
chr1	180460759	180460938	Stum
chr1	180484139	180484291	Stum
chr1	180494946	180495131	Stum
chr1	180540802	180541049	Parp1
chr1	180550948	180551089	Parp1
chr1	180564927	180565264	Parp1
chr1	180568678	180568952	Parp1
chr1	180764029	180764170	Acbd3
chr1	180848240	180848409	Sde2
chr1	180863788	180863935	Sde2
chr1	180901269	180901437	Pycr2
chr1	180913930	180914053	Pycr2
chr1	180931269	180931432	Lefty1
chr1	180973050	180973204	Tmem63a
chr1	180987942	180988057	Ephx1
chr1	180992274	180992405	Ephx1
chr1	181009912	181010045	Ephx1
chr1	181015668	181015852	Ephx1
chr1	181211961	181212057	Wdr26
chr1	181272999	181273160	Wdr26
chr1	181379797	181379916	Cnih3
chr1	181393824	181394118	Cnih3
chr1	181422890	181423083	Cnih3
chr1	181433281	181433641	Ccdc121
chr1	181446002	181446179	Ccdc121
chr1	181448128	181448319	Ccdc121
chr1	181459943	181460179	Ccdc121
chr1	181466699	181466954	Ccdc121
chr1	181484827	181485022	Ccdc121
chr1	181529502	181529678	Ccdc121
chr1	181552592	181552763	Ccdc121
chr1	181653556	181653802	Ccdc121
chr1	181793618	181793862	Lbr
chr1	181842326	181842651	Lbr
chr1	181851626	181851803	Lbr
chr1	181881542	181881897	Lbr
chr1	181888902	181889082	Lbr
chr1	182021092	182021795	Enah
chr1	182086858	182087116	Srp9
chr1	182090009	182090208	Srp9
chr1	182095112	182095435	Srp9
chr1	182111836	182111940	Srp9
chr1	182140537	182140666	Srp9
chr1	182237525	182237734	LOC105244034
chr1	182249585	182249726	LOC105244034
chr1	182282772	182282922	Degs1
chr1	182287876	182288028	Degs1
chr1	182341574	182341763	Fbxo28
chr1	182376313	182376419	Trp53bp2
chr1	182398273	182398493	Trp53bp2
chr1	182439968	182440140	Trp53bp2
chr1	182461944	182462182	Trp53bp2
chr1	182475009	182475375	Capn2
chr1	182483622	182484207	Capn2
chr1	182489850	182490095	Capn2
chr1	182539478	182539657	Capn2
chr1	182582843	182582986	Capn8
chr1	182588899	182589371	Capn8
chr1	182626320	182626482	Capn8
chr1	182657888	182658010	Ccdc185
chr1	182663726	182664002	Ccdc185
chr1	182683023	182683139	Ccdc185
chr1	182699387	182699825	Ccdc185
chr1	182763860	182764070	Susd4
chr1	182823905	182824257	Susd4
chr1	182839527	182839769	Susd4
chr1	182902109	182902481	Tlr5
chr1	182960254	182960372	Tlr5
chr1	182983050	182983288	Tlr5
chr1	183047730	183047868	Tlr5
chr1	183238084	183238185	Disp1
chr1	183296945	183297099	Aida
chr1	183316394	183316584	Brox
chr1	183349956	183350137	Mia3
chr1	183419843	183420022	Hhipl2
chr1	183573732	183574114	Hhipl2
chr1	183639491	183639568	Gm34068
chr1	183783787	183784089	Gm34068
chr1	183792291	183792536	Gm34068
chr1	184002465	184002824	1700056E22Rik
chr1	184066124	184066350	Dusp10
chr1	184127427	184127582	Dusp10
chr1	184824491	184824827	Mir1981
chr1	184845847	184846057	Mtarc2
chr1	184852378	184852548	Mtarc2
chr1	185185578	185185916	Rab3gap2
chr1	185203865	185204147	Rab3gap2
chr1	185218107	185218334	Rab3gap2
chr1	185242853	185243291	Mir664
chr1	185253203	185253551	Mir664
chr1	185284904	185285062	Mir194-1
chr1	185285360	185285459	Mir194-1
chr1	185329352	185329478	Iars2
chr1	185404188	185404279	9630028B13Rik
chr1	185439210	185439526	9630028B13Rik
chr1	185454732	185454910	Slc30a10
chr1	185493602	185493942	5033404E19Rik
chr1	185517722	185517823	Mir297c
chr1	185546436	185546575	Mir297c
chr1	186060107	186060293	Lyplal1
chr1	186063166	186063265	Lyplal1
chr1	186609959	186610076	A730004F24Rik
chr1	186627678	186627856	A730004F24Rik
chr1	186655097	186655451	Tgfb2
chr1	186722096	186722200	Tgfb2
chr1	186827915	186828000	Rrp15
chr1	187287081	187287411	Gpatch2
chr1	187448289	187448385	Esrrg
chr1	188118172	188118419	9330162B11Rik
chr1	188772645	188772814	Kctd3
chr1	188993316	188993386	Kctd3
chr1	189015398	189015694	Kctd3
chr1	189187790	189188138	Kcnk2
chr1	189217724	189217959	Kcnk2
chr1	189219222	189219398	Kcnk2
chr1	189507511	189507620	Kcnk2
chr1	189645436	189645665	Cenpf
chr1	189662032	189662105	Cenpf
chr1	189675513	189675564	Cenpf
chr1	189701142	189701241	Cenpf
chr1	189817958	189818110	Ptpn14
chr1	189872179	189872305	Smyd2
chr1	190162203	190162398	Prox1
chr1	190242557	190242736	Prox1
chr1	190280073	190280398	Prox1
chr1	190320043	190320178	Gm29678
chr1	190384685	190385114	Gm29678
chr1	190682252	190682672	Rps6kc1
chr1	190695699	190695798	Rps6kc1
chr1	190728160	190728402	Rps6kc1
chr1	190768384	190768578	Rps6kc1
chr1	190797305	190797428	Rps6kc1
chr1	190861754	190861852	Rps6kc1
chr1	190868901	190869062	Rps6kc1
chr1	190881570	190881721	Rps6kc1
chr1	190928397	190928786	Angel2
chr1	190979231	190979386	Vash2
chr1	190995702	190995927	Vash2
chr1	191000875	191000926	Vash2
chr1	191073081	191073287	Nsl1
chr1	191183245	191183709	Atf3
chr1	191224358	191224509	D730003I15Rik
chr1	191292394	191292682	Nenf
chr1	191296522	191296694	Nenf
chr1	191312535	191312630	Nenf
chr1	191312794	191312919	Nenf
chr1	191317997	191318182	Nenf
chr1	191391456	191391611	Ppp2r5a
chr1	191435347	191435702	Gm32200
chr1	191470693	191471017	Gm32200
chr1	191527212	191527353	Dtl
chr1	191562967	191563074	Dtl
chr1	191575949	191576196	Ints7
chr1	191774262	191774328	Nek2
chr1	191787367	191787646	Nek2
chr1	191808698	191809120	Nek2
chr1	191817918	191818083	Nek2
chr1	191977286	191977503	Rd3
chr1	191990066	191990324	Mir3473c
chr1	192061712	192061960	Traf5
chr1	192072436	192072634	Traf5
[truncated: 30,579 more rows]

## Sheet: Nfix_E2_peaks
chromosome	start	end	size	strand	Conc	Conc_E2	Conc_Veh	Fold	p-value	FDR	Gene annotation
chr12	28700660	28700860	201	*	5.36	6	4.18	1.83	3.67e-18	4.51e-13	Mir6937
chr11	100870691	100870891	201	*	4.11	4.97	1.63	3.35	4.95e-15	3.05e-10	Stat5a
chr8	18247822	18248168	347	*	3.58	4.5	0.32	4.18	9.85e-15	4.04e-10	Mcph1
chr4	152722395	152722788	394	*	4.39	5.24	2.12	3.12	2.27e-14	6.98e-10	Gm833
chr8	13506638	13506931	294	*	4.31	5.17	1.84	3.33	1.56e-13	3.76e-09	Gas6
chr9	42803058	42803452	395	*	5.71	6.21	4.95	1.26	1.83e-13	3.76e-09	Grik4
chr9	47569684	47569884	201	*	5.2	5.73	4.37	1.36	2.51e-12	4.42e-08	Cadm1
chr14	123139328	123139724	397	*	5.01	5.71	3.6	2.11	3.71e-12	5.71e-08	AA536875
chr16	92987900	92988100	201	*	3.18	4.09	0.17	3.92	7.59e-12	1.04e-07	Runx1
chr6	92361102	92361428	327	*	4.15	4.92	2.41	2.51	9.34e-12	1.15e-07	Trh
chr7	115187000	115187200	201	*	3.66	4.55	0.84	3.71	1.19e-11	1.33e-07	A730082K24Rik
chr10	77716597	77716797	201	*	4.06	4.94	1.44	3.5	1.44e-11	1.48e-07	Gm10142
chr13	62865638	62865838	201	*	3.97	4.77	1.98	2.79	3.04e-11	2.88e-07	Fbp2
chr2	105416435	105416635	201	*	5.98	6.47	5.22	1.25	3.34e-11	2.94e-07	Rcn1
chr1	78789871	78790071	201	*	5.52	6.12	4.46	1.65	3.9e-11	3.2e-07	Kcne4
chr12	29279658	29279956	299	*	4.1	4.89	2.18	2.72	6e-11	4.61e-07	Gm31333
chr8	18382010	18382210	201	*	4.12	4.97	1.81	3.16	1.45e-10	1.05e-06	Mcph1
chr9	61439204	61439404	201	*	5.24	5.93	3.84	2.09	1.55e-10	1.06e-06	Tle3
chr17	24973099	24973299	201	*	4.5	5.26	2.8	2.46	2.03e-10	1.31e-06	Jpt2
chr17	4029354	4029554	201	*	3.88	4.71	1.75	2.96	2.26e-10	1.39e-06	4930470H14Rik
chr3	85579923	85580123	201	*	3.28	4.16	0.61	3.55	2.44e-10	1.43e-06	Gatb
chr7	111672249	111672449	201	*	3.91	4.71	1.97	2.74	5.67e-10	3.04e-06	Galnt18
chr4	149663947	149664147	201	*	3.31	4.18	0.72	3.46	8.55e-10	4.38e-06	Pik3cd
chr17	4029004	4029204	201	*	3.64	4.48	1.31	3.18	9.87e-10	4.86e-06	4930470H14Rik
chr2	35563801	35564001	201	*	3.06	3.98	-0.1	4.08	1.16e-09	5.45e-06	Gm13446
chr7	34806373	34806573	201	*	4.95	5.65	3.58	2.06	1.2e-09	5.45e-06	Chst8
chr1	89350853	89351053	201	*	4.71	5.45	3.12	2.34	1.34e-09	5.88e-06	C030007H22Rik
chr11	65040694	65040894	201	*	3.09	3.96	0.57	3.39	1.87e-09	7.95e-06	Elac2
chr1	79269018	79269218	201	*	4.4	5.27	1.84	3.43	2.02e-09	8.29e-06	Gm29536
chr8	127483197	127483397	201	*	4.43	5.22	2.55	2.67	2.29e-09	9.11e-06	Pard3
chr6	108126279	108126603	325	*	3.39	4.28	0.61	3.67	2.74e-09	1.02e-05	Sumf1
chr1	191467687	191467938	252	*	4.52	5.35	2.39	2.96	2.82e-09	1.02e-05	Gm32200
chr1	170386917	170387146	230	*	4.39	5.14	2.75	2.39	4.06e-09	1.39e-05	Spata46
chr16	40941527	40941727	201	*	2.92	3.8	0.2	3.61	5.12e-09	1.7e-05	Lsamp
chr18	10418610	10419057	448	*	4.94	5.53	3.93	1.6	5.47e-09	1.77e-05	Greb1l
chr3	123552895	123553363	469	*	3.78	4.56	1.98	2.58	7.28e-09	2.3e-05	Snhg8
chr12	108875744	108875944	201	*	3.58	4.41	1.34	3.07	8.39e-09	2.58e-05	Wars
chr1	157584413	157584613	201	*	3.5	4.36	1.08	3.28	9.81e-09	2.89e-05	Sec16b
chr5	139932920	139933120	201	*	4.13	4.86	2.57	2.3	9.86e-09	2.89e-05	Elfn1
chr8	23138826	23139026	201	*	3.75	4.51	2.03	2.48	1.25e-08	3.5e-05	Ank1
chr13	5423180	5423380	201	*	3.79	4.5	2.35	2.15	2.2e-08	6.02e-05	1700016G22Rik
chr11	31199266	31199466	201	*	2.8	3.67	0.32	3.34	2.75e-08	7.21e-05	Stc2
chr17	4008229	4008429	201	*	4.1	4.88	2.25	2.63	4.48e-08	0.000115	4930470H14Rik
chr11	116917943	116918143	201	*	2.93	3.77	0.72	3.05	4.99e-08	0.000122	Mgat5b
chr9	42475290	42475490	201	*	4.25	4.99	2.63	2.36	5e-08	0.000122	Tbcel
chr7	46997897	46998097	201	*	4.51	5.29	2.71	2.57	5.13e-08	0.000122	Spty2d1
chr9	35307240	35307622	383	*	4.85	5.63	3.02	2.61	5.17e-08	0.000122	4933422A05Rik
chr1	61187957	61188530	574	*	5.69	6.29	4.64	1.65	5.25e-08	0.000122	9530026F06Rik
chr8	44817623	44817823	201	*	3.48	4.27	1.6	2.66	5.87e-08	0.000133	Fat1
chr13	70508756	70508956	201	*	3.5	4.3	1.49	2.81	5.96e-08	0.000133	1700100L14Rik
chr15	86256282	86256482	201	*	2.9	3.74	0.65	3.08	6.8e-08	0.000149	Tbc1d22a
chr4	127859378	127859578	201	*	3.48	4.23	1.83	2.4	6.94e-08	0.00015	CK137956
chr8	32523138	32523338	201	*	3.82	4.55	2.3	2.24	7.71e-08	0.000164	Gm8179
chr10	83686167	83686367	201	*	4.2	4.86	2.93	1.94	9.33e-08	0.000195	1500009L16Rik
chr11	56674276	56674476	201	*	3.05	3.87	0.95	2.92	9.73e-08	0.0002	Gria1
chr14	12406598	12407015	418	*	4.22	4.92	2.8	2.12	1.01e-07	0.000201	Fezf2
chr4	136387302	136387502	201	*	3.37	4.18	1.32	2.86	1.01e-07	0.000201	Htr1d
chr2	7626811	7627011	201	*	4.78	5.35	3.84	1.51	1.32e-07	0.000258	Celf2
chr16	38284694	38285301	608	*	4.62	5.24	3.5	1.75	1.51e-07	0.000289	Nr1i2
chr1	21544054	21544254	201	*	2.45	3.32	-0.1	3.43	1.53e-07	0.000289	Khdc1b
chr18	64517293	64517700	408	*	4.87	5.53	3.63	1.9	1.64e-07	0.000306	Nars
chr8	67589984	67590184	201	*	3.54	4.26	2.02	2.24	1.67e-07	0.000307	Nat3
chr10	68156376	68156576	201	*	3.86	4.55	2.53	2.02	1.84e-07	0.000333	Arid5b
chr10	39690512	39690812	301	*	2.52	3.4	-0.1	3.5	2.07e-07	0.00037	E130307A14Rik
chr16	13494045	13494395	351	*	3.51	4.3	1.62	2.68	2.27e-07	0.000399	Mir6365
chr16	26901523	26901826	304	*	4.35	5.06	2.92	2.14	2.59e-07	0.00045	Gmnc
chr19	58380892	58381092	201	*	2.7	3.56	0.32	3.24	2.94e-07	0.000497	Gfra1
chr5	27568368	27568648	281	*	3.94	4.58	2.75	1.83	3.2e-07	0.000533	Speer4b
chr15	30771394	30771594	201	*	2.47	3.34	-0.1	3.45	3.37e-07	0.000553	4930430F21Rik
chr2	136178439	136178639	201	*	5.06	5.62	4.12	1.5	3.45e-07	0.000559	Lamp5
chr9	61675513	61675713	201	*	2.56	3.4	0.32	3.08	3.75e-07	0.000593	Rplp1
chr15	86553640	86553840	201	*	3.76	4.51	2.08	2.43	3.76e-07	0.000593	Tbc1d22a
chr19	56781469	56781669	201	*	3.75	4.5	2.14	2.36	4.4e-07	0.000685	Ccdc186
chr4	136387515	136387715	201	*	2.66	3.53	0.12	3.4	4.46e-07	0.000686	Htr1d
chr7	122045436	122045636	201	*	2.97	3.76	1.1	2.66	4.68e-07	0.000704	Ears2
chr16	94821762	94821962	201	*	4.46	5.17	2.98	2.19	4.69e-07	0.000704	Kcnj6
chr15	101355598	101355798	201	*	5.21	5.81	4.16	1.65	5.14e-07	0.000756	Mir1941
chr8	25388863	25389178	316	*	4.77	5.27	4.01	1.26	5.16e-07	0.000756	5430421F17Rik
chr7	109269155	109269355	201	*	5.46	5.99	4.63	1.36	5.3e-07	0.000767	Lmo1
chr2	27818836	27819036	201	*	3.79	4.5	2.32	2.18	6.2e-07	0.000878	Col5a1
chr1	79268567	79268767	201	*	3.72	4.51	1.83	2.68	6.77e-07	0.000948	Gm29536
chr14	79416968	79417168	201	*	2.41	3.28	-0.1	3.38	7e-07	0.000969	Kbtbd7
chr7	112220007	112220207	201	*	2.51	3.36	0.12	3.24	8.48e-07	0.00116	Mical2
chr11	67897106	67897306	201	*	4.49	5.09	3.44	1.65	8.78e-07	0.00119	Usp43
chr3	123312602	123312802	201	*	3.3	4.13	1.15	2.99	9.15e-07	0.00122	Sec24d
chr10	126176659	126177051	393	*	3.73	4.47	2.17	2.29	9.51e-07	0.00126	Lrig3
chr11	58066855	58067218	364	*	5	5.68	3.69	1.99	1.02e-06	0.00134	Cnot8
chr11	88589093	88589293	201	*	4.51	5.08	3.55	1.52	1.13e-06	0.00147	0610039H22Rik
chr5	141967700	141967986	287	*	3.74	4.47	2.16	2.31	1.19e-06	0.00151	Foxk1
chr6	143633771	143633971	201	*	3.28	4.17	0.5	3.68	1.19e-06	0.00151	1700060C16Rik
chr18	29766332	29766532	201	*	3.99	4.71	2.48	2.23	1.24e-06	0.00156	4930578E11Rik
chr7	57449264	57449464	201	*	2.62	3.5	-0.1	3.61	1.3e-06	0.00162	Gabra5
chr9	58225750	58225950	201	*	3.41	4.25	1.15	3.11	1.34e-06	0.00164	Mir6385
chr18	12505140	12505562	423	*	4.37	5.01	3.2	1.81	1.35e-06	0.00164	Lama3
chr9	64807095	64807295	201	*	3.71	4.45	2.1	2.35	1.41e-06	0.0017	Dennd4a
chr1	175962033	175962233	201	*	3.51	4.39	0.91	3.48	1.52e-06	0.0018	Becn2
chr7	123475957	123476157	201	*	3.03	3.77	1.45	2.32	1.52e-06	0.0018	Aqp8
chr2	120502673	120502873	201	*	2.63	3.43	0.62	2.81	1.65e-06	0.00193	Capn3
chr2	35687649	35687849	201	*	4.97	5.58	3.89	1.69	1.67e-06	0.00194	Dab2ip
chr9	54074925	54075125	201	*	3.99	4.64	2.74	1.91	1.71e-06	0.00196	Tnfaip8l3
chr14	60489147	60489434	288	*	4.52	5.15	3.37	1.78	1.75e-06	0.00197	Amer2
chr9	41285345	41285545	201	*	2.33	3.19	-0.1	3.3	1.84e-06	0.00206	1700063D05Rik
chr10	27233744	27233944	201	*	2.93	3.75	0.79	2.96	1.95e-06	0.00213	4930579H20Rik
chr6	118939554	118939754	201	*	2.9	3.7	0.99	2.7	1.96e-06	0.00213	4931430N09Rik
chr19	9100368	9100568	201	*	3.83	4.58	2.12	2.46	1.98e-06	0.00214	Scgb1a1
chr6	149134428	149134628	201	*	2.96	3.76	1.06	2.69	2.06e-06	0.00221	Etfbkmt
chr2	93992857	93993057	201	*	4.51	5.16	3.28	1.88	2.23e-06	0.00235	Alkbh3os1
chr11	27408514	27408714	201	*	2.31	3.14	0.12	3.02	2.53e-06	0.0026	Gm12070
chr9	95980250	95980450	201	*	2.26	3.11	-0.1	3.21	2.59e-06	0.00263	Xrn1
chrX	11099790	11099990	201	*	4.1	4.69	3.11	1.58	2.69e-06	0.00271	H2al1a
chr5	30780781	30780981	201	*	5	5.53	4.15	1.39	2.75e-06	0.00275	Mapre3
chr11	26824835	26825035	201	*	3.65	4.45	1.73	2.72	2.84e-06	0.00282	Gm12070
chr17	86263697	86263897	201	*	3.65	4.38	2.1	2.29	3.03e-06	0.00298	2010106C02Rik
chr6	39693167	39693367	201	*	2.26	3.12	-0.1	3.22	3.11e-06	0.00303	Braf
chr13	42638662	42638862	201	*	3.07	3.84	1.29	2.56	3.13e-06	0.00303	Phactr1
chr13	29516594	29516794	201	*	3.83	4.51	2.49	2.02	3.19e-06	0.00307	Cdkal1
chr9	62256374	62256710	337	*	3.7	4.39	2.32	2.07	3.25e-06	0.00309	A730043L09Rik
chr8	92748142	92748342	201	*	2.47	3.29	0.41	2.88	3.26e-06	0.00309	Irx6
chr13	92973635	92973835	201	*	3.53	4.25	2	2.26	3.39e-06	0.00319	Gm4814
chr14	99988521	99988920	400	*	3.88	4.71	1.72	2.98	3.46e-06	0.0032	Klf12
chr11	28684862	28685191	330	*	2.34	3.2	-0.1	3.31	3.54e-06	0.00326	2810471M01Rik
chr5	138846480	138846849	370	*	4.8	5.55	3.18	2.37	3.61e-06	0.0033	Gm5294
chr10	25965522	25965722	201	*	2.33	3.19	-0.1	3.3	3.77e-06	0.00342	Gm9767
chr7	82479830	82480030	201	*	3.05	3.84	1.21	2.63	3.83e-06	0.00344	Adamtsl3
chr14	95391391	95391591	201	*	4.11	4.76	2.89	1.87	3.93e-06	0.0035	Spertl
chr7	47163286	47163486	201	*	4.69	5.24	3.76	1.48	3.99e-06	0.00353	Mrgpra6
chr19	22973758	22973958	201	*	5.38	5.84	4.71	1.13	4.02e-06	0.00354	Trpm3
chr6	47285445	47285645	201	*	4.02	4.74	2.52	2.22	4.07e-06	0.00356	Cntnap2
chr14	28948576	28948776	201	*	5.04	5.57	4.2	1.38	4.43e-06	0.00384	Lrtm1
chr13	60707728	60707928	201	*	4.72	5.28	3.81	1.48	4.65e-06	0.00399	BC051665
chr5	112958077	112958576	500	*	3.99	4.78	2.12	2.65	4.66e-06	0.00399	Grk3
chr13	115413763	115413963	201	*	2.28	3.14	-0.1	3.24	4.83e-06	0.0041	Itga1
chr4	151569015	151569215	201	*	4.35	4.99	3.19	1.8	4.94e-06	0.00417	Camta1
chr11	10706304	10706504	201	*	2.61	3.43	0.5	2.94	5.17e-06	0.00428	Vwc2
chr18	67554739	67554939	201	*	2.6	3.4	0.66	2.74	5.18e-06	0.00428	Spire1
chr3	146609360	146609560	201	*	4.34	4.92	3.35	1.57	5.51e-06	0.0045	Dnase2b
chr6	55755570	55755770	201	*	2.15	3	-0.1	3.1	5.71e-06	0.00463	Gm3279
chr6	59489322	59489522	201	*	5.58	6.04	4.89	1.15	5.85e-06	0.00471	Gprin3
chr4	57241127	57241327	201	*	2.63	3.47	0.41	3.06	5.94e-06	0.00475	Ptpn3
chr11	33096398	33096598	201	*	3.68	4.43	2.03	2.4	6.07e-06	0.00481	Fgf18
chr15	69246703	69246903	201	*	3.73	4.41	2.39	2.03	6.2e-06	0.00481	4930504C09Rik
chr9	70826924	70827124	201	*	3.14	4.01	0.57	3.44	6.2e-06	0.00481	Lipc
chr17	44020729	44020929	201	*	2.77	3.59	0.71	2.87	6.21e-06	0.00481	Enpp5
chr8	89882340	89882540	201	*	3.05	3.82	1.27	2.55	6.21e-06	0.00481	Tox3
chr14	29798225	29798425	201	*	2.6	3.43	0.45	2.98	6.33e-06	0.00487	Cacna2d3
chr13	97869791	97869991	201	*	3.23	4.02	1.36	2.66	6.51e-06	0.00498	Rps18-ps4
chr3	85100651	85100851	201	*	2.59	3.37	0.75	2.62	6.77e-06	0.00514	Fbxw7
chr9	110953865	110954065	201	*	3.54	4.27	2	2.27	6.95e-06	0.00525	Lrrc2
chr7	74408629	74408926	298	*	3.95	4.6	2.75	1.85	7.32e-06	0.0055	Slco3a1
chr6	92294107	92294366	260	*	2.94	3.71	1.22	2.49	7.44e-06	0.00552	Trh
chr1	68607260	68607460	201	*	2.8	3.62	0.75	2.87	7.44e-06	0.00552	Erbb4
chr6	145466154	145466446	293	*	3.04	3.79	1.38	2.41	7.52e-06	0.00554	Lmntd1
chr9	47073474	47073674	201	*	3.29	4.01	1.79	2.21	7.56e-06	0.00554	Gm4791
chr5	49642589	49642789	201	*	3.06	3.78	1.56	2.22	7.65e-06	0.00557	Kcnip4
chr14	35603726	35604166	441	*	3.6	4.33	2.05	2.28	7.74e-06	0.00558	4930596D02Rik
chr6	109185096	109185460	365	*	4.16	4.76	3.1	1.66	7.75e-06	0.00558	Edem1
chr15	86472286	86472651	366	*	4.01	4.63	2.89	1.74	7.85e-06	0.00562	Tbc1d22a
chr10	7839980	7840180	201	*	3.27	4.01	1.69	2.33	7.95e-06	0.00566	Mir5104
chr13	92759147	92759347	201	*	3.08	3.92	0.85	3.07	8.08e-06	0.00572	Thbs4
chr2	27779572	27779772	201	*	2.26	3.12	-0.1	3.22	8.23e-06	0.00579	Rxra
chr6	135532382	135532582	201	*	3.83	4.59	2.12	2.48	8.69e-06	0.00604	4930425L21Rik
chr6	38065740	38065940	201	*	2.68	3.45	0.88	2.57	9.11e-06	0.00627	Svopl
chr10	111870225	111870425	201	*	4.54	5.18	3.34	1.84	9.36e-06	0.00639	Gm20758
chr4	40310838	40311338	501	*	4.59	5.27	3.26	2.01	9.39e-06	0.00639	4930509K18Rik
chr6	137110951	137111151	201	*	2.71	3.5	0.81	2.69	9.5e-06	0.00641	Rerg
chr7	91412532	91412732	201	*	4.26	4.95	2.92	2.03	9.52e-06	0.00641	Dlg2
chr13	35087791	35087991	201	*	4.75	5.21	4.07	1.13	9.61e-06	0.00643	4930529N20Rik
chr11	46262842	46263042	201	*	2.85	3.67	0.77	2.9	9.9e-06	0.00656	Fndc9
chr2	42148441	42148641	201	*	2.08	2.91	-0.1	3.02	9.95e-06	0.00656	Mir6336
chr2	76491925	76492125	201	*	2.56	3.35	0.66	2.7	9.97e-06	0.00656	Osbpl6
chr2	144107401	144107696	296	*	3.39	4.08	2.05	2.02	1e-05	0.00657	Banf2
chr2	132070217	132070417	201	*	2.73	3.52	0.81	2.71	1.01e-05	0.00657	Rassf2
chr10	83011026	83011226	201	*	2.21	3.05	-0.1	3.16	1.04e-05	0.0067	Chst11
chr10	66898222	66898422	201	*	3.14	3.85	1.65	2.2	1.04e-05	0.0067	1110002J07Rik
chr2	163143298	163143498	201	*	3.68	4.31	2.52	1.79	1.05e-05	0.00671	Gtsf1l
chr19	24017103	24017303	201	*	4.45	4.96	3.65	1.3	1.06e-05	0.00675	Fam189a2
chr19	21054861	21055083	223	*	2.78	3.56	0.92	2.64	1.07e-05	0.00678	4930554I06Rik
chr4	108913090	108913437	348	*	3.96	4.63	2.69	1.94	1.08e-05	0.00682	Rab3b
chr9	77480912	77481343	432	*	4.72	5.23	3.94	1.29	1.18e-05	0.00735	Lrrc1
chr4	34981889	34982089	201	*	2.9	3.68	1.08	2.6	1.23e-05	0.0076	Platr9
chr8	113514002	113514202	201	*	4.09	4.71	2.99	1.73	1.29e-05	0.00793	4930571O06Rik
chr15	62295327	62295527	201	*	5.09	5.65	4.16	1.49	1.3e-05	0.00793	H2afy3
chr3	36360999	36361199	201	*	2.54	3.3	0.85	2.45	1.31e-05	0.00796	Mir7009
chr15	93510649	93511005	357	*	3.91	4.49	2.92	1.57	1.32e-05	0.008	Prickle1
chr3	155140805	155141005	201	*	2.42	3.28	-0.1	3.39	1.34e-05	0.00807	Lrriq3
chr14	65512935	65513135	201	*	2.63	3.42	0.78	2.63	1.36e-05	0.00819	Elp3
chr13	18182724	18182924	201	*	3.23	3.99	1.51	2.49	1.48e-05	0.00887	4930448F12Rik
chr14	70452726	70453022	297	*	4.53	5	3.82	1.18	1.49e-05	0.00889	Phyhip
chr6	82567380	82567580	201	*	2.06	2.89	-0.1	2.99	1.53e-05	0.00901	Pole4
chr3	105581519	105581719	201	*	4.46	5.06	3.4	1.66	1.53e-05	0.00901	Ddx20
chr1	89350641	89350841	201	*	4.35	4.95	3.28	1.67	1.56e-05	0.00913	C030007H22Rik
chr1	87164364	87164726	363	*	4.01	4.73	2.48	2.26	1.6e-05	0.00935	Ecel1
chr5	131764684	131764884	201	*	4.26	4.96	2.86	2.1	1.63e-05	0.00947	4930563F08Rik
chr15	58688803	58689003	201	*	2.87	3.67	0.87	2.81	1.67e-05	0.00955	Tmem65
chr9	61031715	61031915	201	*	5.57	6.04	4.87	1.17	1.68e-05	0.00955	Gm5122
chrX	51421762	51421962	201	*	2.9	3.74	0.61	3.13	1.68e-05	0.00955	Mbnl3
chr18	9823419	9823619	201	*	2.37	3.17	0.41	2.76	1.7e-05	0.00955	Colec12
chr14	76049770	76049970	201	*	4.85	5.38	3.99	1.39	1.7e-05	0.00955	Gtf2f2
chr18	31685799	31685999	201	*	2.6	3.37	0.81	2.56	1.71e-05	0.00955	Sap130
chr6	39074303	39074503	201	*	4.23	4.91	2.94	1.97	1.71e-05	0.00955	1700025N23Rik
chr5	104491375	104491575	201	*	2.39	3.18	0.5	2.68	1.71e-05	0.00955	Thoc2l
chr16	95811219	95811419	201	*	4.93	5.52	3.91	1.61	1.72e-05	0.00956	1600002D24Rik
chr17	16734410	16734610	201	*	2.26	3.05	0.36	2.69	1.76e-05	0.00974	Gm51425
chr18	43145759	43146255	497	*	4.94	5.51	3.98	1.52	1.85e-05	0.0102	Stk32a
chr3	96917948	96918148	201	*	2.73	3.49	1.01	2.49	1.86e-05	0.0102	Gja8
chr13	49065218	49065418	201	*	4.53	5.15	3.43	1.71	1.88e-05	0.0102	Wnk2
chr9	102992534	102992734	201	*	3.04	3.85	1.01	2.84	1.89e-05	0.0103	Slco2a1
chr7	116220596	116220796	201	*	2.95	3.69	1.33	2.35	1.95e-05	0.0105	Plekha7
chr1	158489475	158489675	201	*	4.79	5.39	3.74	1.65	1.97e-05	0.0106	Mir488
chr10	11344926	11345126	201	*	3.11	3.8	1.7	2.1	2.03e-05	0.0109	Epm2a
chr7	47108859	47109123	265	*	4.53	5.12	3.52	1.6	2.06e-05	0.011	Ptpn5
chr4	152948899	152949099	201	*	2.94	3.75	0.96	2.79	2.07e-05	0.011	Gm833
chr14	23547888	23548088	201	*	2.46	3.27	0.45	2.82	2.09e-05	0.011	Gm10248
chr5	32346001	32346504	504	*	5.18	5.64	4.49	1.15	2.17e-05	0.0114	Plb1
chr14	39155961	39156161	201	*	2.03	2.86	-0.1	2.96	2.23e-05	0.0116	Nrg3os
chr2	65616157	65616527	371	*	4.32	4.98	3.07	1.9	2.28e-05	0.0118	Scn2a
chr5	115054107	115054307	201	*	2.27	3.09	0.2	2.89	2.31e-05	0.0119	Sppl3
chr12	25376477	25376677	201	*	3.37	4.05	2.03	2.02	2.36e-05	0.0121	Gm17746
chr1	158055095	158055295	201	*	4.55	5.15	3.51	1.65	2.38e-05	0.0122	Brinp2
chr16	31234273	31234473	201	*	2.59	3.38	0.72	2.66	2.42e-05	0.0122	Acap2
chr8	36005563	36005890	328	*	4.01	4.69	2.71	1.98	2.43e-05	0.0122	Prag1
chr8	18381664	18381864	201	*	3.14	3.86	1.6	2.26	2.44e-05	0.0122	Mcph1
chr16	11710398	11710598	201	*	2.76	3.56	0.85	2.7	2.66e-05	0.0133	4833415N18Rik
chr2	130050110	130050310	201	*	2.79	3.52	1.22	2.3	2.72e-05	0.0135	Mir6339
chr13	97689195	97689395	201	*	2.09	2.93	-0.1	3.03	2.73e-05	0.0135	5330416C01Rik
chr6	47344708	47344908	201	*	2.87	3.63	1.15	2.48	2.76e-05	0.0136	Cntnap2
chr3	26850528	26850969	442	*	4.76	5.25	4.03	1.22	2.82e-05	0.0137	Spata16
chr1	159358701	159358901	201	*	2.79	3.65	0.37	3.29	2.93e-05	0.0142	Mir1843b
chr2	156478314	156478514	201	*	3.01	3.73	1.53	2.2	2.93e-05	0.0142	Epb41l1
chr12	13734098	13734588	491	*	4.74	5.21	4.04	1.18	3.05e-05	0.0147	Gm35725
chr8	94578220	94578420	201	*	4.35	4.9	3.44	1.45	3.28e-05	0.0157	Fam192a
chr11	81035460	81035660	201	*	3.01	3.75	1.42	2.33	3.43e-05	0.0163	Asic2
chr13	44174745	44174945	201	*	3.71	4.3	2.71	1.59	3.5e-05	0.0165	A330076C08Rik
chr19	60632013	60632213	201	*	2.68	3.44	0.97	2.47	3.56e-05	0.0167	Cacul1
chr2	29292249	29292449	201	*	3.53	4.2	2.23	1.98	3.59e-05	0.0168	6530402F18Rik
chr3	18341477	18341677	201	*	2.52	3.28	0.85	2.42	3.7e-05	0.0173	Cyp7b1
chr14	35138617	35138817	201	*	3.27	3.98	1.8	2.19	3.74e-05	0.0173	Mir346
chr16	46879416	46879616	201	*	2.46	3.27	0.45	2.83	3.75e-05	0.0173	Nectin3
chr4	25410497	25410697	201	*	3.78	4.45	2.51	1.94	3.82e-05	0.0176	Ufl1
chr9	29464800	29465082	283	*	3.49	4.15	2.22	1.93	3.87e-05	0.0177	Ntm
chr2	71630205	71630405	201	*	3.98	4.53	3.09	1.44	3.87e-05	0.0177	Dlx2
chr11	76196104	76196304	201	*	2.7	3.46	1.02	2.44	3.9e-05	0.0177	Fam57a
chr6	135594830	135595030	201	*	4.52	5.15	3.38	1.76	3.95e-05	0.0179	4930425L21Rik
chr9	52555558	52555871	314	*	3.6	4.23	2.47	1.76	4.01e-05	0.0181	AI593442
chr5	113570203	113570602	400	*	2.74	3.45	1.26	2.19	4.04e-05	0.0182	Wscd2
chr17	10001334	10001534	201	*	4.24	4.91	2.95	1.97	4.06e-05	0.0182	4930452A19Rik
chr4	141590899	141591099	201	*	2.89	3.56	1.59	1.97	4.12e-05	0.0184	Fblim1
chr14	105979703	105979976	274	*	3.63	4.22	2.61	1.61	4.17e-05	0.0186	Spry2
chr6	35688774	35689122	349	*	3.83	4.42	2.81	1.61	4.22e-05	0.0187	Mtpn
chr13	84373463	84373663	201	*	2.74	3.61	0.17	3.44	4.27e-05	0.0189	Tmem161b
chr14	16201340	16201540	201	*	4.13	4.65	3.29	1.36	4.29e-05	0.0189	Oxsm
chr5	74784039	74784239	201	*	4.35	4.87	3.53	1.35	4.31e-05	0.0189	Lnx1
chr18	62741294	62741494	201	*	4.47	5.1	3.33	1.77	4.35e-05	0.019	Spink13
chr17	70510945	70511145	201	*	3.82	4.49	2.51	1.99	4.38e-05	0.019	Dlgap1
chr15	95004384	95004584	201	*	2.81	3.59	0.98	2.61	4.42e-05	0.0191	LOC100043315
chr3	117459925	117460226	302	*	3.92	4.62	2.54	2.08	4.5e-05	0.0194	Plppr4
chr17	12156977	12157177	201	*	2.54	3.35	0.5	2.86	4.63e-05	0.0199	Agpat4
chr18	12563891	12564091	201	*	2.77	3.5	1.24	2.26	4.65e-05	0.0199	Lama3
chr10	39452447	39452738	292	*	4.56	5.1	3.7	1.39	4.75e-05	0.0202	Fyn
chr10	108801202	108801637	436	*	4.64	5.3	3.42	1.88	4.75e-05	0.0202	Gm5136
chr14	14852831	14853031	201	*	2.35	3.13	0.53	2.59	4.77e-05	0.0202	Nek10
chr18	86748869	86749069	201	*	3.09	3.92	0.94	2.98	4.82e-05	0.0203	Cbln2
chr10	83733286	83733486	201	*	3.35	4.1	1.7	2.39	4.83e-05	0.0203	1500009L16Rik
chr4	148507590	148507790	201	*	2.65	3.4	0.98	2.42	4.85e-05	0.0203	Angptl7
chr6	18612001	18612201	201	*	2.2	2.98	0.32	2.66	4.96e-05	0.0206	Cttnbp2
chr4	155117497	155117697	201	*	2.39	3.19	0.41	2.79	5.24e-05	0.0217	Morn1
chr10	85468273	85468473	201	*	3.83	4.45	2.72	1.73	5.27e-05	0.0218	Btbd11
chr6	116235518	116235718	201	*	3.04	3.71	1.76	1.94	5.31e-05	0.0219	Washc2
chr6	65348370	65348570	201	*	2.45	3.26	0.41	2.85	5.33e-05	0.0219	Qrfprl
chr8	115871414	115871714	301	*	3.74	4.36	2.61	1.76	5.44e-05	0.0222	Maf
chr13	56516732	56516932	201	*	2.22	3.01	0.32	2.69	5.71e-05	0.0232	Fbxl21
chr9	120303420	120303620	201	*	3.57	4.24	2.27	1.97	5.78e-05	0.0234	Myrip
chr4	153417297	153417497	201	*	3.24	3.88	2.09	1.79	5.82e-05	0.0235	Ajap1
chr1	149772674	149772874	201	*	2.7	3.44	1.08	2.36	6.14e-05	0.0246	Pla2g4a
chr11	31655560	31655760	201	*	3.15	3.93	1.33	2.6	6.32e-05	0.0253	Bod1
chr7	96742365	96742659	295	*	4	4.55	3.09	1.46	6.5e-05	0.0259	Gm15413
chr4	98244058	98244326	269	*	4.08	4.72	2.9	1.82	6.52e-05	0.0259	Tm2d1
chr9	102766722	102766961	240	*	2.73	3.46	1.19	2.27	6.63e-05	0.0261	Gm5627
chr11	81486803	81487003	201	*	4.32	4.87	3.42	1.45	6.8e-05	0.0267	1700071K01Rik
chr7	51510837	51511037	201	*	2.97	3.66	1.62	2.04	6.83e-05	0.0267	Ano5
chr6	88959953	88960153	201	*	6.16	6.65	5.41	1.24	6.88e-05	0.0268	Tpra1
chr8	125083794	125083994	201	*	3.84	4.46	2.74	1.72	6.89e-05	0.0268	Disc1
chr11	110094355	110094555	201	*	3.29	3.9	2.22	1.68	7e-05	0.0271	Abca8a
chr3	21544622	21544822	201	*	3.06	3.73	1.78	1.96	7.18e-05	0.0275	Tbl1xr1
chr3	30738156	30738356	201	*	2.8	3.5	1.35	2.15	7.34e-05	0.0281	Samd7
chr18	42211496	42211696	201	*	3.02	3.84	0.91	2.93	7.59e-05	0.0289	Plac8l1
chr1	188363622	188363822	201	*	2.45	3.25	0.5	2.75	7.79e-05	0.0295	Ush2a
chr10	27384530	27384952	423	*	4.59	5.04	3.93	1.11	7.85e-05	0.0296	4930579H20Rik
chr13	111051298	111051498	201	*	2.12	2.89	0.32	2.57	7.95e-05	0.0298	4930526H09Rik
chr16	96620989	96621189	201	*	4.3	4.9	3.27	1.64	7.96e-05	0.0298	Pcp4
chr4	65153772	65154120	349	*	4.78	5.35	3.83	1.52	8.01e-05	0.0299	Pappa
chr9	74970704	74970904	201	*	4.63	5.1	3.95	1.14	8.2e-05	0.0304	Gm51280
chr7	133900325	133900525	201	*	1.9	2.71	-0.1	2.81	8.27e-05	0.0305	Dhx32
chr11	6015187	6015478	292	*	4.64	5.24	3.62	1.62	8.28e-05	0.0305	Camk2b
chr14	36755496	36755696	201	*	2.77	3.55	0.93	2.63	8.51e-05	0.0311	Ccser2
chr7	121085271	121085599	329	*	4.12	4.83	2.66	2.18	8.52e-05	0.0311	Otoa
chr1	85935135	85935335	201	*	5.31	5.8	4.54	1.26	8.61e-05	0.0314	4933407L21Rik
chr15	103147924	103148124	201	*	2.41	3.2	0.55	2.64	8.65e-05	0.0314	D930007P13Rik
chr9	62277390	62277590	201	*	2.72	3.44	1.22	2.21	8.78e-05	0.0314	Spesp1
chr3	20655400	20655600	201	*	2.15	2.93	0.32	2.61	8.79e-05	0.0314	Agtr1b
chr12	35324755	35324955	201	*	2.47	3.25	0.65	2.6	8.81e-05	0.0314	Mir680-3
chr6	91609735	91609935	201	*	4.48	4.99	3.69	1.31	8.96e-05	0.0317	Slc6a6
chr2	138388692	138388892	201	*	2.82	3.57	1.21	2.36	8.97e-05	0.0317	Btbd3
chr6	22443245	22443445	201	*	2.08	2.86	0.2	2.67	9.09e-05	0.032	Fam3c
chr5	114804742	114804942	201	*	2.66	3.42	0.96	2.46	9.18e-05	0.0322	1500011B03Rik
chr16	13474466	13474666	201	*	5.05	5.62	4.09	1.53	9.45e-05	0.0331	Mir6365
chr9	112392473	112392673	201	*	3.01	3.68	1.73	1.95	9.54e-05	0.0333	2900079G21Rik
chr12	71561017	71561217	201	*	3.31	3.96	2.09	1.87	9.62e-05	0.0335	4930404H11Rik
chr2	72078506	72078706	201	*	3.02	3.69	1.71	1.98	9.65e-05	0.0335	Rapgef4
chr14	48162345	48162708	364	*	4.76	5.38	3.65	1.73	9.86e-05	0.034	Gm6498
chr12	27646701	27646901	201	*	3.38	4.02	2.16	1.86	9.97e-05	0.0342	Sox11
chr10	25507094	25507294	201	*	2.78	3.51	1.22	2.29	0.000101	0.0347	Smlr1
chr6	137107138	137107338	201	*	3.65	4.39	2.03	2.36	0.000104	0.0354	Rerg
chr9	8837664	8837864	201	*	2.89	3.66	1.15	2.51	0.000104	0.0355	Pgr
chr10	5303095	5303295	201	*	2.11	2.91	0.12	2.79	0.000105	0.0356	Syne1
chr1	25336200	25336721	522	*	4.4	4.96	3.49	1.47	0.000105	0.0356	Gm20172
chr18	62015161	62015361	201	*	2.71	3.42	1.24	2.18	0.000109	0.0366	Sh3tc2
chr2	28169208	28169408	201	*	4.29	4.78	3.55	1.23	0.00011	0.0366	Olfm1
chr13	26195674	26195874	201	*	4.07	4.73	2.82	1.91	0.000111	0.0367	1700092E19Rik
chr12	102396546	102396822	277	*	3.31	4.01	1.89	2.11	0.000112	0.0371	Lgmn
chr5	131022857	131023057	201	*	4.69	5.27	3.7	1.57	0.000113	0.0373	Galnt17
chr15	103172615	103172815	201	*	2.72	3.45	1.19	2.25	0.000114	0.0374	Smug1
chr4	152662244	152662444	201	*	3.03	3.73	1.59	2.14	0.000115	0.0378	Gm833
chr15	80072363	80072563	201	*	3.29	3.99	1.89	2.1	0.000118	0.0386	Snord83b
chr17	90644767	90644967	201	*	2.48	3.21	0.94	2.27	0.000119	0.0388	Gm20491
chr13	59156996	59157402	407	*	4.04	4.76	2.49	2.27	0.00012	0.0388	Ntrk2
chr4	148533703	148533903	201	*	5.32	5.75	4.7	1.05	0.00012	0.0389	Exosc10
chr4	49092914	49093114	201	*	2.08	2.87	0.17	2.69	0.00012	0.0389	Plppr1
chr1	149426340	149426540	201	*	2.29	3.06	0.53	2.53	0.000121	0.0389	Pla2g4a
chr14	25185645	25186120	476	*	5.16	5.62	4.46	1.17	0.000126	0.0403	4930572O13Rik
chr8	50704385	50704585	201	*	2.63	3.39	0.92	2.47	0.000127	0.0405	Gm2516
chr4	48839243	48839443	201	*	3.26	3.91	2.06	1.84	0.000128	0.0405	Cavin4
chr9	95279984	95280184	201	*	3.06	3.69	1.92	1.77	0.000128	0.0405	Chst2
chr15	103108176	103108376	201	*	2.47	3.19	0.97	2.22	0.00013	0.0409	D930007P13Rik
chr16	66574823	66575023	201	*	3.11	3.81	1.69	2.12	0.000131	0.0411	1700010K23Rik
chr8	6918402	6918602	201	*	1.86	2.66	-0.1	2.77	0.000131	0.0411	Efnb2
chr15	74055951	74056151	201	*	3.66	4.3	2.47	1.84	0.000133	0.0414	Mroh5
chr3	123213425	123213625	201	*	2.35	3.11	0.65	2.46	0.000136	0.0423	Synpo2
chr16	28089457	28089657	201	*	5.01	5.5	4.26	1.24	0.000137	0.0424	Gm10823
chr3	105568348	105568548	201	*	4.94	5.45	4.13	1.33	0.000138	0.0428	Kcnd3os
chr4	111513829	111514029	201	*	3.06	3.75	1.7	2.05	0.00014	0.0433	Bend5
chr2	157542655	157542855	201	*	3.13	3.81	1.81	1.99	0.000141	0.0435	Nnat
chr15	26276379	26276579	201	*	3.23	3.88	1.99	1.9	0.000143	0.0439	Marchf11
chr8	51830178	51830378	201	*	2.68	3.37	1.3	2.07	0.000143	0.0439	1190028D05Rik
chr3	98295984	98296184	201	*	2.13	2.97	-0.1	3.07	0.000144	0.0439	Hmgcs2
chr7	144031196	144031396	201	*	3.28	4.03	1.62	2.41	0.000144	0.044	Mir3105
chr2	165347111	165347311	201	*	4.21	4.86	2.99	1.88	0.000146	0.0445	Zfp663
chrX	143931504	143931704	201	*	1.95	2.73	0.12	2.6	0.000147	0.0445	Dcx
chr12	15364976	15365440	465	*	4.07	4.6	3.23	1.37	0.000151	0.0457	4930448C13Rik
chr13	52054418	52054618	201	*	2.23	3	0.5	2.5	0.000152	0.0458	4921525O09Rik
chr9	71628419	71628619	201	*	2.65	3.37	1.16	2.21	0.000155	0.0466	Myzap
chr5	66347979	66348418	440	*	4.59	5.05	3.92	1.13	0.000156	0.0467	Apbb2
chr8	36027642	36027842	201	*	3.33	3.96	2.15	1.81	0.000161	0.0483	Prag1
chr5	148053331	148053531	201	*	3.78	4.48	2.38	2.09	0.000163	0.0486	Mtus2
chr2	162490196	162490396	201	*	1.88	2.69	-0.1	2.79	0.000164	0.0488	Ptprtos
chr11	115400914	115401114	201	*	2.47	3.22	0.8	2.42	0.000169	0.05	Mrpl58
chr5	42599735	42599935	201	*	2.6	3.37	0.81	2.56	0.00017	0.05	Gm16223
chr10	58523745	58523945	201	*	2.87	3.59	1.37	2.22	0.000171	0.05	Ccdc138
chr1	182067191	182067391	201	*	2.43	3.14	0.98	2.17	0.000172	0.0501	Enah
chr1	154876777	154876977	201	*	2.89	3.61	1.38	2.23	0.000176	0.0513	Cacna1e
chr11	26824515	26824715	201	*	4.99	5.63	3.77	1.86	0.000178	0.0516	Gm12070
chr3	138789270	138789470	201	*	2.3	3.12	0.2	2.92	0.000181	0.0521	Tspan5
chr6	94026726	94026926	201	*	2.18	3.02	-0.1	3.13	0.000181	0.0521	Magi1
chr1	72410052	72410252	201	*	3.17	3.83	1.94	1.88	0.000182	0.0521	Xrcc5
chr15	59550467	59550845	379	*	5.09	5.54	4.44	1.1	0.000187	0.0535	Trib1
chr2	144224357	144224762	406	*	3.86	4.46	2.8	1.66	0.000188	0.0537	Gm5535
chr4	151361392	151361592	201	*	3.18	3.8	2.09	1.71	0.00019	0.0539	Gm13090
chr9	104627945	104628145	201	*	2.07	2.83	0.36	2.47	0.00019	0.0539	Cpne4
chr10	96480011	96480211	201	*	3.33	4.01	2	2.01	0.000195	0.0552	Btg1
chr3	158155977	158156177	201	*	3.28	3.93	2.08	1.85	0.000197	0.0557	Lrrc40
chr8	29755136	29755336	201	*	4.31	4.83	3.51	1.32	0.000198	0.0557	Unc5d
chr2	25023376	25023576	201	*	2.25	3.1	-0.1	3.2	0.000198	0.0557	Nsmf
chr9	108999268	108999468	201	*	3.09	3.8	1.66	2.14	0.0002	0.0559	Pfkfb4
chr9	16273834	16274190	357	*	4.55	5.08	3.68	1.4	0.000204	0.0568	Fat3
chr1	58458986	58459186	201	*	3.79	4.32	2.93	1.39	0.000205	0.0572	Ppil3
chr13	60668690	60668890	201	*	2.61	3.35	0.97	2.39	0.000206	0.0572	Dapk1
chr17	30436088	30436288	201	*	2.09	2.87	0.32	2.54	0.000206	0.0572	Gm6402
chr1	180547834	180548034	201	*	1.85	2.65	-0.1	2.75	0.000207	0.0572	Parp1
chr3	130534735	130534935	201	*	3.25	3.87	2.14	1.73	0.000207	0.0572	Etnppl
chr8	13506944	13507144	201	*	4.77	5.28	3.98	1.3	0.000208	0.0572	Gas6
chr9	43972403	43972603	201	*	4.17	4.72	3.27	1.45	0.000209	0.0572	Thy1
chr17	3641570	3641915	346	*	3.99	4.56	3.06	1.5	0.000209	0.0572	Nox3
chr19	56999832	57000202	371	*	4.52	4.99	3.81	1.18	0.000209	0.0572	Afap1l2
chr10	60943801	60944001	201	*	2.78	3.59	0.75	2.84	0.000213	0.0576	Pldi
chr10	68589916	68590116	201	*	5.39	5.82	4.78	1.04	0.000214	0.0578	Cabcoco1
chr1	127374106	127374438	333	*	4.5	5	3.72	1.27	0.000215	0.0581	Mgat5
chr4	117849661	117849861	201	*	4.81	5.29	4.07	1.22	0.000217	0.0582	Slc6a9
chr3	115095575	115095775	201	*	2.12	2.88	0.41	2.47	0.000217	0.0582	Olfm3
chr13	99866902	99867102	201	*	3.04	3.71	1.74	1.97	0.000217	0.0582	Cartpt
chr3	138186672	138186872	201	*	4.6	5.17	3.64	1.53	0.000219	0.0585	4930579F01Rik
chr3	148630443	148630733	291	*	3.56	4.12	2.65	1.47	0.000222	0.059	Adgrl2
chr6	82138622	82138822	201	*	4.15	4.8	2.96	1.84	0.000224	0.0591	Eva1a
chr2	68994600	68994800	201	*	5.39	5.89	4.61	1.29	0.000224	0.0591	Cers6
chr5	111120771	111121092	322	*	4.77	5.26	4.03	1.23	0.00023	0.0605	Mir701
chr10	90667355	90667555	201	*	3.91	4.54	2.8	1.74	0.00023	0.0605	Anks1b
chr11	71264614	71264814	201	*	2.14	2.92	0.32	2.6	0.000234	0.0609	Nlrp1c-ps
chr13	13525326	13525526	201	*	2.3	3.05	0.65	2.4	0.000237	0.0612	Lyst
chr1	158384553	158384753	201	*	1.77	2.55	-0.1	2.66	0.000237	0.0612	Astn1
chr4	111514081	111514281	201	*	3.12	3.8	1.76	2.04	0.000237	0.0612	Bend5
chr9	38054920	38055120	201	*	2.58	3.29	1.11	2.18	0.000241	0.0618	Olfr885
chr14	34171188	34171388	201	*	1.8	2.59	-0.1	2.69	0.000244	0.0621	Npy4r
chr2	121710005	121710205	201	*	2.73	3.43	1.32	2.1	0.000246	0.0625	Frmd5
chr4	64829454	64829654	201	*	3.3	3.99	1.95	2.04	0.000252	0.0637	Pappa
chr2	51429822	51430022	201	*	2.48	3.19	1	2.19	0.000252	0.0637	1700057H21Rik
chr8	115114090	115114290	201	*	1.8	2.59	-0.1	2.7	0.000257	0.0646	Maf
chr13	11790658	11790858	201	*	4.61	5.17	3.7	1.47	0.000261	0.0651	Zp4-ps
chr8	126997727	126998065	339	*	5.02	5.5	4.31	1.19	0.000261	0.0651	Gm29688
chr4	151569742	151569942	201	*	3.87	4.45	2.88	1.57	0.000263	0.0655	Camta1
chr14	45851009	45851209	201	*	3.2	3.84	2.04	1.8	0.000264	0.0656	Ddhd1
chr9	103153406	103153768	363	*	4.53	5.08	3.65	1.43	0.000265	0.0658	Rab6b
chr3	143914428	143914779	352	*	4.12	4.65	3.28	1.37	0.000267	0.0661	Gm6260
chr15	95565261	95565461	201	*	2.25	2.98	0.71	2.27	0.000268	0.0662	Nell2
chr6	54759574	54759774	201	*	3.11	3.75	1.93	1.81	0.000277	0.0678	Znrf2
chr17	74782587	74782787	201	*	2.06	2.81	0.41	2.41	0.000279	0.0682	Ttc27
chr1	179445870	179446070	201	*	5.26	5.8	4.39	1.41	0.000281	0.0684	Smyd3
chr2	133868359	133868559	201	*	1.77	2.56	-0.1	2.67	0.000283	0.0686	Mir3090
chr7	111163437	111163637	201	*	4.53	5.08	3.62	1.47	0.000284	0.0688	1700012D14Rik
chr5	140663164	140663364	201	*	4.99	5.48	4.23	1.25	0.000286	0.0692	Ttyh3
chr18	8958108	8958308	201	*	2.21	2.97	0.5	2.47	0.000294	0.0705	Fzd8
chr13	5895904	5896104	201	*	2.7	3.36	1.46	1.9	0.000294	0.0705	Klf6
chr3	103647604	103647804	201	*	2.6	3.34	1.03	2.31	0.000298	0.0711	Syt6
chr3	126082047	126082420	374	*	4.79	5.34	3.89	1.46	0.000298	0.0711	Ugt8a
chr4	107211546	107211746	201	*	2.13	2.86	0.55	2.31	0.000301	0.0716	Ldlrad1
chr14	51896647	51896856	210	*	1.94	2.76	-0.1	2.86	0.000304	0.0721	Slc39a2
chr5	123680050	123680250	201	*	3.77	4.3	2.92	1.38	0.000307	0.0726	Clip1
chr19	32974820	32975020	201	*	3.03	3.66	1.91	1.75	0.000308	0.0726	Mir3970
chr12	32131241	32131441	201	*	2.71	3.42	1.28	2.13	0.000308	0.0726	Prkar2b
chr10	111281098	111281298	201	*	3.02	3.79	1.29	2.5	0.000311	0.073	Bbs10
chr12	112502389	112502589	201	*	2.99	3.61	1.86	1.75	0.000312	0.0732	Tmem179
chr10	86386127	86386327	201	*	3.63	4.19	2.73	1.46	0.000315	0.0736	Timp3
chr10	24282050	24282250	201	*	3.59	4.2	2.49	1.72	0.000318	0.0741	Moxd1
chr11	57662345	57662545	201	*	3.58	4.13	2.66	1.47	0.000321	0.0746	4933424L21Rik
chr18	64607570	64607770	201	*	3.68	4.29	2.6	1.69	0.000323	0.0748	Atp8b1
chr5	135656137	135656337	201	*	3.75	4.31	2.85	1.46	0.000323	0.0748	Rhbdd2
chr1	52703171	52703371	201	*	1.92	2.69	0.2	2.49	0.000325	0.075	Mfsd6
chr14	115349542	115349742	201	*	1.86	2.66	-0.1	2.77	0.000329	0.0756	4930505G20Rik
chr8	87703178	87703378	201	*	3.36	3.99	2.23	1.76	0.000334	0.0765	1700096P03Rik
chr13	44367985	44368185	201	*	1.9	2.66	0.2	2.46	0.000338	0.0772	1700029N11Rik
chr1	86598581	86598781	201	*	2.94	3.62	1.63	1.99	0.000341	0.0777	Cops7b
chr3	82629933	82630133	201	*	3.45	4.11	2.22	1.89	0.000349	0.0789	Npy2r
chr15	73432571	73432771	201	*	2.93	3.62	1.52	2.11	0.00035	0.0789	Ptk2
chr19	58675225	58675425	201	*	2.54	3.26	1.05	2.21	0.000351	0.079	Pnlip
chr4	12009971	12010171	201	*	2.33	3.1	0.57	2.53	0.000352	0.0791	1700123M08Rik
chr13	23984934	23985232	299	*	3.54	4.17	2.41	1.76	0.000357	0.0801	Scgn
chr1	50971011	50971211	201	*	2.05	2.81	0.32	2.49	0.000359	0.0802	Tmeff2
chr1	179745640	179745840	201	*	2.79	3.48	1.42	2.05	0.00036	0.0802	Kif28
chr15	101506812	101507012	201	*	2.34	3.07	0.81	2.25	0.000363	0.0807	Gm6042
chr10	21252162	21252362	201	*	2.6	3.32	1.08	2.24	0.000364	0.0807	Hbs1l
chr17	32073062	32073262	201	*	2.32	3.03	0.84	2.19	0.000364	0.0807	Pdxk-ps
chr5	131624197	131624475	279	*	2.82	3.58	1.09	2.49	0.000368	0.0813	Gm29681
chr2	150007573	150007773	201	*	2.67	3.37	1.22	2.15	0.00037	0.0813	Zfp120
chr2	165187751	165187951	201	*	4.41	4.87	3.72	1.15	0.00037	0.0813	Cdh22
chr14	88631877	88632077	201	*	2.19	2.95	0.43	2.53	0.00037	0.0813	Pcdh20
chr17	86311590	86311790	201	*	1.88	2.64	0.17	2.47	0.000373	0.0816	2010106C02Rik
chr6	84183984	84184329	346	*	2.12	2.95	-0.1	3.06	0.000374	0.0816	Dysf
chr17	86264044	86264244	201	*	4.48	5.04	3.53	1.51	0.000375	0.0816	2010106C02Rik
chr15	95536229	95536551	323	*	4.6	5.09	3.86	1.23	0.000376	0.0818	Nell2
chr4	114651692	114651892	201	*	3.11	3.72	2.04	1.67	0.000377	0.0819	Gm12830
chr5	149259297	149259497	201	*	4.02	4.58	3.1	1.48	0.000379	0.082	Alox5ap
chr15	28834739	28835084	346	*	4.5	5.02	3.69	1.33	0.000379	0.082	Dnah5
chr11	65721738	65721938	201	*	2.86	3.62	1.16	2.46	0.000383	0.0826	Mir744
chr5	33147790	33147990	201	*	3.54	4.16	2.42	1.74	0.000384	0.0826	Slc5a1
chr12	88876737	88876937	201	*	3.8	4.38	2.81	1.56	0.000385	0.0826	Nrxn3
chr1	39805579	39805894	316	*	3.33	3.91	2.34	1.57	0.000385	0.0826	Gm3646
chr11	108230329	108230529	201	*	2.13	2.89	0.41	2.49	0.000393	0.0841	Prkca
chr2	132514464	132514664	201	*	3.8	4.45	2.61	1.84	0.000394	0.0842	1700026D11Rik
chr2	93993136	93993336	201	*	2.58	3.26	1.26	2	0.000396	0.0843	Alkbh3os1
chr11	8611264	8611534	271	*	3.38	4.01	2.24	1.77	0.000399	0.0845	Tns3
chr18	49440757	49440957	201	*	3.13	3.76	1.99	1.76	0.000402	0.085	1700044K03Rik
chr1	178641006	178641206	201	*	2.25	2.99	0.64	2.35	0.000403	0.085	Kif26b
chr2	5337870	5338070	201	*	3.97	4.57	2.93	1.64	0.000403	0.085	Mir466d
chr5	74267304	74267504	201	*	2.73	3.4	1.42	1.97	0.000404	0.0851	Rasl11b
chr9	62513569	62513769	201	*	4.3	4.75	3.63	1.13	0.000406	0.0851	Coro2b
chr7	44697224	44697519	296	*	4.39	4.89	3.63	1.26	0.000411	0.086	Izumo2
chr2	6515162	6515362	201	*	3.06	3.89	0.91	2.98	0.000412	0.086	Usp6nl
chr2	61297292	61297492	201	*	2.3	3.05	0.62	2.42	0.000421	0.0875	Tank
chr8	124141625	124141995	371	*	3.73	4.26	2.9	1.35	0.000421	0.0875	Galnt2
chr8	86238856	86239142	287	*	2.88	3.54	1.62	1.92	0.000424	0.0876	Abcc12
chr9	39617650	39617850	201	*	2.48	3.16	1.14	2.02	0.000424	0.0876	Olfr148
chr2	13124913	13125113	201	*	2.68	3.39	1.19	2.2	0.000427	0.0878	C1ql3
chr8	56639354	56639554	201	*	2.44	3.15	0.97	2.19	0.000429	0.088	Fbxo8
chr3	139803214	139803613	400	*	4.13	4.71	3.14	1.56	0.00043	0.088	Gm32693
chr11	71610916	71611116	201	*	4.53	4.99	3.84	1.15	0.000431	0.0881	9230020A06Rik
chr11	6014987	6015187	201	*	3.91	4.52	2.84	1.68	0.000436	0.0886	Camk2b
chr7	76659708	76659908	201	*	4.68	5.21	3.83	1.38	0.000439	0.0889	Agbl1
chr9	59101303	59101503	201	*	3.4	4.07	2.08	1.99	0.00044	0.0889	Neo1
chr8	10357364	10357564	201	*	3.56	4.26	2.17	2.1	0.00044	0.0889	Myo16
chr5	124950694	124950894	201	*	3.27	3.97	1.86	2.11	0.000441	0.0889	Rflna
chr7	92782649	92782849	201	*	3.08	3.72	1.92	1.8	0.000445	0.0894	Rab30
chr5	76719260	76719611	352	*	4.61	5.25	3.44	1.81	0.000446	0.0895	C530008M17Rik
chr5	107861446	107861646	201	*	1.85	2.61	0.2	2.41	0.000448	0.0896	Evi5
chr3	39110092	39110292	201	*	2.2	2.95	0.57	2.38	0.000455	0.0907	Fat4
chr11	93603654	93603880	227	*	3.69	4.22	2.84	1.37	0.000456	0.0908	Utp18
chr18	21320177	21320377	201	*	2.08	2.86	0.2	2.67	0.000461	0.091	Garem1
chr16	94811834	94812034	201	*	1.96	2.77	-0.1	2.88	0.000461	0.091	Kcnj6
chr18	21319890	21320090	201	*	3.51	4.12	2.44	1.68	0.000462	0.091	Garem1
chr11	33751559	33751782	224	*	3.73	4.26	2.88	1.38	0.000465	0.091	Kcnip1
chr16	30624247	30624447	201	*	2.94	3.57	1.8	1.77	0.000465	0.091	Fam43a
chr6	140890297	140890497	201	*	2.6	3.29	1.23	2.07	0.000466	0.0911	Aebp2
chr7	48995585	48995877	293	*	2.74	3.47	1.19	2.28	0.000471	0.0918	Nav2
chr12	93765094	93765294	201	*	1.74	2.52	-0.1	2.63	0.000475	0.0922	Mir8099-1
chr7	139266540	139266847	308	*	3.75	4.32	2.81	1.52	0.000483	0.0935	Pwwp2b
chr12	55466371	55466571	201	*	4.64	5.17	3.8	1.37	0.000487	0.0941	Nfkbia
chr12	97921363	97921563	201	*	1.78	2.57	-0.1	2.67	0.000488	0.0942	Galc
chr2	6307019	6307219	201	*	2.67	3.37	1.23	2.14	0.000491	0.0945	Usp6nl
chr6	78463347	78463547	201	*	1.66	2.44	-0.1	2.54	0.000492	0.0945	Reg3g
chr1	39019628	39019828	201	*	4.42	4.97	3.53	1.43	0.000498	0.0954	Pdcl3
chr14	49420888	49421088	201	*	2.16	2.89	0.61	2.29	0.000498	0.0954	Slc35f4
chr1	123711931	123712131	201	*	3.29	3.89	2.25	1.64	0.000501	0.0956	Dpp10
chr3	120531898	120532247	350	*	4.28	4.76	3.57	1.19	0.000509	0.0969	6530403H02Rik
chr16	24558432	24558632	201	*	2.95	3.61	1.67	1.94	0.000512	0.0969	Morf4l1-ps1
chr5	103565397	103565597	201	*	2.34	3.08	0.75	2.33	0.000518	0.098	Slc10a6
chr8	87152602	87152802	201	*	2.6	3.33	1.05	2.28	0.000519	0.098	Gm10637
chr15	31872272	31872472	201	*	2.2	2.99	0.32	2.67	0.00052	0.098	Atpsckmt
chr9	49738737	49738937	201	*	4.87	5.31	4.22	1.09	0.000522	0.0982	Ncam1
chr9	92560863	92561063	201	*	2.93	3.69	1.25	2.44	0.000522	0.0982	B430319G15Rik
chr3	151603398	151603598	201	*	4.29	4.77	3.54	1.23	0.000525	0.0984	Ifi44
chr10	88391615	88391899	285	*	3.21	3.83	2.11	1.71	0.000527	0.0986	Gnptab
chr18	62730523	62730723	201	*	3.23	3.86	2.06	1.8	0.000531	0.0991	Spink13
chr13	44174379	44174579	201	*	4.27	4.75	3.54	1.21	0.000532	0.0991	A330076C08Rik
chr18	62230501	62230701	201	*	1.74	2.52	-0.1	2.62	0.000533	0.0991	Gm9949
chr6	36162393	36162593	201	*	2.38	3.2	0.32	2.87	0.000536	0.0992	Chrm2
chr4	102624207	102624596	390	*	4.63	5.13	3.85	1.28	0.000536	0.0992	Pde4b
chr8	123813202	123813402	201	*	1.79	2.59	-0.1	2.69	0.000542	0.0999	Rab4a

## Sheet: Nfix_veh_peaks
chromosome	start	end	size	strand	Conc	Conc_E2	Conc_Veh	Fold	p-value	FDR	Gene annotation
chr13	29855513	29855794	282	*	2.94	0.96	3.74	-2.78	1.73e-06	0.00197	Cdkal1
chr3	52668381	52668581	201	*	3.58	2.27	4.26	-1.99	2.43e-06	0.00252	Gm2447
chr7	99465873	99466073	201	*	2.65	0.75	3.44	-2.69	5.22e-06	0.00429	Klhl35
chr17	30347073	30347316	244	*	2.69	0.75	3.49	-2.74	8.64e-06	0.00604	Gm6402
chr12	112330066	112330266	201	*	2.78	0.95	3.56	-2.61	1.09e-05	0.00685	A730018C14Rik
chr19	45445386	45445586	201	*	3.45	2.16	4.12	-1.96	2.08e-05	0.011	Btrc
chr7	29077091	29077291	201	*	2.26	0.21	3.07	-2.86	2.23e-05	0.0116	Mir1963
chr16	91184398	91184701	304	*	3.36	2.11	4.02	-1.91	2.41e-05	0.0122	Olig2
chr16	52147111	52147311	201	*	2.26	0.21	3.08	-2.87	2.72e-05	0.0135	Cblb
chr4	32923574	32923774	201	*	3.22	1.77	3.93	-2.16	2.77e-05	0.0136	Ankrd6
chr1	157433352	157433721	370	*	2.65	0.74	3.44	-2.7	3.36e-05	0.016	Rasal2
chr12	13145309	13145509	201	*	2.7	1.11	3.43	-2.32	3.44e-05	0.0163	Ddx1
chr18	82508966	82509166	201	*	2.32	0.21	3.14	-2.93	3.76e-05	0.0173	Mbp
chr10	9462431	9462631	201	*	3.73	2.45	4.39	-1.95	4.38e-05	0.019	Samd5
chr9	46503957	46504157	201	*	2.26	0.21	3.07	-2.86	4.93e-05	0.0206	4931429L15Rik
chr12	40595416	40595616	201	*	2.12	0.21	2.91	-2.7	5.44e-05	0.0222	Dock4
chr3	152578367	152578567	201	*	3.45	2.16	4.12	-1.96	5.85e-05	0.0236	AI115009
chr1	87930128	87930328	201	*	3.2	1.56	3.94	-2.38	6.63e-05	0.0261	Gm19582
chr8	86225083	86225283	201	*	4.48	3.76	4.95	-1.2	7.15e-05	0.0275	Abcc12
chr7	82937982	82938480	499	*	4.28	3.35	4.84	-1.5	7.78e-05	0.0295	4933430H16Rik
chr18	88763346	88763546	201	*	2.25	0.47	3.02	-2.56	8.7e-05	0.0314	Socs6
chr9	86451777	86451977	201	*	2.27	0.47	3.04	-2.57	8.8e-05	0.0314	Ube2cbp
chr13	43516225	43516425	201	*	2.11	0.21	2.9	-2.69	8.83e-05	0.0314	Ranbp9
chr1	103967480	103967680	201	*	2.8	1.25	3.53	-2.28	9.05e-05	0.0319	Cdh20
chr6	127444585	127444785	201	*	2.16	0.21	2.96	-2.75	9.81e-05	0.0339	Parp11
chr8	25334275	25334475	201	*	2.23	0.5	2.99	-2.49	9.95e-05	0.0342	5430421F17Rik
chr16	7364359	7364559	201	*	2.78	1.21	3.52	-2.3	0.000106	0.0356	Rbfox1
chr1	76392662	76392862	201	*	2.54	0.71	3.32	-2.61	0.000107	0.0359	Gm17751
chr16	71451316	71451516	201	*	2.06	0.21	2.84	-2.63	0.000107	0.036	4930567J20Rik
chr1	194703266	194703466	201	*	3.17	2.01	3.81	-1.8	0.000111	0.0367	Plxna2
chr10	36974166	36974366	201	*	2.93	1.45	3.64	-2.2	0.000119	0.0387	Hdac2
chr5	80212956	80213340	385	*	2.93	1.37	3.66	-2.29	0.000124	0.0399	Adgrl3
chr1	78903851	78904051	201	*	3	1.41	3.73	-2.33	0.000127	0.0404	Kcne4
chr13	34238620	34238820	201	*	2.06	0.21	2.84	-2.63	0.000129	0.0407	Psmg4
chr8	73099802	73100002	201	*	2.56	1.02	3.28	-2.26	0.000131	0.0411	Mir28b
chr4	95023503	95023703	201	*	2.77	1.11	3.52	-2.41	0.000152	0.0458	Jun
chr7	82578377	82578577	201	*	2.95	1.6	3.63	-2.04	0.000162	0.0483	Saxo2
chr16	27391530	27391892	363	*	2.87	1.36	3.59	-2.23	0.000169	0.0499	Ccdc50
chr6	55152225	55152425	201	*	2.36	0.5	3.14	-2.64	0.00017	0.05	Crhr2
chr9	14564995	14565195	201	*	2.65	1.19	3.36	-2.17	0.000172	0.0501	Amotl1
chr14	55279445	55279645	201	*	3.27	2.09	3.91	-1.82	0.000179	0.0519	Dhrs2
chr17	49704084	49704284	201	*	2.07	0.21	2.85	-2.64	0.000179	0.0519	Kif6
chr3	19273333	19273533	201	*	2.19	0.47	2.95	-2.48	0.000198	0.0557	Pde7a
chr1	136175292	136175492	201	*	2.88	1.4	3.6	-2.2	0.000199	0.0558	Mroh3
chr8	128035787	128035987	201	*	2.3	0.74	3.03	-2.29	0.000209	0.0572	Mir21c
chr9	45866239	45866439	201	*	2.41	0.71	3.16	-2.45	0.00021	0.0572	Bace1
chr11	101807356	101807556	201	*	2.71	1.19	3.44	-2.24	0.000211	0.0575	Etv4
chr10	86410466	86410666	201	*	2.89	1.49	3.58	-2.1	0.000212	0.0576	Syn3
chr5	130448483	130448833	351	*	2.48	0.74	3.25	-2.51	0.000221	0.059	Caln1
chr3	84275279	84275479	201	*	3.08	2	3.69	-1.7	0.000222	0.059	Trim2
chr9	50240820	50241020	201	*	2.23	0.47	3	-2.53	0.000232	0.0608	2310003N18Rik
chr2	68756894	68757094	201	*	2.03	0.21	2.81	-2.59	0.000233	0.0608	4932414N04Rik
chr11	34194439	34194767	329	*	2.95	1.76	3.6	-1.84	0.000235	0.061	Foxi1
chr4	102317815	102318015	201	*	2.12	0.21	2.92	-2.71	0.000235	0.061	Pde4b
chr7	75035571	75035834	264	*	2.02	0.21	2.8	-2.59	0.000239	0.0614	4930533N22Rik
chr1	127432484	127432684	201	*	2.43	0.85	3.16	-2.32	0.00024	0.0616	Mgat5
chr13	43158387	43158587	201	*	2.65	1.13	3.37	-2.24	0.000244	0.0621	Tbc1d7
chr8	71596004	71596204	201	*	3.89	3.01	4.44	-1.43	0.000252	0.0637	Fam129c
chr2	124428128	124428328	201	*	2.78	1.37	3.48	-2.11	0.00026	0.0651	Sema6d
chr14	73474613	73474813	201	*	2.93	1.57	3.62	-2.05	0.00026	0.0651	Med4
chr18	57330173	57330373	201	*	2.11	0.21	2.9	-2.69	0.00026	0.0651	Prrc1
chr18	40645447	40645647	201	*	3.56	2.49	4.17	-1.68	0.000269	0.0662	Kctd16
chr4	100407639	100407839	201	*	2.77	1.43	3.46	-2.02	0.000272	0.0669	Ube2u
chr12	71249684	71249884	201	*	2.54	1.17	3.23	-2.06	0.000274	0.0673	Dact1
chr7	97788276	97788572	297	*	2.79	1.28	3.51	-2.24	0.000281	0.0684	Pak1
chr11	101253575	101253775	201	*	3.14	1.98	3.78	-1.8	0.000287	0.0692	Vps25
chr6	8694118	8694387	270	*	3.6	2.74	4.13	-1.39	0.000291	0.07	Ica1
chr1	96301403	96301603	201	*	2.85	1.38	3.56	-2.17	0.000296	0.0707	1700063A18Rik
chr3	21892950	21893150	201	*	2.79	1.49	3.47	-1.98	0.000304	0.072	Tbl1xr1
chr9	79866037	79866237	201	*	2.21	0.5	2.97	-2.47	0.000315	0.0736	Filip1
chr1	54713332	54713532	201	*	3.23	2.13	3.84	-1.71	0.000319	0.0742	Pgap1
chr16	52399136	52399336	201	*	2.41	0.99	3.11	-2.12	0.000327	0.0753	Alcam
chr2	142031194	142031394	201	*	2.17	0.21	2.97	-2.76	0.000329	0.0756	Kif16b
chr13	20069148	20069348	201	*	2.74	1.36	3.43	-2.07	0.000332	0.0761	Elmo1
chr4	54966202	54966456	255	*	2.9	1.55	3.59	-2.04	0.000338	0.0772	Zfp462
chr18	60952973	60953173	201	*	2.67	1.26	3.37	-2.11	0.000345	0.0783	Mir7220
chr10	53216072	53216272	201	*	1.97	0.21	2.74	-2.53	0.000348	0.0788	Gm36173
chr14	76414223	76414492	270	*	3.71	2.67	4.31	-1.64	0.00035	0.0789	Tsc22d1
chr3	55950518	55950821	304	*	3.02	1.74	3.69	-1.95	0.000359	0.0802	Gm51273
chr11	33570430	33570630	201	*	2.4	0.99	3.09	-2.1	0.000371	0.0815	Gabrp
chr2	144550754	144550954	201	*	3.08	1.8	3.75	-1.94	0.000373	0.0816	Rbbp9
chr15	86535428	86535706	279	*	2.48	1.04	3.18	-2.14	0.000384	0.0826	Tbc1d22a
chr9	49404129	49404329	201	*	2.07	0.47	2.81	-2.34	0.000394	0.0842	Ankk1
chr2	148724511	148724711	201	*	2.06	0.21	2.84	-2.63	0.000397	0.0843	Napb
chr2	134541143	134541343	201	*	2.58	0.99	3.32	-2.33	0.000398	0.0845	Hao1
chr12	52048849	52049049	201	*	2.75	1.49	3.41	-1.92	0.000406	0.0851	Gpr33
chr3	117804892	117805092	201	*	2.38	0.99	3.07	-2.08	0.00042	0.0875	Snx7
chr3	37723220	37723420	201	*	3.56	2.61	4.12	-1.51	0.000423	0.0876	Gm5148
chr2	48538730	48538930	201	*	1.9	0.21	2.66	-2.45	0.000427	0.0878	Acvr2a
chr9	80518573	80518914	342	*	3.41	2.29	4.03	-1.74	0.000434	0.0883	Impg1
chr16	6381791	6381991	201	*	1.92	0.21	2.68	-2.47	0.000434	0.0883	1700123O21Rik
chr13	102583366	102583566	201	*	2.28	0.74	3	-2.26	0.000442	0.0891	Cd180
chr6	6488220	6488420	201	*	3.35	2.25	3.97	-1.73	0.000445	0.0894	Sem1
chr8	40473806	40474179	374	*	3.87	2.81	4.47	-1.66	0.000454	0.0905	Cnot7
chr12	25615453	25615653	201	*	2.56	1.09	3.27	-2.18	0.000458	0.091	Gm17746
chr1	132836966	132837306	341	*	2.78	1.52	3.45	-1.93	0.000462	0.091	Lrrn2
chr5	88399877	88400146	270	*	2.43	0.9	3.15	-2.25	0.000472	0.0919	Amtn
chr12	82819847	82820047	201	*	2.29	0.69	3.03	-2.35	0.000474	0.0922	1700085C21Rik
chr18	5134101	5134301	201	*	3.51	2.52	4.09	-1.58	0.000482	0.0935	Gm26682
chrX	152148805	152149005	201	*	1.91	0.21	2.67	-2.46	0.000491	0.0945	Iqsec2
chr4	25680573	25680920	348	*	2.92	1.82	3.54	-1.72	0.000511	0.0969	Fut9
chr5	90731605	90731805	201	*	2.08	0.21	2.86	-2.65	0.000524	0.0983	Cxcl5
chr8	58253425	58253625	201	*	2.97	1.64	3.65	-2	0.000533	0.0991	Gm15881
chr3	78059412	78059612	201	*	2.31	0.69	3.05	-2.37	0.000534	0.0991	Rapgef2
chr6	103638136	103638336	201	*	2.07	0.5	2.8	-2.3	0.000535	0.0992	Chl1
chr1	142820429	142820629	201	*	2.47	1.11	3.16	-2.06	0.000541	0.0999	B3galt2

## Sheet: Nfix_male_peaks
chromosome	start	end	size	strand	Conc	Conc_Male	Conc_Female	Fold	p-value	FDR	Gene annotation
chr17	8757682	8757882	201	*	3.71	4.46	2.05	2.42	9.28e-09	0.00107	Pde10a
chr4	148646732	148646932	201	*	6.02	6.48	5.35	1.13	1.73e-08	0.00107	Gm572
chr2	13178109	13178309	201	*	5.3	5.79	4.57	1.22	9.38e-08	0.00385	Rsu1
chr2	166854219	166854419	201	*	3.6	4.32	2.07	2.25	1.89e-07	0.00582	Arfgef2
chr7	134181227	134181427	201	*	6.09	6.52	5.46	1.06	2.68e-07	0.0066	Adam12
chr5	92469900	92470100	201	*	2.74	3.58	0.48	3.09	3.84e-07	0.00707	Mir6415
chr5	20963342	20963542	201	*	4.97	5.45	4.26	1.18	4.42e-07	0.00707	Rsbn1l
chr7	121507997	121508197	201	*	2.77	3.58	0.74	2.84	8.02e-07	0.00898	4933432K03Rik
chr19	28623834	28624034	201	*	2.39	3.23	0.11	3.12	1.5e-06	0.0141	D930032P07Rik
chr4	117904248	117904448	201	*	4.23	4.91	2.91	1.99	1.6e-06	0.0141	Ipo13
chr14	24086562	24086762	201	*	2.94	3.75	0.97	2.78	1.76e-06	0.0141	Mir7210
chr14	27882053	27882253	201	*	3.96	4.54	2.94	1.6	2.23e-06	0.0143	Erc2
chr2	5262376	5262576	201	*	5.44	5.94	4.68	1.26	2.26e-06	0.0143	Mir466d
chrY	1245692	1245892	201	*	2.52	3.41	-0.21	3.62	2.33e-06	0.0143	Uty
chr6	117230750	117230950	201	*	2.55	3.34	0.65	2.69	3.02e-06	0.0164	Cxcl12
chr10	87986290	87986490	201	*	2.47	3.32	0.11	3.22	3.48e-06	0.0164	Tyms-ps
chr9	24255635	24255835	201	*	2.61	3.4	0.7	2.7	3.57e-06	0.0164	Npsr1
chrY	1010435	1010635	201	*	2.17	3.03	-0.21	3.24	3.7e-06	0.0164	Eif2s3y
chr3	83011224	83011424	201	*	3.27	3.95	1.95	2	3.71e-06	0.0164	Fgg
chr6	91072346	91072558	213	*	3.44	4.11	2.14	1.97	4.15e-06	0.0174	Nup210
chr7	131421069	131421269	201	*	3.34	4.08	1.71	2.37	4.24e-06	0.0174	Acadsb
chr17	64924983	64925183	201	*	4.09	4.65	3.14	1.51	5.02e-06	0.0177	4930583I09Rik
chr9	30908032	30908232	201	*	4.65	5.32	3.38	1.94	6.21e-06	0.0212	Adamts15
chr16	94986811	94987011	201	*	5.58	6.02	4.95	1.06	6.77e-06	0.0216	Kcnj6
chr11	120980712	120980912	201	*	2.55	3.31	0.84	2.47	7.75e-06	0.0227	Csnk1d
chr9	32055992	32056192	201	*	2.84	3.68	0.59	3.08	8.14e-06	0.0233	Arhgap32
chr18	50001873	50002073	201	*	2.68	3.46	0.86	2.6	8.34e-06	0.0233	Tnfaip8
chr14	28860955	28861155	201	*	4.55	5.07	3.75	1.32	9.65e-06	0.0246	Lrtm1
chr1	75588240	75588440	201	*	4.8	5.4	3.77	1.63	9.77e-06	0.0246	Slc4a3
chr13	108240135	108240335	201	*	2.14	2.99	-0.21	3.2	9.81e-06	0.0246	Elovl7
chr8	105313205	105313405	201	*	2	2.83	-0.21	3.04	1.07e-05	0.0263	Mir328
chr7	129914415	129914615	201	*	2.84	3.63	0.94	2.68	1.17e-05	0.027	Gm4265
chr5	103009394	103009594	201	*	3.17	3.87	1.78	2.09	1.17e-05	0.027	Mapk10
chr11	11242922	11243122	201	*	4.57	5.15	3.57	1.58	1.26e-05	0.027	Vwc2
chr3	117403785	117403985	201	*	2.62	3.41	0.69	2.73	1.29e-05	0.027	Plppr4
chr3	107607325	107607525	201	*	2.96	3.66	1.54	2.12	1.31e-05	0.027	Alx3
chr13	53649805	53650005	201	*	2.18	3.04	-0.21	3.25	1.32e-05	0.027	4930555G21Rik
chr10	17131831	17132031	201	*	2.81	3.56	1.15	2.41	1.33e-05	0.027	Gm20125
chr11	72130025	72130225	201	*	2.88	3.59	1.45	2.14	1.39e-05	0.0275	Pitpnm3
chr19	30943333	30943533	201	*	2.42	3.2	0.61	2.58	1.46e-05	0.0281	Gm6642
chr14	119464987	119465187	201	*	4.61	5.14	3.78	1.36	1.51e-05	0.0287	1700006F04Rik
chr10	69935208	69935408	201	*	2	2.83	-0.21	3.04	1.62e-05	0.0296	Ank3
chr5	127523143	127523343	201	*	2.65	3.45	0.69	2.76	1.66e-05	0.0296	Slc15a4
chr1	121551501	121551701	201	*	3.72	4.36	2.55	1.81	1.74e-05	0.0306	Ddx18
chr9	45458460	45458660	201	*	2.34	3.12	0.53	2.59	1.9e-05	0.0315	4833428L15Rik
chr13	107547255	107547455	201	*	2.53	3.33	0.59	2.74	1.92e-05	0.0315	AI197445
chrY	1010190	1010390	201	*	2.01	2.85	-0.21	3.06	2e-05	0.032	Eif2s3y
chrX	12057403	12057603	201	*	3.24	3.93	1.89	2.04	2.09e-05	0.033	Bcor
chr2	158917238	158917438	201	*	5.21	5.67	4.54	1.13	2.43e-05	0.0365	Dhx35
chr5	116769986	116770186	201	*	2.21	3.05	0.03	3.01	2.55e-05	0.0378	Srrm4
chr8	122106348	122106548	201	*	1.92	2.74	-0.21	2.95	2.71e-05	0.0398	Zfp469
chr8	75450867	75451067	201	*	3.66	4.33	2.37	1.95	2.87e-05	0.0409	Iqcm
chr10	59262106	59262430	325	*	3.04	3.73	1.67	2.06	2.93e-05	0.0409	Sowahc
chr16	16253267	16253570	304	*	3.29	3.97	1.96	2.01	3.04e-05	0.0409	Gm5481
chr4	70025065	70025265	201	*	2.4	3.16	0.71	2.45	3.36e-05	0.0429	Cdk5rap2
chr14	14821124	14821324	201	*	2.4	3.27	-0.21	3.49	3.38e-05	0.0429	Nek10
chr11	4005554	4005754	201	*	3.92	4.47	3.03	1.44	3.44e-05	0.0432	Gal3st1
chr11	46109240	46109440	201	*	2.78	3.51	1.23	2.28	3.53e-05	0.0435	Mir8100
chr3	26848266	26848466	201	*	2.58	3.37	0.71	2.66	3.7e-05	0.0442	Spata16
chr1	128740712	128740912	201	*	2.61	3.42	0.59	2.83	3.86e-05	0.0457	Cxcr4
chr10	106958229	106958429	201	*	2.24	3.07	0.11	2.96	4.14e-05	0.0481	Acss3
chr8	93877109	93877309	201	*	2.47	3.27	0.59	2.68	4.14e-05	0.0481	4930488L21Rik
chr6	87284858	87285058	201	*	4.26	4.78	3.43	1.35	4.26e-05	0.0487	Antxr1
chr1	42857181	42857559	379	*	3.87	4.58	2.39	2.19	4.32e-05	0.0488	Mrps9
chr7	24391229	24391429	201	*	4.33	4.82	3.56	1.26	4.49e-05	0.0493	Smg9
chr6	100503577	100503777	201	*	4.65	5.17	3.83	1.33	4.54e-05	0.0494	1700049E22Rik
chr12	48346983	48347183	201	*	2.07	2.92	-0.21	3.13	4.73e-05	0.0498	Foxg1
chr6	82402146	82402346	201	*	3.71	4.34	2.57	1.77	4.98e-05	0.0511	Tacr1
chr4	40874134	40874334	201	*	2.86	3.58	1.36	2.22	5.22e-05	0.0526	B4galt1
chr6	117306262	117306553	292	*	2.88	3.57	1.52	2.05	5.34e-05	0.0535	Cxcl12
chr13	59910937	59911137	201	*	2.33	3.15	0.24	2.9	5.47e-05	0.0544	Tut7
chr9	119450015	119450215	201	*	3.97	4.53	3.05	1.47	5.71e-05	0.0558	Exog
chr4	120052415	120052615	201	*	2.08	2.89	0.03	2.86	6.05e-05	0.0579	Edn2
chr14	72360265	72360465	201	*	3.72	4.28	2.79	1.49	6.08e-05	0.0579	Fndc3a
chr2	20564912	20565112	201	*	1.98	2.82	-0.21	3.03	6.37e-05	0.0583	Etl4
chr1	34414048	34414248	201	*	2.88	3.6	1.38	2.21	6.5e-05	0.0583	Mir5103
chr14	34590297	34590497	201	*	2.39	3.15	0.69	2.46	6.59e-05	0.0583	Ldb3
chr12	36714091	36714291	201	*	2.15	2.94	0.24	2.7	6.72e-05	0.0583	Mir5099
chr15	52425465	52425665	201	*	2.53	3.29	0.87	2.42	6.99e-05	0.0602	Slc30a8
chr2	139808011	139808211	201	*	2.1	2.88	0.24	2.64	7.05e-05	0.0603	Ism1
chr17	14165543	14165743	201	*	5.89	6.35	5.2	1.15	7.2e-05	0.0607	Dact2
chr9	57446651	57446851	201	*	2.57	3.31	0.97	2.33	7.25e-05	0.0607	Ppcdc
chr1	33936084	33936284	201	*	2.3	3.1	0.39	2.71	7.69e-05	0.0627	Dst
chr9	64399144	64399344	201	*	2.76	3.44	1.43	2.01	7.94e-05	0.0643	Megf11
chr11	64876068	64876283	216	*	2.72	3.47	1.1	2.37	8.06e-05	0.0648	Elac2
chr4	135726510	135726710	201	*	5.33	5.79	4.66	1.13	8.16e-05	0.0649	Il22ra1
chr8	95157107	95157307	201	*	2.23	3.04	0.24	2.79	8.18e-05	0.0649	Kifc3
chr7	67013731	67013931	201	*	4.75	5.18	4.14	1.04	8.22e-05	0.0649	Adamts17
chr10	41151482	41151682	201	*	3.85	4.37	3.01	1.36	8.33e-05	0.0651	Gpr6
chr2	79747756	79747956	201	*	2.19	2.99	0.24	2.75	8.35e-05	0.0651	Ppp1r1c
chr13	117697131	117697331	201	*	2.4	3.18	0.62	2.56	9.37e-05	0.0708	4933413L06Rik
chr15	43079140	43079340	201	*	2.09	2.93	-0.21	3.14	9.87e-05	0.0732	Rspo2
chr1	133296573	133296773	201	*	4.2	4.84	2.99	1.85	9.94e-05	0.0733	Golt1a
chr10	68025793	68025993	201	*	2.51	3.26	0.84	2.42	0.000102	0.0748	Rtkn2
chr13	78065576	78065954	379	*	3.46	4.12	2.2	1.92	0.000106	0.076	Pou5f2
chr5	52051753	52051953	201	*	4.63	5.19	3.69	1.5	0.000106	0.076	Mir6417
chr17	28455244	28455444	201	*	2.05	2.82	0.24	2.58	0.00011	0.0775	Fkbp5
chr11	116110196	116110396	201	*	2.23	3.03	0.24	2.79	0.00011	0.0775	Trim47
chr15	42101246	42101446	201	*	1.78	2.58	-0.21	2.79	0.000111	0.0776	Abra
chr4	105457328	105457528	201	*	2.54	3.27	0.97	2.3	0.000113	0.0781	Plpp3
chr11	91199029	91199229	201	*	2.2	2.98	0.37	2.61	0.000114	0.0781	Kif2b
chr6	134542909	134543109	201	*	3.47	4.1	2.32	1.77	0.000114	0.0781	Lrp6
chr16	16786045	16786245	201	*	2.65	3.38	1.12	2.25	0.000125	0.0828	Rpl31-ps12
chr8	51621923	51622123	201	*	1.77	2.57	-0.21	2.79	0.000125	0.0828	1190028D05Rik
chr17	26336151	26336351	201	*	3.96	4.54	2.97	1.57	0.000126	0.083	Neurl1b
chr14	25555287	25555487	201	*	2.99	3.69	1.57	2.11	0.000127	0.0832	Mir3075
chr11	112121093	112121293	201	*	2.53	3.31	0.65	2.66	0.000129	0.0837	BC006965
chr8	123962804	123963004	201	*	4.82	5.38	3.89	1.49	0.00013	0.0837	Nup133
chr17	34010889	34011089	201	*	2.55	3.26	1.13	2.13	0.000132	0.0839	H2-K1
chr1	169896574	169896774	201	*	3.29	3.92	2.14	1.78	0.000134	0.0841	Ccdc190
chr16	50929262	50929462	201	*	4.56	5.03	3.85	1.18	0.000134	0.0841	1700116B05Rik
chr9	46516774	46516974	201	*	2.66	3.34	1.33	2.02	0.000135	0.0841	4931429L15Rik
chr1	169875456	169875656	201	*	2.24	3.02	0.43	2.59	0.000138	0.0842	Ccdc190
chr1	73313040	73313240	201	*	1.79	2.59	-0.21	2.81	0.00014	0.0842	D530049I02Rik
chr2	124298304	124298671	368	*	4.08	4.57	3.35	1.22	0.000145	0.0859	4930583P06Rik
chr6	115260607	115260807	201	*	3.92	4.6	2.6	2	0.000145	0.0859	Timp4
chr3	34901348	34901548	201	*	2.53	3.28	0.9	2.38	0.000148	0.0865	Mir6378
chr6	126384502	126384702	201	*	3.86	4.44	2.87	1.57	0.000151	0.0871	Gm10415
chr5	35779598	35779798	201	*	3.02	3.72	1.57	2.15	0.000151	0.0871	Ablim2
chr8	114360985	114361185	201	*	2.35	3.07	0.86	2.21	0.000153	0.0871	4933408N05Rik
chr4	28169342	28169542	201	*	2.86	3.54	1.5	2.04	0.000153	0.0871	Epha7
chr7	118676899	118677099	201	*	3.35	3.96	2.28	1.68	0.000156	0.0871	Gde1
chr1	114592323	114592523	201	*	3.13	3.8	1.85	1.95	0.000158	0.0871	Cntnap5a
chr10	85434576	85434910	335	*	3.04	3.87	0.88	2.99	0.00016	0.0871	Btbd11
chr13	107150223	107150423	201	*	1.99	2.77	0.17	2.6	0.00016	0.0871	3830408C21Rik
chr12	108583688	108583888	201	*	2.32	3.03	0.86	2.17	0.000161	0.0871	Evl
chr10	122918090	122918290	201	*	2.21	3.01	0.24	2.77	0.000162	0.0871	Mirlet7i
chr1	90332491	90332691	201	*	1.7	2.49	-0.21	2.71	0.000163	0.0871	Ackr3
chr6	51723148	51723348	201	*	3.59	4.17	2.62	1.55	0.000166	0.0882	Snx10
chr18	23760604	23760804	201	*	3.02	3.66	1.83	1.84	0.000168	0.0882	Mapre2
chr1	14351943	14352143	201	*	1.87	2.69	-0.21	2.9	0.000169	0.0887	Eya1
chr19	23211387	23211587	201	*	2.62	3.3	1.3	2.01	0.000175	0.0906	Smc5
chr11	64191533	64191733	201	*	1.73	2.53	-0.21	2.75	0.000175	0.0906	2810001G20Rik
chr9	20682452	20682652	201	*	3.9	4.47	2.96	1.51	0.000179	0.0913	Pin1
chr7	134518935	134519135	201	*	2.37	3.16	0.47	2.69	0.000183	0.0918	D7Ertd443e
chr4	128742575	128742775	201	*	2.46	3.22	0.73	2.48	0.000187	0.0929	Phc2
chr16	17111131	17111331	201	*	2.24	2.99	0.59	2.4	0.000188	0.0929	Ppil2
chr10	105667111	105667311	201	*	3.84	4.44	2.83	1.61	0.000188	0.0929	Gm15663
chr14	121594795	121594995	201	*	2.34	3.14	0.39	2.75	0.000191	0.0936	Slc15a1
chr8	74699228	74699428	201	*	3.14	3.77	2	1.77	0.000194	0.0942	Isx
chr19	14314393	14314593	201	*	3.61	4.15	2.72	1.42	0.0002	0.0953	Gm8630
chr4	152841449	152841649	201	*	1.9	2.67	0.17	2.5	0.000203	0.0953	Gm833
chr4	11545908	11546108	201	*	1.78	2.59	-0.21	2.8	0.000204	0.0953	Rad54b
chr9	123457363	123457563	201	*	3.29	3.92	2.17	1.75	0.000205	0.0953	Limd1
chr6	118799208	118799408	201	*	2.41	3.26	0.03	3.23	0.000205	0.0953	Cacna1c
chr6	117272324	117272524	201	*	3.35	3.96	2.29	1.66	0.000206	0.0953	Cxcl12
chr7	50374629	50374829	201	*	1.69	2.48	-0.21	2.69	0.000211	0.0961	Nell1os
chr17	89297242	89297572	331	*	2.45	3.14	1.08	2.06	0.000212	0.0961	4933400B14Rik
chr13	60401163	60401363	201	*	2.01	2.79	0.17	2.62	0.000217	0.097	Gm5084
chr9	30075398	30075598	201	*	3.9	4.44	3.03	1.41	0.000219	0.0972	Ntm
chr19	44455961	44456161	201	*	1.78	2.59	-0.21	2.8	0.000222	0.0982	Wnt8b
chr14	30241000	30241200	201	*	4.55	5.12	3.57	1.55	0.000225	0.0984	Cacna1d
chr12	11078152	11078352	201	*	2.23	3.01	0.37	2.64	0.000226	0.0984	7420701I03Rik
chr11	98742834	98743034	201	*	4.67	5.12	4.02	1.1	0.000227	0.0984	Thra
chr11	115452060	115452260	201	*	1.86	2.68	-0.21	2.89	0.000227	0.0984	Mir3968
chr5	44529592	44529792	201	*	2.95	3.61	1.71	1.9	0.000229	0.0989	Ldb2
chr8	86288827	86289182	356	*	4.22	4.67	3.57	1.1	0.000232	0.0993	Abcc12
chr7	88239880	88240080	201	*	4.73	5.28	3.83	1.44	0.000232	0.0993	Ctsc

## Sheet: Nfix_female_peaks
chromosome	start	end	size	strand	Conc	Conc_Male	Conc_Female	Fold	p-value	FDR	Gene annotation
chrX	142769816	142770016	201	*	3.53	1.8	4.3	-2.5	4.91e-07	0.00707	Mir652
chrX	50620011	50620211	201	*	2.68	0.29	3.53	-3.24	5.74e-07	0.00707	Firre
chr17	88329839	88330039	201	*	3.09	1.09	3.89	-2.8	1.83e-06	0.0141	Foxn2
chrX	50622965	50623165	201	*	2.57	0.29	3.42	-3.12	1.83e-06	0.0141	Firre
chr8	46781149	46781349	201	*	2.48	0.29	3.31	-3.02	2.22e-06	0.0143	Irf2
chr14	111485467	111485667	201	*	2.9	1.13	3.67	-2.53	3.05e-06	0.0164	Slitrk5
chr14	13198572	13198772	201	*	2.89	0.91	3.69	-2.78	3.09e-06	0.0164	Gm5087
chr13	44747169	44747369	201	*	2.85	1.01	3.63	-2.62	3.72e-06	0.0164	Jarid2
chr18	79669228	79669587	360	*	2.61	0.29	3.46	-3.16	4.51e-06	0.0174	Gm36718
chr5	20583246	20583446	201	*	3.24	1.4	4.02	-2.61	4.97e-06	0.0177	Phtf2
chr7	143433368	143433568	201	*	2.91	0.95	3.71	-2.76	4.99e-06	0.0177	Cdkn1c
chr7	136737411	136737611	201	*	2.79	0.98	3.57	-2.58	6.39e-06	0.0213	Gm6249
chr7	66434748	66434948	201	*	3.01	1.29	3.77	-2.47	6.83e-06	0.0216	Aldh1a3
chr12	76832803	76833003	201	*	3.11	1.27	3.89	-2.62	7.3e-06	0.022	Fntb
chr11	30531746	30531946	201	*	2.96	1	3.76	-2.76	7.31e-06	0.022	4930505A04Rik
chr9	93217488	93217688	201	*	2.83	1.09	3.59	-2.5	8.91e-06	0.0241	1700034K08Rik
chrX	99261444	99261644	201	*	2.75	0.57	3.58	-3.02	8.99e-06	0.0241	Efnb1
chr9	65121043	65121243	201	*	3.74	2.62	4.36	-1.75	1.11e-05	0.0268	Igdcc4
chrX	50561036	50561236	201	*	2.85	1.29	3.58	-2.29	1.24e-05	0.027	Gm35612
chr4	152039165	152039365	201	*	2.77	0.98	3.54	-2.56	1.34e-05	0.027	Nol9
chr19	36669808	36670008	201	*	3.3	2.1	3.95	-1.85	1.42e-05	0.0277	Hectd2os
chr1	187137577	187137777	201	*	3.02	1.22	3.79	-2.57	1.62e-05	0.0296	1700007P06Rik
chr15	97531998	97532198	201	*	2.38	0.29	3.2	-2.9	1.66e-05	0.0296	Rpap3
chr2	169892212	169892591	380	*	3.15	1.76	3.84	-2.08	1.85e-05	0.0315	AY702102
chr5	70732717	70732917	201	*	3.18	1.88	3.86	-1.98	1.86e-05	0.0315	Gabrg1
chr19	22207744	22207944	201	*	2.71	1	3.47	-2.47	1.87e-05	0.0315	Trpm3
chr10	115323409	115323609	201	*	2.8	0.95	3.59	-2.63	1.99e-05	0.032	Rab21
chr16	91808690	91808951	262	*	3.47	2.11	4.16	-2.05	2.27e-05	0.0348	Itsn1
chr9	107618808	107619008	201	*	2.83	1.13	3.59	-2.46	2.76e-05	0.0399	Sema3b
chr2	149748493	149748693	201	*	2.25	0.29	3.05	-2.75	2.93e-05	0.0409	Syndig1
chr10	26711186	26711386	201	*	4	2.92	4.61	-1.7	2.97e-05	0.0409	Gm8709
chr1	65698190	65698390	201	*	2.38	0.29	3.19	-2.9	3.06e-05	0.0409	Crygf
chr7	97032536	97032736	201	*	2.28	0.29	3.09	-2.79	3.06e-05	0.0409	Gab2
chrX	166967527	166967727	201	*	2.63	0.75	3.42	-2.67	3.09e-05	0.0409	Gm8817
chr10	4924391	4924761	371	*	2.32	0.29	3.13	-2.84	3.33e-05	0.0429	Syne1
chr7	70614843	70615043	201	*	2.85	0.88	3.65	-2.77	3.49e-05	0.0434	Nr2f2
chrX	163316212	163316449	238	*	2.33	0.29	3.14	-2.85	3.63e-05	0.0438	Bc1
chr4	152512214	152512414	201	*	2.74	1.01	3.5	-2.49	4.27e-05	0.0487	Nphp4
chr12	82109540	82109740	201	*	3.01	1.64	3.69	-2.05	4.44e-05	0.0493	Sipa1l1
chr3	108701330	108701530	201	*	2.22	0.29	3.02	-2.72	4.64e-05	0.0497	Gpsm2
chrX	94212601	94212801	201	*	3.42	2.22	4.06	-1.84	4.73e-05	0.0498	Eif2s3x
chr1	172586088	172586288	201	*	3.69	2.42	4.35	-1.93	4.81e-05	0.0502	Slamf8
chr1	159705615	159705815	201	*	2.85	1.37	3.56	-2.19	4.92e-05	0.051	Tnr
chr11	12996254	12996454	201	*	2.24	0.29	3.04	-2.74	5.58e-05	0.0549	Cobl
chr11	60165199	60165399	201	*	3.64	2.63	4.23	-1.61	6.18e-05	0.0581	Rai1
chr2	77003356	77003556	201	*	2.64	0.51	3.46	-2.96	6.24e-05	0.0582	Ttn
chrX	50549835	50550035	201	*	2.26	0.29	3.06	-2.77	6.29e-05	0.0582	Gm35612
chr9	53279964	53280164	201	*	2.51	0.95	3.24	-2.29	6.5e-05	0.0583	Exph5
chrX	150478608	150478808	201	*	3.69	2.51	4.33	-1.82	6.58e-05	0.0583	Tmem29
chr13	5648465	5648665	201	*	2.77	1.09	3.53	-2.44	6.67e-05	0.0583	1700016G22Rik
chr14	32708942	32709142	201	*	2.61	0.95	3.36	-2.41	6.69e-05	0.0583	3425401B19Rik
chr1	57642215	57642415	201	*	2.29	0.29	3.1	-2.81	6.72e-05	0.0583	Spats2l
chr14	110705944	110706219	276	*	2.22	0.29	3.01	-2.72	7.22e-05	0.0607	Slitrk6
chr14	47197482	47197682	201	*	2.89	1.51	3.58	-2.08	7.44e-05	0.0619	Gch1
chr6	31502694	31502894	201	*	3.51	2.34	4.15	-1.8	7.57e-05	0.0621	Podxl
chr3	43360572	43360851	280	*	2.55	0.95	3.29	-2.34	8.97e-05	0.069	D3Ertd751e
chr3	27873561	27873761	201	*	3.5	2.45	4.1	-1.66	9.29e-05	0.0708	Tmem212
chr5	111058612	111058812	201	*	2.65	0.7	3.45	-2.75	9.5e-05	0.0714	Mir701
chr12	90307719	90307919	201	*	2.59	1.07	3.31	-2.24	9.72e-05	0.0726	Dio2
chr2	135982407	135982750	344	*	2.44	0.75	3.2	-2.45	0.000103	0.075	Lamp5
chr3	81661673	81661873	201	*	3.12	1.7	3.83	-2.13	0.000104	0.0752	A830029E22Rik
chr7	91737658	91737858	201	*	2.97	1.64	3.64	-2	0.000114	0.0781	Dlg2
chr10	115561234	115561434	201	*	2.56	1.01	3.29	-2.28	0.000122	0.0821	A930009A15Rik
chr13	64718596	64718930	335	*	3.69	2.65	4.29	-1.64	0.000124	0.0828	Cntnap3
chr5	60901583	60901959	377	*	3.4	2	4.09	-2.1	0.00013	0.0837	G6pd2
chr5	106200700	106200900	201	*	2.06	0.29	2.83	-2.54	0.000131	0.0837	Gm32921
chr1	127500691	127500891	201	*	3.06	1.74	3.74	-2	0.000134	0.0841	Tmem163
chr1	169344320	169344676	357	*	3.28	2.12	3.92	-1.8	0.000135	0.0841	Nuf2
chr17	74673356	74673556	201	*	2.84	1.45	3.54	-2.09	0.000137	0.0842	Ttc27
chr3	110746367	110746567	201	*	2.82	1.31	3.54	-2.24	0.000138	0.0842	Prmt6
chr13	110294845	110295045	201	*	2.3	0.29	3.11	-2.81	0.00014	0.0842	Rab3c
chr12	45916214	45916414	201	*	2.27	0.57	3.03	-2.46	0.00014	0.0842	Stxbp6
chr2	152293713	152293913	201	*	3.16	2.05	3.78	-1.74	0.000146	0.0859	Tbc1d20
chr6	54337442	54337642	201	*	2.1	0.29	2.87	-2.58	0.000147	0.0859	Prr15
chr10	65210357	65210557	201	*	2.6	1.04	3.33	-2.29	0.000152	0.0871	Gm28881
chr9	71874348	71874548	201	*	2.69	1.29	3.39	-2.09	0.000153	0.0871	Tcf12
chr1	179433322	179433594	273	*	3.18	1.82	3.87	-2.05	0.000159	0.0871	Smyd3
chr19	36580377	36580577	201	*	2.07	0.29	2.84	-2.55	0.000161	0.0871	Hectd2
chr5	107874735	107874935	201	*	2.84	1.34	3.56	-2.22	0.000166	0.0882	Evi5
chr13	19644311	19644511	201	*	2.09	0.29	2.86	-2.57	0.000167	0.0882	Sfrp4
chr7	57366061	57366261	201	*	2.47	0.29	3.3	-3.01	0.000171	0.0894	Gabrg3
chrX	50591540	50591740	201	*	2.08	0.29	2.85	-2.56	0.000177	0.0911	Firre
chr1	97038642	97038842	201	*	2.78	1.4	3.47	-2.07	0.000179	0.0912	Slco6b1
chr2	129734149	129734393	245	*	2.34	0.8	3.07	-2.27	0.000182	0.0918	Pdyn
chr5	36459022	36459222	201	*	2.89	1.66	3.54	-1.88	0.000182	0.0918	2210406O10Rik
chr1	32093160	32093360	201	*	3.09	1.92	3.73	-1.82	0.00019	0.0934	Khdrbs2
chr1	136381296	136381496	201	*	2.22	0.57	2.97	-2.41	0.000198	0.0953	Ddx59
chr8	67560845	67561143	299	*	2.63	0.91	3.39	-2.49	0.0002	0.0953	Nat3
chr17	68875341	68875541	201	*	2.12	0.29	2.9	-2.6	0.000201	0.0953	Tmem200c
chrX	50561243	50561443	201	*	2.25	0.71	2.98	-2.26	0.000202	0.0953	Gm35612
chr14	116350190	116350390	201	*	2.26	0.71	2.99	-2.27	0.000205	0.0953	Gpc6
chr19	17631075	17631275	201	*	2.26	0.57	3.01	-2.45	0.000209	0.0959	Pcsk5
chr7	140922754	140922954	201	*	2.13	0.29	2.91	-2.62	0.000209	0.0959	Nlrp6
chr12	98535523	98535864	342	*	3.48	2.26	4.13	-1.87	0.00021	0.0959	Gm40893
chr10	84393917	84394214	298	*	3.6	2.48	4.23	-1.75	0.000213	0.0961	Nuak1
chr10	75471536	75471736	201	*	3.1	1.83	3.77	-1.94	0.000215	0.0966	4933407G14Rik
chr2	130641698	130641934	237	*	1.99	0.29	2.75	-2.46	0.000219	0.0972	Lzts3
chr13	100873183	100873383	201	*	2.8	1.44	3.49	-2.06	0.000221	0.098	Slc30a5
chr1	21600707	21600907	201	*	2.57	1.22	3.25	-2.03	0.00023	0.0989	Khdc1b
