# Supplementary material for: Gene regulation by gonadal hormone receptors underlies brain sex differences
Source: Nature. 2022 May 4;606(7912):153–9. doi: 10.1038/s41586-022-04686-1 (PMC9159952; doi:10.1038/s41586-022-04686-1)
Supplement: Supplementary file 11 — Supplementary Table 9 Sex-biased genes in each neonatal BNST ERα+ snRNA-seq cluster in multiome dataset. MAST output for differential expression analysis between females and males in each BNST ERα+ snRNA-seq cluster on P4 and P14. [file 41586_2022_4686_MOESM11_ESM.xlsx]

## Sheet: i1_Nfix_P4
	p_val	avg_log2FC	pct.1	pct.2	p_val_adj
Xist	0	-4.20324	0.013	0.979	0
Tsix	6.05049e-105	-1.45068	0.025	0.433	1.9534e-100
Uty	1.1395e-101	1.18733	0.436	0	3.67886e-97
Oxr1	1.6321e-71	1.38973	0.893	0.663	5.26922e-67
Klhl29	6.09647e-68	1.39913	0.901	0.608	1.96824e-63
Eif2s3y	4.30004e-64	0.824541	0.296	0	1.38827e-59
Brinp2	6.48514e-57	1.41847	0.516	0.101	2.09373e-52
Scg2	4.78025e-51	1.47241	0.82	0.504	1.5433e-46
Col25a1	9.83626e-50	1.53772	0.611	0.172	3.17564e-45
Malat1	7.17159e-48	-0.495969	1	0.999	2.31535e-43
Esr1	5.87851e-44	-0.979561	0.516	0.662	1.89788e-39
Kdm5d	9.7931e-43	0.615451	0.225	0.002	3.1617e-38
Fat1	3.95552e-42	1.17656	0.358	0.054	1.27704e-37
Basp1	7.94305e-39	-0.51131	0.938	0.927	2.56441e-34
Greb1	3.92625e-38	0.793626	0.352	0.043	1.26759e-33
Eid1	2.8371e-32	-0.563147	0.586	0.614	9.15956e-28
Angpt1	3.66829e-32	1.1697	0.312	0.046	1.18431e-27
Ddx3y	5.47448e-32	0.428551	0.163	0	1.76744e-27
Tenm2	2.09645e-31	-0.627094	0.688	0.79	6.7684e-27
Il1rap	3.26728e-31	1.04228	0.398	0.11	1.05484e-26
Prlr	8.81675e-30	0.944725	0.825	0.534	2.84649e-25
Alcam	2.27914e-28	-0.844402	0.485	0.671	7.3582e-24
Ndn	4.37289e-26	-0.76368	0.58	0.715	1.41179e-21
Crim1	8.8127e-26	0.9749	0.788	0.488	2.84518e-21
Rtn1	9.04109e-26	-0.270727	0.997	0.997	2.91892e-21
Ctnna2	3.42748e-25	0.371856	1	0.998	1.10656e-20
Nap1l5	5.98743e-25	-0.676434	0.777	0.844	1.93304e-20
Pak7	1.27174e-24	0.544069	0.911	0.719	4.1058e-20
Fam135b	5.31459e-24	-0.721653	0.679	0.761	1.71581e-19
Atxn1	6.77915e-24	0.771792	0.751	0.458	2.18865e-19
Csmd1	2.22213e-23	0.58636	0.994	0.985	7.17415e-19
Grm7	7.44752e-23	-0.371319	0.8	0.853	2.40443e-18
Prkce	8.95773e-23	0.761119	0.833	0.523	2.892e-18
Sst	1.92131e-22	-0.850844	0.364	0.538	6.20295e-18
Ptprt	2.85758e-22	0.661117	0.938	0.78	9.2257e-18
Prkg1	6.94435e-22	0.792203	0.867	0.72	2.24198e-17
Gnas	1.24947e-21	-0.471686	0.851	0.825	4.03391e-17
Tspan7	1.96489e-21	-0.562731	0.596	0.641	6.34364e-17
AC149090.1	4.74365e-21	-0.640299	0.351	0.494	1.53149e-16
Pcdh19	9.94759e-21	-0.595853	0.413	0.493	3.21158e-16
Pcdh7	5.45596e-20	-0.463449	0.922	0.902	1.76146e-15
Gm32442	3.85976e-19	0.527431	0.246	0.054	1.24612e-14
Kcnab1	7.77122e-19	0.873574	0.42	0.167	2.50894e-14
Adra1a	7.78447e-19	0.56669	0.336	0.11	2.51322e-14
Rerg	2.25402e-18	0.524723	0.164	0.019	7.2771e-14
Aplp1	4.61309e-18	-0.449268	0.678	0.647	1.48934e-13
Pcsk1n	2.59455e-17	-0.371707	0.933	0.874	8.37651e-13
Kif26b	5.50665e-17	0.568584	0.719	0.488	1.77782e-12
Epha3	1.39044e-16	-0.751215	0.393	0.53	4.48905e-12
A330015K06Rik	1.40524e-16	0.609145	0.217	0.046	4.53681e-12
Ncam2	1.67803e-16	-0.31664	0.777	0.828	5.41751e-12
Stmn4	1.7982e-16	-0.385478	0.678	0.664	5.80547e-12
Tubb2a	3.40939e-16	-0.261943	0.907	0.873	1.10072e-11
Calm1	5.84758e-16	-0.240897	0.942	0.89	1.88789e-11
Dner	6.04727e-16	0.514399	0.923	0.742	1.95236e-11
Plagl1	1.00237e-15	-0.540941	0.198	0.259	3.23616e-11
Cdh8	1.05501e-15	-0.524386	0.348	0.402	3.40611e-11
Sox5	1.28594e-15	0.493254	0.759	0.596	4.15166e-11
Epha6	4.02369e-15	-0.473789	0.791	0.842	1.29905e-10
Tmsb10	6.99135e-15	0.472112	0.883	0.678	2.25716e-10
Klhl1	8.50316e-15	-0.506218	0.185	0.268	2.74525e-10
Ly6h	9.61955e-15	-0.31463	0.954	0.922	3.10567e-10
Myrip	1.13981e-14	0.413555	0.149	0.019	3.67988e-10
B3galt1	1.26801e-14	0.553352	0.908	0.762	4.09378e-10
Nos1ap	2.00669e-14	0.61898	0.627	0.338	6.47859e-10
Brinp3	2.51215e-14	0.661803	0.917	0.817	8.11046e-10
Nav2	2.5145e-14	0.522807	0.861	0.602	8.11807e-10
Cadps2	1.30019e-13	0.702532	0.728	0.408	4.19767e-09
Lingo2	1.87766e-13	-0.406493	0.367	0.452	6.06203e-09
Actb	2.18276e-13	-0.223059	0.978	0.967	7.04705e-09
Tox	2.32965e-13	-0.427295	0.951	0.961	7.52126e-09
Dpyd	2.33323e-13	-0.407881	0.661	0.651	7.53282e-09
Unc5d	2.92827e-13	0.694973	0.901	0.902	9.45393e-09
Cadm2	5.09437e-13	-0.293994	0.956	0.958	1.64472e-08
Rsrp1	5.5263e-13	-0.382012	0.388	0.398	1.78417e-08
Etl4	5.67949e-13	0.85953	0.277	0.101	1.83362e-08
Ubb	6.74966e-13	-0.283075	0.966	0.944	2.17913e-08
Htr4	7.7961e-13	0.555379	0.507	0.233	2.51697e-08
Atp2c1	9.83806e-13	-0.453344	0.589	0.585	3.17622e-08
Rps6ka6	1.34989e-12	0.54801	0.349	0.123	4.35811e-08
Jund	1.86637e-12	-0.417297	0.157	0.222	6.02557e-08
Cited2	3.40367e-12	-0.445128	0.37	0.4	1.09887e-07
Arl6ip1	4.5392e-12	-0.284145	0.808	0.741	1.46548e-07
Myt1l	4.88e-12	0.479469	0.904	0.717	1.57551e-07
Tubb2b	4.90443e-12	-0.217737	0.917	0.859	1.58339e-07
Pcdh15	6.99967e-12	-0.37075	0.828	0.842	2.25984e-07
Tmem163	7.21002e-12	0.352438	0.139	0.024	2.32775e-07
6330403K07Rik	7.93875e-12	-0.339929	0.694	0.656	2.56302e-07
Npas2	9.96867e-12	0.4107	0.176	0.033	3.21839e-07
Asic2	1.10812e-11	0.750411	0.717	0.442	3.57758e-07
Hs3st2	1.30247e-11	0.51603	0.21	0.055	4.20501e-07
Pld5	2.21301e-11	0.662696	0.223	0.074	7.14471e-07
Ywhah	2.90639e-11	-0.361794	0.524	0.504	9.38327e-07
Gm47283	3.35082e-11	-0.489887	0.223	0.291	1.08181e-06
Pgrmc1	5.16434e-11	-0.321888	0.815	0.802	1.66731e-06
Gm42418	8.54035e-11	-0.270846	0.891	0.871	2.75725e-06
Htr2c	8.76775e-11	-0.471302	0.17	0.248	2.83067e-06
Nell2	1.0807e-10	0.499895	0.786	0.583	3.48903e-06
Fabp7	1.12971e-10	0.335969	0.339	0.141	3.64726e-06
Prnp	2.00977e-10	-0.309125	0.354	0.346	6.48856e-06
Cnih2	2.11146e-10	-0.322727	0.509	0.493	6.81684e-06
Cntnap2	2.34303e-10	-0.319245	0.868	0.879	7.56447e-06
Ghr	2.50101e-10	-0.469206	0.312	0.361	8.0745e-06
Sqstm1	2.89782e-10	-0.329643	0.274	0.283	9.3556e-06
Hsp90aa1	3.03345e-10	-0.271016	0.805	0.749	9.79349e-06
Atp1b1	3.15969e-10	-0.213383	0.818	0.741	1.02011e-05
Pcdh9	3.3149e-10	-0.305833	0.889	0.931	1.07022e-05
Prickle2	4.04299e-10	0.446531	0.827	0.693	1.30528e-05
Elavl2	4.20914e-10	-0.316184	0.71	0.698	1.35892e-05
Map1lc3a	4.81977e-10	-0.311531	0.389	0.383	1.55606e-05
Grik4	4.96465e-10	0.516467	0.296	0.123	1.60284e-05
Calr	5.62096e-10	-0.266264	0.676	0.625	1.81473e-05
St6galnac5	7.09266e-10	-0.390292	0.291	0.337	2.28987e-05
Cacna2d3	7.38154e-10	0.567589	0.885	0.72	2.38313e-05
Trhde	8.10516e-10	-0.405869	0.351	0.44	2.61675e-05
Ndfip1	9.06663e-10	-0.218319	0.893	0.833	2.92716e-05
Rps27a	9.192e-10	0.353964	0.741	0.466	2.96764e-05
Celf2	9.39867e-10	0.278021	0.99	0.959	3.03436e-05
Zcchc12	9.52929e-10	-0.229123	0.635	0.551	3.07653e-05
Gpm6a	1.07108e-09	-0.281398	0.96	0.929	3.45798e-05
Rcn1	1.38355e-09	0.471687	0.317	0.108	4.46678e-05
Robo2	1.44857e-09	-0.428542	0.669	0.71	4.6767e-05
Chst8	1.57234e-09	0.264806	0.117	0.02	5.07631e-05
Ina	2.71795e-09	-0.274585	0.475	0.416	8.77489e-05
Rps23	3.59067e-09	0.289246	0.723	0.445	0.000115925
Gm37679	3.62987e-09	0.40713	0.354	0.156	0.00011719
Tusc3	3.80231e-09	-0.218374	0.907	0.846	0.000122758
Il1rapl2	3.91985e-09	0.960943	0.241	0.125	0.000126552
Sox6	3.99619e-09	0.517841	0.822	0.699	0.000129017
Prr16	4.091e-09	-0.287874	0.425	0.483	0.000132078
Gnb2	4.30707e-09	-0.279176	0.432	0.41	0.000139054
Ybx1	4.90719e-09	-0.324116	0.561	0.543	0.000158428
4930517O19Rik	5.97573e-09	0.379179	0.342	0.153	0.000192927
Thra	7.01356e-09	-0.289498	0.621	0.557	0.000226433
C130073E24Rik	7.06256e-09	-0.512857	0.22	0.284	0.000228015
Ddx3x	7.51619e-09	-0.33461	0.207	0.236	0.00024266
Kcnmb2	7.63532e-09	-0.351318	0.565	0.596	0.000246506
Zwint	9.01456e-09	-0.272143	0.666	0.622	0.000291035
Itm2b	9.24639e-09	-0.307473	0.709	0.682	0.00029852
Cck	1.05662e-08	0.311771	0.145	0.041	0.000341131
Cntnap5a	1.43316e-08	-0.294642	0.385	0.413	0.000462695
Grin2b	1.51851e-08	0.249902	0.972	0.887	0.000490251
Gm30382	1.58159e-08	0.440848	0.796	0.679	0.000510617
Pak3	1.71893e-08	0.380814	0.886	0.736	0.000554957
Igfbp5	1.92545e-08	-0.305451	0.368	0.346	0.000621631
Dock4	2.29947e-08	0.574895	0.661	0.445	0.000742385
Rpl41	2.45654e-08	0.3011	0.615	0.363	0.000793092
Agap1	2.61303e-08	0.403822	0.834	0.63	0.000843617
Ar	2.95665e-08	0.46565	0.599	0.398	0.000954556
Shisa6	2.96927e-08	0.563114	0.359	0.186	0.000958628
Irs1	3.46495e-08	0.484743	0.345	0.141	0.00111866
Arhgdig	3.88805e-08	-0.278211	0.238	0.262	0.00125526
Cyp19a1	3.93708e-08	0.794799	0.478	0.318	0.00127109
Gm26854	3.9384e-08	0.293067	0.148	0.037	0.00127151
Nxph1	4.08433e-08	-0.339963	0.448	0.578	0.00131863
Pard3	4.13693e-08	0.344178	0.657	0.405	0.00133561
Mtch1	4.20131e-08	-0.284165	0.488	0.464	0.00135639
Sorcs1	5.34916e-08	0.527985	0.642	0.475	0.00172697
Arglu1	5.79584e-08	-0.318917	0.623	0.596	0.00187119
Diaph2	6.73882e-08	-0.38071	0.408	0.462	0.00217563
Pnoc	7.21031e-08	-0.27136	0.368	0.397	0.00232785
Epha5	8.39581e-08	-0.261616	0.79	0.786	0.00271059
Ano5	8.78489e-08	0.296549	0.139	0.03	0.0028362
Aff3	9.45368e-08	0.357629	0.691	0.496	0.00305212
Slit3	9.48944e-08	0.546029	0.232	0.073	0.00306367
Tmtc2	9.86789e-08	0.628817	0.293	0.166	0.00318585
Oxct1	1.06546e-07	-0.247331	0.599	0.552	0.00343983
Gm28756	1.08934e-07	0.300799	0.169	0.056	0.00351692
Marcksl1	1.10356e-07	-0.243769	0.818	0.746	0.00356283
Psip1	1.12541e-07	-0.271395	0.587	0.566	0.0036334
Ddost	1.13732e-07	-0.311441	0.328	0.355	0.00367183
Gm26652	1.18084e-07	0.269484	0.141	0.037	0.00381235
Mgat5	1.20336e-07	0.442933	0.441	0.221	0.00388505
Dtna	1.25632e-07	-0.305924	0.414	0.401	0.00405603
Vstm2a	1.27747e-07	-0.290343	0.318	0.338	0.00412431
Nr2f2	1.28843e-07	-0.292518	0.775	0.723	0.00415969
Atp6v1a	1.35494e-07	-0.26281	0.543	0.497	0.00437441
Fmnl2	1.39048e-07	0.280568	0.737	0.516	0.00448916
Galntl6	1.39745e-07	-0.236072	0.993	0.991	0.00451166
Lpp	1.43655e-07	0.390946	0.478	0.263	0.0046379
Gad2	1.52417e-07	0.216929	0.938	0.878	0.00492079
Plcb4	1.5955e-07	-0.38766	0.621	0.595	0.00515108
Gabra1	1.59747e-07	-0.286103	0.237	0.25	0.00515743
Gm45025	1.65678e-07	0.316615	0.197	0.074	0.00534892
Nkain2	1.782e-07	0.408919	0.97	0.926	0.0057532
Pde7b	1.86576e-07	0.476511	0.253	0.091	0.00602359
Fam171a2	1.95902e-07	-0.236359	0.194	0.207	0.00632471
Snap47	2.27047e-07	-0.204088	0.491	0.44	0.0073302
Ensa	2.30285e-07	-0.23781	0.228	0.239	0.00743476
Syp	2.69763e-07	-0.266037	0.374	0.364	0.00870931
Znrf2	2.73069e-07	0.240009	0.24	0.095	0.00881602
Klf12	2.77491e-07	0.390582	0.831	0.661	0.0089588
Ptms	2.88025e-07	-0.27009	0.685	0.62	0.00929889
Ano4	3.09947e-07	0.517837	0.334	0.143	0.0100067
Fbn2	3.12996e-07	0.276826	0.179	0.054	0.0101051
Dgkb	3.21033e-07	-0.317202	0.466	0.474	0.0103646
Timp4	4.35772e-07	0.230615	0.172	0.054	0.0140689
Rb1cc1	4.63621e-07	-0.208976	0.485	0.417	0.014968
Trpm3	4.96718e-07	0.491898	0.854	0.667	0.0160365
Tspan3	5.09843e-07	-0.226127	0.766	0.69	0.0164603
Podxl2	5.0992e-07	-0.231876	0.689	0.626	0.0164628
Sez6l	5.95334e-07	0.3818	0.598	0.343	0.0192203
Schip1	6.01153e-07	0.314906	0.871	0.786	0.0194082
Gm45323	6.24726e-07	-0.401098	0.114	0.167	0.0201693
Arid1b	6.41741e-07	0.342534	0.781	0.593	0.0207186
Atxn7l3b	6.74007e-07	-0.204153	0.83	0.745	0.0217603
Ache	6.82435e-07	-0.213208	0.092	0.136	0.0220324
Tle5	6.92155e-07	-0.204288	0.308	0.283	0.0223462
Nova1	7.04142e-07	-0.256857	0.799	0.729	0.0227332
Fbxl5	7.28516e-07	-0.239559	0.336	0.32	0.0235201
Kctd16	7.83019e-07	-0.427922	0.121	0.172	0.0252798
Pdzrn4	8.04371e-07	0.731002	0.438	0.229	0.0259691
Pou6f2	8.21876e-07	0.353247	0.138	0.038	0.0265343
Qk	9.79081e-07	0.270067	0.855	0.759	0.0316096
Grina	1.08475e-06	-0.272487	0.269	0.275	0.0350212
4930547E14Rik	1.16366e-06	-0.274221	0.074	0.124	0.0375688
Cntn6	1.17611e-06	-0.324189	0.257	0.337	0.0379706
Rnf227	1.19199e-06	-0.262777	0.472	0.436	0.0384833
Appl1	1.21552e-06	-0.208533	0.404	0.368	0.0392431
Clcn3	1.22553e-06	-0.248747	0.595	0.546	0.0395661
Ube2s	1.24335e-06	-0.218661	0.312	0.285	0.0401415
Kirrel3	1.29944e-06	-0.248329	0.868	0.884	0.0419523
Ndst4	1.39397e-06	-0.324641	0.154	0.189	0.0450043
Car10	1.41489e-06	-0.384236	0.491	0.55	0.0456798
A330102I10Rik	1.42157e-06	0.431335	0.522	0.286	0.0458954
Cpe	1.43486e-06	-0.211322	0.876	0.796	0.0463243
Rapgef6	1.47289e-06	-0.25416	0.538	0.508	0.0475523
Rac3	1.53401e-06	-0.267367	0.457	0.448	0.0495255
Ptprm	1.54275e-06	0.800589	0.488	0.257	0.0498076
Pcsk5	1.58764e-06	-0.363324	0.25	0.307	0.0512569
Pkp4	1.62868e-06	0.442503	0.685	0.437	0.0525818
Tprgl	1.63563e-06	-0.296362	0.109	0.149	0.0528062
Epha7	1.66764e-06	-0.287859	0.206	0.242	0.0538398
Cd81	1.71246e-06	-0.239588	0.538	0.499	0.0552868
Actl6b	1.84511e-06	-0.234861	0.315	0.292	0.0595695
Bod1	1.98603e-06	-0.253303	0.096	0.13	0.064119
B3gnt2	2.02421e-06	0.241174	0.185	0.069	0.0653517
Gpr137c	2.0645e-06	-0.364323	0.294	0.311	0.0666525
Pam	2.26954e-06	-0.271878	0.738	0.674	0.0732722
Sox4	2.31683e-06	0.334331	0.692	0.475	0.0747989
Grb2	2.85916e-06	-0.207045	0.337	0.302	0.0923081
Syt1	2.9785e-06	-0.223646	0.966	0.979	0.0961609
Zdbf2	3.08477e-06	-0.203846	0.562	0.501	0.0995919
Cspg5	3.35153e-06	-0.270743	0.442	0.417	0.108204
Gpc3	3.72928e-06	-0.41844	0.109	0.139	0.1204
Pcdh18	3.7714e-06	0.252054	0.305	0.147	0.12176
Rps11	3.79854e-06	0.217058	0.651	0.41	0.122636
Hpcal1	4.12899e-06	0.348516	0.315	0.138	0.133304
Nrg1	4.19272e-06	0.232865	0.967	0.952	0.135362
Vapa	4.39049e-06	-0.202113	0.544	0.461	0.141747
Sema3d	4.70764e-06	0.266046	0.08	0.017	0.151986
4833420G17Rik	4.84134e-06	-0.229306	0.251	0.241	0.156303
Gm41804	4.87782e-06	-0.238684	0.07	0.106	0.15748
Rps16	5.33998e-06	0.333518	0.712	0.48	0.172401
Rassf8	7.1692e-06	0.344772	0.274	0.117	0.231458
Kmt2a	7.35804e-06	-0.229989	0.599	0.549	0.237554
Lmo4	7.49062e-06	-0.381894	0.186	0.241	0.241835
Kmt2e	7.4938e-06	-0.2649	0.672	0.648	0.241937
Stub1	7.6479e-06	-0.222421	0.324	0.306	0.246913
Astn1	8.16705e-06	0.351889	0.852	0.639	0.263673
Lrfn5	8.64036e-06	0.664645	0.747	0.552	0.278954
Jun	9.23431e-06	-0.275919	0.038	0.081	0.29813
Gm28153	9.95183e-06	0.220038	0.071	0.012	0.321295
Mcc	1.00686e-05	0.374817	0.133	0.061	0.325065
Rnf24	1.04899e-05	0.301086	0.317	0.154	0.338666
Csgalnact1	1.0912e-05	0.289452	0.67	0.475	0.352294
Lncpint	1.12809e-05	0.394224	0.428	0.231	0.364204
Thada	1.28757e-05	0.289188	0.417	0.219	0.415691
Kcnj6	1.32222e-05	0.343959	0.34	0.163	0.42688
Cntnap5c	1.37251e-05	-0.432646	0.308	0.348	0.443114
Pvt1	1.3946e-05	0.309019	0.192	0.072	0.450246
Rpl30	1.405e-05	0.273087	0.586	0.375	0.453605
Vsnl1	1.49086e-05	-0.224167	0.408	0.395	0.481324
Tpr	1.61318e-05	-0.20031	0.472	0.414	0.520815
Hnrnpd	1.6983e-05	-0.226059	0.365	0.34	0.548295
Emc10	1.6985e-05	-0.232009	0.391	0.351	0.548362
Nap1l3	1.91923e-05	-0.234885	0.172	0.182	0.619623
Srrm4	2.07695e-05	0.255234	0.586	0.379	0.670543
Pid1	2.15111e-05	0.482136	0.346	0.187	0.694487
Mapk8ip1	2.24348e-05	-0.245279	0.214	0.23	0.724306
Slc8a1	2.2838e-05	0.435303	0.969	0.868	0.737324
4930555F03Rik	2.33009e-05	-0.278404	0.118	0.159	0.752269
Ankfn1	2.35524e-05	0.347586	0.697	0.505	0.760391
Gprin3	2.56871e-05	0.281277	0.214	0.085	0.829308
Fndc3b	2.63797e-05	0.393307	0.392	0.202	0.851669
Rap1gds1	3.33881e-05	0.337625	0.556	0.361	1
Itm2c	3.40324e-05	0.363708	0.411	0.212	1
Alk	3.43211e-05	-0.274685	0.121	0.16	1
Cdh11	3.45548e-05	-0.255972	0.268	0.272	1
Tle4	3.4904e-05	-0.275424	0.188	0.201	1
Enah	3.64147e-05	0.276651	0.868	0.684	1
Bex3	3.8204e-05	-0.20496	0.598	0.529	1
Nkain3	3.86715e-05	0.351299	0.864	0.719	1
Mtus2	3.87025e-05	0.262988	0.3	0.151	1
Tmem215	3.88513e-05	0.375747	0.357	0.182	1
Rpl23	3.91053e-05	0.301021	0.667	0.466	1
Fam222a	4.05601e-05	0.202856	0.169	0.062	1
Cdr1os	4.34446e-05	-0.22352	0.598	0.554	1
St6galnac3	4.43309e-05	0.331438	0.734	0.506	1
Eef1a2	4.4926e-05	-0.236076	0.143	0.166	1
Tcf25	4.54608e-05	-0.255954	0.379	0.364	1
Abca8b	4.88875e-05	-0.217419	0.195	0.2	1
Ptov1	5.26501e-05	-0.230223	0.337	0.307	1
B930095G15Rik	5.29458e-05	0.235276	0.246	0.116	1
Rhbdd2	5.29927e-05	-0.211136	0.136	0.154	1
Chgb	5.79787e-05	-0.211016	0.312	0.276	1
Map2	5.82436e-05	0.221167	0.973	0.892	1
Mpp6	6.16391e-05	-0.214054	0.354	0.311	1
Slc6a1	6.3661e-05	-0.262814	0.524	0.505	1
Atp5l	6.61476e-05	0.252648	0.357	0.177	1
Gm15584	7.04631e-05	0.21859	0.28	0.125	1
Rap1gap2	7.23243e-05	0.263043	0.345	0.175	1
Retreg2	7.64107e-05	-0.220405	0.135	0.15	1
Srek1	8.22471e-05	-0.235556	0.565	0.508	1
Grid1	8.74143e-05	0.289683	0.786	0.667	1
Sox2ot	8.80564e-05	-0.235258	0.95	0.938	1
Gm45321	9.0363e-05	-0.293545	0.062	0.094	1
Mif	9.8616e-05	0.260721	0.497	0.289	1
Rpl23a	9.96394e-05	0.273277	0.562	0.339	1
Rhob	0.000101972	-0.201761	0.17	0.169	1
Rps26	0.000106281	0.270817	0.475	0.273	1
Phactr2	0.000106697	-0.259822	0.293	0.285	1
Olfm3	0.000115924	-0.294869	0.251	0.275	1
Mllt3	0.00011973	0.229999	0.749	0.61	1
Lrp1b	0.000120446	0.454568	0.889	0.838	1
Cnot6l	0.000123632	-0.254509	0.402	0.359	1
Dock9	0.000126369	0.329965	0.627	0.401	1
Tiprl	0.000129578	-0.201494	0.257	0.245	1
Bmpr1b	0.00013695	0.212926	0.053	0.008	1
Lrrc7	0.000142446	0.234849	0.951	0.851	1
Adgrb3	0.000149124	-0.20721	0.996	0.99	1
Adgra1	0.000150047	-0.248595	0.284	0.267	1
Fbxl7	0.000152123	0.24607	0.777	0.641	1
Usp22	0.000154815	-0.201358	0.549	0.485	1
Rpl37a	0.000158176	0.233905	0.445	0.266	1
Cox6b1	0.000159346	0.223305	0.425	0.249	1
Rplp1	0.000159399	0.269968	0.772	0.586	1
Cdh12	0.000162923	-0.288301	0.254	0.271	1
Sema6a	0.000168009	0.235135	0.54	0.377	1
Tiparp	0.000168087	0.26209	0.117	0.036	1
Cacna2d1	0.000183552	-0.397666	0.247	0.255	1
Slc9a9	0.000186451	-0.210161	0.259	0.244	1
Pea15a	0.000192036	-0.236059	0.249	0.229	1
Gulp1	0.000198729	-0.278444	0.126	0.159	1
Vwc2	0.000207373	-0.281654	0.189	0.218	1
Car8	0.000219596	-0.248498	0.185	0.211	1
Vwc2l	0.000223983	0.283185	0.558	0.469	1
Cntnap3	0.000227248	0.26116	0.151	0.057	1
Cdh20	0.000235036	0.339904	0.176	0.072	1
Sv2c	0.000238536	0.322282	0.291	0.151	1
Zmat4	0.000239434	0.264752	0.204	0.081	1
Camk2n2	0.000239492	-0.210659	0.253	0.246	1
Srcin1	0.000242468	-0.200284	0.299	0.265	1
Pcsk2	0.000271976	-0.347086	0.206	0.236	1
Adipor2	0.000278657	-0.219734	0.129	0.14	1
Pknox2	0.000287736	0.216091	0.325	0.2	1
Rpl36	0.00030318	0.239902	0.324	0.171	1
P2ry14	0.000310715	0.325622	0.246	0.123	1
Synpr	0.000316636	0.350098	0.141	0.055	1
Ext1	0.000316686	-0.203628	0.825	0.74	1
Satb1	0.000318343	-0.224883	0.467	0.446	1
Cmas	0.000323596	-0.205729	0.231	0.23	1
Rgs7	0.000342976	0.323922	0.744	0.572	1
Cacna1c	0.000345917	0.216752	0.916	0.799	1
Setbp1	0.000346008	0.228725	0.935	0.803	1
Rps19	0.0003565	0.282291	0.632	0.411	1
Ypel3	0.000373709	-0.248398	0.185	0.209	1
Rab11a	0.000380001	-0.242587	0.324	0.278	1
Sfta3-ps	0.000383746	0.293282	0.17	0.144	1
Dusp8	0.000383899	-0.206496	0.173	0.179	1
Glg1	0.000385743	-0.244746	0.466	0.434	1
Plcb1	0.000403342	-0.267549	0.555	0.567	1
Sdk1	0.000444702	0.501652	0.59	0.45	1
Rtn2	0.000449346	-0.206247	0.098	0.125	1
Gda	0.000455411	-0.20727	0.479	0.436	1
Edil3	0.000476656	-0.280195	0.42	0.427	1
Mast4	0.000547714	-0.266626	0.339	0.322	1
Gas7	0.000550333	0.290102	0.357	0.192	1
Dpp6	0.000557421	0.259688	0.933	0.853	1
Dpp10	0.000565009	0.210411	0.865	0.824	1
Psmc3	0.000591029	-0.209883	0.212	0.206	1
Slitrk1	0.000624837	0.246702	0.38	0.21	1
Ust	0.000680957	0.231618	0.098	0.035	1
Farp1	0.000683314	0.235694	0.781	0.567	1
Rbms1	0.000686772	0.249521	0.294	0.16	1
Grip1	0.000727721	0.204721	0.953	0.857	1
Wnk2	0.000769458	0.267857	0.451	0.248	1
Socs2	0.000779326	0.235173	0.16	0.074	1
Lmo3	0.000792741	-0.377942	0.504	0.487	1
Gm48512	0.000801232	0.222923	0.223	0.107	1
Ndufa10	0.00089797	-0.21294	0.321	0.277	1
Chd7	0.000908423	-0.350038	0.175	0.215	1
Fau	0.000985853	0.293094	0.695	0.498	1
Thrb	0.00101545	0.382062	0.195	0.095	1
Scn1a	0.0010471	0.205633	0.667	0.476	1
Itgbl1	0.00107408	-0.29891	0.166	0.187	1
Bicc1	0.00108239	0.239367	0.291	0.151	1
Sfxn1	0.00112033	-0.215265	0.407	0.334	1
Btbd11	0.00112794	0.220173	0.251	0.123	1
Tbc1d19	0.00113856	0.227528	0.469	0.275	1
Gm48003	0.00117039	0.204286	0.139	0.054	1
Irf2bpl	0.00119168	-0.229129	0.164	0.174	1
Zfpm2	0.00123584	-0.254675	0.487	0.48	1
Rps20	0.00125816	0.200414	0.496	0.316	1
Rbfox3	0.00131505	0.243616	0.527	0.312	1
Hectd2	0.00134967	-0.205521	0.336	0.299	1
Epb41	0.00136939	0.242711	0.49	0.291	1
Tspan5	0.00146073	0.292452	0.577	0.38	1
Csnk1g3	0.00148318	-0.225546	0.472	0.411	1
Hrk	0.00153007	-0.210419	0.095	0.121	1
Tmem47	0.00158174	-0.238998	0.306	0.297	1
Psma5	0.00159101	-0.239501	0.287	0.265	1
Sema5a	0.00168291	-0.27727	0.133	0.163	1
Peg10	0.00171659	-0.213057	0.102	0.118	1
Pgap1	0.00173485	-0.200194	0.54	0.478	1
Grik1	0.00176135	0.333089	0.895	0.781	1
Fez2	0.00176549	0.207248	0.169	0.074	1
Itga6	0.00186319	0.270759	0.324	0.182	1
Mcph1	0.00188869	0.308393	0.324	0.185	1
Atp5j2	0.00193781	0.227495	0.293	0.151	1
Arid5b	0.00215014	0.240228	0.565	0.458	1
Nckap5	0.00223912	0.250296	0.299	0.167	1
Esrrg	0.00233191	0.286742	0.435	0.251	1
Dapk1	0.00237626	0.319403	0.547	0.348	1
Cd2ap	0.00248728	-0.209229	0.371	0.342	1
Cntn4	0.00251587	-0.458745	0.167	0.219	1
Aopep	0.00258686	0.247242	0.491	0.321	1
Fabp5	0.00264525	0.218355	0.781	0.581	1
Plekhh2	0.00271943	0.252672	0.188	0.083	1
Gtdc1	0.00277794	-0.220802	0.464	0.426	1
Cdh4	0.00305284	0.259057	0.839	0.725	1
Sema6d	0.00305472	-0.245221	0.447	0.471	1
Sgcd	0.0032606	0.268074	0.549	0.48	1
Smc3	0.00326691	-0.262968	0.359	0.346	1
Elovl5	0.00336311	0.263633	0.262	0.142	1
Thsd7a	0.0035692	-0.330881	0.422	0.419	1
Hras	0.00403529	-0.209048	0.149	0.166	1
Adgrl2	0.00408065	0.258961	0.882	0.771	1
Tafa5	0.00409626	0.27093	0.463	0.318	1
Mapk10	0.00412311	0.235484	0.908	0.78	1
Fhod3	0.00433371	0.278837	0.392	0.233	1
Gnal	0.00450331	0.242104	0.302	0.158	1
Pde4b	0.00452153	-0.219576	0.859	0.802	1
Gm16599	0.00476157	0.200342	0.237	0.14	1
Foxp1	0.00484766	0.286853	0.601	0.401	1
Npas3	0.00486423	0.550286	0.293	0.196	1
Pcdh11x	0.00504104	-0.270346	0.169	0.197	1
Herc3	0.0051357	-0.220583	0.393	0.384	1
Senp5	0.00520497	0.215808	0.291	0.171	1
Ptn	0.00559451	-0.203185	0.672	0.643	1
Mpped2	0.00568529	0.239762	0.098	0.044	1
Fam78b	0.00589011	0.217408	0.212	0.103	1
Pitpnc1	0.00593332	0.246422	0.283	0.15	1
Ctnnb1	0.00609748	0.256574	0.473	0.275	1
D430041D05Rik	0.00620246	0.291149	0.611	0.416	1
Caln1	0.00639868	0.402307	0.392	0.212	1
Kalrn	0.00644853	0.237326	0.877	0.7	1
Hs6st2	0.00681427	0.426621	0.414	0.258	1
Pik3r3	0.0069469	-0.209053	0.175	0.191	1
Nrip1	0.0071769	0.272214	0.256	0.13	1
Pds5a	0.00890263	0.253291	0.417	0.246	1
Ptchd4	0.00893551	-0.25162	0.393	0.368	1
Casd1	0.00935028	-0.212026	0.226	0.242	1
Lhx6	0.0100685	-0.21453	0.365	0.334	1
Galnt17	0.0107226	0.314415	0.306	0.168	1
Hs3st4	0.0108202	0.251447	0.22	0.185	1
Eefsec	0.0108504	0.207653	0.253	0.133	1
Cpne4	0.0108505	0.237441	0.118	0.045	1
Chn2	0.0110626	-0.217403	0.479	0.445	1
Map2k6	0.0113206	0.213284	0.216	0.117	1
Adamts6	0.0124477	-0.217801	0.068	0.105	1
Kitl	0.0142545	0.258369	0.118	0.081	1
Apba1	0.0143671	0.216272	0.746	0.564	1
Man1a	0.0147747	0.301127	0.354	0.234	1
Phactr1	0.0147762	0.214916	0.911	0.825	1
Astn2	0.0157558	0.204208	0.861	0.76	1
Gm29514	0.0159234	0.233631	0.419	0.253	1
Nedd4l	0.0162217	0.200535	0.851	0.68	1
Hipk2	0.0167368	0.233215	0.623	0.433	1
Fat3	0.0175919	0.238287	0.828	0.744	1
Wasf1	0.018997	0.23072	0.405	0.238	1
Cdk7	0.0190226	0.201522	0.22	0.116	1
Slc44a1	0.0220744	0.204737	0.373	0.23	1
Cep112	0.0229701	0.230013	0.741	0.558	1
Grm8	0.0259439	0.234563	0.691	0.584	1
Mxi1	0.0259649	-0.212191	0.09	0.113	1
Dock10	0.0259706	-0.288604	0.482	0.435	1
Ppm1l	0.027663	0.212712	0.433	0.289	1
Nexmif	0.028187	0.310729	0.746	0.595	1
Grm3	0.0285423	0.330888	0.359	0.218	1
Ryr2	0.0288771	0.393116	0.633	0.407	1
Acsl1	0.0305875	-0.233619	0.348	0.327	1
Med12l	0.0337673	0.307145	0.473	0.311	1
Ptpn5	0.033936	0.221916	0.509	0.318	1
Calb1	0.0341083	-0.261541	0.759	0.726	1
Ddah1	0.0344178	-0.201172	0.265	0.246	1
Kcnd3	0.0362959	0.30534	0.362	0.209	1
Pcp4	0.0366947	0.236247	0.257	0.14	1
Fndc1	0.041735	0.204569	0.192	0.105	1
Myo16	0.0418993	0.209447	0.735	0.538	1
Ptprk	0.0432268	0.363019	0.763	0.656	1
L3mbtl3	0.0485993	0.23516	0.513	0.346	1
Ank	0.0490053	0.220037	0.417	0.257	1
Dlc1	0.0496277	-0.244926	0.143	0.153	1
Syn2	0.0507948	0.351024	0.572	0.404	1
Gm20754	0.0513285	0.374952	0.581	0.418	1
Psd3	0.0566866	0.230824	0.757	0.57	1
Dok6	0.0572375	0.203243	0.704	0.542	1
Syt4	0.0619773	0.220717	0.655	0.525	1
Vcan	0.067472	-0.201299	0.388	0.353	1
Man2a1	0.0761013	-0.207288	0.053	0.072	1
Lcorl	0.0872066	0.244036	0.635	0.468	1
Pip5k1b	0.106245	0.201048	0.556	0.4	1
Inpp4b	0.124065	0.2267	0.126	0.057	1
Lrrtm4	0.124289	0.22081	0.7	0.637	1
Zfp385b	0.124714	0.30593	0.555	0.378	1
Slc8a3	0.129229	0.256623	0.401	0.25	1
Atp2b1	0.134221	0.254791	0.825	0.711	1
Adam23	0.142845	0.218912	0.612	0.426	1
Sergef	0.177426	0.208134	0.466	0.297	1
Arx	0.197521	-0.203277	0.271	0.263	1
Hecw2	0.271888	0.228616	0.572	0.396	1
Chrm3	0.319798	0.221561	0.216	0.125	1
Clstn2	0.321825	0.250496	0.228	0.152	1
Tac1	0.345541	0.353952	0.475	0.346	1
Glra3	0.398087	0.229901	0.212	0.129	1
Nrp2	0.453761	0.209133	0.666	0.492	1
Tshz2	0.467176	-0.203963	0.402	0.383	1
Dlgap2	0.548898	0.25253	0.682	0.483	1
Mctp1	0.6027	0.210725	0.432	0.3	1

## Sheet: i1_Nfix_P14
	p_val	avg_log2FC	pct.1	pct.2	p_val_adj
Xist	1.03646e-306	-5.03114	0.002	0.989	3.34622e-302
Tsix	7.59901e-111	-2.00328	0.002	0.536	2.45334e-106
Uty	2.87157e-72	1.51249	0.362	0	9.27087e-68
Eif2s3y	5.18546e-42	1.01501	0.228	0	1.67412e-37
Meg3	3.8985e-36	0.358387	0.993	1	1.25863e-31
Etl4	2.99539e-32	1.28743	0.602	0.332	9.67063e-28
Gria2	1.07229e-30	0.532673	0.992	0.984	3.4619e-26
Ddx3y	8.19446e-30	0.754341	0.151	0	2.64558e-25
Kdm5d	1.9437e-26	0.855724	0.189	0.009	6.27525e-22
Snhg11	1.34181e-24	0.394633	0.994	0.993	4.33203e-20
Malat1	1.41237e-21	0.272462	1	0.995	4.55982e-17
Kcnab1	7.88365e-20	0.896311	0.476	0.303	2.54524e-15
Grik2	5.8249e-19	-0.578538	0.988	1	1.88057e-14
Pcdh9	2.0228e-18	-0.784097	0.932	0.987	6.53062e-14
Ddx5	4.80368e-17	0.595453	0.806	0.661	1.55087e-12
Esr1	4.90022e-17	-1.06054	0.273	0.579	1.58204e-12
Oxr1	1.46652e-16	0.477433	0.899	0.827	4.73465e-12
Fat1	3.50113e-16	0.951278	0.293	0.123	1.13034e-11
Brinp2	4.05902e-14	0.874682	0.369	0.146	1.31046e-09
Pak7	1.32325e-13	0.470784	0.619	0.523	4.27212e-09
Sox5	1.53289e-13	0.5486	0.593	0.43	4.94893e-09
Nlgn1	1.98214e-13	-0.39899	0.984	1	6.39934e-09
Pcdh7	4.77811e-13	-0.546008	0.937	0.937	1.54261e-08
Asic2	4.83702e-13	0.468346	0.802	0.679	1.56163e-08
Klhl29	6.89254e-13	0.561924	0.773	0.662	2.22526e-08
Galntl6	1.13373e-12	-0.561142	0.978	0.996	3.66024e-08
Slc22a17	1.16257e-12	0.637235	0.521	0.386	3.75335e-08
Cadm2	1.24459e-12	-0.642141	0.858	0.949	4.01815e-08
Ptpn5	4.43939e-12	0.65253	0.505	0.325	1.43326e-07
Nrxn1	4.59545e-12	-0.437285	0.981	0.996	1.48364e-07
Lingo2	1.2584e-11	-0.85971	0.3	0.475	4.06275e-07
Atp6v0b	1.62161e-11	0.441952	0.793	0.722	5.23536e-07
Col25a1	4.20308e-11	0.675349	0.572	0.377	1.35696e-06
Tenm2	5.02143e-11	-0.893075	0.554	0.715	1.62117e-06
Enah	9.99567e-11	0.335394	0.758	0.727	3.2271e-06
Rerg	1.40261e-10	0.679122	0.223	0.108	4.52831e-06
Plagl1	1.60395e-10	-0.621224	0.129	0.276	5.17834e-06
Kcnmb2	2.46619e-10	-0.817207	0.179	0.395	7.9621e-06
Nell2	2.73201e-10	0.544781	0.448	0.329	8.8203e-06
Gm47283	3.17898e-10	-0.570696	0.434	0.596	1.02633e-05
Scg2	4.71668e-10	1.06363	0.55	0.327	1.52278e-05
Hnrnph1	8.00662e-10	0.51084	0.502	0.377	2.58494e-05
Gm27032	9.51134e-10	0.593139	0.363	0.229	3.07073e-05
Ogt	1.87963e-09	0.469956	0.748	0.673	6.06838e-05
Atp11b	2.0559e-09	0.463582	0.656	0.578	6.63746e-05
Ncam2	2.28079e-09	-0.575299	0.823	0.937	7.36353e-05
A330015K06Rik	3.00601e-09	0.555165	0.212	0.117	9.70492e-05
Tmem59	3.61888e-09	0.584714	0.468	0.347	0.000116836
Idh3b	3.99187e-09	0.638762	0.334	0.184	0.000128878
Wsb1	4.90398e-09	0.494307	0.637	0.536	0.000158325
Il1rap	5.21588e-09	0.54174	0.259	0.139	0.000168395
Maged1	6.87538e-09	0.55316	0.572	0.439	0.000221972
Hnrnpa2b1	6.92631e-09	0.327975	0.697	0.634	0.000223616
Prrt1	7.33205e-09	0.405926	0.222	0.135	0.000236715
Cpne7	1.0747e-08	0.510777	0.234	0.121	0.000346965
Mfn1	1.11631e-08	0.402057	0.404	0.312	0.0003604
Rasgef1b	1.14385e-08	-0.591309	0.118	0.244	0.000369293
Greb1	1.18986e-08	0.678186	0.228	0.087	0.000384148
Miat	1.23643e-08	0.41615	0.676	0.583	0.000399182
Epha3	1.33837e-08	-0.65371	0.264	0.44	0.000432093
Plcb4	1.37287e-08	-0.563948	0.4	0.61	0.00044323
Prr16	1.39515e-08	-0.725077	0.37	0.59	0.000450423
Gm32442	1.57313e-08	0.463207	0.191	0.108	0.000507884
AC149090.1	2.10125e-08	0.445489	0.649	0.551	0.000678388
Pde1c	2.28211e-08	-0.613603	0.144	0.267	0.00073678
Tmem163	2.31233e-08	0.436592	0.127	0.036	0.000746535
Adra1a	2.824e-08	0.517545	0.239	0.139	0.000911729
Cttn	3.30358e-08	0.437078	0.324	0.235	0.00106656
Cit	3.42836e-08	0.406648	0.575	0.504	0.00110685
Las1l	4.22072e-08	0.569334	0.37	0.227	0.00136266
Dvl1	4.75776e-08	0.47914	0.402	0.292	0.00153604
Sox2ot	4.9515e-08	-0.713431	0.697	0.839	0.00159859
Ly6h	5.1193e-08	0.565641	0.875	0.81	0.00165276
Cox8a	5.48386e-08	0.687352	0.509	0.35	0.00177046
Jph4	5.90913e-08	0.379119	0.349	0.245	0.00190776
Cntnap5c	6.04516e-08	-0.690517	0.206	0.381	0.00195168
Klf12	6.58355e-08	0.257993	0.672	0.661	0.0021255
Esr2	7.07144e-08	-0.480841	0.146	0.256	0.00228301
Atp6v0c	8.4508e-08	0.893905	0.754	0.556	0.00272834
Ptprf	8.63381e-08	0.207628	0.216	0.204	0.00278743
0610012G03Rik	9.34883e-08	0.566997	0.229	0.11	0.00301827
Nrxn3	1.12848e-07	-0.263137	0.996	1	0.0036433
Rian	1.2947e-07	0.241942	0.965	0.957	0.00417994
Prkce	1.41841e-07	0.370028	0.655	0.587	0.00457935
Rnf11	1.45406e-07	-0.238352	0.146	0.233	0.00469445
Tox	1.60715e-07	-0.578103	0.799	0.921	0.00518868
Efna5	1.78858e-07	-0.618676	0.596	0.767	0.00577444
Atp5l	1.98503e-07	0.462509	0.29	0.182	0.00640866
Hap1	2.15947e-07	0.534108	0.662	0.514	0.00697184
Rasal1	2.21871e-07	0.503464	0.32	0.208	0.00716312
Gng3	2.6605e-07	0.524517	0.35	0.238	0.00858942
Hnrnpdl	3.11384e-07	0.400707	0.584	0.469	0.010053
2021-03-01	3.17095e-07	-0.547085	0.811	0.926	0.0102374
Ptprd	4.56811e-07	-0.38498	0.941	0.98	0.0147481
Gapdh	5.53613e-07	0.627242	0.245	0.083	0.0178734
Klhl1	5.55727e-07	-0.570518	0.104	0.213	0.0179416
Cdh8	6.02356e-07	-0.694095	0.346	0.529	0.0194471
Ttyh1	6.09782e-07	0.571352	0.228	0.105	0.0196868
Psap	6.66177e-07	0.531185	0.345	0.226	0.0215075
Leng8	6.79736e-07	0.373327	0.448	0.356	0.0219453
Robo1	7.17617e-07	-0.697798	0.624	0.724	0.0231683
Sbf1	7.43174e-07	0.536909	0.221	0.097	0.0239934
Camkv	7.92951e-07	0.498456	0.276	0.159	0.0256004
Shisa6	8.05928e-07	0.451831	0.323	0.224	0.0260194
Prkg1	8.45868e-07	0.351722	0.861	0.83	0.0273089
Kctd8	8.78423e-07	-0.737535	0.119	0.253	0.0283599
Slc25a5	9.40094e-07	0.569325	0.198	0.094	0.0303509
Sdk1	1.0909e-06	0.408386	0.486	0.457	0.0352197
Dpyd	1.141e-06	-0.639471	0.549	0.715	0.0368371
Adgrb3	1.18204e-06	-0.400203	0.984	0.987	0.0381621
Pld5	1.29771e-06	0.492292	0.218	0.121	0.0418965
Rps23	1.32478e-06	0.358448	0.282	0.233	0.0427706
Appl2	1.32655e-06	0.567961	0.214	0.094	0.0428277
Tmsb4x	1.37775e-06	0.63695	0.782	0.668	0.0444805
Ewsr1	1.48324e-06	0.369419	0.426	0.321	0.0478864
Cox6c	1.56602e-06	0.454391	0.293	0.2	0.0505591
Col11a2	1.6398e-06	0.430141	0.119	0.043	0.0529409
Sncb	1.67623e-06	0.47205	0.233	0.15	0.0541172
Tmem91	1.70203e-06	0.459077	0.386	0.298	0.0549501
Cfl1	1.75476e-06	0.371519	0.306	0.244	0.0566523
Tomm6	1.83019e-06	0.450966	0.162	0.074	0.0590875
Arxes2	2.01324e-06	0.307228	0.212	0.17	0.0649976
Ppib	2.27419e-06	0.471758	0.279	0.177	0.0734223
Pcdh19	2.34552e-06	-0.496718	0.253	0.383	0.075725
Tmsb10	2.45606e-06	0.635829	0.429	0.282	0.079294
Pdlim7	2.58705e-06	0.351341	0.188	0.128	0.0835229
Pnck	2.99665e-06	0.212082	0.164	0.144	0.0967468
Kcnh7	3.17882e-06	-0.654046	0.665	0.78	0.102628
Negr1	3.19501e-06	-0.385113	0.973	0.991	0.103151
Camk2a	3.29248e-06	0.278161	0.475	0.392	0.106298
Gm26871	3.42157e-06	-0.364111	0.947	0.98	0.110465
2900093K20Rik	3.53628e-06	0.357948	0.222	0.155	0.114169
Rnasek	3.57133e-06	0.706031	0.391	0.2	0.115301
Rps29	3.73766e-06	0.437531	0.207	0.097	0.12067
Dlx1	4.51017e-06	0.336839	0.461	0.399	0.145611
Hs6st2	4.63021e-06	0.444879	0.29	0.206	0.149486
Cox7c	4.98509e-06	0.386171	0.386	0.294	0.160944
Rpl6	5.11407e-06	0.417955	0.478	0.392	0.165108
Chuk	5.14267e-06	0.210565	0.257	0.236	0.166031
Scn1a	5.19388e-06	0.203565	0.6	0.57	0.167685
Hint1	5.98108e-06	0.448358	0.357	0.256	0.193099
Atp1b1	5.99097e-06	0.703642	0.77	0.63	0.193418
1500011B03Rik	6.19619e-06	0.409538	0.288	0.2	0.200044
Fbxl17	7.19019e-06	-0.389583	0.573	0.736	0.232135
Sgcd	7.57618e-06	0.390077	0.439	0.419	0.244597
Nsmf	7.9595e-06	0.265176	0.209	0.17	0.256972
Bicdl1	8.74712e-06	0.234229	0.277	0.255	0.282401
Me3	8.88566e-06	0.491891	0.304	0.191	0.286874
Minar2	9.17601e-06	0.420661	0.37	0.291	0.296247
Matk	9.28026e-06	0.459177	0.304	0.204	0.299613
Fhl1	9.38363e-06	0.38786	0.561	0.442	0.30295
Trim46	9.96532e-06	0.296819	0.364	0.3	0.32173
Adgrb1	1.04757e-05	0.213848	0.197	0.168	0.338209
Rpl38	1.12726e-05	0.53183	0.229	0.117	0.363935
H2afy	1.13854e-05	0.295558	0.332	0.273	0.367579
Nell1	1.17747e-05	-0.495441	0.51	0.662	0.380146
Ttc4	1.22195e-05	0.371539	0.31	0.211	0.394507
Ndufa4	1.25045e-05	0.619642	0.403	0.26	0.403708
Gm49179	1.27198e-05	0.280484	0.088	0.031	0.41066
Tro	1.29249e-05	0.330815	0.428	0.345	0.41728
Csgalnact1	1.31619e-05	0.255349	0.522	0.487	0.424933
Gpc1	1.44989e-05	0.317634	0.226	0.173	0.468096
Chd4	1.46136e-05	0.265032	0.398	0.379	0.4718
Gm15398	1.48859e-05	-0.479831	0.171	0.319	0.480593
Olfr1156	1.52733e-05	0.330784	0.133	0.058	0.493099
Lrp1	1.55214e-05	0.374569	0.372	0.282	0.501107
Gpx4	1.81585e-05	0.414143	0.24	0.166	0.586247
Ctxn1	1.843e-05	0.345786	0.185	0.105	0.595011
Adcy1	1.85782e-05	0.377852	0.169	0.099	0.599797
Atpif1	1.92448e-05	0.520874	0.511	0.352	0.621319
Ar	1.92805e-05	0.292675	0.545	0.468	0.62247
Atp5b	1.95294e-05	0.521644	0.445	0.338	0.630508
Aldoa	2.02137e-05	0.442519	0.281	0.197	0.6526
Fam135b	2.12194e-05	-0.536454	0.513	0.677	0.685067
Lrrc58	2.13569e-05	-0.23423	0.169	0.238	0.689509
Ankmy1	2.28395e-05	0.321336	0.115	0.06	0.737373
Cox4i1	2.29992e-05	0.462001	0.472	0.395	0.742529
Dbi	2.37519e-05	0.382568	0.24	0.155	0.766828
AI480526	2.48565e-05	0.263347	0.199	0.148	0.802493
Guf1	2.51927e-05	0.277108	0.287	0.224	0.813345
Gas6	2.69618e-05	0.444978	0.209	0.117	0.870461
Ubl5	2.7329e-05	0.35197	0.179	0.106	0.882317
Tmem181a	2.82701e-05	0.279672	0.363	0.309	0.912699
Araf	2.85926e-05	0.289337	0.434	0.356	0.923113
Srrm2	2.96411e-05	0.23661	0.549	0.529	0.956964
Myo9b	3.11764e-05	0.248097	0.153	0.103	1
Slc25a3	3.61211e-05	0.623245	0.51	0.35	1
Rpl39	3.67536e-05	0.425111	0.214	0.134	1
Man1a	3.76123e-05	0.308489	0.427	0.343	1
Ptprs	3.83115e-05	0.322183	0.712	0.677	1
St6galnac5	4.03233e-05	-0.486025	0.258	0.39	1
Rps2	4.26228e-05	0.583112	0.3	0.159	1
Gpr162	4.34077e-05	0.283355	0.181	0.135	1
Cst3	4.49735e-05	0.373785	0.473	0.426	1
Thy1	4.8149e-05	0.523938	0.274	0.173	1
Isca2	4.83508e-05	0.308525	0.182	0.143	1
Metap1	4.95736e-05	0.326184	0.177	0.108	1
Mrpl41	5.12727e-05	0.304184	0.314	0.264	1
Rpl10a	5.14732e-05	0.452456	0.306	0.202	1
Dynlt1c	5.16669e-05	-0.247168	0.082	0.164	1
Bcl6	5.20774e-05	0.304051	0.116	0.063	1
Polb	5.25119e-05	0.256843	0.587	0.543	1
Sparcl1	5.2682e-05	0.434135	0.221	0.168	1
Mrtfa	5.31868e-05	-0.219505	0.198	0.294	1
Il1rapl2	5.46187e-05	0.620227	0.304	0.213	1
Dcc	5.54255e-05	-0.49035	0.949	0.98	1
Inha	5.55565e-05	0.253623	0.267	0.226	1
Gm38393	5.6649e-05	-0.216003	0.288	0.404	1
Rps21	5.9947e-05	0.532549	0.263	0.161	1
Ndufa13	6.38417e-05	0.425164	0.248	0.146	1
Cbx6	6.38529e-05	0.323123	0.327	0.267	1
Srsf5	6.45028e-05	0.29524	0.419	0.347	1
Gabbr1	6.6343e-05	0.313227	0.357	0.294	1
Ppfia4	6.76263e-05	0.225022	0.223	0.19	1
Snrnp70	6.77779e-05	0.374869	0.55	0.453	1
Sgcz	6.79437e-05	-0.391782	0.952	0.968	1
Kif26b	6.9245e-05	0.234798	0.462	0.386	1
Srsf1	6.9348e-05	0.367323	0.346	0.256	1
E130308A19Rik	7.04943e-05	-0.371818	0.115	0.209	1
Cck	7.10186e-05	0.767092	0.21	0.079	1
Slc6a1	7.11104e-05	0.310451	0.478	0.404	1
Pfkm	7.1582e-05	0.335176	0.179	0.116	1
Ankrd46	7.56559e-05	0.26002	0.128	0.074	1
Rpl34	7.63774e-05	0.376222	0.215	0.139	1
Vwc2	7.8009e-05	-0.389779	0.104	0.2	1
Gm45194	7.8514e-05	0.298248	0.069	0.016	1
Luc7l3	7.95132e-05	0.229455	0.683	0.65	1
Sox2	7.97354e-05	0.210514	0.191	0.173	1
Clstn1	8.07991e-05	0.295759	0.297	0.245	1
Galnt2	8.25718e-05	0.230946	0.153	0.123	1
Atp5md	8.4926e-05	0.520052	0.274	0.148	1
Gpc3	8.88915e-05	-0.252809	0.041	0.094	1
Rbx1	9.03158e-05	0.302466	0.218	0.162	1
Syngr1	9.03339e-05	0.364375	0.217	0.144	1
Epha7	9.14882e-05	-0.46421	0.113	0.211	1
Zfp804b	9.52122e-05	-0.48666	0.246	0.329	1
H2afz	9.55261e-05	0.329512	0.227	0.166	1
Pacrg	9.56404e-05	-0.508038	0.207	0.343	1
Thra	9.82379e-05	0.290647	0.37	0.303	1
4930555F03Rik	9.86923e-05	-0.384123	0.131	0.235	1
Tuba1a	9.87616e-05	0.630451	0.58	0.446	1
Zdhhc23	0.00010672	0.271067	0.1	0.056	1
Pigk	0.000108418	-0.285771	0.245	0.329	1
Xylt1	0.000111312	-0.274181	0.139	0.235	1
Ipo9	0.000113768	0.299894	0.224	0.168	1
Fkbp1a	0.00011519	0.368175	0.296	0.218	1
Mt3	0.000116027	0.454806	0.253	0.157	1
Ppp2r3a	0.000116744	-0.226395	0.286	0.392	1
Chchd2	0.000124697	0.508664	0.322	0.202	1
Raf1	0.000126159	0.238182	0.267	0.213	1
Arpc2	0.000127213	0.225071	0.235	0.215	1
Mast1	0.000127218	0.324163	0.351	0.285	1
Shisal1	0.000127742	0.276935	0.101	0.043	1
Srsf2	0.000127835	0.324954	0.593	0.52	1
Olfm3	0.000128091	-0.517099	0.133	0.226	1
Cpt1c	0.000130015	0.358672	0.251	0.175	1
Trank1	0.000130147	0.225925	0.475	0.444	1
Ndufb9	0.000130937	0.413343	0.238	0.164	1
Spcs1	0.000133376	0.426534	0.262	0.168	1
Rab27b	0.000135928	-0.357263	0.203	0.309	1
Sst	0.000139685	-0.418524	0.329	0.399	1
Diaph2	0.000145587	-0.513249	0.302	0.462	1
Rps6	0.000148166	0.356898	0.177	0.121	1
Csnk1e	0.000149163	0.273493	0.199	0.146	1
Dner	0.000149261	0.307461	0.573	0.509	1
Bex2	0.000151063	0.608674	0.561	0.408	1
Cdh11	0.000151866	-0.373568	0.195	0.298	1
Coq2	0.0001519	0.23116	0.181	0.143	1
Rpl36	0.000152906	0.398417	0.271	0.191	1
Mir124a-1hg	0.00015416	0.350748	0.34	0.267	1
Rplp1	0.000155429	0.470766	0.452	0.33	1
Celsr2	0.000157445	0.326042	0.129	0.083	1
Prrg3	0.000161003	0.23247	0.063	0.016	1
A330008L17Rik	0.000165987	-0.251126	0.036	0.09	1
Vipas39	0.000166726	0.239894	0.129	0.072	1
Nkiras1	0.000170029	0.24737	0.142	0.11	1
Slc24a2	0.000173999	-0.440956	0.285	0.39	1
Erbb4	0.000174927	-0.386968	0.99	0.993	1
Actr1b	0.0001783	0.427295	0.294	0.197	1
Fkbp3	0.000180495	0.384407	0.2	0.125	1
Golga7b	0.000181336	0.26699	0.125	0.06	1
Rpl27a	0.000182672	0.343505	0.351	0.274	1
Zwint	0.00018675	0.23223	0.51	0.496	1
Leng9	0.000189317	0.403034	0.203	0.119	1
Pcdh15	0.000192557	-0.573089	0.784	0.895	1
Elavl2	0.000192677	-0.451316	0.472	0.608	1
Cacna2d1	0.000201682	-0.631505	0.236	0.352	1
Ppia	0.000202429	0.614208	0.586	0.462	1
Nsmce3	0.000202653	0.402904	0.165	0.085	1
Snhg20	0.000206799	0.29934	0.546	0.509	1
Ghr	0.000217829	-0.410704	0.369	0.473	1
Ascc3	0.000221628	-0.269096	0.276	0.392	1
Carmil3	0.000222208	0.333579	0.194	0.137	1
Atp5d	0.000225426	0.381695	0.233	0.159	1
Chchd10	0.000225433	0.471727	0.216	0.116	1
Khdrbs2	0.000236574	-0.468755	0.403	0.565	1
Caly	0.000237181	0.633482	0.495	0.338	1
Gm28756	0.000238877	0.352164	0.14	0.076	1
Elovl4	0.000242653	0.284243	0.171	0.11	1
Gpi1	0.000245094	0.384026	0.351	0.271	1
Mia3	0.000246077	0.247065	0.245	0.217	1
Trhde	0.000248202	-0.317688	0.148	0.282	1
Fabp5	0.000253584	0.301308	0.203	0.159	1
Satb1	0.000255696	-0.310009	0.391	0.495	1
Pabpn1	0.000262165	0.207359	0.616	0.599	1
Dmac1	0.000264058	0.292881	0.083	0.027	1
Gm9801	0.000266084	-0.403931	0.168	0.283	1
Slc32a1	0.000268476	0.485133	0.303	0.199	1
Cox6b1	0.00027243	0.477936	0.274	0.159	1
Grina	0.000279295	0.413541	0.277	0.199	1
Fam173a	0.000285667	0.272079	0.274	0.227	1
Magi2	0.000300506	-0.416281	0.86	0.937	1
Apoe	0.000301759	0.459959	0.259	0.171	1
Slc35a1	0.000303188	0.203886	0.133	0.119	1
Grm7	0.000305033	-0.446353	0.796	0.848	1
Gm1673	0.000306545	0.367867	0.205	0.139	1
Fau	0.000308904	0.435113	0.356	0.245	1
Bcas2	0.000310576	0.332976	0.263	0.197	1
Sf3b5	0.000312256	0.281062	0.116	0.056	1
Serpini1	0.000314528	-0.264236	0.095	0.17	1
Unc5d	0.000316695	-0.300266	0.848	0.926	1
Ahcyl1	0.000330637	0.23173	0.298	0.245	1
Ptprn	0.00034064	0.227214	0.321	0.294	1
Prdx2	0.000342014	0.333363	0.233	0.175	1
Fgf14	0.000346254	-0.35709	0.965	0.982	1
Dpysl2	0.000354214	0.260671	0.457	0.424	1
Cacna1h	0.000357032	0.229442	0.131	0.103	1
Cfap54	0.00035959	-0.343422	0.141	0.222	1
Agap3	0.000360284	0.274446	0.165	0.126	1
Opcml	0.000370676	-0.346635	0.828	0.915	1
Gm45321	0.000371666	-0.247934	0.081	0.144	1
Prr7	0.000373649	0.344794	0.177	0.106	1
Tmem30a	0.000376065	0.224287	0.22	0.181	1
Ypel3	0.000377199	0.364977	0.217	0.143	1
Kifc3	0.000382303	0.220512	0.095	0.06	1
Arhgap32	0.000384955	-0.201381	0.361	0.46	1
Nrbp2	0.000393904	0.350031	0.312	0.249	1
Nr3c2	0.000396866	0.225209	0.252	0.229	1
Fut9	0.000398664	-0.283491	0.262	0.363	1
Tspan7	0.000402468	0.288436	0.519	0.48	1
Vps26c	0.000408901	0.22242	0.087	0.047	1
Simc1	0.000412965	-0.279463	0.154	0.235	1
Rps27a	0.000417448	0.458561	0.317	0.233	1
Ptn	0.000432655	0.399935	0.305	0.227	1
Rpl24	0.000436109	0.298539	0.268	0.229	1
Hnrnpu	0.000442499	0.244031	0.578	0.487	1
Hnrnpk	0.000448096	0.314051	0.368	0.312	1
Man2c1os	0.000455711	-0.219944	0.058	0.11	1
Coq3	0.00045697	0.235541	0.124	0.083	1
Gigyf2	0.000463599	-0.233098	0.327	0.446	1
Ccar1	0.000472722	0.218137	0.364	0.314	1
Eid1	0.000483702	0.359585	0.345	0.271	1
Rpl31	0.000486139	0.299143	0.168	0.112	1
Gga2	0.000486575	0.212422	0.139	0.105	1
Hspa5	0.000493631	0.221301	0.21	0.177	1
B230217C12Rik	0.000502753	0.236933	0.118	0.069	1
Nr2f2	0.000504073	0.234768	0.532	0.525	1
Tfrc	0.000511493	0.381801	0.311	0.215	1
Pkd1	0.000516049	0.291287	0.323	0.251	1
Lmo3	0.000518786	-0.441121	0.283	0.413	1
Brap	0.000518818	0.25284	0.095	0.06	1
Ndufb11	0.000519138	0.444041	0.171	0.083	1
Atg12	0.000534685	0.20145	0.131	0.11	1
Sv2c	0.000535384	0.331199	0.326	0.278	1
Ankra2	0.000536938	0.230886	0.17	0.139	1
Nme7	0.000537665	0.498262	0.423	0.318	1
Smim18	0.000537906	0.257311	0.083	0.027	1
Dtna	0.000546403	-0.336052	0.396	0.542	1
Brk1	0.000548964	0.375657	0.27	0.208	1
Ensa	0.000551481	0.253283	0.197	0.139	1
Cops9	0.00055682	0.283019	0.104	0.056	1
Auts2	0.000557866	-0.402845	0.773	0.892	1
2021-09-07	0.000558132	0.24716	0.432	0.383	1
Atp1a3	0.000562727	0.465703	0.508	0.39	1
Ptbp2	0.00056751	-0.239603	0.519	0.655	1
Celf6	0.000574928	-0.264009	0.141	0.209	1
Eif4g3	0.0005754	0.211405	0.631	0.576	1
Ndufs5	0.000578734	0.402035	0.211	0.135	1
Thoc7	0.000580358	0.222847	0.188	0.166	1
Plppr4	0.000584203	0.311865	0.538	0.458	1
Rap1gap	0.000584817	0.203408	0.17	0.143	1
Zranb2	0.000585126	0.218722	0.495	0.477	1
Htr2c	0.000585681	-0.621044	0.454	0.612	1
Rps25	0.000589496	0.375112	0.214	0.146	1
Ist1	0.00059379	0.206341	0.174	0.137	1
Higd1a	0.000612651	0.258125	0.124	0.087	1
Mt1	0.000627577	0.254519	0.098	0.051	1
Rnf112	0.000637292	0.268832	0.293	0.236	1
Atp5e	0.000637708	0.328858	0.157	0.085	1
Myl6	0.000665201	0.431918	0.288	0.184	1
Ndufs3	0.000677557	0.341308	0.189	0.126	1
Kctd16	0.000708857	-0.585538	0.162	0.278	1
2210408I21Rik	0.00071754	-0.261402	0.374	0.442	1
Noc2l	0.000719883	0.298872	0.158	0.106	1
Cers5	0.00072825	0.200839	0.387	0.352	1
Olfm1	0.00075067	0.461159	0.267	0.17	1
Uqcrh	0.000756081	0.335771	0.257	0.191	1
Cuedc1	0.000767202	0.224242	0.192	0.17	1
Klhl7	0.000771848	-0.320504	0.302	0.408	1
Ankrd44	0.000788398	-0.244094	0.157	0.24	1
Cycs	0.000791885	0.335574	0.116	0.051	1
Bex3	0.00079971	0.470634	0.385	0.264	1
Gm4258	0.000802943	-0.259659	0.147	0.22	1
Rb1	0.000807499	-0.270291	0.199	0.289	1
Gad1	0.000816093	0.355305	0.522	0.428	1
Exoc4	0.000827216	-0.253199	0.517	0.637	1
Celf5	0.000829923	0.25966	0.4	0.356	1
Cntnap5a	0.000836913	-0.408664	0.411	0.534	1
Rasal2	0.000837199	-0.32656	0.467	0.59	1
Ctnnb1	0.000838287	0.265208	0.238	0.195	1
Grin1	0.000846932	0.226416	0.565	0.518	1
Hdac7	0.000864793	0.271832	0.15	0.097	1
Paxx	0.000864874	0.238148	0.145	0.092	1
Ptchd1	0.000866849	-0.203906	0.094	0.153	1
Adamtsl1	0.000874324	-0.239546	0.059	0.114	1
Samd12	0.000882247	-0.386439	0.397	0.523	1
Grcc10	0.000884636	0.348632	0.201	0.117	1
Chd3	0.000885844	0.279597	0.252	0.208	1
Stmn2	0.00088601	0.5313	0.632	0.518	1
Rsbn1	0.000893954	-0.270582	0.176	0.264	1
Nrxn2	0.00089506	0.247537	0.446	0.403	1
Bex1	0.000902249	0.266893	0.23	0.199	1
P4htm	0.00090886	0.305122	0.25	0.181	1
Stub1	0.000916723	0.277837	0.211	0.153	1
Zmynd8	0.000920326	-0.218357	0.298	0.401	1
Dalrd3	0.000932253	0.356513	0.189	0.125	1
Impact	0.000934536	0.260233	0.405	0.352	1
Bcl11a	0.000954497	0.282685	0.205	0.153	1
Dip2b	0.000971815	-0.283221	0.257	0.374	1
Isl1	0.000972815	0.431963	0.087	0.029	1
Atp13a2	0.000974984	0.218126	0.141	0.108	1
Guk1	0.000976448	0.258838	0.1	0.061	1
Marcks	0.000994824	0.228627	0.402	0.375	1
Xkr6	0.0010008	-0.2531	0.392	0.511	1
Dynlrb1	0.00102327	0.389923	0.203	0.123	1
Serf2	0.00102396	0.322352	0.199	0.135	1
Dctn1	0.00103065	0.430452	0.339	0.233	1
Adamts6	0.00104995	-0.388316	0.174	0.282	1
Dlg4	0.0010577	0.214554	0.193	0.148	1
Ints6	0.00108908	-0.263677	0.317	0.431	1
6720427I07Rik	0.00109634	0.236433	0.145	0.101	1
Mgst3	0.00109668	0.274351	0.084	0.027	1
Eif4g1	0.00109692	0.226937	0.314	0.264	1
Rtl8a	0.00109727	0.436331	0.259	0.152	1
Rps9	0.00111942	0.348093	0.226	0.139	1
Rasgef1a	0.00113529	0.234363	0.363	0.323	1
Nrg3	0.00113554	-0.30239	0.989	0.996	1
Ndufab1	0.00114794	0.220115	0.192	0.155	1
Mlf2	0.00114948	0.21218	0.18	0.139	1
Atg9a	0.00116275	0.378999	0.16	0.087	1
Snhg8	0.00117391	0.377244	0.203	0.134	1
Trir	0.00119141	0.327444	0.16	0.083	1
Htr7	0.00123728	-0.20206	0.166	0.226	1
Nrsn1	0.00123867	0.379683	0.281	0.195	1
Oaz1	0.00126721	0.429551	0.364	0.253	1
St7	0.00126971	-0.292189	0.297	0.428	1
Rpl41	0.00127523	0.405575	0.511	0.415	1
Tmem63b	0.00129112	0.20363	0.242	0.217	1
Gulp1	0.00130034	-0.418348	0.086	0.159	1
H3f3a	0.00130057	0.31851	0.257	0.199	1
Dnaja1	0.0013007	0.371337	0.367	0.28	1
Rpl21	0.00135482	0.469297	0.223	0.114	1
Pou2f2	0.00136437	-0.231281	0.191	0.271	1
Aff2	0.00137653	-0.511904	0.632	0.751	1
Hps4	0.00139175	0.266166	0.195	0.125	1
A830018L16Rik	0.00139772	-0.418656	0.375	0.516	1
C130073E24Rik	0.00142446	-0.3915	0.327	0.446	1
Brsk2	0.0014335	0.202437	0.145	0.096	1
Slit2	0.00144343	-0.557392	0.472	0.599	1
Tmem63c	0.00144405	0.264484	0.131	0.083	1
Rpl35a	0.00144788	0.462273	0.263	0.153	1
Gldn	0.00149465	-0.26487	0.124	0.188	1
Iqsec3	0.00151097	0.22945	0.28	0.236	1
Gabarapl1	0.00152288	0.407413	0.206	0.13	1
Rnf208	0.00153972	0.22765	0.179	0.143	1
Sptbn4	0.00154261	0.250541	0.273	0.224	1
St8sia4	0.0015466	-0.234481	0.089	0.146	1
Mirg	0.00157065	0.307317	0.574	0.48	1
Cox5a	0.00158193	0.40687	0.311	0.235	1
Plekha7	0.00160661	0.215518	0.169	0.128	1
Chmp4b	0.00162115	0.309983	0.195	0.125	1
Trappc2l	0.00166479	0.219938	0.093	0.054	1
Cdh12	0.00167228	-0.430677	0.227	0.307	1
Galnt7	0.00167446	-0.239525	0.157	0.253	1
Atp1a1	0.00167809	0.264472	0.17	0.117	1
Tmem19	0.00168423	0.213603	0.11	0.072	1
Zfp664	0.00169077	0.287184	0.199	0.153	1
Tafa5	0.00169078	0.204091	0.337	0.307	1
Synpr	0.00170356	0.305954	0.233	0.19	1
Gns	0.00171018	0.23731	0.267	0.238	1
Nme1	0.00171177	0.403835	0.234	0.155	1
Rps15	0.00173113	0.365812	0.333	0.256	1
Pcmt1	0.0017599	0.200819	0.343	0.294	1
Nop10	0.00179003	0.376352	0.174	0.097	1
Podxl2	0.00182142	0.28544	0.308	0.251	1
Dnm2	0.00182181	0.213386	0.252	0.204	1
Spopl	0.00183119	-0.217013	0.158	0.222	1
Exoc6b	0.00184983	-0.229846	0.45	0.552	1
Cox5b	0.0018507	0.370055	0.235	0.144	1
Zfpm2	0.00187519	-0.474207	0.229	0.35	1
Tmem223	0.0019024	0.203928	0.175	0.132	1
Zfp639	0.00191813	0.296502	0.159	0.106	1
Thsd7a	0.00194104	-0.320608	0.238	0.347	1
Prelid3a	0.00194637	0.2843	0.212	0.159	1
Rps10	0.00194661	0.33693	0.257	0.179	1
Atp5g1	0.00199456	0.448166	0.322	0.229	1
Hjurp	0.00200456	0.294681	0.296	0.218	1
Eif1b	0.00201801	0.246776	0.145	0.114	1
Scd2	0.00202029	0.275305	0.239	0.186	1
Trub2	0.00202132	0.286179	0.113	0.07	1
Asic1	0.00204255	0.272578	0.145	0.094	1
Hs3st2	0.00206098	0.283686	0.125	0.069	1
Myl12b	0.00206894	0.239041	0.227	0.175	1
Ift74	0.00209889	-0.296282	0.09	0.148	1
Bmyc	0.00212377	0.210846	0.277	0.245	1
Pcdh18	0.0021256	0.269661	0.101	0.051	1
Tmem132a	0.00213422	0.295159	0.183	0.139	1
Calr	0.00215081	0.473804	0.364	0.26	1
Cnot3	0.00216804	0.204376	0.117	0.081	1
Nisch	0.00219212	0.318479	0.478	0.394	1
Fbxw5	0.00221255	0.241784	0.094	0.061	1
Mrps16	0.00223424	0.27595	0.094	0.042	1
Fstl4	0.00223533	-0.329026	0.146	0.224	1
Tox3	0.00223803	-0.353543	0.189	0.289	1
Tusc3	0.00224396	0.205226	0.574	0.556	1
Zbtb20	0.0022482	-0.255285	0.59	0.706	1
Tpm1	0.0022535	0.212983	0.14	0.116	1
Nenf	0.00226345	0.367006	0.163	0.092	1
Ccnl2	0.00227346	0.238699	0.299	0.249	1
Calb1	0.00229446	0.304562	0.583	0.536	1
Ndufc2	0.00230824	0.473861	0.286	0.193	1
Cend1	0.0023113	0.345714	0.16	0.097	1
Srp14	0.00231822	0.225704	0.147	0.116	1
Uqcrq	0.00234159	0.411984	0.273	0.184	1
Haghl	0.00235254	0.23322	0.135	0.101	1
Ndrg4	0.00238392	0.388203	0.56	0.469	1
Tubb2a	0.00239639	0.630563	0.548	0.386	1
Apba2	0.00241028	0.236113	0.393	0.329	1
Fxyd7	0.00243618	0.518215	0.265	0.146	1
Itm2c	0.00243648	0.639356	0.404	0.267	1
Naca	0.00249604	0.339717	0.194	0.114	1
Plxnc1	0.00250876	-0.305965	0.121	0.199	1
Kcnh8	0.00251985	-0.256124	0.152	0.233	1
Dmd	0.00252758	-0.413782	0.837	0.901	1
D5Ertd579e	0.00258127	-0.261317	0.18	0.276	1
Nrgn	0.0025923	0.541956	0.277	0.17	1
Calm3	0.00260527	0.465495	0.339	0.249	1
Mios	0.00261006	-0.22067	0.081	0.15	1
Colgalt1	0.00262446	0.247442	0.211	0.182	1
Tardbp	0.00264035	0.295183	0.312	0.255	1
Golt1b	0.00264121	0.203504	0.075	0.034	1
Lmtk3	0.0026547	0.299809	0.211	0.137	1
Ndel1	0.00266529	0.216579	0.166	0.134	1
Rpl22l1	0.00268685	0.250341	0.269	0.213	1
Lamtor3	0.00271577	0.272001	0.211	0.144	1
Tspyl2	0.00271739	0.219946	0.146	0.106	1
Micos10	0.00271961	0.338855	0.207	0.135	1
Prkar1b	0.00275953	0.288142	0.228	0.181	1
Coq8b	0.00277112	0.258837	0.138	0.096	1
Daglb	0.00277752	0.237815	0.136	0.101	1
Lrpap1	0.00281442	0.261835	0.164	0.128	1
Enox1	0.00282907	-0.220701	0.341	0.44	1
Psma7	0.00286187	0.206446	0.203	0.181	1
Cox7a2	0.0028691	0.39188	0.235	0.152	1
Gm45323	0.00288058	-0.447031	0.113	0.217	1
Slc25a4	0.00288431	0.571142	0.475	0.348	1
Rims1	0.00291769	-0.332562	0.824	0.912	1
Sntg2	0.00292263	-0.214631	0.082	0.153	1
Serpine2	0.00295213	0.260236	0.177	0.155	1
Rpsa	0.00298944	0.437396	0.41	0.298	1
Hist3h2ba	0.0029932	0.202943	0.172	0.143	1
Madd	0.00299989	0.202076	0.187	0.155	1
Atp5o	0.00302547	0.386014	0.182	0.108	1
Jazf1	0.00303358	-0.244513	0.402	0.509	1
Pid1	0.00304603	0.221307	0.22	0.182	1
Dcaf8	0.00308675	0.294121	0.2	0.157	1
H3f3b	0.00308795	0.264962	0.352	0.325	1
Crim1	0.00312085	0.26272	0.48	0.404	1
Entr1	0.00316877	0.208085	0.253	0.211	1
Ndfip1	0.00317779	0.320114	0.647	0.603	1
Atp5j	0.00323834	0.396981	0.248	0.148	1
Jmjd8	0.00324892	0.217675	0.059	0.022	1
Vwc2l	0.00326058	-0.436615	0.381	0.482	1
Rps6ka6	0.00328138	0.336701	0.156	0.079	1
Astn2	0.00328572	-0.201802	0.692	0.805	1
Rpl7a	0.00329711	0.224927	0.187	0.155	1
Mettl25	0.00339216	-0.211747	0.082	0.143	1
Tmem25	0.00340143	0.231324	0.123	0.088	1
Magel2	0.00342334	0.233824	0.428	0.352	1
Vdac3	0.00343382	0.203809	0.222	0.213	1
Hmgb1	0.00345892	0.250501	0.214	0.182	1
Cux2	0.00348567	-0.204021	0.047	0.088	1
Atp5a1	0.00349461	0.296872	0.367	0.296	1
Kcnt1	0.00351267	0.338117	0.22	0.143	1
Lamp5	0.00352133	0.495057	0.23	0.135	1
Dtymk	0.00362136	0.261507	0.165	0.112	1
Ap1m1	0.00363352	0.237585	0.146	0.085	1
Rpl23a	0.00366366	0.266252	0.222	0.171	1
Mettl23	0.00369694	0.233185	0.165	0.125	1
Uchl1	0.0037118	0.387685	0.429	0.368	1
Gnptg	0.003742	0.25348	0.138	0.09	1
Fads2	0.00376403	0.204004	0.104	0.079	1
Ywhag	0.00378477	0.290915	0.393	0.336	1
Mlip	0.00385366	0.258824	0.125	0.079	1
Dipk1b	0.00386723	0.312371	0.17	0.112	1
Cers6	0.00390855	-0.207604	0.618	0.722	1
Ap2m1	0.00393845	0.275401	0.23	0.173	1
Rpl22	0.00396973	0.237829	0.107	0.058	1
Ep300	0.00401259	-0.289643	0.268	0.366	1
Taz	0.00402619	0.274434	0.188	0.152	1
Edf1	0.00402652	0.242147	0.15	0.11	1
Rps24	0.00405288	0.386982	0.317	0.231	1
Rpl19	0.00407592	0.387459	0.334	0.255	1
Ndufb10	0.00409847	0.300663	0.18	0.116	1
Ndufa1	0.0041356	0.204129	0.105	0.067	1
Hdhd2	0.0041494	0.211822	0.11	0.078	1
Tmco3	0.00416567	0.229928	0.158	0.11	1
Gm14636	0.00416825	0.219473	0.141	0.079	1
Hdac3	0.00420113	0.250218	0.146	0.105	1
Nudt3	0.00424674	0.254004	0.191	0.144	1
Pcsk1n	0.00427648	0.569173	0.648	0.502	1
Rps5	0.00429563	0.352829	0.239	0.166	1
Prkar1a	0.00432136	0.219059	0.343	0.309	1
Snrpd1	0.0043844	0.348721	0.163	0.101	1
Ybx1	0.00442123	0.205433	0.333	0.294	1
Lrrn3	0.00445681	0.205632	0.156	0.126	1
Senp8	0.00447435	-0.256984	0.092	0.146	1
Elavl4	0.00449175	0.274688	0.369	0.316	1
Rpl13	0.0045016	0.335127	0.385	0.334	1
Rpl32	0.00457335	0.254742	0.222	0.171	1
Rnf114	0.00460653	0.25233	0.154	0.11	1
R3hdm4	0.0046079	0.304578	0.157	0.088	1
Tuba4a	0.00464811	0.288237	0.122	0.061	1
Kcng2	0.00465343	0.281283	0.068	0.022	1
Tmem256	0.00477783	0.253689	0.113	0.061	1
Pcbp2	0.00481408	0.256137	0.368	0.301	1
Mtch2	0.00487637	0.221147	0.22	0.191	1
Ndufa5	0.00491343	0.288197	0.159	0.097	1
Uqcr10	0.00493362	0.313892	0.177	0.105	1
Mctp1	0.00497872	-0.216143	0.209	0.283	1
Bsg	0.00501054	0.440406	0.34	0.238	1
Rpl27	0.00505862	0.236887	0.226	0.181	1
Btbd9	0.00507118	-0.205985	0.306	0.406	1
Sccpdh	0.00514316	0.254428	0.105	0.069	1
Dpm3	0.00521911	0.286411	0.105	0.058	1
Gabarapl2	0.00526277	0.290398	0.205	0.137	1
Ssr4	0.00527491	0.331918	0.191	0.132	1
Actb	0.00533347	0.558202	0.666	0.542	1
Pgam1	0.00536137	0.383502	0.253	0.186	1
Itm2b	0.00537589	0.501121	0.385	0.26	1
Rpl30	0.00539824	0.309052	0.321	0.242	1
Atp5g3	0.00542831	0.33494	0.247	0.181	1
Rps17	0.0054434	0.225211	0.159	0.121	1
Nars	0.00544825	0.260225	0.16	0.121	1
Cnih2	0.00546766	0.254855	0.273	0.226	1
Tmem38a	0.00546883	0.311728	0.187	0.106	1
Nsg2	0.0054814	0.410007	0.551	0.449	1
Ttyh3	0.00550623	0.296061	0.164	0.114	1
Setdb1	0.0055107	0.236448	0.271	0.233	1
Ublcp1	0.00552389	0.207636	0.16	0.121	1
Rps7	0.00556348	0.419429	0.298	0.208	1
Camk2b	0.00558888	0.291555	0.417	0.343	1
Atp5g2	0.00560076	0.273481	0.197	0.141	1
Ppm1m	0.00575312	0.203525	0.06	0.025	1
Uhmk1	0.00579348	0.203018	0.117	0.078	1
Lpin1	0.00592764	0.212057	0.124	0.101	1
Efnb3	0.00596171	0.307146	0.335	0.255	1
Nav3	0.00606816	-0.382764	0.832	0.91	1
Cox6a1	0.00614481	0.385163	0.384	0.289	1
Dcun1d1	0.00620268	-0.243922	0.124	0.182	1
Arhgap23	0.00621094	0.21738	0.119	0.085	1
Map1lc3a	0.0062362	0.360992	0.233	0.148	1
Ecel1	0.00624568	0.305352	0.092	0.036	1
Ric1	0.00625877	0.201863	0.203	0.166	1
Rps6kb2	0.00632743	0.258381	0.098	0.049	1
Slf1	0.00635374	-0.204597	0.236	0.31	1
Rabac1	0.00636372	0.427301	0.261	0.143	1
Ube2ql1	0.00640461	0.223982	0.062	0.023	1
Selenow	0.00641869	0.324517	0.317	0.253	1
Shank1	0.00643312	0.204032	0.259	0.226	1
Rps20	0.00651281	0.265882	0.215	0.182	1
Dohh	0.00651904	0.215351	0.058	0.014	1
Tsnax	0.00653239	0.241992	0.187	0.148	1
Tctn1	0.00657262	0.203026	0.113	0.083	1
Gabrg1	0.00664644	-0.244248	0.18	0.258	1
B3gnt2	0.00665904	0.324029	0.187	0.117	1
Adam15	0.00675889	0.213609	0.06	0.022	1
Vdac1	0.00679364	0.317779	0.258	0.199	1
Atp6v1f	0.00689832	0.323349	0.176	0.119	1
Nap1l5	0.00699078	0.32322	0.712	0.661	1
Ppp1r14b	0.00712943	0.204109	0.057	0.022	1
Rack1	0.00713531	0.409664	0.227	0.141	1
Polr3a	0.00724168	0.226133	0.147	0.105	1
Nsg1	0.00726555	0.40025	0.333	0.24	1
Hacd2	0.00726762	-0.200765	0.106	0.153	1
Rab18	0.00728581	0.202852	0.116	0.088	1
Rasa3	0.00729885	0.252533	0.115	0.072	1
Ccnl1	0.00732804	-0.221185	0.153	0.213	1
Rpl18a	0.00734102	0.270936	0.201	0.159	1
Camk2n2	0.007366	0.279953	0.238	0.193	1
Dstn	0.00739376	0.241285	0.201	0.173	1
Park7	0.00748398	0.221411	0.121	0.087	1
Basp1	0.00754241	0.311436	0.713	0.662	1
Frmd4b	0.00757178	0.288961	0.15	0.094	1
Herc1	0.00759623	-0.240915	0.513	0.626	1
Idh3a	0.00759917	0.214782	0.172	0.135	1
Rps18	0.00760505	0.259403	0.144	0.09	1
Dennd1b	0.00767404	-0.25893	0.261	0.35	1
Tmem147	0.00768558	0.320007	0.177	0.092	1
Ivns1abp	0.00770525	0.278422	0.163	0.119	1
Aplp1	0.00782547	0.492636	0.35	0.22	1
Kdm6a	0.00791564	-0.215097	0.298	0.399	1
Dad1	0.00796897	0.453463	0.205	0.108	1
Mpp6	0.00808749	-0.280779	0.168	0.251	1
Flot1	0.00818353	0.238866	0.152	0.101	1
Rpl37	0.00824911	0.342413	0.263	0.166	1
Ndufb8	0.00825277	0.313858	0.217	0.143	1
Car11	0.00834668	0.247417	0.104	0.061	1
Stx1b	0.00850913	0.258064	0.131	0.076	1
Car10	0.00851924	-0.214978	0.525	0.625	1
Ndufb1-ps	0.00852579	0.22729	0.182	0.137	1
Nf1	0.00852702	-0.284734	0.554	0.686	1
Atxn7	0.00854222	-0.206677	0.14	0.197	1
Ywhae	0.00869585	0.2567	0.481	0.428	1
Cnbp	0.0086996	0.206459	0.201	0.162	1
Zim1	0.00874947	0.284036	0.229	0.171	1
mt-Nd4	0.00880316	0.242314	0.212	0.184	1
Ndufs2	0.00883969	0.35543	0.135	0.078	1
Stox2	0.00886905	-0.200358	0.375	0.486	1
Pfn2	0.0088918	0.305084	0.298	0.229	1
Zbtb38	0.00889539	-0.222145	0.186	0.247	1
Cyc1	0.0089052	0.325357	0.192	0.112	1
Nop56	0.00891324	0.295718	0.247	0.186	1
Ube3c	0.00894314	-0.230918	0.37	0.464	1
Rab6b	0.00895342	0.220898	0.299	0.265	1
Rps26	0.00902041	0.324477	0.267	0.193	1
Atp5k	0.00919692	0.270646	0.125	0.063	1
Klc1	0.00927436	0.327287	0.469	0.406	1
Fam45a	0.00927919	-0.206246	0.116	0.173	1
Pnn	0.00928761	0.214501	0.31	0.264	1
Zcchc18	0.00932458	0.344817	0.753	0.693	1
Zfp821	0.00943825	-0.24466	0.116	0.181	1
Nudt21	0.00945521	0.246855	0.127	0.094	1
Itga8	0.00951209	0.256305	0.105	0.052	1
Rps8	0.00961696	0.428467	0.415	0.321	1
Pnpt1	0.00963229	0.237731	0.195	0.15	1
Mtmr6	0.00983907	0.255085	0.248	0.191	1
Chsy3	0.0099128	-0.481269	0.571	0.697	1
Vstm2b	0.0100645	0.204641	0.198	0.164	1
Car8	0.0101485	-0.309492	0.078	0.134	1
Nbea	0.0101985	-0.237599	0.849	0.913	1
Arhgef1	0.0102239	0.247439	0.089	0.049	1
B130024G19Rik	0.010263	-0.243638	0.263	0.365	1
Emc4	0.010295	0.296628	0.22	0.157	1
Ndufaf7	0.0103663	0.223031	0.263	0.222	1
Gm12027	0.0103994	-0.294499	0.07	0.135	1
Reep5	0.010452	0.279391	0.238	0.179	1
Cisd1	0.0105037	0.32721	0.179	0.121	1
Ly6e	0.0106	0.279554	0.116	0.072	1
Twf1	0.0107109	0.257698	0.09	0.065	1
Rrbp1	0.0108651	0.211662	0.15	0.125	1
Ahr	0.0109391	0.211985	0.088	0.051	1
Lsm7	0.0109891	0.201792	0.201	0.173	1
Vamp2	0.0110835	0.329246	0.271	0.2	1
Lpcat4	0.0110908	0.210925	0.054	0.02	1
Kcnc2	0.0111492	-0.52471	0.641	0.747	1
Atp5h	0.0112497	0.339167	0.251	0.181	1
Tmem215	0.0112685	0.315823	0.198	0.125	1
Slc8a3	0.0112957	-0.29365	0.257	0.347	1
Herc3	0.011306	-0.212338	0.303	0.388	1
Fxyd6	0.0113332	0.461827	0.457	0.325	1
Emc10	0.0113443	0.355029	0.199	0.137	1
Csnk1g3	0.0114029	-0.252065	0.264	0.336	1
Atp6v1g2	0.0114382	0.37495	0.251	0.168	1
Sumo3	0.0114396	0.255026	0.087	0.045	1
Tmbim6	0.0115162	0.286548	0.186	0.125	1
Faf1	0.0115287	-0.359577	0.425	0.565	1
Got2	0.0116103	0.275933	0.154	0.103	1
Arl6ip4	0.011689	0.200947	0.088	0.054	1
Xkr4	0.0117015	-0.382065	0.709	0.787	1
Actr3b	0.0117102	0.3264	0.15	0.085	1
Ndufs7	0.0119269	0.365657	0.171	0.106	1
Tmem158	0.0119633	0.274866	0.153	0.09	1
Chid1	0.0120814	0.260525	0.113	0.074	1
Emc1	0.0121728	0.220893	0.081	0.038	1
Rpl29	0.0121819	0.363232	0.263	0.195	1
Cox14	0.0122347	0.348376	0.188	0.121	1
H2afx	0.0122734	0.27813	0.094	0.036	1
Gdi1	0.012309	0.279242	0.324	0.287	1
Sub1	0.012326	0.274841	0.22	0.173	1
Rbbp7	0.0126006	0.244962	0.189	0.148	1
Add2	0.0126686	0.221362	0.212	0.19	1
Ndufa11	0.0127191	0.365485	0.199	0.121	1
Slitrk5	0.0127456	-0.203715	0.103	0.146	1
Sin3b	0.0127769	0.235355	0.2	0.155	1
Trpc3	0.0128752	0.23713	0.181	0.126	1
Ptprm	0.0133997	-0.407087	0.364	0.408	1
Ctsl	0.0134332	0.303773	0.157	0.092	1
Adipor1	0.0135988	0.238971	0.1	0.052	1
Npdc1	0.0136641	0.355066	0.287	0.195	1
Hk1	0.0136839	0.22132	0.158	0.121	1
Nrip1	0.0138018	-0.215836	0.076	0.135	1
Spon1	0.0139059	-0.406282	0.069	0.121	1
Camkmt	0.0139666	-0.276976	0.234	0.312	1
Aplp2	0.0139745	0.251354	0.425	0.363	1
Eif5a	0.0139803	0.220421	0.144	0.105	1
Marcksl1	0.0140464	0.387519	0.293	0.22	1
Rxrb	0.0141085	0.233134	0.103	0.063	1
Cd47	0.014141	0.311747	0.378	0.323	1
Kansl2	0.0142581	0.228149	0.193	0.155	1
Cfap69	0.0143398	-0.225885	0.152	0.22	1
Cbarp	0.014361	0.342624	0.282	0.186	1
Mfsd6	0.0143887	-0.249281	0.11	0.175	1
Nucks1	0.0145211	0.250228	0.222	0.188	1
Fgf12	0.0147939	-0.395759	0.843	0.908	1
Zfp641	0.0148856	0.200799	0.229	0.184	1
Pgp	0.0149571	0.259779	0.129	0.088	1
Ube2k	0.0150745	-0.296774	0.343	0.431	1
Phf12	0.0150907	0.207117	0.221	0.173	1
Robo2	0.0151373	-0.388888	0.58	0.718	1
Rnf220	0.0152748	0.21577	0.092	0.058	1
Ralyl	0.0154275	-0.507022	0.603	0.713	1
Rab3a	0.0154472	0.416308	0.316	0.199	1
Atp6ap2	0.0155103	0.316142	0.23	0.159	1
Cpsf4	0.0156519	0.289623	0.172	0.121	1
Rnf187	0.0157963	0.357187	0.222	0.135	1
Gigyf1	0.0159527	0.209045	0.198	0.141	1
Tcf12	0.0159834	-0.282249	0.493	0.596	1
Coro1a	0.0159868	0.220919	0.053	0.022	1
Vgf	0.0160933	0.342743	0.198	0.132	1
Bet1l	0.0161163	0.220054	0.076	0.036	1
Ctbp2	0.0162567	0.204205	0.188	0.159	1
Cyp46a1	0.0163593	0.200075	0.104	0.076	1
Arel1	0.0163877	0.22015	0.166	0.134	1
Rprm	0.0164995	0.437526	0.299	0.204	1
Klhl32	0.0165359	-0.356601	0.44	0.561	1
Mrpl53	0.016589	0.286971	0.14	0.078	1
Ggt7	0.016854	0.202276	0.147	0.106	1
Tcp1	0.0170732	0.257739	0.187	0.134	1
Gpatch4	0.0171209	0.202288	0.062	0.027	1
Unc50	0.0172279	0.278848	0.106	0.056	1
Rtn1	0.0172832	0.503176	0.881	0.814	1
Pigs	0.0173845	0.202314	0.074	0.038	1
Rac3	0.0175519	0.339099	0.163	0.097	1
Cntn4	0.017741	-0.201986	0.267	0.334	1
Alk	0.0177786	-0.227967	0.156	0.227	1
Ago2	0.0179686	0.237118	0.366	0.334	1
Mgat4c	0.0180038	-0.393069	0.247	0.325	1
Prdx5	0.0181807	0.273189	0.197	0.134	1
G3bp2	0.0182746	0.201222	0.317	0.283	1
Iqsec2	0.0183116	0.237276	0.193	0.137	1
Rpl23	0.0183117	0.253292	0.297	0.245	1
Timm8b	0.0183908	0.295942	0.135	0.097	1
Msi2	0.0185102	0.230752	0.264	0.231	1
Kcnb2	0.0185305	-0.407926	0.627	0.756	1
Luzp2	0.018692	-0.465374	0.509	0.65	1
Atox1	0.0187358	0.208587	0.084	0.049	1
Tafa2	0.0190155	-0.411264	0.641	0.702	1
Epha6	0.0190964	-0.369624	0.802	0.895	1
Adam11	0.0191634	0.277688	0.121	0.067	1
Pcdh11x	0.0194588	-0.574137	0.234	0.296	1
Erg28	0.0195391	0.240448	0.18	0.135	1
Skp1a	0.0195577	0.225311	0.16	0.117	1
Mkln1	0.0195929	-0.200929	0.327	0.41	1
Atp1b2	0.0196001	0.276961	0.105	0.065	1
2900079G21Rik	0.0196118	0.206904	0.084	0.047	1
Dok6	0.0196602	-0.209887	0.419	0.5	1
Wnt4	0.0197999	0.227454	0.11	0.076	1
Atp5j2	0.0198013	0.391567	0.216	0.135	1
Rgs7bp	0.0198526	-0.225997	0.23	0.303	1
Abhd16a	0.0200266	0.31051	0.107	0.056	1
Gpr137c	0.0203771	-0.305634	0.194	0.271	1
Abcf1	0.0204011	0.220636	0.112	0.069	1
Fmc1	0.0206746	0.219546	0.106	0.058	1
Deaf1	0.0210011	0.207822	0.156	0.132	1
Edil3	0.0210529	-0.585143	0.311	0.448	1
Aco2	0.0212257	0.249808	0.264	0.211	1
Tubgcp5	0.0212409	0.23648	0.199	0.152	1
Trhr	0.0212745	0.2396	0.077	0.038	1
L1cam	0.0213761	0.228441	0.203	0.166	1
Klf9	0.0214468	0.350046	0.198	0.123	1
Sult4a1	0.0215589	0.240888	0.151	0.11	1
Tubb4b	0.0215849	0.327709	0.16	0.097	1
Tmem130	0.0215961	0.20788	0.52	0.495	1
Lamp1	0.0217367	0.220403	0.177	0.137	1
Armcx3	0.0217732	0.246854	0.14	0.103	1
Ankrd17	0.0218522	-0.245042	0.511	0.599	1
Dusp11	0.0220362	0.208308	0.285	0.22	1
Nasp	0.0221126	0.215479	0.215	0.166	1
Cartpt	0.022275	0.444345	0.145	0.087	1
Rpl13a	0.0225127	0.372552	0.27	0.181	1
Lin28b	0.0228237	-0.28343	0.07	0.106	1
Resp18	0.023111	0.549441	0.479	0.338	1
Fam155a	0.0231568	-0.273527	0.926	0.969	1
Rps28	0.0237046	0.29117	0.159	0.096	1
R3hcc1l	0.0237215	-0.229322	0.068	0.114	1
Ap3m1	0.0238715	-0.203005	0.122	0.17	1
Nlgn2	0.0240019	0.269274	0.242	0.188	1
Neto1	0.0241677	-0.232764	0.101	0.15	1
Tspan13	0.0242271	0.373768	0.417	0.312	1
Cdk5r2	0.0244843	0.221966	0.09	0.045	1
Akr1a1	0.0245086	0.219085	0.204	0.161	1
Plxna4	0.0245427	-0.240346	0.181	0.24	1
Phactr2	0.0246527	-0.311439	0.233	0.321	1
Ss18l2	0.0247707	0.269103	0.121	0.072	1
Rcn1	0.0248806	0.281387	0.121	0.063	1
Id2	0.0248968	0.311907	0.198	0.135	1
Prickle2	0.0249583	-0.292603	0.457	0.534	1
Hs3st4	0.0251307	-0.335878	0.115	0.184	1
Camk2n1	0.0251425	0.234833	0.089	0.045	1
Sh2d5	0.0252714	0.227026	0.095	0.058	1
Gm32647	0.025317	-0.210443	0.117	0.162	1
Sorbs2os	0.0253209	-0.253588	0.158	0.224	1
Slc4a3	0.0255004	0.203314	0.194	0.152	1
Tle5	0.0256231	0.203747	0.188	0.135	1
Lrrc4c	0.0261073	-0.415369	0.742	0.821	1
Nap1l1	0.0263237	0.260545	0.299	0.253	1
Ralgapa2	0.0263514	-0.279604	0.335	0.428	1
Ran	0.0263903	0.276529	0.165	0.105	1
Taok1	0.0266644	-0.239613	0.361	0.444	1
Calm1	0.0267251	0.503659	0.661	0.531	1
Brd3	0.0269363	0.224114	0.181	0.157	1
Atg13	0.0269704	0.21158	0.117	0.085	1
Rab5if	0.027018	0.24679	0.135	0.085	1
Sorbs2	0.027076	-0.209976	0.659	0.744	1
Adamts19	0.0272984	0.218828	0.054	0.032	1
Eno2	0.0277293	0.42282	0.283	0.186	1
Tomm7	0.0279236	0.252336	0.084	0.042	1
Cep104	0.0282268	0.26043	0.129	0.081	1
Rps15a	0.028361	0.334436	0.292	0.211	1
Rtraf	0.0284113	0.233848	0.093	0.052	1
Fam57b	0.0286188	0.290504	0.136	0.103	1
Sema6d	0.0287175	-0.423932	0.198	0.3	1
Gps1	0.0290434	0.249451	0.121	0.069	1
Fkbp2	0.0291523	0.284607	0.156	0.114	1
Sfta3-ps	0.0295642	-0.324098	0.08	0.135	1
Tma7	0.0296204	0.225453	0.221	0.19	1
Tecr	0.0296251	0.293657	0.423	0.354	1
Tpi1	0.0296908	0.338403	0.151	0.081	1
Nfib	0.029939	-0.273981	0.765	0.832	1
Ywhah	0.0301127	0.301111	0.35	0.296	1
Pfn1	0.0301981	0.33106	0.145	0.085	1
Stmn3	0.0317966	0.332029	0.662	0.599	1
Sv2a	0.0319393	0.252116	0.362	0.316	1
Mpc2	0.0319564	0.325646	0.229	0.157	1
Acap2	0.0319879	-0.209499	0.262	0.341	1
Rogdi	0.0322809	0.303164	0.168	0.112	1
Atp6v0e2	0.0324364	0.316989	0.234	0.164	1
Ergic2	0.0327175	-0.20445	0.163	0.217	1
Psmb4	0.0327369	0.217324	0.139	0.11	1
Gm38505	0.0329719	-0.311803	0.259	0.35	1
Mpp2	0.0330147	0.233373	0.121	0.078	1
Btg1	0.0331664	0.21956	0.162	0.11	1
Mllt11	0.0332138	0.415828	0.41	0.3	1
Mapk4	0.0333691	-0.271643	0.099	0.146	1
Adgrl1	0.0336018	0.229985	0.31	0.258	1
C1qtnf4	0.0339119	0.200915	0.229	0.202	1
Nlgn3	0.0339449	0.270401	0.142	0.09	1
Zc3h12c	0.03396	-0.312945	0.131	0.2	1
Snapc3	0.0342204	-0.230652	0.201	0.269	1
Tuba1b	0.0346108	0.53649	0.281	0.173	1
Rps3a1	0.0346689	0.301345	0.282	0.236	1
Cltb	0.0347044	0.268752	0.232	0.173	1
Alcam	0.0350167	-0.423645	0.593	0.718	1
Ppp1r9a	0.0350577	-0.280277	0.458	0.561	1
Ubc	0.0356313	0.36939	0.197	0.134	1
Tmem165	0.0362691	0.21225	0.244	0.193	1
Srsf3	0.036446	0.266926	0.235	0.188	1
Brsk1	0.0365029	0.208916	0.106	0.078	1
Hs6st3	0.0365281	-0.346465	0.821	0.854	1
Pde4b	0.0366834	-0.369364	0.75	0.814	1
Kcnq5	0.0368907	-0.292054	0.235	0.292	1
Adgrl3	0.0369555	-0.277007	0.929	0.969	1
Rbfox1	0.0370853	-0.315788	0.788	0.767	1
Rpl8	0.0372137	0.306117	0.274	0.202	1
Higd2a	0.0377724	0.250282	0.24	0.175	1
Pag1	0.0377982	0.204391	0.127	0.103	1
Slc35f1	0.0387023	-0.349096	0.343	0.453	1
6330403K07Rik	0.0390192	0.375173	0.609	0.502	1
Pomp	0.039369	0.236004	0.095	0.06	1
Plcl1	0.0408735	-0.260434	0.153	0.235	1
Abhd17a	0.0409323	0.25744	0.095	0.051	1
Timp2	0.0411381	0.206429	0.264	0.229	1
Btbd11	0.0413715	0.232973	0.181	0.146	1
Rpl37a	0.041545	0.297669	0.232	0.166	1
Manf	0.041547	0.234514	0.22	0.177	1
Rab22a	0.0415836	0.203237	0.093	0.051	1
Prkcz	0.0416464	-0.224138	0.175	0.233	1
Mdh1	0.0417197	0.245269	0.364	0.303	1
Eef1a1	0.0417428	0.381322	0.51	0.446	1
Uqcrb	0.0418601	0.205482	0.175	0.15	1
Arhgap26	0.0419353	-0.285342	0.315	0.412	1
Pde4d	0.0424237	-0.307805	0.785	0.89	1
Rab3b	0.0425882	-0.225486	0.058	0.099	1
Ncdn	0.043031	0.268317	0.148	0.09	1
Tpt1	0.0431384	0.320828	0.32	0.258	1
Arl6ip1	0.0437428	0.428621	0.287	0.181	1
Fth1	0.0441224	0.412087	0.478	0.395	1
Itpr1	0.0441831	0.211411	0.105	0.076	1
Otud7a	0.0442495	-0.242697	0.552	0.662	1
Mtfp1	0.04446	0.209809	0.134	0.108	1
Trub1	0.0446412	0.224342	0.121	0.079	1
Nfix	0.0448478	0.301343	0.294	0.238	1
Tspyl1	0.0453313	0.20699	0.084	0.051	1
BC031181	0.0461248	0.269498	0.257	0.197	1
Immp2l	0.0467555	-0.214155	0.174	0.224	1
Slitrk2	0.0468311	0.222099	0.106	0.063	1
Mthfd1	0.0470476	0.260923	0.11	0.067	1
Hprt	0.0472405	0.219253	0.211	0.168	1
Rps14	0.0483662	0.321827	0.309	0.245	1
Zhx3	0.0483737	-0.200314	0.133	0.19	1
Ppfia2	0.0486334	-0.295935	0.663	0.78	1
Atp9a	0.0488092	0.203228	0.386	0.338	1
Actn1	0.0495955	0.212284	0.232	0.175	1
C1d	0.0497594	0.234504	0.131	0.088	1
Micos13	0.0502291	0.23243	0.118	0.061	1
Abcb10	0.0502372	0.294208	0.189	0.132	1
Ftl1	0.0505004	0.250038	0.199	0.148	1
Fam149b	0.0513904	0.307734	0.283	0.208	1
Ip6k2	0.0519966	0.227697	0.246	0.202	1
Fam160a2	0.0522105	0.208132	0.113	0.07	1
Tcerg1l	0.0522127	0.228774	0.127	0.096	1
Zmym4	0.052412	-0.251252	0.491	0.581	1
Mrps26	0.0526815	0.242609	0.17	0.119	1
2021-09-01	0.0529422	0.209933	0.144	0.106	1
Dync2h1	0.052945	-0.258002	0.353	0.442	1
Atp5c1	0.0535535	0.20628	0.257	0.238	1
Ndufa8	0.0536148	0.272052	0.158	0.108	1
Ndst4	0.0537771	-0.363825	0.111	0.164	1
Gm44643	0.054119	-0.201946	0.099	0.139	1
Rps11	0.0545599	0.217929	0.239	0.188	1
Ociad2	0.0547616	0.228191	0.078	0.036	1
Hs3st5	0.0550699	-0.337352	0.195	0.274	1
Sfxn3	0.0559647	0.243717	0.146	0.083	1
Atp5f1	0.0560187	0.283888	0.353	0.3	1
Stmn1	0.0570501	0.201894	0.378	0.338	1
Rps6ka5	0.0576489	-0.215014	0.226	0.31	1
Insyn2b	0.0581097	-0.200961	0.052	0.094	1
Trps1	0.0584153	-0.275801	0.166	0.235	1
Scai	0.0586631	-0.228833	0.452	0.536	1
Psmb5	0.0589711	0.342341	0.194	0.121	1
Brinp1	0.0589946	-0.221153	0.29	0.361	1
Cdk4	0.0594588	0.233169	0.092	0.054	1
Reln	0.0594991	0.261309	0.141	0.094	1
Eda	0.0595504	-0.277754	0.088	0.143	1
Amfr	0.0595946	0.204433	0.107	0.074	1
Dynll1	0.0604345	0.366176	0.288	0.191	1
Fnip1	0.0609281	-0.260544	0.279	0.357	1
Gabrb2	0.0609911	-0.21004	0.392	0.484	1
9930021J03Rik	0.0612633	-0.204032	0.324	0.403	1
Cpe	0.0622603	0.241417	0.536	0.489	1
Rex1bd	0.0624256	0.206639	0.07	0.032	1
Rsu1	0.0625982	-0.226986	0.082	0.132	1
Grin3a	0.0630931	-0.203797	0.269	0.325	1
Atxn7l3b	0.0636185	0.325141	0.454	0.363	1
Rnf217	0.0642909	-0.214152	0.151	0.208	1
Chd7	0.0653572	-0.214948	0.072	0.117	1
Hmgcr	0.0657156	0.214635	0.211	0.162	1
Ank1	0.0660351	0.233372	0.17	0.117	1
Gria4	0.0665889	-0.259128	0.847	0.908	1
Naa40	0.0669301	0.21238	0.251	0.204	1
Rab4b	0.0677673	0.214175	0.097	0.054	1
Rtl8b	0.0694298	0.330241	0.163	0.088	1
Tbc1d5	0.0695333	-0.232439	0.31	0.401	1
Rit2	0.0696116	-0.232637	0.592	0.702	1
Amy1	0.0696386	-0.210665	0.299	0.383	1
Hcn1	0.0696602	-0.226251	0.527	0.61	1
Rpl15	0.0701991	0.241471	0.345	0.301	1
Inafm1	0.0707047	0.238341	0.157	0.123	1
Plekha5	0.0720264	-0.225412	0.649	0.709	1
Usp47	0.0722419	-0.212013	0.291	0.363	1
Rps16	0.0726648	0.228274	0.285	0.231	1
Cep350	0.0727366	-0.201232	0.247	0.316	1
Ankrd28	0.0733549	-0.316005	0.292	0.368	1
Fstl5	0.0735252	-0.418029	0.438	0.543	1
Celf3	0.0738662	0.207568	0.263	0.213	1
Lsamp	0.0754058	-0.235158	0.999	1	1
Pcbp1	0.0758557	0.235728	0.139	0.096	1
Cirbp	0.0761201	0.217149	0.121	0.088	1
Dnajc1	0.0767611	-0.22915	0.271	0.352	1
Clstn2	0.0771399	-0.200821	0.15	0.193	1
Slc8a1	0.0771919	-0.30373	0.779	0.839	1
Glcci1	0.0772619	-0.211125	0.125	0.195	1
Phip	0.0779066	-0.292506	0.403	0.504	1
Kcnd2	0.07817	-0.309138	0.918	0.944	1
D630023F18Rik	0.0786001	0.240816	0.183	0.132	1
Dancr	0.0786041	0.203214	0.2	0.146	1
Rhbdl1	0.0790028	0.233161	0.218	0.155	1
Timm13	0.0791166	0.306255	0.139	0.083	1
Actg1	0.0803579	0.501974	0.474	0.368	1
Kcnt2	0.0809747	-0.327906	0.39	0.484	1
Adcy6	0.081964	0.2029	0.088	0.054	1
Tssc4	0.082303	0.204012	0.151	0.116	1
Slc35a2	0.0824253	0.210746	0.086	0.052	1
Clu	0.082932	0.333523	0.171	0.099	1
Erc2	0.0835073	-0.348307	0.889	0.933	1
Tubb4a	0.0844674	0.213128	0.23	0.186	1
Bex4	0.0850123	0.225577	0.163	0.114	1
Rplp0	0.0860322	0.328372	0.2	0.141	1
Got1	0.0866707	0.284904	0.152	0.097	1
Tspan3	0.0869625	0.343821	0.41	0.345	1
Mif	0.0871253	0.346679	0.235	0.146	1
Ccdc85b	0.0876141	0.202882	0.125	0.083	1
Susd4	0.088484	-0.247982	0.298	0.379	1
Tomm20	0.0886756	0.225174	0.194	0.15	1
Stau2	0.0891376	-0.206238	0.405	0.491	1
Psmc1	0.0893865	0.258223	0.157	0.099	1
Ndufa12	0.0894151	0.283952	0.147	0.094	1
Zc3h15	0.091262	0.235434	0.179	0.144	1
Sh3glb2	0.0920721	0.228671	0.117	0.076	1
Cdkl2	0.0927164	0.247188	0.21	0.146	1
Cntnap2	0.0936273	-0.325173	0.942	0.966	1
Vcan	0.0938355	-0.314396	0.074	0.139	1
Degs1	0.0946745	0.205781	0.111	0.063	1
Chga	0.0949254	0.219828	0.169	0.132	1
Elmo2	0.0955778	0.205594	0.105	0.07	1
Slc16a11	0.0966604	0.204381	0.211	0.148	1
Eif3k	0.0970611	0.206234	0.112	0.088	1
Arf5	0.097424	0.300532	0.228	0.171	1
Atp2b1	0.100052	0.221538	0.637	0.588	1
Ube3a	0.100226	-0.217136	0.94	0.968	1
Gpr89	0.100239	0.235855	0.14	0.103	1
Vps13b	0.102182	-0.312905	0.443	0.551	1
Pard3b	0.102186	-0.402701	0.413	0.487	1
Tsen34	0.104469	0.205871	0.094	0.051	1
Mdh2	0.104657	0.283404	0.172	0.117	1
Fam168b	0.105484	0.223964	0.252	0.209	1
Mtch1	0.105638	0.296821	0.299	0.235	1
Syn3	0.106243	-0.2815	0.306	0.417	1
Eef2	0.106569	0.228587	0.199	0.153	1
Selenok	0.10755	0.254005	0.222	0.175	1
Mrps5	0.107831	0.209836	0.139	0.101	1
Tmem35a	0.108093	0.27756	0.139	0.078	1
Frmd5	0.10818	-0.266135	0.539	0.635	1
Arhgdia	0.109604	0.213129	0.111	0.072	1
Ppig	0.109755	-0.278916	0.298	0.357	1
Pcp4	0.110725	0.297465	0.191	0.141	1
Nectin3	0.110731	-0.202069	0.083	0.126	1
Zer1	0.112255	0.236988	0.186	0.137	1
Fam193a	0.112716	-0.24464	0.379	0.46	1
Desi1	0.112721	0.20512	0.207	0.177	1
Ssh2	0.113019	-0.223247	0.484	0.585	1
Cdh10	0.113363	-0.200042	0.56	0.661	1
Ssbp2	0.113446	-0.248802	0.338	0.41	1
Naaladl2	0.113904	-0.236655	0.188	0.247	1
Pcsk5	0.114653	-0.247608	0.169	0.231	1
Smarcc2	0.114759	0.207339	0.269	0.226	1
Cct2	0.115162	0.234191	0.128	0.09	1
Ints7	0.116973	0.214114	0.1	0.067	1
Sorcs3	0.117068	-0.274591	0.379	0.448	1
Set	0.117084	0.252977	0.224	0.173	1
Lrp3	0.117998	0.252855	0.139	0.101	1
Ino80	0.119046	-0.2526	0.215	0.294	1
Gm46102	0.119096	0.215909	0.081	0.054	1
Selenom	0.119119	0.291835	0.141	0.094	1
Rraga	0.120992	0.222434	0.144	0.097	1
Scn5a	0.122157	0.218631	0.145	0.096	1
Nova1	0.123354	-0.243403	0.527	0.643	1
Fam189b	0.123397	0.229936	0.119	0.09	1
Eif4a1	0.12381	0.247391	0.227	0.17	1
Syt1	0.124133	-0.252379	0.96	0.964	1
Strn3	0.124937	-0.327295	0.503	0.61	1
Unc5c	0.126075	-0.306816	0.44	0.477	1
Zfp536	0.126295	-0.305674	0.129	0.171	1
Psma6	0.129761	0.20161	0.123	0.087	1
Ptms	0.130172	0.410797	0.344	0.233	1
Zrsr1	0.131056	0.210966	0.115	0.065	1
Ntng1	0.133155	-0.279432	0.297	0.372	1
Hsp90ab1	0.133253	0.422694	0.592	0.514	1
Eef1a2	0.135053	0.242732	0.198	0.141	1
Psd3	0.13511	-0.256419	0.445	0.516	1
Scand1	0.135477	0.272059	0.187	0.123	1
Cdipt	0.13563	0.21791	0.09	0.054	1
Chgb	0.13604	0.211551	0.218	0.179	1
Tceal9	0.137046	0.241648	0.177	0.121	1
Tubb2b	0.137113	0.234791	0.141	0.101	1
Kcnma1	0.137824	-0.376957	0.61	0.715	1
Lhfpl4	0.137894	0.21337	0.129	0.087	1
Erp29	0.140057	0.269072	0.309	0.236	1
Mei4	0.141129	-0.214813	0.1	0.137	1
Dlx6os1	0.141671	-0.205696	0.374	0.437	1
Rpl18	0.146484	0.335703	0.24	0.162	1
Scmh1	0.151253	-0.246448	0.445	0.525	1
Ndufv3	0.151881	0.298756	0.151	0.097	1
Fchsd2	0.152243	-0.204748	0.448	0.529	1
Insig2	0.1531	0.206371	0.134	0.097	1
Gpr61	0.154977	0.205236	0.087	0.056	1
Pcyox1	0.156646	0.219469	0.141	0.096	1
Kifc2	0.159481	0.208929	0.165	0.128	1
Cdc73	0.159576	-0.260534	0.193	0.256	1
Fam13a	0.160792	-0.320261	0.262	0.332	1
Trpm3	0.162161	-0.290197	0.361	0.406	1
Sgip1	0.16415	-0.285231	0.661	0.762	1
Svbp	0.166308	0.223654	0.063	0.034	1
9330182L06Rik	0.169732	-0.201489	0.139	0.177	1
Pebp1	0.170177	0.255092	0.239	0.209	1
Cntn6	0.171968	-0.219623	0.21	0.285	1
Ywhab	0.173072	0.312929	0.337	0.273	1
Atp5mpl	0.175745	0.236091	0.148	0.097	1
Ptma	0.177357	0.231084	0.245	0.195	1
Apc	0.179408	-0.266125	0.587	0.67	1
Gnaq	0.184203	-0.242247	0.559	0.664	1
Arhgap12	0.187357	-0.253176	0.216	0.278	1
Pabpc1	0.18797	0.215687	0.22	0.171	1
Cadps2	0.188012	-0.206544	0.554	0.551	1
Plekhj1	0.190271	0.209629	0.082	0.047	1
Bri3	0.19109	0.2089	0.127	0.096	1
Jakmip2	0.192606	-0.225156	0.396	0.469	1
Pbx1	0.194599	-0.245462	0.498	0.572	1
Wwox	0.19526	-0.229049	0.331	0.39	1
Sntg1	0.198761	-0.326695	0.639	0.756	1
Grid2	0.202643	-0.245716	0.981	0.986	1
Grpel1	0.203633	0.214238	0.072	0.034	1
Bach2	0.204548	-0.240655	0.337	0.424	1
Gm26691	0.204812	-0.21592	0.234	0.305	1
Il1rapl1	0.205493	-0.289003	0.893	0.901	1
Eif1	0.207272	0.313576	0.39	0.307	1
Frmd3	0.209833	-0.268533	0.221	0.287	1
4632427E13Rik	0.210519	-0.253262	0.298	0.379	1
Nomo1	0.212176	0.219973	0.075	0.04	1
2210408F21Rik	0.223077	-0.209615	0.197	0.238	1
Ppp3r1	0.224778	0.201523	0.153	0.112	1
Pds5b	0.226431	-0.222361	0.407	0.464	1
Nt5c	0.23024	0.216546	0.113	0.07	1
Uqcr11	0.231307	0.21523	0.133	0.083	1
Ckb	0.233281	0.290826	0.332	0.262	1
Hpcal1	0.233441	0.227015	0.1	0.049	1
Kcnip4	0.233548	-0.294859	0.979	0.993	1
Hspa8	0.233646	0.404844	0.502	0.406	1
Porcn	0.236871	0.210397	0.101	0.065	1
Pam	0.242905	-0.309482	0.654	0.753	1
Dnajb6	0.244087	0.222541	0.194	0.157	1
Prkn	0.244254	-0.352188	0.596	0.695	1
Setbp1	0.250721	-0.253914	0.656	0.702	1
Tmem59l	0.25254	0.294793	0.163	0.106	1
Nrcam	0.254928	-0.274472	0.396	0.469	1
Rpl14	0.257383	0.221036	0.209	0.166	1
Gm30382	0.257939	-0.21552	0.444	0.525	1
Pianp	0.261747	0.26092	0.151	0.092	1
Mrpl12	0.263038	0.244785	0.065	0.025	1
mt-Co3	0.264963	0.28045	0.562	0.491	1
Tubb5	0.274544	0.296024	0.257	0.215	1
Rpl4	0.274755	0.273038	0.154	0.097	1
Nxph1	0.276304	-0.419485	0.515	0.623	1
A330076H08Rik	0.278886	-0.310951	0.517	0.626	1
Mrpl57	0.283745	0.206246	0.124	0.096	1
Ankrd12	0.287521	-0.20894	0.499	0.57	1
Tcf4	0.289519	-0.277729	0.748	0.834	1
Cntn5	0.291586	-0.343581	0.854	0.897	1
Arxes1	0.291615	0.291467	0.244	0.179	1
Cdh2	0.293118	-0.2263	0.534	0.623	1
Icam5	0.294461	0.201158	0.084	0.047	1
Lrba	0.296914	-0.305792	0.378	0.48	1
Btbd7	0.301566	-0.215214	0.263	0.327	1
Neto2	0.304524	-0.260205	0.393	0.482	1
Elob	0.305238	0.285421	0.222	0.162	1
Rapgef6	0.30528	-0.358163	0.431	0.554	1
Usp34	0.306606	-0.224161	0.651	0.733	1
mt-Nd1	0.306986	0.210057	0.271	0.235	1
Polr2g	0.307965	0.220158	0.101	0.067	1
Taf10	0.31146	0.224317	0.083	0.04	1
Mmp16	0.314833	-0.379634	0.61	0.717	1
Rpl7	0.318084	0.250727	0.189	0.137	1
Cplx2	0.32087	0.223271	0.129	0.09	1
Stag1	0.321565	-0.219191	0.632	0.709	1
Frmpd4	0.323942	-0.216616	0.258	0.321	1
Fuca1	0.326437	0.201059	0.124	0.088	1
Tle4	0.330819	-0.22819	0.11	0.162	1
Pkia	0.336764	-0.251974	0.405	0.482	1
Mdga2	0.33764	-0.226374	0.965	0.98	1
2900097C17Rik	0.342058	0.224853	0.268	0.233	1
Large1	0.343519	-0.242323	0.559	0.675	1
Rnf157	0.347524	-0.284751	0.31	0.394	1
Cct8	0.348641	0.223332	0.15	0.106	1
Tac1	0.349709	0.668186	0.305	0.215	1
Cdh18	0.349731	-0.241913	0.509	0.509	1
Tut4	0.363232	-0.236596	0.504	0.578	1
Adam23	0.36517	-0.21383	0.454	0.502	1
Pgrmc1	0.368589	0.325738	0.402	0.325	1
Tmem178b	0.37066	-0.224986	0.718	0.731	1
Ubb	0.397459	0.485933	0.606	0.484	1
Hmbox1	0.403422	-0.214039	0.18	0.215	1
Ldha	0.407112	0.295274	0.152	0.099	1
Galnt13	0.409262	-0.299438	0.75	0.81	1
Gtf2h5	0.410452	0.211018	0.141	0.097	1
Maml3	0.4186	-0.240159	0.357	0.419	1
Tshz2	0.418959	-0.205022	0.427	0.469	1
Saraf	0.421435	0.351084	0.238	0.168	1
Ids	0.422572	0.216869	0.15	0.099	1
Thsd7b	0.425456	-0.25171	0.668	0.74	1
Mrfap1	0.435059	0.304568	0.28	0.215	1
Snhg14	0.465883	-0.204898	0.911	0.958	1
Vdac2	0.474113	0.237391	0.214	0.159	1
Dennd5b	0.483901	-0.215878	0.311	0.372	1
Fat3	0.490647	-0.207125	0.672	0.733	1
Uqcrfs1	0.492524	0.2442	0.135	0.088	1
Tmeff2	0.492536	-0.23808	0.642	0.709	1
Syt4	0.511217	0.24183	0.331	0.271	1
5330434G04Rik	0.516187	-0.223518	0.485	0.567	1
Rpl5	0.528888	0.249546	0.29	0.224	1
A230057D06Rik	0.528995	-0.228454	0.879	0.917	1
Ptprg	0.534423	-0.204839	0.741	0.809	1
Pld3	0.541353	0.297598	0.261	0.202	1
Ndn	0.55881	0.517135	0.62	0.491	1
Gab2	0.561256	-0.240762	0.104	0.144	1
Nrg3os	0.56507	-0.246428	0.431	0.495	1
Snrpd2	0.576677	0.219471	0.139	0.087	1
2021-03-03	0.578474	-0.247324	0.642	0.69	1
Ccdc88a	0.578764	-0.219712	0.639	0.706	1
Lrp1b	0.582674	-0.259644	0.875	0.913	1
Zfp804a	0.583283	-0.26687	0.725	0.773	1
Rpl28	0.58606	0.232471	0.236	0.175	1
Prkaca	0.586408	0.205223	0.267	0.231	1
Grm8	0.600901	-0.300176	0.688	0.706	1
Gpc5	0.620197	-0.275192	0.11	0.139	1
Arf1	0.624579	0.20561	0.179	0.134	1
Celf4	0.634267	-0.214746	0.741	0.805	1
Rims2	0.651787	-0.212173	0.895	0.917	1
Apba1	0.664485	-0.206008	0.439	0.475	1
Tead1	0.678073	-0.225535	0.222	0.267	1
Grip1	0.681039	-0.200589	0.719	0.783	1
Fabp3	0.688395	0.226009	0.118	0.076	1
Prdx1	0.701326	0.208612	0.168	0.123	1
Kirrel3	0.706724	-0.338866	0.814	0.854	1
Smg1	0.718526	-0.201089	0.419	0.477	1
Grm5	0.743909	-0.214966	0.93	0.933	1
Arf3	0.789808	0.217497	0.221	0.173	1
Dclk2	0.804087	-0.24441	0.315	0.37	1
Calm2	0.82781	0.249293	0.563	0.484	1
Gphn	0.835877	-0.226073	0.786	0.857	1
Tanc2	0.847554	-0.229379	0.807	0.852	1
Dpp10	0.857992	-0.260853	0.871	0.879	1
Eef1b2	0.878445	0.294467	0.241	0.173	1
Akt3	0.879237	-0.238526	0.639	0.702	1
Gpc6	0.907744	-0.276427	0.267	0.318	1
Rab3c	0.935098	-0.203985	0.413	0.451	1
Ndufb5	0.988637	0.21742	0.193	0.139	1
Kcnq3	1	-0.215527	0.575	0.626	1

## Sheet: i2_Tac2_P4
	p_val	avg_log2FC	pct.1	pct.2	p_val_adj
Xist	3.88782e-92	-3.48139	0.02	0.958	1.25518e-87
Uty	9.19935e-36	1.10647	0.529	0	2.97001e-31
Eif2s3y	2.31819e-24	0.799653	0.386	0	7.48427e-20
Tsix	1.00478e-19	-0.926469	0.039	0.396	3.24393e-15
Kdm5d	2.77204e-17	0.668354	0.301	0.004	8.94954e-13
Pdzrn4	3.38007e-15	1.87084	0.601	0.227	1.09126e-10
Malat1	7.28325e-14	-0.365513	1	1	2.3514e-09
Macrod2	9.53012e-14	0.652174	1	0.996	3.0768e-09
Lrp1b	6.60322e-13	1.05168	0.993	0.988	2.13185e-08
Ddx3y	1.18848e-11	0.369198	0.183	0	3.83702e-07
Opcml	3.23699e-08	-0.333013	0.85	0.938	0.00104506
Basp1	4.04895e-08	-0.506519	0.987	0.988	0.0013072
Pcdh15	1.15709e-07	-0.667099	0.922	0.958	0.00373567
Ptprg	2.37587e-07	0.555137	1	0.958	0.00767048
Tmsb10	4.51229e-07	0.394026	0.935	0.796	0.0145679
Ctnnd2	8.14062e-07	0.556677	0.993	0.954	0.026282
AC149090.1	1.0913e-06	-0.576065	0.556	0.665	0.0352326
Gnas	1.51303e-06	-0.488538	0.941	0.938	0.0488482
Rplp1	3.5364e-06	0.357717	0.895	0.681	0.114173
Ndn	4.31604e-06	-0.708013	0.732	0.8	0.139343
Zmat4	6.31515e-06	0.603984	0.686	0.388	0.203885
Fat3	8.97514e-06	0.577181	0.967	0.815	0.289762
Rtn4	1.61606e-05	-0.294107	0.843	0.896	0.521746
Bmpr1b	1.8075e-05	0.385461	0.098	0.004	0.583551
Serinc1	1.81467e-05	-0.37056	0.791	0.858	0.585865
Gm47283	2.23008e-05	-0.539873	0.216	0.365	0.719981
Dbi	2.25031e-05	0.331576	0.359	0.146	0.726513
Gm26871	2.34092e-05	0.455579	0.993	0.977	0.755767
Rps14	2.81919e-05	0.38323	0.784	0.542	0.910176
Ano3	3.52258e-05	0.543228	0.261	0.073	1
Ikzf2	3.54052e-05	0.626799	0.366	0.15	1
Fabp7	4.37551e-05	0.461364	0.451	0.204	1
Rps15a	5.29656e-05	0.369264	0.673	0.404	1
Aplp1	5.46269e-05	-0.507689	0.745	0.812	1
Cpne5	6.82547e-05	-0.464137	0.373	0.458	1
Negr1	7.34958e-05	0.307721	0.993	1	1
Pde1c	7.82568e-05	0.674912	0.418	0.162	1
Col25a1	7.98302e-05	0.841121	0.418	0.196	1
Glrb	8.09118e-05	-0.319523	0.542	0.527	1
Zfp236	8.49324e-05	0.21956	0.386	0.162	1
Mctp1	8.7321e-05	-0.501045	0.464	0.477	1
Gfra1	9.17042e-05	0.527786	0.516	0.273	1
Amot	9.76698e-05	0.200963	0.098	0.008	1
B3galt1	0.000116155	0.631142	0.869	0.754	1
Rtn1	0.000139319	-0.336008	0.987	0.996	1
P2ry14	0.000140234	0.442336	0.451	0.185	1
Atp1b1	0.000142951	-0.353763	0.882	0.831	1
Gap43	0.000143928	-0.208964	0.974	0.95	1
Eid1	0.000146149	-0.422465	0.745	0.792	1
Rab6a	0.000170628	-0.366782	0.752	0.746	1
Kcnk2	0.000175225	0.563286	0.516	0.254	1
Vmp1	0.000175586	-0.420215	0.471	0.577	1
Brinp2	0.000175991	0.661934	0.601	0.342	1
Gad1	0.000183902	-0.438438	0.732	0.8	1
Gm16351	0.00019218	0.288397	0.268	0.096	1
Rab6b	0.000223475	-0.353958	0.673	0.696	1
Marcks	0.000236467	-0.218283	0.902	0.812	1
Rcor3	0.000241807	-0.305849	0.222	0.277	1
Atp5j2	0.000251473	0.302791	0.373	0.188	1
Reps2	0.000264831	-0.248451	0.373	0.362	1
Epha5	0.000291748	-0.277259	0.987	0.962	1
Gm15398	0.00029341	-0.564004	0.49	0.596	1
Rpl39	0.00032369	0.2821	0.32	0.138	1
Id2	0.000332136	0.451362	0.229	0.069	1
Arxes1	0.000336341	-0.478279	0.634	0.688	1
Kif5c	0.000378297	-0.273226	0.889	0.854	1
Phf3	0.000385293	-0.321903	0.477	0.485	1
Nrgn	0.000396407	-0.490907	0.32	0.388	1
Adam19	0.000406704	0.222961	0.209	0.065	1
Sytl5	0.00045965	0.409737	0.209	0.058	1
Zfp644	0.000482142	-0.323186	0.523	0.569	1
Fam155a	0.000576059	0.261318	1	0.973	1
Calb1	0.000646587	-0.324543	0.261	0.331	1
Ranbp17	0.000671817	-0.293979	0.405	0.446	1
Dscaml1	0.000680604	-0.441902	0.392	0.519	1
St3gal1	0.000719408	0.297258	0.163	0.038	1
Nrip1	0.000798049	0.453226	0.288	0.108	1
Atp6v1a	0.000806386	-0.227477	0.66	0.608	1
Enpp5	0.000837769	-0.319046	0.405	0.404	1
Cyb5b	0.000842452	-0.271884	0.268	0.281	1
Drp2	0.000903086	0.499423	0.379	0.127	1
Nprl2	0.000911086	-0.228094	0.033	0.104	1
Btbd7	0.000911498	-0.377013	0.49	0.488	1
Ntrk3	0.000929599	-0.363807	0.804	0.796	1
Runx1t1	0.000933647	0.4551	0.392	0.215	1
Sesn3	0.000948093	-0.269281	0.379	0.346	1
Prkg1	0.000959287	0.38919	0.987	0.919	1
Ptms	0.00102685	-0.431901	0.667	0.673	1
Zfp804b	0.00104681	0.660658	0.654	0.385	1
Hs3st1	0.00111267	-0.21663	0.046	0.123	1
Nbea	0.00113688	0.304371	1	0.965	1
Phf21a	0.00118672	-0.292412	0.438	0.446	1
Rpl35a	0.00121065	0.233701	0.464	0.262	1
Fsd1	0.00123754	-0.257612	0.209	0.273	1
Dlgap2	0.00135331	0.347114	0.693	0.485	1
Tsn	0.00150009	-0.292308	0.784	0.735	1
C1qtnf4	0.00150527	-0.299915	0.778	0.835	1
Macrod2os1	0.00154141	0.462816	0.438	0.2	1
Uchl3	0.00154214	-0.341097	0.595	0.585	1
Nf2	0.00166729	0.277234	0.32	0.123	1
Ncor1	0.00169074	-0.219199	0.712	0.7	1
Focad	0.00170826	0.433084	0.739	0.523	1
Dab1	0.00171064	-0.264247	0.941	0.95	1
Adgrl2	0.00175372	0.431221	0.869	0.758	1
4930570B17Rik	0.00182246	0.312301	0.209	0.054	1
Rpl41	0.00191277	0.304667	0.667	0.427	1
Ube2n	0.00192533	0.229426	0.693	0.427	1
Nkain2	0.00194704	0.383955	0.967	0.973	1
Klhdc2	0.00196297	-0.315869	0.34	0.396	1
Snca	0.00198318	0.357393	0.745	0.573	1
Sntg1	0.00198332	0.422134	0.928	0.888	1
Rplp2	0.00200864	0.225474	0.379	0.196	1
Gprin3	0.00209326	0.596705	0.562	0.273	1
Atp2a2	0.00213368	-0.279111	0.601	0.654	1
Lin52	0.00218126	-0.206212	0.196	0.208	1
Cox6a1	0.00222901	0.36151	0.562	0.354	1
Fau	0.00228394	0.328386	0.745	0.588	1
Galnt17	0.00229995	0.464204	0.562	0.315	1
Esr1	0.00236232	-0.328013	0.654	0.727	1
Mapk8ip1	0.00236718	-0.409937	0.216	0.327	1
Tuba1a	0.00239327	-0.31311	0.961	0.985	1
Agl	0.00246461	-0.244185	0.111	0.162	1
Tmem132e	0.00256856	-0.356315	0.111	0.227	1
Camk2g	0.0025718	-0.264174	0.471	0.481	1
Intu	0.00262748	0.263006	0.209	0.077	1
Plppr5	0.00268655	-0.30028	0.34	0.377	1
Ndufc2	0.0027792	0.2073	0.686	0.438	1
Lrrtm4	0.00290178	-0.324671	0.869	0.919	1
Rtl8a	0.00290219	-0.271813	0.386	0.342	1
Trak2	0.00296996	0.264245	0.261	0.092	1
Zfp521	0.00298087	0.295811	0.693	0.669	1
Rps16	0.00309992	0.203188	0.791	0.558	1
Rictor	0.00312445	-0.221604	0.379	0.4	1
Yeats4	0.00318432	-0.299609	0.229	0.265	1
Syn2	0.00330773	-0.284897	0.732	0.715	1
Tmcc3	0.00342013	0.28314	0.15	0.054	1
Ldlr	0.00344184	0.271929	0.229	0.112	1
Lpp	0.00349298	0.398763	0.477	0.273	1
Thra	0.00352223	-0.296982	0.699	0.646	1
Pacrg	0.00357021	0.349247	0.425	0.281	1
Gtf2ird1	0.00368175	-0.245627	0.216	0.246	1
Pkia	0.00376749	-0.2299	0.752	0.796	1
Slc25a27	0.00384482	-0.315134	0.464	0.519	1
Etnk1	0.00397328	-0.214585	0.758	0.685	1
Chgb	0.00398216	-0.317066	0.32	0.385	1
Lias	0.00408156	-0.258371	0.105	0.185	1
Zfp608	0.00409453	-0.23178	0.144	0.231	1
Gabrg3	0.00427044	0.308833	0.935	0.877	1
Rps27	0.00438442	0.218621	0.137	0.046	1
Arl8a	0.0044253	-0.209521	0.431	0.396	1
Naxe	0.0045508	-0.291625	0.111	0.169	1
Nr2f1	0.00458501	-0.331638	0.49	0.485	1
Phactr1	0.00462427	0.395144	0.974	0.888	1
Alcam	0.00466363	-0.389056	0.621	0.735	1
Ptges3	0.00473643	-0.271802	0.484	0.538	1
Morc2a	0.00474275	-0.219877	0.32	0.304	1
Tmeff1	0.00475551	-0.313282	0.536	0.573	1
Atxn10	0.00488682	-0.227245	0.81	0.742	1
Galnt16	0.00489829	0.216449	0.294	0.15	1
B230209E15Rik	0.00490165	-0.267401	0.582	0.569	1
mt-Nd1	0.00497578	-0.359601	0.817	0.819	1
Crls1	0.00506716	-0.222855	0.046	0.123	1
Shc4	0.00529654	-0.26212	0.065	0.142	1
Slc20a1	0.00543029	0.265548	0.261	0.104	1
Arhgdig	0.00545278	-0.384924	0.444	0.504	1
Ydjc	0.00546596	-0.21079	0.261	0.238	1
Itpr1	0.00555558	-0.252622	0.118	0.185	1
Car11	0.00556095	-0.313784	0.183	0.246	1
Myrip	0.00559322	0.269134	0.255	0.077	1
Rmnd5a	0.00564695	-0.225917	0.15	0.227	1
Tsfm	0.00571477	0.200962	0.229	0.088	1
Angptl2	0.00572254	0.236208	0.196	0.062	1
Gm42418	0.00591448	-0.22774	0.961	0.965	1
Xpa	0.00597314	0.296421	0.248	0.104	1
Ywhab	0.0060632	-0.209157	0.725	0.669	1
Tet2	0.00609387	0.415845	0.529	0.296	1
Ttll7	0.00610259	-0.231336	0.288	0.35	1
Slco3a1	0.00613669	0.371432	0.614	0.438	1
Dynlt1a	0.00613977	-0.297399	0.203	0.258	1
Tmeff2	0.00614483	0.327083	0.824	0.823	1
Tmem165	0.00616407	-0.267601	0.268	0.331	1
Cnot4	0.00624223	0.244581	0.732	0.508	1
Ttc3	0.00654268	-0.222097	0.993	0.988	1
Hacd1	0.00678279	-0.283869	0.301	0.342	1
Map9	0.00681839	-0.257959	0.51	0.504	1
Ctnna2	0.00690149	0.251733	1	1	1
Ccny	0.00699223	-0.328171	0.536	0.558	1
Hsd17b12	0.0072098	-0.281101	0.366	0.373	1
Lcorl	0.00723643	0.39786	0.712	0.496	1
Apoe	0.00730551	0.272926	0.288	0.131	1
Mrps18a	0.00732698	-0.255101	0.17	0.215	1
Vapb	0.0074085	-0.265472	0.203	0.25	1
Aplp2	0.00745973	-0.25686	0.667	0.681	1
2210016L21Rik	0.0079729	-0.247039	0.346	0.315	1
Mcm9	0.00810647	0.206964	0.15	0.035	1
Pgam1	0.00811682	-0.228979	0.562	0.481	1
Celf4	0.00825458	0.249199	0.967	0.942	1
Zfp706	0.00827205	-0.268283	0.294	0.315	1
Nol4l	0.00836731	0.264496	0.444	0.223	1
Adarb1	0.00842489	-0.228538	0.294	0.327	1
Maged2	0.00857804	-0.315306	0.464	0.519	1
Pcdh17	0.00875534	0.290291	1	0.969	1
Myl6	0.00881945	0.200833	0.693	0.465	1
Snrpd3	0.00909649	-0.246112	0.19	0.212	1
Cntnap5c	0.00918472	-0.313364	0.68	0.654	1
Fgd5	0.00922122	0.225374	0.144	0.062	1
Gm16286	0.00934374	-0.206917	0.235	0.219	1
Nebl	0.00940083	0.237877	0.837	0.65	1
Nr3c1	0.0095003	-0.304923	0.386	0.469	1
Fabp5	0.00960103	0.240859	0.83	0.712	1
Ppp3cb	0.0096061	-0.266289	0.627	0.646	1
Cd47	0.00973178	-0.2631	0.484	0.492	1
Zcchc10	0.00976947	-0.217494	0.013	0.077	1
Nup155	0.0101115	-0.223564	0.072	0.131	1
Appbp2	0.010157	-0.241497	0.386	0.412	1
Pcsk2	0.0103088	-0.273376	0.242	0.3	1
Ninl	0.0103212	0.215333	0.124	0.038	1
Guk1	0.0103829	-0.205498	0.346	0.338	1
Hs3st2	0.010479	0.215098	0.333	0.192	1
Tprgl	0.0104996	-0.261471	0.15	0.227	1
Lca5	0.0106091	0.206686	0.32	0.146	1
Fscn1	0.0106365	-0.265327	0.464	0.45	1
Nptn	0.0109367	-0.205492	0.837	0.796	1
Id4	0.0110054	0.273458	0.431	0.258	1
Rp2	0.0111031	0.201554	0.163	0.038	1
Srrm2	0.0111416	-0.275106	0.778	0.712	1
Puf60	0.011159	-0.265033	0.288	0.327	1
A230057D06Rik	0.0111692	-0.253846	0.935	0.931	1
Lgr4	0.0113069	0.409008	0.366	0.196	1
Tspan13	0.0114518	-0.281489	0.876	0.812	1
Trmt1	0.0115488	-0.246803	0.157	0.196	1
Zfp740	0.0116064	-0.280752	0.15	0.215	1
Lrrc8a	0.0117087	-0.237415	0.046	0.112	1
Bod1l	0.0117785	-0.252312	0.379	0.365	1
Prkar2b	0.0118883	-0.282996	0.588	0.565	1
Heatr5b	0.0119091	0.218323	0.281	0.127	1
Ccser1	0.0123218	0.456072	1	0.977	1
Mblac2	0.0128545	-0.289908	0.562	0.558	1
Coro1c	0.0128653	0.264657	0.556	0.304	1
Vgf	0.0128837	-0.289086	0.281	0.308	1
Zmiz1	0.0129849	0.20241	0.569	0.346	1
Vdac2	0.0130929	-0.282564	0.49	0.473	1
Tpi1	0.0131876	-0.250883	0.235	0.277	1
Elp4	0.0132208	0.291223	0.627	0.385	1
Rbfox3	0.0133039	0.243554	0.562	0.327	1
Prickle2	0.0138114	0.309093	0.895	0.735	1
Mapk8ip3	0.0140124	-0.201745	0.255	0.265	1
Fam118b	0.0140145	0.326626	0.327	0.138	1
Cs	0.0140534	-0.22503	0.242	0.269	1
Uqcrc2	0.0148723	-0.340086	0.458	0.508	1
Rab3c	0.0150019	-0.35983	0.523	0.604	1
Ppp2r2d	0.0150394	-0.210121	0.307	0.269	1
Itm2b	0.0156986	-0.347281	0.784	0.758	1
6330403K07Rik	0.0158335	-0.381042	0.817	0.8	1
Dlgap4	0.0159044	-0.265671	0.627	0.615	1
Dpyd	0.015956	0.594606	0.562	0.35	1
Psip1	0.0163711	-0.291815	0.699	0.646	1
Cdc27	0.0163863	-0.269	0.307	0.315	1
Fstl1	0.016764	-0.231013	0.072	0.138	1
Gm1673	0.0171007	0.200888	0.654	0.473	1
Mpp2	0.0171081	-0.231902	0.137	0.215	1
Prkn	0.0173438	0.341257	0.797	0.615	1
Gm13481	0.0174071	0.234904	0.118	0.031	1
Reep2	0.0176689	-0.319322	0.235	0.296	1
Samd4	0.0178518	-0.293514	0.301	0.315	1
Cdh7	0.0178952	-0.443049	0.261	0.335	1
Rbm39	0.0180944	-0.231077	0.902	0.881	1
4930488L21Rik	0.0181001	0.300145	0.222	0.104	1
D430041D05Rik	0.018161	0.348738	0.739	0.558	1
Ar	0.0182973	0.366109	0.327	0.15	1
Cnih2	0.0184096	-0.338306	0.634	0.627	1
Rnf220	0.0186301	-0.20787	0.065	0.135	1
Osbpl8	0.0187783	-0.234236	0.562	0.554	1
Oaz2	0.0188248	-0.266811	0.275	0.323	1
Apba2	0.019023	0.264743	0.752	0.531	1
Impad1	0.0190426	-0.207553	0.484	0.427	1
Arl6ip1	0.0192604	-0.215794	0.856	0.842	1
Wdr78	0.0196016	0.218978	0.176	0.069	1
Slc30a9	0.0196963	-0.255088	0.392	0.408	1
Ppp2r2a	0.0196968	-0.240969	0.451	0.458	1
Rora	0.0197477	-0.344767	0.222	0.262	1
Tob1	0.0198098	-0.200446	0.072	0.135	1
Ubl5	0.0200086	0.211942	0.32	0.192	1
Atp5g1	0.0201331	0.336887	0.569	0.373	1
Tra2b	0.0201746	-0.277218	0.458	0.454	1
Pcdh11x	0.0205315	-0.249066	0.66	0.665	1
Grina	0.0210088	-0.276147	0.412	0.469	1
Deaf1	0.0212679	-0.347229	0.418	0.392	1
Arhgap39	0.0212998	-0.291537	0.386	0.396	1
Dcaf1	0.0223145	0.238071	0.288	0.131	1
Gm15577	0.0223206	0.301485	0.261	0.115	1
Ywhag	0.0223348	-0.28812	0.752	0.777	1
C330018D20Rik	0.0223793	-0.208897	0.026	0.085	1
Gba2	0.0224916	-0.216519	0.092	0.154	1
Ndufaf2	0.0225595	0.241644	0.307	0.154	1
Copa	0.0226656	-0.205605	0.412	0.381	1
Zfp672	0.0230201	0.239042	0.19	0.088	1
Gm48512	0.0233301	0.254583	0.333	0.165	1
Meis2	0.0233353	-0.251415	0.039	0.069	1
Pnisr	0.0233811	-0.246236	0.66	0.627	1
Vps37d	0.0235621	-0.280071	0.137	0.208	1
Ntm	0.023633	-0.325481	0.49	0.558	1
Grin2d	0.0237479	-0.229161	0.248	0.292	1
Mtch1	0.0237555	-0.302451	0.647	0.638	1
Sorcs1	0.0238725	-0.239012	0.647	0.715	1
Samd5	0.0238826	0.43234	0.386	0.258	1
Gsap	0.0239262	-0.252616	0.065	0.135	1
Tusc3	0.0239939	-0.217679	0.961	0.946	1
Cpsf6	0.0242742	-0.268745	0.654	0.612	1
0610010F05Rik	0.0242898	-0.22243	0.556	0.496	1
Zfp771	0.0243072	-0.215414	0.183	0.235	1
Dock1	0.024429	0.20779	0.163	0.046	1
Gaa	0.0244368	-0.204235	0.327	0.335	1
Syt11	0.0244745	-0.341468	0.66	0.658	1
B4galt4	0.0246257	-0.248399	0.085	0.158	1
Zfp949	0.024778	-0.27181	0.17	0.185	1
Pard3	0.0247994	0.406741	0.562	0.396	1
Tmed10	0.0248154	-0.244941	0.556	0.515	1
Carm1	0.0252227	0.205047	0.235	0.108	1
Luc7l2	0.0253056	-0.230253	0.889	0.858	1
Ndfip1	0.0255129	-0.259374	0.961	0.935	1
Rpl37	0.0255224	0.220663	0.34	0.177	1
Nucks1	0.0257879	-0.305937	0.464	0.508	1
Mast2	0.0260469	0.214134	0.895	0.704	1
Srp19	0.0260527	-0.208762	0.222	0.25	1
Atf7ip	0.026206	-0.280717	0.353	0.304	1
Rpl36	0.0267783	0.219272	0.353	0.208	1
Nxn	0.0268107	0.329536	0.255	0.127	1
Mast4	0.0270089	-0.350384	0.353	0.423	1
Trank1	0.0279174	-0.227656	0.346	0.388	1
Polr2m	0.0280528	-0.296583	0.196	0.296	1
Unc5c	0.0281252	0.586617	0.614	0.454	1
Zmym3	0.0281798	-0.217315	0.294	0.288	1
Slc25a23	0.0282796	0.271935	0.608	0.373	1
Ccdc112	0.0295605	-0.208438	0.275	0.288	1
Pld3	0.0300223	-0.220249	0.51	0.512	1
Rheb	0.0300549	-0.258109	0.412	0.462	1
Oprm1	0.03006	-0.208955	0.706	0.696	1
Syp	0.031178	-0.288402	0.542	0.569	1
Nipal3	0.0313064	-0.203194	0.196	0.223	1
Epha10	0.0316281	-0.247372	0.346	0.319	1
Dars	0.0319261	-0.225852	0.196	0.215	1
Rbbp6	0.0319756	0.269204	0.542	0.327	1
1700025G04Rik	0.0321725	0.31891	0.654	0.404	1
Tubb2a	0.0322534	-0.251745	0.961	0.923	1
Taf1d	0.0327113	-0.264713	0.124	0.177	1
3830406C13Rik	0.032891	0.204196	0.183	0.065	1
Ddhd2	0.033011	-0.308611	0.405	0.435	1
Camk2n2	0.0330463	-0.358917	0.418	0.438	1
Fez1	0.0336054	-0.206747	0.51	0.508	1
2810029C07Rik	0.0337857	-0.260032	0.046	0.131	1
Pgk1	0.0341156	-0.24671	0.242	0.254	1
Cenpv	0.03453	-0.23613	0.333	0.35	1
Ddx39b	0.0347155	-0.217162	0.438	0.423	1
Kalrn	0.034727	0.226129	0.974	0.873	1
Ankrd24	0.0347441	-0.208514	0.235	0.235	1
Gps1	0.0348043	-0.211773	0.183	0.219	1
Rab18	0.0352802	0.269317	0.425	0.235	1
Rb1	0.0353485	0.209997	0.556	0.331	1
Tmem63b	0.0359647	-0.22136	0.399	0.438	1
Agbl4	0.0361684	0.201741	0.869	0.85	1
Lgmn	0.0363444	-0.201816	0.235	0.231	1
Tmem65	0.0367818	-0.203187	0.431	0.4	1
Bsg	0.0368698	-0.209666	0.81	0.773	1
Otof	0.0373732	-0.274364	0.15	0.204	1
Kcnq5	0.0374643	0.66962	0.582	0.369	1
Timp2	0.0375224	-0.256849	0.471	0.442	1
Irs4	0.0376942	0.241933	0.183	0.058	1
Faf2	0.037794	-0.204406	0.288	0.319	1
Psma6	0.03791	-0.216882	0.333	0.358	1
Ndufa11	0.0380557	0.239751	0.399	0.208	1
Mkln1	0.0381405	0.221203	0.778	0.546	1
Pigp	0.0383333	0.249725	0.392	0.215	1
Alg2	0.0383942	-0.214782	0.497	0.508	1
Serpini1	0.0387214	-0.28112	0.412	0.438	1
Chmp2b	0.0387247	-0.220824	0.196	0.235	1
Gm20063	0.0387508	0.345463	0.255	0.112	1
Pdss2	0.0392213	0.225672	0.373	0.238	1
Larp6	0.040288	-0.24078	0.065	0.127	1
Cux2	0.040458	-0.293277	0.242	0.292	1
Pou3f1	0.0414987	-0.214111	0.059	0.119	1
Ppp3r1	0.0418486	-0.267771	0.333	0.385	1
Lpin1	0.0422525	0.226424	0.203	0.081	1
Marcksl1	0.0424397	-0.299074	0.876	0.865	1
Zcchc18	0.0424599	-0.224034	0.889	0.823	1
Mthfd1	0.042985	0.262844	0.229	0.1	1
Gpr27	0.0430285	-0.230636	0.242	0.254	1
Calm1	0.0434577	-0.212461	0.948	0.969	1
Ncam2	0.0441747	0.203222	0.98	1	1
Hcrtr2	0.0443673	0.376653	0.34	0.177	1
Pde7b	0.0445716	0.269208	0.261	0.142	1
Rps23	0.0448767	0.228175	0.706	0.531	1
Cops3	0.0451794	-0.236911	0.353	0.369	1
Myt1l	0.0457525	0.29147	0.954	0.912	1
Fgf12	0.0458319	0.24755	0.987	0.942	1
Mgat5	0.0467475	0.25536	0.51	0.365	1
Adrm1	0.0468334	0.220692	0.261	0.127	1
Scn9a	0.0468415	0.269505	0.804	0.635	1
Mgat4b	0.0470521	-0.285476	0.163	0.254	1
Unc5d	0.0470738	-0.295395	0.719	0.715	1
N4bp2	0.0472617	-0.201627	0.484	0.419	1
Rims3	0.047872	0.202973	0.399	0.231	1
Ptpra	0.0486225	-0.241218	0.503	0.477	1
Gm30382	0.0489973	0.409304	0.745	0.612	1
Cdkn1a	0.0491886	-0.384651	0.235	0.296	1
Dvl1	0.0492662	-0.242896	0.34	0.346	1
Cdh12	0.0495754	0.353923	0.752	0.604	1
Pam	0.0498897	0.254908	0.765	0.685	1
Dcc	0.0501212	0.375627	0.902	0.888	1
Crip2	0.0502417	-0.229641	0.484	0.485	1
Lrrtm2	0.0504204	-0.227438	0.118	0.181	1
Tmem151a	0.0504945	-0.210374	0.229	0.285	1
Asap1	0.0507164	-0.302143	0.34	0.35	1
Ptov1	0.0508056	-0.23311	0.392	0.381	1
Srgap1	0.050906	0.243668	0.83	0.762	1
Cadm4	0.0510093	-0.241238	0.242	0.269	1
Gm43376	0.0514402	0.256083	0.438	0.285	1
Slc6a6	0.0514481	0.228102	0.49	0.285	1
Sergef	0.0518513	0.24719	0.569	0.431	1
Mrps33	0.0519062	-0.225578	0.183	0.204	1
Ndufb4	0.0520573	0.211159	0.268	0.142	1
Kcnip4	0.0520771	0.356176	0.987	0.992	1
Srp14	0.0521803	-0.230595	0.373	0.338	1
Dnajc5	0.052371	-0.245836	0.458	0.477	1
Mkrn2	0.0523971	-0.234686	0.072	0.119	1
Srrm4	0.0524642	0.350192	0.706	0.485	1
Limk2	0.0524908	-0.204939	0.261	0.254	1
B4galt2	0.05273	-0.239487	0.118	0.188	1
Eif5	0.0530729	-0.274471	0.405	0.435	1
Camsap1	0.0540717	-0.227823	0.438	0.415	1
Tfg	0.054114	-0.257908	0.294	0.35	1
Hspa13	0.0543135	-0.205566	0.261	0.258	1
Zfp148	0.054647	0.339237	0.673	0.465	1
Cfl1	0.0562119	-0.293215	0.778	0.808	1
Trim24	0.0565424	-0.237765	0.444	0.458	1
Zfp618	0.0571599	0.224959	0.366	0.219	1
Cd81	0.0572147	-0.215178	0.693	0.631	1
Fam76a	0.0573809	-0.21172	0.124	0.169	1
Ccdc28b	0.0573938	-0.250363	0.176	0.227	1
Mllt3	0.0579972	0.230215	0.843	0.646	1
Dcun1d3	0.0580015	0.201082	0.176	0.073	1
Lrrtm3	0.0582597	0.324677	0.732	0.523	1
Ssh1	0.0588041	0.200396	0.242	0.123	1
Sae1	0.0590363	0.223422	0.353	0.196	1
Lingo1	0.0596745	-0.223373	0.458	0.477	1
Rhoa	0.0597103	-0.211614	0.359	0.412	1
Selenof	0.0599412	-0.241973	0.458	0.454	1
Cand1	0.0600029	-0.221585	0.229	0.246	1
Smarcc1	0.060006	-0.230981	0.503	0.469	1
Snrpd1	0.0600502	0.212543	0.471	0.292	1
Ryr2	0.0611758	0.38844	0.843	0.677	1
Plxdc2	0.0615756	-0.215248	0.523	0.523	1
Paip2	0.0627984	-0.213001	0.627	0.627	1
Psmb4	0.0636226	-0.272752	0.471	0.465	1
Chadl	0.0637657	-0.240025	0.078	0.154	1
B130024G19Rik	0.0638065	0.264272	0.797	0.565	1
Zdhhc6	0.063867	0.21686	0.248	0.127	1
Maco1	0.0642295	-0.221384	0.614	0.569	1
Med12l	0.0648011	0.452942	0.667	0.462	1
Sv2c	0.065645	0.335428	0.523	0.342	1
Sorcs3	0.0657009	-0.249409	0.739	0.681	1
Cyfip1	0.0661661	0.229535	0.314	0.165	1
Top1	0.0665815	-0.224168	0.595	0.569	1
Clcn4	0.0667299	-0.20189	0.562	0.504	1
Tox	0.0679078	-0.30863	0.824	0.835	1
Cntn3	0.068713	0.41929	0.49	0.396	1
Frmd5	0.0698379	0.240525	0.908	0.785	1
Pik3r3	0.0700778	-0.272138	0.268	0.3	1
Zic1	0.0704174	-0.341818	0.444	0.465	1
Mga	0.0708644	-0.20012	0.392	0.369	1
Txn1	0.0715911	0.280598	0.51	0.346	1
Kif13a	0.0716353	0.387882	0.261	0.154	1
Garem1	0.0716783	0.244369	0.51	0.312	1
Cnot6l	0.0719544	-0.230241	0.444	0.423	1
Yipf4	0.0726853	-0.26997	0.183	0.208	1
8030462N17Rik	0.0731922	0.277227	0.366	0.2	1
Mrps15	0.0733814	-0.219399	0.222	0.204	1
Prickle1	0.0737757	-0.230579	0.294	0.285	1
Ptpn11	0.0740003	-0.223356	0.32	0.327	1
Dach1	0.0743216	0.201626	0.085	0.027	1
Kif26a	0.0745305	-0.273688	0.131	0.2	1
Gpr137c	0.0752784	-0.256289	0.386	0.362	1
Grb2	0.0755462	-0.234685	0.438	0.438	1
Zfp692	0.0765175	-0.263069	0.242	0.262	1
Wrb	0.0769155	-0.240311	0.294	0.296	1
1700012D14Rik	0.0772787	-0.221832	0.17	0.204	1
Slc24a5	0.077514	-0.218766	0.373	0.315	1
Hspa8	0.0779622	-0.240264	0.922	0.912	1
Tub	0.077986	0.201811	0.373	0.254	1
Ryr3	0.0790702	0.35381	0.503	0.446	1
Dennd4a	0.0795716	0.233104	0.503	0.304	1
Cbln2	0.0796515	-0.255542	0.124	0.188	1
Ptprs	0.0799909	-0.210662	0.863	0.796	1
Reps1	0.0804542	-0.233737	0.281	0.315	1
Uqcrc1	0.081975	-0.22814	0.261	0.277	1
Rab3a	0.0819915	-0.24349	0.654	0.662	1
Vti1a	0.0824885	0.250346	0.712	0.492	1
Aldoa	0.0845666	-0.253703	0.444	0.481	1
Mcts1	0.0851386	-0.222299	0.353	0.335	1
Vldlr	0.0864091	-0.221386	0.196	0.215	1
Tubb3	0.0870445	-0.228904	0.928	0.915	1
Samm50	0.0870816	-0.208348	0.235	0.262	1
Nisch	0.0870851	0.206968	0.66	0.438	1
C1ql3	0.0872186	-0.341805	0.366	0.392	1
Tmem158	0.0883442	-0.26206	0.373	0.365	1
Gm30054	0.0883601	0.228242	0.176	0.081	1
Pbx3	0.088365	-0.46284	0.614	0.619	1
St6galnac3	0.0898095	0.214538	0.549	0.458	1
Ankrd42	0.0899552	0.229153	0.307	0.146	1
Cep112	0.0913662	0.224417	0.85	0.627	1
Magt1	0.0914659	-0.229806	0.092	0.112	1
Ubb	0.0915656	-0.203342	0.974	0.942	1
Ppp3ca	0.0951334	0.224017	0.987	0.942	1
Gpr158	0.096944	0.313262	0.699	0.562	1
Nop58	0.0969651	0.206232	0.399	0.269	1
Khdrbs2	0.0976159	0.237666	0.758	0.631	1
Sesn1	0.0982835	0.24516	0.529	0.365	1
Fbn2	0.0988963	0.252738	0.444	0.292	1
Trps1	0.0995468	-0.23114	0.536	0.542	1
Slc30a5	0.100147	-0.22274	0.19	0.219	1
Tead1	0.101542	-0.204501	0.333	0.3	1
Fgf13	0.10184	0.288334	0.797	0.769	1
Drap1	0.101919	0.2157	0.301	0.162	1
Fstl5	0.102103	0.486853	0.843	0.808	1
Kdm5b	0.103266	-0.223311	0.464	0.442	1
Htr7	0.103631	0.26497	0.484	0.323	1
Gm50304	0.104483	0.257732	0.17	0.065	1
Kcnh7	0.105412	-0.267588	0.791	0.85	1
Nts	0.105584	0.323001	0.261	0.25	1
Pard6a	0.105595	-0.203445	0.059	0.112	1
Kcnh5	0.105974	-0.290451	0.386	0.412	1
Slc12a5	0.106792	-0.242694	0.379	0.412	1
Eid2b	0.107245	-0.252101	0.17	0.227	1
Plppr3	0.107252	-0.201662	0.464	0.485	1
Lypd1	0.108986	-0.309413	0.157	0.219	1
Gnl3l	0.109635	-0.214285	0.444	0.462	1
Sec11a	0.109701	-0.211982	0.529	0.519	1
Rasgrf2	0.110634	0.311055	0.536	0.377	1
Rapgef6	0.111701	-0.201275	0.83	0.781	1
Wac	0.112447	-0.216878	0.549	0.565	1
Dock10	0.112583	-0.315025	0.275	0.312	1
Nr2f2	0.112917	-0.220245	0.771	0.715	1
Rps19	0.113993	0.21031	0.614	0.488	1
Sos2	0.114062	-0.210761	0.346	0.323	1
Fhit	0.114865	-0.219503	0.275	0.296	1
Emc10	0.114978	-0.225609	0.373	0.404	1
Zfp423	0.115284	-0.230787	0.203	0.208	1
Pdik1l	0.115692	-0.223043	0.137	0.169	1
Shisa6	0.116156	0.231386	0.163	0.069	1
Cdyl2	0.116541	-0.2441	0.248	0.292	1
Ankmy2	0.118375	-0.201491	0.183	0.223	1
Naa25	0.119084	-0.201286	0.183	0.2	1
B3gat3	0.120056	-0.230818	0.137	0.192	1
Mfap3	0.12053	-0.23888	0.327	0.346	1
Nmnat2	0.120618	0.221728	0.627	0.45	1
Tmem35a	0.12109	0.21488	0.523	0.392	1
Dennd5b	0.121091	-0.209185	0.464	0.423	1
Zbtb20	0.121236	0.401463	0.634	0.546	1
Tubb2b	0.121281	-0.219201	0.928	0.935	1
Polr1a	0.121306	0.212703	0.19	0.088	1
Selenoo	0.121443	-0.202826	0.118	0.135	1
Sf3b1	0.122306	-0.205347	0.621	0.604	1
Kcnd2	0.126533	0.235094	0.993	0.996	1
Gtf2i	0.126902	0.218058	0.536	0.335	1
Cntnap4	0.127517	-0.232677	0.431	0.415	1
Cltb	0.128923	-0.24964	0.346	0.392	1
Wbp4	0.129914	-0.259134	0.261	0.296	1
Larp1	0.130326	-0.315751	0.451	0.473	1
Galnt11	0.130427	-0.232877	0.248	0.265	1
Dlgap1	0.131227	0.345379	0.699	0.515	1
Celsr2	0.131962	-0.20041	0.261	0.281	1
E130308A19Rik	0.131978	0.229005	0.366	0.246	1
Tubb4a	0.132572	0.256075	0.471	0.3	1
Nexmif	0.132897	-0.215688	0.771	0.708	1
Trip4	0.135102	0.203799	0.294	0.169	1
Tardbp	0.136097	-0.249647	0.301	0.3	1
Hs3st4	0.136529	0.359977	0.301	0.192	1
Cdh6	0.137321	-0.224353	0.118	0.135	1
Ctnna3	0.137599	0.333031	0.601	0.458	1
Tssc4	0.138163	-0.235632	0.15	0.188	1
Pea15a	0.138786	-0.358377	0.288	0.323	1
Tpr	0.138826	-0.204797	0.523	0.523	1
Cep295	0.139341	0.218947	0.255	0.123	1
Podxl2	0.139396	-0.202809	0.725	0.696	1
Mirg	0.140617	-0.258303	0.549	0.512	1
Slc22a17	0.141383	-0.220054	0.641	0.615	1
Tmem56	0.142539	0.308897	0.229	0.123	1
Ly6h	0.143299	-0.223858	0.974	0.962	1
Crim1	0.145196	0.413524	0.536	0.4	1
Frmpd4	0.145375	-0.362364	0.235	0.262	1
Rev3l	0.145468	0.211846	0.908	0.777	1
Spock1	0.145973	0.285845	0.752	0.581	1
Lars2	0.146458	0.222116	0.32	0.212	1
Gabarap	0.146623	-0.222968	0.386	0.385	1
Ccdc57	0.147956	0.252029	0.333	0.208	1
Asah1	0.15165	-0.220575	0.163	0.192	1
Pou6f2	0.152389	-0.331773	0.124	0.165	1
Ubl3	0.15274	-0.304104	0.242	0.262	1
Bbs9	0.153494	0.218177	0.654	0.469	1
Rnf11	0.153512	-0.246625	0.412	0.412	1
Limch1	0.153692	-0.298947	0.66	0.677	1
Tbc1d16	0.154294	-0.20583	0.275	0.227	1
Zswim5	0.154602	-0.213105	0.19	0.212	1
Rbfa	0.15467	-0.201952	0.085	0.135	1
Tmem9b	0.155741	-0.246082	0.222	0.269	1
Rps3a1	0.156552	-0.27894	0.778	0.746	1
Tmtc1	0.156606	0.274872	0.209	0.108	1
Otud7a	0.156656	-0.255074	0.712	0.708	1
Adcy5	0.157805	0.231493	0.261	0.154	1
Capzb	0.158271	0.205379	0.418	0.258	1
Dync1i1	0.158687	0.292198	0.686	0.542	1
Cx3cl1	0.159791	-0.215964	0.17	0.219	1
Tle5	0.15988	-0.238481	0.405	0.408	1
Cops5	0.161181	-0.20784	0.392	0.385	1
Ankrd55	0.163118	0.205904	0.373	0.223	1
Rnf38	0.164521	-0.22275	0.314	0.338	1
Astn1	0.166506	0.221236	0.876	0.738	1
Arl4a	0.168671	-0.210274	0.294	0.269	1
Prpf4b	0.170129	-0.202056	0.575	0.538	1
B4galnt1	0.170373	-0.223474	0.176	0.215	1
Arhgap18	0.17091	-0.202227	0.307	0.296	1
Mest	0.171486	-0.21441	0.268	0.288	1
Rpl22l1	0.175141	0.214468	0.418	0.273	1
Efcab1	0.177218	0.243725	0.275	0.15	1
Tmem196	0.177766	-0.218649	0.183	0.165	1
Prpf6	0.178072	0.241654	0.281	0.131	1
Hipk2	0.182867	0.242778	0.49	0.296	1
Plch2	0.18316	-0.242649	0.092	0.154	1
Mical3	0.183472	0.257471	0.765	0.619	1
Stau1	0.186278	0.208439	0.327	0.208	1
Gm37240	0.187504	0.212203	0.412	0.265	1
Ehmt1	0.188943	0.248397	0.654	0.519	1
Serbp1	0.189635	-0.201688	0.745	0.669	1
Lrrc4b	0.190533	-0.229089	0.261	0.269	1
B630019K06Rik	0.191602	-0.202878	0.092	0.135	1
Penk	0.192998	0.22928	0.111	0.05	1
Atxn7l3b	0.193707	-0.254806	0.843	0.831	1
Ankfn1	0.194882	0.221429	0.359	0.238	1
Brinp3	0.197188	0.287618	0.961	0.962	1
Nkain3	0.197241	0.225546	0.745	0.654	1
Chst1	0.197394	-0.213219	0.235	0.262	1
Hcn1	0.198837	0.437396	0.771	0.592	1
Spred1	0.198881	-0.217535	0.386	0.4	1
Kif16b	0.200716	0.239223	0.386	0.219	1
Gm17276	0.200908	-0.242676	0.144	0.158	1
Cdh4	0.206477	0.37461	0.869	0.712	1
Nos1ap	0.211165	0.277511	0.438	0.25	1
Gm32442	0.216062	0.236176	0.32	0.177	1
Rabgap1	0.216405	0.228619	0.804	0.658	1
Ncald	0.217814	0.235785	0.804	0.592	1
Rfc2	0.217983	-0.207268	0.163	0.192	1
Tspan3	0.218255	-0.201452	0.647	0.65	1
Stk32c	0.219898	-0.252199	0.163	0.196	1
C130073E24Rik	0.224486	0.239428	0.81	0.654	1
Lancl1	0.226206	0.232556	0.34	0.215	1
Fam120b	0.226394	-0.246378	0.288	0.315	1
Arnt2	0.228337	0.264361	0.614	0.419	1
Hjurp	0.233574	-0.223034	0.359	0.362	1
Mapk8ip2	0.234923	0.226539	0.229	0.112	1
Lsg1	0.235875	0.210014	0.163	0.073	1
Satb2	0.236232	0.212051	0.693	0.619	1
Cnr1	0.239575	-0.275217	0.647	0.65	1
Grik3	0.240887	0.210456	0.654	0.504	1
Nudt3	0.242301	0.219201	0.51	0.327	1
Plcl1	0.243287	0.395811	0.601	0.5	1
Vps29	0.243447	-0.206507	0.471	0.477	1
Rnf169	0.243859	-0.212804	0.314	0.342	1
Ttc8	0.254246	0.239296	0.418	0.246	1
Mrpl15	0.255409	-0.203191	0.15	0.196	1
Gm29514	0.256735	0.251282	0.464	0.3	1
Txnl1	0.25674	-0.231534	0.431	0.458	1
Gpc3	0.260967	0.228222	0.111	0.042	1
Gspt1	0.26104	-0.200262	0.366	0.358	1
Kdelr1	0.261294	-0.23524	0.281	0.319	1
Elavl4	0.261641	0.206038	0.824	0.708	1
Stub1	0.261694	-0.262818	0.451	0.462	1
Clu	0.263372	-0.22108	0.261	0.292	1
Hnrnpdl	0.26532	-0.256063	0.425	0.438	1
Wdr18	0.268953	-0.222352	0.183	0.219	1
Wwox	0.271904	0.219274	0.536	0.373	1
Tagln3	0.273427	-0.201067	0.327	0.346	1
Ephb2	0.273965	0.232585	0.477	0.342	1
Ppil4	0.275624	0.210558	0.327	0.165	1
Nnat	0.277738	-0.220886	1	0.988	1
Bscl2	0.28006	-0.201425	0.346	0.331	1
Pnkp	0.280796	-0.211075	0.105	0.135	1
Pkig	0.283218	-0.203724	0.301	0.281	1
Tspan5	0.28789	-0.205506	0.373	0.381	1
Immp2l	0.289233	0.210921	0.379	0.254	1
Prr16	0.293026	0.326359	0.431	0.315	1
Pmvk	0.295558	-0.204174	0.327	0.323	1
Trerf1	0.297735	0.210663	0.699	0.515	1
Nemf	0.300626	0.230892	0.386	0.235	1
Trappc4	0.30167	-0.213133	0.451	0.435	1
Adarb2	0.306573	0.270935	0.373	0.362	1
mt-Nd4l	0.308783	0.257413	0.405	0.25	1
Serf2	0.310836	0.216837	0.301	0.173	1
Stradb	0.313817	-0.228258	0.131	0.119	1
Pgr	0.321519	0.217726	0.261	0.138	1
Creb1	0.327123	-0.318693	0.34	0.369	1
Tmcc1	0.327826	0.268507	0.784	0.6	1
Grin2a	0.327835	0.315215	0.34	0.227	1
Ralyl	0.329049	0.340806	0.954	0.915	1
Alad	0.32909	-0.222095	0.157	0.192	1
2021-03-11	0.332264	0.234444	0.32	0.196	1
Nap1l5	0.335339	-0.201454	0.824	0.808	1
Rnf24	0.335823	0.214064	0.366	0.25	1
Tmem167	0.337274	-0.220249	0.464	0.423	1
Grip1	0.33932	0.290813	0.954	0.908	1
Nrd1	0.340634	0.224873	0.477	0.315	1
Mgat4c	0.35018	0.315546	0.954	0.946	1
Bicdl1	0.355101	0.261963	0.582	0.392	1
Farp1	0.357059	0.243248	0.81	0.638	1
Ina	0.357199	-0.203509	0.627	0.623	1
Gm19938	0.360649	0.217702	0.32	0.177	1
Gatad2b	0.361249	0.280565	0.497	0.338	1
Rangap1	0.362948	0.214274	0.412	0.265	1
Ube2d3	0.366022	-0.200771	0.523	0.496	1
Ajap1	0.369161	-0.255819	0.229	0.258	1
Emb	0.370695	0.218672	0.196	0.1	1
Sipa1l3	0.371024	0.216416	0.386	0.219	1
Gpc5	0.371858	0.811283	0.569	0.462	1
Bcas3	0.38013	0.240572	0.497	0.365	1
Scfd1	0.382388	-0.204542	0.314	0.312	1
Ptprd	0.382433	0.211832	1	0.992	1
Stam2	0.384636	0.206472	0.353	0.208	1
Zic3	0.388057	-0.219103	0.144	0.181	1
Greb1l	0.395735	0.285388	0.641	0.465	1
Gm32647	0.400196	0.364179	0.712	0.573	1
Sdc2	0.404901	-0.205054	0.17	0.192	1
Pid1	0.406701	0.290526	0.275	0.173	1
Reln	0.407774	-0.250475	0.49	0.427	1
Zfp91	0.41634	-0.208903	0.268	0.285	1
A930015D03Rik	0.418552	0.203476	0.281	0.169	1
Erbb4	0.41871	-0.207914	0.32	0.277	1
Dlg1	0.422541	0.204004	0.83	0.662	1
Gnasas1	0.42988	0.215554	0.183	0.092	1
Grm1	0.431735	0.344041	0.575	0.423	1
Pdxp	0.44267	-0.236848	0.261	0.281	1
Gpc6	0.442779	0.285839	0.824	0.731	1
Gtf2a2	0.463738	-0.208791	0.301	0.288	1
Plcb1	0.46535	0.485137	0.83	0.696	1
Ppdpf	0.469706	-0.202156	0.209	0.238	1
Amer1	0.473901	-0.201446	0.157	0.192	1
Nalcn	0.474917	0.227807	0.804	0.658	1
Epb41l3	0.484438	0.304142	0.699	0.531	1
Rps29	0.485663	0.218276	0.301	0.177	1
Slc38a9	0.491332	0.201912	0.444	0.296	1
A330008L17Rik	0.517769	0.206446	0.137	0.073	1
Npas3	0.536601	-0.200298	0.405	0.381	1
Dcaf7	0.540077	-0.232466	0.399	0.423	1
Abhd16a	0.548877	-0.205896	0.111	0.158	1
Arhgap6	0.552144	-0.231779	0.144	0.15	1
Cdh8	0.569879	0.231851	0.621	0.546	1
Epn2	0.596793	0.208711	0.549	0.377	1
Hs3st5	0.600646	0.213587	0.529	0.412	1
Slc25a12	0.615368	0.20247	0.529	0.404	1
Slc35f4	0.63791	0.205223	0.562	0.488	1
Nipal2	0.638386	0.203598	0.379	0.231	1
Rbm6	0.651776	0.269973	0.725	0.55	1
Naaladl2	0.652489	0.212483	0.255	0.158	1
Ophn1	0.652882	0.203026	0.484	0.327	1
Prkd1	0.657697	0.275596	0.549	0.477	1
Prkce	0.664107	0.2423	0.686	0.535	1
Stmn4	0.705846	-0.23685	0.791	0.788	1
9630028H03Rik	0.711081	0.208652	0.288	0.173	1
Klhl29	0.736222	0.268162	0.882	0.792	1
Robo1	0.764418	0.251875	0.915	0.892	1
Cacna1d	0.769828	0.240277	0.739	0.558	1
Ndst4	0.77613	0.208189	0.451	0.335	1
Wdr7	0.798508	0.223267	0.693	0.523	1
Atat1	0.805901	-0.215894	0.438	0.419	1
Tnks	0.821345	0.2003	0.569	0.438	1
Gtf3c2	0.821697	0.209812	0.255	0.154	1
Trnau1ap	0.82337	-0.211435	0.157	0.188	1
Pard3b	0.828156	0.212681	0.163	0.112	1
Pnoc	0.917689	-0.268221	0.386	0.4	1
Sulf1	0.947238	-0.213929	0.144	0.15	1

## Sheet: i2_Tac2_P14
	p_val	avg_log2FC	pct.1	pct.2	p_val_adj
Xist	1.30666e-71	-4.27476	0.007	0.963	4.21856e-67
Tsix	1.86648e-18	-1.52381	0.014	0.441	6.02593e-14
Uty	3.55324e-18	1.45597	0.407	0.012	1.14716e-13
Eif2s3y	2.11309e-11	0.819296	0.2	0	6.82212e-07
Kdm5d	2.70551e-09	0.766025	0.214	0.006	8.73473e-05
Pdzrn4	3.71808e-09	1.4506	0.593	0.342	0.000120038
Ddx3y	1.50792e-07	0.615431	0.157	0	0.00486831
Atp1b1	2.86027e-07	0.88083	0.671	0.534	0.00923437
Ogt	6.90918e-07	0.704974	0.679	0.46	0.0223063
Wsb1	7.63256e-07	0.703083	0.793	0.578	0.0246417
Mir124a-1hg	1.7545e-06	0.502605	0.4	0.317	0.0566439
Hnrnpa2b1	6.45697e-06	0.408679	0.693	0.634	0.208463
Zdhhc21	2.3957e-05	-0.479934	0.214	0.429	0.773452
Snrnp70	4.67464e-05	0.64915	0.671	0.522	1
C1qtnf4	4.73131e-05	0.569569	0.371	0.28	1
Eqtn	0.000104065	0.307376	0.079	0	1
Esr1	0.00011503	-0.684219	0.5	0.665	1
Leng8	0.000124373	0.543687	0.543	0.348	1
Ppp4r3b	0.000155701	-0.27696	0.157	0.317	1
Ift81	0.000166757	0.492816	0.193	0.118	1
Cblb	0.00018885	-0.642098	0.136	0.342	1
Nme7	0.000216291	0.569607	0.386	0.304	1
Gapdh	0.000226936	0.52963	0.264	0.112	1
Leng9	0.000327698	0.619803	0.271	0.118	1
Las1l	0.000402486	0.731644	0.471	0.261	1
Phkb	0.00040608	0.584211	0.286	0.143	1
Eea1	0.000441171	-0.203725	0.121	0.261	1
Kcnt1	0.000554122	0.794372	0.464	0.211	1
Sst	0.000594772	0.804618	0.271	0.075	1
Tlk1	0.000600434	-0.263219	0.214	0.342	1
C130071C03Rik	0.000644918	0.314279	0.464	0.466	1
Focad	0.000839872	0.485445	0.664	0.54	1
Gm15398	0.000848832	-0.686903	0.279	0.503	1
Cdh6	0.000884623	-0.620517	0.064	0.205	1
Catspere2	0.000901884	-0.464845	0.193	0.379	1
Rida	0.000924533	0.205504	0.057	0	1
Sdcbp	0.000989373	0.384419	0.15	0.043	1
Gm47283	0.00100319	-0.589404	0.379	0.596	1
Zic3	0.00105829	0.547487	0.129	0.025	1
Thra	0.00106143	0.433998	0.35	0.273	1
Ap1s1	0.00114743	0.596364	0.15	0.031	1
Ppm1e	0.00117749	-0.213301	0.343	0.497	1
Csmd3	0.00132422	-0.331309	0.943	0.957	1
Gpc5	0.00132713	0.995533	0.479	0.41	1
Cst3	0.00133853	0.534393	0.586	0.379	1
Ptprz1	0.00133917	0.291935	0.486	0.323	1
Ewsr1	0.00134481	0.550166	0.45	0.323	1
Rpl38	0.00147297	0.504767	0.221	0.099	1
Slc25a3	0.00153354	0.441685	0.557	0.447	1
Carmil1	0.00160741	0.336694	0.379	0.36	1
Skida1	0.00161686	-0.226079	0	0.05	1
Penk	0.00163771	0.56145	0.129	0.031	1
Lrrc49	0.00167693	-0.213065	0.236	0.348	1
Kpnb1	0.00167735	0.357667	0.2	0.155	1
Fgf13	0.00169741	0.347146	0.35	0.373	1
Ppia	0.00192136	0.52603	0.557	0.472	1
Lxn	0.00195854	-0.272416	0	0.05	1
Prmt2	0.00196898	0.608269	0.329	0.174	1
Ttc5	0.00204152	0.480341	0.15	0.037	1
Drp2	0.00211086	0.698762	0.243	0.093	1
Snhg11	0.00225361	0.258912	1	1	1
Eefsec	0.00235964	-0.516159	0.214	0.366	1
Rrn3	0.00236551	-0.388121	0.093	0.224	1
Tmsb10	0.0023801	0.46104	0.514	0.373	1
Trmt10b	0.00239447	0.44644	0.121	0.025	1
Ldb2	0.00243125	0.236358	0.129	0.137	1
Rplp1	0.00250831	0.518581	0.471	0.329	1
Ndrg4	0.00253639	0.470715	0.586	0.522	1
Col18a1	0.00256458	0.468044	0.093	0.006	1
Sat1	0.00257567	-0.328802	0.014	0.087	1
Srsf1	0.00266305	0.342893	0.443	0.311	1
Ikzf2	0.00291175	0.423806	0.264	0.112	1
Prpf3	0.00291411	0.620367	0.214	0.075	1
Opcml	0.00294644	-0.485522	0.821	0.901	1
Psma7	0.00297165	0.435749	0.243	0.161	1
Nfx1	0.00303228	0.309691	0.336	0.28	1
Psme1	0.00309052	0.452938	0.107	0.019	1
Gm38505	0.00312066	-0.678652	0.15	0.348	1
Rab3a	0.00320216	0.681683	0.321	0.18	1
Ssbp1	0.00320409	0.489565	0.179	0.068	1
Stx12	0.00323446	0.593237	0.257	0.118	1
Maged1	0.00324204	0.416025	0.543	0.416	1
Lingo2	0.00326425	-0.401334	0.993	0.969	1
Nfkb2	0.00341877	0.363205	0.093	0.012	1
Gfer	0.00348111	-0.341681	0.014	0.093	1
Azin2	0.00354732	-0.274049	0.057	0.155	1
Metap1d	0.00357191	-0.325554	0.086	0.211	1
Klf3	0.00358576	0.380519	0.086	0.012	1
Tubb5	0.00360754	0.610587	0.293	0.149	1
Grik2	0.00368175	-0.290755	0.993	0.969	1
Brinp2	0.0036871	0.551127	0.293	0.143	1
Ascc2	0.00372278	0.490602	0.186	0.081	1
Idh3b	0.00374765	0.422125	0.357	0.273	1
Ddx5	0.00377134	0.25929	0.636	0.634	1
Mif	0.0038913	0.519099	0.221	0.099	1
Epb41	0.00389236	-0.269264	0.343	0.497	1
Rps15	0.003918	0.429169	0.371	0.248	1
Kif1a	0.00395366	0.491605	0.564	0.422	1
Imp3	0.00407972	0.382574	0.243	0.143	1
Wbp4	0.00411768	0.48916	0.229	0.124	1
Tfdp1	0.00419961	0.582696	0.343	0.205	1
Calm3	0.00420303	0.683791	0.386	0.186	1
Atp6v0e2	0.00447582	0.487222	0.279	0.155	1
Fhl1	0.00448165	0.495098	0.664	0.497	1
Hist3h2a	0.00464791	0.391447	0.171	0.056	1
Fam173a	0.00470391	0.698955	0.336	0.193	1
Morn2	0.00470677	-0.319016	0.071	0.186	1
Smarcc2	0.00474684	0.298015	0.371	0.255	1
Dtx3	0.00503887	0.461255	0.25	0.168	1
Ccdc39	0.00506739	0.387599	0.229	0.106	1
Rpl39	0.00510523	0.56448	0.186	0.081	1
Gm15584	0.00510726	-0.309117	0.1	0.199	1
Camk2n2	0.00512576	0.648385	0.371	0.18	1
Cisd2	0.00523369	-0.432126	0.2	0.311	1
Hectd2os	0.00533021	0.458126	0.129	0.037	1
Elmo1	0.00536905	0.443127	0.271	0.174	1
Arid5b	0.00539934	-0.246682	0.171	0.298	1
Dpf3	0.00540069	-0.273897	0.007	0.075	1
Mrps17	0.0055352	0.504906	0.229	0.112	1
Pfn2	0.00558317	0.295373	0.307	0.286	1
Rufy2	0.0056703	0.34339	0.464	0.329	1
Susd4	0.00572637	-0.217982	0.229	0.323	1
Gfra4	0.00578391	0.400942	0.136	0.05	1
Ago2	0.00595185	0.292946	0.307	0.292	1
Fam184a	0.00611151	0.264045	0.35	0.311	1
Timp2	0.00611701	0.381131	0.264	0.149	1
Mllt10	0.00619045	0.316415	0.571	0.503	1
Itm2c	0.00624061	0.343275	0.307	0.261	1
Fis1	0.00637331	0.592878	0.207	0.068	1
Rasal1	0.00667957	0.648019	0.221	0.118	1
Sfxn3	0.00668312	0.537689	0.271	0.137	1
Gigyf1	0.00674073	0.453475	0.307	0.193	1
Ywhab	0.0068023	0.310049	0.329	0.28	1
Fgf14	0.0068383	-0.320516	0.986	0.975	1
Fbxw2	0.00688136	0.279615	0.279	0.18	1
Hivep1	0.00695977	-0.401364	0.1	0.236	1
Atp1a3	0.00710559	0.263759	0.479	0.422	1
Ecel1	0.00710728	0.722249	0.257	0.087	1
Bpnt1	0.00734109	0.460271	0.15	0.043	1
Cox6a1	0.00736652	0.390407	0.436	0.348	1
Ercc4	0.00737863	-0.387693	0.014	0.099	1
Zdhhc24	0.00752584	-0.298867	0.043	0.137	1
Cpsf4	0.00755756	0.580513	0.257	0.118	1
Mapkap1	0.00768001	-0.219205	0.25	0.354	1
Gm45740	0.00771945	0.39716	0.079	0.006	1
Gpr139	0.00775566	-0.410767	0.007	0.075	1
Kdm1a	0.00775789	-0.326791	0.186	0.329	1
Spryd3	0.00776659	0.433769	0.15	0.043	1
Zswim3	0.00794306	-0.43024	0.014	0.093	1
Clu	0.00811771	0.485301	0.2	0.087	1
Abhd18	0.00815826	-0.238808	0.307	0.46	1
Tet1	0.00833176	-0.379314	0.15	0.255	1
Calr	0.00834488	0.544787	0.4	0.261	1
Ap3b2	0.00839616	0.52015	0.293	0.224	1
Stxbp5	0.00859571	-0.455405	0.457	0.602	1
Odf2	0.00863756	0.436898	0.586	0.429	1
Nenf	0.00880736	0.244546	0.243	0.199	1
Tmem130	0.00881003	0.307751	0.55	0.491	1
Fryl	0.00883615	0.363483	0.343	0.261	1
Dalrd3	0.00905914	0.461026	0.343	0.224	1
Stmn2	0.00919748	0.601955	0.607	0.54	1
Actb	0.00925998	0.686004	0.621	0.416	1
H2afy	0.00926087	0.434579	0.343	0.236	1
Cdh18	0.00930744	-0.401763	0.9	0.944	1
Lamp1	0.00934737	0.466948	0.257	0.106	1
Tmem199	0.00948179	0.308761	0.093	0.019	1
Ankrd13d	0.00980531	0.429118	0.336	0.261	1
Tmem258	0.0100257	0.375255	0.15	0.05	1
Cnpy3	0.0100365	0.374879	0.107	0.025	1
Foxo3	0.0104245	-0.355809	0.029	0.112	1
Spcs1	0.0107071	0.239116	0.221	0.193	1
Rpl23	0.0107932	0.292055	0.336	0.261	1
Gramd1c	0.0108284	0.471996	0.079	0.006	1
Pip5k1b	0.0108552	-0.240629	0.086	0.168	1
Noc2l	0.0109197	0.413963	0.193	0.124	1
Narf	0.0110392	-0.236703	0.129	0.255	1
Zmym1	0.0111253	-0.281103	0.036	0.112	1
Nrg3	0.0111945	-0.32487	0.986	0.994	1
Prkar2a	0.0112134	0.449145	0.264	0.143	1
Haus2	0.0114367	0.250159	0.071	0.006	1
Cpt1c	0.0114377	0.466003	0.35	0.224	1
Dpp8	0.0115046	-0.326041	0.107	0.23	1
Rasgef1a	0.0118271	0.338159	0.421	0.366	1
Rps17	0.0119358	0.443212	0.229	0.099	1
Rapgefl1	0.0120279	0.371789	0.371	0.242	1
Khdrbs3	0.0120669	-0.559008	0.2	0.379	1
Mfsd6	0.01214	0.460712	0.214	0.13	1
Suclg2	0.0123204	-0.209051	0.007	0.062	1
Plppr4	0.0125179	0.214739	0.471	0.435	1
Ube2b	0.0125233	0.360185	0.693	0.634	1
Ap1s2	0.0127154	0.360375	0.4	0.354	1
Hnrnpdl	0.0128715	0.502966	0.514	0.385	1
Cfl1	0.0129058	0.564737	0.35	0.236	1
Lncenc1	0.0129081	-0.267319	0.029	0.112	1
Setx	0.0129178	-0.244875	0.279	0.416	1
Cd81	0.0129234	0.327482	0.357	0.205	1
Bex3	0.012987	0.364303	0.357	0.286	1
Rhot1	0.0130324	0.460743	0.35	0.205	1
Dvl1	0.0130591	0.357374	0.464	0.36	1
Kcnh7	0.0131755	-0.597428	0.464	0.627	1
Slc2a8	0.0133141	0.408342	0.136	0.043	1
Fmnl1	0.0136075	0.313436	0.1	0.025	1
Casd1	0.013642	-0.439591	0.1	0.193	1
Gm13883	0.0137357	0.289938	0.086	0.019	1
Aopep	0.0138185	0.25022	0.393	0.385	1
Cramp1l	0.01386	0.260188	0.221	0.193	1
Pbx3	0.01394	-0.518884	0.371	0.547	1
Ano3	0.0139615	0.353779	0.314	0.261	1
Tpt1	0.0139699	0.435655	0.336	0.242	1
Cttn	0.014029	0.446029	0.429	0.379	1
Bmyc	0.0141398	0.411288	0.336	0.248	1
Pbx1	0.0141589	-0.458783	0.586	0.72	1
Mier1	0.0142541	-0.500044	0.15	0.298	1
Spag1	0.0142613	-0.509458	0.071	0.18	1
Polr2f	0.0142832	0.377504	0.093	0.012	1
Arl8a	0.0143429	0.287606	0.186	0.161	1
Abcc5	0.0147368	0.256743	0.529	0.516	1
Trim44	0.0147461	0.321917	0.371	0.329	1
Neto2	0.0148	0.361155	0.257	0.18	1
Gpc3	0.0150633	0.505313	0.129	0.031	1
Csad	0.0150927	0.452871	0.221	0.106	1
Fgd5	0.0151065	0.369641	0.079	0.019	1
Mob4	0.0151845	0.25319	0.236	0.193	1
Pdlim7	0.0152584	0.555471	0.221	0.143	1
Tecr	0.0153687	0.410498	0.429	0.348	1
Ppib	0.0154891	0.465477	0.293	0.18	1
Nckipsd	0.0156878	0.450635	0.114	0.031	1
Gm38304	0.0156962	-0.237542	0.007	0.062	1
Homer2	0.0157315	-0.330763	0.043	0.13	1
Prdx2	0.0157528	-0.226869	0.157	0.242	1
Ssb	0.015818	0.228317	0.25	0.149	1
Macrod2	0.0160019	0.245844	0.986	0.932	1
Ago3	0.0160074	0.343553	0.536	0.472	1
Paip2	0.0160637	0.404144	0.443	0.354	1
Nucb2	0.0161031	-0.355097	0.05	0.143	1
CAAA01118383.1	0.0161306	0.372481	0.171	0.081	1
Zfp30	0.0162585	-0.288483	0.057	0.149	1
Nsg2	0.0162743	0.344	0.364	0.335	1
Gmip	0.0162957	0.440161	0.164	0.062	1
Akap8l	0.0163546	0.497793	0.414	0.28	1
R3hdm4	0.0165129	0.530923	0.25	0.13	1
Sra1	0.0167653	-0.309862	0.029	0.099	1
Slco3a1	0.016767	0.351563	0.307	0.23	1
Lonp2	0.0168714	-0.458537	0.164	0.317	1
Miat	0.016935	0.452457	0.671	0.509	1
Stat2	0.0170886	0.237268	0.107	0.031	1
Zdhhc2	0.0172045	0.249487	0.3	0.298	1
Cdc7	0.0172203	0.411603	0.229	0.118	1
Fam120a	0.0173171	0.292421	0.379	0.304	1
Caly	0.0174384	0.574596	0.421	0.311	1
Senp1	0.0174429	-0.224476	0.086	0.161	1
Atp6v0c	0.0175723	0.669262	0.686	0.472	1
Srsf10	0.0176331	-0.314835	0.214	0.342	1
Rps26	0.0176789	0.46062	0.307	0.211	1
Serinc1	0.0177138	0.263689	0.286	0.317	1
Lsm12	0.0179223	0.309092	0.179	0.099	1
Esrrg	0.0180963	-0.373837	0.307	0.46	1
Cdk4	0.0182524	0.295223	0.1	0.025	1
Dgke	0.0182735	-0.423645	0.107	0.23	1
Exoc4	0.018325	-0.200079	0.593	0.745	1
Ablim3	0.0184343	0.389533	0.343	0.224	1
Eif2d	0.0188152	0.340041	0.157	0.056	1
Gtpbp4	0.0190011	0.264925	0.129	0.112	1
Pcdh11x	0.0190085	-0.303189	0.536	0.658	1
Ttc4	0.0190395	0.456602	0.336	0.211	1
Cep170	0.0191272	0.223752	0.6	0.602	1
Rbm10	0.0191646	0.273439	0.207	0.124	1
Tmem121	0.0193159	0.397793	0.129	0.037	1
Tceal5	0.0196426	0.312681	0.179	0.062	1
Trap1	0.0196968	-0.25933	0.057	0.13	1
Cyth2	0.0199503	0.242005	0.071	0.012	1
Rps2	0.0199507	0.210378	0.264	0.217	1
Nrd1	0.0199544	-0.260694	0.229	0.342	1
Uqcr11	0.0200804	0.412861	0.229	0.099	1
Atr	0.0202957	0.474125	0.25	0.137	1
Grin2a	0.0203635	0.268793	0.371	0.317	1
Akr1a1	0.0203681	0.431759	0.214	0.137	1
Kcnh5	0.020369	-0.581104	0.229	0.385	1
Pgls	0.0203995	0.408169	0.114	0.025	1
Fbxo8	0.0204567	-0.309947	0.136	0.236	1
Abcd4	0.0204888	-0.224144	0.021	0.093	1
Ak5	0.0205092	-0.466453	0.293	0.416	1
Pabpc4	0.0205154	0.421788	0.143	0.062	1
Myg1	0.0206767	0.311232	0.071	0.006	1
Zmat4	0.0208517	0.444843	0.371	0.323	1
Cnnm3	0.0209073	0.451583	0.164	0.075	1
Dtnb	0.0209165	-0.588245	0.314	0.472	1
Rundc3b	0.0210564	-0.431384	0.321	0.435	1
Mast1	0.0210963	0.482367	0.443	0.335	1
Dnajb12	0.0211856	0.270321	0.064	0.012	1
Adam11	0.0217727	0.400703	0.257	0.168	1
Mysm1	0.0218336	0.262488	0.286	0.211	1
Fyco1	0.0218699	0.36557	0.107	0.037	1
Pcsk1n	0.02193	0.594661	0.671	0.472	1
Psma3	0.0220441	0.412593	0.529	0.385	1
Slf2	0.022134	0.244747	0.379	0.335	1
Luc7l3	0.0222245	0.32598	0.786	0.702	1
Arhgef7	0.0222357	0.232695	0.307	0.304	1
Mtf2	0.0222718	0.235498	0.443	0.342	1
Spaca6	0.0223998	0.427629	0.2	0.093	1
Lyrm1	0.0224213	-0.241315	0.057	0.137	1
Cdc42bpb	0.0224955	0.26375	0.271	0.217	1
Nphp4	0.0225023	0.348354	0.221	0.118	1
Fam169a	0.0227153	0.365535	0.257	0.211	1
Cacna1e	0.0227182	-0.402375	0.7	0.733	1
Zfp9	0.0227502	0.329429	0.121	0.037	1
Mdga2	0.0228167	-0.366534	0.979	0.95	1
Trim46	0.0228985	0.34545	0.386	0.304	1
Ssr4	0.023027	0.469637	0.286	0.161	1
Fem1c	0.0231493	-0.349766	0.057	0.13	1
Dynlt1a	0.0231746	0.351031	0.271	0.168	1
Cers5	0.0232912	0.335279	0.329	0.248	1
Cox16	0.0234224	-0.490971	0.414	0.584	1
Zmym3	0.0234417	0.461899	0.436	0.28	1
Spry1	0.0235183	0.216193	0.064	0.006	1
Mrps33	0.0236179	0.395263	0.157	0.062	1
Rock1	0.0237919	-0.401108	0.357	0.54	1
A330102I10Rik	0.0238167	-0.454268	0.407	0.596	1
Map7d1	0.024166	0.302732	0.214	0.124	1
Srrm2	0.0243817	0.281158	0.671	0.615	1
Capza1	0.0244735	0.324349	0.236	0.149	1
Sfr1	0.0244787	-0.204217	0.064	0.118	1
Fam13a	0.0245023	0.42558	0.314	0.236	1
Cyp46a1	0.0248054	0.415463	0.164	0.075	1
Cltb	0.0248642	0.579984	0.336	0.18	1
Ncam2	0.024934	-0.227579	1	0.981	1
Hcn3	0.0249549	-0.222448	0.029	0.099	1
Hnrnpa3	0.0250712	0.36304	0.293	0.193	1
Mical2	0.0250965	0.257293	0.186	0.087	1
Thap3	0.0251511	0.209832	0.25	0.242	1
Ergic3	0.0252363	0.407783	0.186	0.081	1
Pam	0.0252451	-0.213437	0.521	0.64	1
Cdc16	0.025545	0.4288	0.186	0.087	1
Arl4a	0.0257286	0.293887	0.143	0.062	1
Edc4	0.0257398	0.345933	0.129	0.05	1
Nckap5	0.0259973	-0.281117	0.121	0.236	1
4930414N06Rik	0.0260045	0.338702	0.193	0.087	1
Gm45159	0.0260936	0.30294	0.129	0.075	1
Tsnax	0.026189	0.388211	0.243	0.155	1
Smc3	0.026369	-0.24353	0.1	0.186	1
Mnat1	0.0264136	-0.354269	0.136	0.255	1
2900093K20Rik	0.0264278	0.431032	0.286	0.137	1
Gm49066	0.0266188	0.380885	0.193	0.143	1
Tmem145	0.0267609	0.439294	0.264	0.118	1
Zfp438	0.0268408	-0.242058	0.036	0.106	1
Slc4a3	0.0268538	0.207734	0.286	0.224	1
Tbc1d1	0.0268931	-0.427454	0.114	0.193	1
Cyb5r4	0.0273459	-0.344474	0.1	0.199	1
Snx32	0.0279999	0.365277	0.193	0.112	1
Smyd5	0.0280889	-0.259473	0.014	0.075	1
Nfasc	0.0280985	0.240193	0.621	0.534	1
Yme1l1	0.0281166	0.286411	0.379	0.329	1
0610043K17Rik	0.0283803	-0.232419	0.014	0.068	1
Fubp3	0.0284264	0.334977	0.293	0.217	1
Gm15706	0.0285349	0.255451	0.071	0.012	1
Gm17276	0.0287693	-0.388337	0.129	0.248	1
Epha6	0.0288036	-0.308888	0.964	0.963	1
Fth1	0.0291072	0.250549	0.4	0.379	1
Rpl6	0.0293027	0.33615	0.464	0.416	1
Tubb2b	0.0293757	0.333201	0.129	0.081	1
Gm42439	0.029516	-0.344217	0.107	0.224	1
Htra2	0.029867	0.346818	0.157	0.062	1
Btbd2	0.0298834	0.400295	0.121	0.031	1
Tssc4	0.0300171	0.389596	0.186	0.112	1
Tuba1b	0.030112	0.301317	0.236	0.199	1
Cox8a	0.0303618	0.418055	0.507	0.385	1
Scap	0.0305244	0.333221	0.207	0.093	1
Sgsm2	0.0305739	0.224844	0.293	0.261	1
Zfp428	0.0305796	0.352513	0.079	0.012	1
Tardbp	0.0307482	0.278028	0.35	0.298	1
Uqcrh	0.0309364	0.259827	0.286	0.236	1
Cdh10	0.0309367	0.201444	0.871	0.814	1
Dnm1	0.0309887	0.35359	0.507	0.416	1
Coq10b	0.0310119	-0.201027	0.007	0.05	1
Pcyt1b	0.0311737	-0.283329	0.043	0.118	1
Mfsd4a	0.0313109	-0.322503	0.079	0.174	1
Coq10a	0.0313464	0.482989	0.186	0.087	1
Gabpa	0.0313583	0.260977	0.114	0.043	1
Gm41804	0.0314507	-0.242771	0.007	0.056	1
Impad1	0.0314831	-0.315765	0.114	0.193	1
Ralgapa2	0.0315289	0.256005	0.436	0.385	1
Hpgds	0.0315385	0.322339	0.064	0.012	1
Uqcc1	0.0315586	-0.22213	0.143	0.255	1
Wdfy1	0.0318377	0.483268	0.179	0.118	1
Arxes1	0.0320342	0.301661	0.193	0.143	1
Myl6	0.0320352	0.242514	0.221	0.205	1
Larp4b	0.0320408	0.31549	0.379	0.298	1
Smim13	0.0323036	-0.258254	0.107	0.18	1
Thoc1	0.0324123	0.207911	0.343	0.323	1
Ubald1	0.0324663	0.294002	0.093	0.031	1
D030028A08Rik	0.0324667	-0.254771	0.029	0.093	1
Psmc4	0.0324788	0.231487	0.079	0.019	1
E530011L22Rik	0.0328816	0.380546	0.157	0.068	1
Rhoa	0.0331887	0.393835	0.229	0.149	1
Ptms	0.0332468	0.291574	0.286	0.217	1
Fxyd6	0.0332601	0.392003	0.457	0.379	1
Rnf123	0.0333808	-0.29668	0.029	0.106	1
Gm2516	0.0335701	-0.408522	0.157	0.298	1
Gm20642	0.0335966	-0.256111	0.221	0.342	1
Crk	0.0336784	-0.346032	0.129	0.224	1
Psmb7	0.0337419	0.316917	0.193	0.118	1
Mbd1	0.0337512	0.25235	0.207	0.13	1
Aplp2	0.0338174	0.514238	0.493	0.379	1
Larp1	0.0338806	0.208982	0.35	0.317	1
Gm49417	0.034033	-0.278163	0.043	0.124	1
Pfkm	0.0342707	0.470194	0.279	0.155	1
Pds5a	0.0343289	0.231667	0.414	0.304	1
Pstk	0.0345368	0.407735	0.329	0.23	1
Ufsp1	0.0345546	0.234591	0.071	0.012	1
Dlgap1	0.0346256	0.231206	0.429	0.323	1
Rims2	0.0347859	-0.356699	0.893	0.913	1
Sntg1	0.0347921	0.28202	0.814	0.783	1
Dad1	0.0348567	0.356091	0.157	0.081	1
Atxn2	0.0349229	0.285912	0.529	0.466	1
Prkacb	0.0350546	0.416944	0.479	0.323	1
AY036118	0.0352078	-0.356977	0.443	0.621	1
Acox1	0.0355322	0.306283	0.221	0.124	1
Nyap1	0.0355452	0.345363	0.15	0.075	1
Bex1	0.0357044	0.278423	0.279	0.23	1
Bhlhe41	0.0358046	-0.320344	0.021	0.093	1
Entpd7	0.036002	0.262496	0.121	0.056	1
Camk2b	0.0360421	0.361542	0.6	0.491	1
Timm17a	0.0361204	-0.264555	0.107	0.211	1
Tmem246	0.0361309	0.323392	0.214	0.155	1
Rtl8a	0.0361778	0.353044	0.221	0.161	1
Rtraf	0.0363806	0.395622	0.121	0.037	1
Atp5d	0.0364267	0.350411	0.271	0.205	1
Trpc1	0.0364844	0.550725	0.357	0.23	1
Aifm1	0.0365367	-0.233317	0.036	0.099	1
Slc7a3	0.0365746	0.255058	0.136	0.056	1
Zfc3h1	0.0366553	0.22324	0.236	0.224	1
Cntnap5a	0.0367313	-0.238295	0.657	0.789	1
2021-03-11	0.0367846	-0.22776	0.107	0.186	1
Kdm5b	0.0370057	0.441421	0.307	0.224	1
Aamp	0.0371671	0.274502	0.114	0.043	1
Ptprn	0.0372415	0.258072	0.443	0.354	1
Fndc5	0.0373258	-0.243668	0.057	0.13	1
Rnf112	0.0374102	0.216075	0.364	0.323	1
Dnaja1	0.037502	0.429358	0.364	0.224	1
Agpat4	0.0375501	-0.325302	0.121	0.211	1
Zfp639	0.0375514	0.397048	0.2	0.093	1
Ndfip2	0.0376289	0.216851	0.343	0.255	1
Glcci1	0.0376639	-0.310199	0.143	0.255	1
Pou6f2	0.0377142	-0.39178	0.179	0.28	1
Tspan7	0.0377573	0.27842	0.629	0.634	1
Plcxd3	0.037801	-0.501897	0.421	0.584	1
Atxn7	0.0378372	-0.423351	0.164	0.267	1
Nnat	0.0379449	0.278017	0.8	0.795	1
Nkapd1	0.0382052	0.225994	0.079	0.025	1
Acaca	0.0386288	-0.360478	0.407	0.553	1
Ndufs3	0.0387535	0.305735	0.207	0.118	1
Tnik	0.0388169	-0.27031	0.693	0.807	1
Shank2	0.038821	0.403218	0.457	0.379	1
Cast	0.0389484	-0.214277	0.007	0.056	1
Pianp	0.0391328	0.316555	0.179	0.093	1
Tubb2a	0.0391781	0.617756	0.436	0.317	1
Rassf8	0.0393062	0.23255	0.193	0.143	1
Msl1	0.0393784	0.308175	0.186	0.112	1
Ppp1cb	0.0395694	0.241171	0.271	0.199	1
Impdh1	0.0397868	-0.255112	0.057	0.124	1
Canx	0.0398366	0.285946	0.429	0.379	1
Vps9d1	0.0398468	0.403613	0.214	0.112	1
Os9	0.0399734	0.325465	0.129	0.05	1
Palm	0.0399915	0.386263	0.229	0.13	1
Enox1	0.0400158	0.353908	0.571	0.516	1
Slc45a1	0.0400222	0.465799	0.214	0.112	1
Ptpn4	0.0401627	0.301452	0.414	0.348	1
Lcmt1	0.0404727	0.265505	0.129	0.05	1
Ankrd28	0.0405627	-0.328466	0.293	0.422	1
P3h3	0.0405863	0.368597	0.214	0.112	1
Mapk8ip3	0.0406024	0.287126	0.3	0.248	1
Trdmt1	0.0406635	-0.247045	0.064	0.137	1
Gm3764	0.0407938	0.216308	0.121	0.05	1
Gm45464	0.0407973	0.224014	0.057	0.006	1
Cadm1	0.0409716	0.265456	0.786	0.714	1
Sms	0.0410106	0.231286	0.221	0.199	1
Resp18	0.0410736	0.446339	0.507	0.435	1
Hes6	0.0411462	0.289027	0.1	0.025	1
Srp72	0.0412915	-0.207019	0.186	0.261	1
Denr	0.0414249	0.350876	0.136	0.056	1
Fnip2	0.0414646	0.308233	0.243	0.18	1
Vps50	0.0414657	0.352222	0.25	0.168	1
Slc32a1	0.0415303	0.471605	0.257	0.137	1
Chrm3	0.0416793	-0.635184	0.493	0.64	1
Nupl2	0.0416815	0.377811	0.129	0.037	1
Tomm40l	0.0418455	0.255724	0.071	0.012	1
Cdc73	0.0418532	-0.524918	0.129	0.255	1
Gm20342	0.0418742	-0.222358	0.036	0.099	1
9330182L06Rik	0.0419125	0.233085	0.25	0.211	1
Stmn4	0.0420007	0.352618	0.243	0.137	1
Acp2	0.0420486	-0.269509	0.071	0.149	1
Rai1	0.0420798	0.25797	0.264	0.236	1
Cyb5a	0.0420844	-0.203957	0.1	0.161	1
Gm45609	0.042702	-0.286508	0.014	0.068	1
Grik1	0.0428855	-0.257196	0.729	0.863	1
Eno2	0.0429445	0.22777	0.379	0.342	1
A430105J06Rik	0.0429696	-0.249804	0.007	0.062	1
Ptpn5	0.0431946	0.388274	0.586	0.466	1
Pcdh15	0.0432231	-0.597097	0.793	0.876	1
Hadha	0.0432738	-0.282659	0.086	0.168	1
Vsnl1	0.04334	0.247585	0.55	0.422	1
Synpr	0.0438723	-0.203265	0.236	0.317	1
Sub1	0.0440103	0.421597	0.221	0.13	1
Mark3	0.0442334	0.304651	0.4	0.335	1
AW551984	0.044338	0.232993	0.193	0.155	1
Lrfn5	0.044342	-0.290111	0.986	0.963	1
Mgat5	0.044393	0.333666	0.264	0.23	1
Pcp4	0.0444786	0.358543	0.25	0.161	1
Uhrf1bp1	0.044792	0.394506	0.086	0.025	1
0610030E20Rik	0.044856	0.361469	0.2	0.118	1
Cyhr1	0.0449665	0.437751	0.186	0.112	1
Sympk	0.0452997	0.379386	0.214	0.099	1
Ubc	0.0454116	0.450857	0.2	0.099	1
Mydgf	0.0454266	0.261538	0.086	0.019	1
Ndufs5	0.045696	0.267704	0.2	0.18	1
Tubb3	0.0458104	0.38501	0.429	0.323	1
Snca	0.045932	0.369177	0.357	0.28	1
Pclo	0.0459493	-0.363897	0.821	0.907	1
Anapc5	0.04614	0.261059	0.329	0.292	1
Add1	0.0463437	0.26701	0.429	0.41	1
Rnf182	0.0465046	-0.231934	0.007	0.05	1
Dusp11	0.0465534	0.324982	0.307	0.311	1
Zfp941	0.046582	-0.331404	0.129	0.224	1
Chd4	0.0466886	0.417807	0.421	0.292	1
Grik5	0.0467061	0.380799	0.35	0.217	1
Sirt6	0.04676	0.388905	0.136	0.043	1
Synrg	0.0468517	0.208049	0.2	0.155	1
1700025G04Rik	0.0469314	-0.3786	0.236	0.373	1
Ppp2r5c	0.0471221	0.248487	0.414	0.373	1
Arf3	0.0471277	0.353666	0.271	0.161	1
Smc5	0.0472478	-0.361047	0.15	0.28	1
Gsdme	0.0473387	-0.318122	0.086	0.161	1
Pcbd2	0.0474762	0.334608	0.114	0.037	1
Ccdc28a	0.0474878	-0.216741	0.036	0.099	1
Aplp1	0.0475819	0.349448	0.293	0.211	1
Txn1	0.0477312	0.371286	0.207	0.106	1
Slc39a1	0.0479099	0.249004	0.064	0.012	1
Osbpl2	0.0479707	0.321681	0.164	0.093	1
Slc30a5	0.0481406	0.234566	0.207	0.161	1
Zswim8	0.0481475	0.449278	0.214	0.099	1
Cacfd1	0.0481569	-0.341129	0.036	0.106	1
Psmf1	0.0482529	-0.28788	0.064	0.143	1
Atp5l	0.0483067	0.384856	0.3	0.248	1
Tmem161b	0.0486311	0.223238	0.257	0.255	1
Ccdc148	0.0487311	0.320404	0.214	0.124	1
Ilf2	0.0487415	0.231529	0.164	0.118	1
Hdgfl3	0.0488115	0.222697	0.371	0.311	1
Tmem59	0.0489734	0.362439	0.486	0.373	1
Ankrd13a	0.0490504	0.304231	0.257	0.18	1
Snhg20	0.0491182	0.278171	0.65	0.571	1
Wwp1	0.04915	-0.445867	0.2	0.342	1
Phf20	0.0494024	0.297367	0.229	0.174	1
Dlg4	0.0496059	0.324855	0.2	0.112	1
Pacc1	0.0497617	-0.256721	0.021	0.081	1
Ubap2l	0.0498025	-0.230955	0.286	0.404	1
Vcp	0.0498249	-0.233084	0.207	0.273	1
Adgrl3	0.0498376	-0.346933	0.936	0.957	1
Ninl	0.0498698	-0.301341	0.021	0.081	1
Prpf4b	0.049969	0.252974	0.4	0.385	1
Apbb1	0.0500529	0.273058	0.15	0.056	1
Nr2f2	0.0503745	0.352039	0.357	0.335	1
Tac2	0.0504309	-0.206441	0.186	0.28	1
Syt2	0.0504427	-0.271994	0.021	0.081	1
Lrp1	0.0505386	0.394498	0.536	0.404	1
Id2	0.0505892	0.333271	0.1	0.043	1
Rabgef1	0.0510576	-0.312006	0.064	0.143	1
Fbxw8	0.051654	0.27413	0.264	0.161	1
Larp4	0.0516926	0.230289	0.243	0.224	1
Gstp1	0.0518526	-0.214585	0.036	0.087	1
Hps4	0.0520149	0.452476	0.214	0.137	1
6330403K07Rik	0.0525292	0.212045	0.586	0.571	1
Zic1	0.0528758	0.448181	0.264	0.205	1
Elavl2	0.0528779	-0.283285	0.207	0.317	1
Slc35f5	0.0529655	-0.262859	0.064	0.13	1
Grrp1	0.0530365	0.254492	0.064	0.012	1
Gm26618	0.0531511	-0.253676	0.043	0.112	1
D130043K22Rik	0.0532763	-0.321529	0.143	0.267	1
Rin2	0.0535057	-0.226209	0.007	0.05	1
Recql	0.0535743	-0.263807	0.014	0.062	1
Spice1	0.053881	0.269499	0.064	0.012	1
Gm48678	0.053933	0.39478	0.321	0.273	1
Syt7	0.0540082	0.235385	0.407	0.41	1
Cdc23	0.0541126	0.447584	0.15	0.081	1
Slc35a1	0.0541417	0.391344	0.207	0.106	1
Pnck	0.0542804	0.504572	0.221	0.112	1
Prlr	0.0544163	-0.241771	0.579	0.702	1
Olfm3	0.0544457	-0.456776	0.636	0.739	1
Ptprd	0.0545058	-0.281752	0.964	0.981	1
Tmem38a	0.055118	-0.331431	0.093	0.174	1
Ypel5	0.0552285	0.378581	0.129	0.068	1
Pgr	0.055713	0.247856	0.221	0.155	1
Tmem147	0.0557663	0.268688	0.243	0.186	1
Nsg1	0.0557902	0.41289	0.35	0.23	1
Hyal1	0.056046	-0.271598	0.014	0.068	1
Gm5089	0.0563155	0.297324	0.071	0.019	1
Wdr4	0.0565046	0.227692	0.071	0.019	1
Hnrnpk	0.0565154	0.295336	0.379	0.28	1
Kcnab1	0.0565928	-0.240296	0.493	0.652	1
Chchd2	0.0569738	0.418837	0.279	0.168	1
Swt1	0.0570681	-0.28771	0.079	0.155	1
Jak1	0.0570875	0.341574	0.229	0.174	1
Rps3a1	0.057148	0.281932	0.286	0.236	1
Dhx9	0.057597	0.340541	0.186	0.093	1
Tom1l2	0.0577637	0.275647	0.436	0.404	1
Puf60	0.0577895	0.319068	0.25	0.174	1
Lrrc29	0.0578305	0.296092	0.2	0.106	1
Sae1	0.0583409	0.323083	0.121	0.062	1
Spata2l	0.0585188	0.286269	0.086	0.025	1
Cyth1	0.0586934	-0.235001	0.193	0.286	1
Zfp961	0.0587271	-0.564316	0.086	0.199	1
Coro2b	0.0587443	0.275044	0.179	0.087	1
Nkap	0.0587668	-0.339684	0.05	0.13	1
Rpl24	0.0587734	0.301765	0.257	0.199	1
Ndufa2	0.0588284	0.354043	0.164	0.056	1
Zdhhc17	0.0589035	0.328772	0.364	0.286	1
Napepld	0.0591434	-0.26515	0.014	0.062	1
Rnf7	0.0591803	0.322814	0.164	0.106	1
Pip5k1c	0.0591899	0.274124	0.2	0.155	1
Fam102b	0.0591904	0.274044	0.1	0.031	1
Lin52	0.0592116	-0.370786	0.121	0.23	1
Snhg14	0.0594631	-0.335853	0.957	0.975	1
Mphosph8	0.0594922	-0.46453	0.164	0.236	1
Nprl3	0.0597974	-0.316262	0.136	0.217	1
Usp12	0.0602958	0.261157	0.164	0.13	1
Ago4	0.0603496	0.247217	0.164	0.106	1
Col11a1	0.060701	-0.297123	0.2	0.255	1
Ahcyl2	0.0608886	-0.332149	0.45	0.584	1
Eef1akmt2	0.0609073	0.206131	0.05	0.006	1
Dcaf6	0.061032	-0.246205	0.386	0.534	1
Thy1	0.0610403	0.373589	0.379	0.261	1
Thsd7b	0.0610453	-0.297046	0.921	0.963	1
Fbxo31	0.0612832	0.241385	0.136	0.056	1
Pias2	0.0614082	-0.419419	0.314	0.453	1
Dcun1d4	0.0616255	0.293233	0.164	0.099	1
Ppwd1	0.0618991	0.282372	0.2	0.106	1
Aloxe3	0.0619639	-0.374075	0.043	0.112	1
Dynlt1b	0.0620895	-0.223321	0.014	0.068	1
Ankrd40	0.0622054	0.359336	0.107	0.05	1
Gm47167	0.0623206	0.364193	0.136	0.075	1
Dennd4a	0.0623449	0.336735	0.45	0.329	1
Daglb	0.0623875	0.28062	0.143	0.099	1
Zfp445	0.0625616	-0.255123	0.293	0.379	1
Kdm6b	0.0625786	0.236583	0.179	0.149	1
9130024F11Rik	0.0625805	0.208842	0.336	0.379	1
Rusc1	0.0626216	0.370952	0.15	0.068	1
Samm50	0.0626695	-0.267678	0.064	0.137	1
E230016M11Rik	0.0626861	-0.247221	0.05	0.112	1
Cops3	0.0628986	-0.296122	0.1	0.193	1
Arl6ip1	0.063328	0.322739	0.236	0.199	1
Sbf1	0.0634233	0.456502	0.236	0.155	1
Chsy1	0.06359	-0.248019	0.036	0.087	1
Ryr2	0.0637061	0.238315	0.764	0.708	1
Gsk3b	0.0638765	0.271879	0.571	0.54	1
Zbtb10	0.0639439	0.327367	0.071	0.012	1
Bbs1	0.0639747	0.310517	0.136	0.056	1
Tcof1	0.0645493	-0.210259	0.014	0.062	1
Rnf157	0.0646289	0.260487	0.45	0.329	1
Sgcd	0.0647015	-0.486919	0.486	0.578	1
Pla2g15	0.0647432	0.296184	0.093	0.025	1
Ndst4	0.0648117	0.582838	0.364	0.242	1
Epm2aip1	0.0648428	-0.362523	0.064	0.149	1
Tsr2	0.0648713	0.222012	0.093	0.031	1
Kcnip1	0.0648939	0.3135	0.393	0.317	1
Napg	0.0651771	0.351967	0.364	0.267	1
Gdi1	0.0654295	0.406224	0.386	0.273	1
Ryr3	0.065465	0.21069	0.607	0.559	1
Adcy2	0.0659159	0.28164	0.1	0.081	1
Fam199x	0.0661367	-0.362998	0.036	0.106	1
R3hcc1	0.0661525	0.214557	0.05	0.006	1
Fto	0.0663627	0.272397	0.479	0.398	1
Psmg1	0.0664771	0.249908	0.071	0.012	1
Ofd1	0.0667423	-0.263794	0.021	0.075	1
Rab18	0.0669567	0.242836	0.136	0.068	1
Tnpo3	0.067029	0.345747	0.286	0.242	1
Mark2	0.0670627	0.31324	0.407	0.329	1
Rtl4	0.067217	-0.448708	0.379	0.553	1
Lgalsl	0.0673653	-0.249644	0.043	0.106	1
Rxrb	0.0675777	0.564176	0.171	0.062	1
Bin1	0.0676296	0.347061	0.386	0.273	1
Trafd1	0.067632	0.218947	0.25	0.217	1
Mark1	0.0681479	0.217885	0.193	0.168	1
Rnf169	0.0683671	-0.394957	0.15	0.267	1
Dctn4	0.0683714	0.402102	0.564	0.416	1
Cntnap2	0.0683843	-0.256297	1	0.981	1
Cnbp	0.068387	-0.34932	0.136	0.236	1
Brd1	0.0685139	0.295678	0.293	0.255	1
Ccdc138	0.0685974	0.290167	0.143	0.068	1
Tspan3	0.0686296	0.239198	0.329	0.286	1
Sulf1	0.0688176	-0.328049	0.036	0.081	1
Clasp2	0.0690241	0.277466	0.8	0.733	1
Ctdspl	0.0690317	0.244659	0.214	0.18	1
Tagln3	0.0690949	0.242506	0.164	0.118	1
Cct4	0.0693253	-0.231296	0.036	0.099	1
Gm28375	0.0693582	-0.294017	0.071	0.13	1
Rasgef1b	0.0694612	-0.308338	0.264	0.385	1
Mapk10	0.0695244	-0.488382	0.657	0.801	1
Swi5	0.0695396	0.275765	0.171	0.118	1
Tspan17	0.0696188	0.309392	0.15	0.068	1
Ctsb	0.0696524	0.298278	0.193	0.13	1
Ndufa4	0.0697335	0.531828	0.429	0.292	1
Cpne4	0.0697919	-0.47627	0.171	0.273	1
Sdc3	0.0698402	0.396154	0.143	0.068	1
Pnmal2	0.0699227	0.368231	0.2	0.118	1
Armc9	0.0699251	0.306915	0.414	0.329	1
H2afz	0.0703278	0.269835	0.279	0.248	1
Wscd2	0.0703362	0.276727	0.2	0.161	1
Mgat4c	0.0704064	-0.28742	0.957	0.963	1
Slc35g2	0.0705618	-0.248918	0.064	0.143	1
Terf1	0.0708298	0.224506	0.129	0.062	1
Xpr1	0.0709359	-0.288153	0.379	0.503	1
Cox5b	0.0710323	0.323732	0.257	0.161	1
Cenpt	0.0711443	0.31874	0.107	0.037	1
Dmd	0.0712669	-0.457134	0.857	0.876	1
L1cam	0.0713195	0.364421	0.257	0.18	1
Fbxo3	0.0714029	0.406153	0.364	0.286	1
Zfp446	0.0714333	0.305343	0.1	0.037	1
Slc2a3	0.0714745	-0.262658	0.179	0.273	1
Pfdn6	0.0717017	0.268172	0.086	0.031	1
Zdhhc8	0.0717874	0.433012	0.214	0.124	1
Galnt17	0.0720593	0.547525	0.343	0.211	1
Nsmf	0.0720714	0.310778	0.25	0.168	1
Tbl1xr1	0.0720812	-0.206881	0.064	0.13	1
Atp6v0b	0.072661	0.31217	0.836	0.789	1
Map9	0.0727114	0.272357	0.129	0.056	1
Map6	0.073081	0.411982	0.35	0.248	1
Unc45a	0.0731375	-0.219018	0.086	0.143	1
Tm2d2	0.0732286	0.297705	0.121	0.056	1
Dpm1	0.0732776	0.29096	0.414	0.292	1
Arglu1	0.0734919	0.223905	0.871	0.795	1
Wdr60	0.0735837	0.280301	0.121	0.037	1
N4bp2	0.0737763	0.322037	0.35	0.292	1
Prune2	0.0742345	0.495463	0.25	0.118	1
Tafa5	0.0742496	-0.223738	0.271	0.366	1
Gtf2h3	0.0742731	-0.216886	0.021	0.068	1
Washc2	0.0743192	-0.297363	0.071	0.137	1
Rps8	0.0746572	0.291547	0.414	0.348	1
Zfyve9	0.0748609	-0.272206	0.429	0.553	1
5330417C22Rik	0.0749356	0.328939	0.25	0.168	1
Atp6v0a1	0.0749635	0.243649	0.714	0.596	1
Nsun2	0.0749757	0.274975	0.121	0.062	1
Brpf3	0.0750007	-0.30282	0.086	0.161	1
Rps6kb2	0.0750301	0.311925	0.114	0.05	1
Dnajc27	0.075102	0.334507	0.143	0.075	1
Coq4	0.0752343	-0.296163	0.043	0.106	1
Cul7	0.0755006	0.302667	0.129	0.056	1
Rps6ka2	0.0755702	0.287139	0.207	0.161	1
Oaz1	0.0756579	0.409808	0.321	0.217	1
Nsmaf	0.0759194	0.288734	0.457	0.366	1
Slc20a1	0.0759608	0.48677	0.171	0.056	1
Ndufc1	0.0759987	0.3228	0.121	0.087	1
Npas3	0.0760254	-0.248766	0.286	0.379	1
Rspry1	0.0763247	-0.309813	0.221	0.323	1
Patl1	0.0767117	-0.345377	0.029	0.099	1
St7	0.0769564	-0.30863	0.393	0.503	1
Smarcad1	0.077001	0.365511	0.336	0.236	1
Tpm1	0.0771333	0.416109	0.186	0.087	1
Fnbp4	0.077315	0.288451	0.279	0.211	1
Zfp994	0.0773703	-0.232251	0.014	0.062	1
Oip5os1	0.0775075	0.269412	0.136	0.087	1
Zfp1	0.0778498	0.311932	0.243	0.186	1
Nin	0.0778724	-0.290696	0.071	0.149	1
Abcb10	0.0778885	0.417111	0.214	0.112	1
Jak2	0.0779413	0.240922	0.207	0.13	1
Sema3a	0.0780864	-0.415559	0.1	0.199	1
Gm35188	0.0781424	-0.270145	0.3	0.391	1
Cox4i1	0.0781698	0.354457	0.45	0.398	1
Megf11	0.0783128	-0.281076	0.036	0.087	1
Osgepl1	0.078822	-0.20233	0.036	0.093	1
Kcnh1	0.0795515	-0.291039	0.179	0.255	1
Bcas2	0.0800858	0.455504	0.343	0.224	1
Ociad1	0.0802541	0.280671	0.286	0.205	1
Angpt2	0.0802551	-0.20042	0.014	0.062	1
Il18bp	0.0803562	0.201637	0.071	0.019	1
Gm44987	0.0805427	0.249437	0.057	0.019	1
Tubgcp5	0.0806141	0.320017	0.25	0.186	1
Ece2	0.0806988	0.295181	0.279	0.23	1
Pcdh19	0.0807326	-0.241345	0.179	0.273	1
Cox19	0.0807844	0.260794	0.171	0.13	1
Maf	0.0808226	0.382431	0.093	0.031	1
Ahcyl1	0.0809125	0.235533	0.343	0.236	1
Gm42418	0.081073	-0.243079	0.543	0.671	1
Asxl1	0.0811884	-0.314702	0.257	0.311	1
Ubb	0.0812663	0.468898	0.5	0.404	1
Pola1	0.0813637	-0.27628	0.129	0.217	1
Vegfa	0.0814131	0.228102	0.207	0.18	1
Wrap73	0.0816366	0.338007	0.114	0.031	1
Isg20l2	0.0817117	0.290099	0.064	0.012	1
Cnih2	0.0820093	0.262875	0.186	0.155	1
Arhgef10	0.0821816	-0.270114	0.007	0.05	1
Cdc42se1	0.0822071	0.298468	0.071	0.019	1
P4htm	0.0824217	0.343682	0.207	0.137	1
Trub1	0.0824718	0.269176	0.164	0.075	1
Atp5md	0.0826026	0.312587	0.264	0.174	1
Slc33a1	0.0826179	-0.239126	0.093	0.161	1
Fance	0.0826882	-0.221738	0.043	0.099	1
Glra2	0.0827979	-0.311532	0.464	0.559	1
Nefl	0.0831034	0.284571	0.186	0.155	1
Dhx35	0.0832331	-0.267633	0.071	0.155	1
Rpsa	0.0836119	0.412497	0.429	0.311	1
Fam3c	0.083636	0.215854	0.129	0.068	1
Rae1	0.0838077	-0.247273	0.05	0.112	1
Alg9	0.0838406	-0.205871	0.086	0.161	1
Dyrk1a	0.0839558	0.254452	0.371	0.323	1
Gpi1	0.083976	0.334462	0.636	0.491	1
Tet3	0.0840007	-0.314848	0.264	0.323	1
Klhdc2	0.0840545	-0.237076	0.129	0.211	1
Zfp260	0.0840548	-0.204463	0.107	0.174	1
Oxld1	0.0841035	0.310305	0.086	0.05	1
Kcna2	0.0841389	0.345443	0.15	0.081	1
Suds3	0.0851239	0.372641	0.15	0.068	1
Fars2	0.0853591	-0.230025	0.143	0.236	1
Cntln	0.0854482	-0.31271	0.143	0.23	1
Adgrl1	0.0855479	0.213474	0.307	0.248	1
Brd7	0.0855562	0.321089	0.186	0.112	1
Mtmr1	0.0856323	0.372629	0.421	0.348	1
Lypd1	0.0858751	-0.237607	0.136	0.211	1
Chchd3	0.0859908	-0.224037	0.293	0.385	1
Gabarap	0.0862587	0.303382	0.164	0.068	1
Hnrnph2	0.0862601	0.250703	0.193	0.13	1
Igf1r	0.0862941	-0.239793	0.229	0.348	1
Nav2	0.0864029	-0.260915	0.807	0.851	1
Phlda1	0.0865827	0.219365	0.114	0.05	1
Adgrb1	0.0866245	0.215873	0.293	0.236	1
Fam149b	0.0868701	0.442255	0.371	0.255	1
Wdr12	0.0869935	-0.27913	0.05	0.118	1
Mboat7	0.0874578	0.309244	0.207	0.124	1
Hipk3	0.0875949	0.206937	0.179	0.161	1
Metap1	0.0875958	0.294628	0.164	0.093	1
Tfam	0.0876721	-0.243459	0.043	0.106	1
Dnajb9	0.0879053	0.262846	0.086	0.025	1
Il1rapl1	0.0880896	-0.328494	0.957	0.969	1
Kctd6	0.0882857	0.267536	0.114	0.05	1
Prmt1	0.0883067	0.290421	0.171	0.112	1
Ghr	0.0883238	0.29085	0.307	0.286	1
Ivns1abp	0.0885635	0.329673	0.221	0.186	1
Ralgapa1	0.0888068	-0.360291	0.65	0.776	1
Gm12353	0.0888262	0.347171	0.257	0.186	1
Agap2	0.0888274	0.216506	0.1	0.087	1
Inpp5b	0.0888429	-0.278623	0.121	0.205	1
Rbl2	0.0888474	-0.269308	0.114	0.217	1
Ptdss1	0.0891893	-0.206792	0.107	0.174	1
Bbox1	0.0893675	0.223027	0.057	0.012	1
Srcin1	0.0895935	0.26281	0.314	0.255	1
Sorcs3	0.0898154	0.26102	0.707	0.621	1
Klhl12	0.0900888	-0.214982	0.086	0.168	1
Glyr1	0.0902517	0.259489	0.336	0.242	1
Tent4b	0.0902854	-0.20038	0.271	0.354	1
Eif4g2	0.0909624	0.262146	0.221	0.155	1
Tfdp2	0.0912609	-0.22815	0.093	0.168	1
Depdc5	0.0912783	-0.271167	0.129	0.224	1
Tsn	0.0913498	0.386726	0.221	0.149	1
Rpn1	0.0917847	0.288332	0.093	0.043	1
Rab6b	0.0920825	0.398049	0.329	0.255	1
Fam168b	0.0921	0.230734	0.321	0.248	1
Hars	0.0922742	0.289988	0.136	0.068	1
Zfhx4	0.0923292	-0.376499	0.521	0.609	1
Gns	0.0923437	0.492347	0.336	0.224	1
Htr2b	0.092351	0.244278	0.064	0.019	1
Ankrd13c	0.0924652	0.251199	0.264	0.242	1
Gpc6	0.0924683	-0.368143	0.7	0.826	1
Pld5	0.0924994	0.381098	0.164	0.112	1
Pdha1	0.0927377	-0.208124	0.064	0.118	1
Cbfa2t2	0.0927904	0.223285	0.329	0.298	1
Rragb	0.0929128	-0.408695	0.179	0.298	1
Smim19	0.0930898	-0.204942	0.093	0.168	1
Vps13a	0.0938159	-0.518183	0.271	0.385	1
Tatdn3	0.093823	0.281381	0.071	0.025	1
1110035H17Rik	0.0940839	0.21188	0.05	0.012	1
Slc35c2	0.0942584	0.248161	0.086	0.025	1
Pik3ca	0.0942696	0.258686	0.171	0.149	1
Limch1	0.0942762	0.237345	0.536	0.46	1
Prr7	0.0949117	0.343855	0.114	0.075	1
Gm21691	0.0950805	-0.23443	0.007	0.05	1
Eif1	0.0952103	0.330806	0.321	0.28	1
Cyren	0.0952525	0.439966	0.136	0.05	1
Arfgef2	0.0954186	-0.409431	0.207	0.298	1
Prdm2	0.0955723	0.216635	0.214	0.161	1
Psmb2	0.0957885	-0.252171	0.15	0.236	1
Ndufb7	0.095899	0.207349	0.157	0.081	1
Tmem131	0.0959737	0.238416	0.243	0.199	1
Gprin3	0.0962081	0.376091	0.314	0.224	1
Ccdc77	0.0962955	-0.250054	0.029	0.081	1
Zhx1	0.0963091	0.239206	0.064	0.012	1
Carmil3	0.0963715	0.268726	0.271	0.224	1
Kcnk2	0.0965723	0.372916	0.279	0.168	1
Srsf3	0.0965885	0.247632	0.171	0.143	1
Naa60	0.0966208	-0.22693	0.064	0.118	1
Rpl30	0.0966713	0.276183	0.293	0.261	1
Erg28	0.0967553	0.230292	0.186	0.161	1
Rfng	0.0968102	0.319038	0.179	0.112	1
Cnot9	0.0968753	0.232186	0.1	0.056	1
Rtn1	0.0971967	0.356516	0.75	0.733	1
Ndfip1	0.0972792	0.279296	0.65	0.59	1
Zcchc12	0.0973226	0.336799	0.35	0.261	1
Hira	0.0974606	-0.210098	0.264	0.36	1
Mt3	0.0974715	0.370835	0.307	0.193	1
Cers4	0.0977037	-0.395815	0.293	0.366	1
Dclk1	0.0977523	-0.311769	0.664	0.783	1
Thsd7a	0.0978156	-0.39169	0.379	0.478	1
Sptbn4	0.0980153	0.265105	0.393	0.298	1
Cnot4	0.0984302	-0.322683	0.314	0.404	1
Arv1	0.0991764	0.332021	0.1	0.031	1
Ccdc57	0.0993818	0.248161	0.186	0.168	1
Cdh2	0.0993948	0.240875	0.636	0.602	1
Sec23ip	0.0995037	0.203052	0.121	0.056	1
Fyn	0.0995043	-0.229158	0.314	0.398	1
Hdac3	0.0997157	0.519035	0.236	0.143	1
Unc5c	0.0998174	-0.229146	0.429	0.559	1
Dcaf7	0.0998601	0.360024	0.293	0.248	1
Atp6v1g2	0.100634	0.358542	0.264	0.18	1
Mthfr	0.100642	0.227452	0.129	0.112	1
Cfl2	0.100847	0.274048	0.25	0.199	1
Dcaf8	0.101005	-0.242664	0.157	0.23	1
Rack1	0.101286	0.373666	0.186	0.118	1
Pigg	0.101529	0.215114	0.079	0.019	1
Spryd7	0.102298	0.255071	0.093	0.037	1
Tmem50b	0.10238	0.240661	0.1	0.043	1
Cdh9	0.102383	-0.253203	0.071	0.143	1
Reps1	0.102417	-0.248129	0.171	0.242	1
Zup1	0.102461	-0.277241	0.114	0.18	1
Eif1ad	0.102644	0.202159	0.057	0.012	1
Dpagt1	0.102722	0.213199	0.057	0.012	1
Tmem131l	0.102765	0.221422	0.129	0.075	1
Clmp	0.102845	0.202779	0.207	0.199	1
Zswim6	0.102854	0.210188	0.193	0.106	1
C920021L13Rik	0.103201	-0.277081	0.071	0.149	1
Tex10	0.103209	-0.230546	0.1	0.168	1
Rnf10	0.103235	-0.230562	0.079	0.137	1
Gigyf2	0.103303	-0.203647	0.407	0.516	1
Phpt1	0.103792	0.311335	0.093	0.031	1
Cdc42bpa	0.104689	-0.278715	0.621	0.689	1
Dnm1l	0.105152	-0.337607	0.3	0.435	1
Pde7b	0.105666	0.341385	0.207	0.099	1
Tbc1d19	0.105777	0.230028	0.271	0.217	1
Ndn	0.105781	0.43666	0.429	0.348	1
Slc25a5	0.105848	0.435891	0.157	0.087	1
Hpcal4	0.106341	0.415276	0.129	0.056	1
A830082K12Rik	0.106758	-0.257801	0.207	0.28	1
Prrt4	0.106963	0.208721	0.057	0.012	1
Ccdc112	0.107291	0.249326	0.243	0.161	1
Ift88	0.107319	-0.24145	0.121	0.205	1
Nr2c2	0.107387	-0.245751	0.229	0.311	1
Lnx1	0.107604	0.271472	0.307	0.273	1
Hdac7	0.107676	0.396546	0.3	0.205	1
Uqcr10	0.107765	0.360645	0.25	0.155	1
Dus2	0.107774	-0.235089	0.093	0.149	1
Wbp1	0.107966	0.214076	0.071	0.025	1
Stk36	0.10808	0.223705	0.071	0.019	1
Hacd3	0.108089	0.202939	0.357	0.273	1
Ap4m1	0.108236	0.287804	0.086	0.031	1
Rab34	0.108476	0.264265	0.143	0.087	1
Cdc42	0.108709	0.24028	0.421	0.36	1
2900097C17Rik	0.108721	0.280941	0.257	0.199	1
Plxna1	0.109088	0.31766	0.15	0.068	1
Klhl29	0.109199	-0.258361	0.643	0.764	1
Hexb	0.109321	0.279234	0.079	0.025	1
Sptbn2	0.109532	0.224445	0.186	0.118	1
Rps15a	0.109599	0.298878	0.25	0.161	1
4732463B04Rik	0.110374	0.217929	0.071	0.019	1
Gm14211	0.110475	-0.275699	0.029	0.075	1
Nt5dc1	0.110889	-0.360752	0.043	0.112	1
Vcl	0.111563	-0.200519	0.107	0.174	1
Gm32031	0.111626	0.243193	0.121	0.056	1
Commd1	0.111889	-0.228605	0.057	0.13	1
Chpt1	0.112149	-0.279509	0.186	0.273	1
Uqcrq	0.112151	0.285356	0.279	0.193	1
Pam16	0.112507	0.300462	0.064	0.019	1
Ctnnb1	0.113034	0.294667	0.3	0.273	1
Rpl29	0.113036	0.311793	0.229	0.155	1
Slc49a4	0.113095	0.357524	0.207	0.13	1
Tpp1	0.113198	0.227314	0.086	0.037	1
2700054A10Rik	0.113323	0.229731	0.129	0.081	1
Trim11	0.11343	0.267584	0.086	0.025	1
Hmgcll1	0.113568	-0.351796	0.414	0.472	1
Pip4k2b	0.113594	-0.237497	0.064	0.13	1
Ankrd12	0.113809	-0.358442	0.471	0.596	1
Fam135a	0.113912	-0.334413	0.3	0.391	1
2021-09-06	0.113943	0.262043	0.121	0.062	1
Micu1	0.114033	0.255274	0.15	0.124	1
Agps	0.114192	-0.296197	0.186	0.273	1
Pdap1	0.114281	0.297251	0.079	0.043	1
Scly	0.114925	-0.376769	0.029	0.087	1
Tcea2	0.115021	0.201624	0.086	0.031	1
Wasf3	0.115263	-0.377129	0.129	0.211	1
Suv39h1	0.115479	0.208424	0.064	0.019	1
Fam171b	0.115669	0.358407	0.229	0.161	1
Slc19a1	0.116145	-0.203146	0.014	0.056	1
Flot1	0.116197	0.258249	0.171	0.099	1
Efna5	0.116318	-0.389677	0.593	0.689	1
Lpin2	0.116437	-0.218636	0.25	0.329	1
Enho	0.11658	0.242738	0.121	0.062	1
Ptpn2	0.117102	-0.356094	0.107	0.224	1
Upf1	0.117364	0.245072	0.114	0.05	1
Emc8	0.117505	0.299097	0.143	0.093	1
Mme	0.117512	-0.23076	0.036	0.087	1
Snta1	0.117583	-0.232659	0.107	0.174	1
Bcas3os1	0.117881	0.236711	0.057	0.012	1
Golga7b	0.118448	0.243654	0.114	0.056	1
Camk2a	0.11848	0.369459	0.386	0.28	1
Dnaja3	0.119014	0.243299	0.157	0.18	1
Krit1	0.119174	-0.347185	0.414	0.54	1
Rgmb	0.119974	0.229948	0.071	0.025	1
Tmem259	0.120023	0.26555	0.143	0.081	1
Pld3	0.120268	0.201627	0.343	0.304	1
Polr3a	0.120748	0.34263	0.193	0.118	1
Insig2	0.121056	-0.23159	0.093	0.18	1
Rps7	0.121716	0.397351	0.3	0.193	1
Enkd1	0.121941	0.266067	0.057	0.012	1
Tmem29	0.122161	0.287512	0.25	0.205	1
9630028H03Rik	0.122207	0.272994	0.164	0.143	1
Fbn1	0.122279	0.226045	0.15	0.087	1
Tmbim6	0.122301	-0.26897	0.086	0.143	1
Ssr3	0.122427	0.210196	0.1	0.05	1
Ywhaq	0.122603	0.315769	0.307	0.242	1
Cbx3	0.122696	0.425227	0.314	0.199	1
Aff2	0.123073	-0.337073	0.4	0.553	1
Czib	0.123086	0.274381	0.186	0.137	1
Znhit3	0.123133	0.245346	0.057	0.012	1
Zkscan7	0.123234	0.207957	0.057	0.019	1
Mob1a	0.123372	0.200597	0.079	0.025	1
Sema4b	0.123491	-0.20077	0.071	0.124	1
Auts2	0.123786	-0.223546	0.936	0.963	1
Snx16	0.123927	0.290938	0.129	0.075	1
Fbll1	0.12405	0.287664	0.1	0.031	1
Scaf8	0.124124	-0.29485	0.343	0.447	1
Mms22l	0.124186	0.212865	0.057	0.025	1
Pitpna	0.124473	0.209265	0.443	0.373	1
Ift27	0.124993	0.227068	0.057	0.012	1
Rps9	0.125221	0.408218	0.229	0.143	1
Rab43	0.125333	-0.286136	0.05	0.106	1
Epha7	0.125461	-0.518509	0.214	0.329	1
Sox12	0.125884	0.200356	0.143	0.112	1
Sec23b	0.126285	0.305823	0.114	0.05	1
Fpgs	0.126597	0.209382	0.05	0.012	1
Coq6	0.126716	0.270345	0.064	0.025	1
Papolg	0.126719	-0.214252	0.079	0.155	1
Ube2n	0.127024	-0.315278	0.15	0.242	1
Bmt2	0.127344	0.205765	0.207	0.174	1
Ate1	0.127414	0.247289	0.136	0.068	1
Fam13b	0.127748	-0.219732	0.314	0.416	1
Wdr77	0.128166	-0.271675	0.029	0.081	1
Dars	0.128368	-0.237172	0.121	0.205	1
Tent4a	0.128387	-0.207326	0.057	0.106	1
Nbeal1	0.128751	-0.256604	0.421	0.41	1
Zfp280c	0.128951	0.204901	0.321	0.261	1
Usp19	0.128993	0.215555	0.164	0.099	1
Rps21	0.129021	0.226291	0.221	0.174	1
Tspan33	0.129086	0.38331	0.179	0.087	1
Ldlrad4	0.129213	-0.271789	0.35	0.478	1
Tmem35a	0.129258	0.224893	0.086	0.025	1
Pdcd4	0.129497	0.347206	0.279	0.186	1
Clstn3	0.129585	0.317975	0.243	0.168	1
Trappc12	0.129803	0.340364	0.193	0.106	1
Gm15892	0.130387	0.365162	0.129	0.056	1
Ift122	0.130833	0.246682	0.129	0.099	1
Dpf2	0.130941	-0.329116	0.121	0.174	1
Fahd1	0.131023	0.262432	0.079	0.025	1
Top3b	0.131275	0.275338	0.15	0.075	1
Srrm4	0.131365	0.315963	0.514	0.472	1
Atp2b3	0.131859	0.265526	0.221	0.174	1
Rere	0.132138	0.22824	0.757	0.714	1
Dip2a	0.13239	0.235749	0.3	0.23	1
Fbl	0.132466	0.234065	0.079	0.031	1
Ppfia2	0.132574	-0.207215	0.843	0.826	1
Fam160b1	0.132704	0.208894	0.079	0.031	1
Gm29237	0.132934	-0.222961	0.029	0.075	1
Psma2	0.132951	-0.340375	0.129	0.211	1
Ube2j1	0.133011	0.222947	0.179	0.112	1
Lactb2	0.133016	0.222554	0.057	0.012	1
Efr3b	0.13336	0.398445	0.357	0.242	1
Uri1	0.133384	-0.286831	0.229	0.304	1
Nrgn	0.1335	0.260379	0.207	0.143	1
Fsd1	0.133741	0.247381	0.164	0.087	1
Tom1	0.13393	-0.223087	0.05	0.099	1
Ankib1	0.134116	0.220801	0.3	0.217	1
Ftx	0.134681	-0.330613	0.364	0.491	1
Il6st	0.135247	0.226753	0.1	0.062	1
Cops7a	0.135273	0.24501	0.093	0.025	1
Dpp10	0.135377	-0.292603	0.907	0.925	1
Osbp2	0.135626	-0.216087	0.121	0.199	1
Gm19967	0.136013	-0.270669	0.014	0.056	1
Vwc2	0.13623	-0.465168	0.121	0.205	1
Txlng	0.136347	-0.277543	0.157	0.217	1
Syt4	0.136399	0.282492	0.443	0.404	1
Pdxk	0.136449	0.3002	0.121	0.062	1
Ube2e2	0.136688	-0.200269	0.45	0.54	1
Tspyl5	0.136947	0.243366	0.086	0.037	1
Il1rapl2	0.137079	-0.275334	0.807	0.857	1
Etl4	0.137251	0.458929	0.436	0.385	1
Paqr7	0.137511	0.23592	0.064	0.019	1
Kctd8	0.137538	-0.382807	0.286	0.385	1
Mb21d2	0.138075	-0.205972	0.029	0.081	1
Zfp74	0.138141	0.262175	0.121	0.062	1
Ccdc120	0.138222	0.209101	0.086	0.043	1
Atl3	0.138293	-0.239861	0.15	0.23	1
Chgb	0.138582	0.240291	0.164	0.13	1
Cnih1	0.138829	0.235402	0.129	0.075	1
Car10	0.139166	-0.248219	0.271	0.329	1
Mrpl23	0.139405	0.284115	0.093	0.043	1
A330008L17Rik	0.139752	0.27048	0.107	0.075	1
Slc6a7	0.139812	0.570092	0.343	0.205	1
Selenop	0.139861	-0.256256	0.021	0.068	1
Vti1b	0.139976	-0.305548	0.171	0.267	1
Dbi	0.140732	0.375828	0.214	0.143	1
Zfp141	0.140754	0.350252	0.129	0.056	1
Kcnc1	0.140778	0.215198	0.229	0.174	1
Pin1	0.140823	0.219405	0.093	0.062	1
Ip6k2	0.140902	0.266888	0.329	0.248	1
Cpne7	0.140967	0.331658	0.321	0.236	1
Gm12296	0.141211	0.307001	0.079	0.025	1
Gas6	0.141533	-0.389926	0.086	0.155	1
Ppm1f	0.141609	-0.206887	0.1	0.155	1
Trappc9	0.14208	-0.386363	0.207	0.298	1
Rbfox3	0.142119	0.333032	0.436	0.342	1
Arl6ip5	0.142214	0.302016	0.086	0.031	1
Map3k10	0.14264	0.260167	0.129	0.081	1
Fabp5	0.142691	0.364632	0.2	0.106	1
Mfsd14a	0.143036	-0.27597	0.086	0.168	1
2610021A01Rik	0.143226	0.309476	0.1	0.043	1
Gm29514	0.143282	-0.249915	0.214	0.304	1
Tctn3	0.144237	0.233502	0.093	0.037	1
Tmem229b	0.144321	0.2885	0.107	0.062	1
Ndufb11	0.144745	0.352037	0.143	0.087	1
Micall1	0.144818	0.226741	0.093	0.037	1
Eml4	0.145282	-0.279464	0.407	0.491	1
Gdap1	0.145435	0.336388	0.386	0.298	1
Fam76b	0.145593	0.277851	0.164	0.106	1
Ube4a	0.14566	0.211356	0.279	0.211	1
C730034F03Rik	0.14571	0.222102	0.064	0.019	1
Snap47	0.145964	0.201246	0.271	0.217	1
Gm10649	0.146094	-0.308867	0.121	0.193	1
Hunk	0.147451	-0.270664	0.086	0.161	1
Pcnt	0.148271	-0.223267	0.014	0.05	1
Ankrd50	0.148331	0.306026	0.1	0.056	1
Tma7	0.148412	0.268318	0.2	0.193	1
Als2	0.148432	0.327973	0.207	0.137	1
Ubap1l	0.148848	0.200631	0.314	0.267	1
Psmd7	0.149481	0.22562	0.314	0.28	1
Tbce	0.149636	0.356519	0.25	0.143	1
Ube2s	0.149946	0.245076	0.129	0.081	1
Plch2	0.150403	-0.313886	0.093	0.143	1
A830019P07Rik	0.150411	-0.253202	0.05	0.118	1
Stx7	0.150601	0.20489	0.15	0.118	1
Gm10419	0.150773	0.220702	0.193	0.155	1
Nop58	0.15108	-0.239403	0.071	0.143	1
Prpsap1	0.151371	0.253623	0.107	0.062	1
Kdm2a	0.151489	0.238263	0.4	0.373	1
Eml2	0.151537	0.234354	0.3	0.211	1
Gm14326	0.152052	-0.231005	0.036	0.093	1
Lrch3	0.152117	-0.298208	0.286	0.366	1
Ube2d1	0.152356	0.323746	0.157	0.124	1
Tmeff1	0.152657	-0.325525	0.143	0.23	1
Lin7c	0.153002	-0.374106	0.064	0.13	1
Rpl37a	0.153315	0.386558	0.25	0.149	1
Cnnm1	0.153377	0.207203	0.186	0.155	1
Cck	0.153402	0.326542	0.093	0.037	1
Atg10	0.153827	0.213381	0.2	0.137	1
Slc5a3	0.154345	-0.237464	0.043	0.093	1
Mtmr7	0.154693	-0.287424	0.164	0.255	1
AU040320	0.155132	-0.295865	0.179	0.255	1
Gnb4	0.155191	-0.348691	0.079	0.149	1
Derl1	0.155234	0.25699	0.093	0.037	1
Ptbp1	0.155237	0.227817	0.079	0.031	1
Nufip1	0.155392	-0.240623	0.021	0.068	1
Zfp157	0.15586	-0.445754	0.171	0.292	1
Dhcr7	0.15616	0.261996	0.1	0.043	1
AC166172.1	0.156661	0.261352	0.057	0.025	1
Klhl1	0.156728	-0.334707	0.45	0.547	1
Fnta	0.156805	0.231005	0.15	0.099	1
Entpd6	0.157979	0.262528	0.179	0.112	1
Urm1	0.158073	0.277036	0.129	0.081	1
Stum	0.158345	-0.24147	0.064	0.112	1
Cntnap5c	0.158671	-0.223981	0.636	0.752	1
Fzr1	0.158717	0.200328	0.079	0.031	1
Dgkz	0.158854	0.273943	0.25	0.168	1
Flvcr1	0.158927	0.246475	0.243	0.168	1
Gtf2ird1	0.15921	0.228002	0.229	0.143	1
Wdr34	0.15974	0.231069	0.143	0.068	1
Mtmr2	0.159845	-0.255818	0.079	0.13	1
Ubl5	0.160138	0.268883	0.164	0.112	1
Ccsap	0.160175	0.231978	0.05	0.012	1
Otud7a	0.160387	-0.272026	0.607	0.702	1
Alg2	0.160652	0.241388	0.136	0.081	1
Alas1	0.16069	0.221098	0.114	0.05	1
4930598N05Rik	0.160789	-0.263324	0.036	0.087	1
Ptges3	0.160805	0.284597	0.257	0.18	1
Sinhcaf	0.160884	-0.264945	0.043	0.106	1
Hipk2	0.161209	0.449971	0.279	0.18	1
Kcnk10	0.161579	-0.351211	0.214	0.311	1
Atp11b	0.16172	0.28376	0.679	0.59	1
Ly6h	0.161919	0.291409	0.814	0.714	1
Sik2	0.162307	-0.384996	0.236	0.323	1
Sema6d	0.162414	-0.215197	0.55	0.646	1
Chchd10	0.162973	0.380981	0.229	0.137	1
Fgf11	0.16327	0.241605	0.079	0.025	1
Efcab14	0.163401	-0.301938	0.114	0.193	1
Rmst	0.163924	0.285624	0.629	0.553	1
Gpt2	0.164247	-0.238685	0.086	0.155	1
Exd2	0.164267	-0.227502	0.193	0.23	1
Nipa1	0.164701	0.353255	0.279	0.199	1
Zdhhc14	0.164748	0.259548	0.264	0.224	1
9430091E24Rik	0.164821	-0.20944	0.036	0.075	1
Ccnt2	0.164853	0.211845	0.35	0.311	1
Kcnb1	0.164954	0.253119	0.236	0.174	1
Raf1	0.165139	0.365256	0.264	0.242	1
Lrif1	0.165177	0.316513	0.271	0.193	1
Sash1	0.165229	-0.334484	0.114	0.18	1
Wdr26	0.166084	-0.24181	0.257	0.342	1
Gpatch4	0.166258	0.286029	0.079	0.025	1
Atxn7l2	0.166553	0.263087	0.1	0.05	1
2610002M06Rik	0.166663	-0.249919	0.043	0.099	1
Etfdh	0.167168	0.235599	0.121	0.062	1
Rbm4	0.167421	0.305601	0.15	0.081	1
Tarbp2	0.167607	0.211017	0.136	0.124	1
Pdp1	0.167706	0.208123	0.121	0.081	1
Gm45323	0.167769	-0.498421	0.357	0.478	1
Zscan18	0.167784	-0.218745	0.107	0.168	1
Sco2	0.167954	0.246047	0.071	0.019	1
Arhgef15	0.168038	-0.226976	0.021	0.062	1
Nrxn2	0.168358	0.247232	0.436	0.391	1
Dpysl4	0.168377	0.226589	0.114	0.081	1
Kcnk13	0.168383	-0.360222	0.157	0.186	1
Tmtc4	0.168401	0.339572	0.093	0.043	1
Cisd3	0.168691	0.220467	0.05	0.012	1
Dna2	0.168936	0.219617	0.086	0.043	1
Arntl2	0.168978	-0.263801	0.029	0.068	1
Rab11a	0.169266	0.276919	0.229	0.143	1
Tmem245	0.169541	-0.261884	0.157	0.242	1
Stx1b	0.169853	0.267269	0.2	0.143	1
Atp5g1	0.16988	0.26962	0.329	0.224	1
2021-09-01	0.169996	0.33431	0.121	0.081	1
Ptprf	0.170106	0.273618	0.343	0.323	1
Tomm6	0.170192	0.223308	0.207	0.124	1
Kat2b	0.170608	0.319563	0.129	0.081	1
Ergic1	0.170824	-0.21826	0.171	0.248	1
Tcerg1l	0.171534	-0.22101	0.129	0.193	1
Mapkapk2	0.172122	-0.209814	0.036	0.081	1
Eed	0.172195	0.277421	0.129	0.05	1
Fbxo9	0.172234	0.269102	0.143	0.087	1
Foxk2	0.172484	0.218496	0.314	0.242	1
Trappc10	0.173076	0.4031	0.164	0.093	1
Nhsl2	0.17316	-0.356359	0.114	0.205	1
Gphn	0.173228	-0.296233	0.893	0.901	1
Ralgds	0.173478	0.275309	0.157	0.087	1
Rsf1os1	0.173726	-0.28188	0.086	0.149	1
Fbxo21	0.173856	-0.261944	0.093	0.161	1
Asb13	0.174034	0.225457	0.107	0.05	1
Atp6v1f	0.174121	0.292205	0.114	0.062	1
Pakap.1	0.174255	0.219365	0.307	0.28	1
Mrpl3	0.174378	0.243279	0.2	0.168	1
Rundc1	0.174575	-0.243212	0.029	0.081	1
Rbm34	0.174983	-0.26051	0.036	0.075	1
Pa2g4	0.175209	0.273244	0.114	0.068	1
Kif16b	0.175254	-0.257121	0.107	0.199	1
Mrpl57	0.175281	0.321548	0.164	0.118	1
Rex1bd	0.175499	0.301597	0.093	0.037	1
Rab23	0.175861	0.298951	0.121	0.05	1
Mrpl39	0.17609	0.240839	0.05	0.012	1
Pdcd5	0.176169	0.219857	0.164	0.093	1
Eri3	0.1762	0.230741	0.314	0.211	1
Itgbl1	0.176301	-0.273381	0.079	0.137	1
Mbd5	0.176571	-0.380468	0.721	0.82	1
Hbb-bs	0.176973	0.284285	0.1	0.043	1
Zic4	0.176991	-0.219882	0.057	0.106	1
Camk2n1	0.177028	0.331806	0.107	0.068	1
Nit1	0.177582	0.349066	0.129	0.087	1
Tmem44	0.1784	-0.245035	0.029	0.068	1
Zc3h15	0.178413	0.220398	0.221	0.155	1
Cyp51	0.178842	0.24041	0.129	0.068	1
Idh3a	0.178992	-0.328056	0.114	0.193	1
Mir22hg	0.180021	0.308733	0.136	0.068	1
Trhde	0.180193	-0.511143	0.207	0.217	1
Zfp329	0.180422	-0.209025	0.143	0.211	1
Gm1976	0.180455	-0.304166	0.214	0.304	1
Atpif1	0.180772	0.327481	0.543	0.429	1
Atf4	0.181222	0.289323	0.129	0.056	1
Zfp740	0.182037	0.300896	0.229	0.137	1
Gtf3c1	0.182204	0.290169	0.179	0.124	1
Atxn2l	0.182265	0.231048	0.271	0.217	1
Pold3	0.183099	0.222	0.129	0.081	1
Ube2v1	0.183846	0.318462	0.157	0.087	1
Rif1	0.184248	-0.252009	0.207	0.273	1
Abitram	0.184661	0.226223	0.057	0.019	1
Sgcz	0.184734	-0.411179	0.907	0.913	1
Gm12940	0.185219	0.254272	0.186	0.149	1
Tram1	0.185542	-0.243819	0.114	0.193	1
Rnf215	0.185614	0.279983	0.093	0.037	1
Dcaf15	0.185944	0.327292	0.093	0.037	1
Ywhaz	0.186391	0.327852	0.379	0.28	1
Sgcb	0.186468	0.315482	0.15	0.106	1
Eif4g1	0.186765	0.221631	0.407	0.348	1
Zfp934	0.187289	-0.221282	0.057	0.118	1
Gga1	0.187425	0.326839	0.121	0.087	1
Miga2	0.187585	-0.339421	0.157	0.23	1
Gcn1	0.187608	-0.206277	0.143	0.205	1
1700012D14Rik	0.187833	-0.294399	0.136	0.224	1
Otud5	0.188459	0.256473	0.143	0.118	1
Anapc2	0.189263	0.221462	0.064	0.025	1
Phrf1	0.189301	0.328412	0.136	0.068	1
Gas8	0.18976	0.348641	0.136	0.068	1
Cdh20	0.189955	-0.272791	0.157	0.224	1
Tia1	0.191008	0.304686	0.757	0.708	1
Gng7	0.19241	0.218332	0.114	0.062	1
Mief1	0.19244	0.383007	0.1	0.05	1
Appl1	0.192648	-0.440253	0.264	0.385	1
Apaf1	0.192807	0.230323	0.164	0.087	1
Hdac9	0.19289	0.237172	0.2	0.143	1
Grk3	0.192945	-0.264462	0.114	0.155	1
Endog	0.193008	0.278605	0.086	0.031	1
Slit3	0.193017	0.248456	0.171	0.118	1
Gm26917	0.193616	-0.200926	0.693	0.776	1
Cdk14	0.193641	-0.232036	0.314	0.41	1
Gdi2	0.193675	0.237843	0.2	0.155	1
Mid1ip1	0.193678	0.229059	0.079	0.031	1
Hdac8	0.193985	0.233731	0.193	0.168	1
H3f3b	0.194505	0.216352	0.4	0.298	1
Fam81a	0.194682	0.223517	0.093	0.043	1
9930021J03Rik	0.195441	-0.298527	0.307	0.404	1
Nckap1	0.195454	-0.247498	0.364	0.478	1
Prrc2b	0.195743	0.281003	0.329	0.255	1
1700086O06Rik	0.19593	-0.209438	0.029	0.075	1
Cox7c	0.196074	0.37811	0.464	0.354	1
Zfp120	0.196287	0.241108	0.064	0.031	1
Tor1aip1	0.196301	0.305436	0.107	0.056	1
Immt	0.19631	0.264147	0.293	0.205	1
Tle2	0.196511	0.201178	0.05	0.012	1
Gpc1	0.196747	0.226045	0.314	0.267	1
Maml3	0.196765	-0.39844	0.286	0.366	1
Hs6st1	0.197268	0.229095	0.143	0.081	1
Chchd7	0.197296	0.243635	0.114	0.062	1
Calb1	0.19743	-0.228958	0.157	0.224	1
Zbtb16	0.197636	-0.25102	0.057	0.118	1
Ccdc43	0.198057	0.210571	0.086	0.031	1
Dock9	0.19818	0.200832	0.543	0.484	1
Rpl13	0.198453	0.430331	0.443	0.298	1
Map2k5	0.198476	0.202508	0.271	0.199	1
Hmox2	0.198599	-0.271523	0.064	0.118	1
Rras2	0.199136	-0.228239	0.057	0.106	1
Tmem158	0.199577	0.271827	0.179	0.106	1
Smyd3	0.199727	-0.372956	0.507	0.602	1
Tmod2	0.199826	0.208002	0.364	0.323	1
Prdx5	0.200177	0.476461	0.243	0.149	1
Sumo3	0.200434	0.20991	0.107	0.075	1
D8Ertd738e	0.200517	0.341498	0.114	0.05	1
Usp36	0.200547	-0.294796	0.1	0.155	1
Ccdc62	0.200685	0.210343	0.107	0.062	1
Ackr1	0.20076	0.263445	0.2	0.13	1
Spata5	0.200825	-0.385569	0.086	0.168	1
Nelfb	0.200948	0.203656	0.107	0.056	1
Zbtb14	0.200962	0.254006	0.079	0.025	1
Mrps27	0.201217	0.229553	0.107	0.056	1
Coa6	0.20161	0.274257	0.079	0.025	1
Naxe	0.201629	0.234575	0.121	0.087	1
Rap1a	0.202097	0.201498	0.157	0.093	1
Tmem120b	0.202378	0.249345	0.157	0.081	1
Bex2	0.202622	0.424655	0.479	0.354	1
Kirrel	0.203207	0.263923	0.1	0.043	1
Tsta3	0.20377	-0.298066	0.036	0.081	1
Per3	0.203911	-0.345383	0.086	0.161	1
Disp2	0.204174	-0.267545	0.186	0.28	1
Mageh1	0.204739	0.314307	0.107	0.056	1
Itga3	0.20548	0.290251	0.114	0.05	1
Mkln1	0.205484	-0.285695	0.386	0.503	1
Ube3b	0.205723	0.25175	0.121	0.062	1
Nrp1	0.205872	0.328855	0.279	0.199	1
Tafa1	0.206396	-0.318143	0.243	0.286	1
Zc3h8	0.206509	0.225121	0.114	0.068	1
Rcn2	0.206646	0.307282	0.343	0.255	1
Rab3gap2	0.206698	-0.238009	0.164	0.236	1
Prim1	0.206952	-0.216675	0.014	0.05	1
Rsf1	0.207008	-0.376792	0.379	0.478	1
Hypk	0.207179	0.200278	0.079	0.037	1
Fam207a	0.207271	0.300377	0.093	0.025	1
Unc5a	0.207737	0.276023	0.15	0.112	1
Vkorc1l1	0.20782	0.305316	0.243	0.168	1
Ccdc149	0.20783	0.259676	0.1	0.05	1
Cadm2	0.208067	-0.277994	0.95	0.963	1
Trpm3	0.208248	-0.578016	0.664	0.752	1
Acbd6	0.208359	-0.415061	0.343	0.429	1
AI413582	0.208372	0.272359	0.107	0.043	1
Desi2	0.208383	-0.25876	0.243	0.342	1
Map3k13	0.208916	0.343059	0.186	0.118	1
Mlf2	0.209173	0.348615	0.221	0.149	1
Ypel2	0.209656	0.274812	0.1	0.068	1
Gm42851	0.209727	0.206482	0.071	0.031	1
Larp1b	0.209965	-0.213917	0.3	0.385	1
Sumo2	0.210038	0.283008	0.314	0.255	1
Gng3	0.210059	0.389697	0.343	0.248	1
Pabpn1	0.210122	0.20564	0.586	0.571	1
Pusl1	0.210274	0.26793	0.071	0.025	1
Tyro3	0.210319	0.207577	0.064	0.019	1
Lrfn2	0.210499	-0.27191	0.221	0.311	1
Mlycd	0.210799	-0.282463	0.036	0.093	1
Asap1	0.210901	-0.308748	0.2	0.28	1
Hsp90ab1	0.21105	0.214915	0.543	0.447	1
Samd5	0.211243	0.256491	0.286	0.236	1
Lonrf2	0.211792	-0.327879	0.164	0.242	1
Lrrk2	0.211806	0.241776	0.086	0.031	1
Zdhhc1	0.211863	0.296153	0.129	0.068	1
Pdhx	0.211993	-0.219717	0.121	0.186	1
Traf3ip2	0.212474	-0.272407	0.05	0.099	1
Mob1b	0.212553	-0.214831	0.129	0.199	1
Oxt	0.213083	0.242654	0.071	0.025	1
Ankrd44	0.213451	-0.235893	0.293	0.41	1
Lmtk3	0.213511	0.214795	0.229	0.18	1
A830018L16Rik	0.214072	-0.263593	0.557	0.621	1
9530059O14Rik	0.214076	0.220537	0.393	0.348	1
Zfp94	0.2142	0.275245	0.107	0.043	1
mt-Nd2	0.214965	-0.315788	0.171	0.242	1
2410131K14Rik	0.215889	0.212713	0.05	0.012	1
Rabl2	0.215998	0.291308	0.186	0.099	1
Tex9	0.21622	-0.362362	0.043	0.099	1
Slc16a2	0.21631	0.232628	0.071	0.025	1
Mecp2	0.216406	-0.261589	0.229	0.323	1
Plxnb2	0.216407	0.229496	0.114	0.056	1
Noct	0.216701	0.224294	0.136	0.093	1
Pfdn5	0.216983	0.333718	0.157	0.106	1
Smad2	0.216994	0.213141	0.107	0.075	1
Spint2	0.217032	0.2795	0.179	0.087	1
Stxbp5l	0.217311	-0.426551	0.643	0.708	1
Atp13a2	0.217318	-0.226796	0.179	0.23	1
Egln1	0.217404	-0.235034	0.107	0.155	1
Stag1	0.21742	-0.251742	0.657	0.745	1
Stx8	0.21748	0.216637	0.15	0.13	1
Rbmx	0.217631	0.326651	0.143	0.081	1
Ip6k1	0.217807	0.213161	0.436	0.404	1
Zfp579	0.217907	0.206963	0.086	0.037	1
Gm14820	0.21811	-0.259314	0.029	0.081	1
Slc45a4	0.219759	0.253025	0.129	0.081	1
Psenen	0.22044	0.339102	0.086	0.025	1
Greb1l	0.220542	0.251311	0.543	0.478	1
Faim2	0.220772	0.252361	0.236	0.186	1
Gps1	0.220987	0.28691	0.129	0.068	1
Rprd1b	0.221175	-0.279237	0.064	0.13	1
Emc6	0.221375	0.309443	0.121	0.056	1
Reep2	0.221384	0.211222	0.193	0.137	1
1110004F10Rik	0.221981	0.25284	0.186	0.118	1
Slc35f1	0.221995	-0.261988	0.707	0.789	1
Patz1	0.222285	0.251843	0.143	0.093	1
Arhgef3	0.22277	-0.42501	0.036	0.087	1
Vps37b	0.222952	0.218939	0.057	0.012	1
Slc6a6	0.223781	0.261254	0.343	0.267	1
Rcbtb2	0.223969	0.224801	0.079	0.031	1
Ppp4r3a	0.224133	-0.241222	0.157	0.224	1
Sez6l2	0.22417	0.252356	0.193	0.13	1
Dync1li2	0.224649	-0.270978	0.207	0.311	1
Cox5a	0.224844	-0.28259	0.229	0.311	1
Btbd11	0.224965	-0.320279	0.2	0.298	1
Lgi3	0.225176	0.377182	0.214	0.118	1
Mtss1	0.225518	-0.25412	0.257	0.335	1
Gm48749	0.225541	0.219098	0.164	0.124	1
Fyttd1	0.226988	0.302065	0.379	0.273	1
Mrps34	0.22715	0.232333	0.093	0.062	1
Stk4	0.227435	0.203056	0.121	0.087	1
Cend1	0.228051	0.209088	0.143	0.118	1
Slc4a10	0.228407	-0.262721	0.579	0.634	1
Hsf1	0.228882	0.227018	0.121	0.093	1
Olfr1156	0.229679	0.206327	0.093	0.037	1
Zcchc9	0.229933	0.204518	0.107	0.062	1
Megf6	0.229939	0.272607	0.121	0.081	1
Syt17	0.230471	0.203988	0.114	0.068	1
Tusc3	0.230802	0.26469	0.55	0.435	1
4930512B01Rik	0.230826	-0.298596	0.071	0.118	1
Rpl22l1	0.230893	0.225505	0.229	0.155	1
Atp5o	0.231271	0.28458	0.186	0.099	1
Pcdh7	0.23169	-0.250163	0.914	0.919	1
Prrg3	0.232584	0.232419	0.121	0.062	1
Iqcb1	0.232892	-0.340556	0.236	0.292	1
Tenm1	0.232894	-0.209815	0.807	0.876	1
Kcnn3	0.232962	0.224667	0.279	0.236	1
Set	0.233318	0.253199	0.186	0.118	1
Napa	0.233525	-0.264979	0.086	0.143	1
Map3k12	0.234169	0.215603	0.264	0.193	1
Brms1l	0.234362	-0.345744	0.143	0.217	1
Fdx1	0.234423	0.280914	0.079	0.031	1
Zfp316	0.234589	0.267271	0.079	0.031	1
Map7d2	0.234827	0.232896	0.35	0.286	1
Flrt2	0.235017	0.240606	0.114	0.093	1
2210016L21Rik	0.235102	-0.211415	0.171	0.205	1
Tpra1	0.235845	0.424965	0.1	0.043	1
Cep104	0.235907	0.296683	0.15	0.087	1
Kantr	0.23591	-0.216655	0.3	0.398	1
Rgs6	0.236241	-0.257634	0.136	0.124	1
Msra	0.236626	0.209208	0.129	0.075	1
Sox2ot	0.236802	-0.562152	0.679	0.702	1
Ccser2	0.237031	0.20555	0.264	0.18	1
Poc5	0.237232	0.263017	0.086	0.031	1
Blm	0.237317	-0.229618	0.036	0.075	1
Uqcc2	0.23776	0.24168	0.079	0.025	1
Mrps5	0.238134	0.301363	0.15	0.099	1
Flot2	0.238664	0.249483	0.286	0.205	1
2021-03-06	0.238946	-0.286148	0.329	0.404	1
Hspa5	0.239937	0.249229	0.193	0.13	1
Hdac11	0.239949	0.217997	0.243	0.199	1
Rps23	0.240062	0.296119	0.243	0.186	1
Gm10125	0.240735	-0.242402	0.121	0.186	1
Grsf1	0.24127	0.290865	0.107	0.056	1
Pbx4	0.24162	0.243807	0.193	0.124	1
Gm27032	0.241621	0.47137	0.393	0.292	1
Mrps9	0.242185	-0.27265	0.143	0.199	1
Ncapd2	0.243131	0.259504	0.079	0.037	1
Iscu	0.24318	0.278276	0.15	0.087	1
A230077H06Rik	0.243917	0.231618	0.05	0.012	1
Dhrs1	0.244786	0.259826	0.057	0.019	1
Med21	0.244937	0.297778	0.114	0.043	1
Gin1	0.245828	0.234462	0.071	0.031	1
Rpl34	0.24664	0.260493	0.214	0.161	1
Scml4	0.247038	0.296248	0.179	0.155	1
Clk4	0.247062	0.265815	0.257	0.205	1
Mrps14	0.247873	0.213	0.107	0.062	1
Ccdc130	0.248499	0.22654	0.064	0.031	1
Coq9	0.248966	0.268806	0.136	0.093	1
2810410L24Rik	0.249091	0.227222	0.064	0.025	1
Ktn1	0.249154	-0.236446	0.336	0.422	1
Sncb	0.249257	0.251593	0.236	0.18	1
Med17	0.249408	0.20354	0.171	0.106	1
Hsd17b4	0.249787	0.328263	0.121	0.075	1
Ttc13	0.250085	0.336553	0.264	0.161	1
Golga5	0.250515	0.22246	0.143	0.13	1
Lpcat1	0.250653	0.239247	0.157	0.118	1
Edem1	0.250747	0.226858	0.093	0.056	1
Calb2	0.251897	0.215826	0.093	0.062	1
Gart	0.252359	0.333296	0.079	0.031	1
Apba1	0.25269	-0.489085	0.364	0.491	1
Dhrs7b	0.252714	-0.226593	0.036	0.075	1
2610008E11Rik	0.252728	0.285436	0.164	0.099	1
Cdk7	0.253644	0.209856	0.171	0.112	1
Atxn7l3	0.253795	0.249754	0.1	0.037	1
Dld	0.253971	0.228689	0.15	0.081	1
Gm49336	0.254468	-0.203131	0.157	0.217	1
Ppp1r10	0.2546	0.21689	0.15	0.118	1
Rnf20	0.254887	0.236658	0.193	0.161	1
Tmem104	0.255092	0.208109	0.071	0.031	1
Ipmk	0.25543	0.320313	0.143	0.112	1
C2cd5	0.255562	-0.266243	0.5	0.627	1
Ankrd11	0.257717	-0.261073	0.471	0.602	1
Abcc10	0.257967	0.296881	0.121	0.056	1
Rnf138	0.258457	-0.212335	0.186	0.261	1
Pld2	0.259762	-0.269905	0.029	0.068	1
Amz2	0.260342	0.231242	0.193	0.124	1
Apbb2	0.260958	0.200872	0.529	0.466	1
Dnmt3a	0.261131	-0.287919	0.536	0.64	1
Gria1	0.261731	-0.251819	0.714	0.795	1
Gbe1	0.262114	0.221189	0.114	0.075	1
Kmt5b	0.262126	-0.266629	0.164	0.236	1
Tbc1d7	0.262503	0.24273	0.064	0.031	1
Rad23a	0.262534	0.239501	0.214	0.13	1
Atxn7l1	0.262724	-0.287836	0.179	0.261	1
Efhd2	0.263275	0.231023	0.114	0.056	1
Plxna3	0.263306	0.261615	0.136	0.062	1
Setd7	0.263669	-0.265501	0.186	0.255	1
C1ql3	0.264587	-0.284529	0.214	0.28	1
Kcnh8	0.264688	0.359891	0.243	0.174	1
Clip2	0.264863	0.317503	0.114	0.081	1
Calm2	0.26496	0.269956	0.564	0.509	1
Sec24b	0.265552	0.217662	0.543	0.503	1
Rbms3	0.265697	-0.407531	0.193	0.311	1
Timm23	0.265958	-0.215848	0.15	0.211	1
Sap30bp	0.266325	-0.288646	0.079	0.13	1
Edem2	0.266778	0.272962	0.114	0.05	1
Crebrf	0.26693	-0.239441	0.186	0.255	1
Smg5	0.267251	0.251966	0.214	0.13	1
Adar	0.26763	-0.254695	0.257	0.354	1
Sv2c	0.267654	0.292832	0.35	0.298	1
Crlf3	0.268516	0.214491	0.064	0.025	1
Aatf	0.268988	-0.251186	0.093	0.155	1
Mterf2	0.269245	0.315118	0.1	0.05	1
Fam214b	0.269437	0.359348	0.164	0.112	1
Tbk1	0.270749	0.27527	0.221	0.161	1
Plpbp	0.270863	0.265199	0.229	0.161	1
Kif17	0.271094	0.203265	0.121	0.062	1
Rad54l2	0.27186	0.231304	0.171	0.13	1
Slc25a36	0.272183	-0.203274	0.336	0.323	1
Pkm	0.2723	0.220522	0.186	0.143	1
Rgs7	0.272489	-0.335565	0.671	0.708	1
Adgrb2	0.272649	0.258517	0.164	0.106	1
Reps2	0.273306	0.258367	0.229	0.205	1
Gm16083	0.273539	0.250513	0.479	0.422	1
Polr3b	0.27378	-0.20358	0.043	0.093	1
1500009L16Rik	0.274369	0.254061	0.064	0.043	1
Porcn	0.274427	0.241826	0.114	0.062	1
Brd3	0.274521	-0.270728	0.129	0.186	1
Vat1	0.274614	0.278526	0.1	0.037	1
Chic1	0.274924	-0.302307	0.15	0.217	1
Snapc5	0.275197	0.216622	0.071	0.025	1
Snap23	0.275367	0.242314	0.114	0.062	1
A430005L14Rik	0.275461	-0.210327	0.014	0.05	1
Gm26954	0.275461	-0.200126	0.05	0.093	1
Kcnj3	0.276347	-0.33784	0.4	0.491	1
Rpl31	0.276653	0.226063	0.186	0.149	1
Gm13052	0.276742	-0.251436	0.079	0.13	1
Cap2	0.277469	0.209611	0.093	0.068	1
5330434G04Rik	0.277983	-0.203151	0.529	0.621	1
Birc6	0.278871	-0.305727	0.557	0.627	1
Zfp777	0.278887	0.310064	0.15	0.081	1
Ykt6	0.279591	0.311746	0.15	0.075	1
Ube2g1	0.279612	0.226433	0.364	0.317	1
Msh2	0.279872	0.334942	0.121	0.056	1
Mcmdc2	0.279876	-0.272378	0.036	0.075	1
Sec61g	0.280365	0.315225	0.1	0.05	1
Ei24	0.280601	0.312751	0.164	0.112	1
Alms1	0.281001	0.239066	0.157	0.112	1
9330020H09Rik	0.281147	0.222464	0.086	0.031	1
3110082I17Rik	0.281777	0.270928	0.093	0.043	1
Pou2f2	0.281829	0.217185	0.2	0.137	1
B4galnt1	0.281866	0.202933	0.086	0.043	1
Pcdh9	0.282458	-0.30675	0.907	0.888	1
Scg2	0.282603	0.302929	0.264	0.205	1
Mfap3	0.283055	-0.225241	0.136	0.205	1
Efnb2	0.28374	-0.244276	0.057	0.106	1
Sars2	0.283798	0.235662	0.064	0.019	1
Tmem186	0.284463	0.258673	0.229	0.149	1
Ydjc	0.285058	0.263625	0.15	0.075	1
Pxmp4	0.285242	0.283487	0.071	0.025	1
Hmgn3	0.285998	0.329118	0.293	0.211	1
Ttc9b	0.286493	0.257033	0.179	0.124	1
Rpl35a	0.286538	0.232072	0.207	0.174	1
Atp13a1	0.287305	0.200653	0.086	0.043	1
Ube2a	0.287419	0.285959	0.114	0.062	1
Arpp21	0.287631	0.23408	0.314	0.286	1
Itch	0.288992	-0.590539	0.3	0.441	1
Wrb	0.289311	0.247663	0.114	0.062	1
Fam76a	0.289765	0.311483	0.221	0.161	1
Ascc3	0.290293	-0.230771	0.336	0.422	1
Arl3	0.2903	0.353365	0.3	0.261	1
Klf5	0.290674	-0.219422	0.029	0.075	1
Ube2q1	0.290822	0.240428	0.071	0.037	1
Ric1	0.2909	0.320215	0.221	0.143	1
Ndst3	0.291716	0.283255	0.229	0.161	1
Chd8	0.291793	-0.218788	0.357	0.435	1
Gspt1	0.292515	-0.230319	0.107	0.161	1
Nrxn3	0.293464	-0.218429	1	0.994	1
Uqcrb	0.293551	0.398596	0.179	0.093	1
Taok1	0.294045	-0.229749	0.443	0.466	1
Aasdh	0.294135	0.239995	0.071	0.037	1
Sox11	0.294884	-0.238671	0.314	0.385	1
Ranbp17	0.294997	-0.238599	0.25	0.317	1
Ankrd45	0.2953	0.277131	0.1	0.068	1
Cspg5	0.295302	0.379826	0.4	0.286	1
2810004N23Rik	0.295857	0.201122	0.1	0.062	1
Spink10	0.296364	-0.202221	0.114	0.168	1
Minar2	0.296623	0.272735	0.321	0.242	1
Ccdc177	0.296768	-0.228172	0.014	0.05	1
Dda1	0.297003	0.28879	0.179	0.124	1
Ghitm	0.298264	0.309451	0.1	0.056	1
Ythdc2	0.298672	-0.280188	0.186	0.248	1
Mplkip	0.298757	-0.284785	0.064	0.124	1
Mapre1	0.300344	0.25045	0.143	0.093	1
Gm14410	0.300475	-0.206497	0.05	0.099	1
Sertad2	0.30077	-0.228745	0.136	0.193	1
Elp4	0.300783	-0.371643	0.229	0.304	1
Rpl19	0.300937	0.210801	0.307	0.261	1
Ywhah	0.301158	0.204172	0.35	0.273	1
Higd2a	0.301647	0.236785	0.293	0.236	1
Gaa	0.302041	0.311919	0.257	0.161	1
Svop	0.30235	-0.368526	0.35	0.435	1
Ppp4r4	0.3028	0.25832	0.143	0.106	1
Slc10a7	0.303512	0.268418	0.171	0.099	1
Aebp2	0.303585	-0.246308	0.107	0.174	1
Ssr2	0.303735	0.320287	0.107	0.081	1
Pank4	0.304025	0.325735	0.107	0.062	1
Pitpnm1	0.304392	-0.267179	0.136	0.186	1
Ndufs4	0.304466	-0.257055	0.314	0.398	1
Cbl	0.304577	0.212884	0.257	0.174	1
Slbp	0.304674	0.261573	0.157	0.106	1
Arhgap6	0.304874	-0.21142	0.079	0.137	1
Xrcc4	0.305294	-0.244236	0.179	0.267	1
Grid1	0.305388	-0.473581	0.771	0.882	1
Prkcg	0.305885	0.209678	0.179	0.118	1
Fam160a2	0.308461	0.289305	0.107	0.062	1
Gm27241	0.308816	0.271739	0.129	0.068	1
Ldha	0.309135	0.229239	0.143	0.106	1
9630014M24Rik	0.309146	-0.228533	0.236	0.292	1
1110038F14Rik	0.309407	0.220718	0.057	0.019	1
Mcts2	0.309453	0.280792	0.071	0.031	1
Me1	0.309806	-0.253391	0.136	0.186	1
Glrx2	0.309943	-0.217918	0.157	0.224	1
Pfkfb2	0.310276	0.283298	0.193	0.149	1
Wdr45b	0.310429	-0.330288	0.071	0.124	1
Ppp1cc	0.310588	0.212284	0.136	0.124	1
Apc	0.311128	-0.219692	0.614	0.665	1
Tspan18	0.311649	-0.22926	0.029	0.068	1
Scpep1	0.312393	-0.220927	0.05	0.093	1
Ndel1	0.312803	-0.299494	0.114	0.161	1
Lmbrd1	0.312941	0.297479	0.25	0.18	1
Rap1gap	0.31316	0.237544	0.343	0.242	1
Plekha8	0.313258	0.254075	0.093	0.05	1
Aars	0.313588	0.237586	0.114	0.099	1
Camk1d	0.314109	-0.201964	0.279	0.348	1
Phf6	0.314676	0.235669	0.271	0.211	1
Lrpprc	0.315169	-0.253854	0.214	0.298	1
Mllt11	0.315883	0.251679	0.4	0.342	1
Celf3	0.315968	0.368494	0.207	0.137	1
Leprotl1	0.315975	0.251025	0.093	0.068	1
Smg6	0.316376	-0.26559	0.45	0.547	1
Fkbp8	0.317051	0.263017	0.186	0.124	1
1500011B03Rik	0.317095	0.341068	0.35	0.28	1
Afmid	0.31713	0.266957	0.15	0.099	1
Zfp930	0.317501	0.294394	0.086	0.031	1
Kif5a	0.317832	0.22302	0.471	0.366	1
Fbf1	0.317883	0.202387	0.121	0.075	1
Rps27a	0.31795	0.294777	0.329	0.217	1
Rnf208	0.318137	0.204631	0.229	0.149	1
Cebpz	0.318924	0.219019	0.093	0.056	1
Ppa1	0.319277	0.20431	0.15	0.081	1
Amer2	0.31936	-0.330776	0.057	0.112	1
Jade3	0.319402	-0.286564	0.064	0.124	1
Mark4	0.320372	-0.247449	0.093	0.137	1
Gm47271	0.320566	0.236254	0.121	0.081	1
Tut7	0.321205	0.242616	0.186	0.137	1
Cep162	0.321215	-0.224695	0.036	0.081	1
Gatad2b	0.322458	-0.427079	0.271	0.404	1
Gm30382	0.322866	0.287214	0.529	0.441	1
Ntng1	0.322874	-0.385868	0.429	0.503	1
Pibf1	0.323077	-0.360587	0.121	0.205	1
Gm7072	0.323177	-0.206442	0.05	0.099	1
U2surp	0.32334	-0.296789	0.329	0.366	1
Lgr4	0.323957	0.268915	0.186	0.161	1
Prdx6	0.325488	0.232377	0.064	0.031	1
Pcnx2	0.32639	-0.365588	0.214	0.261	1
Brsk2	0.327045	0.218523	0.243	0.161	1
Ttyh1	0.327165	0.345797	0.343	0.261	1
Fut8	0.327355	-0.252664	0.593	0.658	1
Heatr6	0.327562	0.244121	0.179	0.13	1
Zcchc7	0.327999	-0.33739	0.657	0.745	1
Fam3a	0.32807	0.250619	0.064	0.031	1
Itpk1	0.328204	0.252206	0.107	0.056	1
Tmem215	0.328375	0.22685	0.05	0.012	1
Ppp3ca	0.329663	-0.226253	0.893	0.901	1
Usf3	0.330864	-0.216737	0.093	0.149	1
Eef1e1	0.33141	0.224775	0.1	0.05	1
Stimate	0.331649	-0.343322	0.164	0.242	1
Nova1	0.331979	-0.261713	0.736	0.839	1
Pet100	0.333126	0.221961	0.079	0.031	1
Slc8a3	0.334504	-0.216994	0.293	0.391	1
Cct8	0.334765	0.261488	0.15	0.093	1
4732471J01Rik	0.335076	-0.328493	0.229	0.298	1
Ccnt1	0.335124	0.230504	0.293	0.224	1
Cct2	0.33521	0.292314	0.107	0.056	1
Map1lc3a	0.335695	0.24589	0.221	0.155	1
Rpl37	0.336072	0.267231	0.236	0.168	1
Iah1	0.336435	0.226122	0.086	0.037	1
Mgat4b	0.336476	0.204903	0.157	0.118	1
Cluh	0.337474	0.207542	0.107	0.093	1
Brinp3	0.337689	-0.253149	0.943	0.95	1
Ptov1	0.337866	0.234075	0.15	0.093	1
Ndufb2	0.338354	0.278738	0.179	0.137	1
Bahcc1	0.338401	0.259509	0.121	0.068	1
Rfx1	0.338821	0.339838	0.129	0.068	1
Selenok	0.339021	-0.25132	0.15	0.18	1
Slc25a22	0.33923	0.264226	0.15	0.106	1
Napb	0.339325	0.279961	0.45	0.366	1
Tspan9	0.339854	0.332261	0.143	0.081	1
Med19	0.340098	0.208775	0.064	0.025	1
Kcnn2	0.340326	-0.244591	0.407	0.435	1
2610035D17Rik	0.340745	0.219871	0.157	0.087	1
Fam20b	0.341057	-0.208678	0.079	0.118	1
Radil	0.342286	0.208134	0.229	0.143	1
Dctn3	0.342947	0.2217	0.136	0.062	1
Actr2	0.343901	0.229428	0.293	0.248	1
Tbc1d10b	0.345364	0.236939	0.093	0.037	1
Gnai1	0.345673	0.244006	0.279	0.242	1
Gm32647	0.345867	-0.240208	0.5	0.578	1
Akap8	0.346529	0.309471	0.35	0.236	1
Atf7	0.346713	0.211612	0.279	0.23	1
Stmn3	0.34688	0.363473	0.686	0.584	1
Snf8	0.347874	-0.23521	0.121	0.18	1
Btbd7	0.348506	-0.209123	0.286	0.354	1
Appl2	0.34869	0.270234	0.157	0.106	1
Nono	0.349379	0.241215	0.143	0.075	1
Hsbp1	0.350251	0.255688	0.207	0.143	1
Zbtb34	0.351383	-0.214478	0.029	0.062	1
Erbb4	0.353005	-0.823582	0.143	0.161	1
Bcl7b	0.353108	0.230091	0.064	0.037	1
Gm16105	0.354887	0.200481	0.064	0.025	1
Fhod3	0.356939	-0.218616	0.179	0.217	1
Acadm	0.357509	0.207549	0.071	0.031	1
Phb	0.358485	-0.312842	0.107	0.143	1
Tomm7	0.358838	0.272314	0.121	0.056	1
Mrps18a	0.359135	-0.207352	0.114	0.161	1
Glt1d1	0.359146	0.207314	0.121	0.075	1
Sumf2	0.359756	-0.228813	0.107	0.174	1
Fech	0.359762	0.293585	0.157	0.093	1
Kif5b	0.359934	-0.231225	0.293	0.379	1
Tox	0.360975	-0.369396	0.65	0.739	1
Rims3	0.361758	0.269499	0.229	0.149	1
Snx10	0.362362	0.298348	0.221	0.155	1
Ctps	0.362753	0.213897	0.086	0.043	1
Far2	0.363182	-0.204149	0.114	0.161	1
Actr1b	0.363466	0.253921	0.386	0.317	1
Ccs	0.365717	0.208291	0.057	0.025	1
Mms19	0.365767	0.219014	0.157	0.106	1
Nudt5	0.365796	-0.242416	0.079	0.137	1
Aatk	0.365898	0.285425	0.336	0.261	1
Rac3	0.366321	0.238516	0.214	0.186	1
Polr1d	0.36852	0.207884	0.136	0.093	1
Psmb6	0.368942	0.226084	0.121	0.062	1
Smim18	0.369238	0.345415	0.129	0.075	1
Phf14	0.369293	0.224414	0.529	0.503	1
Lsm14a	0.369543	0.265843	0.157	0.118	1
Trim39	0.369966	0.205165	0.093	0.043	1
Aak1	0.370038	-0.212905	0.55	0.59	1
Cplane1	0.370152	-0.225742	0.693	0.714	1
Chst11	0.371133	0.229411	0.171	0.118	1
Sin3a	0.37145	-0.220576	0.093	0.13	1
Tcf20	0.372212	-0.315599	0.55	0.652	1
Map4k5	0.372792	0.261507	0.286	0.273	1
Smyd2	0.373445	0.210407	0.1	0.05	1
Gucy1b1	0.373619	0.200831	0.179	0.112	1
Lpp	0.375071	0.210737	0.314	0.23	1
Nln	0.375373	0.276762	0.15	0.124	1
Atp6v1d	0.375388	0.3778	0.257	0.149	1
Chd6	0.375462	-0.298161	0.507	0.609	1
Rchy1	0.375665	0.277426	0.236	0.18	1
Arfrp1	0.375943	0.228546	0.107	0.056	1
Bhlhb9	0.3773	-0.230194	0.064	0.112	1
Pex6	0.377337	0.21076	0.143	0.093	1
Trim9	0.377577	-0.229672	0.393	0.435	1
Ccdc34	0.377703	-0.258607	0.079	0.137	1
Zfp948	0.37779	-0.238591	0.136	0.193	1
Zfp772	0.379963	0.206898	0.093	0.05	1
Ehmt2	0.380246	0.206045	0.179	0.13	1
Ndufc2	0.380604	0.295793	0.243	0.168	1
Ablim1	0.380846	-0.252201	0.493	0.596	1
Manf	0.38086	0.277668	0.229	0.149	1
Adarb2	0.381328	-0.49065	0.35	0.404	1
Cacna1h	0.384152	-0.204876	0.093	0.13	1
Cep126	0.38425	-0.232593	0.136	0.205	1
Sys1	0.385313	0.306411	0.186	0.155	1
Hspd1	0.385776	0.25935	0.157	0.13	1
Syt14	0.38596	-0.201986	0.264	0.304	1
Otud4	0.386298	0.254279	0.3	0.236	1
Poldip3	0.386775	-0.202267	0.036	0.068	1
Rap1gap2	0.387159	-0.311232	0.143	0.211	1
Commd3	0.387261	0.222007	0.129	0.075	1
Gm20713	0.387919	0.227191	0.1	0.056	1
Abcf1	0.389628	0.324695	0.186	0.112	1
Ints1	0.38968	0.208302	0.071	0.043	1
Naca	0.389798	0.34233	0.171	0.106	1
Pnpt1	0.390232	0.218072	0.271	0.199	1
Gpr180	0.390611	0.332015	0.1	0.062	1
Sycp2	0.392677	-0.210901	0.143	0.193	1
Nek4	0.392881	0.205363	0.157	0.118	1
Osbp	0.394819	0.30288	0.221	0.149	1
Kansl1l	0.395186	-0.245438	0.243	0.317	1
Pkn2	0.396298	-0.24927	0.221	0.298	1
Epb41l2	0.396487	-0.264617	0.093	0.143	1
Fmn2	0.396857	-0.225621	0.4	0.422	1
Zc3h14	0.397859	-0.221684	0.221	0.261	1
Sulf2	0.398541	-0.219821	0.1	0.137	1
Ndufa8	0.398604	0.293321	0.136	0.062	1
Vmp1	0.399131	0.234569	0.343	0.28	1
Fkbp1a	0.399148	0.239902	0.293	0.211	1
Ubr2	0.40029	0.222165	0.3	0.267	1
Ppt1	0.400775	0.290708	0.243	0.217	1
Mknk1	0.400789	0.221617	0.093	0.062	1
R3hcc1l	0.401216	-0.234385	0.043	0.081	1
Rbm18	0.402261	0.218789	0.143	0.118	1
Itpr2	0.402434	-0.208775	0.029	0.062	1
Gm49741	0.403002	0.265242	0.057	0.025	1
Sirt2	0.404423	0.223189	0.171	0.118	1
Stxbp4	0.405776	0.242372	0.179	0.124	1
Myo9b	0.406229	0.260516	0.186	0.124	1
Pcbp4	0.406319	0.298557	0.157	0.118	1
Ahsa2	0.40636	0.236727	0.114	0.075	1
Dstyk	0.406471	-0.20858	0.107	0.143	1
Dennd5a	0.407164	0.27904	0.229	0.186	1
Snrk	0.408432	0.217662	0.164	0.106	1
Dhx57	0.408859	-0.216608	0.236	0.304	1
Ptpro	0.409051	-0.224202	0.307	0.379	1
Rnf11	0.409053	0.232568	0.236	0.193	1
Dlx1	0.409872	0.324115	0.293	0.242	1
Ppp4r2	0.409957	-0.238531	0.143	0.174	1
Csnk1g1	0.410603	-0.26439	0.371	0.441	1
Dgcr2	0.410739	0.277351	0.164	0.118	1
Ube3a	0.411315	-0.262186	0.979	0.981	1
Pitpnm2	0.41163	-0.248231	0.1	0.143	1
Prkd1	0.41196	-0.239074	0.2	0.255	1
Exosc7	0.41242	0.249682	0.1	0.05	1
Dlg1	0.412446	-0.23994	0.586	0.658	1
1600014C10Rik	0.412522	-0.221111	0.036	0.068	1
Zim1	0.413137	0.233945	0.243	0.217	1
Clk3	0.413534	0.291333	0.121	0.068	1
Trmt112	0.413536	0.212369	0.114	0.062	1
Ncor1	0.413878	-0.213243	0.479	0.54	1
Pcf11	0.414466	-0.251274	0.143	0.205	1
Glrx3	0.414722	0.221234	0.15	0.099	1
Camkmt	0.415081	-0.240778	0.236	0.335	1
Tmtc3	0.415162	-0.243993	0.036	0.068	1
Saraf	0.415499	0.231623	0.229	0.161	1
Tfcp2	0.415693	0.231057	0.171	0.143	1
Zfp512b	0.416282	0.28941	0.15	0.093	1
Sidt2	0.417121	0.281412	0.121	0.056	1
Arrdc1	0.417232	0.220724	0.114	0.062	1
Macf1	0.417347	-0.231144	0.786	0.845	1
Ubr1	0.417796	-0.365686	0.364	0.453	1
Kcnab2	0.418476	0.212565	0.071	0.031	1
Gm2a	0.418828	-0.279036	0.021	0.056	1
Zzef1	0.418937	0.244808	0.407	0.342	1
Cdan1	0.420129	0.265116	0.114	0.062	1
Cbx1	0.421173	0.313306	0.2	0.137	1
Tmem178b	0.421245	-0.207257	0.643	0.764	1
Zfp235	0.421296	-0.206616	0.036	0.075	1
Gdpd1	0.421752	-0.225181	0.179	0.248	1
Slc12a5	0.422825	0.239459	0.379	0.348	1
Ephb2	0.422997	0.20579	0.329	0.304	1
Tmx4	0.423627	-0.221887	0.329	0.429	1
Keap1	0.423665	0.264543	0.079	0.037	1
Slc24a3	0.423734	-0.310773	0.407	0.484	1
Pde1c	0.423863	-0.214525	0.079	0.106	1
Scai	0.424226	-0.221993	0.557	0.665	1
Ap4s1	0.424466	0.246215	0.207	0.149	1
Exoc1	0.424496	0.27976	0.221	0.186	1
Hap1	0.42464	0.270954	0.571	0.547	1
Marcks	0.426356	0.292372	0.364	0.286	1
Nudcd2	0.427859	0.269228	0.107	0.093	1
Peli1	0.428375	-0.272573	0.15	0.217	1
Bicd1	0.428773	-0.224761	0.621	0.714	1
Spns1	0.429018	0.305909	0.086	0.056	1
Rab11fip2	0.429836	0.217368	0.25	0.205	1
Rgl2	0.430237	0.324647	0.15	0.093	1
Plcl2	0.430928	-0.320911	0.35	0.453	1
Recql5	0.431431	0.239352	0.107	0.068	1
Zbtb40	0.433235	-0.200907	0.029	0.062	1
Vps35	0.433243	0.202774	0.229	0.211	1
Timmdc1	0.433253	0.296404	0.229	0.155	1
Thoc2	0.434637	-0.242907	0.421	0.503	1
Atp5j	0.434671	0.296785	0.243	0.186	1
Atpaf1	0.436102	-0.240253	0.143	0.186	1
Dnajb2	0.436909	0.246344	0.086	0.05	1
1810030O07Rik	0.438087	0.216818	0.079	0.037	1
Pex13	0.438112	-0.202319	0.093	0.143	1
Gjd2	0.439267	-0.208955	0.064	0.099	1
Gm32509	0.439839	0.247531	0.257	0.248	1
Clcn4	0.440143	0.29926	0.25	0.174	1
Gm26672	0.440173	0.23475	0.079	0.037	1
Pink1	0.440413	0.260686	0.107	0.075	1
Sirt4	0.441101	0.222925	0.107	0.099	1
Frmpd4	0.441166	-0.328386	0.207	0.317	1
Rusc2	0.443624	0.24056	0.157	0.112	1
1110065P20Rik	0.443714	0.205007	0.2	0.149	1
Cacnb1	0.445002	0.206869	0.064	0.025	1
Spcs2	0.445433	0.247985	0.257	0.174	1
Tuba1a	0.447387	0.296086	0.514	0.422	1
Cask	0.447449	-0.233051	0.557	0.652	1
Dnah9	0.447879	-0.221841	0.036	0.062	1
Rab26os	0.448819	0.228028	0.093	0.056	1
Rtl1	0.44903	-0.290669	0.071	0.13	1
9330175M20Rik	0.449965	-0.258323	0.057	0.112	1
Dennd1a	0.451727	-0.290873	0.629	0.708	1
Cdk16	0.452089	0.2487	0.186	0.155	1
AI480526	0.452291	0.251382	0.3	0.224	1
Fam214a	0.453344	0.232833	0.179	0.168	1
Snhg4	0.454851	0.315236	0.086	0.05	1
Nme1	0.454903	0.300947	0.264	0.18	1
Ngly1	0.455495	0.217869	0.15	0.099	1
Hmgcr	0.455503	-0.320886	0.114	0.18	1
Syn2	0.457501	-0.21174	0.657	0.733	1
Mpc2	0.45763	-0.251066	0.179	0.23	1
Cox6c	0.457728	0.252936	0.279	0.23	1
Rnaseh1	0.458952	0.224408	0.079	0.037	1
Crtc3	0.459719	-0.207624	0.229	0.304	1
Ndufs1	0.460764	-0.314865	0.214	0.304	1
Szrd1	0.461793	0.205702	0.086	0.043	1
Gpld1	0.462642	0.260038	0.157	0.118	1
Nsmce3	0.462785	0.233201	0.107	0.075	1
Smim8	0.462841	-0.202845	0.036	0.068	1
Ttc39c	0.464184	0.203055	0.071	0.043	1
Dok6	0.464578	-0.310464	0.557	0.671	1
Ankmy2	0.465174	0.233136	0.164	0.124	1
Dact3	0.465709	0.226918	0.079	0.043	1
Nfib	0.466021	0.300643	0.086	0.056	1
Ptpn11	0.466689	-0.237345	0.136	0.186	1
Anapc1	0.467223	-0.275577	0.171	0.236	1
Mettl22	0.46839	0.20799	0.079	0.031	1
Jagn1	0.46904	0.214545	0.114	0.075	1
Cnrip1	0.469289	0.326922	0.357	0.273	1
Mpdz	0.470076	0.237297	0.321	0.248	1
Setd2	0.470812	-0.277272	0.371	0.46	1
Gm5441	0.47163	0.229468	0.157	0.106	1
Coq3	0.47215	0.250868	0.179	0.112	1
Adam12	0.473509	0.290836	0.186	0.124	1
Golph3	0.474184	0.273095	0.093	0.043	1
Rdh13	0.474414	0.222491	0.107	0.056	1
Wwc1	0.475558	-0.278528	0.121	0.168	1
Tecpr2	0.475698	0.287378	0.129	0.087	1
Setd6	0.477922	-0.2054	0.057	0.099	1
Taf2	0.478214	0.254519	0.264	0.23	1
Kcnt2	0.478957	-0.429183	0.314	0.447	1
Ostc	0.479916	-0.208913	0.086	0.124	1
Galk2	0.480077	0.253421	0.171	0.106	1
Eid2b	0.480105	0.200367	0.114	0.075	1
Rplp2	0.480177	0.226911	0.157	0.118	1
Rad21	0.480631	-0.212755	0.086	0.137	1
Colgalt1	0.480694	0.219994	0.279	0.23	1
Col12a1	0.481176	-0.350873	0.171	0.248	1
Hmbox1	0.481624	-0.20411	0.293	0.311	1
Mtor	0.482926	-0.268105	0.207	0.255	1
Ptprt	0.484206	-0.388168	0.3	0.342	1
[truncated: 279 more rows]

## Sheet: i3_Esr2_P4
	p_val	avg_log2FC	pct.1	pct.2	p_val_adj
Xist	6.64616e-262	-4.10108	0.007	0.998	2.14571e-257
Tsix	4.06234e-74	-1.33024	0.007	0.441	1.31153e-69
Uty	7.24304e-73	1.29175	0.498	0	2.33841e-68
Ctnna2	8.41811e-72	0.675513	1	1	2.71779e-67
Unc5d	1.96306e-45	0.790366	1	0.995	6.33773e-41
Eif2s3y	3.6344e-45	0.840881	0.335	0	1.17337e-40
Grik1	4.95589e-43	0.876463	0.98	0.941	1.60001e-38
Sox5	8.5845e-35	1.54705	0.735	0.327	2.77151e-30
Malat1	1.41666e-30	-0.437775	1	1	4.5737e-26
Kdm5d	7.1721e-29	0.554056	0.236	0.002	2.31551e-24
Basp1	3.05003e-25	-0.519685	0.96	0.96	9.84701e-21
Ddx3y	4.23089e-24	0.45348	0.184	0	1.36594e-19
B3galt1	3.06344e-22	1.21326	0.878	0.748	9.89032e-18
Ptprt	1.05468e-21	0.586749	0.996	0.946	3.40502e-17
Nap1l5	1.5809e-20	-0.785391	0.758	0.822	5.10394e-16
Plcxd3	1.6045e-19	-0.66749	0.447	0.636	5.18014e-15
Cacna2d3	1.92594e-19	0.395588	0.989	0.985	6.2179e-15
Prlr	1.59341e-18	0.799031	0.851	0.592	5.14432e-14
Erbb4	3.1683e-18	-0.517021	1	0.998	1.02288e-13
Greb1	1.02768e-17	0.659453	0.4	0.126	3.31786e-13
Ly6h	1.26258e-17	-0.395344	0.956	0.946	4.07624e-13
Tac1	3.1022e-17	-0.708339	0.289	0.473	1.00154e-12
Gnas	3.87761e-17	-0.481018	0.931	0.928	1.25189e-12
Hcn1	7.20921e-17	0.890549	0.831	0.624	2.32749e-12
Cadps2	9.22133e-16	0.538091	0.956	0.896	2.97711e-11
Lrrtm3	2.02914e-15	-0.688372	0.498	0.626	6.55109e-11
Pcsk1n	3.09085e-15	-0.460179	0.96	0.963	9.97881e-11
Nrxn3	3.24032e-15	0.312934	1	1	1.04614e-10
Csgalnact1	3.94359e-15	0.822645	0.553	0.267	1.27319e-10
Zbtb20	1.13386e-14	0.548092	0.945	0.864	3.66067e-10
Tmeff2	4.6827e-14	-0.56177	0.56	0.661	1.51181e-09
Aplp1	5.23728e-14	-0.50569	0.68	0.75	1.69085e-09
Cyp19a1	9.37487e-14	-0.643587	0.271	0.436	3.02668e-09
Nkain3	1.40308e-13	0.518704	0.964	0.916	4.52983e-09
Nrg1	2.64445e-13	-0.456293	0.855	0.906	8.53761e-09
Sox5os4	3.23364e-13	0.485046	0.16	0.017	1.04398e-08
Actb	5.02003e-13	-0.309931	0.969	0.99	1.62072e-08
Dcc	5.18357e-13	-0.435446	0.836	0.921	1.67352e-08
Lingo2	7.37182e-13	-0.495048	0.52	0.639	2.37999e-08
AC149090.1	1.04716e-12	-0.577918	0.393	0.545	3.38076e-08
Tiparp	1.09528e-12	0.584244	0.233	0.047	3.5361e-08
Eid1	1.4754e-12	-0.437386	0.655	0.698	4.76333e-08
Rab6b	3.60779e-12	-0.384107	0.584	0.599	1.16478e-07
Gm47283	5.38106e-12	-0.483677	0.227	0.349	1.73727e-07
Tafa2	7.10023e-12	-0.51398	0.593	0.73	2.29231e-07
Pde1c	7.25471e-12	0.705469	0.744	0.53	2.34218e-07
Tenm2	8.02865e-12	-0.442254	0.691	0.787	2.59205e-07
Ptprk	1.99579e-11	1.19844	0.458	0.213	6.4434e-07
Rtn1	2.41846e-11	-0.240858	0.998	0.998	7.80799e-07
Adcy8	5.68644e-11	0.640633	0.464	0.238	1.83587e-06
Ghr	6.36986e-11	-0.527664	0.198	0.332	2.05651e-06
Arid1b	6.99762e-11	0.610127	0.802	0.53	2.25918e-06
Nell2	7.77503e-11	-0.564733	0.607	0.639	2.51017e-06
Man1a	1.49012e-10	0.776537	0.269	0.087	4.81085e-06
Cntn5	1.99109e-10	-0.326007	0.98	0.998	6.42823e-06
Tubb2a	2.21937e-10	-0.295243	0.918	0.896	7.16522e-06
Ndn	2.34798e-10	-0.535361	0.662	0.782	7.58045e-06
Tspan7	2.66001e-10	-0.432593	0.429	0.527	8.58784e-06
Hsp90ab1	3.01099e-10	-0.24224	0.938	0.95	9.72099e-06
Ltbp1	3.1872e-10	0.618863	0.244	0.077	1.02899e-05
Grm7	3.26581e-10	-0.445961	0.905	0.948	1.05437e-05
Zmat4	4.95331e-10	0.467919	0.502	0.252	1.59918e-05
Ank3	6.25976e-10	0.249578	0.998	0.993	2.02096e-05
Psip1	7.96897e-10	-0.329401	0.651	0.614	2.57278e-05
Npas2	2.0925e-09	0.571769	0.376	0.161	6.75563e-05
Zdhhc2	2.49024e-09	-0.422117	0.404	0.47	8.03973e-05
Auts2	2.6326e-09	0.251872	0.998	0.995	8.49933e-05
Cpne4	3.33721e-09	0.631889	0.416	0.205	0.000107742
Tspan3	3.53619e-09	-0.378536	0.667	0.673	0.000114166
Fgf14	6.13618e-09	0.244262	1	0.998	0.000198106
Cdh4	8.29368e-09	-0.34651	0.805	0.886	0.000267761
Epha6	8.3658e-09	-0.580653	0.658	0.757	0.00027009
Id4	8.5222e-09	0.494218	0.282	0.092	0.000275139
Tuba1a	1.14941e-08	-0.213839	0.978	0.975	0.000371087
Dlx6os1	1.4179e-08	-0.443006	0.465	0.552	0.00045777
Lsamp	1.44274e-08	-0.236877	0.996	1	0.00046579
Ybx1	1.45728e-08	-0.366992	0.569	0.604	0.000470484
Cntnap2	1.62978e-08	0.447629	0.949	0.881	0.000526174
Sdk1	1.81166e-08	0.470617	0.86	0.77	0.000584895
Trpc4	1.85506e-08	0.613937	0.484	0.314	0.000598905
Esr1	1.86791e-08	-0.398642	0.585	0.668	0.000603053
Ccser1	1.87477e-08	0.415783	0.969	0.95	0.000605269
Pcdh15	2.33364e-08	-0.213172	0.569	0.621	0.000753416
Arl8a	2.75002e-08	-0.265621	0.291	0.312	0.000887844
Hspa5	3.01618e-08	-0.24988	0.513	0.465	0.000973772
Esr2	3.3388e-08	-0.500947	0.333	0.446	0.00107793
Tcerg1l	4.15655e-08	0.511622	0.244	0.072	0.00134194
Hs6st3	4.55497e-08	-0.34224	0.869	0.95	0.00147057
Gpc6	4.8269e-08	0.815922	0.576	0.48	0.00155837
Ndfip1	5.17437e-08	-0.25142	0.905	0.894	0.00167055
Cib2	5.44287e-08	-0.258153	0.184	0.205	0.00175723
Il1rap	7.3286e-08	0.522269	0.356	0.156	0.00236604
Zfp385b	9.56569e-08	0.605447	0.729	0.562	0.00308828
Satb1	1.07324e-07	-0.216094	0.209	0.29	0.00346497
Cnih2	1.35422e-07	-0.352042	0.515	0.559	0.0043721
Dpp10	1.44666e-07	-0.348984	0.307	0.361	0.00467053
Robo2	1.61199e-07	-0.394483	0.778	0.817	0.00520432
Klf12	1.74744e-07	0.569702	0.516	0.287	0.0056416
Dync1li2	1.79656e-07	-0.222362	0.313	0.285	0.00580021
Ssbp2	1.97737e-07	-0.381795	0.478	0.535	0.00638394
mt-Nd4	2.09821e-07	-0.286503	0.691	0.683	0.00677407
Elovl4	2.18135e-07	-0.292042	0.293	0.324	0.00704248
Hspa8	2.56797e-07	-0.205287	0.945	0.906	0.00829069
Calr	3.32819e-07	-0.282757	0.691	0.698	0.0107451
Arglu1	3.39192e-07	-0.295298	0.691	0.696	0.0109508
Mtch1	3.87986e-07	-0.317464	0.516	0.532	0.0125261
Ctnna3	4.3939e-07	-0.478654	0.425	0.498	0.0141857
Tmem158	5.30749e-07	-0.359992	0.275	0.347	0.0171352
Klhl1	6.42864e-07	-0.409532	0.331	0.359	0.0207549
Atp2b1	7.31699e-07	0.422245	0.96	0.861	0.0236229
Ddx5	7.39353e-07	-0.229444	0.791	0.73	0.02387
Calm1	8.53328e-07	-0.208424	0.958	0.928	0.0275497
Tox3	9.39526e-07	-0.437784	0.273	0.369	0.0303326
Syp	9.95646e-07	-0.297781	0.356	0.399	0.0321444
Zcchc12	1.01925e-06	-0.262885	0.676	0.644	0.0329066
Gda	1.0301e-06	-0.369532	0.527	0.584	0.0332566
Gm32647	1.22671e-06	0.58295	0.442	0.389	0.0396045
Nedd4l	1.35477e-06	0.341957	0.902	0.802	0.0437388
Luzp2	1.37924e-06	-0.343563	0.593	0.649	0.0445287
Marcksl1	1.42062e-06	-0.279924	0.827	0.814	0.0458648
Dpysl2	1.53968e-06	-0.235846	0.871	0.819	0.0497085
Atp1b1	1.58013e-06	-0.249351	0.751	0.752	0.0510145
Rab3a	1.74997e-06	-0.28821	0.604	0.619	0.0564978
Gabra1	1.81975e-06	-0.415574	0.253	0.361	0.0587506
Cntnap5c	1.8954e-06	-0.436746	0.509	0.592	0.0611929
Grm8	1.99302e-06	0.374532	0.831	0.725	0.0643445
Prkacb	2.40029e-06	-0.214833	0.678	0.636	0.0774933
Ctnnb1	2.5438e-06	0.401084	0.633	0.391	0.0821266
mt-Cytb	2.82724e-06	-0.273745	0.785	0.748	0.0912776
Lcorl	2.92274e-06	0.446281	0.847	0.668	0.0943607
Ptms	3.44964e-06	-0.250112	0.627	0.641	0.111372
Jund	3.9432e-06	-0.305514	0.173	0.22	0.127306
Pten	4.0154e-06	-0.298316	0.655	0.676	0.129637
Npas3	4.2305e-06	0.536176	0.587	0.379	0.136582
Tox	4.42426e-06	-0.382246	0.945	0.965	0.142837
Pam	4.61378e-06	-0.3539	0.605	0.658	0.148956
Itm2b	4.96662e-06	-0.282826	0.684	0.681	0.160347
Rnf11	5.29368e-06	-0.309629	0.284	0.349	0.170907
Slc8a1	5.31762e-06	0.437802	0.965	0.884	0.171679
H3f3b	5.47407e-06	-0.260013	0.909	0.886	0.17673
Pdrg1	5.62579e-06	-0.236634	0.191	0.223	0.181629
Cntn4	5.80959e-06	-0.387069	0.155	0.215	0.187563
Pfn2	5.9351e-06	-0.24854	0.547	0.584	0.191615
Fam135b	6.21207e-06	-0.304739	0.356	0.389	0.200557
Camk2n2	7.52253e-06	-0.284033	0.244	0.297	0.242865
Timp2	7.62496e-06	-0.220212	0.393	0.389	0.246172
Gm16286	8.0883e-06	-0.207048	0.255	0.252	0.261131
Btbd9	8.12105e-06	0.346966	0.771	0.554	0.262188
Sst	8.41583e-06	-0.394268	0.216	0.275	0.271705
Rab2a	9.49619e-06	-0.266796	0.649	0.651	0.306585
Sox11	1.01296e-05	-0.207693	0.715	0.653	0.327036
Cldnd1	1.04606e-05	-0.271989	0.325	0.347	0.337719
Mapk10	1.08498e-05	0.392794	0.905	0.8	0.350284
Brinp2	1.17315e-05	0.469694	0.245	0.101	0.378753
Trpc5	1.31831e-05	0.432456	0.425	0.245	0.425616
Sfpq	1.39485e-05	-0.233505	0.644	0.668	0.450326
Ugcg	1.40828e-05	-0.242312	0.276	0.282	0.454664
Alcam	1.4311e-05	-0.482266	0.409	0.48	0.46203
Ptn	1.57595e-05	-0.287883	0.68	0.688	0.508795
Lrig2	1.58978e-05	0.240899	0.378	0.198	0.513262
Prkca	1.63478e-05	0.496799	0.727	0.52	0.527789
Dusp8	1.64037e-05	-0.255588	0.155	0.196	0.529594
Rtn4	1.69079e-05	-0.203165	0.809	0.792	0.545873
Dbi	1.77812e-05	0.25295	0.218	0.087	0.574066
Smg7	2.0271e-05	-0.229571	0.353	0.364	0.654448
Sorcs1	2.0539e-05	0.348882	0.5	0.512	0.663103
Arxes1	2.09583e-05	-0.255827	0.553	0.559	0.67664
Tmsb10	2.1606e-05	0.346019	0.889	0.755	0.697548
Unc5c	2.383e-05	-0.221682	0.729	0.777	0.769353
Pcdh17	2.42916e-05	-0.230239	0.987	0.988	0.784255
Phf20l1	2.51835e-05	-0.233414	0.656	0.597	0.813049
Cask	2.52609e-05	-0.214743	0.678	0.651	0.815549
Slc32a1	2.68668e-05	-0.268488	0.447	0.47	0.867395
Pdxp	2.69737e-05	-0.271763	0.175	0.223	0.870846
Gm21798	2.97926e-05	0.326829	0.218	0.089	0.961855
Podxl2	2.99322e-05	-0.21652	0.656	0.616	0.966361
Klhl13	3.00156e-05	0.398472	0.522	0.312	0.969054
Ywhah	3.13399e-05	-0.201354	0.585	0.559	1
Cntnap5a	3.19144e-05	-0.260676	0.491	0.522	1
Cntn6	3.25816e-05	-0.267437	0.229	0.307	1
Moxd1	3.4691e-05	-0.438324	0.131	0.203	1
Arhgap6	3.57558e-05	-0.419782	0.14	0.205	1
Mgat5	3.66021e-05	0.373131	0.493	0.295	1
Dchs2	4.02788e-05	0.225611	0.473	0.295	1
Marcks	4.51375e-05	-0.203243	0.895	0.849	1
Rps19	4.6169e-05	0.374598	0.664	0.473	1
Pde4b	4.62965e-05	-0.250352	0.671	0.696	1
Kif26b	4.64406e-05	0.47074	0.553	0.329	1
Cttnbp2	4.83167e-05	0.255359	0.735	0.527	1
Dnajb6	4.9253e-05	-0.261218	0.533	0.525	1
Herc3	5.43505e-05	-0.208928	0.347	0.314	1
Cdc42	5.43873e-05	-0.272434	0.731	0.703	1
Ar	5.50957e-05	0.400763	0.225	0.087	1
Rap2b	5.61411e-05	-0.258037	0.109	0.158	1
Prkar2b	5.62084e-05	-0.24173	0.511	0.54	1
Pgp	5.77365e-05	-0.256143	0.138	0.188	1
Epha3	5.84693e-05	-0.311284	0.249	0.295	1
Gnb2	6.01257e-05	-0.299828	0.453	0.49	1
Kif5c	6.02619e-05	-0.229401	0.809	0.79	1
Ubqln2	6.04749e-05	-0.227341	0.267	0.292	1
Bod1l	6.61263e-05	-0.283471	0.344	0.384	1
Galnt17	6.78147e-05	0.492654	0.525	0.312	1
B3glct	6.98899e-05	0.234825	0.1	0.02	1
Dcun1d5	7.00112e-05	-0.231668	0.255	0.292	1
Arl4a	7.24255e-05	-0.313606	0.262	0.309	1
Pdzrn3	7.91742e-05	-0.541886	0.107	0.198	1
Vstm2a	7.91913e-05	-0.205243	0.109	0.161	1
Cdh8	7.932e-05	-0.4273	0.409	0.47	1
Cct8	7.93847e-05	-0.237539	0.462	0.485	1
Ndufaf4	8.1306e-05	-0.225123	0.091	0.144	1
Rpl17	8.23005e-05	0.328532	0.696	0.485	1
Cntnap5b	8.25409e-05	-0.353793	0.467	0.502	1
Sqstm1	8.43576e-05	-0.201672	0.295	0.275	1
Mest	8.95115e-05	-0.204854	0.282	0.285	1
Cdh11	9.0424e-05	-0.285592	0.184	0.233	1
Pgap1	9.21265e-05	-0.206275	0.487	0.458	1
Brinp3	9.32722e-05	0.295668	0.991	0.98	1
Tpk1	9.3626e-05	0.287068	0.147	0.05	1
Zfp804b	0.000100806	-0.225222	0.738	0.817	1
Chrm2	0.000101897	-0.399237	0.298	0.381	1
Xrn2	0.000113971	-0.21805	0.422	0.416	1
Crim1	0.000130133	0.356531	0.813	0.718	1
Crebzf	0.000133394	-0.249171	0.2	0.25	1
Vapa	0.000135952	-0.237629	0.544	0.525	1
Pde4d	0.00014582	0.369822	0.989	0.965	1
Orc3	0.000154072	0.213468	0.325	0.176	1
Cdh13	0.000155683	-0.321322	0.622	0.663	1
Ddx39b	0.000156229	-0.250753	0.435	0.446	1
Hpcal1	0.000156357	0.284661	0.413	0.238	1
Lgr5	0.000157893	0.288406	0.087	0.022	1
Ttc9b	0.000158466	-0.35757	0.236	0.302	1
Rpl39	0.000177049	0.227687	0.287	0.136	1
Hmgn3	0.000194088	-0.322836	0.311	0.356	1
Ankrd44	0.000206906	-0.239669	0.378	0.403	1
mt-Atp6	0.000213977	-0.286256	0.607	0.584	1
Mpzl1	0.000218596	-0.240045	0.258	0.282	1
Sergef	0.00021972	0.213731	0.509	0.314	1
Dock10	0.000227586	-0.417022	0.431	0.498	1
Bsg	0.000231827	-0.20354	0.72	0.671	1
Peg10	0.000237333	-0.21668	0.096	0.146	1
Ube2j2	0.000238654	-0.218393	0.236	0.257	1
Psd3	0.000241668	0.325035	0.787	0.651	1
Tent5a	0.000241789	-0.251636	0.064	0.134	1
4933413L06Rik	0.00025366	0.313186	0.211	0.087	1
Kdm7a	0.000253841	0.249613	0.253	0.124	1
Arhgdig	0.000253985	-0.204885	0.295	0.297	1
Cited2	0.000255415	-0.338575	0.373	0.418	1
Fign	0.000270266	-0.473452	0.224	0.307	1
Nrgn	0.000270881	-0.215627	0.098	0.158	1
Ina	0.000271653	-0.263445	0.487	0.5	1
Gnaz	0.000273437	-0.243152	0.196	0.245	1
Rps15a	0.000278765	0.289042	0.571	0.376	1
Kctd8	0.000280107	-0.28514	0.1	0.158	1
Nap1l1	0.000289061	-0.246305	0.491	0.493	1
Frmd5	0.000296643	0.367709	0.836	0.708	1
Vsnl1	0.000314289	-0.258352	0.44	0.493	1
Gpr162	0.000318846	-0.231873	0.144	0.168	1
Gria3	0.000320875	0.360471	0.851	0.762	1
Cspg5	0.0003502	-0.23242	0.442	0.465	1
Uqcrh	0.000351469	0.236376	0.418	0.238	1
Gna11	0.000354485	-0.246786	0.233	0.287	1
Thsd7b	0.000364251	-0.235313	0.553	0.51	1
E130308A19Rik	0.000364552	0.321233	0.516	0.334	1
Syt11	0.000369687	-0.212273	0.602	0.579	1
Car10	0.000381052	0.468181	0.805	0.663	1
Ppp2ca	0.00038714	-0.26073	0.418	0.438	1
Hdac9	0.000408998	0.423236	0.645	0.522	1
B630019K06Rik	0.000410404	-0.252972	0.091	0.153	1
Abhd17a	0.000412446	-0.224532	0.08	0.141	1
Rrp1	0.000420569	-0.204278	0.305	0.319	1
Grm1	0.000423237	-0.283629	0.453	0.505	1
Oxct1	0.000425762	-0.220847	0.587	0.614	1
Gm4258	0.000431749	0.3431	0.438	0.265	1
Phb2	0.000437585	-0.241006	0.271	0.292	1
Rorb	0.000443394	-0.319431	0.105	0.176	1
Poc1b	0.000444692	0.201407	0.209	0.097	1
Rtl4	0.000461572	0.367486	0.462	0.302	1
Kcnip4	0.000482244	-0.213642	0.915	0.943	1
Pld3	0.00048606	-0.249808	0.36	0.391	1
Epm2aip1	0.000487015	-0.206109	0.371	0.366	1
Dpyd	0.000529566	0.306009	0.918	0.809	1
Ssbp4	0.000537112	-0.223681	0.096	0.146	1
Atp5j2	0.000551843	0.253905	0.309	0.171	1
Prickle2	0.000558395	0.279431	0.925	0.847	1
Kcnh5	0.000589064	0.304239	0.142	0.047	1
Eif3f	0.000591451	-0.277178	0.36	0.399	1
Atp5d	0.000597727	-0.208727	0.382	0.347	1
Zfhx2	0.000606147	0.224503	0.227	0.109	1
Srsf7	0.000606451	-0.245328	0.495	0.51	1
Sirpa	0.000606806	-0.233203	0.236	0.252	1
Trps1	0.000653318	0.290442	0.518	0.369	1
Mapk8ip1	0.00065937	-0.23309	0.229	0.262	1
Fut9	0.00065954	-0.295761	0.504	0.512	1
Gabrb2	0.00067269	-0.30781	0.575	0.604	1
Aplp2	0.000673724	-0.232597	0.587	0.564	1
Sox1ot	0.000692199	-0.233808	0.496	0.475	1
Rps28	0.000704668	0.201281	0.26	0.134	1
Nr2f2	0.00073628	-0.264726	0.716	0.723	1
Schip1	0.000745749	-0.274728	0.309	0.287	1
Mdh1	0.000772313	-0.215059	0.564	0.527	1
Tspoap1	0.000774988	-0.211948	0.282	0.297	1
Id2	0.00081788	-0.231443	0.276	0.272	1
Chst1	0.000828112	-0.223488	0.204	0.228	1
Olfm3	0.00083665	-0.275496	0.629	0.681	1
Eif3a	0.000867699	-0.22086	0.493	0.465	1
Ano4	0.000900513	0.376854	0.471	0.297	1
Tex264	0.000902171	-0.208759	0.129	0.168	1
Gm30382	0.000963684	-0.217395	0.842	0.864	1
Cdk14	0.00098005	0.381912	0.671	0.493	1
Arf5	0.000985126	-0.232529	0.396	0.401	1
Lncpint	0.00100082	0.383028	0.515	0.324	1
Pdzrn4	0.00101453	0.644707	0.484	0.322	1
Sh3bgrl	0.00102658	0.261968	0.456	0.28	1
Olfm2	0.00102889	-0.215375	0.482	0.46	1
Zfp606	0.00103637	-0.254017	0.109	0.156	1
Sox2	0.00105305	-0.260996	0.349	0.386	1
Syne1	0.00108094	-0.206448	0.607	0.597	1
Tenm4	0.00108976	0.39317	0.715	0.55	1
Htr2c	0.00108977	-0.321003	0.142	0.2	1
1500009L16Rik	0.00109092	0.242891	0.258	0.129	1
Psmd7	0.00112474	-0.212684	0.285	0.334	1
Kcnq5	0.00113305	0.446471	0.547	0.406	1
B3gat2	0.00116888	-0.300782	0.211	0.257	1
Dipk1b	0.00120944	-0.208988	0.247	0.255	1
Ptov1	0.00120961	-0.222193	0.345	0.351	1
Txnl1	0.0012682	-0.223982	0.382	0.389	1
Zfp536	0.00128148	0.278119	0.167	0.077	1
Plekhh2	0.0013128	0.239006	0.3	0.188	1
Rit2	0.00135189	0.268922	0.745	0.624	1
Plcl1	0.00135515	-0.240118	0.456	0.5	1
Uck2	0.00136729	0.203235	0.155	0.059	1
Rcan1	0.00136994	-0.214097	0.165	0.203	1
Senp6	0.0013802	-0.203512	0.56	0.532	1
Nxph1	0.00138495	-0.338579	0.24	0.304	1
Srrm4	0.00143559	0.420398	0.62	0.45	1
Bach1	0.00150096	0.205089	0.264	0.139	1
Pak7	0.00150924	0.229294	0.858	0.688	1
Ufl1	0.00151208	-0.205198	0.158	0.196	1
Msi2	0.00151573	0.242283	0.524	0.351	1
Smarcc1	0.0015341	0.272056	0.609	0.411	1
Gm38505	0.00154434	0.246552	0.822	0.782	1
Unc50	0.00157477	-0.212938	0.213	0.228	1
Lrp1b	0.0016173	0.226504	0.998	0.993	1
Ptpn5	0.00170048	0.265133	0.607	0.441	1
Pcdh19	0.0017424	-0.243206	0.418	0.45	1
Fras1	0.00177847	-0.26139	0.162	0.208	1
Araf	0.00180434	-0.201131	0.482	0.455	1
Rps9	0.00180591	0.247542	0.74	0.557	1
Bbx	0.00180988	-0.237241	0.34	0.334	1
Ube2s	0.00182824	-0.22231	0.342	0.347	1
Lrtm1	0.00187038	0.212289	0.204	0.106	1
Pdxk	0.00190975	-0.213593	0.076	0.121	1
Kdm6a	0.0019857	-0.272021	0.391	0.431	1
Ube3a	0.00203136	0.249044	0.947	0.886	1
Ntng1	0.00208226	-0.360264	0.607	0.634	1
Galntl6	0.00209179	0.205891	1	0.993	1
Arxes2	0.00214085	-0.200346	0.444	0.45	1
Cox6b1	0.00214927	0.248563	0.427	0.252	1
Serpini1	0.00215387	-0.262491	0.335	0.349	1
Caln1	0.0021548	0.409607	0.484	0.285	1
Farp1	0.00217961	0.304912	0.811	0.671	1
Tmem132d	0.00223196	-0.20767	0.364	0.413	1
Glcci1	0.00232275	0.357149	0.465	0.307	1
Iqsec3	0.00246011	0.250478	0.351	0.205	1
Glrx3	0.00251558	-0.222427	0.369	0.386	1
Pnck	0.0025705	-0.229086	0.142	0.203	1
Ppp1ca	0.00258852	-0.215149	0.304	0.309	1
Maml2	0.00267166	0.424153	0.5	0.347	1
Cacna1g	0.00272116	-0.264186	0.158	0.2	1
Sntb1	0.00274815	0.261983	0.087	0.035	1
Tbc1d5	0.0027551	-0.234139	0.436	0.433	1
Zfp386	0.00279342	-0.255182	0.176	0.21	1
Tle5	0.00283944	-0.210717	0.349	0.391	1
Thra	0.0028742	-0.200468	0.618	0.624	1
Snd1	0.00296141	0.22777	0.511	0.339	1
Plppr4	0.00298068	-0.215325	0.442	0.453	1
Itm2c	0.00314045	0.304706	0.395	0.243	1
Hras	0.00316786	-0.204386	0.196	0.225	1
Cdon	0.00323042	0.284154	0.229	0.116	1
4930517O19Rik	0.00339739	0.208922	0.111	0.04	1
Nox4	0.00343345	0.228638	0.133	0.052	1
Nrip1	0.00362172	0.341951	0.48	0.322	1
Cenpv	0.00368556	-0.279389	0.325	0.349	1
Prkar2a	0.00393857	-0.200865	0.373	0.394	1
Epha5	0.00412616	-0.207836	0.876	0.834	1
Rspo2	0.00417169	-0.244519	0.098	0.136	1
Rps26	0.00422845	0.275212	0.496	0.332	1
B4gat1	0.00424129	-0.21066	0.305	0.302	1
Syt4	0.00425343	0.366642	0.733	0.582	1
Sema6d	0.00439791	-0.239928	0.26	0.302	1
Tet2	0.00442325	0.349021	0.476	0.307	1
Papss1	0.00454886	-0.209482	0.222	0.248	1
Rps23	0.00460262	0.224994	0.696	0.517	1
Plxdc2	0.00468089	-0.213552	0.538	0.557	1
Brs3	0.00472873	-0.223148	0.08	0.121	1
Cox6c	0.00477153	0.234782	0.336	0.2	1
Rph3a	0.00483149	-0.20259	0.189	0.223	1
Hs3st4	0.00483184	-0.239874	0.178	0.188	1
Aff2	0.00494556	-0.216206	0.798	0.792	1
Hnrnpd	0.00514641	-0.215353	0.402	0.401	1
Khdc4	0.00537124	0.227026	0.382	0.23	1
Zfp407	0.0053936	0.220797	0.489	0.319	1
Bmpr1b	0.00565327	0.554056	0.165	0.099	1
Fau	0.00571667	0.243222	0.718	0.54	1
Il1rapl2	0.00593653	-0.274808	0.147	0.176	1
Chrm3	0.00610903	-0.306235	0.124	0.153	1
Prkce	0.00616239	0.374009	0.645	0.455	1
Fstl4	0.00626453	-0.267101	0.347	0.381	1
Rps21	0.00627728	0.244741	0.324	0.178	1
Tspyl4	0.0063488	0.200487	0.576	0.399	1
C130073E24Rik	0.00711521	0.219128	0.496	0.46	1
Spata5	0.00759756	-0.251822	0.244	0.28	1
Kcnmb2	0.00772501	-0.269665	0.455	0.475	1
Dcx	0.00775594	0.279039	0.784	0.639	1
Timm13	0.00790366	0.221842	0.227	0.124	1
Rgs7	0.00796177	0.278588	0.882	0.807	1
Astn2	0.00865773	0.396381	0.747	0.626	1
Pde10a	0.00868112	0.21816	0.495	0.337	1
Mcph1	0.00872309	0.292369	0.384	0.233	1
Flrt2	0.00874079	0.304989	0.553	0.391	1
Rpl22l1	0.00893072	0.224878	0.365	0.228	1
9330158H04Rik	0.00915955	-0.264008	0.064	0.099	1
Pcsk2	0.00985822	-0.249578	0.515	0.557	1
Rpl37	0.0103412	0.245946	0.333	0.21	1
Ksr2	0.0104187	0.237568	0.604	0.428	1
Rmdn1	0.0107939	0.22362	0.538	0.381	1
Rps14	0.0110007	0.249332	0.735	0.567	1
Rnf130	0.0117206	0.225714	0.764	0.584	1
Prickle1	0.0117323	0.269723	0.265	0.146	1
Smurf2	0.0117349	0.231636	0.518	0.351	1
Chodl	0.0117711	-0.223236	0.625	0.597	1
Nbeal1	0.0119615	0.282638	0.48	0.297	1
Nck2	0.012072	0.23542	0.409	0.272	1
Ankhd1	0.0121892	0.289676	0.456	0.314	1
Rpl27	0.0125891	0.213858	0.453	0.295	1
Fat4	0.0129667	-0.210689	0.238	0.265	1
Tmem245	0.0134885	0.21893	0.385	0.235	1
Wbp4	0.0140227	-0.211453	0.267	0.282	1
Myt1	0.0142999	0.246727	0.245	0.141	1
Abcf1	0.0143265	-0.200627	0.213	0.248	1
Myt1l	0.0147541	0.21033	0.931	0.842	1
Kirrel3	0.0150068	0.203402	0.86	0.896	1
Rnh1	0.0151125	-0.201901	0.075	0.109	1
Pard3b	0.0153427	-0.292216	0.533	0.545	1
Fam189a1	0.0154174	-0.220517	0.647	0.641	1
Chst11	0.015553	0.24454	0.435	0.29	1
Dnajc6	0.0155752	0.226075	0.653	0.48	1
Scg2	0.0159374	0.343741	0.742	0.597	1
Htr2a	0.0160517	0.220544	0.184	0.097	1
Rpl24	0.016731	0.223894	0.669	0.49	1
Gmds	0.0167326	0.302802	0.724	0.557	1
Rasgef1b	0.0173526	0.24266	0.729	0.554	1
Rplp2	0.0175211	0.263517	0.344	0.21	1
Tbl1xr1	0.0176283	0.225792	0.5	0.339	1
Esrrg	0.0177106	0.333394	0.456	0.322	1
Bcap31	0.0186005	-0.231472	0.249	0.262	1
Sorbs2	0.0188616	0.20453	0.942	0.847	1
Cyp51	0.0188717	0.211024	0.48	0.324	1
Gm15155	0.0195048	0.246832	0.133	0.054	1
Syn2	0.0195621	0.243907	0.656	0.557	1
P2ry14	0.0200503	0.220632	0.242	0.144	1
Pa2g4	0.0204719	-0.208885	0.211	0.243	1
Lmo4	0.0213185	-0.239061	0.171	0.196	1
1700109K24Rik	0.0213339	0.210248	0.44	0.3	1
Sntg1	0.0214488	0.212312	0.936	0.859	1
Mcc	0.0216303	0.33356	0.169	0.101	1
Memo1	0.0228851	0.269796	0.558	0.389	1
Dst	0.0232543	0.230423	0.811	0.705	1
Atl1	0.0238178	-0.223641	0.449	0.458	1
Commd10	0.024667	0.22957	0.329	0.208	1
Plcb4	0.0261589	0.221164	0.647	0.485	1
Rapgef5	0.0268032	-0.217658	0.405	0.403	1
Ash2l	0.0271836	-0.218205	0.167	0.191	1
9630013A20Rik	0.0280478	-0.245925	0.36	0.371	1
Ikzf2	0.0284105	0.278151	0.398	0.257	1
Cfap54	0.0290375	0.218859	0.247	0.136	1
Srgap2	0.02952	0.285982	0.745	0.594	1
Gpm6b	0.0298657	0.210684	0.685	0.582	1
Slc38a9	0.0312817	0.243988	0.349	0.22	1
Zfp462	0.0322785	0.244637	0.529	0.384	1
Pcgf5	0.0331494	-0.211935	0.262	0.282	1
Lrrc1	0.0346103	-0.206347	0.193	0.223	1
Enah	0.0355262	0.296757	0.858	0.7	1
Tmtc2	0.0368013	0.353254	0.493	0.361	1
Rmst	0.0368018	0.230717	0.704	0.656	1
Zfp950	0.0391544	0.232027	0.344	0.208	1
Camkmt	0.0412089	0.250691	0.565	0.403	1
Sphkap	0.0419221	-0.271307	0.385	0.408	1
Erc1	0.042028	0.231999	0.807	0.646	1
Gpc4	0.0424711	-0.266805	0.18	0.228	1
Armh3	0.0433996	0.220579	0.398	0.27	1
Pknox2	0.0453099	0.266875	0.275	0.191	1
Gpc5	0.045871	0.400743	0.318	0.235	1
Runx1t1	0.0463818	-0.208401	0.364	0.364	1
Mif	0.048445	0.210497	0.509	0.351	1
Kcnd2	0.0493681	0.217497	0.931	0.941	1
Fryl	0.0493993	0.222483	0.444	0.3	1
Agap1	0.0498982	0.215054	0.882	0.733	1
Nts	0.0518503	-0.268347	0.098	0.124	1
Garnl3	0.0540944	0.238861	0.631	0.473	1
Zswim6	0.0542347	0.2692	0.427	0.322	1
Sox4	0.0552609	0.201469	0.745	0.609	1
Frmpd4	0.0591034	-0.249444	0.327	0.379	1
Pitpnc1	0.0604884	0.285158	0.331	0.21	1
Kctd1	0.0615067	0.233993	0.273	0.163	1
Gm40841	0.0618585	0.234611	0.405	0.28	1
Nos1ap	0.0623956	0.206566	0.535	0.428	1
Atp5j	0.0626133	0.225073	0.396	0.267	1
Pou2f1	0.0631225	0.206644	0.447	0.312	1
Rpl23	0.0668094	0.202382	0.66	0.552	1
St6galnac3	0.0688481	0.236408	0.693	0.532	1
Sez6l	0.0698159	0.220731	0.595	0.431	1
Ryr2	0.0761695	0.369554	0.624	0.458	1
Unc13b	0.0782787	0.254435	0.529	0.384	1
Hipk2	0.0805803	0.209426	0.656	0.488	1
Dtnb	0.0835057	0.244594	0.489	0.339	1
L3mbtl3	0.0841943	0.256687	0.407	0.285	1
Sgcd	0.0867447	0.48243	0.409	0.332	1
Adgrv1	0.0911881	0.212798	0.189	0.114	1
Slc35f4	0.104007	0.261627	0.407	0.26	1
Xkr6	0.111082	0.237235	0.722	0.567	1
Edil3	0.112834	-0.265924	0.693	0.703	1
Lrch1	0.130369	0.239935	0.609	0.478	1
Jarid2	0.132307	0.230573	0.455	0.309	1
Nova1	0.138937	0.211687	0.82	0.74	1
Opcml	0.144479	0.359627	0.891	0.866	1
Nfib	0.146975	-0.244756	0.713	0.723	1
Ppm1l	0.152153	0.203303	0.489	0.354	1
Fbxl7	0.165553	0.251138	0.715	0.584	1
Sh3kbp1	0.167788	0.233692	0.465	0.327	1
Fhit	0.168888	0.210367	0.229	0.178	1
Magi3	0.173669	0.207384	0.542	0.408	1
Grin2a	0.182528	0.313404	0.296	0.2	1
Mgat4c	0.184786	-0.260245	0.729	0.745	1
Unc13c	0.197416	-0.219679	0.344	0.359	1
Nell1	0.209212	0.388433	0.671	0.537	1
Lrrn3	0.226063	0.203639	0.351	0.248	1
Fyn	0.239383	0.203383	0.807	0.671	1
Tmcc3	0.27983	0.214933	0.262	0.176	1
Pard3	0.388614	0.223625	0.673	0.532	1
Cdh12	0.549965	0.266681	0.389	0.319	1

## Sheet: i3_Esr2_P14
	p_val	avg_log2FC	pct.1	pct.2	p_val_adj
Xist	1.63901e-101	-4.98978	0.003	0.978	5.29155e-97
Tsix	2.50984e-35	-1.99111	0.003	0.568	8.10301e-31
Uty	2.90757e-28	1.45634	0.338	0	9.38711e-24
Erbb4	2.55424e-20	-0.876084	0.931	0.978	8.24638e-16
Grik2	6.41234e-16	-0.575915	0.979	1	2.07022e-11
Sox5	1.31456e-15	1.22321	0.602	0.291	4.24407e-11
Eif2s3y	1.01839e-14	1.00256	0.222	0	3.28788e-10
Nlgn1	6.26803e-14	-0.529692	0.994	0.996	2.02363e-09
Cntn5	4.14851e-13	-0.791461	0.916	0.987	1.33935e-08
Nrg3	1.17582e-11	-0.633816	0.946	0.996	3.79613e-07
Il1rapl1	1.23477e-11	-0.584451	0.97	0.991	3.98646e-07
Pcdh9	1.28906e-11	-0.712225	0.976	0.996	4.16173e-07
Lsamp	1.54562e-11	-0.523655	1	1	4.99002e-07
Ddx5	3.43932e-11	0.61696	0.743	0.709	1.11038e-06
Ddx3y	7.5672e-11	0.689465	0.15	0	2.44307e-06
Dcc	1.06957e-10	-0.771232	0.856	0.96	3.45312e-06
Nrg1	6.00848e-10	-0.830199	0.725	0.89	1.93984e-05
Maged1	6.90268e-10	0.767662	0.602	0.445	2.22853e-05
Kcnip4	8.20491e-10	-0.57622	0.973	1	2.64896e-05
Mdga2	2.25583e-09	-0.542932	0.973	0.991	7.28296e-05
Kdm5d	3.05436e-09	0.66968	0.162	0.004	9.86099e-05
Nrxn1	4.9946e-09	-0.365564	0.997	0.996	0.000161251
Ptprd	8.34545e-09	-0.494998	0.994	0.987	0.000269433
Mast1	1.58347e-08	0.602107	0.383	0.291	0.000511224
Wsb1	1.60506e-08	0.688336	0.701	0.586	0.000518195
Ndufa4	3.03937e-08	0.809011	0.428	0.22	0.000981259
Tuba1a	3.93446e-08	0.809882	0.638	0.48	0.00127024
Atp6v0c	4.10176e-08	0.853797	0.763	0.599	0.00132425
Rpl23	7.30382e-08	0.807678	0.338	0.185	0.00235804
Rian	8.40133e-08	0.331586	0.97	0.982	0.00271237
Caly	1.23005e-07	0.588567	0.506	0.414	0.00397123
Prmt2	1.67672e-07	0.522419	0.314	0.238	0.00541328
Snrnp70	2.62953e-07	0.516215	0.548	0.458	0.00848945
Mfn1	2.77476e-07	0.468453	0.419	0.361	0.00895833
Adgrb3	2.82874e-07	-0.430095	0.988	0.991	0.00913258
Snhg11	3.10167e-07	0.270755	1	1	0.0100137
Dctn1	3.1189e-07	0.631669	0.395	0.233	0.0100694
Nkain2	4.13775e-07	-0.494036	0.925	0.978	0.0133587
Htr2c	4.23839e-07	-0.978149	0.243	0.599	0.0136836
Sgcz	5.29171e-07	-0.673255	0.946	0.96	0.0170843
Bex3	5.80808e-07	0.575456	0.395	0.291	0.0187514
Las1l	6.29893e-07	0.740313	0.428	0.26	0.0203361
Kcnh7	1.00425e-06	-0.528265	0.841	0.956	0.0324221
AC149090.1	1.42113e-06	0.476916	0.671	0.648	0.0458811
6330403K07Rik	1.64405e-06	0.611058	0.76	0.626	0.053078
Rpl13	2.33088e-06	0.395944	0.395	0.37	0.0752524
Chchd2	2.55991e-06	0.5558	0.296	0.216	0.0826468
Ltbp1	2.92306e-06	0.752439	0.254	0.123	0.0943709
Hnrnpa2b1	3.12071e-06	0.403429	0.749	0.705	0.100752
Golga4	3.42384e-06	0.291163	0.281	0.264	0.110539
Hnrnpdl	3.72219e-06	0.487134	0.542	0.458	0.120171
Car10	4.78352e-06	0.536266	0.722	0.595	0.154436
Tmem181a	5.35463e-06	0.382874	0.398	0.361	0.172874
Atrn	5.59236e-06	-0.214672	0.308	0.498	0.180549
Lrrtm4	5.98772e-06	-0.648895	0.931	0.969	0.193313
Srrm4	6.09317e-06	0.645163	0.593	0.436	0.196718
Satb1	6.12427e-06	-0.614682	0.195	0.436	0.197722
Rnasek	6.43219e-06	0.587357	0.335	0.216	0.207663
Dynll1	6.92749e-06	0.324688	0.317	0.308	0.223654
Tmeff2	7.30194e-06	-0.888936	0.398	0.656	0.235743
Sgsm1	7.3302e-06	0.331574	0.365	0.344	0.236655
Rtl8a	8.54614e-06	0.732825	0.266	0.097	0.275912
Eid1	8.9336e-06	0.249114	0.335	0.348	0.288421
Ubb	9.13329e-06	0.463252	0.599	0.581	0.294868
Grina	9.60496e-06	0.55961	0.275	0.167	0.310096
Cpne4	9.69171e-06	0.558072	0.29	0.198	0.312897
Gapdh	1.01627e-05	0.621274	0.216	0.106	0.328102
Plcl1	1.1349e-05	-0.66781	0.162	0.423	0.366403
Gm15345	1.13906e-05	-0.453756	0.036	0.15	0.367746
Npas3	1.16611e-05	0.550764	0.35	0.326	0.376479
Mapre3	1.22182e-05	0.406374	0.257	0.203	0.394465
Cep78	1.29445e-05	0.242418	0.174	0.163	0.417915
Rfng	1.46609e-05	0.516942	0.168	0.079	0.473328
Psap	1.58952e-05	0.633596	0.344	0.189	0.513177
Srsf2	1.64314e-05	0.371322	0.557	0.573	0.530489
Srsf1	1.64993e-05	0.538156	0.374	0.278	0.53268
Dvl1	1.70574e-05	0.47653	0.425	0.335	0.550697
Pcdh19	1.79585e-05	-0.496557	0.213	0.388	0.579791
Nek1	1.80276e-05	0.319093	0.383	0.383	0.582021
Gm28756	1.8394e-05	-0.398625	0.048	0.163	0.593849
Cox7c	1.87813e-05	0.551257	0.386	0.291	0.606356
Arxes1	2.0673e-05	0.622881	0.278	0.159	0.667427
Atp5md	2.09341e-05	0.535674	0.296	0.203	0.675859
Rnf149	2.34725e-05	-0.412886	0.033	0.141	0.75781
Tmsb4x	2.44151e-05	0.526167	0.668	0.577	0.78824
Rnf187	2.65849e-05	0.422684	0.237	0.176	0.858295
Pkd1	2.80348e-05	0.41923	0.35	0.273	0.905103
Ncam2	3.0557e-05	-0.472834	0.898	0.969	0.986533
Dctn4	3.08749e-05	0.398472	0.527	0.489	0.996796
Baiap3	3.3211e-05	0.321263	0.278	0.247	1
Man1a	3.36953e-05	0.74922	0.21	0.088	1
Fhl1	3.40195e-05	0.406631	0.548	0.507	1
Gnas	3.56351e-05	0.512767	0.793	0.683	1
Slc22a17	3.66733e-05	0.497304	0.491	0.405	1
Rpl6	4.11819e-05	0.446312	0.47	0.383	1
Acp1	4.22897e-05	-0.393921	0.198	0.357	1
Jph4	4.54775e-05	0.446511	0.32	0.229	1
Dhx36	4.85891e-05	0.373977	0.257	0.211	1
Flot1	4.89056e-05	0.475907	0.216	0.128	1
Negr1	4.96721e-05	-0.373625	0.979	0.991	1
Atp1b1	5.08639e-05	0.582575	0.701	0.599	1
Itm2b	5.14673e-05	0.272669	0.287	0.286	1
Grm7	5.19892e-05	-0.512702	0.865	0.943	1
Cit	5.49525e-05	0.344503	0.398	0.401	1
Plekha1	5.92613e-05	0.277829	0.347	0.308	1
Rpl36	6.3012e-05	0.528954	0.246	0.163	1
Rbfox1	6.61359e-05	-0.388819	0.967	0.974	1
Atp5c1	6.73826e-05	0.250115	0.219	0.216	1
Mt3	6.98765e-05	0.512202	0.225	0.132	1
Mfsd11	7.49873e-05	-0.290769	0.15	0.282	1
Nap1l1	7.54861e-05	0.341966	0.293	0.273	1
Nkain3	7.58288e-05	0.247628	0.877	0.846	1
Paip2	7.73235e-05	0.254799	0.338	0.357	1
Rasal1	7.92813e-05	0.498527	0.356	0.291	1
Fau	7.95689e-05	0.404207	0.314	0.269	1
Ppp2r3a	8.0621e-05	0.331926	0.296	0.278	1
Cabin1	8.33085e-05	0.368356	0.213	0.181	1
Hap1	8.37222e-05	0.329066	0.665	0.692	1
Tspan7	8.42249e-05	0.413957	0.404	0.357	1
Caskin1	9.06208e-05	0.454064	0.231	0.15	1
Rplp1	9.12594e-05	0.515792	0.458	0.374	1
Rcor3	9.13255e-05	0.315068	0.207	0.163	1
Bex2	9.32703e-05	0.560963	0.527	0.445	1
Tspoap1	9.38564e-05	0.427675	0.356	0.291	1
Sash1	9.48059e-05	0.203495	0.156	0.145	1
Rps5	9.61227e-05	0.53488	0.263	0.167	1
Gpc1	9.88478e-05	0.324041	0.275	0.238	1
Btbd9	0.000100803	0.335113	0.389	0.322	1
Gpc4	0.000103317	-0.468366	0.054	0.172	1
9630013A20Rik	0.000107336	-0.360922	0.144	0.33	1
Csgalnact1	0.000107714	0.588393	0.347	0.233	1
Calm3	0.000108406	0.542204	0.383	0.26	1
Actb	0.000115831	0.496274	0.656	0.608	1
Elovl6	0.000115999	0.269883	0.326	0.317	1
Ankrd12	0.000119729	0.279983	0.572	0.581	1
Clstn1	0.000122232	0.357448	0.251	0.203	1
Ly6h	0.000130202	0.45336	0.862	0.833	1
Idh3b	0.000138465	0.318946	0.254	0.233	1
Nisch	0.000140949	0.303127	0.458	0.458	1
Slc25a4	0.000148462	0.506322	0.491	0.379	1
Tmsb10	0.00014956	0.561	0.473	0.33	1
Psip1	0.000150518	0.331032	0.437	0.383	1
Rpl27a	0.000154357	0.548645	0.386	0.264	1
Actn1	0.000155371	0.306713	0.26	0.242	1
Ewsr1	0.000158705	0.233818	0.395	0.414	1
Atp11b	0.000158813	0.359334	0.701	0.652	1
Ptpn5	0.000159595	0.545759	0.551	0.414	1
Cox6b1	0.000159817	0.292283	0.222	0.225	1
Gpbp1	0.000171687	-0.239996	0.15	0.282	1
Dnaja2	0.000178557	0.292079	0.278	0.233	1
Hsp90aa1	0.000179116	0.570202	0.542	0.441	1
2900097C17Rik	0.000179299	0.279902	0.228	0.185	1
Zcchc18	0.000181508	0.379779	0.799	0.749	1
Il1rapl2	0.00018301	-1.02848	0.15	0.326	1
Polb	0.000185689	0.413285	0.611	0.524	1
Ywhab	0.0001861	0.445823	0.335	0.278	1
Stmn1	0.000191064	0.488253	0.449	0.352	1
Smad1	0.000191517	-0.373904	0.135	0.282	1
Greb1	0.00019737	0.494583	0.299	0.194	1
Pcsk1n	0.000208714	0.597696	0.716	0.612	1
Serinc1	0.000215798	0.338063	0.419	0.383	1
Tm9sf2	0.000230436	0.324941	0.201	0.15	1
Ptprn	0.000240504	0.443614	0.35	0.264	1
Zcchc12	0.000246302	0.303328	0.38	0.361	1
Dennd4a	0.000261469	0.277646	0.323	0.335	1
Klhl1	0.000268478	-0.63683	0.225	0.419	1
Gabra5	0.000270446	0.436828	0.272	0.167	1
Cnnm1	0.000274018	0.44448	0.192	0.123	1
Cst3	0.000280512	0.440862	0.569	0.476	1
Nrg2	0.000281162	0.314244	0.219	0.207	1
Atp6v0b	0.000289987	0.367064	0.796	0.736	1
Gria2	0.000296341	0.305543	0.97	0.969	1
Txlna	0.00029804	0.372809	0.111	0.035	1
Flywch1	0.000308056	0.262606	0.189	0.167	1
Tspan3	0.000313138	0.255463	0.368	0.388	1
Gpm6b	0.000314758	0.452161	0.485	0.401	1
Ncam1	0.000350711	0.221603	0.862	0.894	1
Ogt	0.000357801	0.366312	0.769	0.718	1
Rsrp1	0.000359467	0.361321	0.533	0.507	1
Kif5a	0.000363351	0.328376	0.362	0.326	1
Tspan13	0.00036381	0.430362	0.395	0.344	1
Snhg20	0.000375994	0.2762	0.533	0.507	1
Rbm33	0.000384831	0.471191	0.305	0.211	1
Gm29514	0.000386308	-0.378924	0.174	0.322	1
Fryl	0.000387582	0.434484	0.254	0.172	1
Sptbn4	0.000407544	0.381316	0.278	0.216	1
Ppib	0.000424559	0.421237	0.237	0.172	1
Tox	0.000425505	-0.542154	0.704	0.846	1
Plxna4	0.000426658	0.358119	0.368	0.335	1
Prrc2b	0.000427585	0.389029	0.347	0.26	1
Kcnc2	0.000441082	0.392429	0.707	0.564	1
Pkia	0.000443482	-0.245673	0.353	0.537	1
Sf3b1	0.000446063	0.270532	0.368	0.357	1
Cdc7	0.000467127	0.338779	0.141	0.097	1
Dlg2	0.000476399	-0.360283	0.994	1	1
Grm8	0.000476605	0.257643	0.856	0.815	1
Gm12353	0.000478688	0.413793	0.225	0.176	1
Usp22	0.000494036	0.527321	0.38	0.256	1
Rpl30	0.000497176	0.448574	0.332	0.247	1
Cacng4	0.000501296	0.352022	0.168	0.119	1
Gm49961	0.000512066	0.411594	0.099	0.057	1
Lrrc4c	0.000537582	-0.428376	0.931	0.969	1
Rpl10a	0.000541765	0.256901	0.26	0.247	1
Dnajc18	0.000544544	-0.200702	0.114	0.22	1
Mecp2	0.000549703	-0.328465	0.18	0.322	1
Rmst	0.000562827	0.498075	0.539	0.454	1
Oprk1	0.000567923	0.48442	0.32	0.189	1
Leng9	0.000572714	0.434544	0.219	0.137	1
Zfp326	0.000593796	0.237659	0.195	0.181	1
Fat1	0.000605922	0.399571	0.171	0.093	1
Atp9a	0.000606449	0.23716	0.389	0.396	1
Cisd2	0.000606575	0.222752	0.231	0.216	1
Gm15738	0.000613961	-0.358152	0.168	0.322	1
Morf4l2	0.00062872	0.380008	0.368	0.317	1
Ankrd13d	0.000629534	0.443167	0.24	0.167	1
Ndrg4	0.000629814	0.422892	0.56	0.48	1
Atp5b	0.000631779	0.492819	0.425	0.291	1
Bri3	0.00063718	0.412553	0.162	0.088	1
Fam189b	0.000647539	0.337013	0.168	0.137	1
Nap1l4	0.00065095	0.362508	0.266	0.189	1
Arrb1	0.000658678	0.22696	0.189	0.176	1
Txnl1	0.000664128	0.318472	0.198	0.167	1
Hectd4	0.000666176	0.262278	0.434	0.432	1
Sfxn3	0.000670319	0.356459	0.159	0.093	1
Rpl8	0.000679833	0.537367	0.308	0.211	1
Nsg1	0.000681827	0.503221	0.362	0.291	1
Hnrnpu	0.000698305	0.366723	0.521	0.485	1
Cox5b	0.000713503	0.4947	0.234	0.154	1
Rnf112	0.000713841	0.266621	0.341	0.304	1
Isca1	0.00071438	-0.26633	0.03	0.106	1
Srpr	0.000720871	0.412015	0.186	0.115	1
Celf2	0.000726228	-0.378778	0.916	0.965	1
Tardbp	0.000757571	0.209685	0.269	0.269	1
Akap11	0.000767042	-0.326364	0.24	0.379	1
Tmem234	0.000767301	0.353188	0.246	0.203	1
Igdcc4	0.000776489	0.370137	0.201	0.137	1
Gopc	0.000820168	0.262663	0.156	0.115	1
Frmpd4	0.000824069	-0.434686	0.207	0.352	1
Plcxd3	0.00082629	-0.656918	0.29	0.542	1
4933434E20Rik	0.000826947	0.312156	0.162	0.132	1
Rtn1	0.000831244	0.55782	0.874	0.806	1
Rpl11	0.000844132	0.375194	0.299	0.256	1
Tmco3	0.000866328	0.344921	0.168	0.137	1
A330023F24Rik	0.000871552	-0.263548	0.281	0.458	1
Ablim3	0.000898739	0.421989	0.323	0.251	1
Higd2a	0.000901623	0.25656	0.222	0.203	1
Sntb1	0.000914505	0.252004	0.051	0.009	1
Ndn	0.000922327	0.597471	0.59	0.471	1
Fam173a	0.00094422	0.431582	0.293	0.225	1
Abhd14a	0.00095147	0.366897	0.087	0.035	1
Zc3h7a	0.000957985	0.36857	0.195	0.15	1
Ipo9	0.000961615	0.423264	0.204	0.123	1
Ywhae	0.000963159	0.392134	0.503	0.441	1
Srsf5	0.000986284	0.296925	0.386	0.37	1
Sacm1l	0.000995035	-0.218077	0.219	0.322	1
Sbf1	0.00101375	0.425078	0.219	0.132	1
Thoc7	0.0010168	0.345809	0.207	0.181	1
Rps29	0.00103284	0.614298	0.24	0.11	1
Senp2	0.00105005	0.242145	0.228	0.233	1
Esf1	0.00105795	0.312972	0.162	0.141	1
9530059O14Rik	0.00107547	-0.434774	0.159	0.313	1
Gap43	0.00107868	0.35598	0.641	0.59	1
Gm16036	0.00109545	0.36258	0.081	0.026	1
Tmem208	0.00110462	0.226002	0.126	0.123	1
Oxa1l	0.00110675	0.293283	0.147	0.115	1
Mapk4	0.00111239	-0.317758	0.126	0.242	1
Ndufa11	0.0011126	0.418783	0.174	0.123	1
Dnajc1	0.00112498	-0.492473	0.243	0.405	1
Ccdc136	0.0011329	0.383432	0.174	0.106	1
Crocc2	0.00113457	0.315523	0.093	0.031	1
Aak1	0.00113805	0.211128	0.614	0.656	1
Gigyf1	0.0011665	0.433873	0.237	0.145	1
Fxyd6	0.00116979	0.396581	0.485	0.423	1
Atxn10	0.00117098	0.218808	0.422	0.445	1
Jak1	0.00118161	-0.303935	0.09	0.194	1
Klf7	0.00118467	-0.500332	0.174	0.352	1
Sox6	0.00118506	-0.574664	0.428	0.7	1
Uqcr11	0.00119112	0.429041	0.177	0.084	1
Aplp1	0.00119447	0.484466	0.371	0.269	1
Pex2	0.00123075	0.340932	0.129	0.066	1
Dnajb14	0.00125925	0.283013	0.171	0.123	1
Stim2	0.00126934	0.321783	0.246	0.194	1
Rpl29	0.00128168	0.483594	0.284	0.185	1
Gm1604a	0.00129375	-0.311267	0.141	0.273	1
Rb1cc1	0.00129616	-0.25809	0.311	0.476	1
Dnaja1	0.0013141	0.215984	0.395	0.419	1
Ddx10	0.00131866	-0.266362	0.105	0.203	1
Atp5a1	0.00131917	0.266362	0.344	0.344	1
4930402H24Rik	0.00132123	0.247305	0.671	0.696	1
Bsg	0.00134806	0.454914	0.32	0.247	1
Inpp4a	0.00135697	0.282836	0.377	0.33	1
Mei4	0.00136457	-0.323594	0.18	0.304	1
Tenm2	0.0013748	-0.584134	0.602	0.7	1
Lgi1	0.00138754	-0.233374	0.275	0.414	1
Chuk	0.00138879	0.268006	0.281	0.251	1
Fkbp2	0.00139039	0.391723	0.168	0.101	1
Actr1b	0.00140013	0.365134	0.302	0.247	1
Chst1	0.00140174	0.43692	0.24	0.15	1
Uchl1	0.0014201	0.357114	0.437	0.405	1
Rapgefl1	0.00143246	0.383398	0.18	0.115	1
1500011B03Rik	0.00144271	0.425789	0.281	0.198	1
Ep300	0.00146499	-0.202928	0.266	0.396	1
Ece2	0.00146953	0.317697	0.228	0.198	1
Sms	0.0014844	0.212124	0.195	0.185	1
Sesn3	0.00149139	-0.447687	0.228	0.423	1
Kcnmb2	0.00149175	-0.359622	0.102	0.22	1
Cstf2	0.00151284	0.340605	0.446	0.37	1
Tmem147	0.00151621	0.334347	0.18	0.132	1
Kcnq5	0.00152025	0.56277	0.416	0.322	1
Rasgef1b	0.00152038	0.293792	0.374	0.317	1
Hdac3	0.0015219	0.275472	0.153	0.115	1
Zfp704	0.00152476	-0.331427	0.216	0.37	1
Ndufs5	0.00156082	0.259928	0.192	0.176	1
Lpgat1	0.00157157	0.285468	0.257	0.247	1
Klhl2	0.00159439	-0.348095	0.225	0.383	1
Ppia	0.00159667	0.411797	0.593	0.529	1
Spock2	0.00160978	0.262005	0.308	0.282	1
Trir	0.0016166	0.215581	0.15	0.145	1
Snrpn	0.00162814	0.314983	0.521	0.48	1
Calr	0.00164378	0.585118	0.329	0.251	1
Bdp1	0.00167898	0.25366	0.284	0.26	1
Ptms	0.00167927	0.350955	0.344	0.286	1
Inpp5f	0.00171727	0.231574	0.278	0.238	1
Rcn2	0.00172159	0.413056	0.347	0.286	1
Pdss1	0.00172368	-0.240033	0.165	0.295	1
Actg1	0.00173677	0.431602	0.431	0.37	1
Itfg1	0.00174337	0.207582	0.38	0.388	1
Wnt4	0.00175769	0.388837	0.123	0.048	1
Rps16	0.00175834	0.347722	0.305	0.256	1
Trhr	0.00177393	-0.447691	0.03	0.132	1
Atp5g1	0.00177407	0.470869	0.371	0.278	1
Prkar1b	0.00178005	0.273145	0.302	0.295	1
Phactr2	0.00179409	-0.285403	0.093	0.194	1
Abcc5	0.00179439	0.2433	0.461	0.449	1
Chchd10	0.00180035	0.292191	0.171	0.15	1
Odf2	0.00180901	0.231282	0.437	0.458	1
Prkn	0.00184973	-0.207637	0.569	0.74	1
Aff3	0.00187882	0.388437	0.251	0.154	1
Atp5l	0.00190252	0.457846	0.269	0.176	1
Supt5	0.00191016	0.425119	0.162	0.088	1
Clcn4	0.0019187	0.207207	0.168	0.172	1
Hnrnpd	0.0019429	0.206278	0.24	0.225	1
Zdbf2	0.00194779	-0.223751	0.347	0.511	1
Rpl18a	0.00196815	0.23572	0.237	0.211	1
Rpl18	0.00197501	0.382502	0.254	0.22	1
2021-03-03	0.00198748	-0.290479	0.41	0.555	1
Rasgrf2	0.00202059	0.232968	0.347	0.339	1
Pdlim7	0.00204807	0.286104	0.159	0.128	1
Pdzd4	0.00205733	0.210059	0.44	0.449	1
Rpl39	0.00208859	0.349297	0.177	0.123	1
Cpne7	0.00209823	0.344473	0.195	0.119	1
Lamtor3	0.00211827	0.251332	0.204	0.163	1
Cmtr1	0.00212554	0.461677	0.263	0.203	1
Npdc1	0.00214697	0.293274	0.29	0.282	1
Leng1	0.00214776	0.204463	0.051	0.004	1
C1qtnf4	0.00215496	0.435961	0.302	0.233	1
Bcas2	0.00216523	0.375122	0.263	0.185	1
1700080N15Rik	0.00216558	-0.243048	0.021	0.084	1
Peg3	0.00219215	0.270733	0.868	0.815	1
C1qbp	0.00221078	0.271924	0.075	0.035	1
Scg2	0.00221882	0.543397	0.419	0.322	1
Olfr1156	0.00222162	0.42318	0.123	0.048	1
Lamp1	0.00225594	0.319668	0.141	0.11	1
Oscp1	0.00233539	0.231627	0.114	0.088	1
Lnpep	0.00238781	-0.283943	0.174	0.317	1
Rmdn1	0.00243996	0.231283	0.464	0.467	1
Comt	0.00246593	0.300117	0.189	0.145	1
Gmip	0.00249735	0.362639	0.096	0.048	1
H2afy	0.0025174	0.21372	0.287	0.3	1
Trpc6	0.00252718	-0.238005	0.29	0.432	1
Rps8	0.00256215	0.503623	0.452	0.41	1
Ppp1r13b	0.00256333	0.239204	0.314	0.308	1
Dtx3	0.00257647	0.305383	0.186	0.15	1
Nrp2	0.00258809	0.34614	0.461	0.37	1
Wdr35	0.00261448	0.305246	0.159	0.088	1
Snhg14	0.00264508	-0.336115	0.901	0.956	1
Zranb2	0.00264879	0.264275	0.503	0.476	1
Ubr2	0.00268682	0.255387	0.228	0.198	1
Znhit1	0.0026986	-0.202899	0.302	0.427	1
Lrrn2	0.00270275	0.333292	0.201	0.159	1
Cntn3	0.00270887	0.347964	0.096	0.057	1
Uqcrh	0.00272884	0.211134	0.237	0.251	1
Gm28320	0.00275727	-0.254206	0.012	0.062	1
Erc2	0.00278535	-0.355508	0.898	0.934	1
Rcbtb1	0.00278542	0.317854	0.072	0.031	1
Mta3	0.00280205	-0.314306	0.078	0.198	1
Atp5j	0.00281076	0.276855	0.234	0.198	1
Gabrb2	0.00282404	-0.409828	0.326	0.533	1
Tceal5	0.00283232	0.343351	0.177	0.097	1
Robo1	0.00287221	-0.672536	0.62	0.811	1
Nudt5	0.00288137	0.259502	0.162	0.123	1
Tmem186	0.00288747	0.302064	0.159	0.15	1
Sv2a	0.00291481	0.237344	0.281	0.291	1
Arf1	0.00292565	0.465368	0.21	0.119	1
Fmn1	0.00295249	-0.208324	0.006	0.053	1
Nnat	0.00298772	0.396619	0.931	0.947	1
Eef1a2	0.0029952	0.291723	0.207	0.194	1
Esr2	0.00300094	-0.395025	0.485	0.674	1
Sec62	0.00301354	0.237839	0.455	0.467	1
Taok3	0.00302516	0.302277	0.21	0.15	1
Rhob	0.00309496	0.495238	0.126	0.035	1
Zfp512b	0.00316997	0.298744	0.147	0.115	1
Rnf227	0.00317021	0.310101	0.219	0.185	1
Kcnq1ot1	0.00319084	-0.386231	0.629	0.678	1
Atl1	0.0032066	0.238867	0.26	0.256	1
Ndrg3	0.003213	0.245789	0.278	0.269	1
Rpl38	0.00324203	0.607449	0.216	0.11	1
Pebp1	0.00324672	0.26531	0.29	0.264	1
Robo2	0.00330543	-0.741908	0.632	0.837	1
Lpin2	0.00332047	-0.304991	0.201	0.352	1
Eif4g2	0.0033519	0.268476	0.243	0.211	1
Tmem50a	0.00340428	0.361409	0.174	0.11	1
Stmn2	0.00344321	0.479511	0.656	0.581	1
Ndufb1-ps	0.00347812	0.246538	0.168	0.137	1
Lmbrd1	0.00351139	0.391133	0.225	0.132	1
Cdc42	0.00351789	0.350805	0.464	0.379	1
Tmem9	0.00352177	-0.25078	0.051	0.123	1
Ankrd55	0.0035308	0.256531	0.272	0.256	1
Metap1	0.00355016	0.309773	0.192	0.137	1
Kansl3	0.00358193	0.44307	0.225	0.137	1
Dlg5	0.00364947	0.322683	0.153	0.115	1
Hdac11	0.00366353	0.226446	0.222	0.216	1
Ube3a	0.00368757	-0.324091	0.958	0.974	1
Luzp2	0.00369572	-0.666017	0.347	0.595	1
Got2	0.00369937	0.263743	0.171	0.141	1
Adamts19	0.00372964	0.437006	0.114	0.048	1
Ssbp2	0.00373365	-0.472344	0.231	0.432	1
Nme7	0.00374205	0.402146	0.38	0.33	1
Tsnax	0.00382386	0.291807	0.195	0.15	1
Htra2	0.00391272	0.328395	0.087	0.018	1
Gm27032	0.00393669	0.324881	0.281	0.251	1
Virma	0.00398065	-0.267403	0.15	0.256	1
9530026P05Rik	0.00398734	-0.39449	0.09	0.189	1
Rufy2	0.00399914	0.334752	0.377	0.326	1
Podxl2	0.00405405	0.481344	0.323	0.247	1
Snx3	0.00407698	0.334423	0.216	0.172	1
Pde4d	0.00410341	0.312691	0.937	0.943	1
Capn15	0.0041062	0.201444	0.216	0.211	1
Ncbp1	0.00411451	-0.202577	0.111	0.189	1
Dock1	0.00416078	-0.279965	0.036	0.119	1
Lhfpl3	0.00419892	0.313282	0.521	0.449	1
Megf9	0.00425915	-0.252062	0.111	0.203	1
Elp2	0.00426203	0.28256	0.15	0.097	1
Flywch2	0.00430249	0.272474	0.105	0.044	1
Srpk1	0.00431873	0.251433	0.213	0.154	1
Cdh8	0.00433034	-0.714059	0.344	0.498	1
Sos2	0.00441019	0.297417	0.222	0.185	1
Ahctf1	0.00442466	0.2191	0.198	0.176	1
Scn2b	0.00444022	0.275562	0.096	0.062	1
Nap1l5	0.00444483	0.479814	0.692	0.581	1
Miat	0.00446827	0.246781	0.533	0.529	1
Zmat4	0.00447899	0.297816	0.299	0.26	1
Zfyve27	0.00448847	0.311884	0.153	0.088	1
Smpd4	0.00450415	0.303281	0.201	0.137	1
Uqcc2	0.00452875	0.383631	0.123	0.062	1
Nrbp2	0.00454405	0.210605	0.335	0.339	1
C130073E24Rik	0.00456225	-0.241379	0.5	0.67	1
Ahi1	0.00456572	0.20288	0.94	0.96	1
Pitpnm1	0.00463539	0.269678	0.204	0.172	1
Fam171b	0.00464736	0.268015	0.314	0.317	1
Pabpn1	0.00465393	0.373521	0.629	0.546	1
Ssr4	0.004684	0.352646	0.192	0.119	1
Mtss1	0.00473036	-0.206739	0.189	0.291	1
Adgrl1	0.00476637	0.27604	0.299	0.273	1
Rps4x	0.00478463	0.456547	0.246	0.163	1
Plcb1	0.00479578	-0.585302	0.347	0.441	1
Runx1t1	0.00481522	-0.569619	0.147	0.326	1
Camk1	0.00487727	0.378613	0.189	0.137	1
Cdh6	0.00488009	-0.499446	0.078	0.194	1
Nmt1	0.00489065	-0.220532	0.06	0.115	1
Prickle1	0.00490708	0.318345	0.41	0.352	1
Tmem214	0.00491823	0.30397	0.126	0.066	1
Taf8	0.00510941	-0.201607	0.012	0.062	1
Nrxn2	0.00514642	0.224009	0.476	0.463	1
Tm2d2	0.00516878	0.369827	0.141	0.075	1
Plagl1	0.00520725	-0.310013	0.072	0.154	1
Dynlrb1	0.00521757	0.271356	0.171	0.167	1
Slx4ip	0.00524578	0.217214	0.153	0.145	1
Gtf2a1	0.00524603	-0.211123	0.156	0.251	1
Vps29	0.00526148	0.213546	0.204	0.211	1
Col11a2	0.00527274	0.626371	0.159	0.048	1
Slc38a9	0.00533701	0.224775	0.231	0.233	1
Magel2	0.00537514	0.236397	0.299	0.304	1
Coro1c	0.00543212	0.262392	0.231	0.203	1
Lcorl	0.00543674	0.310225	0.557	0.586	1
Tasp1	0.005445	-0.200995	0.243	0.361	1
Schip1	0.00547359	-0.560176	0.326	0.41	1
Eif3h	0.00553087	0.394197	0.183	0.11	1
Pgp	0.00553993	0.300985	0.135	0.097	1
Rpl37	0.00576466	0.544821	0.254	0.159	1
Pde4a	0.00582167	0.284725	0.249	0.211	1
Atp5g3	0.00583146	0.420306	0.243	0.159	1
Sil1	0.00584872	0.249437	0.171	0.137	1
Aff2	0.00586182	-0.557825	0.488	0.665	1
Oxct1	0.0058671	0.218433	0.368	0.366	1
Vbp1	0.005901	0.33074	0.216	0.163	1
Herc2	0.0059117	0.237323	0.458	0.436	1
Atp6v0e2	0.00602038	0.399849	0.254	0.181	1
Dusp11	0.00604924	0.377526	0.299	0.238	1
Scg3	0.00607162	0.307051	0.243	0.198	1
Rftn1	0.00609449	-0.273873	0.159	0.273	1
Zkscan17	0.00614853	0.245982	0.057	0.004	1
Evi5	0.00619081	-0.210448	0.213	0.322	1
Gnptg	0.00623889	0.350038	0.147	0.084	1
Fam168a	0.00624741	-0.387512	0.425	0.612	1
Cnot6l	0.00625206	-0.302033	0.192	0.313	1
Cox8a	0.00630335	0.517994	0.419	0.361	1
Mapk1ip1l	0.00634231	-0.23952	0.123	0.22	1
Rps15a	0.00639205	0.308023	0.299	0.269	1
9330182L06Rik	0.00642486	0.284686	0.213	0.172	1
Selenow	0.00649484	0.368634	0.326	0.269	1
Cox6a1	0.00656153	0.41497	0.344	0.278	1
Tmem59	0.00660411	0.241123	0.434	0.423	1
Nicn1	0.00663088	-0.260864	0.039	0.115	1
Slitrk1	0.00665314	0.245494	0.225	0.198	1
Cox14	0.00665367	0.323478	0.168	0.084	1
Neto1	0.00667684	-0.35757	0.237	0.361	1
Ttc5	0.00668871	0.298934	0.117	0.062	1
Prkca	0.00674109	0.245421	0.56	0.52	1
Dip2a	0.00676058	0.279956	0.287	0.238	1
Ets2	0.006792	0.35931	0.084	0.022	1
Rph3a	0.00680501	0.205079	0.159	0.154	1
Tmed9	0.00681486	0.300708	0.198	0.15	1
Dst	0.00684718	0.201858	0.695	0.674	1
Ranbp1	0.00684774	0.238338	0.147	0.119	1
Snph	0.00689425	0.270984	0.21	0.194	1
Hcfc1r1	0.0069955	0.318757	0.138	0.11	1
Cox4i1	0.00705174	0.407149	0.434	0.366	1
Mib2	0.00710247	0.341818	0.117	0.088	1
Cpe	0.00712377	0.235682	0.491	0.507	1
Pcbp2	0.0071752	0.221632	0.344	0.339	1
Cebpg	0.00717655	-0.222065	0.042	0.11	1
Klhdc2	0.007178	0.267294	0.186	0.172	1
Lats1	0.00718188	-0.224939	0.066	0.145	1
Selenof	0.00720895	0.362059	0.171	0.097	1
Calm1	0.00725851	0.423195	0.677	0.59	1
Timp2	0.00731759	0.282418	0.213	0.181	1
Pcca	0.0073182	-0.338301	0.195	0.3	1
Kcnh8	0.00739573	-0.32376	0.123	0.225	1
Il1rap	0.00741451	0.312563	0.41	0.361	1
Usp30	0.00747824	-0.200623	0.048	0.11	1
Rbm5	0.00749961	0.292261	0.542	0.493	1
Usp16	0.00753516	0.307976	0.183	0.119	1
Ywhaq	0.00755533	0.298073	0.377	0.348	1
Nop10	0.00757808	0.310513	0.186	0.137	1
Sort1	0.00766097	0.206945	0.168	0.154	1
Tmem191c	0.00777689	0.344597	0.216	0.163	1
Ndufa13	0.00780046	0.311123	0.21	0.154	1
Tle5	0.007821	0.336287	0.222	0.176	1
Sulf1	0.00786687	0.369536	0.24	0.185	1
Agrn	0.00791585	0.248853	0.246	0.233	1
Tnpo1	0.0079289	0.233831	0.335	0.308	1
Ndufb9	0.0080187	0.303073	0.237	0.189	1
Oxr1	0.00803711	-0.327563	0.695	0.833	1
Kcnk2	0.00819991	0.358714	0.323	0.304	1
Prkaca	0.00821956	0.263663	0.246	0.225	1
Hint1	0.00824187	0.325379	0.377	0.33	1
Ndufa6	0.00825424	0.222274	0.156	0.137	1
Rnmt	0.00829453	0.21539	0.165	0.159	1
Marcksl1	0.00837629	0.353108	0.299	0.225	1
Romo1	0.0083782	0.294052	0.138	0.106	1
Zswim1	0.00841315	0.220374	0.09	0.035	1
Nasp	0.00846585	0.278524	0.216	0.176	1
Ap2s1	0.0084997	0.329345	0.144	0.101	1
Tsn	0.0085387	0.245551	0.246	0.22	1
Zbed4	0.00855483	0.259086	0.096	0.044	1
Zfp974	0.00855538	-0.248611	0.036	0.106	1
Dhx32	0.0086062	-0.219794	0.084	0.172	1
Sema6d	0.00865533	-0.365264	0.108	0.216	1
Hmox2	0.00866355	0.264043	0.105	0.079	1
C78859	0.00868867	0.372157	0.216	0.154	1
Ier3ip1	0.00872926	0.30154	0.153	0.11	1
Gnl3	0.00878137	0.277714	0.135	0.11	1
Col9a2	0.00884898	0.292535	0.081	0.031	1
Pds5b	0.00889281	0.227014	0.458	0.463	1
Med4	0.0089368	0.251226	0.066	0.031	1
Syp	0.00896536	0.221604	0.284	0.264	1
Nup54	0.00900509	-0.258124	0.042	0.11	1
Gatd3a	0.00901739	0.209826	0.054	0.018	1
Tiparp	0.00902942	0.463166	0.18	0.093	1
Rpl41	0.00907206	0.548965	0.524	0.383	1
Cdc37l1	0.00907657	-0.292225	0.177	0.3	1
Tmem35a	0.00907688	0.272518	0.081	0.035	1
Srpk2	0.00913884	0.240632	0.53	0.511	1
Plekhh2	0.00918211	0.543899	0.243	0.132	1
Cntln	0.00922486	0.247477	0.168	0.167	1
Whrn	0.00925349	-0.280533	0.153	0.247	1
Ctxn1	0.00929591	0.288931	0.195	0.159	1
Rims2	0.00932035	-0.526014	0.749	0.903	1
Ipcef1	0.00933961	-0.235308	0.072	0.145	1
Dctn3	0.00940886	0.307841	0.099	0.057	1
Pfn1	0.0094252	0.347469	0.162	0.115	1
Atcay	0.00944419	0.247172	0.26	0.229	1
Rps15	0.00952537	0.319147	0.317	0.269	1
Eif1	0.00958623	0.348006	0.383	0.335	1
Tspyl4	0.00961044	0.271684	0.281	0.256	1
Ppp1r16b	0.00963694	0.330039	0.177	0.097	1
Taf2	0.00974022	0.211856	0.186	0.167	1
Zer1	0.00981926	0.319224	0.219	0.15	1
Cops6	0.00984865	0.266757	0.069	0.013	1
Mast3	0.00994396	0.224179	0.132	0.106	1
Sez6l	0.0100098	0.230563	0.404	0.361	1
Magi2	0.0102169	-0.414746	0.823	0.934	1
Uqcrq	0.0102296	0.31481	0.219	0.172	1
Rack1	0.0102833	0.223343	0.183	0.172	1
Kazn	0.0102994	0.252201	0.15	0.115	1
Rragd	0.0103003	0.325124	0.117	0.075	1
Nkiras1	0.0103128	0.302633	0.147	0.097	1
Zfp106	0.010323	0.283616	0.213	0.172	1
Trappc2l	0.0103761	0.287448	0.087	0.044	1
Gm42722	0.0103836	-0.3056	0.054	0.145	1
Ptp4a2	0.0105269	-0.221391	0.132	0.238	1
Tomm20	0.0105954	0.339751	0.201	0.137	1
Fyttd1	0.0106159	0.382877	0.266	0.198	1
Rab10os	0.0106269	0.284655	0.15	0.119	1
Nck2	0.0106305	0.34158	0.174	0.128	1
Supt16	0.0107493	0.34443	0.135	0.088	1
Swt1	0.0107494	0.292467	0.126	0.097	1
Slc30a10	0.0107882	0.236824	0.081	0.04	1
Adcy2	0.0108449	0.28285	0.066	0.022	1
Gm31224	0.0108466	0.204999	0.054	0.018	1
Neto2	0.0109227	0.334131	0.5	0.414	1
Ptpmt1	0.0109959	0.362419	0.084	0.013	1
Hs6st3	0.0110133	-0.395603	0.853	0.916	1
Psma7	0.0110993	0.281799	0.207	0.159	1
Sec11a	0.0112152	-0.305657	0.15	0.264	1
Pus10	0.0114174	-0.253902	0.099	0.167	1
Plppr4	0.0114203	0.208744	0.476	0.485	1
Scd2	0.0114834	0.235511	0.263	0.238	1
Hnrnph1	0.011501	0.378097	0.482	0.405	1
Sec61b	0.0115655	0.300942	0.069	0.026	1
Trmt112	0.0115898	0.219414	0.105	0.088	1
Ndufb2	0.0116152	0.207246	0.165	0.137	1
Nsun7	0.0116786	-0.321493	0.165	0.304	1
Man1a2	0.0118877	-0.259765	0.177	0.286	1
Ski	0.0118951	0.209133	0.162	0.176	1
Ranbp6	0.0119391	-0.28013	0.027	0.084	1
Gm47283	0.0120489	-0.39373	0.53	0.674	1
Tfrc	0.0121946	0.31972	0.29	0.242	1
Jpt1	0.0122097	0.323023	0.159	0.11	1
Ubc	0.0124425	0.317636	0.204	0.172	1
Hmgcs1	0.0124625	0.288347	0.171	0.123	1
Lmnb2	0.0125245	0.306783	0.105	0.057	1
Fam89b	0.0125546	0.311393	0.075	0.026	1
Eif4enif1	0.0126315	0.272601	0.12	0.079	1
Clstn3	0.0127182	0.237013	0.171	0.163	1
Ttyh1	0.0127918	0.306992	0.198	0.163	1
Cnr1	0.0129275	-0.219083	0.024	0.093	1
Tpt1	0.0129611	0.304831	0.329	0.282	1
Snx27	0.0130061	0.227466	0.269	0.216	1
Slc25a3	0.0131378	0.291592	0.428	0.388	1
Zfp397	0.0132097	-0.216042	0.063	0.141	1
Vstm2l	0.0133883	0.241139	0.189	0.154	1
Trpc4	0.0133932	0.344386	0.278	0.203	1
Tnk2	0.013426	0.265657	0.132	0.11	1
Mtfp1	0.0134507	0.280738	0.114	0.066	1
Mtus2	0.0134749	0.255239	0.132	0.115	1
Scg5	0.0138041	0.301714	0.455	0.41	1
Nup93	0.0138259	-0.251462	0.141	0.247	1
Reep5	0.0139111	0.332637	0.249	0.216	1
Zfp945	0.0141091	0.301216	0.111	0.057	1
Nolc1	0.0141447	0.233684	0.06	0.026	1
Tmem130	0.0142103	0.243189	0.608	0.581	1
4732471J01Rik	0.0142345	0.291338	0.266	0.22	1
Cystm1	0.0142915	0.373037	0.15	0.093	1
Dnajc16	0.0143263	0.318355	0.111	0.062	1
Trappc6b	0.0143835	0.239464	0.21	0.176	1
Ppil4	0.0143896	0.263111	0.141	0.101	1
Myl6	0.014477	0.246631	0.275	0.256	1
Fabp3	0.0145652	0.337941	0.123	0.07	1
Kcnip2	0.0146471	-0.240935	0.063	0.145	1
Leng8	0.0146653	0.581557	0.488	0.37	1
Pcdh11x	0.0147113	-0.796658	0.299	0.524	1
Slc25a40	0.0148376	0.212144	0.108	0.097	1
Socs5	0.0148878	-0.274	0.057	0.128	1
Epha10	0.015035	0.204148	0.162	0.141	1
Uqcrc2	0.0150587	0.22875	0.213	0.185	1
Arhgap17	0.0150839	-0.209018	0.069	0.15	1
Dpm3	0.0152458	0.399021	0.132	0.048	1
Rcan2	0.015393	0.276023	0.168	0.137	1
Dlx1	0.0155341	0.331725	0.371	0.313	1
Atp5g2	0.0155746	0.335987	0.192	0.159	1
Trmt11	0.0155963	-0.219545	0.075	0.137	1
Matk	0.0156199	0.480768	0.311	0.211	1
Minar2	0.0156523	0.269192	0.359	0.33	1
B3galt1	0.0157273	0.203217	0.734	0.784	1
N4bp2l1	0.0158044	0.26397	0.234	0.216	1
Banf1	0.015991	0.296957	0.069	0.022	1
Tmem169	0.0160492	-0.269372	0.081	0.15	1
Slc30a9	0.0161312	0.238338	0.228	0.225	1
Mrpl51	0.0161388	0.267818	0.081	0.035	1
Zdhhc8	0.0161712	0.21677	0.174	0.176	1
Ckmt1	0.0161761	0.306131	0.165	0.132	1
Arf5	0.0162194	0.211513	0.198	0.172	1
Disc1	0.0162719	-0.228804	0.018	0.057	1
Atp2b1	0.0162853	0.21382	0.766	0.749	1
Snx24	0.0164066	0.202141	0.126	0.119	1
Pgam1	0.0164102	0.344637	0.281	0.242	1
Ints10	0.0164215	0.284201	0.29	0.247	1
Poglut1	0.0164849	0.207233	0.156	0.141	1
Ociad1	0.0165285	0.246651	0.257	0.22	1
Enox1	0.016581	0.224366	0.38	0.335	1
Wdr6	0.0166191	0.277696	0.296	0.295	1
Rock2	0.0166535	-0.229754	0.35	0.485	1
Ccdc187	0.0166968	-0.254305	0.018	0.075	1
Aco2	0.0167589	0.273709	0.263	0.211	1
Marcks	0.0168387	0.278523	0.41	0.392	1
Mllt6	0.0168417	0.222177	0.063	0.035	1
Rbbp4	0.0169069	0.206486	0.222	0.185	1
Nsg2	0.0169075	0.32071	0.455	0.392	1
Rbm17	0.016911	0.255569	0.093	0.062	1
Gm2694	0.0169311	-0.208636	0.033	0.084	1
Gnb2	0.0169639	0.340427	0.222	0.176	1
Fth1	0.0170468	0.355063	0.461	0.401	1
Htr2a	0.0171396	0.448218	0.12	0.048	1
Grik1	0.0171702	0.221223	0.973	0.965	1
D10Wsu102e	0.0172365	0.215027	0.069	0.035	1
Adamts16	0.0172622	0.270859	0.069	0.031	1
Ran	0.017272	0.460292	0.21	0.128	1
Nek9	0.0173917	0.357001	0.219	0.141	1
Ttc4	0.0173942	0.425289	0.32	0.229	1
Bpnt1	0.0174224	0.205661	0.114	0.101	1
1110065P20Rik	0.0174791	0.290963	0.156	0.119	1
Gm41077	0.0175691	-0.208724	0.021	0.084	1
Sncb	0.017581	0.542784	0.249	0.132	1
Rab3c	0.0176701	-0.28224	0.246	0.383	1
Grip1	0.0177073	-0.55602	0.671	0.819	1
M6pr	0.0177845	0.306328	0.075	0.026	1
Fam3c	0.0178018	0.265081	0.144	0.137	1
Pex5l	0.0178089	-0.655166	0.225	0.396	1
Gm32442	0.0178372	-0.289139	0.102	0.216	1
Coq2	0.0178882	0.286595	0.183	0.132	1
Edrf1	0.0179339	0.226104	0.111	0.084	1
Stam2	0.0179491	-0.315192	0.111	0.194	1
Srp14	0.017961	0.366874	0.171	0.119	1
Kif1a	0.0179662	0.256405	0.407	0.366	1
Vstm2b	0.0179895	0.326599	0.165	0.097	1
Npas2	0.0180117	0.22951	0.341	0.304	1
Keap1	0.0180894	0.229871	0.111	0.084	1
Tex10	0.0182175	0.244372	0.111	0.07	1
Immp2l	0.0183056	-0.356279	0.159	0.295	1
Adamts18	0.0183295	-0.236576	0.081	0.176	1
Psmb6	0.0183578	0.328146	0.129	0.088	1
Vps53	0.0183768	-0.246898	0.12	0.211	1
Dgkh	0.0184007	-0.369626	0.114	0.251	1
Reep1	0.0184972	0.335315	0.281	0.233	1
Zim1	0.0185482	0.239472	0.246	0.211	1
Idh2	0.0186038	0.2183	0.069	0.035	1
Mcc	0.0189537	-0.310863	0.135	0.225	1
Hdac7	0.019012	0.284057	0.15	0.11	1
Sybu	0.0191839	-0.215656	0.473	0.599	1
Qrsl1	0.0193436	-0.211884	0.039	0.101	1
Cartpt	0.0193864	0.275794	0.308	0.352	1
Bace1	0.0194815	0.219972	0.138	0.101	1
Mtch2	0.0195707	0.284196	0.246	0.211	1
Gm45341	0.0195887	-0.327468	0.072	0.132	1
Sec22a	0.0196469	0.299101	0.129	0.101	1
Taco1	0.019743	0.249984	0.063	0.013	1
Gstcd	0.0198097	0.268692	0.099	0.062	1
Dusp8	0.0199672	0.24811	0.102	0.084	1
Ankle2	0.0200401	0.203702	0.087	0.057	1
2700062C07Rik	0.0200623	0.338855	0.111	0.062	1
Clcn5	0.0202459	-0.271179	0.102	0.185	1
Sncaip	0.0202485	0.214299	0.225	0.216	1
Igsf9b	0.0203135	-0.211188	0.186	0.273	1
Atpaf1	0.0204148	0.336994	0.129	0.088	1
Hdac9	0.0204542	0.311548	0.539	0.467	1
Atxn7l3b	0.0205541	0.335055	0.422	0.361	1
Sh3d19	0.0205599	0.27196	0.123	0.11	1
Rps26	0.0205776	0.333035	0.29	0.22	1
Akr1a1	0.0206693	0.270751	0.21	0.185	1
Pcbp1	0.0207336	0.283286	0.156	0.119	1
Syn1	0.0207653	0.207635	0.32	0.313	1
Csmd2	0.0208563	0.321706	0.56	0.471	1
Tet1	0.0209598	-0.214886	0.165	0.242	1
Akap9	0.0209647	-0.22696	0.299	0.414	1
Pmpca	0.0211288	0.229465	0.078	0.04	1
Foxn3	0.0212976	0.286429	0.353	0.304	1
Atp6v1d	0.0213642	0.354682	0.207	0.159	1
Phf24	0.0214444	0.29041	0.174	0.141	1
Ankrd46	0.0214775	0.221586	0.108	0.088	1
Tada3	0.0215536	0.2934	0.06	0.013	1
Pfkp	0.0215736	0.22975	0.317	0.286	1
Rps2	0.0216878	0.659199	0.323	0.15	1
Ano4	0.021695	0.273997	0.371	0.304	1
Syne2	0.0217513	-0.26012	0.165	0.282	1
Cox7b	0.0218354	0.362327	0.374	0.326	1
Ube2m	0.0218679	0.287982	0.129	0.07	1
Dnaaf5	0.021934	-0.218521	0.033	0.084	1
Fto	0.0224812	-0.213221	0.371	0.524	1
Atp5f1	0.0225121	0.290395	0.326	0.273	1
H3f3b	0.0225615	0.401736	0.383	0.295	1
Sox5os4	0.0227985	0.443289	0.105	0.031	1
Dcaf7	0.0228083	0.272511	0.302	0.278	1
Gpc5	0.0228319	0.395276	0.353	0.366	1
0610012G03Rik	0.0228614	0.23596	0.165	0.145	1
Atp2a2	0.0228631	0.220486	0.404	0.401	1
Gpc6	0.0229588	0.357278	0.386	0.308	1
Tsen15	0.0230009	0.21796	0.093	0.062	1
Rps6ka2	0.0230016	-0.292282	0.234	0.366	1
Psma2	0.0230122	0.51844	0.201	0.093	1
Ddx31	0.0230236	-0.281077	0.027	0.093	1
Rasa2	0.0230537	-0.227693	0.189	0.295	1
Gprasp2	0.0230821	0.257293	0.491	0.485	1
Appl2	0.0231551	0.620174	0.32	0.185	1
Trim39	0.0232915	0.350568	0.084	0.022	1
Rac3	0.0235359	0.396633	0.177	0.097	1
Sox1ot	0.0236181	0.242044	0.251	0.242	1
Sun1	0.0238619	0.353393	0.278	0.247	1
Lgr5	0.0238651	0.427588	0.126	0.057	1
Usp5	0.0241996	0.21435	0.108	0.07	1
Zdhhc13	0.0243057	-0.28502	0.087	0.163	1
Kcnt1	0.0243169	0.272469	0.222	0.163	1
Kctd16	0.02439	-0.262691	0.281	0.414	1
Vps9d1	0.0245171	0.391444	0.156	0.084	1
Fgf14	0.0247336	-0.275119	0.973	0.991	1
Tubb5	0.0247444	0.435682	0.35	0.273	1
Vat1l	0.0250042	0.267997	0.251	0.211	1
Pacrg	0.025083	-0.250913	0.153	0.26	1
Pcsk5	0.0253483	0.277944	0.192	0.154	1
Gm48957	0.0253818	0.235679	0.075	0.04	1
Pde4dip	0.025505	-0.23016	0.452	0.581	1
Cd81	0.0255481	0.377904	0.317	0.278	1
Dmtf1	0.0256068	-0.219955	0.117	0.216	1
Aldoa	0.025632	0.261557	0.263	0.242	1
Gm17660	0.025769	0.287332	0.078	0.031	1
Camk2b	0.0258905	0.395047	0.44	0.401	1
Apba2	0.0258916	0.252064	0.362	0.339	1
Akap6	0.0260168	-0.325639	0.74	0.837	1
Thoc1	0.0260364	0.218628	0.263	0.247	1
St8sia3	0.0262143	0.283349	0.132	0.101	1
Spice1	0.0263114	0.252042	0.066	0.022	1
Scand1	0.0263879	0.440686	0.216	0.132	1
Mlxip	0.0266504	-0.255762	0.078	0.141	1
Mtpap	0.0266844	-0.20901	0.054	0.123	1
Ncs1	0.0267173	0.213003	0.174	0.163	1
Atp6v1f	0.0267579	0.262828	0.165	0.115	1
Rab12	0.0267778	-0.296864	0.219	0.33	1
Thyn1	0.0269406	0.375798	0.12	0.044	1
Tspyl2	0.0271266	0.27794	0.162	0.128	1
Stk38	0.0272064	0.292752	0.29	0.229	1
Cdc123	0.027222	0.203337	0.135	0.106	1
Rbm24	0.0272753	0.327745	0.204	0.15	1
Zc3h13	0.0273073	-0.435091	0.26	0.449	1
Mydgf	0.0273129	0.233251	0.06	0.026	1
Oaz1	0.027378	0.362582	0.317	0.242	1
Gng3	0.0274771	0.331613	0.335	0.3	1
Taldo1	0.0277026	0.280003	0.093	0.066	1
Fam118a	0.0279335	0.224849	0.114	0.066	1
Dync1li2	0.0281262	0.208722	0.266	0.229	1
Dmac1	0.0281726	0.213922	0.069	0.035	1
Arl6ip5	0.028274	0.26328	0.15	0.11	1
Uba5	0.0282812	0.23635	0.165	0.145	1
Dpp10	0.0283828	-0.816668	0.371	0.493	1
Cops2	0.0284424	0.239956	0.141	0.093	1
Chmp4b	0.0285588	0.250968	0.192	0.141	1
Rpl22l1	0.0287165	0.402601	0.246	0.189	1
Large1	0.0288788	-0.205843	0.644	0.78	1
Galnt17	0.0291625	0.214515	0.251	0.269	1
Rtca	0.0291971	0.243171	0.153	0.106	1
Rnf10	0.0292656	0.207436	0.117	0.079	1
Heatr6	0.0292665	0.258521	0.138	0.101	1
Galnt1	0.0296539	-0.297188	0.156	0.291	1
Zfp369	0.0296625	0.233887	0.105	0.093	1
Atp1a1	0.0297312	0.227361	0.15	0.132	1
Cuedc2	0.029794	0.226762	0.105	0.088	1
Ndufaf5	0.0298684	0.22091	0.111	0.097	1
Mrfap1	0.0299032	0.260397	0.26	0.225	1
Setd1a	0.029915	0.251487	0.102	0.048	1
Gm31282	0.0299734	-0.255689	0.024	0.093	1
Higd1a	0.0299784	0.267354	0.114	0.07	1
Rpl32	0.0304229	0.311367	0.243	0.203	1
E2f5	0.0305256	-0.233064	0.045	0.088	1
Ahsa2	0.0306451	0.255419	0.111	0.084	1
Map4k2	0.0306752	0.298436	0.132	0.079	1
Rai2	0.0307077	-0.241808	0.081	0.145	1
5730480H06Rik	0.030816	0.22381	0.087	0.062	1
Calcoco1	0.0308368	0.313526	0.123	0.053	1
Cope	0.0309094	0.315117	0.084	0.031	1
Ccdc106	0.0309135	-0.207499	0.072	0.137	1
Nedd8	0.0309357	0.270868	0.174	0.154	1
Dcp2	0.030938	0.222728	0.066	0.04	1
Celf3	0.0311501	0.361265	0.246	0.176	1
Hipk1	0.0311539	0.259703	0.153	0.084	1
Gpatch2l	0.0311567	0.33158	0.117	0.053	1
A230006K03Rik	0.0311668	-0.428935	0.608	0.718	1
Mrpl38	0.031232	0.267071	0.12	0.088	1
Rab27b	0.031376	-0.237666	0.281	0.396	1
Vangl2	0.0318081	0.323694	0.111	0.053	1
Esyt3	0.0320587	-0.227094	0.078	0.145	1
Snrpg	0.032075	0.273473	0.093	0.057	1
Lrfn5	0.0320906	-0.293481	0.859	0.947	1
Zcchc17	0.0323	0.270287	0.141	0.115	1
Mast2	0.0323322	-0.224134	0.341	0.485	1
Rgs6	0.0324874	0.225695	0.057	0.018	1
Nudcd3	0.0327297	0.279614	0.213	0.172	1
Galnt7	0.0329526	-0.559634	0.207	0.392	1
Serf2	0.0330279	0.260801	0.174	0.141	1
Nfxl1	0.0332903	0.214407	0.105	0.07	1
Atf7ip	0.0338593	-0.371169	0.15	0.273	1
Mrps6	0.0339115	0.246397	0.153	0.115	1
Rpl3	0.0339888	0.44008	0.278	0.185	1
Mprip	0.0340105	0.206335	0.341	0.339	1
Wasf1	0.0342555	0.223402	0.249	0.211	1
Fbxl16	0.0343043	0.237572	0.21	0.159	1
Timm9	0.0345559	0.243163	0.338	0.317	1
Sec11c	0.0348404	0.306246	0.096	0.075	1
Kdm6a	0.0352164	-0.354279	0.204	0.335	1
Nbas	0.0352521	-0.36833	0.251	0.388	1
Dhx29	0.0352751	-0.232765	0.033	0.084	1
Prr16	0.0354785	-0.349359	0.743	0.837	1
Hps5	0.0355548	-0.224967	0.051	0.097	1
Rcn1	0.0355643	0.263686	0.111	0.07	1
Chmp2a	0.0357307	0.275919	0.087	0.057	1
Fbxo22	0.0357552	0.23511	0.078	0.048	1
Agk	0.035812	-0.247661	0.162	0.269	1
Flrt3	0.0358271	-0.20114	0.045	0.101	1
Opcml	0.0358714	-0.25782	0.937	0.969	1
BC031181	0.0360137	0.215663	0.251	0.229	1
Prkaa1	0.0360537	-0.223048	0.045	0.101	1
Rad23a	0.0361191	0.207707	0.15	0.137	1
Klf6	0.0363401	0.207575	0.093	0.057	1
Vwa5b2	0.0364109	0.292872	0.29	0.247	1
Txlng	0.0364802	-0.266823	0.117	0.189	1
Psmd8	0.0364893	0.340165	0.087	0.048	1
Yipf5	0.0365984	0.226507	0.204	0.189	1
Usp54	0.0368378	-0.291073	0.084	0.163	1
Gm27008	0.0370997	-0.202411	0.045	0.101	1
Creld1	0.0371168	0.224408	0.114	0.093	1
Gpx4	0.0372446	0.225834	0.207	0.181	1
Afg3l1	0.0375334	0.221167	0.123	0.11	1
Adgrl3	0.0375338	-0.399831	0.934	0.96	1
Ggt7	0.0375492	0.261706	0.171	0.137	1
Slc17a5	0.0376708	0.273207	0.084	0.048	1
Tbc1d22a	0.0376789	0.223942	0.069	0.053	1
Fez1	0.0376873	0.213044	0.21	0.185	1
Rpl5	0.0379096	0.251347	0.296	0.282	1
Pms2	0.0380395	-0.238456	0.054	0.115	1
Ndufb6	0.0380493	0.207164	0.147	0.119	1
Cntnap5b	0.0381074	-0.572062	0.305	0.449	1
Gad1	0.0383174	0.325325	0.353	0.282	1
Itga6	0.0384804	0.225393	0.102	0.075	1
Arsb	0.0385703	0.270053	0.204	0.189	1
Alk	0.0386831	-0.312513	0.129	0.238	1
Nrsn2	0.0388477	0.230009	0.216	0.185	1
Sparc	0.0390098	0.237498	0.105	0.079	1
Rnf19a	0.0391965	0.262112	0.207	0.172	1
Caln1	0.0392116	0.260026	0.338	0.304	1
Pcdh17	0.0403201	-0.429603	0.793	0.921	1
Pde1c	0.040358	-0.288691	0.425	0.604	1
Tmem184b	0.0408773	-0.220094	0.06	0.115	1
Mars	0.0409411	0.24724	0.054	0.009	1
Lmbrd2	0.041604	-0.346548	0.138	0.211	1
Eif4g1	0.0416294	0.203937	0.302	0.286	1
Chpf2	0.0419787	0.204771	0.174	0.15	1
Fabp5	0.0421135	0.336817	0.237	0.189	1
Exoc4	0.0421912	-0.21734	0.554	0.696	1
Ankrd24	0.0425455	0.205018	0.213	0.198	1
Cd200	0.0425515	0.248939	0.272	0.233	1
Phb2	0.0425572	0.212606	0.138	0.101	1
Malt1	0.0427533	0.207671	0.117	0.093	1
Klhl18	0.0428094	-0.270081	0.072	0.128	1
Kctd20	0.0428431	0.247204	0.12	0.088	1
Ptn	0.0429156	0.258865	0.299	0.269	1
Arpp21	0.0432584	0.203679	0.26	0.264	1
Tmem256	0.0433688	0.365503	0.117	0.057	1
Selenok	0.043434	0.299495	0.171	0.141	1
Ints3	0.0435864	0.215288	0.15	0.123	1
Plppr5	0.0436287	-0.211043	0.171	0.264	1
Uqcr10	0.0436436	0.280373	0.177	0.11	1
Bend7	0.0436527	-0.219652	0.081	0.145	1
Dmd	0.0436734	-0.371288	0.814	0.894	1
Tenm1	0.0438294	-0.312478	0.856	0.956	1
Slc39a14	0.0439577	-0.206165	0.045	0.097	1
Xpa	0.0440344	-0.232239	0.078	0.145	1
Gpr137c	0.0440771	-0.285807	0.219	0.335	1
Prr7	0.0440907	0.41596	0.171	0.097	1
Gnal	0.0441338	-0.202713	0.201	0.286	1
Nmd3	0.0441903	0.411314	0.108	0.053	1
Sod1	0.0443739	0.22577	0.156	0.132	1
Ndufb3	0.0443743	0.434547	0.222	0.145	1
Snx7	0.0446613	-0.204199	0.099	0.163	1
Mctp1	0.0447033	-0.332355	0.257	0.366	1
Ndufb5	0.0447351	0.257497	0.168	0.154	1
Rpsa	0.0449994	0.395092	0.413	0.339	1
Klhdc10	0.0452655	-0.224473	0.668	0.797	1
Cntnap5a	0.0453323	-0.450228	0.5	0.714	1
Tenm4	0.0454256	0.218176	0.62	0.608	1
Cdv3	0.0457115	0.234786	0.111	0.088	1
Snx1	0.0462676	-0.261204	0.072	0.132	1
Adcy3	0.046384	0.232498	0.168	0.119	1
Htr4	0.04665	-0.243104	0.201	0.286	1
Hsp90ab1	0.0467896	0.48607	0.587	0.511	1
Abl2	0.0468004	-0.229507	0.204	0.264	1
Arxes2	0.0468892	0.328794	0.237	0.163	1
Camkv	0.0470347	0.393414	0.216	0.119	1
Cep104	0.0471232	0.227681	0.099	0.075	1
A330102I10Rik	0.0471623	-0.314297	0.353	0.485	1
Lrp8	0.0472012	0.24893	0.275	0.238	1
Ptges3	0.0474187	0.275275	0.272	0.238	1
Pgrmc1	0.0475704	0.33271	0.401	0.348	1
Tmem132a	0.0476266	0.256332	0.171	0.137	1
Tomm6	0.0477975	0.30618	0.147	0.088	1
Fam13b	0.047943	-0.288069	0.24	0.383	1
Prdm2	0.0479811	-0.290622	0.141	0.211	1
Esr1	0.0480585	-0.559062	0.389	0.586	1
Arnt2	0.0482181	-0.230223	0.084	0.172	1
Mllt11	0.0485446	0.286737	0.359	0.326	1
Nbea	0.0487677	-0.342754	0.829	0.885	1
Gabpb1	0.0492683	-0.292613	0.048	0.119	1
Prune2	0.0493948	0.245415	0.374	0.361	1
Brd3	0.0494797	0.263103	0.177	0.137	1
Extl2	0.0497366	0.277783	0.093	0.035	1
Kcnq3	0.0497393	-0.330303	0.647	0.784	1
Chchd4	0.0501729	0.255448	0.102	0.053	1
Mfn2	0.0503998	0.217271	0.117	0.093	1
Unc13c	0.0504055	-0.627832	0.347	0.458	1
Dancr	0.0507048	0.281603	0.254	0.207	1
Syt4	0.050727	0.40353	0.311	0.238	1
Kansl2	0.0508169	0.26685	0.231	0.176	1
Cebpz	0.0508605	0.205802	0.09	0.075	1
Haghl	0.0509116	0.289289	0.144	0.093	1
Plce1	0.0510225	-0.250191	0.021	0.062	1
Epha6	0.0512348	-0.473921	0.68	0.744	1
Nufip2	0.051238	-0.24284	0.216	0.335	1
Tor2a	0.0512858	0.26785	0.063	0.013	1
Chrm2	0.0512955	-0.206127	0.219	0.295	1
Lrrcc1	0.0513202	-0.336343	0.156	0.26	1
Cltb	0.0515706	0.461388	0.257	0.163	1
H2afz	0.0516402	0.383262	0.207	0.145	1
Pacsin2	0.0519099	0.28294	0.069	0.018	1
Chpt1	0.0520991	-0.20962	0.213	0.291	1
Hdgf	0.0529138	0.24615	0.117	0.079	1
Rpl28	0.0531961	0.391137	0.269	0.194	1
Srsf6	0.0533788	0.26172	0.216	0.189	1
Dop1a	0.0534315	-0.229109	0.225	0.352	1
Pbx3	0.0535667	-0.336637	0.15	0.256	1
Grm5	0.0541045	-0.423563	0.82	0.921	1
Gas7	0.0543335	0.218974	0.177	0.163	1
Garem1	0.0544099	-0.328902	0.132	0.229	1
Gramd1c	0.0546873	0.262628	0.081	0.026	1
Pigyl	0.0550671	0.316045	0.096	0.04	1
Alkbh5	0.0551975	0.210488	0.093	0.062	1
Tarbp2	0.0554631	0.318563	0.123	0.062	1
Adgrg2	0.0555462	0.217233	0.054	0.031	1
Ankfy1	0.055625	-0.287216	0.15	0.26	1
Strn3	0.0558478	-0.448351	0.47	0.643	1
Inpp1	0.0562746	0.232492	0.132	0.093	1
Tex264	0.0564499	0.263199	0.108	0.066	1
9330175M20Rik	0.0565265	-0.276299	0.027	0.093	1
Ldlrad4	0.0565482	-0.264212	0.26	0.366	1
Pam	0.0571344	-0.347854	0.59	0.692	1
Lrp1	0.0572542	0.397629	0.359	0.291	1
Polr3e	0.0575209	0.200925	0.126	0.101	1
Snrpd1	0.0575859	0.388122	0.153	0.093	1
Gm26672	0.057636	0.238266	0.108	0.084	1
Tmcc3	0.0581142	0.249096	0.443	0.374	1
Egfem1	0.058287	-0.422992	0.246	0.357	1
Anks1b	0.058458	-0.257362	0.94	0.978	1
Mrps16	0.0584596	0.311024	0.087	0.031	1
Rab26os	0.0585571	0.280073	0.084	0.035	1
Sox2	0.0587094	0.210153	0.198	0.176	1
Ptger3	0.0587363	-0.28602	0.033	0.075	1
Gulp1	0.0587475	-0.245347	0.075	0.132	1
Pip4k2a	0.058891	-0.240612	0.03	0.079	1
Oprl1	0.0589714	0.247953	0.111	0.062	1
Rogdi	0.0590876	0.260149	0.156	0.11	1
Cnksr2	0.0593528	-0.583701	0.195	0.308	1
Skp1a	0.059441	0.409363	0.156	0.093	1
Ndufv2	0.0599893	0.471997	0.222	0.163	1
Syngr1	0.0600126	0.342121	0.228	0.172	1
Kcna1	0.0600915	-0.256435	0.021	0.075	1
Cops9	0.0601993	0.255465	0.129	0.084	1
Ibtk	0.0602917	-0.261998	0.057	0.132	1
Tshz3	0.0603204	0.311971	0.099	0.031	1
Edil3	0.0605703	-0.44772	0.482	0.604	1
Cspg5	0.0605826	0.226685	0.326	0.278	1
Ttc27	0.0612489	0.212426	0.114	0.11	1
Tusc2	0.0613739	0.294016	0.06	0.009	1
Mir124a-1hg	0.061424	0.238066	0.299	0.242	1
Khsrp	0.0615711	0.29825	0.138	0.101	1
Dpm2	0.061587	0.266644	0.171	0.123	1
Uap1	0.0620293	0.249448	0.078	0.053	1
Nfkb1	0.0622202	0.211405	0.201	0.198	1
Adgrb1	0.062265	0.290734	0.207	0.176	1
Prss12	0.062527	-0.212178	0.018	0.053	1
Senp7	0.0626168	-0.249971	0.377	0.511	1
Cct3	0.0628916	0.229619	0.183	0.137	1
Ppa1	0.0629232	0.246846	0.12	0.088	1
Rabac1	0.0633165	0.33576	0.269	0.203	1
Tuba1b	0.0633181	0.626729	0.29	0.198	1
Gpatch2	0.0634832	-0.260169	0.216	0.291	1
Gucy1a1	0.0636627	0.225935	0.072	0.044	1
Cc2d1a	0.0637197	0.21769	0.075	0.035	1
Ankmy1	0.0637904	0.318024	0.168	0.097	1
Sft2d3	0.0640553	0.26175	0.144	0.115	1
Sbno2	0.0641529	0.244696	0.063	0.018	1
Zfp746	0.0644119	0.20054	0.108	0.079	1
St6galnac3	0.0644549	-0.410589	0.254	0.419	1
Pop5	0.0645049	0.229476	0.093	0.062	1
Ptprk	0.0658053	0.262972	0.395	0.313	1
Hook2	0.0659145	0.200718	0.135	0.11	1
Rpl36a	0.0667221	0.354341	0.117	0.057	1
Sec24c	0.0670671	0.249895	0.093	0.053	1
A330040F15Rik	0.0673841	0.227655	0.087	0.066	1
Vps4b	0.0675216	0.223611	0.153	0.119	1
Synpr	0.0675866	0.258926	0.249	0.185	1
Mok	0.0676987	0.277286	0.171	0.141	1
Spint2	0.0678793	0.342566	0.156	0.106	1
Ccdc120	0.0681165	0.301318	0.066	0.018	1
Muc3a	0.0681245	0.247639	0.075	0.04	1
Cck	0.0681479	0.753892	0.416	0.278	1
Kmt2a	0.0689101	-0.245534	0.389	0.52	1
Hpcal1	0.0689367	0.345457	0.171	0.066	1
Ndufa1	0.0690098	0.30806	0.108	0.075	1
Ttll1	0.0691141	0.23494	0.06	0.022	1
Pdlim5	0.0697014	0.225813	0.141	0.101	1
Naaladl2	0.0697166	-0.605815	0.21	0.401	1
Apoe	0.0699935	0.327063	0.207	0.176	1
2900093K20Rik	0.0702007	0.242882	0.222	0.167	1
2510009E07Rik	0.0702319	-0.200642	0.078	0.132	1
Fam98a	0.0704856	0.225412	0.159	0.128	1
Ints9	0.0705731	-0.205001	0.063	0.119	1
Zdhhc23	0.0707713	0.209149	0.135	0.084	1
Lmna	0.0711205	0.314062	0.087	0.035	1
Amdhd2	0.0724406	0.244985	0.084	0.035	1
Manf	0.0726081	0.378849	0.216	0.132	1
Tmem179	0.0730229	0.333981	0.269	0.238	1
Ly6e	0.0732542	0.297373	0.135	0.101	1
Micos13	0.0734608	0.206539	0.105	0.057	1
Purb	0.0741195	0.309998	0.183	0.123	1
Lingo2	0.0745283	-0.380683	0.566	0.678	1
Sra1	0.0747527	0.246108	0.09	0.035	1
Ftl1	0.0749267	0.267741	0.216	0.203	1
Hmg20a	0.0750036	0.272191	0.254	0.247	1
Ndst4	0.0752425	-0.355561	0.18	0.286	1
Diaph2	0.0760057	-0.402079	0.231	0.383	1
Rpgr	0.076371	0.203025	0.344	0.335	1
Fam222b	0.0767438	-0.223076	0.18	0.278	1
Tox3	0.0769285	-0.49104	0.102	0.207	1
Rxrb	0.077087	0.266289	0.111	0.066	1
Fem1c	0.0777428	-0.239679	0.057	0.11	1
Selenom	0.0779414	0.344849	0.156	0.093	1
Prr14	0.0780794	0.208391	0.156	0.137	1
Adrm1	0.078381	0.258425	0.072	0.026	1
Vwc2	0.0783955	-0.280044	0.132	0.207	1
Sf3b2	0.0784376	0.300536	0.168	0.141	1
Ndfip1	0.0786011	0.332734	0.692	0.678	1
Mirg	0.0788143	0.220768	0.575	0.529	1
Gabra4	0.0789008	-0.280962	0.057	0.106	1
Exd2	0.0789582	-0.267848	0.123	0.203	1
Adap1	0.0790811	0.228577	0.144	0.11	1
Ctnnb1	0.0791922	0.282256	0.323	0.273	1
Cntnap5c	0.0792072	-0.576651	0.323	0.493	1
Grcc10	0.0794198	0.416808	0.207	0.115	1
Bri3bp	0.0796545	0.285015	0.099	0.062	1
Ccdc28b	0.0798002	0.232859	0.066	0.035	1
Nrg3os	0.0799516	-0.464154	0.314	0.476	1
Nars	0.0817856	0.232594	0.153	0.123	1
Sorcs1	0.0818614	-0.200001	0.551	0.678	1
Porcn	0.0818808	0.310453	0.12	0.066	1
Celsr3	0.0823684	0.250799	0.138	0.101	1
Rab18	0.0823833	0.266647	0.123	0.088	1
Gm15246	0.0825248	-0.230235	0.036	0.07	1
Chd5	0.0831231	0.230371	0.219	0.189	1
Gtf3c4	0.083268	0.230595	0.057	0.013	1
Sgms1	0.0837656	-0.2075	0.207	0.278	1
Rfx3	0.083954	-0.215735	0.473	0.621	1
Tomm22	0.0840552	0.256121	0.117	0.07	1
Basp1	0.084115	0.232284	0.71	0.731	1
Dgkq	0.0841557	0.310392	0.135	0.066	1
Prpf40b	0.0841976	0.207991	0.12	0.079	1
Mrpl50	0.0844019	0.254123	0.066	0.026	1
Orc5	0.0844665	0.242648	0.102	0.07	1
Lrrc7	0.0844787	-0.356971	0.62	0.833	1
Rps6	0.084483	0.27256	0.192	0.137	1
Fam3a	0.084508	0.207783	0.054	0.013	1
Ccdc107	0.084982	0.32725	0.12	0.066	1
Pnmal1	0.0850231	0.21714	0.132	0.097	1
Dock2	0.0851458	-0.283769	0.051	0.123	1
Coro2a	0.0851468	-0.22394	0.09	0.163	1
Desi1	0.0854915	0.258007	0.174	0.159	1
Lgmn	0.085939	0.261114	0.111	0.057	1
Gm44777	0.0860368	0.23393	0.069	0.04	1
Ctr9	0.0872413	0.264006	0.126	0.101	1
Lncpint	0.08745	-0.304559	0.437	0.581	1
Spcs1	0.0879421	0.440929	0.213	0.132	1
Atp9b	0.0882047	-0.20768	0.332	0.436	1
mt-Nd2	0.0885662	0.226216	0.204	0.159	1
Ildr2	0.0887975	-0.401067	0.171	0.326	1
Agpat3	0.0894795	0.288775	0.171	0.115	1
Cog8	0.089754	0.203896	0.093	0.075	1
Dad1	0.0898207	0.383965	0.237	0.176	1
Abhd11	0.0900536	0.224084	0.069	0.022	1
Fam169a	0.0901731	0.205254	0.168	0.154	1
Mrpl47	0.090766	0.212397	0.087	0.053	1
Wdr90	0.0911776	0.220886	0.063	0.026	1
Zdhhc6	0.0914067	0.239883	0.111	0.075	1
Arih1	0.0915907	-0.257671	0.401	0.546	1
Rbm8a	0.0916867	0.206205	0.075	0.026	1
Ak5	0.0924836	0.206605	0.234	0.203	1
Atf4	0.0928894	0.311687	0.177	0.128	1
Efna5	0.093106	-0.358714	0.889	0.925	1
Madd	0.0934374	0.296307	0.177	0.119	1
Sec31a	0.09358	0.21122	0.111	0.093	1
Ttyh3	0.0936245	0.237925	0.15	0.11	1
Fgf12	0.0938208	-0.25095	0.907	0.947	1
Mrpl3	0.0939576	0.243746	0.186	0.128	1
Nop56	0.094056	0.322573	0.243	0.185	1
D430036J16Rik	0.0940797	-0.229273	0.051	0.101	1
Klf9	0.0945809	-0.23398	0.069	0.097	1
Lrrc28	0.0947957	-0.262706	0.102	0.154	1
Srsf7	0.0949391	0.243897	0.407	0.352	1
Mlec	0.0952619	0.255504	0.108	0.057	1
Acbd6	0.0956957	-0.377241	0.293	0.427	1
Acadsb	0.0957584	-0.273344	0.237	0.361	1
Tceal3	0.096146	0.210095	0.186	0.159	1
Fam135b	0.0961517	-0.419227	0.24	0.379	1
Sdf2	0.0962607	0.275437	0.156	0.11	1
Trappc9	0.0963503	-0.24882	0.222	0.322	1
Mrps26	0.0966087	0.214959	0.18	0.154	1
Gab2	0.0968475	0.320987	0.159	0.119	1
Lcor	0.0971345	-0.229794	0.353	0.511	1
Rabl6	0.097241	-0.216797	0.213	0.322	1
Prpf3	0.0981785	0.347956	0.156	0.079	1
Olfm3	0.0983189	-0.382452	0.443	0.59	1
Galnt18	0.0983492	0.376593	0.129	0.07	1
Copa	0.0985069	0.243759	0.24	0.225	1
Tmem132d	0.0985144	-0.283765	0.317	0.445	1
Arpc5	0.0988751	0.207916	0.153	0.132	1
Resp18	0.0990339	0.400656	0.608	0.529	1
Dguok	0.099489	0.269257	0.129	0.088	1
Pde7a	0.0995636	-0.294209	0.192	0.304	1
Zwint	0.0995921	0.264246	0.503	0.476	1
Lhfpl4	0.0996792	0.216735	0.108	0.053	1
Selenos	0.0999612	0.328392	0.165	0.093	1
Slc25a12	0.09997	-0.394923	0.326	0.458	1
Krtcap2	0.100548	0.21899	0.096	0.066	1
Wdr20	0.101109	0.223269	0.147	0.11	1
Ppp1r1a	0.10176	0.205825	0.168	0.141	1
Cdc34	0.102607	0.220254	0.06	0.013	1
Cct7	0.102745	0.280769	0.129	0.084	1
Dck	0.102749	-0.254306	0.024	0.075	1
Mau2	0.103247	0.217906	0.216	0.194	1
Gm45025	0.103547	-0.210852	0.057	0.11	1
Hspa8	0.103759	0.339305	0.47	0.423	1
Tmem63b	0.104618	0.295476	0.231	0.172	1
Stx5a	0.105213	0.219145	0.186	0.159	1
Nos1ap	0.105261	-0.315905	0.356	0.476	1
8030451O07Rik	0.105685	-0.200657	0.048	0.119	1
Arid4b	0.1061	-0.285579	0.386	0.52	1
Nfia	0.106673	0.207207	0.111	0.101	1
Unc5c	0.10673	-0.439961	0.557	0.736	1
Ttbk2	0.106733	0.201053	0.075	0.044	1
Eef1a1	0.107498	0.561814	0.569	0.498	1
Pola1	0.107994	-0.315616	0.09	0.185	1
Tll1	0.108102	-0.267885	0.036	0.079	1
Rexo2	0.108768	0.330238	0.09	0.035	1
Ubfd1	0.108808	0.20523	0.081	0.062	1
Psmc1	0.108893	0.303599	0.156	0.115	1
Abca8b	0.108943	-0.34983	0.275	0.396	1
Tmem251	0.109077	0.266823	0.087	0.035	1
Rrbp1	0.109113	0.265294	0.12	0.066	1
Dynll2	0.109555	0.241494	0.147	0.119	1
Nvl	0.109643	0.364334	0.362	0.278	1
Rgl1	0.109741	-0.23965	0.15	0.22	1
Helz	0.109894	-0.26933	0.29	0.401	1
Cdk2ap1	0.109987	0.227619	0.087	0.04	1
Pi16	0.11015	0.319865	0.066	0.022	1
Hacd1	0.110869	0.249401	0.174	0.128	1
Grin2a	0.11116	0.313467	0.392	0.339	1
Cnot3	0.111178	0.266056	0.114	0.084	1
Myo9a	0.111581	-0.254444	0.617	0.775	1
Hspd1	0.111822	0.208598	0.123	0.088	1
Dnajc17	0.112086	0.233503	0.066	0.031	1
Lrrtm3	0.112734	-0.445125	0.461	0.599	1
Unc13b	0.112862	-0.266718	0.156	0.26	1
Pip5k1b	0.112913	-0.29026	0.446	0.533	1
Airn	0.113265	0.21628	0.153	0.141	1
A530058N18Rik	0.114051	-0.333485	0.141	0.247	1
Zscan18	0.114103	-0.226472	0.099	0.167	1
Gdpd2	0.114333	0.267475	0.18	0.141	1
Rab5if	0.114433	0.203357	0.102	0.075	1
Cbl	0.114816	-0.239557	0.168	0.264	1
Wnt5a	0.115772	0.230653	0.102	0.062	1
Rps12	0.116444	0.365378	0.228	0.167	1
Gldn	0.117458	-0.263306	0.117	0.198	1
Mrpl40	0.117527	0.248339	0.099	0.048	1
Pdp1	0.118529	0.310561	0.117	0.066	1
Sparcl1	0.118555	0.352284	0.243	0.167	1
Ndufs7	0.118603	0.438426	0.186	0.088	1
Tbc1d5	0.120007	-0.324449	0.275	0.432	1
Nin	0.120198	-0.268545	0.189	0.278	1
Srp72	0.12156	0.257447	0.174	0.123	1
Paics	0.122277	0.224728	0.06	0.031	1
Fgf13	0.122791	-0.484192	0.386	0.573	1
Penk	0.12304	0.365949	0.096	0.035	1
Gm21887	0.123939	-0.200836	0.045	0.097	1
Prkce	0.124376	0.253652	0.569	0.529	1
Gpat4	0.124568	0.306788	0.12	0.079	1
Ulk1	0.124801	0.233149	0.054	0.018	1
Dennd1a	0.124944	-0.211014	0.602	0.74	1
Gm14827	0.125263	0.22803	0.093	0.053	1
Glra2	0.125654	-0.26207	0.234	0.352	1
Psmb3	0.126122	0.239054	0.147	0.097	1
Plxdc2	0.126184	-0.361398	0.395	0.551	1
Tmem167	0.127039	-0.20173	0.18	0.269	1
Scarb1	0.127055	0.344212	0.234	0.185	1
Dda1	0.127064	0.232836	0.141	0.119	1
Hmgxb4	0.127875	-0.207888	0.111	0.163	1
Fxyd7	0.128355	0.282356	0.249	0.203	1
4930555F03Rik	0.129036	-0.334173	0.213	0.335	1
Psmb5	0.129072	0.202254	0.201	0.172	1
Akirin2	0.129072	0.292092	0.087	0.053	1
Ctnna3	0.13023	-0.281513	0.353	0.471	1
Ppp3ca	0.131122	-0.296196	0.844	0.925	1
Frmd4a	0.131421	-0.230213	0.838	0.934	1
Zmym4	0.131688	-0.266954	0.476	0.67	1
U2af1	0.1318	0.201827	0.189	0.181	1
Gprin3	0.132727	0.211818	0.171	0.132	1
Gm14399	0.132943	0.228072	0.06	0.022	1
Btf3	0.133229	0.327434	0.174	0.123	1
2900079G21Rik	0.133406	0.246592	0.066	0.031	1
Pgk1	0.134281	0.306549	0.114	0.053	1
Stk19	0.134459	-0.204201	0.108	0.163	1
Smarca5	0.135049	-0.313419	0.186	0.278	1
Dlx6os1	0.135317	-0.327555	0.174	0.3	1
Calcrl	0.135743	-0.271231	0.03	0.088	1
Xkr4	0.136198	-0.39515	0.784	0.885	1
Kcnb2	0.136386	-0.315211	0.722	0.824	1
Mgat5	0.136391	0.213024	0.293	0.278	1
Rufy1	0.136446	0.341051	0.183	0.123	1
Slk	0.137714	0.229393	0.168	0.128	1
Ndufc2	0.137773	0.389076	0.308	0.247	1
Grin2d	0.138401	0.266027	0.105	0.062	1
Ap1s1	0.138967	0.28398	0.177	0.093	1
Hspe1	0.140058	0.316094	0.117	0.057	1
Hnrnpa1	0.140729	0.235754	0.201	0.172	1
Dchs2	0.141144	-0.258478	0.26	0.348	1
Nexn	0.141271	-0.276792	0.027	0.088	1
Rpl22	0.141412	0.314884	0.132	0.062	1
Prodh	0.142801	0.2453	0.114	0.075	1
Spats2l	0.144367	-0.291172	0.198	0.3	1
Med13	0.14528	-0.260474	0.237	0.352	1
Fibp	0.145322	0.210837	0.051	0.018	1
Igip	0.145424	0.250688	0.111	0.079	1
Cygb	0.145862	0.241948	0.057	0.022	1
Gas2	0.146877	0.25262	0.165	0.115	1
Cct4	0.147076	0.259783	0.111	0.062	1
Fmc1	0.147171	0.274501	0.081	0.04	1
Mpp6	0.147323	-0.326347	0.069	0.145	1
Tyw1	0.147325	0.240642	0.096	0.066	1
Zfp710	0.14746	-0.2138	0.057	0.097	1
Phpt1	0.148092	0.277721	0.066	0.026	1
Klhdc3	0.148401	0.291383	0.102	0.053	1
Pkm	0.149116	0.235114	0.198	0.154	1
Tecr	0.149805	0.321809	0.452	0.401	1
Ddx46	0.150225	0.308604	0.189	0.137	1
Cttn	0.150404	0.222463	0.32	0.3	1
Dlat	0.150675	0.334736	0.26	0.22	1
Arhgap5	0.151204	-0.377747	0.299	0.454	1
Kif13b	0.151228	0.236317	0.168	0.137	1
Emc1	0.153311	0.342351	0.087	0.04	1
Timmdc1	0.153436	-0.312325	0.126	0.229	1
Bag4	0.153542	-0.216749	0.051	0.106	1
Zc3h12b	0.153733	-0.2231	0.135	0.203	1
Ptpa	0.153852	-0.203203	0.099	0.141	1
Cwc27	0.15387	-0.23026	0.281	0.388	1
Ralbp1	0.153968	0.214482	0.12	0.097	1
Clu	0.154362	0.292395	0.156	0.128	1
St6galnac5	0.15551	-0.242944	0.347	0.502	1
Lrrc45	0.155585	0.271361	0.087	0.04	1
Cyc1	0.156317	0.38079	0.174	0.101	1
Dennd6a	0.156646	-0.35809	0.195	0.278	1
Pphln1	0.156956	-0.228587	0.045	0.106	1
Cdk5rap1	0.157548	0.255468	0.102	0.048	1
Prpf18	0.158753	-0.307839	0.108	0.194	1
Rnf138	0.158972	-0.211054	0.15	0.22	1
Camk2n1	0.158974	0.200513	0.096	0.062	1
Cpt1c	0.158975	0.358914	0.284	0.207	1
Amer2	0.159364	0.271378	0.15	0.106	1
Snhg5	0.159537	0.208941	0.072	0.035	1
Stk16	0.159558	0.327082	0.102	0.048	1
Gtdc1	0.159948	-0.358792	0.189	0.3	1
Tdg	0.160401	0.224738	0.105	0.07	1
Htr7	0.161011	-0.21649	0.144	0.233	1
Smu1	0.161407	0.237582	0.072	0.035	1
L3mbtl2	0.161847	0.258208	0.069	0.031	1
Rcan1	0.162062	0.271762	0.132	0.093	1
Ghr	0.16207	-0.212255	0.204	0.3	1
Khdrbs2	0.162619	-0.324834	0.707	0.789	1
Atg16l2	0.163347	0.207473	0.141	0.132	1
Ppdpf	0.163842	0.292235	0.12	0.057	1
Chic1	0.16394	-0.229402	0.183	0.264	1
Pard6a	0.163957	0.229354	0.093	0.057	1
Rgp1	0.16433	0.227338	0.057	0.018	1
1110019D14Rik	0.164348	-0.26734	0.054	0.093	1
Rbm18	0.16464	0.20587	0.12	0.093	1
Rapgef4os1	0.165101	0.238273	0.105	0.053	1
Zfhx3	0.165127	0.207551	0.09	0.057	1
Pstk	0.167847	0.206242	0.257	0.207	1
Klhl32	0.168228	-0.300613	0.275	0.41	1
Tmem223	0.169083	0.321372	0.201	0.154	1
Syt7	0.169408	0.242981	0.287	0.247	1
Lrrc41	0.1702	0.308662	0.114	0.062	1
Hrh3	0.170602	0.212453	0.075	0.044	1
Usp9x	0.171414	-0.20176	0.404	0.502	1
Syt9	0.17292	-0.247031	0.117	0.198	1
Psd2	0.173703	0.249013	0.132	0.088	1
Cpne5	0.174646	0.249562	0.123	0.07	1
Pcp4	0.176377	0.404955	0.257	0.181	1
Cdkl3	0.176506	0.220916	0.15	0.141	1
Fam110b	0.176584	-0.261538	0.123	0.207	1
Erg28	0.176757	0.200787	0.156	0.123	1
Zfp292	0.176773	-0.351408	0.257	0.383	1
Cdadc1	0.176841	0.208209	0.132	0.137	1
Rpl24	0.178048	0.276791	0.249	0.22	1
Pnoc	0.178997	0.268474	0.317	0.313	1
Khdc4	0.178997	-0.256634	0.186	0.269	1
Kif3b	0.179169	-0.247168	0.093	0.167	1
A930015D03Rik	0.179399	-0.351241	0.165	0.282	1
Adgrb2	0.179465	0.203983	0.096	0.075	1
Slitrk2	0.180511	0.289466	0.087	0.07	1
2210408F21Rik	0.180602	-0.302192	0.207	0.33	1
Atp5o	0.180729	0.342926	0.165	0.097	1
Rps6ka3	0.181327	0.239473	0.102	0.066	1
Klc2	0.181351	0.248417	0.099	0.066	1
Atpif1	0.181529	0.321431	0.506	0.449	1
1810030O07Rik	0.181785	0.250106	0.084	0.057	1
Gm42303	0.182054	-0.305484	0.081	0.189	1
Cby1	0.182714	0.202053	0.075	0.048	1
Gabarapl2	0.183608	0.338328	0.204	0.141	1
Rhbdl1	0.184375	0.355155	0.237	0.167	1
Copb1	0.184379	0.286471	0.156	0.123	1
Tor1a	0.184469	0.244259	0.087	0.048	1
Cbx5	0.184904	-0.216697	0.165	0.242	1
Tubb2a	0.185141	0.574767	0.515	0.449	1
Glrb	0.18597	0.235841	0.305	0.295	1
Atp6v1c1	0.187762	0.305953	0.18	0.137	1
Gria4	0.188146	-0.282804	0.835	0.903	1
Spata6	0.189016	0.213069	0.066	0.035	1
Tmed4	0.192456	0.221331	0.102	0.066	1
Cacybp	0.194241	0.256143	0.141	0.119	1
Gm26871	0.194253	-0.218126	0.964	0.978	1
Vamp2	0.195519	0.348693	0.275	0.22	1
Ube2j1	0.195595	0.27578	0.144	0.101	1
Lsm12	0.195864	0.232814	0.123	0.079	1
Sub1	0.197227	0.255231	0.18	0.141	1
Epn2	0.197236	0.220102	0.213	0.176	1
Vwc2l	0.198111	-0.343484	0.536	0.683	1
Tob1	0.19889	0.253292	0.102	0.07	1
Bmpr2	0.200074	-0.368953	0.246	0.383	1
Crocc	0.20035	0.271705	0.108	0.084	1
Dnajb11	0.201044	0.355801	0.129	0.066	1
Zfp618	0.201119	0.325204	0.207	0.163	1
Sar1b	0.201967	0.323117	0.183	0.115	1
Nebl	0.202298	-0.229711	0.425	0.564	1
Fntb	0.202427	-0.294939	0.102	0.176	1
Ino80dos	0.202977	0.220895	0.174	0.154	1
Api5	0.203118	0.30917	0.12	0.066	1
4931406P16Rik	0.205702	-0.324541	0.198	0.3	1
Htr1f	0.20572	0.206167	0.075	0.04	1
Pcbp4	0.206051	0.254023	0.12	0.084	1
Nynrin	0.206248	0.225239	0.066	0.035	1
St7	0.206654	-0.218532	0.29	0.392	1
Reps2	0.206826	-0.309564	0.162	0.242	1
Rtn2	0.207051	0.213412	0.066	0.022	1
Arel1	0.207358	0.280317	0.165	0.132	1
Dcaf17	0.207544	0.23386	0.126	0.084	1
Mettl25	0.20781	-0.230465	0.069	0.145	1
Zfp398	0.208596	-0.2541	0.222	0.317	1
Nxph1	0.208701	-0.261474	0.132	0.141	1
Rps7	0.209014	0.263133	0.293	0.286	1
Slc38a1	0.209134	0.275194	0.249	0.198	1
Tspan5	0.209369	0.312597	0.237	0.198	1
Apba1	0.209714	-0.222477	0.392	0.493	1
Nxn	0.209993	0.273484	0.102	0.079	1
Rabgap1l	0.210352	-0.221685	0.518	0.639	1
B4galt6	0.210543	0.245543	0.225	0.189	1
Prpsap1	0.211004	0.240467	0.117	0.075	1
Tma7	0.213932	0.233749	0.24	0.203	1
Ank1	0.215235	0.252009	0.156	0.115	1
Rnf44	0.215607	0.278044	0.081	0.044	1
Lamp5	0.216668	0.264868	0.117	0.075	1
Tmem25	0.217635	0.269834	0.138	0.101	1
BC002059	0.217888	0.26018	0.096	0.062	1
Atp1b2	0.218225	0.219397	0.084	0.07	1
Rpain	0.219419	0.208904	0.066	0.026	1
Rtl8b	0.219982	0.408805	0.18	0.106	1
Bbx	0.220021	-0.32306	0.135	0.225	1
Phip	0.22008	-0.33334	0.392	0.542	1
Pigk	0.220596	-0.299512	0.326	0.436	1
Rps3	0.221793	0.368681	0.254	0.189	1
Tmem240	0.224124	0.306375	0.093	0.062	1
Gm35188	0.224541	-0.218703	0.21	0.308	1
Lrfn4	0.224713	0.25247	0.093	0.048	1
Adarb2	0.225463	0.274455	0.087	0.048	1
Ubap2	0.225624	-0.322905	0.129	0.198	1
Mpv17	0.225747	0.251907	0.105	0.057	1
Dag1	0.225748	0.224095	0.201	0.181	1
Hfm1	0.22641	-0.305387	0.126	0.211	1
Prss36	0.228254	0.212637	0.069	0.044	1
Pibf1	0.229568	-0.234498	0.156	0.247	1
Rybp	0.229833	-0.232376	0.144	0.203	1
Mboat7	0.230315	0.215846	0.18	0.163	1
Snhg8	0.231706	0.476501	0.228	0.137	1
Tet3	0.23187	-0.222003	0.249	0.326	1
Slc35d1	0.232005	0.212557	0.135	0.097	1
Cdh18	0.232169	-0.474895	0.596	0.758	1
Abca2	0.232661	0.200674	0.105	0.057	1
Daam1	0.233629	-0.203135	0.311	0.427	1
Rpl37a	0.233794	0.277631	0.24	0.194	1
Snx5	0.234313	0.223813	0.096	0.075	1
Slc9a8	0.234537	0.291009	0.129	0.106	1
Ndufs6	0.236548	0.211112	0.093	0.062	1
Ints6	0.237272	-0.355616	0.266	0.419	1
Adprh	0.238702	0.280028	0.108	0.048	1
Ash2l	0.238877	0.228608	0.099	0.084	1
Psmd5	0.240957	0.28574	0.153	0.123	1
Galnt13	0.241989	-0.25105	0.844	0.885	1
Mbp	0.242317	0.267784	0.338	0.313	1
Cox7a2	0.242536	0.249816	0.216	0.145	1
Kmt5b	0.243609	0.251912	0.231	0.185	1
Psmd4	0.244634	0.291397	0.144	0.101	1
Akap17b	0.244884	-0.3476	0.216	0.335	1
Nrcam	0.245079	-0.266317	0.449	0.586	1
Tmem178b	0.246438	-0.261989	0.749	0.855	1
Rrp1	0.247948	0.235067	0.144	0.106	1
Zfp719	0.250473	-0.219796	0.045	0.097	1
Snhg3	0.250574	0.337465	0.195	0.132	1
Arih2	0.252814	0.296876	0.186	0.154	1
Abhd10	0.253554	0.227934	0.087	0.07	1
Jakmip3	0.254313	0.311267	0.237	0.15	1
Adss	0.254559	0.284765	0.153	0.11	1
Ndrg2	0.25655	0.210358	0.096	0.048	1
Fbrsl1	0.257118	0.341121	0.234	0.15	1
Tram1l1	0.257457	0.222953	0.087	0.057	1
Abca3	0.25792	0.203255	0.186	0.172	1
Tbp	0.258598	0.233432	0.096	0.066	1
Gdap1l1	0.259802	0.206587	0.108	0.084	1
Tpi1	0.260476	0.31298	0.162	0.106	1
E430024P14Rik	0.262679	0.294562	0.153	0.101	1
Map2k2	0.26294	0.266511	0.156	0.128	1
Neurl1a	0.263004	0.221793	0.147	0.106	1
Pbx4	0.263115	0.205632	0.171	0.123	1
Usp34	0.263187	-0.279861	0.656	0.806	1
Trappc1	0.263496	0.24363	0.087	0.062	1
Rsf1	0.263977	-0.297129	0.308	0.419	1
Zscan26	0.26409	0.299779	0.219	0.15	1
Rps27a	0.264168	0.344297	0.314	0.264	1
Hbb-bs	0.265174	0.245129	0.057	0.018	1
AU040320	0.266827	0.295764	0.18	0.128	1
BC005561	0.267259	-0.224734	0.246	0.339	1
Plppr1	0.267522	-0.203462	0.117	0.181	1
Atp5k	0.268367	0.226278	0.126	0.079	1
Chodl	0.268597	0.269728	0.207	0.167	1
Cntnap3	0.269183	-0.233046	0.147	0.216	1
Rps14	0.269699	0.314633	0.302	0.269	1
Zfp804a	0.26994	-0.363985	0.719	0.802	1
Slc16a4	0.270053	0.237335	0.093	0.044	1
Cntn6	0.271223	-0.250296	0.263	0.357	1
Tomm70a	0.271879	0.329173	0.243	0.194	1
Nudt21	0.272811	0.205283	0.117	0.088	1
Stmn3	0.27324	0.276581	0.674	0.643	1
Lpcat4	0.273665	0.228635	0.078	0.031	1
Lzts3	0.27452	0.253061	0.093	0.066	1
Pdzrn3	0.275339	-0.242921	0.027	0.084	1
Axin2	0.277381	0.238129	0.111	0.07	1
Stx1b	0.278191	0.24186	0.135	0.101	1
Noc2l	0.278657	0.24562	0.186	0.145	1
Rhbdl3	0.279344	0.220831	0.084	0.062	1
Acr	0.279389	0.209155	0.054	0.035	1
Mynn	0.279612	0.220365	0.078	0.048	1
Kcnt2	0.279909	-0.239718	0.356	0.467	1
Dcaf6	0.280015	-0.252805	0.362	0.493	1
Ypel3	0.280546	0.367623	0.15	0.097	1
Grb2	0.281021	0.242132	0.222	0.159	1
Nyap1	0.282154	0.288748	0.096	0.048	1
Elob	0.284175	0.321352	0.228	0.176	1
Pisd	0.285353	0.289823	0.195	0.137	1
D1Ertd622e	0.287496	0.220825	0.078	0.048	1
Fastk	0.290013	0.239357	0.084	0.048	1
Nprl3	0.291964	0.261048	0.117	0.11	1
Prdx2	0.292062	0.209373	0.198	0.176	1
Camk4	0.293644	-0.387556	0.192	0.247	1
Fhit	0.294887	-0.283809	0.132	0.225	1
Gm4876	0.295462	-0.250959	0.108	0.172	1
Fbxo9	0.295591	0.273393	0.114	0.075	1
Gpi1	0.298062	0.428051	0.362	0.264	1
Atxn2l	0.3019	0.288008	0.222	0.172	1
Cdc42bpa	0.302058	-0.225373	0.533	0.665	1
Exoc6b	0.30299	-0.265763	0.485	0.612	1
Itm2c	0.303115	0.246409	0.356	0.304	1
Faah	0.305064	0.246428	0.12	0.088	1
Alcam	0.306403	-0.284588	0.404	0.511	1
Gnaq	0.307312	-0.237871	0.551	0.683	1
4930570G19Rik	0.307472	-0.229032	0.138	0.198	1
Pgrmc2	0.309982	0.225339	0.063	0.031	1
Txn1	0.312708	0.225747	0.18	0.159	1
Rpp21	0.31327	0.275845	0.117	0.079	1
Klhl29	0.317116	-0.267733	0.554	0.678	1
Jmjd1c	0.317771	-0.233696	0.461	0.537	1
Imp3	0.317791	0.296254	0.225	0.15	1
Fkbp3	0.318392	0.271205	0.186	0.15	1
Cox6c	0.318484	0.233342	0.278	0.242	1
Gmfb	0.318518	0.268943	0.129	0.084	1
Zfp580	0.31907	0.243521	0.09	0.066	1
Prkg1	0.320768	-0.372266	0.757	0.789	1
Gm30382	0.321686	-0.423272	0.578	0.7	1
Fbn2	0.321921	-0.201704	0.195	0.269	1
Cldnd1	0.322116	0.320962	0.111	0.053	1
Slc8a1	0.323575	-0.205005	0.82	0.916	1
Nav3	0.326819	-0.264023	0.778	0.833	1
Ptpn3	0.327196	-0.215446	0.042	0.097	1
Tpst1	0.329128	0.230129	0.093	0.07	1
Timm8b	0.331388	0.313913	0.141	0.11	1
Mageh1	0.331734	0.338724	0.108	0.07	1
Fndc3a	0.33176	-0.273715	0.398	0.52	1
Trappc10	0.333712	0.271549	0.108	0.07	1
Cr1l	0.334534	-0.258672	0.045	0.11	1
Mbd5	0.334703	-0.221198	0.686	0.819	1
Ube4b	0.335523	-0.256979	0.278	0.366	1
Slc9a9	0.337362	-0.271565	0.12	0.198	1
Trim46	0.339837	0.227239	0.323	0.33	1
Glcci1	0.340147	-0.332436	0.269	0.414	1
Lrp12	0.342972	-0.202861	0.036	0.079	1
Slc25a44	0.345526	0.215524	0.084	0.04	1
Mcm3ap	0.34996	0.275965	0.174	0.141	1
Vps4a	0.352619	0.208048	0.069	0.031	1
Pcbd2	0.352827	-0.222709	0.045	0.079	1
Lix1l	0.353009	0.204152	0.081	0.044	1
Dlk2	0.353295	0.295793	0.111	0.066	1
Cfap47	0.3546	-0.305173	0.027	0.079	1
Pabpc1	0.354614	0.311381	0.251	0.216	1
Arhgdig	0.354913	0.241017	0.228	0.225	1
Ppfia2	0.354955	-0.316174	0.751	0.85	1
Rlim	0.355199	-0.212357	0.135	0.181	1
Enc1	0.356029	0.272109	0.129	0.084	1
Pfdn4	0.356073	0.215806	0.081	0.053	1
Qpct	0.357466	0.225031	0.057	0.022	1
Ust	0.35768	0.266774	0.159	0.115	1
Pafah1b3	0.359079	0.249753	0.084	0.031	1
B3glct	0.361915	0.203622	0.06	0.035	1
Pdgfa	0.362839	0.272065	0.129	0.101	1
Pnmal2	0.366404	0.234521	0.234	0.216	1
Ddx39b	0.366467	0.260676	0.192	0.159	1
Tsc22d2	0.366468	-0.21251	0.195	0.273	1
Dhps	0.367008	0.256163	0.129	0.097	1
Slc39a3	0.368164	0.250874	0.096	0.044	1
Arhgap18	0.368195	-0.233151	0.21	0.282	1
Stxbp6	0.369664	-0.416759	0.153	0.269	1
Syt5	0.373577	0.20933	0.177	0.137	1
R3hcc1l	0.375111	-0.246497	0.057	0.128	1
Ost4	0.3752	0.261582	0.084	0.031	1
Ankib1	0.37707	-0.356128	0.296	0.41	1
Fign	0.378325	-0.349585	0.102	0.15	1
Sptlc1	0.378514	0.225235	0.138	0.106	1
Gnasas1	0.382745	0.203727	0.072	0.044	1
Ano8	0.384321	0.228362	0.087	0.062	1
Dlgap2	0.384942	-0.367409	0.443	0.612	1
Pfkl	0.387387	0.221244	0.09	0.062	1
Cir1	0.387566	0.239519	0.093	0.075	1
Celsr2	0.388722	0.270577	0.147	0.11	1
Dhx40	0.38999	-0.202198	0.057	0.115	1
Golph3	0.390604	-0.211505	0.045	0.084	1
Etl4	0.392632	-0.220107	0.278	0.357	1
Vdac3	0.393314	0.281746	0.225	0.194	1
Oaz2	0.39334	0.212338	0.168	0.128	1
Sumf2	0.395555	0.201619	0.093	0.057	1
Kalrn	0.396255	-0.20367	0.602	0.722	1
Timm17a	0.398484	0.255923	0.147	0.119	1
Ppp1r35	0.399108	0.230246	0.075	0.04	1
Rpl31	0.400518	0.210926	0.18	0.128	1
Ppip5k2	0.401501	-0.219868	0.183	0.238	1
Rpl4	0.402425	0.342132	0.177	0.137	1
Sec61a2	0.402456	-0.233988	0.395	0.52	1
Sars	0.403556	0.241134	0.132	0.097	1
Ap3d1	0.40365	0.246137	0.177	0.128	1
Slitrk6	0.403846	0.203601	0.06	0.026	1
Inpp5b	0.404214	0.218822	0.135	0.101	1
Mrps33	0.408263	0.247726	0.096	0.066	1
Hectd2	0.412335	-0.27421	0.269	0.379	1
Exoc6	0.412597	-0.279005	0.111	0.185	1
Tenm3	0.413651	-0.239506	0.464	0.568	1
Ttc13	0.415222	0.211527	0.159	0.119	1
Cox20	0.415815	0.275716	0.078	0.04	1
Tomm34	0.418616	0.241887	0.105	0.07	1
Slc32a1	0.418869	0.521551	0.266	0.176	1
Chsy3	0.419085	-0.326729	0.473	0.639	1
Thy1	0.421569	0.251342	0.21	0.194	1
Cuta	0.422676	0.285404	0.09	0.048	1
Fbxl17	0.423928	-0.274138	0.599	0.758	1
Csmd3	0.424669	-0.233391	0.886	0.952	1
Meis3	0.426493	0.245243	0.066	0.035	1
Tmbim6	0.427137	0.335371	0.216	0.137	1
Pitpnm3	0.427856	0.228563	0.153	0.123	1
Tagln3	0.430428	0.32826	0.168	0.093	1
Rffl	0.430517	-0.220989	0.042	0.084	1
Hcrtr2	0.43073	-0.289134	0.054	0.11	1
Dmwd	0.430777	0.247404	0.099	0.07	1
Lin52	0.431078	-0.211548	0.108	0.159	1
Atp5e	0.43143	0.260945	0.117	0.084	1
Vti1a	0.432683	-0.230605	0.359	0.432	1
Kansl1	0.433021	-0.297103	0.635	0.722	1
B3galnt1	0.433153	0.252914	0.111	0.066	1
Atp8a2	0.433542	-0.318032	0.341	0.414	1
Brsk2	0.433553	0.254165	0.153	0.106	1
Atp2c1	0.435272	-0.212613	0.476	0.559	1
Slc25a22	0.441639	0.241649	0.141	0.093	1
Fchsd2	0.443686	-0.223625	0.431	0.529	1
Bicd1	0.443689	-0.248625	0.572	0.709	1
Mrpl52	0.443915	0.225329	0.117	0.079	1
Mrpl20	0.445014	0.210437	0.09	0.048	1
Apbb1	0.445297	0.298749	0.147	0.093	1
Abcf1	0.445903	0.226701	0.105	0.084	1
4632427E13Rik	0.447763	-0.241875	0.329	0.427	1
Abi2	0.447784	-0.322586	0.494	0.634	1
Gm19412	0.448764	0.22732	0.051	0.022	1
Copg2	0.449337	-0.29121	0.29	0.383	1
Ptprg	0.450603	-0.306152	0.79	0.863	1
Ndufa8	0.451663	0.296169	0.129	0.088	1
Ext2	0.451687	-0.227154	0.138	0.216	1
Tex9	0.454337	0.206335	0.171	0.145	1
Dtx1	0.454537	0.23114	0.132	0.093	1
Gps1	0.455606	0.251746	0.123	0.079	1
Ptpn23	0.457833	0.251305	0.075	0.04	1
Jagn1	0.457982	0.214386	0.102	0.079	1
Pard3	0.459799	-0.203874	0.401	0.533	1
Stat5b	0.464014	-0.223428	0.198	0.269	1
Pja1	0.467548	0.264985	0.138	0.115	1
Cntn4	0.472101	-0.264986	0.135	0.198	1
Uqcrb	0.472306	0.295906	0.222	0.185	1
Rpl35a	0.473883	0.528939	0.254	0.145	1
Erp29	0.475488	0.372069	0.272	0.233	1
Eml1	0.476676	0.226401	0.162	0.132	1
Cadm2	0.477963	-0.269158	0.889	0.916	1
Tasor	0.479862	-0.216373	0.329	0.436	1
Nsd1	0.481316	-0.273884	0.47	0.608	1
Rab26	0.483473	0.202696	0.09	0.053	1
Emc4	0.484047	0.404154	0.213	0.128	1
Tmem216	0.487271	0.212588	0.081	0.057	1
Ttc9b	0.48825	0.252125	0.144	0.093	1
Rapgef6	0.489251	-0.219511	0.476	0.577	1
Zbtb38	0.489566	-0.204331	0.201	0.256	1
Nipa2	0.492916	-0.233824	0.09	0.159	1
Gabarap	0.494937	0.223732	0.135	0.093	1
Acat1	0.496453	-0.227251	0.308	0.401	1
Fer	0.498662	-0.29211	0.156	0.229	1
Sult4a1	0.501013	0.253936	0.138	0.101	1
Camk1d	0.502025	-0.207342	0.446	0.542	1
2021-03-01	0.502281	-0.298582	0.841	0.903	1
Slit3	0.502339	-0.238628	0.219	0.295	1
Pnrc1	0.503705	0.214786	0.147	0.128	1
Gfra4	0.50382	0.218018	0.072	0.044	1
Bmyc	0.504834	0.317365	0.308	0.242	1
Gas2l1	0.507837	0.267812	0.084	0.04	1
P3h3	0.508993	0.222558	0.12	0.079	1
Tafa2	0.51029	-0.436907	0.581	0.744	1
Lsg1	0.512214	0.207687	0.072	0.048	1
Dcaf15	0.512526	0.208144	0.09	0.066	1
Ndufa3	0.519961	0.257874	0.135	0.088	1
Fabp7	0.524156	0.211081	0.087	0.062	1
Cox6a2	0.527207	0.204013	0.063	0.031	1
Prmt7	0.528067	0.20876	0.165	0.137	1
Cfl1	0.530479	0.278624	0.251	0.229	1
Kcnip3	0.53077	0.336338	0.174	0.132	1
Rplp0	0.53272	0.285442	0.204	0.154	1
Mmd	0.533236	0.272309	0.117	0.062	1
Map6	0.541005	-0.336909	0.314	0.427	1
Emc6	0.544977	0.258201	0.135	0.084	1
Zpr1	0.545771	0.282245	0.063	0.026	1
Inpp4b	0.54779	-0.358982	0.123	0.194	1
Vps13b	0.5506	-0.248076	0.416	0.537	1
Scaf8	0.552091	-0.201673	0.359	0.458	1
Cycs	0.555841	0.251042	0.087	0.044	1
Fam49b	0.557493	-0.23397	0.452	0.564	1
Smarca4	0.558625	0.25521	0.254	0.242	1
Zfp804b	0.559935	-0.298506	0.617	0.731	1
Fam189a1	0.561172	-0.336841	0.485	0.63	1
Zfp950	0.561825	-0.239209	0.305	0.388	1
Ehbp1	0.565905	-0.285529	0.539	0.674	1
Slc6a7	0.567076	0.265511	0.251	0.207	1
Ldhb	0.567908	0.266185	0.153	0.093	1
Tnik	0.568437	-0.246517	0.647	0.753	1
Apaf1	0.572909	0.207222	0.09	0.057	1
Npas4	0.574104	0.226767	0.078	0.04	1
Vdac1	0.574288	0.232954	0.243	0.207	1
Sh3rf3	0.575854	-0.210224	0.287	0.352	1
Sel1l	0.580885	-0.239546	0.216	0.3	1
Ccdc88a	0.588766	-0.277537	0.605	0.714	1
Txndc15	0.591027	0.230943	0.159	0.132	1
Mmd2	0.593828	0.219384	0.072	0.044	1
Syn3	0.596901	-0.208855	0.386	0.489	1
Sgce	0.59933	-0.245006	0.165	0.256	1
Ndst3	0.602818	-0.270965	0.452	0.581	1
Fat3	0.605277	-0.29018	0.356	0.449	1
Gabrb1	0.607466	-0.216495	0.85	0.899	1
Orc2	0.607869	-0.205698	0.12	0.172	1
Pfdn5	0.610327	0.251005	0.135	0.093	1
Stox2	0.617412	-0.209887	0.371	0.445	1
Kat6a	0.619814	0.315179	0.204	0.145	1
Snf8	0.620357	0.28454	0.126	0.11	1
Wdr13	0.625113	0.220973	0.099	0.07	1
Kif16b	0.631083	-0.222822	0.111	0.167	1
Nenf	0.632612	0.252215	0.198	0.15	1
Eef1b2	0.634203	0.292386	0.237	0.198	1
Ap2m1	0.634546	0.45724	0.254	0.154	1
4930483P17Rik	0.635203	0.204028	0.096	0.066	1
Fbll1	0.639965	0.259451	0.093	0.048	1
Tnks	0.646092	-0.203016	0.299	0.366	1
Gabrg3	0.652112	-0.281316	0.614	0.714	1
Smyd3	0.653938	-0.301931	0.332	0.449	1
Car11	0.654334	0.20324	0.102	0.079	1
Ctsl	0.655135	0.262085	0.12	0.075	1
Tcerg1l	0.657807	0.278605	0.141	0.097	1
Pde4b	0.659363	-0.234163	0.71	0.793	1
Mt1	0.659522	0.24368	0.099	0.066	1
Yipf3	0.660715	0.222802	0.075	0.035	1
Akt3	0.660796	-0.287735	0.635	0.727	1
Npy	0.660989	0.211856	0.051	0.062	1
Grm1	0.661572	-0.372131	0.26	0.379	1
Coa3	0.666112	0.253885	0.144	0.101	1
Clpp	0.66815	0.252929	0.293	0.229	1
Stx1a	0.669627	0.3915	0.153	0.097	1
Nrgn	0.670641	0.202994	0.207	0.189	1
Dip2c	0.670655	-0.276669	0.701	0.828	1
Wtap	0.672326	0.217847	0.162	0.128	1
Fmnl2	0.674515	-0.239944	0.341	0.454	1
Cntnap4	0.680603	-0.421391	0.389	0.559	1
Dalrd3	0.681121	0.202006	0.189	0.163	1
Slc16a7	0.683278	-0.248945	0.195	0.269	1
Actl6b	0.687355	0.237968	0.147	0.119	1
Pcdh7	0.687991	-0.309056	0.766	0.877	1
Tmem266	0.691399	0.237326	0.123	0.093	1
Dcaf10	0.69228	-0.215955	0.093	0.159	1
Ppp2r2b	0.694203	-0.284273	0.668	0.775	1
Arid1a	0.701375	-0.221128	0.201	0.291	1
Zdhhc2	0.703925	-0.315768	0.278	0.374	1
Maml3	0.708251	-0.239149	0.153	0.207	1
Nyap2	0.715799	-0.262287	0.323	0.454	1
Itga8	0.717369	0.257453	0.084	0.057	1
Rpl34	0.722783	0.282385	0.204	0.141	1
Ptk2	0.732606	-0.236001	0.416	0.529	1
Cers4	0.735328	-0.316445	0.26	0.352	1
Ddost	0.735511	0.296272	0.126	0.053	1
Atp6v1b2	0.740447	0.333389	0.392	0.335	1
Rit1	0.754216	0.227051	0.093	0.057	1
Tomm7	0.755646	0.2338	0.087	0.057	1
Dipk1b	0.759972	0.24065	0.168	0.128	1
Calb2	0.761525	0.256711	0.126	0.062	1
Rab11b	0.76157	0.299957	0.129	0.07	1
Slc24a3	0.763166	-0.273577	0.395	0.502	1
Slc27a4	0.767596	0.210294	0.093	0.057	1
Pard3b	0.779503	-0.237598	0.272	0.361	1
Carmil3	0.787788	0.210478	0.228	0.198	1
Acly	0.788861	0.240933	0.108	0.075	1
Ppp4r2	0.789187	-0.220015	0.12	0.185	1
Dlg1	0.789787	-0.239292	0.434	0.529	1
Ndufab1	0.79277	0.214743	0.18	0.15	1
Taok1	0.797871	-0.238978	0.32	0.419	1
Plekhn1	0.80683	0.23856	0.132	0.106	1
Tmco1	0.816841	0.215453	0.105	0.07	1
Ecel1	0.820788	0.219952	0.102	0.066	1
Trpm3	0.827946	-0.39455	0.611	0.705	1
Ppfia4	0.82836	0.298363	0.216	0.15	1
Rps13	0.829996	0.325949	0.278	0.207	1
Eif4a2	0.830914	0.216003	0.395	0.352	1
Cask	0.841749	-0.347897	0.284	0.405	1
Pcdh15	0.843055	-0.3339	0.485	0.608	1
Kmt2c	0.855063	-0.209067	0.386	0.498	1
Psmd2	0.8592	0.234062	0.102	0.057	1
Tubb2b	0.867076	0.372904	0.204	0.132	1
Psme1	0.875301	0.228538	0.09	0.053	1
Atp5d	0.876908	0.261433	0.207	0.167	1
Brinp1	0.881219	-0.243326	0.389	0.467	1
Ykt6	0.886723	0.241163	0.099	0.053	1
Ss18l1	0.889818	0.201303	0.144	0.097	1
Slc35f1	0.901694	-0.238667	0.353	0.423	1
Hcn1	0.90689	-0.248143	0.707	0.819	1
Pvt1	0.907701	-0.202678	0.132	0.176	1
Fmn2	0.917776	-0.246722	0.371	0.454	1
A330076H08Rik	0.921035	-0.402119	0.455	0.626	1
Grik4	0.925549	0.24901	0.105	0.062	1
Slc7a3	0.930005	0.241384	0.126	0.084	1
Nucks1	0.934085	0.227013	0.198	0.176	1
Tmem151a	0.93452	0.202986	0.156	0.119	1
Rab3a	0.936969	0.29883	0.29	0.229	1
Csrnp3	0.938727	-0.261749	0.533	0.643	1
Nell2	0.948368	-0.254513	0.335	0.419	1
Tsc1	0.980134	0.227192	0.257	0.229	1
Dync1i1	0.984744	-0.240474	0.59	0.705	1
Tmx3	0.994361	-0.201082	0.231	0.3	1
Prpf40a	0.994698	-0.214208	0.326	0.405	1
Arl6ip1	1	0.425366	0.317	0.216	1
Cbarp	1	0.296393	0.32	0.269	1
Cnih2	1	0.330489	0.317	0.256	1
Cntn1	1	-0.268418	0.668	0.793	1
Eif1b	1	0.22259	0.168	0.137	1
Gm1673	1	0.209659	0.237	0.194	1
Mmp16	1	-0.200333	0.674	0.78	1
Pdhb	1	0.205653	0.18	0.145	1
Ppp1r12a	1	-0.238282	0.416	0.507	1
Rbx1	1	0.221887	0.198	0.163	1
Rplp2	1	0.273667	0.177	0.132	1
Rps21	1	0.433809	0.266	0.181	1
Srp9	1	0.238726	0.156	0.106	1
Zcchc7	1	-0.272948	0.593	0.714	1

## Sheet: i4_Bnc2_P4
	p_val	avg_log2FC	pct.1	pct.2	p_val_adj
Xist	9.25861e-192	-3.72336	0.005	0.957	2.98914e-187
Uty	5.04384e-60	1.16239	0.477	0	1.6284e-55
Tsix	7.80605e-51	-1.15709	0.016	0.391	2.52018e-46
Pdzrn4	3.52193e-44	1.95066	0.759	0.343	1.13706e-39
Lrp1b	1.74178e-41	1.22773	0.997	0.975	5.62333e-37
Prkg1	5.26235e-37	1.19954	0.965	0.849	1.69895e-32
Eif2s3y	6.14774e-37	0.74693	0.303	0	1.9848e-32
B3galt1	5.1857e-34	1.31442	0.976	0.822	1.6742e-29
Malat1	1.85035e-26	-0.409977	1	1	5.97387e-22
Kdm5d	4.9084e-22	0.593091	0.255	0.009	1.58468e-17
Fstl5	2.14553e-21	1.30241	0.772	0.629	6.92686e-17
Ikzf2	2.17895e-21	1.0183	0.491	0.181	7.03474e-17
Ddx3y	2.2057e-21	0.442665	0.185	0	7.12112e-17
Fat3	2.11624e-19	1.00466	0.727	0.471	6.8323e-15
Adgrb3	6.24077e-18	0.570737	0.997	0.993	2.01483e-13
Col25a1	1.30961e-17	0.861785	0.769	0.398	4.22809e-13
Ptprt	7.52425e-17	0.88562	0.745	0.565	2.42921e-12
Nlgn1	2.39528e-16	-0.283855	0.812	0.92	7.73315e-12
Ndn	3.8483e-16	-0.742026	0.676	0.794	1.24242e-11
Sema6a	3.40317e-15	0.731307	0.756	0.551	1.09871e-10
Slco3a1	4.19499e-14	0.736097	0.788	0.494	1.35435e-09
Qk	5.39387e-14	0.964928	0.598	0.318	1.74141e-09
Dpp10	8.01804e-14	-0.499418	0.804	0.913	2.58863e-09
Sst	1.50606e-13	1.35449	0.496	0.249	4.86231e-09
AC149090.1	3.05207e-13	-0.630663	0.48	0.622	9.85362e-09
Pld5	4.5066e-13	0.92012	0.413	0.119	1.45495e-08
Eid1	5.02785e-13	-0.510071	0.729	0.755	1.62324e-08
Gnas	1.29499e-12	-0.460313	0.938	0.908	4.18088e-08
Dscam	2.28031e-12	0.402996	0.995	0.95	7.36198e-08
Cdh4	2.48408e-12	0.606682	0.928	0.735	8.01987e-08
Ptprk	4.95452e-12	-0.738644	0.257	0.435	1.59957e-07
Basp1	1.08785e-11	-0.466784	0.971	0.954	3.51213e-07
Arid1b	1.1704e-11	0.549857	0.858	0.618	3.77862e-07
Aplp1	1.06485e-10	-0.433302	0.786	0.778	3.43788e-06
Ctnnd2	2.10906e-10	0.420368	0.992	0.941	6.80911e-06
Tspan7	2.18946e-10	-0.403197	0.885	0.874	7.06868e-06
Lgr4	2.53456e-10	0.666471	0.389	0.146	8.18284e-06
Ptprd	7.28809e-10	0.503982	0.995	0.97	2.35296e-05
Actb	1.56194e-09	-0.325622	0.957	0.966	5.04273e-05
Sntg1	1.64365e-09	0.54936	0.898	0.728	5.30653e-05
Enho	2.0518e-09	-0.447568	0.126	0.252	6.62424e-05
Pcdh9	3.31661e-09	-0.362577	0.901	0.957	0.000107077
Psip1	3.53235e-09	-0.403671	0.63	0.666	0.000114042
Ar	4.27307e-09	0.652246	0.383	0.162	0.000137956
Pgrmc1	6.08422e-09	-0.360292	0.879	0.863	0.000196429
Zfp804a	8.75611e-09	0.942525	0.552	0.281	0.000282691
Negr1	1.01841e-08	0.427451	0.997	0.986	0.000328793
Lsamp	1.51298e-08	0.471516	0.987	0.986	0.000488465
Grip1	2.48445e-08	0.518143	0.936	0.792	0.000802106
Cadps2	2.88759e-08	0.598328	0.306	0.085	0.000932259
Clstn2	4.23277e-08	0.649051	0.676	0.444	0.00136655
Hcn1	5.27909e-08	0.713165	0.657	0.416	0.00170436
Fam155a	1.02554e-07	0.239925	0.995	0.975	0.00331097
Ssbp2	1.04847e-07	-0.397966	0.579	0.638	0.00338499
Cxadr	1.11756e-07	-0.242229	0.708	0.627	0.00360805
Arhgdig	1.17801e-07	-0.43121	0.399	0.469	0.00380321
Olfm1	1.80034e-07	-0.329031	0.697	0.673	0.00581241
Nxn	2.23978e-07	0.525057	0.29	0.117	0.00723113
Ccdc85a	2.56552e-07	0.49702	0.901	0.716	0.00828277
Cntn5	3.07334e-07	-0.422981	0.968	0.966	0.00992229
Fgf13	3.81234e-07	0.510244	0.895	0.833	0.0123081
Sh3kbp1	3.84031e-07	0.589166	0.534	0.327	0.0123984
Parm1	3.84869e-07	0.482917	0.34	0.133	0.0124255
Tuba1a	4.24977e-07	-0.206764	0.957	0.95	0.0137204
Ly6h	4.51499e-07	-0.271498	0.949	0.95	0.0145767
Pkia	5.11657e-07	-0.295662	0.686	0.682	0.0165189
Mdga2	6.45379e-07	-0.320327	0.995	0.995	0.0208361
Islr2	6.7445e-07	-0.353388	0.367	0.382	0.0217746
Spock3	8.5433e-07	0.538818	0.842	0.714	0.027582
Igsf21	8.77522e-07	0.28717	0.236	0.082	0.0283308
Tubb2b	8.87567e-07	-0.238586	0.909	0.892	0.0286551
Sybu	9.78225e-07	0.474595	0.869	0.661	0.031582
Calm1	1.05554e-06	-0.24953	0.962	0.968	0.034078
Stmn4	1.25552e-06	-0.30676	0.802	0.739	0.0405346
Wif1	1.35089e-06	0.209197	0.083	0.005	0.0436135
Jund	1.52261e-06	-0.42464	0.169	0.256	0.0491574
Vstm2b	1.72861e-06	0.359355	0.271	0.098	0.0558082
Dtna	1.96354e-06	-0.257866	0.528	0.469	0.063393
Tenm1	2.01633e-06	-0.255	0.735	0.792	0.0650971
Tmsb10	2.03258e-06	0.271082	0.917	0.792	0.0656219
Fbn2	2.17046e-06	0.420772	0.343	0.14	0.0700732
Nrip1	2.19314e-06	0.504596	0.346	0.133	0.0708056
Celf2	2.32064e-06	0.453095	0.987	0.929	0.0749217
Marcksl1	2.46961e-06	-0.293296	0.836	0.81	0.0797313
Atp8a1	2.61502e-06	-0.240299	0.743	0.696	0.084426
AW551984	2.62669e-06	-0.251098	0.547	0.563	0.0848028
Grm7	2.70385e-06	-0.271669	0.85	0.879	0.0872939
Zcchc12	3.12891e-06	-0.416955	0.74	0.739	0.101017
Fut8	3.44028e-06	0.529456	0.71	0.458	0.111069
Kcnc2	3.46344e-06	-0.290861	0.517	0.517	0.111817
Pid1	3.80294e-06	0.498688	0.413	0.183	0.122778
Zfp804b	3.98959e-06	0.415874	0.609	0.618	0.128804
Kctd12	4.09811e-06	-0.438912	0.099	0.197	0.132308
Rps6ka6	4.46113e-06	0.331219	0.421	0.195	0.144028
Opcml	4.94855e-06	-0.237924	0.909	0.924	0.159764
Ndfip1	4.9613e-06	-0.218035	0.92	0.906	0.160175
Vcan	5.43705e-06	-0.628327	0.193	0.304	0.175535
Actg1	5.65788e-06	-0.219429	0.962	0.931	0.182665
Galnt17	5.94304e-06	0.428438	0.595	0.341	0.191871
Ypel3	6.28206e-06	-0.299946	0.209	0.261	0.202816
Slc24a5	7.11198e-06	-0.231031	0.319	0.304	0.22961
Fez1	8.43085e-06	-0.267617	0.523	0.481	0.27219
Rpl23	9.0338e-06	0.264053	0.751	0.535	0.291656
Tmcc3	9.46098e-06	0.334804	0.255	0.089	0.305448
Car10	1.07294e-05	0.63528	0.563	0.325	0.346398
Cntn3	1.15052e-05	0.832877	0.416	0.233	0.371445
C1qtnf4	1.23273e-05	-0.328758	0.759	0.771	0.397988
Cdh7	1.50591e-05	-0.346049	0.172	0.24	0.486181
Eif2s3x	1.69102e-05	-0.26714	0.172	0.22	0.545945
Scg2	1.7419e-05	0.44407	0.721	0.595	0.562373
Gfra1	1.75959e-05	0.4677	0.499	0.291	0.568083
Ndst3	1.88977e-05	0.691321	0.445	0.197	0.610112
Sox11	1.89711e-05	-0.371862	0.665	0.632	0.612483
Gm47283	2.00928e-05	-0.329806	0.279	0.332	0.648696
Gm26871	2.10145e-05	0.287448	0.995	0.943	0.678453
Rbms3	2.1071e-05	0.860047	0.59	0.368	0.680277
Nap1l3	3.14065e-05	-0.260292	0.263	0.284	1
Calb2	3.29434e-05	-0.334442	0.434	0.465	1
Rev3l	3.46406e-05	0.293725	0.944	0.838	1
Syt4	3.7914e-05	-0.325356	0.657	0.664	1
Morf4l2	4.4576e-05	-0.290586	0.625	0.586	1
Ube2j2	4.66706e-05	-0.204569	0.263	0.243	1
Dmd	4.75e-05	-0.208351	0.702	0.705	1
Csnk1a1	4.92802e-05	-0.330013	0.673	0.659	1
Ano3	5.02991e-05	0.255275	0.177	0.066	1
Gm29114	5.08725e-05	0.218849	0.067	0.007	1
Serpini1	5.10401e-05	-0.278372	0.424	0.405	1
Ybx1	5.12424e-05	-0.267009	0.635	0.604	1
Hs6st3	5.20846e-05	-0.412408	0.271	0.309	1
Marcks	5.51862e-05	-0.248314	0.877	0.863	1
Epha3	6.02789e-05	-0.375981	0.115	0.178	1
Zzz3	6.03881e-05	-0.247702	0.292	0.3	1
Calm2	6.60145e-05	-0.247154	0.944	0.915	1
Tnr	6.87845e-05	-0.503928	0.501	0.529	1
Rprm	7.28811e-05	-0.326844	0.255	0.275	1
Ppp2ca	7.52766e-05	-0.317282	0.461	0.444	1
Pcf11	8.27398e-05	-0.25622	0.15	0.215	1
Enox1	8.63239e-05	-0.232851	0.496	0.526	1
Nucks1	8.77029e-05	-0.274761	0.475	0.497	1
Ntng1	8.80567e-05	-0.29634	0.507	0.581	1
Fabp7	8.83084e-05	0.30437	0.34	0.16	1
Scml4	9.32023e-05	0.415151	0.523	0.343	1
Arid5b	9.34913e-05	-0.275955	0.233	0.275	1
Rab3b	0.000105256	-0.255349	0.239	0.275	1
Poc1b	0.000107123	0.297567	0.236	0.096	1
Rgs7	0.000107177	0.429353	0.826	0.609	1
Grin3a	0.00011032	-0.23905	0.483	0.526	1
Gm14697	0.000118748	0.469712	0.265	0.105	1
Arhgap42	0.000121017	0.257338	0.182	0.057	1
Csnk1e	0.000126045	-0.314451	0.324	0.357	1
Prmt1	0.000133535	-0.29461	0.547	0.549	1
Esr1	0.000134545	-0.301587	0.646	0.629	1
Kif5c	0.000136267	-0.233457	0.831	0.785	1
4921534H16Rik	0.000139414	0.233407	0.137	0.041	1
Rgmb	0.000145628	-0.212209	0.131	0.151	1
Nrgn	0.000146638	-0.318733	0.501	0.549	1
Adarb2	0.00014923	-0.313575	0.241	0.263	1
Hs2st1	0.000152776	0.332677	0.74	0.572	1
Crim1	0.00015796	0.25244	0.818	0.622	1
Esrrg	0.000158274	0.369367	0.587	0.375	1
Pde7b	0.000158708	0.367452	0.338	0.158	1
Arhgap36	0.000159864	0.278088	0.206	0.069	1
Dhrs13	0.000161557	-0.21571	0.18	0.199	1
Gm28905	0.000162077	0.272608	0.625	0.437	1
Ptp4a2	0.000164026	-0.247029	0.279	0.295	1
Sv2c	0.000182315	0.384675	0.223	0.094	1
Psap	0.000183973	-0.216377	0.668	0.659	1
Nav2	0.000185894	0.23461	0.901	0.753	1
Bbs9	0.000186434	-0.221604	0.491	0.469	1
Nbea	0.000192143	0.285011	0.992	0.973	1
Cers6	0.000207531	-0.208558	0.769	0.698	1
Rtn4	0.000212432	-0.210702	0.853	0.81	1
Rab3a	0.00021488	-0.275815	0.63	0.648	1
Clu	0.000216349	-0.261077	0.231	0.256	1
Nefl	0.000219125	-0.295402	0.306	0.293	1
Pgm2l1	0.000229334	-0.216459	0.584	0.54	1
Enc1	0.000230395	-0.281374	0.485	0.46	1
Gm37679	0.000230807	0.273753	0.338	0.162	1
Alcam	0.000247578	-0.332484	0.52	0.499	1
Gria3	0.000249406	-0.207092	0.26	0.314	1
Rab2a	0.000255413	-0.26883	0.694	0.684	1
Arl8a	0.000258996	-0.255301	0.322	0.357	1
Rapgef6	0.000263446	-0.254314	0.743	0.719	1
Fzr1	0.000271426	-0.314439	0.123	0.199	1
Gpr137c	0.000273804	-0.320243	0.303	0.352	1
Gm49797	0.000275738	0.284867	0.488	0.281	1
Rplp1	0.000277225	0.298403	0.836	0.68	1
Ndufa4	0.000283717	0.254887	0.601	0.387	1
Brinp2	0.00029207	0.494694	0.322	0.133	1
Epha5	0.000297929	-0.374502	0.786	0.771	1
Epha6	0.000298728	-0.389939	0.37	0.35	1
Luc7l2	0.000300402	-0.219923	0.842	0.771	1
Eif5	0.00031138	-0.30415	0.426	0.407	1
Klf12	0.000315705	0.255631	0.82	0.613	1
Ptprm	0.000322413	-0.258809	0.378	0.398	1
Pdap1	0.000332393	-0.268066	0.365	0.371	1
Pip4p1	0.000334735	-0.202137	0.075	0.135	1
1500009L16Rik	0.00033725	0.312274	0.332	0.146	1
Podxl2	0.000339727	-0.265494	0.767	0.723	1
Pdgfa	0.00034641	-0.252906	0.26	0.302	1
Dnaja1	0.000355234	-0.216648	0.756	0.714	1
Mat2a	0.000359751	-0.271603	0.568	0.513	1
Clcn3	0.000375863	-0.255859	0.651	0.616	1
Irak1bp1	0.000378912	-0.284554	0.206	0.24	1
Tm9sf3	0.000426473	-0.203541	0.378	0.357	1
Rcn1	0.000445778	0.310358	0.271	0.11	1
N4bp2l1	0.000472312	-0.223725	0.209	0.185	1
Shisa4	0.000477003	-0.274706	0.233	0.279	1
Gm14066	0.000485047	0.244029	0.088	0.021	1
Ddah1	0.00049867	-0.272438	0.448	0.439	1
Cdc42ep3	0.000515025	-0.286915	0.239	0.259	1
Isl1	0.000537605	-0.324777	0.681	0.625	1
Sfpq	0.000549155	-0.20257	0.684	0.625	1
Fign	0.000554118	-0.340355	0.185	0.231	1
Dcakd	0.000568898	-0.269175	0.228	0.259	1
Tenm3	0.000584752	-0.237805	0.678	0.677	1
Caln1	0.000605341	0.394613	0.67	0.421	1
Ppfia1	0.000613166	0.206781	0.236	0.103	1
Map1lc3a	0.000626845	-0.27811	0.437	0.458	1
Maged2	0.000635676	-0.223178	0.41	0.396	1
Tspan13	0.000658219	-0.248614	0.831	0.764	1
Vim	0.000701147	-0.30437	0.051	0.101	1
Ywhah	0.000712726	-0.230226	0.665	0.636	1
Sptlc3	0.000715366	0.219212	0.126	0.037	1
Unc5d	0.000732438	0.530428	0.898	0.78	1
Ckap4	0.00074286	-0.260756	0.223	0.224	1
Prdx6	0.000750494	0.235458	0.164	0.059	1
Clcn4	0.000799181	-0.202801	0.469	0.439	1
Large1	0.000838832	0.290583	0.917	0.762	1
Sostdc1	0.000843339	-0.204859	0.024	0.073	1
Adgrl3	0.00084477	0.252996	0.987	0.977	1
Gabra1	0.000853692	-0.255135	0.319	0.33	1
Egfem1	0.00085485	-0.687474	0.582	0.62	1
Araf	0.000886171	-0.243379	0.525	0.487	1
Rab6a	0.000898516	-0.225943	0.694	0.641	1
Dner	0.000949033	0.264943	0.869	0.746	1
Trpm3	0.000966515	0.317532	0.903	0.86	1
Edil3	0.000978495	-0.363788	0.684	0.689	1
Scoc	0.000978913	-0.243458	0.335	0.357	1
Npepps	0.00103796	-0.201788	0.676	0.609	1
Nrxn3	0.00105926	0.209704	1	1	1
Il1rapl1	0.00113024	0.363892	0.962	0.931	1
Tle5	0.00115349	-0.313434	0.338	0.373	1
Rprd2	0.00117636	-0.218683	0.3	0.297	1
Atxn7l3b	0.00117936	-0.219061	0.866	0.81	1
Gm28750	0.00118072	0.242677	0.239	0.11	1
Rerg	0.00123159	0.266509	0.164	0.071	1
Prr16	0.00124798	0.640966	0.55	0.286	1
Plcb1	0.00126399	-0.273466	0.928	0.904	1
Gabrg2	0.00129769	-0.211257	0.601	0.568	1
Rab11fip2	0.00130642	-0.22739	0.282	0.309	1
Kdm6a	0.00131094	-0.267367	0.378	0.355	1
Cnih2	0.00133719	-0.225156	0.63	0.588	1
Gm1673	0.00134749	0.25216	0.617	0.421	1
Arglu1	0.00136926	-0.216454	0.769	0.737	1
Mrps17	0.00140658	-0.350455	0.212	0.249	1
Eif5a	0.00143509	-0.212617	0.437	0.407	1
Lrch1	0.00144535	0.239455	0.708	0.533	1
Brinp1	0.00145771	-0.475669	0.45	0.483	1
Klhl29	0.00149613	-0.256399	0.531	0.499	1
Olfm3	0.00152375	-0.355127	0.375	0.398	1
Elmo1	0.00157461	0.39746	0.461	0.286	1
Nrg3	0.00162057	0.385223	0.901	0.92	1
Wdr18	0.00167314	-0.229542	0.161	0.206	1
Morn2	0.00169153	-0.247314	0.134	0.169	1
Gnl3l	0.00170537	-0.21113	0.432	0.428	1
Gm26672	0.00187636	0.220361	0.236	0.121	1
Nts	0.00187832	-0.220079	0.115	0.13	1
Emc10	0.00189746	-0.281817	0.378	0.382	1
Prkn	0.00190501	0.260074	0.828	0.638	1
Cdh11	0.00191758	0.431887	0.475	0.259	1
Tmem191c	0.00192773	-0.203926	0.158	0.165	1
Hs3st1	0.00193077	-0.273673	0.145	0.185	1
Prickle2	0.0020211	0.293947	0.845	0.751	1
Gm32509	0.00208598	0.34594	0.539	0.355	1
B630019K06Rik	0.00210283	-0.377566	0.19	0.261	1
4930587E11Rik	0.00211839	0.217633	0.145	0.048	1
Pdia6	0.0021304	-0.230581	0.475	0.462	1
Ltbp1	0.00221935	0.206402	0.097	0.027	1
Syn2	0.00231338	-0.222883	0.59	0.59	1
Erp29	0.00232584	-0.201056	0.547	0.535	1
Dlx6os1	0.00235255	-0.222899	0.155	0.16	1
Uqcrq	0.00237431	0.246952	0.287	0.142	1
Dync1i1	0.00238917	-0.268496	0.576	0.529	1
Ei24	0.00240818	-0.239012	0.225	0.24	1
Thsd7b	0.00242538	-0.424873	0.249	0.259	1
Ptpra	0.00247162	-0.231686	0.547	0.519	1
4930570B17Rik	0.00255385	0.207125	0.196	0.082	1
Slc12a2	0.00261276	-0.335984	0.373	0.371	1
Fam124a	0.00268558	0.223986	0.405	0.229	1
Lamc1	0.00274992	-0.2663	0.139	0.165	1
Dip2c	0.00276454	0.205656	0.973	0.922	1
Syne1	0.00283805	-0.21152	0.7	0.632	1
Trappc9	0.00285067	0.236407	0.501	0.3	1
Shank2	0.00285184	0.312156	0.705	0.51	1
Gm35835	0.00291415	0.214604	0.206	0.103	1
Rap1gap2	0.00295734	0.2335	0.429	0.254	1
Bbx	0.00296853	0.392003	0.405	0.213	1
Mtch1	0.0029761	-0.315197	0.584	0.597	1
Prickle1	0.00306916	0.329137	0.475	0.309	1
Zcrb1	0.00311991	-0.205398	0.287	0.261	1
Lrrc4c	0.00312561	-0.442712	0.938	0.938	1
Pdik1l	0.0031531	-0.221608	0.126	0.142	1
Pnck	0.00323617	-0.245105	0.231	0.247	1
Ctxn1	0.00327775	-0.291763	0.346	0.366	1
Lnpep	0.00329202	0.220953	0.55	0.378	1
Psd3	0.00357193	0.289093	0.528	0.378	1
Fscn1	0.00364413	-0.236579	0.375	0.364	1
Dusp12	0.00365879	-0.244312	0.204	0.213	1
Plxnc1	0.00367873	0.278084	0.595	0.382	1
Rps29	0.00371318	0.215762	0.279	0.137	1
Tmem178b	0.00377503	0.205545	0.952	0.886	1
Ubqln2	0.00378829	-0.206764	0.34	0.323	1
Kantr	0.00382194	-0.244951	0.381	0.368	1
Gnal	0.00382755	-0.21326	0.389	0.359	1
Arfgap3	0.00401805	0.235405	0.204	0.094	1
Gdpd1	0.00407845	-0.223257	0.619	0.588	1
4632427E13Rik	0.00409936	-0.272475	0.464	0.442	1
Etl4	0.0041575	-0.40609	0.169	0.243	1
Gm15577	0.00430998	0.23477	0.311	0.153	1
Atp5e	0.00439921	0.262305	0.252	0.117	1
Smc3	0.00441342	-0.23468	0.416	0.4	1
Arl4a	0.00446589	-0.240845	0.231	0.254	1
Zfand5	0.00446872	-0.235252	0.332	0.357	1
Mgrn1	0.0044716	-0.208395	0.22	0.195	1
Sf3b1	0.004508	-0.219684	0.622	0.57	1
Brinp3	0.00459735	0.259459	0.981	0.922	1
Tmtc1	0.00465617	0.222131	0.174	0.071	1
Cmas	0.00467284	-0.230558	0.338	0.332	1
Letmd1	0.00467853	-0.213673	0.11	0.149	1
Slc35f1	0.0048133	-0.255634	0.496	0.494	1
Dbpht2	0.00507971	-0.276991	0.121	0.181	1
Alg2	0.00513797	-0.303817	0.426	0.426	1
Ppp3r1	0.00517002	-0.24813	0.311	0.318	1
Srrm2	0.00549191	-0.207348	0.716	0.652	1
Arhgap39	0.00555202	0.224601	0.477	0.295	1
Lncenc1	0.00561767	0.205505	0.078	0.025	1
Grm8	0.00566254	0.448755	0.668	0.506	1
Ddx3x	0.00572873	-0.240337	0.204	0.24	1
Kdm4c	0.0058907	-0.250573	0.483	0.455	1
Jarid2	0.00589429	0.29526	0.609	0.398	1
Ptms	0.00599817	-0.200983	0.668	0.643	1
Prmt2	0.00621801	-0.204186	0.595	0.551	1
Tmem215	0.00626771	0.219421	0.142	0.048	1
Greb1l	0.00630417	-0.302419	0.3	0.341	1
Rps13	0.00634873	0.229037	0.59	0.387	1
Impdh2	0.00640056	-0.226187	0.139	0.165	1
Rsbn1	0.0068	-0.262231	0.397	0.38	1
Adgra1	0.00682118	-0.201666	0.268	0.275	1
Gnb2	0.00689759	-0.207662	0.501	0.49	1
Cd81	0.006899	-0.216006	0.651	0.625	1
D830024N08Rik	0.00700915	0.206878	0.225	0.105	1
Plcxd2	0.00703032	0.236753	0.118	0.043	1
Arf4	0.00704292	-0.231264	0.41	0.389	1
Vwc2l	0.00708098	0.406359	0.496	0.357	1
Zc3h15	0.00719268	-0.229911	0.381	0.346	1
Thsd7a	0.00724297	-0.263222	0.268	0.288	1
Dclk1	0.0072841	0.24544	0.984	0.911	1
Hectd1	0.00753986	-0.210717	0.45	0.419	1
Ndufa10	0.00764366	-0.205271	0.391	0.396	1
Cdk5r1	0.007711	-0.259222	0.445	0.423	1
Pam	0.00772886	-0.323832	0.662	0.641	1
Cep120	0.00774201	0.242065	0.263	0.126	1
Plxdc2	0.00822753	-0.359991	0.399	0.446	1
Mgat4b	0.0082763	-0.239245	0.228	0.254	1
Ap1s2	0.00839506	-0.328246	0.619	0.568	1
Galntl6	0.00850035	0.462852	0.973	0.913	1
Pgp	0.00874026	-0.205145	0.177	0.192	1
Rbms1	0.00880194	0.315461	0.402	0.229	1
Nap1l5	0.00885701	-0.349868	0.786	0.764	1
Gm32647	0.00887336	0.292533	0.166	0.158	1
Rad21	0.00898347	-0.203685	0.276	0.254	1
Itch	0.00898996	0.223383	0.491	0.304	1
Egln2	0.00904767	-0.253383	0.075	0.124	1
Prkd1	0.00929852	-0.214728	0.137	0.162	1
Pik3r3	0.00934423	0.282936	0.201	0.105	1
Ptprr	0.00936591	-0.259992	0.346	0.346	1
Gm11099	0.009467	0.225726	0.166	0.073	1
Htatsf1	0.00954882	-0.289241	0.129	0.178	1
Gpc5	0.00964756	0.611917	0.268	0.16	1
Spon1	0.0104059	-0.309846	0.177	0.252	1
Peg10	0.0106307	0.216466	0.496	0.359	1
Fam189a1	0.0106815	-0.303949	0.536	0.499	1
Csnk2a2	0.0107048	-0.200737	0.327	0.3	1
Znrf2	0.0108667	0.205888	0.185	0.073	1
Soga3	0.0110965	-0.209573	0.595	0.554	1
Naa20	0.0111399	0.215901	0.37	0.217	1
Mamld1	0.0117725	0.259557	0.335	0.195	1
Dis3l2	0.0124002	0.218116	0.571	0.368	1
Dzip1	0.0124469	0.242375	0.394	0.229	1
Phactr1	0.0124999	0.249225	0.928	0.854	1
Igsf8	0.0129475	-0.221041	0.161	0.176	1
Prkcb	0.0133228	0.372151	0.609	0.389	1
Chrm3	0.0135309	-0.256413	0.694	0.748	1
Lman1	0.0135331	-0.216647	0.164	0.199	1
Prnp	0.0138496	-0.210803	0.536	0.517	1
B3glct	0.0140247	0.260077	0.19	0.082	1
Xkr6	0.0142435	0.268252	0.764	0.551	1
Lrfn2	0.014322	0.207366	0.469	0.284	1
Fth1	0.0143753	-0.248189	0.735	0.682	1
Cdc27	0.0146899	-0.202039	0.295	0.32	1
3110039M20Rik	0.0154882	-0.244062	0.314	0.346	1
Sc5d	0.01615	-0.209132	0.201	0.22	1
Dlx5	0.0165363	-0.215294	0.115	0.146	1
Cnpy2	0.0166305	-0.324152	0.311	0.346	1
Schip1	0.0169025	0.370029	0.472	0.467	1
Pigt	0.0169233	-0.207183	0.241	0.252	1
Cdon	0.0173131	0.215218	0.236	0.114	1
Ddx10	0.017539	-0.228984	0.282	0.291	1
Ccni	0.0186143	-0.253347	0.126	0.146	1
Sec63	0.018678	-0.210864	0.346	0.318	1
Sox2ot	0.0191295	-0.273983	0.464	0.444	1
Dock4	0.0191703	0.327573	0.767	0.611	1
Ecel1	0.0195772	0.22855	0.512	0.339	1
Ldah	0.0211232	-0.20558	0.212	0.238	1
Rpl35	0.0213123	0.230642	0.236	0.124	1
Atxn1	0.0215189	0.345921	0.67	0.462	1
Ptprz1	0.0216675	-0.272074	0.413	0.398	1
Csk	0.0218056	-0.206814	0.147	0.162	1
Pex7	0.0229651	0.274408	0.357	0.199	1
Pde2a	0.0230567	-0.238614	0.198	0.213	1
Slc43a2	0.0238766	0.237245	0.34	0.197	1
Kctd17	0.0240626	-0.203085	0.064	0.105	1
Kif3c	0.0244664	-0.215065	0.349	0.343	1
L3mbtl3	0.0250009	-0.211678	0.26	0.272	1
Hdgf	0.0256544	-0.223575	0.172	0.195	1
Adcy8	0.0259711	0.229646	0.134	0.069	1
Fndc3b	0.0265614	0.285094	0.558	0.352	1
Zfpm2	0.0275281	-0.290312	0.397	0.396	1
Abcd3	0.0280787	-0.201145	0.343	0.327	1
Tmem255a	0.0283335	-0.228315	0.088	0.11	1
Gm11149	0.0286266	0.219002	0.614	0.426	1
Ehmt1	0.0291182	0.219716	0.641	0.442	1
Asxl3	0.0301273	0.323474	0.662	0.487	1
Camk2n1	0.0302515	-0.268741	0.209	0.238	1
Lrch3	0.0303993	0.235885	0.558	0.373	1
Chst11	0.0307205	0.278157	0.357	0.195	1
Fnip2	0.0309562	-0.227726	0.332	0.336	1
Tceal9	0.0314834	-0.262886	0.386	0.405	1
Tmem132a	0.0318714	-0.20035	0.504	0.46	1
Cdh13	0.0321834	0.453294	0.643	0.437	1
Stxbp5l	0.0331873	-0.206396	0.684	0.629	1
Gcsh	0.0344369	-0.202844	0.097	0.121	1
Cox7a2	0.0351645	0.23311	0.437	0.268	1
Rgs2	0.0357317	-0.200744	0.295	0.291	1
Selenow	0.0363776	0.203137	0.729	0.549	1
Camsap2	0.0365753	-0.218175	0.507	0.469	1
Bex3	0.0374585	-0.244758	0.654	0.618	1
Bnip3l	0.0377304	-0.223965	0.3	0.291	1
Pgr	0.0400134	0.283568	0.292	0.16	1
Slc25a27	0.0407476	-0.203396	0.579	0.549	1
Sars	0.0436464	-0.205333	0.233	0.245	1
Ctbp1	0.0437545	-0.20279	0.204	0.206	1
Tbc1d19	0.0452465	0.28199	0.544	0.332	1
Pde4b	0.0459089	0.288051	0.82	0.682	1
Spats2l	0.0481379	0.249663	0.359	0.238	1
Zmat1	0.0482851	0.215568	0.287	0.162	1
Frmd4a	0.0493324	0.214831	0.984	0.913	1
Pcdh19	0.0518996	-0.247566	0.523	0.481	1
Sp9	0.0523986	-0.259887	0.19	0.201	1
Nxph1	0.0539427	-0.204886	0.11	0.114	1
Frmd5	0.0540634	0.236775	0.874	0.778	1
Parp8	0.0545721	0.309992	0.794	0.606	1
Lonrf3	0.0552429	-0.203891	0.048	0.085	1
Cenpp	0.0590379	-0.222407	0.072	0.096	1
Ina	0.0597928	-0.211998	0.574	0.558	1
Cpeb2	0.0614015	-0.216085	0.359	0.348	1
St6galnac5	0.0615403	0.231882	0.273	0.167	1
Fam78b	0.0619895	0.224418	0.252	0.126	1
Fkbp1a	0.0626161	-0.202378	0.568	0.501	1
Gm26917	0.0627538	0.200866	0.633	0.458	1
Nol4	0.0628695	0.329983	0.641	0.476	1
A830082K12Rik	0.0637004	-0.212533	0.332	0.341	1
Tcerg1l	0.0640622	0.201121	0.18	0.082	1
Cacna2d3	0.0674752	0.281543	0.493	0.32	1
Cdh8	0.0691883	0.20618	0.59	0.574	1
Rpn2	0.0693648	0.23373	0.432	0.286	1
Triobp	0.0708289	0.209917	0.145	0.071	1
Sgcd	0.0711464	0.342829	0.796	0.59	1
Mttp	0.0719048	0.212302	0.252	0.16	1
Ccser1	0.0750614	0.325501	0.965	0.902	1
Mapkbp1	0.076023	0.232685	0.279	0.137	1
Cmtr1	0.0775744	-0.212193	0.233	0.245	1
Glrx5	0.0776386	-0.261742	0.161	0.192	1
Rps24	0.0795503	0.208904	0.745	0.554	1
Dlgap1	0.0807879	0.241674	0.917	0.799	1
Stx1a	0.082698	0.230114	0.295	0.158	1
Cyp19a1	0.0831762	-0.20644	0.062	0.119	1
Rps12	0.0832122	0.209865	0.528	0.38	1
Slit2	0.0912494	-0.390954	0.678	0.666	1
Stk39	0.0934153	0.231595	0.391	0.231	1
Rbfox3	0.0970102	0.225317	0.579	0.391	1
6330403K07Rik	0.0983144	-0.221496	0.85	0.812	1
Ulk2	0.0992365	0.204594	0.7	0.513	1
Sox5	0.0996165	0.23665	0.196	0.098	1
Zdbf2	0.102472	-0.224781	0.724	0.673	1
Ptchd4	0.103197	0.350903	0.445	0.3	1
Tmem132c	0.103916	0.211464	0.22	0.128	1
Mef2c	0.1046	0.249158	0.584	0.387	1
Smpd4	0.105391	0.209621	0.196	0.108	1
Dym	0.105708	0.215386	0.512	0.348	1
Uqcrfs1	0.10635	-0.200754	0.33	0.309	1
Cntnap5b	0.107323	-0.216164	0.464	0.462	1
Cdh20	0.109443	-0.227188	0.083	0.103	1
Slc8a3	0.110827	0.223451	0.552	0.368	1
Rmst	0.111405	0.235171	0.769	0.65	1
Hras	0.121978	-0.22952	0.196	0.204	1
Cenpv	0.125673	-0.22242	0.308	0.304	1
Lhfpl3	0.126838	0.255205	0.842	0.705	1
Khdrbs3	0.140338	-0.320367	0.646	0.641	1
Adk	0.14122	-0.209699	0.306	0.284	1
Usp33	0.142724	0.215639	0.437	0.275	1
Sobp	0.143085	0.208326	0.721	0.526	1
Hs3st4	0.144851	0.234955	0.405	0.27	1
Gda	0.146694	-0.225681	0.33	0.334	1
Zmat4	0.154609	0.227159	0.306	0.19	1
Cisd1	0.159009	0.225492	0.48	0.334	1
Camkk2	0.164538	0.208088	0.276	0.165	1
Cntnap5a	0.172055	0.351202	0.764	0.611	1
Chn2	0.176226	-0.213874	0.3	0.314	1
Tent4b	0.178233	0.212587	0.311	0.217	1
Npas3	0.179915	-0.239611	0.287	0.261	1
Smarcd3	0.189506	-0.213149	0.308	0.311	1
Pard3	0.193774	0.215972	0.646	0.506	1
Tmem132b	0.198856	0.305083	0.488	0.295	1
Brd8	0.199315	-0.202603	0.311	0.311	1
Tmeff2	0.222216	0.225577	0.933	0.86	1
Tmtc2	0.236777	0.272721	0.525	0.368	1
P3h2	0.237391	-0.215686	0.158	0.156	1
4930509J09Rik	0.254508	0.200833	0.324	0.213	1
Rap2c	0.25552	-0.211048	0.113	0.137	1
Mgat4c	0.276779	0.207363	0.898	0.842	1
Scfd2	0.307736	0.220154	0.314	0.217	1
Csmd1	0.324123	0.22369	0.962	0.892	1
Nrg3os	0.338579	0.26213	0.491	0.371	1
Eif3k	0.342103	-0.219164	0.375	0.346	1
Apc2	0.357433	0.221339	0.265	0.16	1
Pak3	0.360588	0.226986	0.912	0.792	1
Dgkg	0.364535	-0.202975	0.214	0.204	1
Pou2f1	0.375534	0.285826	0.48	0.311	1
Cntn4	0.423008	0.28735	0.276	0.172	1
BC052040	0.456587	0.223429	0.421	0.272	1
Prkca	0.456643	0.209364	0.544	0.451	1
Hdac9	0.481568	0.230306	0.343	0.22	1
Kirrel3	0.559182	-0.216683	0.775	0.755	1
Tafa1	0.575018	0.218315	0.206	0.185	1
Sema6d	0.671119	0.202311	0.381	0.316	1
Slc2a13	0.677447	0.207115	0.485	0.355	1
Inpp4b	0.682869	0.233793	0.322	0.213	1
Scn3a	0.715419	0.226537	0.869	0.712	1
Kcnq5	0.726022	0.357916	0.399	0.286	1
Gm20642	0.82586	0.228408	0.378	0.263	1

## Sheet: i4_Bnc2_P14
	p_val	avg_log2FC	pct.1	pct.2	p_val_adj
Xist	1.0114e-219	-4.75379	0.003	0.972	3.26529e-215
Tsix	2.18147e-74	-1.90691	0.002	0.476	7.04287e-70
Uty	3.10878e-49	1.62875	0.348	0	1.00367e-44
Eif2s3y	8.57629e-32	0.957547	0.216	0	2.76886e-27
Ddx3y	1.15837e-23	0.794688	0.158	0	3.73979e-19
Kdm5d	2.47418e-20	0.856303	0.191	0.007	7.9879e-16
Snhg11	8.39663e-20	0.339218	0.998	0.998	2.71085e-15
Lrrc4c	1.19761e-18	-0.814158	0.843	0.931	3.8665e-14
Meg3	5.86457e-17	0.260012	1	1	1.89338e-12
Pdzrn4	1.00211e-14	0.679979	0.746	0.577	3.2353e-10
Las1l	8.01268e-12	0.808941	0.381	0.176	2.58689e-07
Mdga2	9.84762e-12	-0.574498	0.972	0.988	3.1793e-07
Grm1	2.54326e-10	-0.577322	0.546	0.748	8.21093e-06
Miat	3.49494e-10	0.502455	0.485	0.388	1.12834e-05
Rbms3	5.13867e-10	0.647557	0.329	0.21	1.65902e-05
Eno2	6.0966e-10	0.610017	0.315	0.194	1.96829e-05
Prkcb	6.18436e-10	0.515805	0.508	0.406	1.99662e-05
Ptpn5	6.94089e-10	0.724121	0.513	0.323	2.24087e-05
Cadps2	2.79214e-09	0.872904	0.292	0.106	9.01441e-05
Gpi1	2.9923e-09	0.656707	0.402	0.238	9.66063e-05
Fstl5	1.15416e-08	0.632291	0.567	0.494	0.00037262
Rasal1	1.69867e-08	0.668242	0.416	0.27	0.000548416
Slit2	3.93494e-08	-0.632565	0.365	0.508	0.0012704
Nrxn1	4.47119e-08	-0.392209	0.99	0.991	0.00144352
Atp6v0b	4.8731e-08	0.452453	0.817	0.727	0.00157328
Brinp2	5.43117e-08	0.585983	0.214	0.092	0.00175345
Ndufaf7	9.20228e-08	0.556626	0.243	0.145	0.00297096
Hap1	9.29229e-08	0.458452	0.678	0.524	0.00300002
Fhl1	1.11428e-07	0.53227	0.59	0.476	0.00359744
Pcbp2	1.25095e-07	0.392716	0.39	0.333	0.00403868
Rsrp1	1.57093e-07	0.305249	0.51	0.473	0.00507176
Leng9	1.69981e-07	0.619193	0.235	0.106	0.00548783
Cst3	2.34545e-07	0.657406	0.508	0.339	0.00757227
Idh3b	2.52822e-07	0.566165	0.285	0.164	0.00816235
Cntn5	4.20632e-07	-0.68557	0.856	0.945	0.0135801
Appl2	4.86088e-07	0.71769	0.256	0.111	0.0156934
Mapk8ip3	5.89056e-07	0.383409	0.235	0.187	0.0190177
Nnat	5.95281e-07	0.434594	0.828	0.799	0.0192187
Dalrd3	6.14891e-07	0.573005	0.283	0.164	0.0198518
Gpc1	6.30969e-07	0.499842	0.31	0.178	0.0203708
Ptms	6.375e-07	0.515454	0.271	0.176	0.0205817
Pam	1.0937e-06	-0.53147	0.485	0.64	0.03531
Gm47283	1.43703e-06	-0.615974	0.419	0.584	0.0463946
Csmd3	1.87181e-06	-0.415696	0.965	0.963	0.0604312
Lcorl	1.87204e-06	-0.296233	0.452	0.596	0.0604388
Egfem1	3.03896e-06	-0.786945	0.496	0.663	0.0981127
Cdh4	3.34091e-06	0.339541	0.527	0.446	0.107861
Ewsr1	3.71429e-06	0.399182	0.391	0.3	0.119916
Leng8	3.79723e-06	0.493622	0.443	0.323	0.122593
Cox8a	3.82765e-06	0.528983	0.454	0.36	0.123576
Grik2	4.15007e-06	-0.47573	0.951	0.977	0.133985
Tub	4.43447e-06	0.355232	0.358	0.293	0.143167
Snrnp70	4.65594e-06	0.488511	0.548	0.416	0.150317
Esr1	5.76476e-06	-0.507288	0.306	0.476	0.186115
Snhg20	6.11812e-06	0.360559	0.53	0.448	0.197523
Ly6h	6.41066e-06	0.465822	0.816	0.781	0.206968
Grik1	6.79239e-06	0.462079	0.541	0.453	0.219292
Cttn	7.16524e-06	0.478887	0.332	0.217	0.23133
Rasgef1a	8.47317e-06	0.466508	0.466	0.326	0.273556
Sh3bgrl	1.20298e-05	-0.28635	0.082	0.15	0.388383
Chrm3	1.2912e-05	-0.472304	0.501	0.661	0.416863
Ttyh1	1.3013e-05	0.461734	0.256	0.155	0.420125
Dvl3	1.39927e-05	0.321544	0.083	0.037	0.451753
Wsb1	1.44305e-05	0.44837	0.643	0.54	0.465887
Pld5	1.52902e-05	0.650973	0.273	0.155	0.493644
Gm1043	1.82978e-05	0.315759	0.294	0.236	0.590744
Unc5c	1.99558e-05	-0.410371	0.602	0.661	0.644273
Snhg3	2.0102e-05	0.359832	0.118	0.062	0.648993
Syne1	2.18032e-05	-0.431766	0.53	0.684	0.703918
Prmt7	2.68208e-05	0.379199	0.148	0.095	0.865911
Luc7l3	2.77567e-05	0.206196	0.657	0.661	0.896126
Plcl1	2.88785e-05	-0.529007	0.266	0.434	0.932342
Uqcr10	3.22703e-05	0.422611	0.174	0.085	1
Dvl1	3.27303e-05	0.498989	0.403	0.286	1
Cntnap1	3.31373e-05	0.361564	0.141	0.074	1
Atp5e	3.35414e-05	0.510503	0.165	0.067	1
Pid1	3.92648e-05	0.583112	0.282	0.145	1
Zcchc18	4.44793e-05	0.301405	0.784	0.753	1
Gpc5	4.61447e-05	0.696095	0.195	0.134	1
Plcb1	5.11062e-05	-0.495262	0.723	0.82	1
Tardbp	5.22081e-05	0.367953	0.306	0.245	1
Faf1	5.24398e-05	-0.394234	0.379	0.559	1
Tmem130	5.79045e-05	0.411602	0.569	0.487	1
Tmcc3	6.1046e-05	0.382893	0.223	0.176	1
Myo16	6.12366e-05	0.200631	0.346	0.335	1
Actr1b	6.56658e-05	0.529044	0.343	0.226	1
Akap6	7.01829e-05	-0.428103	0.649	0.788	1
Cdh18	7.29275e-05	-0.603661	0.833	0.912	1
Mirg	7.40352e-05	0.227773	0.598	0.568	1
Olfr1156	7.86651e-05	0.275695	0.066	0.016	1
Maged1	8.17797e-05	0.569571	0.515	0.383	1
Tubb4a	8.51178e-05	0.40069	0.217	0.148	1
Cox6a1	8.84637e-05	0.328107	0.311	0.261	1
Srsf2	9.08922e-05	0.419082	0.59	0.499	1
Fbn2	9.17056e-05	0.43344	0.136	0.058	1
Irf2	0.000102402	0.243699	0.169	0.134	1
Col25a1	0.000105253	0.322141	0.656	0.524	1
Mt3	0.000106241	0.528486	0.249	0.132	1
Galnt11	0.000111008	0.353686	0.2	0.134	1
Ddx39b	0.00011123	0.2028	0.183	0.157	1
Cck	0.000112572	0.358644	0.08	0.021	1
Cnih2	0.000120469	0.462004	0.238	0.141	1
Gfra1	0.000123947	0.395584	0.278	0.196	1
Rtn4	0.000124817	-0.227841	0.348	0.45	1
Ecel1	0.000125169	0.592344	0.287	0.155	1
Hnrnpdl	0.000126948	0.402856	0.497	0.39	1
AC149090.1	0.000127659	0.365741	0.692	0.61	1
Fgf14	0.000127985	-0.397958	0.946	0.977	1
Ppp4r4	0.00013352	-0.224264	0.143	0.226	1
Rbfox1	0.000153388	-0.354306	0.965	0.984	1
Hnrnpa1	0.000156815	0.218524	0.15	0.141	1
AI480526	0.000158318	0.403558	0.191	0.115	1
Kcnq5	0.000159797	0.341789	0.428	0.326	1
Ppia	0.000165039	0.574645	0.523	0.388	1
Gnal	0.000165813	-0.389578	0.216	0.339	1
Stmn3	0.000166986	0.540924	0.673	0.54	1
Arhgap21	0.000167556	-0.309985	0.235	0.358	1
Dctn1	0.000184771	0.460375	0.325	0.219	1
Rnf187	0.00018484	0.425101	0.209	0.125	1
Camkv	0.000189293	0.343377	0.237	0.185	1
Rpl41	0.000192973	0.472064	0.45	0.351	1
Tuba1a	0.000198491	0.681821	0.456	0.337	1
Slc22a17	0.000205078	0.443662	0.499	0.404	1
Bri3	0.000226771	0.347053	0.148	0.092	1
2900093K20Rik	0.000253711	0.42631	0.226	0.136	1
Anks3	0.00026246	0.222283	0.247	0.226	1
Serinc5	0.000263868	0.310349	0.111	0.062	1
Sbf1	0.000270268	0.471603	0.207	0.109	1
Mbnl3	0.00027307	-0.236621	0.151	0.199	1
Dynlt1a	0.000276703	0.360717	0.2	0.143	1
Rps6ka5	0.000283559	-0.336327	0.117	0.21	1
Ywhag	0.000301976	0.375223	0.383	0.321	1
Adcyap1r1	0.000315575	0.234568	0.127	0.102	1
Dab1	0.000323322	-0.347129	0.873	0.926	1
Ddx5	0.000329149	0.378565	0.694	0.603	1
Tfrc	0.000363107	0.338229	0.263	0.203	1
Phkg2	0.000389835	0.293789	0.15	0.111	1
Gm47018	0.000392263	-0.274896	0.037	0.092	1
Glud1	0.00039905	0.206171	0.243	0.229	1
Arl15	0.0004011	-0.421983	0.37	0.533	1
Cox5b	0.000410279	0.384536	0.207	0.139	1
Hnrnpu	0.000411244	0.316131	0.543	0.453	1
Brk1	0.000427877	0.39272	0.205	0.136	1
Cox7c	0.000449515	0.419992	0.388	0.286	1
Thy1	0.000477466	0.478457	0.292	0.201	1
Hnrnph1	0.000481614	0.311015	0.478	0.423	1
Sst	0.000482481	1.21804	0.376	0.266	1
Grin1	0.00050019	0.324498	0.569	0.501	1
Grid2	0.000513997	-0.36753	0.988	0.988	1
Pdlim7	0.000515691	0.355077	0.226	0.148	1
Dok6	0.000520675	-0.580377	0.438	0.591	1
Fam173a	0.000522055	0.428751	0.299	0.21	1
Gm12027	0.000524851	-0.296507	0.031	0.09	1
Kansl3	0.000526656	0.26044	0.233	0.187	1
Ptprk	0.000537602	-0.493138	0.155	0.275	1
Prkg1	0.000540533	0.264053	0.878	0.871	1
Arrb1	0.000563258	0.334125	0.202	0.127	1
Alk	0.0005793	-0.582151	0.188	0.307	1
Ndufa4	0.000593434	0.545698	0.363	0.215	1
Nsmaf	0.000607896	0.282749	0.353	0.279	1
Pcdh9	0.000608264	-0.655994	0.91	0.961	1
Sun1	0.00061436	0.446898	0.273	0.164	1
4930445B16Rik	0.000623174	-0.342207	0.05	0.122	1
2700062C07Rik	0.000625588	0.281275	0.103	0.048	1
Fem1b	0.000696527	0.256484	0.144	0.104	1
Rpl38	0.000732007	0.399305	0.162	0.095	1
Snca	0.000739233	0.300878	0.237	0.199	1
Col4a2	0.000767438	0.286139	0.214	0.164	1
Gba2	0.000801438	0.328493	0.115	0.06	1
Auts2	0.000807974	-0.393287	0.772	0.882	1
Kcnj3	0.000821863	-0.588673	0.376	0.533	1
Map1lc3a	0.000837068	0.485591	0.228	0.115	1
Ascc3	0.000837385	-0.402748	0.268	0.418	1
Kcnc2	0.000850426	-0.408926	0.289	0.434	1
Arhgef1	0.000897069	0.26023	0.123	0.083	1
Ptpn12	0.000899247	-0.227573	0.27	0.365	1
Mir124a-1hg	0.0009025	0.322991	0.273	0.196	1
Vstm2b	0.00090635	0.453594	0.157	0.083	1
Mrpl23	0.000910726	0.309214	0.085	0.032	1
Gm21887	0.000920137	-0.28218	0.047	0.104	1
Uchl5	0.000920297	-0.226914	0.063	0.111	1
Dlgap3	0.000962845	0.210124	0.136	0.115	1
Sez6l	0.000963954	0.306052	0.339	0.282	1
Trim46	0.000972952	0.234585	0.313	0.3	1
Rpap3	0.000975675	0.324962	0.075	0.023	1
Celf5	0.00098049	0.235884	0.4	0.374	1
Mapk1ip1	0.000981279	0.358638	0.125	0.074	1
Slc9a8	0.000988307	0.266661	0.103	0.058	1
Atp6v1g2	0.00100037	0.45816	0.228	0.129	1
Ptn	0.0010005	0.423719	0.287	0.189	1
Opcml	0.00101174	-0.320401	0.823	0.871	1
Slc25a5	0.00105121	0.409353	0.158	0.074	1
Tbk1	0.00105695	0.286061	0.209	0.162	1
Inpp5f	0.00106026	0.236245	0.27	0.256	1
4930483P17Rik	0.00106386	0.241792	0.094	0.065	1
B4galnt4	0.00106481	0.383163	0.137	0.062	1
Atp11c	0.00107227	-0.243728	0.336	0.365	1
Ttc4	0.00112647	0.362791	0.247	0.171	1
Ggps1	0.00114957	0.212776	0.311	0.284	1
Reep2	0.00115764	0.338192	0.195	0.125	1
Bcas2	0.0011597	0.306109	0.197	0.157	1
Cdh12	0.0011687	-0.246551	0.327	0.42	1
Slc41a2	0.00117408	-0.239815	0.117	0.203	1
Nrbp2	0.00118912	0.374052	0.303	0.224	1
Fam189a2	0.00120312	0.311336	0.094	0.035	1
Rplp0	0.00120738	0.336258	0.16	0.115	1
Unc5a	0.0012317	0.342025	0.11	0.06	1
Tmx1	0.00126247	0.315432	0.16	0.102	1
Slitrk2	0.00130015	0.288806	0.05	0.012	1
Slco3a1	0.0013374	0.315095	0.39	0.33	1
4932438A13Rik	0.00137516	-0.230502	0.317	0.432	1
Tmem164	0.0014047	-0.288413	0.217	0.314	1
Inha	0.0014425	0.358239	0.275	0.196	1
Zfp609	0.00147642	-0.274142	0.24	0.33	1
Fxyd7	0.00152082	0.276753	0.19	0.145	1
Gldn	0.00153085	-0.224535	0.023	0.06	1
A230004M16Rik	0.00153925	-0.255744	0.026	0.081	1
Srsf1	0.00154486	0.275169	0.327	0.286	1
Hnrnpa2b1	0.00154884	0.302944	0.628	0.57	1
Mrpl40	0.00155486	0.255958	0.07	0.035	1
Atp5l	0.00157873	0.294722	0.221	0.171	1
Mcf2l	0.00167984	0.356654	0.296	0.224	1
Plekha7	0.00171576	0.322505	0.259	0.201	1
Snrpn	0.00176469	0.374127	0.51	0.436	1
Dpm1	0.001794	0.29225	0.275	0.24	1
Smdt1	0.00180515	0.370475	0.136	0.067	1
Mgat5b	0.00183821	0.379696	0.202	0.12	1
Kras	0.00184932	0.206741	0.221	0.201	1
Rxrb	0.00185897	0.336334	0.125	0.072	1
Arpc5	0.0018643	0.304351	0.169	0.118	1
Fut8	0.00194416	0.223546	0.417	0.406	1
Ddx17	0.00198778	0.271895	0.504	0.443	1
Otud7b	0.00202517	-0.241907	0.04	0.09	1
Tmem184b	0.00203854	-0.202999	0.07	0.127	1
Supt3	0.00206063	-0.21545	0.174	0.263	1
Adap1	0.00206965	0.426839	0.148	0.076	1
Plch1	0.00216795	0.302893	0.075	0.03	1
Sesn3	0.00218508	-0.371983	0.278	0.397	1
Vstm2a	0.00218597	-0.258138	0.202	0.279	1
Erbb4	0.00221227	-0.35536	0.555	0.575	1
Mark4	0.00229181	0.275014	0.101	0.053	1
Gm11418	0.00230334	-0.253423	0.028	0.081	1
Zim1	0.00233962	0.293726	0.256	0.185	1
Rgs6	0.00235069	0.385369	0.172	0.099	1
Cox5a	0.0023695	0.319022	0.25	0.206	1
Rcan2	0.00240311	-0.332949	0.146	0.254	1
Rps6kb2	0.00247475	0.31234	0.104	0.044	1
Acaca	0.0025236	0.21022	0.372	0.374	1
Vbp1	0.00256829	0.244755	0.188	0.155	1
Cox6c	0.0027006	0.496922	0.299	0.171	1
Selenow	0.00278628	0.315158	0.273	0.229	1
Fign	0.00281293	-0.225548	0.077	0.132	1
Sox5	0.00281645	0.415104	0.151	0.065	1
Ndufa3	0.00288863	0.367374	0.127	0.062	1
Fam131a	0.00291994	0.227224	0.123	0.106	1
Fgf13	0.00294418	-0.25715	0.64	0.684	1
Rps7	0.00294592	0.327723	0.242	0.192	1
Cpne6	0.00295553	0.217183	0.122	0.097	1
Kdm6a	0.00298853	-0.451636	0.174	0.289	1
Czib	0.002991	0.351869	0.162	0.088	1
Kctd8	0.00299625	-0.360924	0.158	0.24	1
Rps21	0.00312809	0.614292	0.254	0.12	1
Cyp19a1	0.00315778	-0.249918	0.016	0.053	1
Zbtb20	0.00318847	-0.335668	0.555	0.642	1
Spon1	0.00319681	-0.336609	0.068	0.139	1
Lrp1b	0.00324498	0.276626	0.969	0.961	1
Gpc4	0.00327208	-0.264797	0.03	0.083	1
Ctnna2	0.00327681	-0.211871	0.95	0.988	1
Ahcyl1	0.00332452	0.369758	0.31	0.226	1
Derl2	0.00334856	0.265758	0.101	0.058	1
Kcnt1	0.00335882	0.310577	0.252	0.185	1
Trappc6b	0.00336659	0.296317	0.224	0.189	1
Uqcrb	0.00341673	0.515354	0.179	0.092	1
Vat1	0.00344837	0.354031	0.143	0.09	1
Mif	0.00349862	0.249711	0.181	0.141	1
Srrm2	0.00350848	0.227187	0.584	0.524	1
Dzip1	0.0035209	0.298071	0.247	0.185	1
4933413L06Rik	0.00353466	0.257957	0.092	0.058	1
Cfdp1	0.00357253	0.2513	0.2	0.18	1
Mat2a	0.00357946	0.22547	0.581	0.557	1
Wac	0.00361366	-0.281063	0.31	0.4	1
Gapdh	0.00364676	0.487147	0.21	0.111	1
Cdh7	0.00366799	-0.392738	0.162	0.273	1
Hfm1	0.00367225	0.282197	0.151	0.125	1
Rpl28	0.00367398	0.303786	0.197	0.148	1
Wdr5	0.00372313	0.281324	0.104	0.076	1
Pnma3	0.00375273	0.239321	0.277	0.249	1
Ikzf2	0.00376097	0.404006	0.214	0.152	1
Arhgef25	0.00381073	0.276	0.096	0.053	1
Ist1	0.00384193	0.2496	0.17	0.111	1
Txnl4a	0.00386838	0.217974	0.063	0.023	1
Pbx1	0.00392182	-0.282359	0.746	0.82	1
Srcin1	0.00398567	0.209098	0.271	0.245	1
Gm35438.1	0.00400578	0.230102	0.077	0.042	1
Gm39469	0.00401573	-0.312717	0.125	0.21	1
Rps6ka6	0.0040465	0.370523	0.17	0.106	1
Tasp1	0.0040604	-0.244362	0.266	0.37	1
Ap3s1	0.00419461	0.20832	0.209	0.171	1
Cdk5	0.00422106	0.314414	0.115	0.042	1
Cpne7	0.00428226	0.267441	0.299	0.238	1
Slc38a9	0.00434834	-0.314103	0.198	0.298	1
Rnf5	0.00438293	0.305699	0.089	0.035	1
Man1a	0.00440413	0.243176	0.08	0.044	1
Ndn	0.00440672	0.555931	0.445	0.33	1
Arfgef1	0.00445711	-0.27429	0.261	0.372	1
Cacnb2	0.00453734	-0.489114	0.518	0.691	1
Zfp598	0.00456954	0.299951	0.063	0.032	1
Dlg2	0.00460886	-0.309626	0.995	0.993	1
B230209E15Rik	0.00462438	-0.20368	0.323	0.402	1
Pitpnm1	0.00466832	0.322188	0.216	0.15	1
Rictor	0.00469385	-0.228748	0.188	0.266	1
Edil3	0.00470198	-0.500207	0.466	0.635	1
Ssu72	0.00476618	0.277329	0.148	0.097	1
Zfp804a	0.00481955	0.47449	0.43	0.335	1
Gcn1	0.0048482	0.313953	0.191	0.132	1
Slc25a3	0.00488729	0.397943	0.445	0.37	1
Flrt2	0.00499673	-0.319248	0.172	0.266	1
Zfp772	0.00501033	0.26271	0.07	0.021	1
Tmem91	0.00502968	0.235993	0.424	0.397	1
Cox7a2	0.00503034	0.350108	0.212	0.136	1
6330403K07Rik	0.00508995	0.500038	0.706	0.6	1
Mrps26	0.00514149	0.334354	0.143	0.092	1
Lrp1	0.00517554	0.294287	0.341	0.282	1
Zic1	0.00522505	0.245215	0.132	0.106	1
Noc2l	0.00523526	0.373632	0.195	0.127	1
Cox4i1	0.00538505	0.513437	0.438	0.335	1
Cog8	0.00546581	0.210298	0.077	0.046	1
Scaper	0.00548479	-0.201658	0.4	0.522	1
Spata5	0.0055596	-0.232343	0.096	0.159	1
Rufy2	0.00557454	0.201212	0.336	0.319	1
Slc12a2	0.00568242	-0.273858	0.15	0.224	1
Snhg12	0.00569216	0.22705	0.104	0.067	1
Cdc16	0.00581202	0.227613	0.143	0.104	1
Ank1	0.00587971	0.270881	0.155	0.115	1
Spag16	0.00591161	0.233022	0.077	0.035	1
Morf4l1	0.00592686	0.284559	0.336	0.309	1
Inpp5a	0.00605576	0.21557	0.17	0.136	1
Pak7	0.00606234	0.201962	0.233	0.229	1
Atp5b	0.00606352	0.536817	0.355	0.219	1
Klc1	0.00606391	0.278496	0.428	0.388	1
Cyhr1	0.00611524	0.215823	0.146	0.106	1
Apoe	0.00612115	0.382366	0.242	0.157	1
Gabra4	0.006145	-0.233571	0.111	0.185	1
Uvrag	0.00617744	-0.23916	0.17	0.24	1
Gigyf1	0.00625712	0.239048	0.231	0.189	1
Rhbdd3	0.00627361	0.306543	0.11	0.055	1
Snhg8	0.00633412	0.348987	0.167	0.092	1
Dner	0.00634118	0.303499	0.445	0.372	1
Hsp90ab1	0.00634897	0.487969	0.478	0.397	1
Vdac1	0.00641369	0.331302	0.238	0.185	1
1500011B03Rik	0.00642168	0.365551	0.322	0.247	1
Pcsk1n	0.00643575	0.539277	0.614	0.515	1
Arid1b	0.0064964	0.264964	0.442	0.395	1
Snx32	0.00649654	0.277744	0.13	0.083	1
Prpf4b	0.00650781	0.246175	0.33	0.296	1
Fstl4	0.0065245	-0.274495	0.117	0.185	1
Nr3c1	0.00654625	-0.352595	0.179	0.286	1
Rasal2	0.00661624	-0.313075	0.454	0.552	1
Raph1	0.00666902	-0.227244	0.398	0.513	1
Scaf8	0.00690603	-0.2341	0.317	0.434	1
Cltb	0.00698663	0.361431	0.25	0.18	1
Scn8a	0.00709366	0.225827	0.43	0.39	1
Pnpla6	0.00711675	0.211635	0.087	0.048	1
Npas4	0.00720978	0.370267	0.118	0.053	1
Dlgap4	0.00725953	0.223775	0.237	0.215	1
Vti1b	0.00727101	0.290429	0.223	0.185	1
Luzp2	0.00745589	-0.257713	0.532	0.591	1
Slc4a3	0.00746251	0.338652	0.21	0.139	1
Rpl36	0.00746604	0.237769	0.216	0.178	1
Gprasp2	0.00749937	0.223828	0.487	0.471	1
Slc4a8	0.00750658	0.294028	0.157	0.095	1
Pde4b	0.00757785	0.248565	0.607	0.527	1
Thsd7a	0.00764377	-0.46824	0.158	0.261	1
Tmem50b	0.00780201	0.296479	0.08	0.03	1
Castor2	0.00791234	0.239309	0.203	0.164	1
Gm11149	0.00795619	0.220233	0.233	0.222	1
Strip1	0.0079677	0.261184	0.123	0.069	1
Ppdpf	0.00808642	0.249947	0.082	0.051	1
Six3	0.00816707	0.401049	0.264	0.182	1
Nhs	0.00818076	-0.237059	0.339	0.425	1
Sertad2	0.00818788	-0.209907	0.092	0.155	1
Wdr12	0.00818993	-0.244562	0.066	0.125	1
Gm15577	0.00821869	0.289236	0.184	0.115	1
Vat1l	0.00825247	-0.206232	0.216	0.296	1
Gnptg	0.00836736	0.256553	0.174	0.129	1
Spata2l	0.00839037	0.259303	0.075	0.03	1
Actn1	0.00844432	0.228509	0.242	0.21	1
Lamp2	0.00851364	0.205012	0.09	0.067	1
Rapgef6	0.00851824	-0.326264	0.449	0.559	1
Gabrb1	0.00858391	-0.292574	0.842	0.912	1
Cacna1d	0.00868011	0.238382	0.64	0.577	1
Pcdh11x	0.00883234	-0.651098	0.287	0.372	1
Nap1l2	0.0088526	0.308739	0.099	0.046	1
Hdgf	0.00887334	0.264976	0.11	0.069	1
Sh2d5	0.00890586	0.20089	0.056	0.028	1
Miga2	0.0089832	0.271251	0.148	0.102	1
Arf5	0.00901845	0.342137	0.212	0.148	1
Cdh10	0.00905469	-0.5755	0.423	0.552	1
Fam214b	0.00912291	0.241082	0.108	0.076	1
Fndc3b	0.0091424	0.285706	0.424	0.351	1
Zdhhc8	0.0091985	0.263465	0.158	0.115	1
Lynx1	0.00921314	0.34789	0.174	0.113	1
Fam189b	0.00924127	0.288038	0.198	0.132	1
Pgr	0.00928459	0.222384	0.158	0.118	1
4930509J09Rik	0.00936074	-0.249784	0.045	0.079	1
Gga3	0.00936773	0.207654	0.12	0.099	1
Rnf208	0.00945433	0.311646	0.172	0.115	1
Srpk1	0.00946361	0.214954	0.174	0.145	1
Ier3ip1	0.00949182	0.33077	0.15	0.09	1
5730522E02Rik	0.00956437	-0.562039	0.386	0.524	1
Cand1	0.00957174	0.207005	0.136	0.104	1
Cfap300	0.00975023	0.257004	0.125	0.085	1
Exoc4	0.00990205	-0.378754	0.468	0.614	1
Atp13a2	0.00993923	0.363381	0.176	0.109	1
Agap3	0.00994311	0.292041	0.191	0.127	1
Ppp4r3b	0.0099977	-0.221771	0.203	0.289	1
Mrpl57	0.0100109	0.232373	0.115	0.092	1
Gm15398	0.0100411	-0.365179	0.264	0.356	1
Stk16	0.0101717	0.217352	0.075	0.037	1
Sod1	0.0102629	0.291601	0.148	0.088	1
Arhgdig	0.0102812	0.301016	0.212	0.166	1
Hdac3	0.0104203	0.378124	0.165	0.085	1
Mier1	0.010438	-0.232043	0.2	0.286	1
Fbxl7	0.0105532	-0.288724	0.092	0.157	1
Tox3	0.0105675	-0.391933	0.089	0.162	1
Nr4a2	0.0105853	0.248763	0.077	0.058	1
Atxn2l	0.0106839	0.305878	0.221	0.169	1
Gdi1	0.0107203	0.272753	0.282	0.245	1
Fam135b	0.0108036	-0.326178	0.351	0.455	1
Slc16a11	0.010804	0.374587	0.27	0.208	1
Vstm2l	0.0108255	0.436716	0.249	0.145	1
Ring1	0.0109296	0.274792	0.13	0.079	1
Tafa2	0.0109393	0.37117	0.179	0.15	1
Atf6	0.0109943	-0.20751	0.11	0.176	1
Svip	0.0110663	0.212944	0.094	0.062	1
Pnck	0.0110932	0.456491	0.209	0.111	1
Nme7	0.0111027	0.42349	0.365	0.293	1
Mid1	0.0111409	-0.30504	0.043	0.099	1
Gm29237	0.0111598	-0.294864	0.023	0.076	1
Zfp532	0.0111749	-0.316741	0.19	0.277	1
Shank1	0.0112405	0.268433	0.287	0.236	1
Rps29	0.0113448	0.27133	0.179	0.136	1
Ptgr2	0.0113954	0.244446	0.075	0.037	1
Chchd2	0.0116578	0.418961	0.249	0.159	1
Gpld1	0.0116709	0.251237	0.094	0.051	1
Timm9	0.0117384	0.248939	0.289	0.233	1
Gm30382	0.0118658	-0.248207	0.33	0.448	1
Oxa1l	0.0119057	0.237316	0.132	0.099	1
Snta1	0.0120509	0.233287	0.117	0.072	1
Hdac11	0.0120925	0.268714	0.237	0.194	1
Slc6a17	0.0122183	0.271221	0.181	0.132	1
Fndc4	0.0122485	0.228212	0.103	0.074	1
Ptk2	0.012382	-0.241908	0.383	0.492	1
Ppip5k1	0.0123877	0.31335	0.223	0.157	1
Bbs4	0.0124148	0.267287	0.158	0.113	1
Dgcr2	0.012572	0.292944	0.177	0.111	1
Serpinb6a	0.0126615	-0.220706	0.082	0.139	1
2700097O09Rik	0.0127293	-0.24871	0.056	0.109	1
Dnm1	0.0127825	0.234157	0.424	0.39	1
Asphd2	0.0129034	0.244822	0.097	0.067	1
Agpat1	0.0129411	0.240791	0.075	0.032	1
Tenm2	0.0130305	-0.276035	0.951	0.938	1
Tnr	0.0130869	-0.242625	0.388	0.492	1
Camk1d	0.0131111	0.222445	0.376	0.342	1
Cdh13	0.0132734	0.25335	0.492	0.43	1
Khdrbs3	0.0133712	-0.342859	0.261	0.309	1
Mbp	0.0134323	0.262478	0.308	0.273	1
Prickle1	0.0134504	0.307491	0.51	0.436	1
Mta1	0.0135276	0.275496	0.082	0.03	1
Rpgr	0.0136356	0.370573	0.374	0.298	1
Cartpt	0.0140061	0.376994	0.085	0.032	1
Ric3	0.0140323	-0.250976	0.123	0.201	1
Kmt2e	0.0142911	-0.212133	0.544	0.651	1
Rps2	0.0144554	0.413793	0.235	0.141	1
Dtymk	0.014458	0.232386	0.13	0.079	1
Atp5o	0.0146755	0.304311	0.148	0.102	1
Htr2c	0.0147715	-0.414079	0.327	0.4	1
Ppp1r9a	0.0148541	-0.280245	0.612	0.679	1
Rbm25	0.0148969	-0.22687	0.443	0.533	1
Lgr4	0.0149561	0.392333	0.17	0.12	1
Gas8	0.0149672	0.283935	0.117	0.062	1
Tcf12	0.0151601	-0.259688	0.376	0.487	1
Ube3a	0.0151832	-0.28838	0.939	0.954	1
Ubp1	0.015202	0.290283	0.257	0.189	1
Lrch2	0.0153429	-0.35703	0.238	0.342	1
Ubtf	0.0153667	0.297194	0.136	0.076	1
Nln	0.0153778	-0.370401	0.09	0.157	1
Dab2ip	0.0154005	0.201624	0.153	0.129	1
Atpif1	0.0154201	0.325429	0.447	0.381	1
Agpat4	0.0154348	-0.229687	0.153	0.21	1
Fem1c	0.0154944	-0.217629	0.056	0.099	1
Fam81a	0.0155661	0.22276	0.17	0.122	1
2210016L21Rik	0.0156349	0.213619	0.143	0.109	1
Ndufb3	0.0157243	0.326359	0.184	0.134	1
Cdk9	0.0158686	0.203881	0.11	0.079	1
Wbp1	0.0159237	0.225254	0.075	0.032	1
Stk32a	0.015928	-0.215357	0.038	0.076	1
Sf3b2	0.0159468	0.262028	0.169	0.148	1
Kcnb1	0.0161077	0.234208	0.193	0.143	1
Celsr2	0.0162608	0.307776	0.169	0.113	1
Ctsl	0.0163911	0.35301	0.16	0.111	1
1700029J07Rik	0.0164388	-0.215915	0.028	0.072	1
Znrf3	0.0165026	-0.209665	0.077	0.125	1
Mfn1	0.0166292	0.260698	0.317	0.254	1
Armcx3	0.0167508	0.25442	0.113	0.067	1
Mapk8ip1	0.0167803	-0.216221	0.19	0.259	1
Adipor1	0.0167859	0.22161	0.082	0.048	1
Nav3	0.0167934	-0.339192	0.831	0.901	1
Tmem158	0.016821	0.271237	0.188	0.136	1
Gabarapl1	0.0170486	0.32295	0.174	0.113	1
Gm32647	0.0170977	0.366418	0.195	0.18	1
Klhl33	0.0171352	-0.219801	0.021	0.055	1
Mettl3	0.0171392	0.210563	0.071	0.046	1
Cmpk1	0.0172363	0.201925	0.129	0.095	1
Cyld	0.0174261	-0.288139	0.322	0.439	1
Ppp1r13b	0.0174709	0.222565	0.31	0.27	1
Aars	0.0175086	0.209473	0.087	0.062	1
Mast1	0.0176265	0.36182	0.386	0.303	1
Supt20	0.0177124	0.297381	0.224	0.169	1
Zc3h7a	0.0177405	0.262013	0.247	0.199	1
AY036118	0.0177952	-0.228246	0.447	0.543	1
Arxes1	0.0178084	0.436111	0.219	0.139	1
Fbxo31	0.0178868	0.233365	0.089	0.055	1
Rplp1	0.0179686	0.274055	0.384	0.335	1
Chpf2	0.017977	0.255635	0.172	0.129	1
Rnf220	0.0183419	0.213032	0.101	0.067	1
C1qtnf4	0.0183856	0.265476	0.263	0.233	1
Ccdc120	0.0184837	0.241822	0.077	0.039	1
Wsb2	0.0184856	0.205572	0.089	0.058	1
Rapgef5	0.018516	-0.343124	0.191	0.284	1
Sdk1	0.0185389	0.377353	0.343	0.249	1
Stau2	0.0189157	-0.331712	0.384	0.508	1
Col11a2	0.0191421	0.211276	0.068	0.03	1
Dipk1b	0.0192903	0.447697	0.174	0.085	1
Klhl5	0.0194135	-0.29903	0.064	0.111	1
Tmem132b	0.0194645	0.238665	0.292	0.261	1
Pygb	0.019587	0.209114	0.113	0.085	1
Chchd10	0.0197383	0.374037	0.169	0.09	1
Nphp4	0.0199697	0.264002	0.136	0.085	1
Ajm1	0.0199825	0.208314	0.167	0.136	1
Rps20	0.0201428	0.222912	0.2	0.18	1
Gtf2i	0.0201471	0.243999	0.383	0.326	1
Exoc6b	0.0202152	-0.290427	0.414	0.552	1
Gm20754	0.020305	-0.575495	0.245	0.337	1
Col18a1	0.0203186	0.240217	0.066	0.023	1
Plcb4	0.0203759	-0.345908	0.243	0.328	1
Zfp326	0.0207021	0.224615	0.157	0.132	1
Atp6v1h	0.0207093	-0.255949	0.202	0.289	1
Nxn	0.0207997	0.217368	0.179	0.148	1
H2afj	0.0208154	0.201048	0.104	0.074	1
Gm44151	0.0209944	0.216586	0.097	0.072	1
Atp1b1	0.0210371	0.413662	0.661	0.628	1
Atp5md	0.0210678	0.362392	0.233	0.155	1
Dhps	0.021097	0.205427	0.118	0.09	1
Adcy2	0.0214304	-0.21899	0.139	0.206	1
Gabra2	0.0214318	-0.215726	0.616	0.711	1
Cacng3	0.0214778	0.226497	0.099	0.062	1
Rbm8a	0.0215129	0.203943	0.054	0.023	1
Tpp1	0.0215846	0.296827	0.099	0.048	1
Sgce	0.0216447	-0.291156	0.203	0.266	1
Mast4	0.0217114	-0.221461	0.369	0.455	1
Lamtor2	0.0217385	0.22015	0.101	0.069	1
Gab2	0.0217729	-0.236956	0.216	0.273	1
Chd3	0.0221228	0.263768	0.299	0.222	1
Klhl7	0.0222055	-0.376568	0.31	0.416	1
2410006H16Rik	0.0222078	0.263012	0.096	0.058	1
Ssx2ip	0.0222329	0.269932	0.115	0.076	1
Pcdh15	0.0222356	-0.272792	0.83	0.864	1
Ubap1l	0.0225012	0.223176	0.143	0.115	1
Sema5a	0.0225846	0.427632	0.167	0.095	1
Gm48091	0.0225876	-0.237262	0.101	0.157	1
Chuk	0.0226228	0.228886	0.256	0.21	1
Greb1	0.0226298	0.241152	0.052	0.007	1
Sgtb	0.0228171	-0.211812	0.042	0.083	1
Mapk3	0.0229407	0.202679	0.066	0.032	1
Gulp1	0.0232785	0.208785	0.05	0.021	1
Spata1	0.0233164	-0.237476	0.056	0.102	1
Dbi	0.0233527	0.416225	0.19	0.12	1
Zfand6	0.023464	-0.214898	0.073	0.129	1
Gal	0.0234801	0.359213	0.071	0.021	1
Psmb6	0.0235201	0.211422	0.108	0.079	1
Nsg2	0.0236809	0.335479	0.443	0.379	1
Gak	0.0237489	0.242608	0.132	0.09	1
Btbd1	0.0237806	-0.216817	0.188	0.275	1
Gid4	0.0238491	-0.226909	0.09	0.148	1
Rtl8a	0.0239882	0.443628	0.223	0.132	1
Doc2a	0.0241059	0.257069	0.066	0.03	1
Phka2	0.0241699	0.209918	0.136	0.104	1
Hecw2	0.0241983	-0.296845	0.334	0.423	1
Elmo2	0.0244781	0.202192	0.111	0.085	1
Kcnip3	0.0245801	0.226517	0.134	0.095	1
Polr3a	0.0246781	0.271397	0.144	0.102	1
Tssc4	0.024698	0.215801	0.13	0.097	1
Mbip	0.0247268	0.213825	0.184	0.162	1
Tcerg1l	0.0247462	0.206171	0.104	0.076	1
Ndufv2	0.0248592	0.231207	0.221	0.169	1
Cog5	0.0250109	-0.276639	0.226	0.323	1
Gpc6	0.0250382	-0.395492	0.437	0.552	1
Zfyve16	0.0253812	-0.281863	0.115	0.176	1
Manf	0.0254601	0.270873	0.174	0.136	1
Mpdz	0.0254836	0.264073	0.144	0.118	1
Gm15246	0.0256365	-0.204949	0.026	0.06	1
Ip6k2	0.0256847	0.222969	0.282	0.247	1
Oxld1	0.0257734	0.265791	0.08	0.048	1
Pde1c	0.0257818	0.243593	0.163	0.143	1
Ndufc2	0.0258685	0.278229	0.24	0.18	1
H2afz	0.0258776	0.360938	0.226	0.145	1
Zcchc12	0.0261876	0.330552	0.421	0.349	1
Fth1	0.0262978	0.466152	0.414	0.319	1
Phf21a	0.0263804	-0.260063	0.357	0.46	1
Maml3	0.0265431	-0.227903	0.362	0.446	1
Sec24a	0.0270066	0.201016	0.31	0.273	1
Rspry1	0.0270814	-0.224803	0.216	0.291	1
Ddx47	0.0271889	0.200874	0.075	0.042	1
Glrx5	0.0274991	0.284737	0.092	0.042	1
Rpl6	0.0275058	0.20826	0.417	0.395	1
Kansl1	0.0280201	-0.221389	0.624	0.718	1
Pcdh17	0.028048	-0.202006	0.617	0.688	1
Sh3kbp1	0.0281826	0.33645	0.31	0.24	1
Map4k2	0.028254	0.219394	0.139	0.109	1
Fbxo38	0.0282756	0.214098	0.209	0.164	1
Osbpl2	0.0284995	0.204579	0.141	0.106	1
Colgalt1	0.0285524	0.243203	0.186	0.155	1
Arhgap5	0.0285861	-0.210723	0.308	0.404	1
Rps28	0.0285871	0.248736	0.155	0.102	1
Atp11b	0.0286247	0.233827	0.548	0.49	1
Tnik	0.0286396	-0.224265	0.643	0.737	1
Mfhas1	0.028731	-0.239946	0.087	0.145	1
Ap2s1	0.0287581	0.231194	0.097	0.053	1
Pold3	0.0289016	0.246319	0.139	0.099	1
Usp34	0.0290503	-0.244536	0.626	0.739	1
Arhgef11	0.0291051	-0.293388	0.23	0.314	1
Pwwp2a	0.0295413	-0.255451	0.177	0.266	1
Dcx	0.029743	-0.35457	0.207	0.312	1
Dctn4	0.0298533	0.266464	0.45	0.376	1
Setd5	0.0299425	-0.214815	0.499	0.589	1
Aagab	0.0299995	0.206817	0.129	0.099	1
2310061I04Rik	0.0302539	0.229445	0.117	0.076	1
Gabbr1	0.0304161	0.286589	0.336	0.289	1
Atp2a2	0.0305472	0.234248	0.419	0.372	1
Rnf169	0.0307138	-0.251556	0.203	0.286	1
Tmem87b	0.030793	0.204097	0.17	0.15	1
Sqle	0.0308614	0.229756	0.068	0.03	1
Robo1	0.0308704	-0.437092	0.598	0.741	1
Chfr	0.031168	0.254333	0.334	0.279	1
Mtfp1	0.0315961	0.248653	0.115	0.065	1
Rpl15	0.0318312	0.238964	0.282	0.24	1
Dgkq	0.0318375	0.224753	0.122	0.076	1
Pim2	0.0321531	0.20663	0.143	0.12	1
Rpl21	0.0333223	0.424171	0.207	0.122	1
Ccl27a	0.0334855	0.238783	0.083	0.053	1
Klhl15	0.0337301	-0.228411	0.123	0.189	1
Tmem245	0.0337637	0.243105	0.188	0.15	1
Taf2	0.033941	0.204727	0.184	0.15	1
Tob1	0.0340316	0.33933	0.111	0.058	1
Csrnp2	0.0341846	0.222949	0.09	0.062	1
Jade3	0.0342948	0.221924	0.089	0.051	1
Gnaq	0.0345135	-0.237307	0.477	0.589	1
Mtch1	0.0347008	0.498405	0.303	0.199	1
Stt3b	0.0347409	-0.214302	0.106	0.162	1
Kdm5c	0.0352705	-0.284606	0.19	0.259	1
Syt7	0.03547	0.210177	0.221	0.192	1
Rerg	0.0354968	0.240033	0.207	0.152	1
Uqcr11	0.0355542	0.239432	0.158	0.109	1
Sh3bgrl3	0.0356472	0.225223	0.12	0.074	1
Rnasek	0.0357629	0.480542	0.304	0.201	1
Egln1	0.0358498	0.289348	0.101	0.06	1
Lrrn2	0.0360655	-0.234503	0.174	0.231	1
Mcts1	0.0362197	0.219716	0.188	0.155	1
Tmem178b	0.0363464	-0.375104	0.699	0.813	1
Uri1	0.0365748	0.208074	0.217	0.194	1
Atp5k	0.0366327	0.314379	0.117	0.065	1
Pde7a	0.0367026	-0.229172	0.176	0.249	1
Rps25	0.0367715	0.237149	0.224	0.18	1
Ankrd12	0.0370127	-0.230321	0.49	0.573	1
Zcchc17	0.037079	0.210198	0.167	0.122	1
Supt5	0.0374031	0.286884	0.184	0.115	1
Cntnap5b	0.0374588	-0.560064	0.296	0.4	1
Fkbp8	0.0376029	0.217935	0.108	0.076	1
Gng3	0.0377537	0.331657	0.32	0.242	1
Cep170b	0.0379111	0.204295	0.106	0.06	1
Nub1	0.0379745	0.252976	0.163	0.129	1
Syngr1	0.0381847	0.359535	0.228	0.148	1
Rbm3	0.038365	0.292668	0.2	0.145	1
Rcl1	0.0384188	-0.202779	0.023	0.055	1
Atp6v0d1	0.0387265	0.309462	0.193	0.143	1
Atp5d	0.0387283	0.432785	0.221	0.134	1
Gm10419	0.0387672	0.35889	0.223	0.148	1
Vgf	0.039168	0.387884	0.21	0.129	1
Hcfc1r1	0.0391865	0.220867	0.13	0.102	1
Ndufa7	0.0392668	0.368006	0.139	0.067	1
Poc1b	0.0393613	-0.23548	0.056	0.104	1
Rims1	0.0395421	-0.210008	0.781	0.859	1
Eml2	0.0397547	0.268187	0.202	0.152	1
Gm27241	0.0399673	0.240295	0.115	0.083	1
Cbx6	0.0399676	0.340341	0.304	0.231	1
Ranbp1	0.0401125	0.286415	0.13	0.072	1
Ppp2r1a	0.0402106	0.201533	0.108	0.076	1
Ext1	0.0404743	-0.270205	0.315	0.411	1
Csrnp3	0.0405278	-0.285565	0.597	0.704	1
B3galt1	0.0405993	0.201086	0.803	0.744	1
Mtif2	0.0407134	-0.294342	0.242	0.305	1
Cop1	0.0409773	-0.249948	0.27	0.36	1
Epb41l1	0.0409828	0.242712	0.334	0.273	1
Atg7	0.0410687	-0.319455	0.049	0.102	1
Faim2	0.041432	0.295293	0.162	0.113	1
Gtf3c2	0.0418055	0.218519	0.155	0.122	1
Cep170	0.0423524	-0.252405	0.44	0.554	1
Plxdc2	0.0424492	-0.524288	0.257	0.397	1
Lrrc40	0.042836	0.252018	0.123	0.076	1
Tmem241	0.0428832	0.236459	0.063	0.028	1
Nhsl2	0.0428878	0.240802	0.17	0.139	1
Armcx2	0.0429461	0.270879	0.108	0.042	1
Zfp512b	0.0431636	0.219382	0.15	0.099	1
Isca2	0.0433786	0.246722	0.203	0.15	1
Stag2	0.0434598	-0.225872	0.155	0.219	1
Lrba	0.0435492	-0.373318	0.306	0.416	1
Ppp3cb	0.0438054	-0.231329	0.32	0.388	1
Hip1	0.0442105	0.308309	0.181	0.125	1
Usp35	0.0444134	0.225854	0.059	0.03	1
Hira	0.0446177	-0.224767	0.221	0.275	1
Cnpy2	0.0449589	0.25592	0.111	0.085	1
Ap3d1	0.0453106	0.223129	0.162	0.136	1
St7	0.04539	-0.2506	0.339	0.439	1
Tubb5	0.045468	0.435563	0.24	0.145	1
Nek9	0.0454696	0.245108	0.214	0.152	1
BC031181	0.0456871	0.232078	0.278	0.222	1
Pdgfa	0.0457109	0.274042	0.17	0.111	1
Tctn1	0.0458568	0.276945	0.143	0.083	1
Ube3c	0.0463114	-0.261949	0.384	0.471	1
Chchd3	0.0464018	-0.263534	0.23	0.312	1
Ctsd	0.0464987	0.214675	0.078	0.042	1
Ywhab	0.0468553	0.412757	0.292	0.21	1
Utrn	0.0471869	-0.312226	0.325	0.4	1
Tmem59	0.0474276	0.3369	0.463	0.406	1
Rcn1	0.0475628	0.220465	0.075	0.037	1
Gad1	0.047587	0.283523	0.329	0.279	1
Rfx1	0.0479527	0.204655	0.108	0.074	1
Itpr2	0.0481718	0.251195	0.052	0.016	1
Cyren	0.0482397	0.217642	0.068	0.03	1
P4htm	0.0482766	0.222069	0.235	0.196	1
Tmem196	0.0485387	-0.247362	0.136	0.208	1
Samd5	0.0485843	-0.347649	0.195	0.286	1
Cmtr1	0.0492384	0.241849	0.249	0.217	1
Micos10	0.049753	0.396439	0.216	0.134	1
Pcdh7	0.0498892	-0.233791	0.969	0.958	1
Zkscan16	0.0505262	-0.239014	0.136	0.201	1
Large1	0.0510538	-0.249356	0.602	0.711	1
Slc32a1	0.0514158	0.403636	0.226	0.159	1
Pgap2	0.0517245	-0.2118	0.07	0.106	1
Car10	0.0517509	0.524264	0.452	0.328	1
Rngtt	0.0518834	-0.36824	0.167	0.259	1
Tceal3	0.0520248	0.248867	0.191	0.134	1
Ndufb2	0.0524983	0.260786	0.139	0.097	1
Vcp	0.0531698	0.329475	0.226	0.166	1
Ywhaz	0.0533217	0.235336	0.372	0.333	1
Pcp4	0.0533947	0.240024	0.209	0.143	1
Kcna1	0.0538929	0.210621	0.061	0.028	1
Tm6sf1	0.054286	-0.274832	0.08	0.136	1
Elmo1	0.0544375	0.36383	0.402	0.323	1
Cacna1g	0.0545019	0.245806	0.25	0.201	1
Efr3b	0.0547291	0.272603	0.25	0.185	1
Fkbp3	0.0548426	0.250079	0.176	0.15	1
Lrrc1	0.054953	0.273749	0.136	0.083	1
Rhot2	0.0551365	0.369322	0.115	0.06	1
Usp22	0.055232	0.213207	0.296	0.266	1
Gpx1	0.0553964	0.276357	0.071	0.035	1
Nckap1	0.0563409	0.225174	0.386	0.346	1
Dnajc8	0.0563853	0.26852	0.153	0.092	1
Nceh1	0.0564957	0.214784	0.106	0.081	1
Ccdc12	0.0564965	0.233663	0.094	0.062	1
Cpt1c	0.0568794	0.241879	0.223	0.171	1
Ppp2r3d	0.0570114	0.264977	0.101	0.046	1
Cpsf4	0.0570898	0.210631	0.134	0.111	1
Dynll1	0.0571516	0.30444	0.273	0.21	1
Cltc	0.0572863	0.202469	0.402	0.335	1
Rnf152	0.05799	0.239354	0.064	0.032	1
Rnf128	0.0585846	-0.295687	0.101	0.136	1
Numb	0.0585991	-0.24447	0.129	0.182	1
Rplp2	0.058855	0.264743	0.143	0.092	1
Stxbp5l	0.0590773	-0.32999	0.577	0.709	1
Naxd	0.0595146	0.223161	0.11	0.067	1
Bmper	0.0597607	-0.320113	0.118	0.176	1
Cnksr2	0.0603299	-0.360234	0.456	0.536	1
Trmt10a	0.060476	0.209964	0.115	0.081	1
Gm16105	0.0606043	0.216212	0.052	0.018	1
2021-03-01	0.0607528	-0.435728	0.737	0.855	1
Sec62	0.0608646	0.2322	0.421	0.404	1
Zfyve28	0.0612605	-0.233162	0.089	0.132	1
Hps4	0.0616965	0.221064	0.188	0.145	1
Lrfn5	0.0623986	-0.309725	0.885	0.924	1
Gng4	0.0628298	0.272933	0.181	0.125	1
Aig1	0.063002	-0.220973	0.369	0.45	1
Sap130	0.0630964	-0.250499	0.15	0.222	1
Nrxn3	0.0631911	-0.21525	0.998	1	1
Akap9	0.0637425	-0.257714	0.292	0.39	1
Galnt17	0.0638878	0.290889	0.306	0.242	1
Pdap1	0.0641647	0.228513	0.085	0.048	1
Bex3	0.0647125	0.432369	0.311	0.206	1
Sema3a	0.0650379	-0.244082	0.026	0.062	1
Sez6l2	0.0651918	0.271192	0.148	0.099	1
Khsrp	0.0652434	0.203578	0.123	0.09	1
Efna5	0.065548	-0.226497	0.701	0.762	1
9630014M24Rik	0.0655953	-0.309415	0.137	0.208	1
Atp6v1d	0.0659522	0.32509	0.191	0.134	1
Mxd4	0.065993	0.206826	0.097	0.069	1
Bach2	0.0666445	-0.221387	0.285	0.363	1
Sncb	0.066866	0.314105	0.202	0.145	1
Shisa7	0.0668687	0.211664	0.212	0.178	1
Purg	0.0668837	-0.266778	0.238	0.326	1
Slc8a1	0.0669524	-0.291938	0.788	0.85	1
Kcnk2	0.067468	0.235108	0.311	0.263	1
Ric1	0.0681872	0.239826	0.163	0.129	1
Tmem50a	0.0682059	0.352581	0.162	0.104	1
Strn3	0.0682205	-0.241727	0.494	0.61	1
Tspan6	0.0690313	0.288641	0.106	0.051	1
Nudt5	0.069099	0.257115	0.125	0.081	1
Clcn4	0.0692172	0.241348	0.183	0.152	1
Selenof	0.0696395	0.265865	0.141	0.102	1
Mbd5	0.0696462	-0.266807	0.697	0.769	1
Heatr6	0.0697969	0.22493	0.137	0.104	1
Igsf21	0.069842	0.254543	0.075	0.046	1
Fau	0.0719405	0.391308	0.264	0.194	1
Cntn4	0.0724706	0.214527	0.233	0.206	1
Flot1	0.0727507	0.308721	0.153	0.09	1
Rps6ka3	0.0728122	-0.343076	0.11	0.176	1
Fbn1	0.0728217	-0.200436	0.063	0.097	1
Dpp10	0.0729454	-0.411949	0.774	0.896	1
Sf1	0.0731633	0.210288	0.2	0.159	1
Rheb	0.0732438	0.255285	0.186	0.164	1
Mrpl41	0.0739133	0.311457	0.35	0.266	1
Rps26	0.0739747	0.263191	0.235	0.185	1
Lpin1	0.0742162	0.217842	0.111	0.074	1
Psmd6	0.0746018	0.226223	0.089	0.055	1
Sympk	0.0747893	0.226128	0.148	0.113	1
Spop	0.0749627	-0.290497	0.25	0.321	1
Brinp1	0.0752018	-0.392875	0.36	0.469	1
Rnmt	0.0758223	0.203391	0.158	0.125	1
Cend1	0.0758322	0.274336	0.139	0.081	1
Matk	0.0770268	0.266874	0.311	0.245	1
Psmb7	0.0771394	0.204303	0.151	0.132	1
Amn1	0.077159	0.218879	0.203	0.162	1
A530058N18Rik	0.077263	-0.216884	0.115	0.185	1
Tafa1	0.0773366	-0.329475	0.167	0.166	1
Pgam1	0.077468	0.451045	0.249	0.139	1
Uso1	0.0775584	-0.245814	0.123	0.182	1
Abhd17b	0.0776147	0.217974	0.263	0.199	1
Tmsb10	0.0778434	0.342633	0.372	0.307	1
Ubl5	0.0781642	0.281054	0.155	0.097	1
Ankrd13d	0.0786928	0.274307	0.242	0.176	1
Nrp1	0.0792393	-0.20664	0.409	0.469	1
Gm45323	0.0793038	-0.321854	0.242	0.335	1
Paxip1	0.079384	0.202048	0.103	0.074	1
Ctsb	0.0797153	0.205489	0.141	0.111	1
Prkaca	0.0809164	0.319458	0.266	0.206	1
Cct6a	0.0813565	0.290137	0.134	0.088	1
Mllt11	0.081407	0.300874	0.357	0.275	1
Ston2	0.081763	-0.287199	0.068	0.122	1
Alkbh1	0.081958	0.21158	0.282	0.233	1
4833420G17Rik	0.0819703	-0.235737	0.073	0.125	1
Erp29	0.0831858	0.377731	0.294	0.231	1
Spock2	0.0838481	0.237195	0.322	0.263	1
Stub1	0.084059	0.290947	0.223	0.157	1
1700021F05Rik	0.0842599	0.201507	0.054	0.021	1
Tmem165	0.0843153	0.221142	0.209	0.164	1
Ptprr	0.0843342	-0.378839	0.184	0.289	1
Arhgap12	0.0846316	-0.24139	0.172	0.245	1
Uchl1	0.0848119	0.321095	0.412	0.353	1
Tceal5	0.0848971	0.272841	0.127	0.09	1
Eif4a1	0.0852745	0.313681	0.19	0.118	1
Dpm3	0.0859762	0.212422	0.087	0.053	1
Ndufb5	0.0864252	0.332334	0.172	0.109	1
Uba6	0.0868793	-0.274749	0.217	0.284	1
Rhbdl1	0.088342	0.301774	0.261	0.194	1
Zfhx4	0.0883666	-0.308841	0.355	0.464	1
Kcnip1	0.0889407	-0.272668	0.228	0.289	1
L2hgdh	0.0895909	0.226524	0.082	0.051	1
Uqcrq	0.090614	0.333957	0.221	0.159	1
Sash1	0.0907315	-0.250452	0.075	0.132	1
3110082I17Rik	0.0908032	0.23389	0.132	0.085	1
Fads1	0.0908411	0.204607	0.096	0.06	1
Smurf2	0.0909256	-0.252482	0.181	0.252	1
Lamp1	0.0911365	0.327765	0.148	0.097	1
Gpr101	0.0914891	0.429193	0.125	0.06	1
Zdhhc23	0.0915859	0.287901	0.153	0.104	1
Cbarp	0.091816	0.406286	0.31	0.231	1
Ociad1	0.091931	0.263257	0.238	0.189	1
A830018L16Rik	0.0919607	-0.250419	0.29	0.388	1
Atp9b	0.0921669	-0.217554	0.323	0.4	1
4930506C21Rik	0.0922278	0.205061	0.066	0.035	1
Galnt13	0.0925567	-0.351804	0.605	0.691	1
Gpc3	0.0931333	0.206099	0.089	0.069	1
Ppp2r2b	0.0932749	-0.333307	0.725	0.815	1
Snrk	0.0933392	-0.233332	0.118	0.185	1
1500004A13Rik	0.0938481	0.203946	0.303	0.27	1
Fscn1	0.096568	0.271383	0.136	0.076	1
Ldb2	0.0966378	-0.332926	0.238	0.323	1
Grm5	0.0970186	-0.323365	0.861	0.91	1
Clptm1l	0.0973193	0.221595	0.089	0.053	1
Tuba4a	0.0990092	0.395539	0.129	0.062	1
Ankrd28	0.0996181	-0.307039	0.27	0.356	1
Aplp1	0.0998618	0.332459	0.315	0.24	1
Uqcrh	0.100088	0.25703	0.209	0.152	1
Gabarapl2	0.100433	0.389521	0.188	0.113	1
Elob	0.100854	0.372488	0.21	0.145	1
Agpat3	0.101177	0.240855	0.157	0.118	1
Gnl3l	0.101236	0.210155	0.24	0.196	1
Man2a2	0.101294	0.20009	0.129	0.088	1
Gm1673	0.101952	0.420613	0.249	0.162	1
Necap1	0.102293	0.226517	0.115	0.074	1
Prmt1	0.102744	0.250214	0.099	0.06	1
Jagn1	0.102867	0.306103	0.09	0.037	1
Nlgn1	0.10322	-0.406135	0.894	0.952	1
Tuba1b	0.103416	0.384413	0.259	0.201	1
Col9a2	0.103545	0.220777	0.08	0.042	1
Fam168b	0.103696	0.208008	0.297	0.263	1
Dmxl1	0.10469	-0.258105	0.409	0.492	1
Ndufb8	0.104753	0.27681	0.193	0.143	1
Acbd6	0.105297	-0.23486	0.277	0.344	1
Podxl2	0.107692	0.430391	0.357	0.238	1
Eml5	0.107993	-0.248532	0.483	0.58	1
Psmd2	0.108129	0.216378	0.099	0.062	1
Ptprz1	0.108302	-0.309546	0.28	0.381	1
Coq2	0.108357	0.210621	0.165	0.129	1
Slc25a4	0.108421	0.37101	0.414	0.342	1
Rps11	0.109753	0.220485	0.223	0.189	1
Begain	0.110114	0.283359	0.137	0.092	1
Ankrd11	0.110167	-0.243438	0.457	0.529	1
Dtnb	0.11018	-0.230162	0.334	0.42	1
Rac3	0.110196	0.250581	0.16	0.111	1
Hars2	0.110256	0.247933	0.103	0.053	1
Kcnb2	0.110366	-0.362143	0.671	0.762	1
Camk2b	0.111361	0.207154	0.438	0.386	1
Alcam	0.111944	-0.360471	0.386	0.457	1
Sucla2	0.113598	0.200773	0.19	0.15	1
Gabra1	0.113806	-0.238454	0.198	0.268	1
Rnaseh2c	0.11396	0.202329	0.09	0.053	1
Mgat4c	0.115111	-0.340785	0.723	0.774	1
Baz2a	0.115427	0.205695	0.167	0.145	1
Rpl37	0.115699	0.310239	0.23	0.162	1
Tmem256	0.117048	0.225007	0.111	0.072	1
Ndufc1	0.117192	0.246489	0.099	0.055	1
Pclo	0.117395	-0.304063	0.751	0.815	1
Armcx1	0.117491	0.277663	0.118	0.076	1
Bmt2	0.117813	-0.228442	0.195	0.254	1
Rps27a	0.117989	0.299757	0.287	0.238	1
Atp6v0e2	0.118016	0.31586	0.216	0.139	1
Eef1b2	0.118625	0.233778	0.203	0.171	1
Mpv17l	0.119776	0.246339	0.143	0.111	1
Vps13b	0.120517	-0.275063	0.454	0.568	1
Pld3	0.121065	0.332347	0.257	0.187	1
Ctxn1	0.121111	0.219737	0.195	0.145	1
Gria4	0.121822	-0.293899	0.819	0.88	1
Kantr	0.121883	-0.218246	0.296	0.36	1
1700016P03Rik	0.122459	0.43393	0.16	0.099	1
Slc4a4	0.123861	0.200984	0.075	0.039	1
Rps16	0.124281	0.254528	0.228	0.192	1
Sfxn1	0.124924	0.338396	0.2	0.139	1
Cr1l	0.126284	-0.282208	0.061	0.118	1
Rpl18	0.127589	0.30652	0.207	0.152	1
Hspa12a	0.128666	0.281333	0.125	0.076	1
Mpp2	0.129274	0.200591	0.104	0.069	1
Rabac1	0.129584	0.325375	0.193	0.134	1
Penk	0.131548	0.200611	0.078	0.048	1
Gm4258	0.13247	-0.299411	0.157	0.229	1
Atp6v0c	0.13258	0.714848	0.668	0.503	1
9630028H03Rik	0.133343	-0.255173	0.111	0.164	1
Gm11508	0.133471	0.275396	0.163	0.118	1
Rnf113a2	0.134547	0.249943	0.078	0.032	1
Casd1	0.13571	0.258868	0.183	0.122	1
Zer1	0.136016	0.203179	0.195	0.166	1
Rpl13	0.136203	0.35088	0.381	0.323	1
Dlgap2	0.137518	-0.220187	0.661	0.76	1
Cald1	0.137916	-0.215345	0.047	0.076	1
Psme4	0.138895	-0.271234	0.315	0.409	1
Ikbkb	0.139612	0.225211	0.139	0.111	1
Htra2	0.141613	0.27687	0.092	0.048	1
Calm1	0.141777	0.444291	0.624	0.522	1
Ube2s	0.142049	0.213762	0.115	0.097	1
Stxbp1	0.145925	0.272547	0.45	0.397	1
Herc1	0.146584	-0.258501	0.534	0.626	1
Atp5j	0.147982	0.322206	0.207	0.145	1
Kirrel3	0.148689	-0.273817	0.633	0.654	1
Zfp462	0.149379	-0.280443	0.243	0.337	1
Atp5g3	0.150569	0.245285	0.188	0.145	1
Rpl17	0.150592	0.323682	0.245	0.178	1
Gpx4	0.152298	0.246689	0.202	0.143	1
Cttnbp2	0.152692	-0.217257	0.504	0.543	1
Rpl27	0.1527	0.242965	0.209	0.164	1
Ss18l2	0.152883	0.201361	0.106	0.081	1
Sparcl1	0.15322	0.267446	0.184	0.132	1
Ift46	0.153476	0.218733	0.082	0.051	1
Atp5g2	0.153476	0.387027	0.195	0.111	1
Ssr4	0.153759	0.35123	0.23	0.136	1
Dock7	0.154138	-0.232429	0.41	0.49	1
Tbc1d19	0.154704	-0.240209	0.221	0.296	1
H2afy	0.154808	0.269191	0.264	0.21	1
Stox2	0.155459	-0.301827	0.344	0.423	1
Crmp1	0.155717	0.239381	0.278	0.219	1
Pabpc4	0.156085	0.234409	0.089	0.053	1
Sh3gl2	0.156616	-0.216525	0.252	0.33	1
Rnpepl1	0.158691	0.220956	0.137	0.097	1
Pbx3	0.158995	-0.470793	0.513	0.566	1
Parg	0.15935	-0.267567	0.197	0.259	1
Rpl22l1	0.159797	0.242129	0.219	0.182	1
Fh1	0.159953	0.2094	0.07	0.035	1
Pgk1	0.159972	0.223276	0.089	0.055	1
Rab11b	0.15998	0.258377	0.137	0.095	1
Oaz1	0.160306	0.350506	0.313	0.238	1
Cntnap5c	0.160954	-0.216628	0.141	0.187	1
Eif4a2	0.162316	0.220685	0.346	0.296	1
Psmb4	0.163423	0.211991	0.125	0.097	1
Cdk8	0.165271	-0.20036	0.317	0.381	1
Camk2d	0.166145	-0.269562	0.638	0.707	1
Cyc1	0.166464	0.285953	0.16	0.104	1
Atf2	0.167567	-0.207558	0.35	0.436	1
Ndufb4	0.168878	0.21599	0.118	0.076	1
Stat3	0.169078	0.24504	0.097	0.055	1
Vamp2	0.16936	0.273576	0.203	0.148	1
Gtf2ird1	0.16978	0.208502	0.2	0.166	1
Adcy5	0.170985	0.283384	0.203	0.145	1
Xkr4	0.171138	-0.327111	0.734	0.827	1
Hsp90aa1	0.171226	0.290459	0.419	0.39	1
Mapre2	0.17281	-0.215778	0.268	0.326	1
Rab11fip4	0.17353	0.221615	0.144	0.106	1
Synj2bp	0.173781	-0.250722	0.21	0.261	1
Nptxr	0.173829	0.262444	0.085	0.039	1
R3hdm2	0.174286	0.220451	0.372	0.33	1
Tomm6	0.175512	0.232228	0.118	0.09	1
Rbbp7	0.175759	0.24419	0.139	0.097	1
Ndufa12	0.17644	0.20865	0.134	0.097	1
Smg5	0.177274	0.256966	0.148	0.095	1
Hint1	0.177864	0.342769	0.32	0.242	1
Bex2	0.178935	0.469558	0.466	0.353	1
Rab30	0.180253	-0.266841	0.122	0.196	1
Bmyc	0.180663	0.292351	0.242	0.194	1
Pakap	0.181906	-0.240548	0.299	0.358	1
Ociad2	0.183551	0.224621	0.092	0.06	1
Tanc2	0.185616	-0.200201	0.84	0.857	1
Spcs2	0.186695	0.30663	0.197	0.15	1
Rpp21	0.187465	0.202824	0.104	0.079	1
Prkn	0.188544	-0.221164	0.706	0.746	1
Ndufb1-ps	0.189153	0.202885	0.148	0.106	1
Slc22a14	0.190166	0.234767	0.134	0.099	1
Fam189a1	0.191181	-0.268336	0.299	0.381	1
Rtl8b	0.191553	0.220277	0.118	0.085	1
Tubb2a	0.193752	0.505932	0.442	0.291	1
Jakmip2	0.19421	-0.246578	0.351	0.446	1
Grina	0.194954	0.346867	0.243	0.162	1
Rpl29	0.195642	0.276665	0.191	0.134	1
Sox4	0.196133	0.206663	0.123	0.092	1
Ptprn2	0.196403	-0.245894	0.715	0.792	1
Cxadr	0.196775	-0.207903	0.153	0.219	1
Slc7a4	0.198179	0.210569	0.056	0.032	1
Nop10	0.19835	0.271371	0.144	0.088	1
Ckb	0.199321	0.256224	0.282	0.226	1
Trim26	0.199912	0.257907	0.132	0.088	1
Pcmt1	0.200968	0.236416	0.33	0.277	1
Adgrl1	0.202007	0.236215	0.306	0.266	1
Caly	0.202432	0.502535	0.478	0.342	1
Nsg1	0.203901	0.471351	0.31	0.212	1
Rc3h1	0.204813	-0.285513	0.207	0.27	1
Tpm1	0.205586	0.20755	0.137	0.099	1
Tbc1d5	0.206741	-0.234158	0.212	0.277	1
Polr2g	0.207748	0.31167	0.136	0.081	1
Bex1	0.207924	0.211807	0.216	0.169	1
Tsr3	0.208556	0.244182	0.085	0.042	1
Rpl35a	0.209575	0.314347	0.214	0.148	1
Gm49179	0.213975	0.253165	0.118	0.074	1
Eif3f	0.2152	0.220241	0.082	0.044	1
Phkb	0.218323	-0.214658	0.165	0.206	1
Calr	0.22037	0.333524	0.318	0.245	1
Spcs1	0.221462	0.368397	0.216	0.152	1
Rps15a	0.222692	0.23336	0.245	0.194	1
Pebp1	0.223198	0.348028	0.223	0.152	1
3830408C21Rik	0.223922	-0.208097	0.049	0.081	1
Rab2a	0.224489	0.213499	0.398	0.358	1
Wdr11	0.225923	0.218648	0.097	0.067	1
Ndufa9	0.22602	0.210212	0.09	0.06	1
Olfm1	0.226404	0.394039	0.266	0.187	1
Hspa13	0.22642	0.20786	0.071	0.044	1
Nol4	0.226827	-0.231745	0.33	0.402	1
Rmst	0.227331	0.283186	0.503	0.464	1
Cpsf6	0.227576	-0.235102	0.414	0.478	1
Dad1	0.228554	0.282466	0.172	0.143	1
Mad1l1	0.228972	0.200188	0.096	0.072	1
Npdc1	0.229632	0.327589	0.254	0.196	1
Kcnq3	0.231242	-0.314152	0.581	0.679	1
Atg9a	0.236089	0.216148	0.132	0.085	1
Map2k2	0.237115	0.263637	0.153	0.095	1
Brd7	0.238463	0.229822	0.146	0.113	1
Kctd16	0.238483	-0.383549	0.494	0.6	1
Cog7	0.239376	0.243325	0.094	0.065	1
Rasgef1b	0.239965	-0.291644	0.198	0.275	1
Cdc42	0.240527	0.253461	0.397	0.356	1
Timp2	0.241462	0.253033	0.195	0.152	1
BC005537	0.241549	0.204477	0.224	0.189	1
Arf1	0.241643	0.247955	0.17	0.129	1
Dym	0.242254	-0.264496	0.193	0.263	1
Smg1	0.242287	-0.206049	0.383	0.469	1
Mpp6	0.242729	-0.21055	0.143	0.206	1
Ntrk3	0.243165	-0.203666	0.621	0.7	1
Rsph9	0.243393	0.205356	0.085	0.051	1
Yipf4	0.243615	0.229217	0.179	0.139	1
Kctd2	0.243868	0.270646	0.08	0.042	1
Rsu1	0.246438	-0.243825	0.097	0.132	1
Glo1	0.249399	0.214263	0.059	0.03	1
Gstm5	0.24982	0.220112	0.089	0.048	1
Slc25a12	0.250619	-0.221945	0.311	0.4	1
Ssbp4	0.250867	0.243915	0.118	0.076	1
Snap47	0.253495	0.224914	0.216	0.169	1
Prdx1	0.25651	0.226843	0.162	0.113	1
Emc4	0.257298	0.280592	0.177	0.122	1
Gabrg3	0.257694	-0.268566	0.889	0.928	1
Sdc3	0.261844	0.212223	0.099	0.074	1
Atp5g1	0.261873	0.334308	0.254	0.176	1
Scg3	0.263328	0.255575	0.176	0.111	1
Tshz2	0.263978	-0.224263	0.624	0.672	1
Srcap	0.267236	-0.2165	0.146	0.203	1
Rps8	0.268151	0.389202	0.395	0.298	1
Tecr	0.269682	0.464349	0.43	0.309	1
Cnot8	0.269809	0.248563	0.09	0.06	1
Actr2	0.27155	0.2431	0.278	0.206	1
Crtc3	0.273591	0.243595	0.226	0.178	1
Tomm20	0.273686	0.283472	0.198	0.134	1
Ttc9b	0.274778	0.209933	0.136	0.092	1
Pnmal1	0.275029	0.277859	0.146	0.081	1
Rraga	0.276931	0.209943	0.094	0.072	1
Serp2	0.278111	0.215842	0.224	0.187	1
Atp5j2	0.278261	0.204125	0.203	0.152	1
Spock3	0.278265	-0.239758	0.69	0.725	1
Entpd6	0.278269	0.211652	0.125	0.095	1
Tmeff2	0.278968	-0.281759	0.717	0.804	1
Ost4	0.280357	0.211397	0.071	0.032	1
Pard3b	0.28124	-0.366296	0.181	0.254	1
Fbh1	0.28286	0.201598	0.123	0.104	1
Kcnd2	0.288578	-0.287403	0.927	0.942	1
Gm45341	0.289375	-0.208824	0.132	0.169	1
Fuca1	0.289789	0.237272	0.083	0.051	1
Clmp	0.290031	0.22481	0.197	0.148	1
Aldoa	0.29169	0.315928	0.23	0.169	1
Mrfap1	0.296549	0.244871	0.275	0.199	1
Ndufa6	0.299148	0.202425	0.15	0.118	1
Rtn1	0.300796	0.512559	0.823	0.741	1
Calm2	0.302118	0.249978	0.51	0.471	1
Slc24a3	0.303462	-0.203366	0.706	0.73	1
Psmb3	0.307485	0.282619	0.153	0.09	1
Gm48678	0.309639	0.204611	0.219	0.194	1
Ndufs8	0.312542	0.286886	0.096	0.037	1
Myl6	0.315379	0.345338	0.238	0.162	1
Pan3	0.315403	-0.230396	0.4	0.483	1
Dctn6	0.315845	0.229677	0.103	0.074	1
Kif3b	0.317102	0.206452	0.137	0.097	1
Scand1	0.31776	0.282906	0.17	0.113	1
Golga7b	0.318523	0.220752	0.071	0.048	1
Nkain3	0.319733	-0.320831	0.8	0.841	1
Clstn1	0.320974	0.24325	0.264	0.201	1
Eif3c	0.322208	0.221403	0.137	0.104	1
Plcxd3	0.322269	-0.263382	0.273	0.358	1
Gpx3	0.323301	0.378183	0.143	0.099	1
Tmem25	0.323643	0.230426	0.148	0.109	1
Zc2hc1a	0.323698	-0.200736	0.155	0.21	1
Tmem223	0.323762	0.285519	0.19	0.129	1
Tmem147	0.325592	0.256986	0.146	0.081	1
Ube2m	0.32696	0.272252	0.101	0.048	1
Pde1a	0.32887	-0.265158	0.485	0.497	1
Cdk5r2	0.329548	0.222149	0.09	0.055	1
Abhd16a	0.329918	0.209208	0.073	0.039	1
Astn1	0.332227	-0.200848	0.426	0.506	1
Otub1	0.33495	0.233136	0.083	0.042	1
Atp8b2	0.334979	0.24307	0.106	0.072	1
Ccdc148	0.336323	-0.245813	0.268	0.333	1
Rpsa	0.336376	0.248571	0.348	0.314	1
Dock3	0.340691	-0.210219	0.675	0.751	1
Copg1	0.342553	0.201914	0.143	0.109	1
Grm7	0.344776	-0.231896	0.71	0.776	1
Strbp	0.346189	-0.259288	0.737	0.801	1
Ap2m1	0.347563	0.290609	0.212	0.136	1
Lrrc73	0.347829	0.236233	0.094	0.046	1
Hsbp1	0.348141	0.286389	0.223	0.173	1
Apc	0.348452	-0.236907	0.577	0.656	1
Wdr1	0.350821	0.205839	0.139	0.099	1
Fam110b	0.352961	-0.257543	0.123	0.189	1
Pten	0.35529	-0.257539	0.374	0.462	1
Tenm1	0.362231	-0.305481	0.638	0.741	1
Dusp22	0.367054	-0.205754	0.08	0.127	1
Fgf12	0.368061	-0.226004	0.838	0.901	1
Ngef	0.371005	0.204262	0.115	0.074	1
Ap4m1	0.372143	0.254828	0.104	0.067	1
Rab3c	0.372871	-0.237468	0.421	0.492	1
Fam133b	0.374767	0.200008	0.097	0.062	1
Tmtc2	0.374832	-0.237709	0.202	0.286	1
Ntrk2	0.378306	-0.272084	0.597	0.677	1
Scn1b	0.379694	0.212941	0.082	0.048	1
Rac1	0.383652	0.339805	0.216	0.157	1
Ap4s1	0.384623	0.214807	0.212	0.169	1
Nyap2	0.38613	-0.244868	0.417	0.476	1
Acadsb	0.388876	-0.331026	0.191	0.277	1
Resp18	0.38921	0.610455	0.546	0.416	1
Atp1a3	0.39061	0.255871	0.437	0.381	1
Atp5f1	0.392902	0.201934	0.334	0.3	1
Psap	0.393203	0.316686	0.33	0.249	1
Fkbp2	0.395966	0.280932	0.19	0.127	1
Ndufs2	0.397375	0.243647	0.122	0.081	1
Dnajc1	0.398496	-0.294048	0.24	0.307	1
Zfr2	0.398809	0.216636	0.16	0.132	1
Tmem234	0.399619	0.205713	0.245	0.201	1
Usp42	0.403582	0.215645	0.089	0.069	1
Hspa8	0.409868	0.350601	0.405	0.33	1
Mcrip1	0.413708	0.212918	0.118	0.085	1
Nalcn	0.41419	-0.234917	0.576	0.667	1
Ppfia2	0.41488	-0.350417	0.67	0.753	1
Sltm	0.414923	-0.212819	0.334	0.406	1
Rrp1	0.423341	0.280323	0.132	0.083	1
Lrrtm4	0.426458	-0.259071	0.922	0.935	1
Prmt2	0.42694	0.212228	0.29	0.256	1
Tmsb4x	0.427555	0.408637	0.539	0.43	1
Fndc3a	0.427577	-0.232994	0.419	0.485	1
Ncam2	0.431851	-0.212183	0.739	0.778	1
Msantd2	0.432931	-0.227858	0.212	0.282	1
Cfl1	0.436025	0.390401	0.28	0.187	1
Camk2n1	0.439494	0.238381	0.167	0.118	1
Akr1a1	0.442921	0.249347	0.181	0.129	1
Cntnap2	0.445279	-0.296891	0.894	0.947	1
Nedd8	0.445956	0.246166	0.157	0.115	1
Setbp1	0.450007	-0.222301	0.454	0.547	1
Rfng	0.453131	0.20423	0.115	0.067	1
Kcnip4	0.45405	-0.320881	0.963	0.965	1
Ndufa8	0.459566	0.222366	0.146	0.099	1
Higd1a	0.461347	0.230198	0.097	0.058	1
Rpl24	0.470441	0.286491	0.228	0.164	1
Enox1	0.470774	-0.251915	0.358	0.425	1
Rcn2	0.472603	0.220007	0.308	0.268	1
C2cd2	0.473158	-0.247867	0.099	0.145	1
Wdr6	0.474354	0.201065	0.273	0.231	1
Rab3a	0.474683	0.312166	0.264	0.194	1
Timm8b	0.477506	0.208758	0.146	0.118	1
Nfib	0.480292	0.234031	0.066	0.042	1
Ssbp2	0.483621	-0.319491	0.376	0.49	1
Plxna2	0.48379	0.21212	0.238	0.208	1
Camk2n2	0.485613	0.243979	0.216	0.152	1
Nrsn2	0.489709	0.297936	0.193	0.15	1
Tenm3	0.489876	-0.205089	0.605	0.649	1
Ankrd24	0.494236	0.225855	0.174	0.148	1
Rgs7	0.499012	-0.213537	0.595	0.663	1
Rims2	0.501586	-0.344819	0.802	0.878	1
Dnaja1	0.504062	0.218857	0.28	0.254	1
Epha5	0.511756	-0.335271	0.57	0.691	1
Myo9a	0.516561	-0.202639	0.6	0.665	1
Nefl	0.524232	0.329508	0.16	0.095	1
Basp1	0.52572	0.213558	0.656	0.614	1
Ndfip1	0.525983	0.205055	0.661	0.577	1
Erc2	0.529485	-0.21504	0.767	0.841	1
Rps5	0.54405	0.278758	0.212	0.157	1
Lin7a	0.546384	-0.31153	0.096	0.152	1
A230006K03Rik	0.547575	-0.202139	0.715	0.755	1
Gphn	0.552989	-0.224077	0.784	0.841	1
Rps4x	0.555507	0.273032	0.212	0.143	1
Setd1a	0.559821	0.223216	0.099	0.062	1
Mmp16	0.560108	-0.27686	0.558	0.663	1
Lamtor3	0.566268	0.216799	0.188	0.155	1
Ywhae	0.571366	0.234125	0.454	0.402	1
Hs6st3	0.577518	-0.22424	0.256	0.289	1
Gm10754	0.57868	-0.226722	0.101	0.148	1
Sox2ot	0.581892	-0.266474	0.381	0.462	1
Scn2b	0.582808	0.221256	0.097	0.06	1
Ddost	0.584919	0.303707	0.104	0.042	1
Rpl39	0.586946	0.204972	0.163	0.113	1
Ndufb10	0.589183	0.252723	0.144	0.097	1
Hmgcll1	0.589804	-0.217306	0.332	0.402	1
Sfmbt1	0.589893	-0.213666	0.245	0.303	1
Naca	0.590407	0.289773	0.144	0.09	1
Actb	0.594506	0.441887	0.576	0.467	1
Ubb	0.59522	0.455056	0.555	0.434	1
Chm	0.59821	-0.260102	0.249	0.321	1
Tm2d1	0.599388	0.212425	0.15	0.12	1
Grin3a	0.604923	-0.230122	0.297	0.376	1
Fto	0.610003	-0.302775	0.372	0.453	1
Rps3	0.610733	0.212135	0.2	0.155	1
Mkln1	0.611138	-0.233488	0.337	0.418	1
Tmem132d	0.617979	-0.244109	0.374	0.457	1
Reep5	0.61861	0.244696	0.198	0.155	1
Fhit	0.619567	-0.207123	0.25	0.298	1
Nenf	0.625944	0.221446	0.202	0.159	1
D030068K23Rik	0.629421	-0.23894	0.285	0.36	1
Ehbp1	0.637491	-0.207367	0.504	0.573	1
Eif5a	0.642271	0.253656	0.125	0.081	1
Rpl32	0.644248	0.241014	0.212	0.169	1
Rpl23	0.651617	0.280842	0.247	0.194	1
Pcbp1	0.65663	0.21399	0.127	0.083	1
Etl4	0.657062	-0.271578	0.348	0.395	1
A830082K12Rik	0.678093	-0.221971	0.146	0.192	1
Ppargc1a	0.678422	0.209218	0.137	0.113	1
Kcnt2	0.682888	-0.307983	0.36	0.43	1
Lingo2	0.683328	-0.364204	0.87	0.915	1
Itm2c	0.686542	0.248758	0.33	0.277	1
Cadm2	0.688429	-0.301721	0.833	0.882	1
Akt3	0.69054	-0.248044	0.577	0.667	1
Scg2	0.692743	0.268813	0.329	0.279	1
Actg1	0.714905	0.299726	0.39	0.326	1
Ina	0.720465	0.205997	0.165	0.132	1
Hmgn5	0.726914	0.209156	0.057	0.037	1
Tagln3	0.747837	0.201159	0.139	0.109	1
Adarb2	0.758758	-0.216682	0.158	0.199	1
Zfpm2	0.768689	-0.361204	0.278	0.37	1
Spint2	0.771601	0.274397	0.146	0.097	1
Zwint	0.791113	0.271232	0.489	0.42	1
C130073E24Rik	0.791569	-0.209861	0.558	0.614	1
Tmem121	0.79255	0.216965	0.083	0.048	1
Calm3	0.79447	0.2465	0.27	0.219	1
Grcc10	0.798481	0.216034	0.191	0.15	1
Snhg14	0.807992	-0.268137	0.908	0.945	1
Psma2	0.810331	0.237322	0.169	0.12	1
Nkain2	0.811293	-0.304144	0.892	0.94	1
Grm3	0.815992	-0.241516	0.146	0.208	1
Ntng1	0.820436	-0.219915	0.365	0.413	1
Tmem59l	0.821018	0.21801	0.188	0.129	1
Dcc	0.840993	-0.491209	0.685	0.794	1
Arl6ip1	0.850284	0.313898	0.28	0.203	1
Ndufa11	0.859735	0.217378	0.153	0.106	1
Bsg	0.871357	0.453787	0.306	0.182	1
Frmd3	0.904648	-0.251449	0.212	0.275	1
Sorcs3	0.9241	-0.224087	0.379	0.432	1
Prickle2	0.929708	-0.253664	0.48	0.566	1
Kcnh7	0.935294	-0.324508	0.529	0.612	1
Atxn7l3b	0.973267	0.259026	0.379	0.305	1
Chsy3	0.998116	-0.378756	0.363	0.469	1
A230057D06Rik	1	-0.204672	0.798	0.848	1
Dmd	1	-0.342353	0.59	0.681	1
Eef1a1	1	0.216948	0.473	0.4	1
Itm2b	1	0.203618	0.296	0.247	1
Robo2	1	-0.345645	0.238	0.298	1
Sgcz	1	-0.521156	0.777	0.843	1

## Sheet: i5_Haus4_P4
	p_val	avg_log2FC	pct.1	pct.2	p_val_adj
Xist	2.8943e-46	-4.01368	0.011	0.951	9.34426e-42
Uty	5.95935e-18	1.23344	0.516	0	1.92398e-13
Eif2s3y	4.76963e-11	0.968536	0.33	0	1.53987e-06
Tsix	5.5163e-11	-1.11985	0.011	0.324	1.78094e-06
Unc5d	1.92654e-10	0.945497	0.934	0.912	6.21982e-06
Ddx3y	3.26152e-08	0.640263	0.231	0	0.00105298
Kdm5d	4.61083e-07	0.478175	0.22	0	0.0148861
Prlr	8.82686e-07	0.997649	0.868	0.618	0.0284975
B3galt1	2.87092e-06	0.670082	0.901	0.863	0.0926876
Opcml	1.29374e-05	0.721304	0.912	0.873	0.417683
Cdh18	1.41791e-05	-0.687169	0.352	0.48	0.457771
Greb1	2.40509e-05	0.538713	0.231	0.01	0.776483
Dgki	2.8092e-05	-0.384102	0.626	0.539	0.906949
Csmd3	5.11e-05	-0.377956	0.879	0.951	1
Gpc6	5.61222e-05	1.0146	0.846	0.647	1
Ncoa1	6.15791e-05	0.602133	0.681	0.314	1
Pcsk1n	0.00015288	-0.529505	0.901	0.961	1
Kcnc1	0.000168066	-0.571287	0.11	0.275	1
Mss51	0.000232599	-0.310714	0	0.088	1
Tox	0.000321028	-0.681659	0.659	0.784	1
Ina	0.000389575	-0.804326	0.418	0.549	1
Zfp943	0.000434479	-0.364653	0.066	0.216	1
Cradd	0.000488732	-0.24233	0	0.078	1
Lekr1	0.000709541	0.670693	0.407	0.118	1
Glis3	0.000743621	0.51329	0.143	0.01	1
Basp1	0.000761389	-0.48264	0.945	0.912	1
Gng2	0.000763105	0.532777	0.813	0.461	1
Rtn1	0.000763118	-0.335466	0.945	0.99	1
Hspa8	0.000769304	-0.52406	0.857	0.892	1
Mbd4	0.00101172	0.25559	0.099	0	1
Gm38505	0.00130981	0.748875	0.78	0.49	1
Chst11	0.00132853	0.448542	0.549	0.235	1
Inpp5a	0.00136714	0.439546	0.176	0.02	1
Ppp2ca	0.00149606	-0.556579	0.319	0.392	1
Alcam	0.00149618	-0.491616	0.44	0.578	1
Gm32647	0.00173505	0.907712	0.604	0.324	1
Trak1	0.00179583	0.551848	0.275	0.059	1
4921507P07Rik	0.00187566	0.219229	0.088	0	1
Malat1	0.00190317	-0.276218	1	1	1
Fbxl12os	0.00198673	0.223246	0.077	0	1
Dusp6	0.00200119	0.215628	0.088	0	1
Slc8a1	0.00225998	0.388121	1	0.941	1
Cdk5r1	0.00229282	-0.518295	0.209	0.333	1
Srp54a	0.00235904	0.213135	0.077	0	1
Gm43061	0.00238667	0.213962	0.077	0	1
Kif3c	0.00253463	0.61166	0.44	0.147	1
Snrnp25	0.00260183	0.223743	0.088	0	1
Nrg1	0.00281117	-0.53283	0.879	0.902	1
Abcc1	0.00285167	0.45459	0.22	0.039	1
Hpca	0.00291907	0.24905	0.077	0	1
Rapgef3	0.0031342	0.23385	0.077	0	1
Slit2	0.00318084	0.235399	0.824	0.873	1
Kdm1a	0.00343903	-0.468533	0.341	0.373	1
Pten	0.00362542	-0.494493	0.593	0.627	1
Tubb2b	0.00366389	-0.453181	0.857	0.873	1
Nudt18	0.00371445	0.211869	0.066	0	1
Grm1	0.0037346	-0.507018	0.275	0.294	1
Gsap	0.00397112	0.342984	0.143	0.01	1
Slc4a10	0.0039911	-0.400297	0.604	0.686	1
Psip1	0.00399187	-0.619148	0.473	0.578	1
Unc79	0.00401356	0.635257	0.78	0.51	1
4921534H16Rik	0.00416821	0.519863	0.231	0.059	1
Gm8281	0.00439312	0.202743	0.066	0	1
Ube2w	0.0044094	-0.399663	0.429	0.48	1
Fam122a	0.00441782	0.373265	0.231	0.039	1
Epb41l4b	0.00443158	-0.445976	0.242	0.343	1
Zfp937	0.00449231	0.216292	0.077	0	1
Pin4	0.004651	0.217369	0.077	0	1
Gm28750	0.00472675	0.49492	0.242	0.059	1
Ercc6l2	0.00477774	-0.261537	0.165	0.275	1
Galnt17	0.004993	0.24913	0.626	0.353	1
Prnp	0.00503734	-0.491663	0.407	0.441	1
Bbs4	0.0050711	-0.375571	0.132	0.245	1
Ltbp3	0.00537125	0.239046	0.055	0	1
Map2k5	0.00537275	0.634551	0.374	0.127	1
Nrsn1	0.00537608	-0.471235	0.121	0.235	1
Ext1	0.00553479	0.299311	0.824	0.755	1
Plk5	0.0057438	0.208491	0.055	0	1
Adam17	0.00581494	0.400353	0.176	0.029	1
Arglu1	0.00592652	-0.442222	0.604	0.637	1
Sesn3	0.00595119	-0.263695	0.44	0.392	1
Dhx8	0.00598503	-0.263296	0.022	0.108	1
Cntn3	0.00625223	-0.514081	0.033	0.118	1
Zbtb8b	0.00641607	0.234093	0.066	0	1
Cacna2d3	0.00656143	0.385016	0.901	0.686	1
Ndn	0.00661699	-0.801233	0.582	0.696	1
Gucd1	0.00671435	-0.240364	0	0.059	1
Cacnb2	0.00705671	-0.528183	0.736	0.745	1
Cep170b	0.00724013	0.331757	0.165	0.02	1
AC149090.1	0.00754484	-0.612817	0.385	0.51	1
Tdrd3	0.00757707	-0.492257	0.275	0.422	1
Gm47283	0.00761851	-0.682545	0.187	0.304	1
Rpia	0.00764937	-0.364562	0.011	0.098	1
Puf60	0.00766248	-0.548161	0.209	0.353	1
Coq4	0.0078755	0.315487	0.143	0.02	1
Pex11b	0.0083229	-0.368669	0.033	0.137	1
Srsf3	0.00835448	-0.692618	0.473	0.529	1
Hspa5	0.00861992	-0.334967	0.516	0.392	1
Mgat5b	0.00885684	0.531982	0.352	0.118	1
Pde4d	0.00921292	0.435122	0.945	0.902	1
Sh3kbp1	0.0092744	0.617899	0.505	0.206	1
Lman2	0.00935181	-0.286551	0.055	0.137	1
Hnrnpa2b1	0.00940164	-0.400604	0.648	0.578	1
Ube2m	0.00977735	-0.500055	0.055	0.176	1
Ppp1r14c	0.0100606	0.539575	0.319	0.127	1
Map2	0.0103701	-0.24988	0.923	0.922	1
Nr2f2	0.0105525	-0.609293	0.571	0.627	1
Sox2ot	0.0107085	0.238026	0.978	0.99	1
Cox7a2	0.0110865	0.268023	0.462	0.216	1
Cadps2	0.0112059	0.314541	0.769	0.578	1
Smim14	0.0112946	-0.493021	0.385	0.422	1
Rfx1	0.011445	0.204347	0.132	0.029	1
Rplp1	0.011739	0.238694	0.813	0.569	1
Gpr68	0.0117483	0.222997	0.055	0	1
Sema4d	0.0118602	0.39984	0.319	0.098	1
Zrsr2	0.0119073	-0.620316	0.066	0.176	1
Eif4a1	0.0121656	-0.531773	0.516	0.588	1
Itm2b	0.0121793	-0.509811	0.604	0.676	1
Prkar2b	0.0122968	-0.323629	0.44	0.402	1
Hivep3	0.0126107	0.408704	0.681	0.402	1
Sumo2	0.0127335	-0.509182	0.67	0.608	1
Sugt1	0.0131481	-0.423745	0.209	0.255	1
Lsamp	0.0133803	0.341967	0.989	1	1
Mrps34	0.0138509	-0.211162	0.055	0.137	1
Gmcl1	0.0138673	-0.341126	0.33	0.275	1
Uchl1	0.0141926	-0.266162	0.857	0.912	1
Gga1	0.0142019	0.20631	0.11	0.01	1
4932438A13Rik	0.0146039	-0.364723	0.473	0.578	1
Rab21	0.0153046	-0.412784	0.066	0.157	1
Apip	0.0153699	-0.215742	0.044	0.118	1
Cttnbp2	0.0153844	-0.405603	0.571	0.51	1
Trim2	0.0155131	0.488572	0.758	0.539	1
Pkn2	0.0155387	-0.229492	0.418	0.5	1
Tspyl2	0.0159133	0.272931	0.154	0.029	1
Ikzf2	0.0159314	0.49048	0.242	0.069	1
Cd200	0.0159603	-0.27032	0.681	0.529	1
Zfyve16	0.0160076	-0.358568	0.198	0.265	1
Tle5	0.0161622	-0.593698	0.22	0.333	1
Wdfy2	0.0163639	0.467931	0.319	0.147	1
Nsmce2	0.0164716	0.446489	0.56	0.304	1
Pi4kb	0.0165039	-0.507029	0.077	0.186	1
Trim41	0.0165547	-0.26474	0.011	0.088	1
Noc2l	0.0166758	0.269871	0.143	0.029	1
Klhl22	0.016791	0.423311	0.242	0.069	1
Grm7	0.0169822	-0.231315	0.78	0.824	1
Cyc1	0.0169875	-0.445271	0.341	0.373	1
Fat3	0.0169995	0.444215	0.758	0.559	1
Ttc19	0.0180562	-0.390839	0.33	0.373	1
Cct8	0.018185	-0.405969	0.341	0.382	1
Usp29	0.018203	-0.476954	0.923	0.882	1
Il1rapl2	0.0184824	-0.319877	0.066	0.157	1
Wsb1	0.0187038	-0.433026	0.549	0.578	1
Cry2	0.0188674	-0.270513	0.033	0.118	1
Diaph3	0.0191167	0.304955	0.187	0.039	1
A230056P14Rik	0.0192366	0.283013	0.11	0.01	1
Lamtor5	0.0192442	-0.275428	0.033	0.118	1
Slc6a1	0.0193067	0.380478	0.604	0.314	1
Mapk8ip1	0.0193595	-0.418297	0.132	0.255	1
Esco1	0.020121	0.252443	0.297	0.127	1
Ankrd6	0.0201833	0.360972	0.22	0.059	1
Ctnna2	0.0203903	0.304163	1	0.99	1
Zfp236	0.0206737	0.251557	0.33	0.137	1
Chga	0.0207106	-0.543107	0.275	0.373	1
Map9	0.0213074	-0.517471	0.385	0.451	1
Grik1	0.0214489	0.743734	0.78	0.657	1
Tll1	0.021739	0.310001	0.11	0.01	1
Minpp1	0.0218997	0.416287	0.286	0.098	1
Ap2a1	0.0219168	0.221156	0.099	0.01	1
Mtch1	0.0221482	-0.543316	0.44	0.539	1
Tm7sf2	0.0221723	0.224257	0.088	0.01	1
Polb	0.0222416	-0.286998	0.626	0.559	1
Tubb2a	0.0222653	-0.419971	0.846	0.873	1
Dpp6	0.0225247	0.222981	0.945	0.941	1
Usp15	0.02273	-0.201092	0.582	0.48	1
Alkbh1	0.0238761	0.376826	0.319	0.118	1
Polr2b	0.0241565	0.354378	0.209	0.049	1
Med19	0.0242105	-0.534272	0.121	0.225	1
Acp1	0.0242932	0.412247	0.615	0.451	1
Slc12a6	0.0245119	0.39313	0.604	0.324	1
Zfp958	0.0246734	-0.228596	0.011	0.078	1
Rb1	0.0247335	0.33132	0.538	0.255	1
Tbp	0.0251048	0.270918	0.132	0.02	1
Clasp2	0.0251579	0.293214	0.835	0.755	1
Plpp5	0.0258151	-0.400971	0.022	0.098	1
Sybu	0.0261113	-0.346081	0.593	0.598	1
Chd2	0.02622	0.373233	0.549	0.284	1
Zfp410	0.0263146	0.349094	0.165	0.029	1
Cop1	0.0264875	-0.270333	0.473	0.578	1
Lyrm9	0.0265747	-0.327873	0.044	0.137	1
Brcc3	0.0265832	-0.380785	0.121	0.206	1
Fam155a	0.0266608	0.239949	0.945	0.941	1
Rps2	0.0266742	-0.516487	0.33	0.324	1
Set	0.0267514	-0.539353	0.396	0.441	1
Ccdc106	0.0267566	-0.270443	0.022	0.098	1
Zfp575	0.0267694	0.261541	0.11	0.02	1
Insyn2a	0.0274394	0.463353	0.154	0.029	1
Dcaf10	0.0276909	0.472708	0.198	0.059	1
Szrd1	0.0278323	0.289698	0.165	0.049	1
Med12l	0.0278434	-0.356546	0.473	0.422	1
Ndufa8	0.0281225	-0.235936	0.374	0.284	1
Hibadh	0.0281941	0.369021	0.231	0.078	1
Strap	0.0284324	0.544076	0.286	0.137	1
Oser1	0.0286416	-0.256266	0.011	0.078	1
Hcn1	0.0286628	0.456268	0.714	0.598	1
Npm1	0.0287283	-0.475345	0.462	0.5	1
Med27	0.0287318	0.307699	0.363	0.157	1
Tafa5	0.0287922	0.420874	0.703	0.402	1
Nktr	0.0291461	-0.362721	0.615	0.618	1
Cdk8	0.0292889	-0.345356	0.418	0.441	1
Hmgn1	0.0293569	-0.423017	0.253	0.343	1
Thsd7a	0.0293722	-0.224003	0.187	0.294	1
Edil3	0.0294726	-0.544023	0.582	0.686	1
Stmn1	0.0298622	-0.382439	0.967	0.961	1
Faim	0.0301662	-0.236165	0.022	0.098	1
Micall1	0.0304941	0.258883	0.121	0.02	1
Scg3	0.0306722	-0.207563	0.473	0.363	1
Slc25a25	0.030711	0.404487	0.143	0.029	1
Kcnma1	0.0308729	0.309761	0.879	0.706	1
Rev3l	0.0312532	-0.217146	0.912	0.794	1
Sh3glb1	0.0313644	-0.472468	0.418	0.471	1
Cyld	0.0315149	-0.203451	0.187	0.265	1
2021-09-06	0.03163	-0.520877	0.165	0.255	1
Dlgap3	0.0317058	0.444831	0.22	0.059	1
Cep57	0.0324724	0.337205	0.132	0.029	1
Nckap5	0.0327136	0.256479	0.495	0.265	1
Tbkbp1	0.0331067	0.273012	0.088	0.01	1
Katnal1	0.0332781	-0.337767	0.088	0.167	1
Sema4b	0.0333577	0.410955	0.198	0.059	1
Gucy1b1	0.0335727	0.407299	0.22	0.069	1
Tuba1a	0.0336523	-0.310383	0.945	0.941	1
Ptn	0.033876	-0.561925	0.538	0.657	1
Atxn7l3b	0.0344011	-0.539882	0.736	0.784	1
Inpp4a	0.0345756	-0.268383	0.374	0.422	1
Tmie	0.0346924	-0.212894	0.022	0.088	1
Tet1	0.035346	0.301874	0.33	0.147	1
Ppp2r1a	0.0357627	-0.388013	0.363	0.343	1
Vps37d	0.0360689	-0.348007	0.088	0.186	1
Tmem196	0.0362972	-0.519192	0.143	0.225	1
Lrrn3	0.0364197	0.397279	0.418	0.196	1
Psmd1	0.0364295	-0.41941	0.462	0.49	1
Prr36	0.0369342	0.265608	0.121	0.02	1
Ywhab	0.0372708	-0.338694	0.56	0.608	1
Fam57b	0.0374525	-0.223855	0.143	0.216	1
Phb2	0.0375131	-0.383458	0.132	0.245	1
Stip1	0.0375248	0.282557	0.176	0.049	1
Syt5	0.0379749	-0.452133	0.275	0.363	1
Efhd2	0.0380399	0.288982	0.099	0.02	1
Senp6	0.0380458	0.360451	0.659	0.382	1
Ctsa	0.0386662	0.222589	0.077	0.01	1
Zfp738	0.038816	0.240071	0.154	0.059	1
Ybx1	0.0389587	-0.403902	0.462	0.549	1
Reep1	0.0389657	-0.242948	0.659	0.529	1
Amfr	0.0390969	0.394647	0.253	0.088	1
4930452B06Rik	0.0392983	0.531388	0.198	0.059	1
Zfp292	0.0394303	0.276075	0.516	0.451	1
Rps6kl1	0.0397225	0.32449	0.165	0.039	1
BC005561	0.0398706	-0.48564	0.22	0.304	1
Rpl9	0.0398964	0.291541	0.473	0.265	1
Rbfox1	0.0399544	0.269284	0.956	0.941	1
Anapc11	0.0399627	-0.292054	0.187	0.294	1
Camsap3	0.0400164	0.261911	0.132	0.029	1
Mocs2	0.040193	0.312312	0.132	0.029	1
Tmem62	0.0403155	0.313649	0.165	0.039	1
Ddost	0.0408121	-0.321018	0.33	0.284	1
Txlng	0.0409665	0.401313	0.22	0.069	1
Slc4a7	0.0409976	-0.390054	0.209	0.304	1
Uba52	0.0410478	0.367114	0.099	0.02	1
Clstn2	0.0410664	0.241083	0.824	0.735	1
Phf20	0.0414275	-0.306057	0.396	0.412	1
Cd3eap	0.0417386	-0.24839	0.011	0.069	1
Umad1	0.0417539	0.459125	0.56	0.294	1
Irf2bp1	0.0418715	-0.253236	0.011	0.078	1
Hmgxb3	0.0419371	0.226109	0.209	0.078	1
Ptprt	0.0420289	0.36986	0.923	0.873	1
Drg1	0.042096	-0.329172	0.33	0.314	1
Tnrc6a	0.042895	-0.204644	0.505	0.549	1
D1Ertd622e	0.0429316	-0.265487	0.066	0.147	1
Shisal2b	0.043156	0.200676	0.121	0.029	1
Gm48512	0.0436975	0.387717	0.231	0.078	1
Fam222a	0.0443564	0.233357	0.176	0.049	1
Gm26691	0.0444106	0.343501	0.44	0.245	1
Pa2g4	0.0446949	-0.318273	0.121	0.216	1
Rab40c	0.0454815	0.401337	0.231	0.069	1
Jade1	0.0455658	0.279965	0.154	0.039	1
Ergic1	0.0459048	0.37	0.505	0.275	1
Map6	0.0459506	-0.238643	0.538	0.51	1
Fbxo10	0.0460093	0.29076	0.308	0.137	1
Tecpr2	0.0462503	0.410455	0.231	0.088	1
Ergic2	0.0466376	-0.230491	0.374	0.402	1
Coq8b	0.0466608	-0.419076	0.055	0.147	1
Ift43	0.0469215	0.320459	0.187	0.049	1
Cog4	0.0471817	0.344832	0.231	0.078	1
Sirt4	0.0472126	0.206084	0.088	0.01	1
Ccdc15	0.0474978	0.472629	0.176	0.059	1
Lrfn5	0.0477288	-0.278025	0.824	0.794	1
Ankrd40	0.0477805	-0.204969	0.011	0.069	1
Gm16093	0.0480705	0.319165	0.22	0.078	1
Diablo	0.0483062	-0.319058	0.022	0.088	1
Lpin1	0.048652	0.290862	0.165	0.039	1
Zbtb44	0.0488066	-0.315458	0.154	0.225	1
Bloc1s2	0.0499449	-0.264679	0.11	0.196	1
Flrt2	0.0499817	0.650881	0.495	0.294	1
Pgk1	0.05007	0.260058	0.286	0.118	1
Gm10785	0.0502312	0.229829	0.176	0.049	1
Dnajc10	0.0503141	0.44791	0.407	0.186	1
Arpc5	0.0505558	-0.3422	0.286	0.373	1
Rai1	0.0510333	-0.282064	0.407	0.373	1
Ndst4	0.0511872	0.412998	0.418	0.275	1
Actb	0.0512477	-0.279745	0.978	0.971	1
Prdm2	0.0513308	0.613875	0.374	0.147	1
Kdelr1	0.0513553	-0.328029	0.286	0.324	1
Gm4673	0.051757	-0.296199	0.011	0.069	1
Slc9a9	0.0517853	0.334491	0.582	0.324	1
Eid1	0.0519596	-0.555005	0.538	0.588	1
Rnf149	0.0522775	-0.242011	0.088	0.157	1
Gtf2h1	0.0523521	0.3865	0.253	0.098	1
Tmem26	0.0531085	-0.460144	0.044	0.127	1
Rcbtb2	0.0531964	-0.301549	0.077	0.137	1
Polq	0.0533349	0.330252	0.099	0.02	1
St7	0.0538479	0.262984	0.626	0.539	1
Adcy3	0.0538771	0.26418	0.253	0.098	1
Trub2	0.0541281	0.346531	0.165	0.039	1
Rad23b	0.0541982	-0.269687	0.275	0.255	1
Klhl26	0.0542554	-0.384327	0.077	0.167	1
Fscn1	0.0544653	-0.412142	0.264	0.363	1
Tspan13	0.0546785	-0.390535	0.714	0.725	1
Nek3	0.0547191	-0.310012	0.033	0.108	1
Rab22a	0.0549826	-0.272117	0.077	0.157	1
Psmc5	0.0550637	-0.471238	0.198	0.235	1
Fez2	0.0552495	-0.341553	0.11	0.186	1
Cenpx	0.055406	-0.250853	0.011	0.069	1
Fndc9	0.0554489	0.216026	0.187	0.049	1
Cwc22	0.0558227	0.434575	0.143	0.039	1
Wtap	0.0559152	-0.449239	0.176	0.235	1
Arf1	0.056066	-0.261416	0.516	0.48	1
Spock3	0.0560844	-0.27645	0.747	0.824	1
Cisd1	0.0560906	0.273446	0.429	0.216	1
Zfp950	0.056532	0.319338	0.418	0.206	1
Pih1d1	0.0568835	-0.423586	0.044	0.137	1
Sptlc3	0.0569547	0.21238	0.11	0.02	1
Mospd1	0.0572562	-0.227024	0.033	0.098	1
Pank3	0.0574113	0.296577	0.275	0.098	1
Rspo2	0.0577362	-0.394474	0.033	0.088	1
Mrps31	0.0577779	-0.436083	0.022	0.088	1
Nkapd1	0.0578021	-0.339769	0.033	0.108	1
D430042O09Rik	0.0581646	0.268584	0.231	0.088	1
Snrpe	0.0581654	0.287113	0.231	0.078	1
Sec11a	0.0585164	-0.311359	0.505	0.471	1
Snrpb	0.058525	-0.35162	0.22	0.284	1
B3galnt2	0.0587702	0.380521	0.198	0.059	1
Tada3	0.0590555	0.254186	0.143	0.029	1
E230016M11Rik	0.0590909	-0.272717	0.132	0.186	1
Gab2	0.0593683	-0.475169	0.286	0.314	1
Prdx4	0.0595074	0.33516	0.264	0.088	1
Cul2	0.0599863	-0.205924	0.253	0.304	1
Usp33	0.0600877	0.385359	0.484	0.255	1
Atp6v0b	0.0601053	-0.52477	0.747	0.745	1
Trio	0.0604095	0.360045	0.846	0.608	1
Tmem101	0.0605435	0.244179	0.22	0.069	1
Gatad2b	0.0606536	-0.335541	0.374	0.275	1
Amn1	0.0607453	-0.305276	0.319	0.382	1
Agap1	0.0608894	0.249186	0.912	0.696	1
Ep400	0.0611621	0.211086	0.527	0.284	1
Hikeshi	0.0618573	-0.397989	0.121	0.216	1
Zmynd8	0.0621793	0.481438	0.681	0.431	1
St6galnac3	0.0627527	0.422496	0.626	0.392	1
Ppcdc	0.0632983	0.4075	0.143	0.039	1
Ywhaz	0.0635084	0.330326	0.703	0.5	1
Phex	0.0636626	0.21639	0.077	0.01	1
Ncl	0.063747	0.257325	0.286	0.137	1
Slf1	0.0638635	-0.350765	0.242	0.343	1
Manf	0.0639325	0.343082	0.538	0.294	1
1810055G02Rik	0.0645328	0.218643	0.088	0.01	1
Med21	0.0646729	-0.396057	0.055	0.137	1
Bex1	0.0647886	-0.214237	0.44	0.353	1
Apmap	0.0648069	0.214819	0.132	0.029	1
Scrt1	0.0653825	-0.356707	0.011	0.069	1
Myef2	0.0657215	-0.223864	0.516	0.559	1
Snf8	0.0658108	-0.303427	0.132	0.206	1
Bccip	0.0661138	-0.248174	0.033	0.088	1
Emc7	0.0661159	0.259477	0.308	0.137	1
Abraxas2	0.066578	-0.374875	0.132	0.196	1
Fabp7	0.0666018	0.342153	0.396	0.196	1
Commd6	0.0666343	-0.378901	0.044	0.108	1
Eif3j1	0.0666663	0.307288	0.22	0.069	1
Dpf1	0.0670812	0.339887	0.275	0.108	1
Tmem132b	0.0670948	0.4939	0.308	0.137	1
Pkn1	0.0672538	-0.23411	0.121	0.176	1
Coprs	0.0673528	-0.235159	0.044	0.118	1
Slc22a5	0.0674229	0.239297	0.132	0.029	1
Clk1	0.0676566	-0.370706	0.242	0.304	1
Mapkap1	0.0676879	0.353199	0.462	0.275	1
0610010F05Rik	0.0677188	-0.270674	0.352	0.373	1
Kif5c	0.0678603	-0.234698	0.703	0.696	1
Sil1	0.0678653	0.519739	0.198	0.078	1
Prrt1	0.0679157	-0.278628	0.022	0.088	1
Dlk1	0.0680644	0.277601	0.121	0.02	1
Nr6a1	0.068886	-0.37611	0.308	0.275	1
Lamtor2	0.0688983	0.368368	0.275	0.108	1
Gtf3c4	0.0690207	-0.326469	0.022	0.088	1
Btbd8	0.0690808	-0.285749	0.176	0.206	1
Usp25	0.0691654	0.276928	0.209	0.069	1
Smarca2	0.0692011	0.333288	0.473	0.265	1
Gnl1	0.0692459	0.272194	0.121	0.029	1
Parp11	0.0693644	0.222264	0.264	0.108	1
Ddx39b	0.0705146	-0.521299	0.429	0.48	1
Epha3	0.0705661	0.212376	0.385	0.373	1
Tspan3	0.0706082	-0.43326	0.681	0.725	1
Map1lc3b	0.0708089	-0.368356	0.198	0.275	1
Adprh	0.0709782	-0.337992	0.198	0.284	1
Ddx25	0.071115	0.323654	0.187	0.049	1
Pcdh9	0.0714171	-0.373348	0.956	0.98	1
Klhl9	0.0716088	-0.471422	0.132	0.245	1
1700111E14Rik	0.0717491	-0.420548	0.033	0.098	1
Atg16l1	0.0720598	-0.251473	0.198	0.245	1
Nr6a1os	0.0721978	0.209159	0.11	0.02	1
Dynll1	0.0722404	-0.255716	0.516	0.471	1
Mtus2	0.072379	0.368889	0.22	0.069	1
Ap3b2	0.0725558	0.370123	0.308	0.118	1
Uba2	0.0728604	-0.330971	0.143	0.235	1
Slc39a2	0.0730577	0.203417	0.077	0.01	1
Gabra4	0.073073	-0.400053	0.077	0.137	1
Ncoa6	0.0734645	-0.24025	0.264	0.167	1
Sufu	0.0735467	0.246755	0.066	0.01	1
Gnai3	0.0736114	-0.323893	0.242	0.294	1
Gprin3	0.0742525	-0.337163	0.198	0.265	1
C2cd3	0.0743243	-0.295266	0.077	0.157	1
Thnsl1	0.0744355	0.271151	0.121	0.029	1
Sall2	0.0744436	-0.368222	0.033	0.098	1
Ttc17	0.0745295	-0.255271	0.231	0.294	1
Nap1l1	0.0746071	-0.330199	0.418	0.402	1
Spire2	0.0746434	-0.247648	0.066	0.137	1
Rprm	0.0747182	-0.262316	0.154	0.225	1
Coq2	0.0747249	-0.356907	0.077	0.157	1
Cited2	0.0747805	-0.648527	0.187	0.275	1
Lamp2	0.0753286	-0.331413	0.11	0.196	1
Atp6ap2	0.0754594	-0.276174	0.484	0.441	1
Tarsl2	0.0759173	0.250596	0.165	0.049	1
Timm23	0.076144	0.324953	0.363	0.176	1
Ndfip1	0.0764885	-0.215862	0.934	0.833	1
Slc22a15	0.0765649	0.389081	0.154	0.039	1
Rtcb	0.0769229	-0.269007	0.143	0.206	1
Arap2	0.0769427	0.273177	0.176	0.049	1
Lemd1	0.0771056	-0.210067	0.044	0.108	1
Tbc1d14	0.0772895	-0.34196	0.099	0.186	1
Mdh1	0.0773019	-0.275401	0.429	0.5	1
Nup54	0.0774237	0.287361	0.253	0.108	1
Zfp81	0.0778348	-0.287988	0.088	0.167	1
Gm42695	0.0778937	0.298476	0.154	0.039	1
Cyp46a1	0.0787713	0.497084	0.132	0.039	1
Cd46	0.079324	0.308828	0.231	0.088	1
Col4a2	0.0797357	0.23178	0.242	0.098	1
Zfp148	0.0798038	-0.361602	0.527	0.539	1
Efcc1	0.0800797	-0.238048	0.022	0.078	1
Tnks	0.0803042	0.224537	0.659	0.431	1
Picalm	0.0803819	0.234178	0.549	0.402	1
Gabra2	0.080502	0.451117	0.791	0.529	1
Zfp407	0.0807423	0.244818	0.462	0.235	1
Hdac1	0.0808518	-0.256539	0.132	0.186	1
Jakmip2	0.0812287	-0.206016	0.703	0.578	1
Fkrp	0.0813842	-0.200196	0.066	0.108	1
Pacsin1	0.0815511	0.422464	0.473	0.245	1
H3f3a	0.0816536	-0.319872	0.67	0.686	1
Klhdc3	0.0816583	-0.372292	0.066	0.137	1
4732491K20Rik	0.0818121	0.209094	0.099	0.02	1
Slc5a3	0.0821052	-0.22824	0.198	0.255	1
Csde1	0.0821223	-0.212887	0.527	0.441	1
Col4a1	0.0830038	0.363536	0.165	0.049	1
Nploc4	0.083511	0.460761	0.198	0.078	1
Gpr162	0.0839366	0.297952	0.187	0.059	1
Lonp2	0.0839614	0.231466	0.396	0.206	1
Zcchc12	0.0840313	-0.246822	0.549	0.461	1
Gm13427	0.0843635	0.293344	0.066	0.01	1
Stub1	0.0848897	-0.222113	0.275	0.275	1
Gtf2h5	0.084935	-0.342533	0.264	0.304	1
Mgst3	0.0850304	-0.533077	0.11	0.176	1
Angpt2	0.08538	0.423945	0.143	0.049	1
Tox3	0.0854401	-0.323632	0.253	0.314	1
Zfpm2	0.0857085	-0.746157	0.11	0.196	1
Fras1	0.0858446	-0.258269	0.143	0.186	1
Slc45a1	0.0859135	0.31694	0.209	0.059	1
Ext2	0.0861312	0.309037	0.385	0.196	1
Ndufb5	0.0863113	0.50328	0.505	0.265	1
Ankrd10	0.0863599	-0.468434	0.484	0.51	1
Cdc25b	0.086722	0.211769	0.066	0.01	1
2700054A10Rik	0.086914	0.331985	0.198	0.069	1
Poc1b	0.0870022	0.406875	0.231	0.078	1
Mon2	0.0871667	0.242329	0.352	0.176	1
Scyl2	0.0874763	0.357845	0.242	0.088	1
Abitram	0.087545	-0.302003	0.022	0.078	1
Fth1	0.0876394	-0.436159	0.593	0.598	1
Aplp1	0.0878428	-0.488712	0.615	0.627	1
Vstm2l	0.0878961	-0.260333	0.154	0.216	1
Calcr	0.0881278	-0.234121	0.033	0.098	1
C1qtnf4	0.0883742	-0.298239	0.648	0.578	1
Fbxo41	0.088519	-0.318679	0.143	0.225	1
Nap1l3	0.0888891	0.282106	0.242	0.098	1
Metap1	0.0890329	0.206309	0.286	0.127	1
Cops9	0.0890331	0.359736	0.143	0.039	1
Shank1	0.0892456	-0.232322	0.253	0.324	1
Atp5o	0.0895051	-0.356134	0.429	0.441	1
Lsm11	0.0895588	-0.500616	0.033	0.118	1
Pafah1b1	0.0895878	-0.222093	0.802	0.696	1
Elp1	0.0896717	0.350031	0.231	0.098	1
Cluap1	0.0899983	-0.352909	0.088	0.157	1
Epha6	0.0900021	-0.308987	0.824	0.853	1
Ccnc	0.0900318	0.210306	0.374	0.186	1
Prkdc	0.0904216	0.276209	0.154	0.039	1
Chrm2	0.0904415	0.529318	0.429	0.255	1
Tbc1d19	0.0910187	0.365377	0.549	0.294	1
Spock2	0.0911238	-0.365655	0.33	0.363	1
mt-Nd5	0.091284	-0.35454	0.165	0.196	1
Arfgef3	0.0913073	0.534358	0.67	0.441	1
Kyat1	0.0913156	0.226467	0.066	0.01	1
Mef2d	0.0915393	0.262363	0.198	0.078	1
Ssbp2	0.0918154	-0.506545	0.385	0.461	1
Slc25a27	0.0918612	-0.256329	0.593	0.529	1
Get4	0.0920859	0.209879	0.132	0.039	1
Rap2b	0.0921798	-0.346081	0.099	0.147	1
Chd8	0.0925259	-0.417826	0.396	0.382	1
Arpc2	0.0925701	-0.333114	0.451	0.48	1
Map1lc3a	0.0927793	-0.511737	0.352	0.402	1
Amigo1	0.0928423	-0.349238	0.011	0.069	1
Golga1	0.0934018	0.305043	0.286	0.118	1
Nfib	0.0934588	-0.292285	0.088	0.137	1
Galr1	0.0937183	0.298114	0.088	0.02	1
Gm29502	0.0937873	-0.237236	0.022	0.078	1
Zfp719	0.0941781	-0.323363	0.022	0.098	1
Usp16	0.0955053	0.242644	0.22	0.078	1
Bcl11a	0.0959951	0.663218	0.209	0.088	1
Ksr1	0.0965528	0.435026	0.176	0.069	1
Pdzrn4	0.0967792	0.517484	0.231	0.088	1
Rps7	0.0968959	-0.342067	0.681	0.637	1
Pdia3	0.0969981	-0.272952	0.495	0.412	1
Plxna4	0.0971262	0.372314	0.769	0.5	1
Rps29	0.0971661	0.347274	0.187	0.069	1
Eef1g	0.0972083	-0.317685	0.516	0.48	1
4732463B04Rik	0.0972935	0.208534	0.066	0.01	1
Nkx2-1	0.0975218	-0.456181	0.055	0.127	1
Aatk	0.0980455	-0.360701	0.154	0.225	1
Cct4	0.0981774	-0.283884	0.341	0.324	1
Aebp2	0.0990895	0.220435	0.209	0.078	1
3110021N24Rik	0.0991793	0.317753	0.209	0.069	1
Ppp4r3a	0.0994192	0.42922	0.429	0.216	1
Cmpk1	0.0995592	0.360006	0.363	0.176	1
Bex3	0.0997466	-0.359592	0.462	0.539	1
Slc27a1	0.0998547	0.30176	0.165	0.069	1
Selenoi	0.0998915	-0.341407	0.242	0.294	1
Ly6h	0.100368	-0.215387	0.912	0.902	1
Agbl1	0.1004	-0.237418	0.022	0.078	1
Hsp90ab1	0.100441	-0.27367	0.857	0.902	1
Npepps	0.100668	-0.231876	0.692	0.569	1
Hnrnpu	0.100917	-0.289244	0.593	0.598	1
Ftx	0.101172	-0.223826	0.308	0.275	1
Itpk1	0.101243	-0.311856	0.11	0.147	1
Tox4	0.101361	0.391897	0.154	0.049	1
Ngb	0.101636	-0.326259	0.011	0.069	1
Nnat	0.101649	-0.252959	0.989	0.971	1
Inafm1	0.102268	-0.274143	0.066	0.127	1
Inhba	0.102637	0.21641	0.099	0.02	1
Nup155	0.102639	0.21314	0.165	0.049	1
Ptprs	0.102741	-0.350852	0.725	0.676	1
Rnf167	0.102907	0.230711	0.121	0.029	1
Gm15414	0.103211	0.391895	0.143	0.039	1
Zfp239	0.103212	0.257017	0.176	0.059	1
Rabif	0.103581	0.270526	0.154	0.049	1
Nenf	0.103656	-0.298908	0.275	0.343	1
Rttn	0.10374	0.233299	0.143	0.059	1
Trappc6b	0.103923	-0.376779	0.198	0.265	1
Adnp	0.104186	-0.266027	0.374	0.392	1
Hrh2	0.104756	0.202253	0.077	0.01	1
Rhbdd3	0.104781	0.423889	0.165	0.049	1
Rock2	0.105309	-0.231866	0.549	0.559	1
Pdxk	0.105983	0.278375	0.187	0.059	1
1700084C06Rik	0.106192	0.269378	0.099	0.02	1
Commd7	0.10635	0.401632	0.231	0.069	1
2021-03-04	0.106382	0.206955	0.308	0.157	1
Tbc1d15	0.107686	0.327737	0.187	0.069	1
Capns1	0.108096	-0.278271	0.121	0.167	1
Ube2s	0.108215	-0.410628	0.286	0.324	1
Camk1	0.109347	0.358111	0.22	0.088	1
Usp47	0.109583	0.420914	0.648	0.402	1
Sgta	0.10962	-0.30085	0.099	0.147	1
Ahcyl1	0.109641	-0.492026	0.22	0.275	1
Gm26549	0.110262	0.355589	0.132	0.029	1
Pim3	0.110397	-0.396636	0.044	0.108	1
Lnx1	0.110686	0.433793	0.385	0.196	1
Brd2	0.110879	-0.391268	0.077	0.137	1
Stim1	0.111319	0.55326	0.308	0.137	1
Hcfc1	0.111321	0.31554	0.176	0.069	1
Zfp867	0.112378	0.233901	0.132	0.039	1
Slc8a3	0.113011	-0.601168	0.242	0.284	1
Zdhhc9	0.113598	0.278685	0.209	0.088	1
Angptl2	0.113607	0.334929	0.154	0.039	1
Trappc6a	0.113653	-0.290935	0.022	0.069	1
Atp9a	0.113905	-0.314004	0.484	0.49	1
Fau	0.114126	0.363362	0.703	0.49	1
Snx11	0.114196	-0.261568	0.033	0.088	1
Ap2a2	0.114293	-0.326887	0.363	0.382	1
Zfp300	0.114578	0.205948	0.077	0.01	1
Atp6v1c1	0.114654	-0.312355	0.209	0.245	1
Fgf13	0.115413	0.214951	0.571	0.559	1
Adcy1	0.115443	0.260013	0.341	0.176	1
Ppp1r16b	0.115544	0.411638	0.154	0.049	1
Dync2h1	0.116175	-0.355331	0.385	0.402	1
Bcas3	0.116238	0.42351	0.429	0.225	1
Scaf8	0.116889	0.410565	0.692	0.431	1
Gfod1	0.117615	-0.268006	0.132	0.176	1
Stxbp5l	0.11806	-0.207527	0.495	0.402	1
Tmem39a	0.118397	0.300868	0.154	0.069	1
Enkur	0.118441	-0.428505	0.044	0.108	1
Ubxn2a	0.11903	0.41746	0.209	0.088	1
Zfhx3	0.119088	-0.202029	0.769	0.755	1
Kctd12	0.119137	0.266578	0.055	0.01	1
Trp53bp1	0.119337	0.541805	0.527	0.314	1
Podxl2	0.119567	-0.295624	0.593	0.578	1
Plxna2	0.119575	0.216948	0.253	0.225	1
Zfp711	0.119612	-0.370959	0.198	0.225	1
Dnm3os	0.11986	0.236715	0.121	0.039	1
Mrps5	0.12003	0.222469	0.165	0.059	1
Hacd3	0.120172	-0.222967	0.374	0.373	1
Fbxo38	0.120207	0.295648	0.286	0.118	1
Mapk14	0.120565	-0.299125	0.22	0.275	1
Kansl1l	0.120628	-0.304743	0.407	0.441	1
Cdc37	0.120697	0.272609	0.286	0.127	1
Slc24a5	0.121027	-0.340419	0.187	0.265	1
Traf6	0.121804	-0.22425	0.044	0.098	1
Smndc1	0.121823	-0.31359	0.066	0.127	1
Ggps1	0.122291	0.258442	0.308	0.245	1
Fus	0.122312	0.206191	0.527	0.461	1
Ola1	0.12232	-0.569279	0.286	0.333	1
Sos2	0.122416	-0.353193	0.253	0.294	1
Sez6l2	0.122595	0.405748	0.374	0.176	1
Gabrb1	0.123866	0.320103	0.89	0.784	1
E2f3	0.123886	0.218368	0.099	0.02	1
Rasal2	0.123965	-0.245728	0.747	0.676	1
Kmt2e	0.124487	-0.327614	0.703	0.716	1
Ano6	0.124757	0.223843	0.319	0.186	1
Rab11a	0.125575	-0.326775	0.33	0.343	1
Rpl22l1	0.12563	0.294903	0.396	0.196	1
Top2b	0.125665	-0.34474	0.538	0.48	1
Smc5	0.125805	0.276305	0.407	0.225	1
Samd4b	0.126129	0.275684	0.22	0.088	1
Ing2	0.126312	-0.240501	0.033	0.088	1
Ptpro	0.126896	-0.437184	0.418	0.451	1
Zfp667	0.127021	-0.248806	0.033	0.088	1
Pex13	0.127261	0.381216	0.198	0.078	1
Bmpr1a	0.127743	-0.395021	0.242	0.314	1
Abcc5	0.127792	-0.242652	0.462	0.461	1
Smyd3	0.128761	0.502748	0.681	0.48	1
Herc2	0.1295	-0.259017	0.571	0.549	1
Plekhn1	0.129627	0.368334	0.088	0.02	1
Luc7l2	0.12973	-0.238134	0.769	0.755	1
2021-09-09	0.129936	0.348173	0.055	0.01	1
BC030500	0.129977	-0.23935	0.011	0.059	1
Mapt	0.130031	0.221618	0.956	0.922	1
Lmo3	0.130186	-0.299538	0.341	0.353	1
Tnr	0.130662	-0.297425	0.264	0.284	1
Pde4a	0.130936	0.325471	0.22	0.078	1
Ttc28	0.130979	0.424176	0.78	0.578	1
Rnf2	0.131219	-0.272772	0.11	0.157	1
Amy1	0.131501	-0.385385	0.286	0.343	1
4930522L14Rik	0.131531	-0.22345	0.022	0.078	1
Atp6v0c	0.132493	-0.20983	0.923	0.931	1
Syt9	0.132524	-0.237791	0.308	0.225	1
Fkbp3	0.13263	0.211743	0.407	0.235	1
Hectd1	0.132782	-0.212545	0.319	0.343	1
Tsc1	0.132948	-0.494038	0.319	0.353	1
Fsd1l	0.133054	-0.228973	0.352	0.353	1
Tbc1d1	0.133062	0.26148	0.099	0.02	1
Snapc5	0.133068	0.23563	0.088	0.02	1
Lrrc4	0.133103	0.403924	0.341	0.186	1
Shisa4	0.133272	-0.221181	0.154	0.196	1
Sez6l	0.133598	0.378545	0.648	0.441	1
Esrrg	0.13383	0.409666	0.44	0.324	1
Psma2	0.134279	-0.252931	0.385	0.451	1
Babam1	0.135678	-0.313268	0.066	0.127	1
Dhx33	0.135764	-0.287373	0.044	0.108	1
Kdm6a	0.13594	-0.312582	0.275	0.304	1
Orc5	0.136829	0.214224	0.187	0.078	1
Insyn2b	0.136867	0.571911	0.319	0.186	1
Spock1	0.136909	0.254021	0.571	0.471	1
Selenok	0.137192	-0.321726	0.462	0.461	1
Gm37229	0.137375	0.205523	0.099	0.02	1
Fbn2	0.137668	0.2847	0.176	0.069	1
Hsd17b10	0.137798	-0.207885	0.044	0.108	1
Ppp6r2	0.138126	-0.373212	0.275	0.304	1
Rusc2	0.13872	0.280635	0.264	0.118	1
Enc1	0.139365	0.576445	0.308	0.147	1
Sirt2	0.139645	0.239718	0.187	0.078	1
Fstl4	0.140169	0.448619	0.462	0.363	1
Dstyk	0.14032	0.322438	0.286	0.127	1
Smarca5	0.140532	-0.2288	0.33	0.245	1
Fermt2	0.140654	-0.359491	0.176	0.225	1
Klf13	0.140752	-0.22705	0.176	0.245	1
Gm19409	0.14079	-0.239463	0.022	0.078	1
Shank3	0.140892	0.227589	0.319	0.157	1
Srek1	0.140992	-0.296076	0.549	0.569	1
Nphp3	0.141486	-0.262661	0.066	0.118	1
Ythdc1	0.141613	-0.370119	0.341	0.324	1
Mmd	0.142236	-0.204398	0.066	0.127	1
Sem1	0.142872	0.439395	0.319	0.147	1
Chmp3	0.143265	0.352921	0.22	0.088	1
Arx	0.143298	-0.217795	0.187	0.186	1
Rps5	0.143893	-0.284139	0.604	0.627	1
Fig4	0.143999	0.243904	0.176	0.059	1
Vstm5	0.144261	0.257141	0.231	0.098	1
Lsm6	0.144401	-0.292112	0.077	0.137	1
Igsf9b	0.144609	0.243344	0.352	0.176	1
Lsm7	0.14462	0.208082	0.143	0.049	1
Lrp6	0.144869	-0.285409	0.352	0.314	1
Btg1	0.14504	-0.2939	0.319	0.402	1
Dync1li2	0.145496	0.342832	0.374	0.196	1
Fam129b	0.145619	0.206257	0.11	0.029	1
Dad1	0.146041	-0.266429	0.484	0.382	1
Ttc9	0.146045	0.253157	0.143	0.039	1
Sstr1	0.146285	-0.217115	0.011	0.059	1
Atxn10	0.146322	-0.297388	0.593	0.618	1
Pabpc1	0.146428	-0.206383	0.495	0.539	1
Nfs1	0.146917	0.241967	0.132	0.059	1
Slc2a3	0.147318	-0.306273	0.297	0.304	1
Unc5b	0.147369	-0.237095	0.044	0.098	1
Tmcc3	0.148233	0.507436	0.264	0.118	1
Zbtb10	0.149572	-0.309561	0.033	0.078	1
Cntnap5b	0.149647	-0.26341	0.516	0.549	1
Chrna7	0.149678	0.596148	0.242	0.118	1
Tecr	0.150838	-0.318675	0.857	0.814	1
Rraga	0.151271	-0.213682	0.253	0.196	1
Rnf138	0.15169	0.35142	0.253	0.108	1
Galns	0.151756	0.200818	0.132	0.039	1
Uspl1	0.151794	-0.404079	0.099	0.167	1
Oip5os1	0.152222	-0.249227	0.088	0.147	1
G3bp1	0.152855	-0.295908	0.308	0.304	1
Sqle	0.153406	-0.279231	0.319	0.255	1
Aig1	0.153872	0.388595	0.648	0.412	1
Khdrbs1	0.154141	-0.271033	0.484	0.51	1
2210408F21Rik	0.154179	0.365724	0.187	0.069	1
Zfp704	0.154614	0.251188	0.637	0.52	1
Eif4g3	0.15495	0.480706	0.802	0.569	1
Fam149b	0.155629	-0.31187	0.253	0.284	1
Dgat1	0.155704	-0.212698	0.143	0.216	1
Kpna1	0.155959	-0.337181	0.22	0.265	1
Mrpl46	0.155982	-0.347911	0.022	0.078	1
Sos1	0.155982	-0.345573	0.352	0.382	1
Marcksl1	0.156263	-0.355182	0.714	0.706	1
Efnb3	0.156382	0.365006	0.725	0.51	1
Dipk1b	0.156408	-0.274227	0.187	0.265	1
Cmpk2	0.156565	-0.209214	0.022	0.069	1
Meis2	0.15677	-0.304939	0.033	0.069	1
Trip11	0.15677	-0.318171	0.209	0.275	1
Zfp579	0.157031	-0.320043	0.044	0.118	1
Vangl2	0.157165	-0.22729	0.099	0.167	1
Rmnd5a	0.157223	-0.339676	0.176	0.235	1
Tmem158	0.157424	-0.264664	0.187	0.235	1
Ttll5	0.157485	0.381317	0.418	0.196	1
Gpat4	0.157676	-0.274692	0.143	0.186	1
Zfp428	0.158264	-0.361546	0.297	0.294	1
Bfar	0.158342	-0.297085	0.132	0.186	1
Gmeb1	0.158352	0.218736	0.264	0.118	1
Snx10	0.158861	-0.242759	0.253	0.275	1
Ric8b	0.159004	0.235484	0.451	0.245	1
Kctd16	0.159083	0.371712	0.187	0.157	1
Frmd4a	0.159426	0.272924	0.945	0.902	1
Gm16894	0.15943	0.253413	0.154	0.059	1
Epha10	0.159447	-0.227171	0.077	0.137	1
Gns	0.159878	-0.335767	0.198	0.255	1
Dapk3	0.159917	-0.284238	0.033	0.088	1
Gm15614	0.160219	0.414026	0.165	0.059	1
Pdzd4	0.160465	0.511573	0.516	0.294	1
Rab3a	0.160484	-0.353593	0.505	0.549	1
Actr3	0.160498	-0.220944	0.33	0.324	1
Prkra	0.16087	-0.335558	0.099	0.167	1
Trak2	0.161091	0.326463	0.198	0.078	1
Hspbp1	0.161148	-0.211122	0.099	0.176	1
Map3k3	0.161151	0.352538	0.308	0.147	1
Irf2bpl	0.161179	-0.369739	0.154	0.216	1
Fopnl	0.161199	-0.307492	0.231	0.235	1
Glrx3	0.161233	-0.388692	0.308	0.324	1
Otud7a	0.161378	0.378763	0.725	0.549	1
Cdc37l1	0.16145	0.385095	0.385	0.275	1
Gpn1	0.161549	-0.217654	0.077	0.127	1
Rnf121	0.161734	-0.214472	0.176	0.216	1
Stim2	0.162271	0.297602	0.352	0.196	1
1700025G04Rik	0.162858	-0.238292	0.451	0.49	1
Srsf2	0.16313	-0.225267	0.505	0.461	1
Cers4	0.164441	-0.305374	0.264	0.294	1
Nt5dc1	0.164692	0.224787	0.121	0.039	1
[truncated: 1,609 more rows]

## Sheet: i5_Haus4_P14
	p_val	avg_log2FC	pct.1	pct.2	p_val_adj
[truncated: 3,002 more rows]

[truncated: 18 more sheets: i6_Epsti1_P4, i6_Epsti1_P14, i7_Nxph2_P4, i7_Nxph2_P14, i8_Zeb2_P4, i8_Zeb2_P14, i9_Th_P4, i9_Th_P14, i10_Synpo2_P4, i10_Synpo2_P14, i11_C1ql3_P4, i11_C1ql3_P14, i12_Esr1_P4, i12_Esr1_P14, i13_Avp_P4, i13_Avp_P14, i14_Gli3_P4, i14_Gli3_P14]
