# Supplementary material for: Gene regulation by gonadal hormone receptors underlies brain sex differences
Source: Nature. 2022 May 4;606(7912):153–9. doi: 10.1038/s41586-022-04686-1 (PMC9159952; doi:10.1038/s41586-022-04686-1)
Supplement: Supplementary file 12 — Supplementary Table 10 Differential gene list for P4 BNST ERα+ nuclear RNA-seq. DESeq2 output for bulk nuclear RNA-seq experiment from BNST ERα+ neurons of P4 females treated at birth with oestradiol or vehicle. [file 41586_2022_4686_MOESM12_ESM.xlsx]

## Sheet: E2vsVeh
	baseMean	log2FoldChange	lfcSE	stat	pvalue	padj
Greb1	118.154	3.33437	0.364216	9.15493	5.43951e-20	7.66373e-16
Pdzrn4	1185.38	2.52089	0.285624	8.8259	1.08578e-18	7.6488e-15
Fbn2	227.656	1.96421	0.23901	8.21813	2.06706e-16	9.70763e-13
Sntb1	131.211	2.34006	0.296319	7.8971	2.85473e-15	1.00551e-11
Shisa6	313.819	1.43596	0.214998	6.67895	2.40657e-11	6.78123e-08
Ikzf2	276.333	1.56083	0.240086	6.50111	7.97293e-11	1.87218e-07
Lrp1b	9070.37	1.68307	0.261003	6.44845	1.13002e-10	2.2744e-07
Csgalnact1	410.434	1.38647	0.219293	6.32248	2.57397e-10	4.53309e-07
Pld5	315.808	1.67424	0.26948	6.21283	5.20396e-10	8.14651e-07
Grik1	3381.87	1.38594	0.232191	5.96897	2.38761e-09	3.30164e-06
Col25a1	740.685	1.23882	0.20798	5.95645	2.57776e-09	3.30164e-06
Unc5d	6053.21	1.14177	0.193613	5.89716	3.69802e-09	4.34178e-06
Tiparp	188.224	1.54089	0.2711	5.68383	1.3171e-08	1.42743e-05
Zfp385b	1113.4	1.30756	0.232652	5.62023	1.90705e-08	1.91917e-05
Nrip1	768.631	1.15782	0.209935	5.51513	3.48528e-08	3.27361e-05
Fat3	2820.67	1.0472	0.191166	5.47795	4.30285e-08	3.78893e-05
Galnt17	805.396	1.11696	0.205054	5.44712	5.1192e-08	4.24261e-05
Brinp2	784.125	1.04878	0.193119	5.43074	5.61223e-08	4.39281e-05
Kdm7a	147.432	1.32548	0.247746	5.35015	8.788e-08	6.51653e-05
Npy2r	256.201	-1.251	0.234583	-5.33289	9.66611e-08	6.80929e-05
Hcn1	1442.67	1.24859	0.23502	5.31269	1.08018e-07	7.16236e-05
Ano3	110.892	1.60042	0.301605	5.30635	1.1184e-07	7.16236e-05
Prr16	677.295	1.3193	0.25358	5.20269	1.96429e-07	0.000120326
Ptprm	1408.57	1.11329	0.215755	5.15998	2.46979e-07	0.000144987
Man1a	567.358	1.34586	0.262006	5.13674	2.79539e-07	0.000157537
Prkg1	3104.5	1.43634	0.281909	5.09507	3.48607e-07	0.000186104
Pou6f2	171.445	1.25556	0.246636	5.09075	3.56647e-07	0.000186104
9430041J12Rik	26.1493	2.55469	0.504002	5.0688	4.0034e-07	0.000201442
Prlr	1222.01	1.1706	0.234709	4.98745	6.11819e-07	0.000297238
Ryr2	1231.46	1.112	0.224206	4.95975	7.05841e-07	0.000331487
A230077H06Rik	150.672	1.71145	0.346061	4.94552	7.59395e-07	0.000345133
Il1rap	312.835	1.25117	0.256261	4.88243	1.04786e-06	0.00045398
Ccdc85a	1597.73	0.925018	0.189571	4.87954	1.06334e-06	0.00045398
Pgr15l	173.324	-1.75528	0.36339	-4.83029	1.36338e-06	0.000562842
Cntn3	424.448	1.06478	0.220668	4.82526	1.39822e-06	0.000562842
Fam189a2	151.589	1.23059	0.260115	4.73096	2.23463e-06	0.000874549
Adam12	141.53	1.47016	0.311876	4.71393	2.42982e-06	0.000925236
Nos1ap	632.4	0.977479	0.208136	4.69634	2.64861e-06	0.000962176
Fzd5	79.2361	-1.40603	0.299534	-4.69406	2.67839e-06	0.000962176
Adcy8	608.931	1.02097	0.21769	4.69003	2.73171e-06	0.000962176
Gm16070	46.4885	1.84694	0.396304	4.66041	3.15584e-06	0.00108445
Ranbp17	369.588	1.04668	0.226973	4.61147	3.99835e-06	0.00134125
Gm4876	290.331	1.28884	0.281809	4.57346	4.79746e-06	0.00157189
Brinp3	3906.79	0.997955	0.21933	4.55001	5.36421e-06	0.00171765
Kcnq5	1181.88	1.09759	0.241524	4.54446	5.50771e-06	0.0017244
Fndc3b	755.314	0.921121	0.203057	4.53628	5.72561e-06	0.00175366
Bbx	604.33	1.03404	0.229575	4.50414	6.66425e-06	0.00198973
Thrb	197.756	1.10921	0.246463	4.50052	6.77885e-06	0.00198973
Zfp407	723.719	1.01968	0.227055	4.49089	7.09277e-06	0.00203081
Bmpr1b	104.942	1.55899	0.347454	4.4869	7.22681e-06	0.00203081
Xkr4	3853.79	0.969521	0.216254	4.48326	7.35122e-06	0.00203081
Ptprt	3477.67	0.838657	0.187596	4.47056	7.80153e-06	0.00206241
Cnksr2	1223.66	1.13064	0.253004	4.46887	7.86345e-06	0.00206241
Bub3	302.866	-1.01413	0.22699	-4.46775	7.90476e-06	0.00206241
Sst	917.956	-1.0408	0.233411	-4.45909	8.23096e-06	0.00210637
Nkain3	2680.98	1.05559	0.236922	4.45544	8.37226e-06	0.00210637
Sox6	904.067	0.973518	0.218751	4.45035	8.5732e-06	0.00211909
Mical2	185.161	0.986429	0.221973	4.44391	8.83376e-06	0.00214584
Ar	371.786	0.960546	0.216496	4.43679	9.1312e-06	0.0021805
Pgr	446.332	0.957141	0.216027	4.43065	9.39493e-06	0.00220609
Ptchd4	527.904	1.01812	0.230325	4.42037	9.85319e-06	0.00227576
Cntnap5b	1432.51	0.850106	0.192971	4.40535	1.05612e-05	0.00239994
Nectin3	805.411	0.847922	0.192766	4.39872	1.08891e-05	0.00241892
Tcerg1l	482.216	1.03884	0.236273	4.39676	1.09881e-05	0.00241892
Fam193b	259.96	0.946892	0.216262	4.37844	1.1953e-05	0.00259085
Hs3st5	735.119	1.10077	0.251874	4.37031	1.24069e-05	0.0026485
Il1rapl2	649.101	1.07858	0.246997	4.36678	1.26091e-05	0.00265149
Ptprg	4382	0.779656	0.178962	4.35656	1.32125e-05	0.00273751
Angpt1	148.094	1.18786	0.272929	4.35226	1.3474e-05	0.00275124
Zmat4	416.836	0.955265	0.220598	4.33035	1.48872e-05	0.00299638
Robo2	4975.64	0.9839	0.228026	4.31486	1.59701e-05	0.00316904
Ctnna2	10488.4	1.0483	0.243437	4.30623	1.6606e-05	0.00324947
Sox5	857.792	0.997627	0.232289	4.29478	1.7487e-05	0.003375
Hcrtr2	203.376	1.09282	0.254722	4.29024	1.78479e-05	0.0033981
Gpc6	2044.5	1.09991	0.256776	4.28354	1.83945e-05	0.00345547
Gm30223	91.1997	1.35681	0.31729	4.27623	1.90084e-05	0.00352381
Nxn	117.644	1.20112	0.281386	4.26858	1.96725e-05	0.00359955
Sptlc3	81.192	1.60266	0.375766	4.26505	1.99857e-05	0.00360997
Nap1l5	6032.07	-1.04542	0.245552	-4.25742	2.06801e-05	0.00368812
G630016G05Rik	25.8017	1.99466	0.469212	4.25107	2.12751e-05	0.00374681
Kcnd2	5249.56	0.803736	0.189221	4.24761	2.16067e-05	0.00375823
Dlk1	116.231	-1.24763	0.295011	-4.2291	2.34629e-05	0.00400075
Siah3	42.833	1.65478	0.391378	4.22808	2.35689e-05	0.00400075
Pak7	1804.39	0.988874	0.234071	4.22468	2.39285e-05	0.00401343
Samd12	1178.2	0.960548	0.227814	4.21636	2.48272e-05	0.00411518
Trpc6	103.88	1.35884	0.322767	4.20997	2.5541e-05	0.00416834
Morc4	71.6023	1.38597	0.329349	4.20821	2.57396e-05	0.00416834
Mlip	80.3401	1.45032	0.345187	4.20154	2.65103e-05	0.00424436
Fam32a	414.309	-0.86484	0.20602	-4.19784	2.69478e-05	0.00426592
Mamld1	338.993	0.877424	0.210063	4.17695	2.95441e-05	0.00462497
Pde7b	299.842	1.05393	0.253264	4.16138	3.16333e-05	0.00489759
Dlgap2	1018.92	1.03442	0.249029	4.15379	3.2701e-05	0.00492458
Fgf12	3306.61	0.812393	0.195585	4.15366	3.27203e-05	0.00492458
Ccser1	3621.52	1.06985	0.257626	4.15271	3.28561e-05	0.00492458
Macrod2	4491.25	1.09578	0.264827	4.13772	3.50768e-05	0.00520207
Trpm3	2480.87	0.89826	0.217415	4.13155	3.60322e-05	0.0052284
Caln1	504.631	0.886906	0.214724	4.13044	3.62076e-05	0.0052284
Ccl25	245.085	1.21608	0.294579	4.12818	3.65649e-05	0.0052284
Klhl29	2364.95	1.09828	0.266138	4.12674	3.67942e-05	0.0052284
Hrh1	170.549	0.977238	0.236919	4.12477	3.71098e-05	0.0052284
Gm13986	61.2525	1.97231	0.478689	4.12023	3.7849e-05	0.00524867
Dpyd	826.601	0.980742	0.238083	4.11932	3.79988e-05	0.00524867
Med22	101.728	-1.07428	0.261694	-4.10511	4.04129e-05	0.00552793
Frmd5	1081.3	1.05658	0.258431	4.08845	4.34268e-05	0.00588308
Kcnh8	567.036	1.00541	0.246299	4.08207	4.46359e-05	0.005926
Sdk1	1148.46	1.06584	0.261219	4.08025	4.4987e-05	0.005926
Ltbp1	87.3539	1.33319	0.32675	4.08016	4.50055e-05	0.005926
Lgr5	24.9459	1.81945	0.446726	4.07286	4.64403e-05	0.00601562
Nrg3	9734.85	1.06729	0.262081	4.07236	4.654e-05	0.00601562
Cflar	60.7724	1.28864	0.317297	4.0613	4.88002e-05	0.00625042
Gna14	18.9557	2.08457	0.515444	4.04422	5.24974e-05	0.00666338
Cckar	33.2218	1.67652	0.415637	4.03363	5.49213e-05	0.00690881
Slc35f4	636.861	1.07093	0.265944	4.02691	5.65155e-05	0.00703558
Focad	642.762	0.923122	0.229336	4.0252	5.69278e-05	0.00703558
Htr4	316.307	1.2063	0.300324	4.01667	5.90259e-05	0.00723144
Grid2	6096.49	0.963576	0.240079	4.01359	5.98034e-05	0.00726353
Zfp804b	1544.54	1.16154	0.290221	4.00227	6.27369e-05	0.00751589
Fstl5	2883.07	0.73216	0.182972	4.00148	6.2948e-05	0.00751589
Zfp804a	1463.85	0.765437	0.191729	3.99229	6.54382e-05	0.00774755
Cpne4	346.639	0.850497	0.213257	3.98813	6.65974e-05	0.00781909
Ube2e2	1076.6	0.804587	0.202847	3.96646	7.29467e-05	0.00849084
Btbd6	124.582	-1.07661	0.271556	-3.96458	7.35242e-05	0.00849084
Inpp4b	777.397	1.01059	0.255275	3.95882	7.53217e-05	0.0086277
Phactr1	2158.3	0.784309	0.198775	3.94572	7.95597e-05	0.00903965
Wtip	86.6832	1.27597	0.323645	3.94251	8.06336e-05	0.00908838
Rbfox1	4896.08	0.882421	0.224007	3.93925	8.17368e-05	0.0091396
Whrn	234.288	0.942597	0.240301	3.92257	8.76096e-05	0.00971915
Zbtb20	1659.89	0.985402	0.251644	3.91585	9.00849e-05	0.00984831
Oxr1	1151.49	0.815427	0.20825	3.91562	9.01719e-05	0.00984831
A830082K12Rik	243.07	0.928178	0.237396	3.90983	9.23617e-05	0.0100099
Cacna2d3	1822.15	0.84543	0.216373	3.90727	9.33432e-05	0.010039
Dio3	22.1589	-1.85385	0.475535	-3.89844	9.68148e-05	0.0103335
Rbfox3	723.901	0.723851	0.185814	3.89556	9.79703e-05	0.0103765
Slitrk6	216.397	0.860766	0.221061	3.89379	9.86905e-05	0.0103765
Cdr1os	727.827	1.07043	0.276027	3.87798	0.000105329	0.0109925
Slco4c1	74.1775	1.20935	0.312401	3.87115	0.000108322	0.0112217
Adgrb3	7424.56	0.873288	0.226302	3.85895	0.000113873	0.0117106
Lhfpl3	1410.03	0.860417	0.223261	3.85387	0.000116265	0.01187
Ctnnd2	4584.25	0.668085	0.173561	3.84928	0.000118464	0.0119539
Cspp1	339.189	0.956994	0.248659	3.84862	0.000118784	0.0119539
Garem1	755.973	0.882326	0.229577	3.84326	0.000121409	0.0121314
Sycp2	38.4159	1.46419	0.381393	3.83905	0.00012351	0.0122332
Magi3	748.204	0.713319	0.185869	3.83776	0.000124164	0.0122332
Clstn2	1886.27	0.680205	0.177881	3.82394	0.000131337	0.01285
Galntl6	6632.68	1.06021	0.277942	3.81451	0.000136456	0.01317
Zmym3	511.618	-1.14357	0.29988	-3.81343	0.000137054	0.01317
Cadps2	2076.04	0.660796	0.173311	3.81278	0.000137411	0.01317
Csmd1	7308.98	1.09077	0.286226	3.81085	0.00013849	0.0131837
Ncam2	5137.22	0.752944	0.197828	3.80606	0.0001412	0.0133515
Rgs7	1468.11	0.820388	0.215919	3.79951	0.00014498	0.0136175
Glis3	132.38	1.29311	0.341552	3.78597	0.000153107	0.0141663
Coa5	213.695	-1.00665	0.265932	-3.78538	0.000153473	0.0141663
Ddit4	66.8734	-1.12657	0.297736	-3.7838	0.000154454	0.0141663
Dock4	992.152	0.837144	0.221314	3.78261	0.000155193	0.0141663
Slco5a1	191.157	0.922481	0.24402	3.78035	0.000156608	0.0141663
Cdkal1	542.366	1.00823	0.266793	3.77908	0.000157411	0.0141663
Ttc39c	254.025	0.932964	0.246923	3.77836	0.000157862	0.0141663
5330434G04Rik	262.832	0.944851	0.250281	3.77516	0.000159908	0.0142433
Pdzrn3	137.495	1.09178	0.289405	3.77251	0.000161614	0.0142433
B630019K06Rik	313.099	-1.2054	0.319539	-3.7723	0.000161752	0.0142433
Lypla2	102.958	-1.0355	0.274807	-3.7681	0.000164492	0.0143945
Ttll5	309.331	0.887198	0.235553	3.76645	0.000165586	0.0144009
6330403K07Rik	1575.53	-0.794407	0.211275	-3.76006	0.000169873	0.0146387
Cntn5	3828.4	1.06161	0.282396	3.75929	0.000170399	0.0146387
Rgs4	610.717	-0.912663	0.243601	-3.74655	0.000179282	0.0152544
Bckdhb	281.943	0.936503	0.250117	3.74426	0.000180928	0.0152544
Rnf217	543.645	0.788255	0.210543	3.74391	0.000181181	0.0152544
Utrn	449.433	0.877311	0.23443	3.74231	0.000182339	0.0152544
Memo1	486.228	0.950442	0.254189	3.73912	0.000184667	0.0152544
Dip2c	2201.9	0.674428	0.180378	3.73897	0.000184773	0.0152544
Mthfd1l	132.649	0.961146	0.257155	3.73762	0.00018577	0.0152544
Lgr4	468.307	0.708424	0.18957	3.737	0.000186227	0.0152544
Tbc1d4	119.596	0.928635	0.24865	3.73471	0.000187933	0.0153051
Tbc1d5	572.47	0.833559	0.223295	3.733	0.000189211	0.0153207
Mlf2	395.994	-1.01213	0.271561	-3.72706	0.000193728	0.0155967
Nanp	76.9367	1.14906	0.308454	3.72522	0.000195146	0.0156216
Sorcs1	1879.59	0.750102	0.201796	3.71713	0.000201501	0.0160392
Invs	121.807	1.15577	0.311245	3.71336	0.000204527	0.0161886
Cpne8	247.925	0.796942	0.214805	3.71007	0.0002072	0.0163086
Sgcd	620.805	0.995336	0.269051	3.69943	0.000216087	0.0169136
Slc16a10	60.9362	1.3957	0.377701	3.69524	0.000219681	0.0170999
Csmd3	5253.63	0.972996	0.264007	3.68549	0.000228259	0.017586
Tsnax	475.471	-0.834027	0.226311	-3.68531	0.000228422	0.017586
Meis1	102.032	0.980792	0.266284	3.68326	0.000230272	0.017632
Bend3	118.911	1.05151	0.285673	3.68083	0.000232477	0.0176522
Pdzd2	459.994	0.752206	0.204392	3.68021	0.000233041	0.0176522
Lingo2	4902.09	0.974826	0.265261	3.67497	0.00023788	0.0179224
Zcchc7	911.568	1.06984	0.291256	3.67319	0.000239545	0.0179519
Zfp521	755.386	0.694971	0.189306	3.67115	0.000241458	0.0179995
Arf2	645.125	-0.745619	0.203269	-3.66814	0.000244317	0.0181167
Ext1	1607.28	0.965957	0.263468	3.66631	0.000246075	0.0181516
Gm16582	27.7019	1.57727	0.43063	3.6627	0.000249567	0.0181685
Phlda3	47.6044	-1.26274	0.344808	-3.66215	0.000250107	0.0181685
Sorbs2	1745.31	0.852647	0.232873	3.66142	0.000250817	0.0181685
Tmcc3	398.093	0.979381	0.267534	3.66077	0.000251462	0.0181685
Fth1	868.378	-0.843579	0.2306	-3.65819	0.000254003	0.0182584
Eml6	768.52	0.818673	0.224112	3.65297	0.000259229	0.0185395
Kif26b	1104.36	0.856386	0.234744	3.64817	0.000264112	0.0187933
Slco3a1	1121.73	0.923267	0.254406	3.6291	0.000284406	0.0201357
Rock1	658.713	0.995407	0.274623	3.62463	0.000289372	0.0203848
Lcorl	1418.52	0.725989	0.200402	3.62267	0.000291579	0.0204381
Nin	289.052	0.948252	0.26192	3.62038	0.000294171	0.0205177
Plekha7	194.927	0.937967	0.259246	3.61806	0.000296815	0.0206001
Daxx	67.412	-1.4254	0.394354	-3.61452	0.000300899	0.0206806
Rps2	369.457	-0.735918	0.203626	-3.61406	0.000301442	0.0206806
Tet2	734.069	0.753627	0.208573	3.61325	0.000302378	0.0206806
Fndc9	147.779	-0.974061	0.270001	-3.60762	0.000309015	0.0209894
Gpr37	168.078	0.795528	0.220557	3.6069	0.000309873	0.0209894
Ptprd	9066.38	0.816761	0.226705	3.60275	0.000314866	0.0212256
Mgat4c	2173.97	0.898539	0.249806	3.59695	0.000321976	0.0216015
Lhx5	57.5242	-1.18343	0.329432	-3.59234	0.000327728	0.0217373
E130102H24Rik	75.5849	1.29301	0.360016	3.59153	0.000328737	0.0217373
Bag6	395.449	-1.20832	0.33648	-3.59107	0.000329325	0.0217373
Grin2a	409.049	0.985092	0.274368	3.5904	0.000330172	0.0217373
Hpse2	51.9871	1.35053	0.376484	3.58722	0.000334223	0.0219017
Gm20754	1060.55	1.0598	0.295555	3.5858	0.000336046	0.0219192
Rps4l	148.957	-0.894133	0.249464	-3.58422	0.000338089	0.0219508
Ccbe1	49.3965	2.04923	0.572029	3.58238	0.000340479	0.0219707
Ofcc1	9.47534	2.90626	0.811444	3.58159	0.000341513	0.0219707
Zcchc12	1756.13	-0.975584	0.2726	-3.57881	0.000345161	0.0221044
Ndst3	628.713	0.887059	0.248064	3.57593	0.000348981	0.0222479
Ubfd1	808.685	-1.052	0.295098	-3.56493	0.000363949	0.0230976
Khdrbs2	1279.77	0.953997	0.267694	3.56375	0.000365591	0.0230978
Pkp2	56.1487	1.39011	0.390587	3.55904	0.000372214	0.0234112
Celf2	5136.15	0.616759	0.173351	3.55786	0.000373887	0.023412
Trpc4	533.097	0.774499	0.217974	3.55318	0.000380609	0.0236571
Npy	94.0095	-0.999163	0.281233	-3.5528	0.00038116	0.0236571
Rtl4	186.231	0.856037	0.242177	3.53476	0.000408139	0.0249999
Rbms3	1108.71	0.753066	0.213084	3.53413	0.000409122	0.0249999
Fam50a	98.0479	-1.18474	0.335232	-3.53408	0.000409195	0.0249999
Fmnl3	35.8552	1.31274	0.3715	3.53363	0.000409892	0.0249999
Mcm6	268.731	-1.02152	0.289487	-3.52871	0.000417594	0.0253184
Sv2c	625.593	0.826759	0.234342	3.528	0.000418709	0.0253184
Mir99ahg	1209.17	1.12695	0.319744	3.52453	0.000424236	0.025543
Wdr95	18.756	1.80602	0.512741	3.52228	0.00042785	0.025651
Kcnip4	5598.02	0.943007	0.267841	3.52077	0.000430291	0.025688
Peg10	1689.59	-1.11033	0.315619	-3.51795	0.000434886	0.0257044
Lpp	656.681	1.03724	0.29486	3.51773	0.00043526	0.0257044
Eaf2	60.1926	1.35286	0.384636	3.51725	0.000436038	0.0257044
Fkbp8	320.627	-0.948243	0.269805	-3.51455	0.000440492	0.0257554
Auts2	4594.78	0.836388	0.237981	3.51451	0.00044056	0.0257554
Erdr1	274.871	1.32807	0.378321	3.51044	0.000447373	0.0260456
Tex16	10.7235	2.42489	0.69119	3.50829	0.000451002	0.026138
Pvt1	215.702	0.870968	0.24836	3.50688	0.000453398	0.026138
Ttc17	542.641	0.64025	0.182606	3.50618	0.000454581	0.026138
Fggy	163.428	1.09653	0.31292	3.50417	0.000458037	0.026138
Fhod3	694.19	0.650112	0.185532	3.50405	0.000458236	0.026138
Pcsk5	622.45	0.772335	0.220622	3.50071	0.000464026	0.0263589
Ptpn3	81.7387	1.15546	0.330165	3.49966	0.00046585	0.0263589
Fbxw5	144.307	-1.00496	0.287859	-3.49116	0.000480932	0.0271034
Fn3krp	56.1319	-1.25095	0.358655	-3.48788	0.00048686	0.0272419
A330041J22Rik	25.794	1.61078	0.461851	3.48767	0.000487257	0.0272419
Epm2aip1	1602.72	-0.976827	0.280455	-3.48301	0.000495806	0.0276103
T2	51.1267	1.44138	0.413975	3.4818	0.000498051	0.0276261
Ndn	3247.48	-1.20257	0.345896	-3.4767	0.000507635	0.0280473
Col19a1	40.0831	1.36464	0.392802	3.47411	0.00051256	0.0280542
Pde4d	2861.81	0.729317	0.209941	3.47392	0.000512918	0.0280542
Gm7854	130.01	1.08293	0.311854	3.47256	0.000515518	0.0280542
Armcx2	361.515	-0.706031	0.203323	-3.47245	0.000515723	0.0280542
Gpc5	763.205	1.15018	0.3314	3.47065	0.000519192	0.0281342
Slc27a6	11.0881	2.61929	0.755774	3.46571	0.000528832	0.0285468
Nagpa	12.2587	2.1765	0.628808	3.4613	0.000537566	0.0289075
Adgrl3	8285.58	0.675634	0.195344	3.45869	0.000542815	0.0290788
Pnmal1	535.777	-1.01925	0.294971	-3.45543	0.000549421	0.0293212
Tcp11l2	54.0842	-1.09082	0.316495	-3.44656	0.000567778	0.0301865
Ano4	428.456	0.98948	0.287362	3.44332	0.000574616	0.0304352
Eid1	1940.9	-0.907812	0.263829	-3.4409	0.000579774	0.0305934
Cd2ap	393.157	1.01398	0.294913	3.43824	0.000585515	0.0307216
Cd46	86.6584	1.20505	0.350538	3.43771	0.000586653	0.0307216
Eif2b5	240.193	-0.739659	0.215221	-3.43675	0.000588745	0.0307216
Dlgap1	1820.59	0.737989	0.215053	3.43166	0.000599893	0.0309052
Zbtb49	103.079	0.959575	0.279657	3.43126	0.000600786	0.0309052
4922502B01Rik	621.677	0.814686	0.237436	3.43118	0.000600957	0.0309052
Lrrc7	3439.97	0.782167	0.227999	3.43057	0.000602318	0.0309052
Slc18a2	47.6604	-1.43477	0.418378	-3.42936	0.000605015	0.0309052
Urod	41.5231	-1.22647	0.357658	-3.42917	0.000605425	0.0309052
Klf13	341.49	0.787657	0.229842	3.42695	0.000610406	0.031047
Klf12	1127.2	0.767387	0.223991	3.42597	0.000612612	0.0310471
Rbms1	377.461	1.02384	0.29896	3.42466	0.00061556	0.0310761
Ppp2r2b	2788.54	0.627103	0.183162	3.42377	0.000617597	0.0310761
Lonp1	147.047	-0.900128	0.26366	-3.41398	0.000640219	0.0320998
Fbxl13	18.7349	2.04743	0.60043	3.40994	0.000649781	0.032436
Grm8	1872.47	0.966996	0.283676	3.4088	0.000652493	0.032436
Chsy3	1207.42	0.908288	0.266529	3.40784	0.000654786	0.032436
Rgs2	437.178	-0.737786	0.21656	-3.40684	0.000657193	0.032436
Trps1	969.906	0.895045	0.26276	3.40633	0.000658435	0.032436
Elmo1	1017.13	0.638719	0.187687	3.4031	0.000666255	0.0327068
Marchf11	272.023	0.924006	0.27174	3.40033	0.000673049	0.0328939
Ubb-ps	468.402	-0.740659	0.217863	-3.39965	0.000674734	0.0328939
Acvr1	396.572	0.762643	0.224564	3.39611	0.000683509	0.0331964
Cep83os	79.8511	1.00707	0.296692	3.39434	0.000687949	0.0331964
Samd5	362.514	0.804633	0.237053	3.39431	0.000688009	0.0331964
Dscam	3231.14	0.701289	0.206764	3.39173	0.000694524	0.0333964
Nebl	1036.09	0.761554	0.224651	3.38994	0.000699076	0.033501
Gm12339	18.9823	2.05237	0.605791	3.38791	0.00070427	0.0335826
Gm2109	8.54928	2.79041	0.823759	3.38741	0.000705546	0.0335826
Ss18	113.72	0.97084	0.287186	3.38052	0.000723482	0.0342329
Mmp16	2188.86	0.71149	0.210539	3.37938	0.000726495	0.0342329
2610316D01Rik	579.227	1.05799	0.313073	3.37938	0.000726498	0.0342329
Mapk10	1977.88	0.592058	0.175449	3.37452	0.000739433	0.0347042
Akr1a1	802.855	-0.676274	0.20045	-3.37378	0.000741426	0.0347042
Hdac9	1008.32	0.763626	0.226512	3.37125	0.00074829	0.0347206
Mkrn3	219.951	-0.977007	0.289851	-3.37072	0.000749725	0.0347206
AA414768	50.6757	-1.18202	0.350676	-3.37068	0.000749831	0.0347206
Gtf3c4	362.002	-1.01244	0.300425	-3.37002	0.000751636	0.0347206
Nek10	251.565	0.976519	0.289931	3.36811	0.000756851	0.0348177
BC031181	364.669	-0.692021	0.205503	-3.36745	0.000758679	0.0348177
Utp6	259.806	-0.797434	0.237119	-3.36301	0.000770985	0.0351607
Mertk	26.4909	1.44221	0.428938	3.36229	0.000772984	0.0351607
Nav2	1904.52	0.838885	0.249575	3.36126	0.00077588	0.0351607
Slc44a1	547.569	0.749085	0.222865	3.36117	0.000776136	0.0351607
Atp6v1g2	366.76	-0.888849	0.264613	-3.35906	0.000782088	0.0353168
Bicdl1	348.747	0.739941	0.220624	3.35386	0.000796933	0.0356058
Fam222a	121.264	0.986594	0.294175	3.35377	0.000797195	0.0356058
Sgcz	4125.7	0.96615	0.288087	3.35368	0.000797453	0.0356058
Ppp2r1b	123.387	-0.937881	0.279691	-3.35328	0.000798596	0.0356058
Nrg2	332.555	0.99909	0.298406	3.34809	0.0008137	0.0361647
Cop1	661.142	0.815363	0.243829	3.344	0.000825798	0.036587
Napa	295.255	-0.773697	0.231593	-3.34076	0.000835492	0.0368116
Elovl7	44.3913	1.21386	0.363523	3.33915	0.000840363	0.0368116
Pde7a	815.201	0.908238	0.272062	3.33835	0.000842788	0.0368116
Nrxn1	15567.3	0.637133	0.190879	3.33789	0.000844179	0.0368116
Atxn1	1025.04	0.776023	0.232507	3.33764	0.000844937	0.0368116
Pdxp	289.02	-0.861884	0.258273	-3.33711	0.000846545	0.0368116
Gabarap	374.98	-0.656545	0.196846	-3.33532	0.000852019	0.0369357
Pik3r3	499.717	-0.722057	0.216624	-3.33323	0.00085843	0.0370994
Hdx	309.768	1.09233	0.327969	3.33059	0.000866616	0.0373387
Large1	1820.11	0.604446	0.181702	3.32658	0.000879189	0.0377649
Fos	11.9926	-2.1751	0.65456	-3.32299	0.000890586	0.0381113
Ly6h	1205.59	-0.707833	0.213053	-3.32234	0.000892662	0.0381113
St6galnac3	594.246	0.957965	0.288488	3.32064	0.000898108	0.0382279
Pcdh8	387.231	-0.955322	0.287804	-3.31935	0.000902284	0.03829
Pdhb	407.53	-0.779555	0.234934	-3.31819	0.000906029	0.0383335
Rpl4	1746.22	-0.648866	0.19562	-3.31697	0.000910001	0.0383862
Hs3st4	780.242	0.744172	0.22445	3.31554	0.000914654	0.0384673
Ccdc184	215.826	-1.10781	0.334399	-3.31282	0.000923594	0.0385654
Arid1b	1630.43	0.699553	0.211197	3.31232	0.000925243	0.0385654
Otud7a	902.634	0.826426	0.249501	3.31231	0.000925277	0.0385654
Htr1f	46.7798	1.40354	0.423838	3.31151	0.000927934	0.0385654
Bicc1	138.944	0.92289	0.27893	3.30868	0.000937365	0.0387097
Hhip	58.7958	1.09054	0.329603	3.30863	0.000937541	0.0387097
Cacna1c	2255.98	0.809639	0.244877	3.30631	0.000945328	0.0387097
Paip2b	279.802	-0.672787	0.203493	-3.30619	0.000945738	0.0387097
Zfp706	1031.71	-0.755381	0.228479	-3.30613	0.000945936	0.0387097
Hnrnpa0	770.639	-1.07684	0.325767	-3.30555	0.000947892	0.0387097
Ror1	22.4781	1.54207	0.466996	3.30212	0.000959586	0.039074
Fxyd6	2184.59	-0.62175	0.188389	-3.30036	0.000965623	0.0390915
Antxr1	125.167	1.0414	0.315604	3.29969	0.000967906	0.0390915
Tnpo2	508.459	-1.09331	0.331349	-3.29957	0.000968339	0.0390915
Grip1	2116.64	0.934514	0.283428	3.29719	0.000976578	0.0393114
Pex19	329.278	-0.788961	0.239356	-3.29619	0.000980072	0.0393397
Tle5	511.7	-0.956132	0.290254	-3.29413	0.000987285	0.0395167
Hrk	142.68	-1.16727	0.354509	-3.29262	0.000992574	0.0396158
Glis1	65.1265	1.32544	0.40273	3.29114	0.000997836	0.0397133
Mcc	189.184	0.843416	0.256459	3.2887	0.0010065	0.0398345
Rnd2	135.904	-0.812852	0.247189	-3.28838	0.00100767	0.0398345
Carmil1	745.441	0.757231	0.230343	3.28741	0.00101113	0.0398345
Nrxn3	12239.1	0.777177	0.236431	3.28712	0.00101219	0.0398345
Dnah3	24.323	1.64199	0.49983	3.28509	0.0010195	0.039964
Mllt3	1521.18	0.681394	0.207449	3.28463	0.00102115	0.039964
Fhit	277.487	1.06097	0.323149	3.28321	0.00102631	0.0400545
Bnip5	42.7391	-1.2466	0.380051	-3.28009	0.00103775	0.0403763
Plekha5	983.812	0.798698	0.24355	3.2794	0.00104029	0.0403763
Ralgapa2	742.966	0.980954	0.299257	3.27797	0.00104557	0.04047
Tmeff2	2525.54	0.710866	0.21699	3.27603	0.00105278	0.0406374
Rtl8b	112.732	-1.01202	0.309028	-3.27484	0.00105722	0.0406862
Prdm15	139.693	0.883906	0.27008	3.27275	0.00106505	0.0406862
Ermn	20.0604	-1.80411	0.551423	-3.27175	0.00106886	0.0406862
Rnf169	320.609	0.737357	0.225398	3.27135	0.00107036	0.0406862
Zswim6	521.933	0.81232	0.248336	3.27105	0.00107148	0.0406862
Cep85l	684.856	0.866473	0.264921	3.27069	0.00107286	0.0406862
Gnl1	155.196	-1.13332	0.346546	-3.27032	0.00107426	0.0406862
Gmds	970.183	1.00588	0.307677	3.26928	0.0010782	0.040726
Magi2	4195.64	0.829722	0.253939	3.26741	0.00108536	0.0408866
Lrch1	712.456	0.762241	0.2337	3.26162	0.00110779	0.041571
Bcl2	330.399	0.812725	0.249211	3.2612	0.00110943	0.041571
Rnf227	698.313	-0.647605	0.198634	-3.26029	0.00111299	0.0415938
Nox4	46.1813	1.46678	0.450153	3.2584	0.00112041	0.0417605
Git1	291.906	-1.03887	0.319268	-3.2539	0.00113831	0.0422499
Ccdc171	159.009	0.988255	0.303742	3.2536	0.00113954	0.0422499
Prkar1a	2864.33	-0.83221	0.255852	-3.25271	0.00114312	0.0422713
Gm2694	56.675	1.03848	0.319368	3.25168	0.00114727	0.0423137
Pard3	932.624	0.826694	0.254389	3.24973	0.00115516	0.0424935
Bex3	827.13	-0.733415	0.225818	-3.24782	0.00116292	0.0426678
Slc22a15	190.435	0.735549	0.226619	3.24575	0.00117141	0.0428677
Mtcl1	226.014	0.79156	0.243967	3.24454	0.0011764	0.0429387
E330033B04Rik	81.1202	1.04646	0.322737	3.24245	0.00118506	0.0431232
Ago3	185.009	1.07016	0.330108	3.24185	0.00118758	0.0431232
Flrt2	1296.2	0.576227	0.177844	3.24007	0.00119502	0.0432601
Dlg2	6926.34	0.677018	0.209077	3.23814	0.00120314	0.0432601
Camk2n1	372.233	-0.761661	0.235233	-3.23789	0.00120416	0.0432601
Atp5b	2196.32	-0.823584	0.254362	-3.23784	0.0012044	0.0432601
9430021M05Rik	173.745	0.864493	0.267042	3.23729	0.0012067	0.0432601
Nat14	91.954	-0.860383	0.266117	-3.23309	0.00122457	0.0435564
Retreg2	440.804	-0.869437	0.268993	-3.23219	0.00122844	0.0435564
Dcc	5532.29	0.758881	0.234803	3.23199	0.00122931	0.0435564
B130024G19Rik	236.591	0.991676	0.306864	3.23165	0.00123077	0.0435564
Gm6225	121.666	1.00834	0.312049	3.23136	0.00123202	0.0435564
Cacnb2	1170.65	0.798235	0.247054	3.23101	0.00123352	0.0435564
Skp2	99.2484	0.96422	0.298572	3.22944	0.00124031	0.0436868
Ryr3	920.421	0.876088	0.271636	3.22522	0.00125875	0.0439077
Upp2	373.313	0.81295	0.252106	3.22463	0.00126134	0.0439077
Pibf1	429.597	0.819382	0.254166	3.22381	0.00126499	0.0439077
Plppr1	1039.96	0.73092	0.226758	3.22335	0.00126702	0.0439077
Fbxl7	631.953	0.930359	0.288652	3.22312	0.00126804	0.0439077
Phyhip	95.6501	-1.24984	0.387808	-3.22282	0.00126934	0.0439077
Ccz1	193.88	-0.724122	0.224693	-3.22272	0.00126979	0.0439077
Hnrnpul2	547.831	-1.12595	0.349429	-3.22226	0.00127184	0.0439077
Car10	1654.17	0.854273	0.265168	3.22163	0.00127463	0.0439077
Anp32e	232.32	-0.887048	0.275429	-3.22061	0.00127919	0.0439573
Coro1a	136.904	-0.912266	0.283442	-3.21853	0.00128848	0.0441688
Wdr6	1802.42	-1.15887	0.360377	-3.21572	0.00130116	0.0444952
Ap3d1	751.906	-0.986483	0.307248	-3.21071	0.00132408	0.0451693
Grid1	1508.39	0.727203	0.226647	3.20852	0.0013342	0.0454048
Tmem108	639.885	0.812265	0.25327	3.20712	0.00134072	0.0455168
Cep128	84.9034	1.0454	0.326082	3.20596	0.00134615	0.045591
Cggbp1	790.552	-0.732219	0.228497	-3.2045	0.00135297	0.0456168
Cldn1	38.7816	1.3668	0.426548	3.20432	0.0013538	0.0456168
Itga8	61.8833	1.25614	0.392087	3.20372	0.00135662	0.0456168
Tmtc2	1118.08	0.967247	0.301995	3.20286	0.0013607	0.0456449
AW551984	3542.61	-1.15744	0.361548	-3.20135	0.00136786	0.0457762
Slit2	1517.05	0.630002	0.196869	3.2001	0.00137379	0.0458657
Eef2	2506.06	-0.970044	0.303261	-3.19871	0.00138042	0.045963
Btbd11	458.86	0.697309	0.218093	3.1973	0.00138721	0.045963
Kcnk9	420.088	-1.09896	0.343747	-3.19699	0.00138868	0.045963
Slc6a1	1717.6	-0.821452	0.256973	-3.19665	0.00139034	0.045963
Arhgap18	228.856	1.06998	0.334836	3.19554	0.00139569	0.045963
BC039771	42.9784	1.50344	0.470674	3.19423	0.00140206	0.045963
Fgf14	3875.36	0.8247	0.258221	3.19378	0.00140425	0.045963
Immp2l	240.669	0.975388	0.305525	3.19249	0.0014105	0.045963
Gm16630	58.2304	1.29337	0.40515	3.19233	0.00141132	0.045963
Tbc1d2b	258.911	0.764585	0.239513	3.19225	0.00141167	0.045963
Lrfn5	2881.94	0.633832	0.198565	3.19207	0.00141259	0.045963
Rmst	1207.42	1.07368	0.33659	3.18987	0.00142338	0.0459701
5430405H02Rik	49.0248	1.3192	0.413565	3.18982	0.00142362	0.0459701
Lrrtm3	1278.59	0.660099	0.206969	3.18937	0.00142584	0.0459701
Cct7	932.946	-0.676531	0.212161	-3.18876	0.00142882	0.0459701
Cttnbp2	946.101	0.773887	0.242723	3.18836	0.00143084	0.0459701
Fam155a	4707.53	0.874346	0.274258	3.18804	0.00143239	0.0459701
Usp40	174.138	1.05359	0.330885	3.18414	0.00145183	0.0464884
Pwwp2a	411.828	0.693737	0.218056	3.18147	0.00146531	0.0467229
Astn2	2247.94	0.755518	0.237548	3.18048	0.0014703	0.0467229
Phf23	57.6955	-1.10783	0.348329	-3.18042	0.00147064	0.0467229
Tspyl1	551.175	-0.966889	0.304091	-3.1796	0.00147477	0.0467229
Baalc	279.147	-0.689127	0.216747	-3.17941	0.00147574	0.0467229
Cntnap5a	1777.61	0.627478	0.197423	3.17834	0.00148119	0.0467904
Dnajc5	1305.24	-0.921965	0.290141	-3.17765	0.00148474	0.0467976
Dcaf7	1657.64	-1.18937	0.374454	-3.17629	0.0014917	0.0468044
Carmil3	233.973	-0.706637	0.222508	-3.17578	0.00149437	0.0468044
Wwtr1	61.03	1.00016	0.314943	3.17567	0.00149492	0.0468044
Six6	21.3237	-1.97831	0.623477	-3.17304	0.00150854	0.047126
Adgrv1	158.592	1.11059	0.3503	3.17038	0.00152239	0.0472716
Slc39a3	164.5	-0.869855	0.274415	-3.16985	0.00152518	0.0472716
Hap1	2979.94	-1.14067	0.359873	-3.16966	0.00152618	0.0472716
Hnrnph1	1347.24	-0.82389	0.259937	-3.16957	0.00152662	0.0472716
Pou2f1	651.141	0.664321	0.209721	3.16764	0.00153683	0.0474833
Gdi1	1858.52	-1.07033	0.338124	-3.1655	0.00154819	0.0476119
Trmt44	40.8511	1.1632	0.367531	3.1649	0.00155136	0.0476119
Thsd4	59.1121	1.28145	0.404986	3.16418	0.00155522	0.0476119
Il1rapl1	3585.47	0.867637	0.274233	3.16387	0.00155688	0.0476119
Cacng5	122.433	-0.83324	0.263377	-3.16368	0.00155789	0.0476119
Mfsd4b1	20.9121	1.50947	0.477226	3.16302	0.00156144	0.0476171
Pggt1b	334.243	0.80393	0.254245	3.16204	0.0015667	0.0476744
Fam131a	129.953	-0.907041	0.286945	-3.16103	0.00157213	0.0476764
Ntn3	42.9758	-1.15949	0.366877	-3.16044	0.00157534	0.0476764
Cfap299	50.1424	1.45265	0.459678	3.16014	0.00157692	0.0476764
2410018L13Rik	104.686	0.893678	0.282859	3.15944	0.0015807	0.0476884
Zfp41	190.359	-0.924801	0.293019	-3.15612	0.00159884	0.0480619
Rhob	750.945	-0.952261	0.301738	-3.15592	0.0015999	0.0480619
Sntg2	242.245	1.01023	0.32028	3.15422	0.00160929	0.0482095
Gm14634	89.8726	1.02948	0.326426	3.15379	0.00161166	0.0482095
Lin7c	2401.43	-0.626141	0.198599	-3.15279	0.00161719	0.0482121
Znrf2	231.233	0.689322	0.218656	3.15254	0.00161859	0.0482121
Nap1l3	635.209	-0.849645	0.269697	-3.15037	0.00163064	0.0484685
Apc2	774.044	-0.877717	0.278835	-3.1478	0.00164502	0.0486678
Kbtbd7	355.376	-0.82163	0.261025	-3.1477	0.0016456	0.0486678
Mir466p	51.4195	1.01626	0.322937	3.14692	0.00165002	0.0486678
Vstm2b	229.417	0.709449	0.225457	3.14671	0.00165116	0.0486678
Gprin3	591.872	0.676175	0.214926	3.14608	0.00165473	0.0486713
Nlgn1	8065.48	0.724849	0.230526	3.14433	0.00166467	0.0488615
Bfsp1	32.5859	1.22804	0.391165	3.13944	0.00169273	0.0495818
Calcr	399.344	-0.951023	0.303062	-3.13805	0.00170077	0.049714
Pcdh20	465.961	-0.606355	0.193269	-3.13737	0.00170472	0.0497263
Slu7	149.03	-1.00571	0.320922	-3.13383	0.00172542	0.050226
Arxes2	629.933	-0.640402	0.204465	-3.13208	0.0017357	0.0503784
Uchl1	2753.56	-0.645478	0.20614	-3.13126	0.00174058	0.0503784
Dleu2	48.0012	1.19764	0.382545	3.13071	0.00174384	0.0503784
C030034L19Rik	19.3771	1.68115	0.537019	3.13052	0.00174495	0.0503784
Ulk4	212.631	0.854905	0.2733	3.12809	0.00175949	0.0506941
E2f3	247.645	0.825016	0.263843	3.12692	0.00176646	0.0507291
Puf60	516.399	-0.759653	0.242958	-3.12668	0.0017679	0.0507291
Eif1	501.534	-0.591462	0.189275	-3.12488	0.00177878	0.0509375
Cped1	17.3745	1.65956	0.531348	3.1233	0.00178833	0.0511071
Spaca6	243.948	1.01527	0.325413	3.11994	0.00180891	0.0515904
Dhrsx	93.9243	1.08837	0.349029	3.11829	0.00181903	0.0517745
Fam53b	91.4406	0.967355	0.310373	3.11675	0.00182855	0.0518385
Bex2	1110.7	-0.716878	0.230009	-3.11674	0.00182864	0.0518385
Gm10754	96.6644	1.2927	0.414964	3.11521	0.00183814	0.0520031
Pip5k1b	283.806	0.855441	0.27469	3.11421	0.00184439	0.0520753
Lsamp	15039.9	0.679633	0.21836	3.11244	0.00185546	0.0522832
Prkn	960.864	0.967253	0.310967	3.11047	0.00186793	0.0525295
Aff2	1589.7	0.576886	0.18552	3.10956	0.00187364	0.0525851
Dusp26	246.251	-0.7197	0.231501	-3.10884	0.00187826	0.05261
Fbxo21	639.869	-0.868282	0.279618	-3.10524	0.00190123	0.0531475
Vwa8	393.379	0.756694	0.2438	3.10375	0.00191083	0.0532568
Atxn7l3b	1787.08	-0.765765	0.246745	-3.10346	0.00191269	0.0532568
B230354K17Rik	124.894	-0.797035	0.256918	-3.10229	0.00192031	0.0533634
Tub	698.594	-0.78696	0.253726	-3.10162	0.00192466	0.0533791
Ust	122.707	0.911685	0.29411	3.09981	0.00193648	0.0535283
Crim1	2201.61	0.567448	0.183082	3.09942	0.00193898	0.0535283
Tecpr1	135.636	-0.895722	0.289097	-3.09835	0.00194604	0.0535283
Chst11	488.264	0.646784	0.208789	3.09779	0.00194967	0.0535283
Pgpep1l	9.18839	-2.70078	0.871982	-3.09728	0.00195303	0.0535283
Parp8	1481.75	0.690615	0.222982	3.09717	0.00195376	0.0535283
Cntnap2	6237.2	0.693497	0.223944	3.09674	0.00195664	0.0535283
Psmd4	332.808	-0.728523	0.23551	-3.09339	0.00197884	0.0539954
Sik2	360.561	0.615194	0.198925	3.0926	0.0019841	0.0539954
Zbtb33	354.026	-0.689388	0.222927	-3.09244	0.00198521	0.0539954
Imp3	64.7862	-0.906455	0.2932	-3.09159	0.00199085	0.0540445
Lncpint	442.291	0.852066	0.275743	3.09007	0.00200108	0.0542178
Spink13	12.8212	2.66554	0.863538	3.08676	0.00202349	0.0547196
Tmem135	1207.14	0.78444	0.254216	3.08573	0.00203056	0.0548057
Ahsa1	265.715	-0.685209	0.222161	-3.08429	0.00204036	0.0549649
Plagl1	439.353	-1.23779	0.40142	-3.08354	0.00204555	0.0549994
6820431F20Rik	178.723	0.891686	0.289343	3.08176	0.00205782	0.055224
Kctd12	756.4	-0.928236	0.301368	-3.08007	0.00206952	0.0554324
Vhl	209.403	-0.718258	0.233302	-3.07866	0.00207936	0.0554983
Enox1	1235.25	0.853743	0.277328	3.07846	0.00208072	0.0554983
Atg10	176.038	0.838684	0.272475	3.07802	0.0020838	0.0554983
Lrrc4c	4109.86	0.684089	0.222306	3.07724	0.0020893	0.0555398
Galnt18	306.641	1.03846	0.337565	3.07631	0.00209576	0.0556068
Adamts19	40.7751	1.40734	0.457784	3.07426	0.00211028	0.0558867
Akap5	317.566	-1.00027	0.325493	-3.07308	0.00211861	0.0559125
Ston2	298.802	0.607891	0.197817	3.073	0.00211919	0.0559125
Gm20604	35.2653	1.3536	0.440628	3.07197	0.00212652	0.0560009
Ctnna3	132.087	1.02086	0.332433	3.07089	0.00213423	0.0560993
Kctd1	580	0.77424	0.252172	3.07028	0.00213857	0.0561085
Arhgap42	209.971	0.958151	0.312167	3.06935	0.00214522	0.0561785
Tsen34	199.911	-0.874115	0.284986	-3.06722	0.00216062	0.0564768
Tpk1	209.248	0.816221	0.266287	3.0652	0.00217527	0.0566571
Mid1ip1	181.781	-1.02558	0.334593	-3.06516	0.00217556	0.0566571
Smyd3	916.132	0.614319	0.200524	3.06357	0.00218715	0.0568537
Ric8a	160.83	-0.740545	0.2418	-3.06263	0.00219402	0.0568881
Ripk1	80.7327	0.965371	0.315245	3.06228	0.00219654	0.0568881
Nolc1	186.823	-1.09674	0.358589	-3.05848	0.00222465	0.0575102
Epm2a	156.368	0.759978	0.248724	3.05551	0.00224675	0.0579428
Cdh20	307.958	0.726032	0.237643	3.05513	0.00224961	0.0579428
Ddhd1	692.292	0.574522	0.188137	3.05374	0.00226006	0.0581058
Arpc1a	486.921	-0.652295	0.213731	-3.05194	0.0022737	0.0583486
Calm1	7271.14	-0.702772	0.230347	-3.05093	0.00228136	0.0583486
Actg1	2495.9	-0.992583	0.325346	-3.05085	0.00228193	0.0583486
Gda	1409.43	-0.897756	0.294483	-3.04858	0.00229926	0.0586853
A330102I10Rik	427.212	0.924248	0.303336	3.04695	0.00231179	0.0588985
Klhl23	903.218	-0.671819	0.220663	-3.04455	0.00233031	0.0591174
Slc37a1	65.72	0.933471	0.306617	3.04442	0.00233128	0.0591174
Sbk1	749.323	-0.712906	0.234217	-3.04378	0.00233624	0.0591174
Sostdc1	64.1429	-0.989	0.324937	-3.04366	0.00233717	0.0591174
Hmx2	27.6605	-1.36564	0.448891	-3.04225	0.00234817	0.0592493
Exoc8	207.171	-0.908207	0.298564	-3.04191	0.00235079	0.0592493
Gid8	319.865	-0.768331	0.252671	-3.04083	0.00235924	0.0592619
Rgl1	317.082	0.708184	0.232907	3.04063	0.00236087	0.0592619
Pcdh9	10581.2	0.66714	0.219437	3.04024	0.00236391	0.0592619
Pard6a	53.5489	-0.960984	0.316361	-3.03762	0.00238455	0.0595543
Cmya5	21.7885	1.64793	0.542602	3.03709	0.00238871	0.0595543
Marcksl1	1236.23	-0.917876	0.302232	-3.03699	0.00238955	0.0595543
B230219D22Rik	1110.61	-0.650841	0.214332	-3.0366	0.00239262	0.0595543
Tspyl4	1936.55	-0.930605	0.306604	-3.0352	0.00240372	0.0595543
Fbxl17	2557.51	0.603251	0.198755	3.03515	0.00240414	0.0595543
Dock2	47.2482	1.28674	0.423965	3.03502	0.00240517	0.0595543
Prmt1	625.07	-0.758422	0.250058	-3.03299	0.00242145	0.0598524
Esco1	415.557	0.72324	0.238596	3.03124	0.00243553	0.0599864
Jund	268.256	-1.02173	0.337159	-3.03039	0.00244237	0.0599864
Nr6a1	185.753	0.856919	0.282787	3.03026	0.00244341	0.0599864
B230110C06Rik	30.7813	1.311	0.432738	3.02955	0.00244918	0.0599864
Dbpht2	178.773	-0.985762	0.325419	-3.02921	0.00245195	0.0599864
Cyb5r3	278.531	-0.807838	0.266823	-3.02761	0.00246493	0.0599864
Cmpk2	150.951	-0.778614	0.257175	-3.02757	0.00246531	0.0599864
Crabp1	24.1665	-1.3888	0.458739	-3.02742	0.00246649	0.0599864
A330093E20Rik	14.2442	1.82131	0.601605	3.02741	0.00246657	0.0599864
Dock7	1127.72	0.562123	0.185699	3.02706	0.00246945	0.0599864
Nub1	305.626	-0.985404	0.325621	-3.02623	0.00247621	0.0599907
Igsf11	108.689	0.891154	0.294499	3.026	0.00247815	0.0599907
Dbnl	251.34	-0.762742	0.252163	-3.0248	0.00248799	0.0601257
Dpp3	127.761	-0.986688	0.326386	-3.02307	0.00250228	0.0603675
Ndel1	413.029	-0.677923	0.224301	-3.02239	0.0025079	0.0603997
Supt5	325.635	-0.994176	0.32925	-3.01952	0.00253177	0.0608706
Suclg2	89.1602	1.00055	0.331532	3.01795	0.00254495	0.0610145
Ubqln2	1518.9	-1.14744	0.380227	-3.01777	0.00254642	0.0610145
Nsg2	4205.85	-0.531586	0.176206	-3.01685	0.00255419	0.0610252
Nck2	511.77	0.858991	0.284746	3.01669	0.00255553	0.0610252
Zer1	346.976	-0.989245	0.328079	-3.01526	0.00256758	0.0610587
Rnf150	680.279	0.699427	0.231972	3.01514	0.00256862	0.0610587
Nptx2	89.58	-0.952374	0.315916	-3.01464	0.00257282	0.0610587
Ddost	585.633	-0.542838	0.180077	-3.01447	0.00257427	0.0610587
Zbtb46	179.374	0.823898	0.273549	3.01189	0.00259631	0.0613398
Epc1	1322.41	0.727141	0.241432	3.01178	0.00259718	0.0613398
Trmt11	266.228	0.916819	0.304492	3.01098	0.00260406	0.0613398
Tsn	944.049	-0.599558	0.199172	-3.01025	0.00261031	0.0613398
Crip2	252.572	-0.921286	0.306065	-3.0101	0.0026116	0.0613398
Cdk5r1	1285.12	-0.963839	0.320313	-3.00905	0.00262064	0.0613398
Dapk3	95.8648	-0.873319	0.290237	-3.00898	0.00262125	0.0613398
Ldha	925.825	-0.751147	0.249676	-3.00849	0.0026255	0.0613398
Dnajc1	531.739	0.844023	0.280551	3.00845	0.00262586	0.0613398
Scn9a	870.887	0.849941	0.282559	3.00801	0.00262966	0.0613398
Kcnh7	2219.4	0.749491	0.249215	3.0074	0.00263492	0.0613609
Hdhd5	89.9753	0.844293	0.28101	3.0045	0.00266019	0.0618472
Tenm4	2329.28	0.555278	0.185016	3.00124	0.00268885	0.0623966
Wdr24	68.7287	-0.931989	0.31058	-3.0008	0.00269268	0.0623966
Npas2	122.277	0.829589	0.276841	2.99663	0.00272986	0.0631542
Asxl2	328.229	0.65709	0.219402	2.99492	0.00274518	0.0634047
Ccar2	300.157	-0.813274	0.271619	-2.99417	0.00275189	0.0634557
Rims1	3500.64	0.583619	0.195023	2.99257	0.0027664	0.063686
Brms1	20.1228	1.41064	0.471595	2.99121	0.00277879	0.0637194
Lrrfip1	280.719	0.688943	0.230327	2.99116	0.00277923	0.0637194
Map1lc3b	417	-0.613257	0.205058	-2.99065	0.00278382	0.0637194
Timm29	188.93	-0.879947	0.294341	-2.98955	0.00279387	0.0637194
4930570G19Rik	301.385	0.885749	0.296293	2.98944	0.00279489	0.0637194
H2ax	142.603	-0.730674	0.244419	-2.98943	0.00279499	0.0637194
Vdac2	496.13	-0.783386	0.262173	-2.98805	0.00280766	0.0639048
Col11a1	69.9986	0.931588	0.311876	2.98704	0.0028169	0.06395
Atg101	50.2089	-0.980252	0.328228	-2.9865	0.00282193	0.06395
Hdgf	195.468	-0.902363	0.302162	-2.98635	0.00282326	0.06395
Tbl3	61.38	-1.15952	0.388376	-2.98555	0.00283065	0.0640144
Uba1	1612.53	-1.01581	0.340448	-2.98373	0.00284758	0.0642942
Ogfr	160.533	-0.725107	0.24317	-2.9819	0.00286468	0.0645768
Trim62	157.648	-0.887802	0.297792	-2.98128	0.00287042	0.0645795
Rraga	651.688	-0.656595	0.220276	-2.98079	0.00287509	0.0645795
Mbd3	191.848	-0.737659	0.24753	-2.98008	0.00288178	0.0645795
Rcan3	586.344	-0.881694	0.295877	-2.97993	0.00288314	0.0645795
Utp3	160.326	-0.703554	0.236213	-2.97847	0.00289688	0.0647658
Actl6b	219.491	-0.777529	0.261099	-2.9779	0.00290226	0.0647658
Greb1l	378.977	0.827951	0.278179	2.97633	0.00291725	0.0647658
Gmppa	55.7204	-0.999774	0.335996	-2.97555	0.00292465	0.0647658
Col14a1	13.678	1.99765	0.671392	2.97538	0.00292626	0.0647658
Trir	166.718	-0.73113	0.245756	-2.97503	0.00292963	0.0647658
Amz2	483.373	-0.810272	0.272459	-2.97392	0.00294022	0.0647658
Filip1	155.761	0.797459	0.268153	2.9739	0.0029404	0.0647658
Btbd7	459.453	0.710314	0.238851	2.97388	0.00294058	0.0647658
Kcnn2	779.436	0.870828	0.2929	2.97313	0.00294782	0.0647658
Magee1	947.73	-1.14162	0.383985	-2.97308	0.00294831	0.0647658
Abcf3	121.038	-0.854668	0.287471	-2.97306	0.00294851	0.0647658
Wdr82	902.48	-0.883239	0.297175	-2.97212	0.00295751	0.0647658
Brs3	146.091	-0.846594	0.284891	-2.97164	0.00296211	0.0647658
Rnd1	87.7232	-1.05331	0.354473	-2.97148	0.00296372	0.0647658
Specc1	154.179	0.709	0.238613	2.97134	0.00296501	0.0647658
Gabrg3	2266.15	0.574777	0.193601	2.96888	0.00298888	0.0649406
Nkain2	4390.56	0.820552	0.276409	2.96862	0.00299144	0.0649406
Pafah1b2	1607.73	-0.692697	0.233341	-2.9686	0.00299156	0.0649406
Pank1	398.563	0.633669	0.213482	2.96826	0.0029949	0.0649406
Polr2b	476.32	-0.757873	0.255336	-2.96814	0.00299605	0.0649406
Ppp2ca	1663.83	-0.677964	0.228475	-2.96735	0.0030038	0.0649496
Disp1	238.424	0.747384	0.251886	2.96716	0.00300569	0.0649496
Kcnc2	965.558	0.71953	0.242578	2.96619	0.00301517	0.0650238
Mycl	109.243	-0.919504	0.310029	-2.96586	0.00301835	0.0650238
Ftl1	222.861	-0.704672	0.237725	-2.96424	0.00303435	0.0652686
Cuedc2	280.2	-0.69205	0.233513	-2.96365	0.0030401	0.0652927
Cdc14b	44.9815	1.08886	0.367511	2.96279	0.00304862	0.065376
Chd2	789.169	0.596477	0.201358	2.96227	0.00305384	0.0653884
Lhx6	741.639	-0.957555	0.323334	-2.96151	0.00306136	0.06545
Hecw2	912.009	0.630964	0.213241	2.95893	0.00308712	0.0659006
Prrc2b	1614.97	-0.964431	0.326022	-2.95818	0.00309462	0.0659608
Kdm4c	600.945	0.776545	0.262609	2.95704	0.00310609	0.0659953
Iqschfp	31.3181	1.29735	0.438756	2.95688	0.00310765	0.0659953
Hdac6	239.453	-1.00093	0.338682	-2.95537	0.00312296	0.0659953
Pnoc	342.527	-0.59368	0.200935	-2.95459	0.00313089	0.0659953
Msantd4	373.763	-0.582004	0.196993	-2.95444	0.00313235	0.0659953
Gpx7	48.7946	-0.953854	0.32288	-2.9542	0.00313478	0.0659953
Dynll2	1833.42	-0.903488	0.305859	-2.95394	0.00313747	0.0659953
Eif1ax	931.238	-0.566066	0.191643	-2.95376	0.00313927	0.0659953
Dennd1a	1333.24	0.654099	0.221453	2.95367	0.00314023	0.0659953
Sumo3	376.617	-0.656358	0.222239	-2.95339	0.00314308	0.0659953
2610020C07Rik	64.4556	1.01803	0.345222	2.9489	0.00318908	0.0667925
Atg4a	57.949	1.2049	0.408612	2.94876	0.00319053	0.0667925
Stx3	142.347	1.01707	0.345143	2.9468	0.0032108	0.0669314
Kcnma1	2407.69	0.659197	0.223764	2.94595	0.00321967	0.0669314
Frmd4a	3906.54	0.689226	0.233973	2.94575	0.00322169	0.0669314
Ankra2	336.092	-0.60824	0.206542	-2.94487	0.0032309	0.0669314
5730409E04Rik	219.289	-0.742971	0.252294	-2.94487	0.00323092	0.0669314
Ephb1	1048.78	0.640145	0.217406	2.94447	0.00323507	0.0669314
Sqstm1	708.477	-0.919179	0.312217	-2.94404	0.00323955	0.0669314
Cs	681.084	-0.906275	0.307849	-2.94389	0.00324112	0.0669314
Arpp21	828.005	0.819252	0.278336	2.94339	0.00324642	0.0669314
Fam90a1b	12.5855	1.91743	0.651483	2.94318	0.00324859	0.0669314
Hnrnpab	960.563	-0.779689	0.264921	-2.9431	0.00324942	0.0669314
Cct5	1359.34	-0.604554	0.205489	-2.94202	0.00326077	0.0670671
Rusc1	381.415	-1.02449	0.348344	-2.94103	0.0032712	0.0670982
Homer1	692.813	0.610765	0.207674	2.94098	0.0032718	0.0670982
Arhgap4	8.02855	2.70346	0.919688	2.93954	0.00328697	0.0673113
Cyp4f13	16.8515	1.62966	0.554531	2.93882	0.00329468	0.0673274
Cpsf1	139.757	-0.895614	0.304779	-2.93857	0.00329732	0.0673274
Pan3	584.364	0.619817	0.210978	2.93782	0.00330525	0.0673917
Eif5a2	106.888	-0.809471	0.275658	-2.93651	0.00331932	0.0675807
Brdt	106.031	0.831456	0.283287	2.93503	0.00333517	0.0677262
Akap10	238.581	0.636164	0.216781	2.9346	0.00333983	0.0677262
Hs3st2	119.387	0.841968	0.286952	2.93418	0.00334431	0.0677262
Kcnk13	56.4786	1.15238	0.392759	2.93405	0.00334569	0.0677262
Bap1	248.608	-0.762655	0.259975	-2.93357	0.00335084	0.0677332
St6galnac4	68.3059	-0.871318	0.297156	-2.93219	0.00336576	0.0679372
P3h2	83.9604	1.01892	0.347567	2.93158	0.00337239	0.0679737
Prickle2	1906.62	0.597054	0.203701	2.93103	0.0033784	0.0679863
D430019H16Rik	1019.25	-0.797343	0.272077	-2.93058	0.00338328	0.0679863
Htatsf1	369.013	-0.859521	0.293332	-2.93019	0.00338749	0.0679863
Trim35	1141.6	-0.814313	0.27804	-2.92877	0.00340311	0.0681839
Dmd	2152.59	0.729126	0.248984	2.92841	0.00340702	0.0681839
Cd2bp2	159.969	-1.01956	0.348333	-2.92697	0.00342281	0.0684028
Zkscan3	298.423	0.736362	0.251663	2.92598	0.00343369	0.0685231
Ubn2	540.271	0.580434	0.198424	2.92523	0.00344207	0.0685931
Rttn	124.337	0.872131	0.29861	2.92064	0.00349316	0.0691757
Gad1os	134.356	0.842324	0.288421	2.92047	0.00349509	0.0691757
Pja1	1049.7	-0.901055	0.308531	-2.92046	0.0034951	0.0691757
Rfx3	1829.59	0.63598	0.217787	2.92019	0.00349815	0.0691757
Mtmr12	142.597	0.85163	0.291657	2.91997	0.00350066	0.0691757
9530059O14Rik	40.0245	1.13583	0.38902	2.91971	0.00350355	0.0691757
Arhgap44	607.92	0.583136	0.199737	2.91952	0.00350567	0.0691757
Wdfy4	9.5664	2.39891	0.821855	2.9189	0.00351272	0.06919
Dab1	2960.02	0.744251	0.255076	2.91777	0.00352549	0.06919
Tmem263	328.122	-0.689051	0.236174	-2.91756	0.00352782	0.06919
Bhlhb9	562.245	-0.837735	0.287162	-2.9173	0.00353081	0.06919
Lpcat2	126.537	1.01026	0.346303	2.91728	0.00353095	0.06919
Sox3	27.8373	-1.32287	0.453799	-2.9151	0.00355573	0.0695788
Agbl4	1080.69	0.911811	0.312859	2.91444	0.00356324	0.069629
Rnf14	1881.41	-0.772362	0.265103	-2.91344	0.00357472	0.0697566
Terf2ip	330.109	-0.770623	0.264612	-2.91227	0.00358807	0.0699202
Cd24a	1109.72	-0.591039	0.202984	-2.91176	0.00359404	0.0699398
Aig1	1164.35	0.63841	0.219293	2.91122	0.00360024	0.0699408
Dda1	323.345	-0.760349	0.261208	-2.91089	0.00360402	0.0699408
Zfp516	156.941	0.793225	0.272769	2.90805	0.0036369	0.0704819
Lancl2	981.776	-0.777286	0.267372	-2.90713	0.0036476	0.0705767
Tcf25	1353.19	-0.834063	0.286938	-2.90677	0.00365182	0.0705767
Prdm2	631.88	0.601935	0.207204	2.90503	0.00367217	0.0707209
Gnas	4900.09	-0.774757	0.266706	-2.90491	0.00367354	0.0707209
Pcsk1n	764.165	-0.622937	0.214448	-2.90485	0.00367433	0.0707209
2010308F09Rik	9.96777	2.06809	0.712267	2.90353	0.0036898	0.0708562
Psmc2	457.777	-0.5892	0.202973	-2.90285	0.00369786	0.0708562
Sema3d	88.2975	1.15171	0.396856	2.90209	0.00370685	0.0708562
Psmd2	674.25	-0.887873	0.305996	-2.90158	0.00371286	0.0708562
Npy5r	38.7405	1.07678	0.371185	2.90094	0.00372047	0.0708562
Ptk2	964.179	0.637686	0.219821	2.90093	0.00372059	0.0708562
Ptpn12	685.395	0.609676	0.210178	2.90076	0.00372257	0.0708562
Vps28	347.842	-0.664117	0.228972	-2.90043	0.0037265	0.0708562
Sncaip	669.676	0.708506	0.244277	2.90042	0.00372663	0.0708562
Atp5a1	1615.99	-0.847421	0.292233	-2.89981	0.00373384	0.0708976
Morf4l2	1837.99	-0.542265	0.187047	-2.89908	0.00374255	0.0709674
Wdr18	110.863	-0.75011	0.258843	-2.89794	0.00375624	0.0709755
Ddi2	127.006	0.778314	0.268581	2.89788	0.00375697	0.0709755
Tcp1	1549.88	-0.581338	0.200615	-2.89778	0.00375809	0.0709755
Csnk1g2	144.368	-0.871884	0.300943	-2.89717	0.00376544	0.0710192
Gm16894	50.6926	1.04131	0.359479	2.89673	0.0037708	0.0710251
Dach1	202.734	0.79642	0.275195	2.89402	0.00380343	0.0713803
Unc5c	2013.44	0.731026	0.252643	2.89351	0.00380958	0.0713803
Actr1b	128.135	-0.734359	0.253803	-2.89343	0.00381063	0.0713803
Kif16b	320.36	0.784349	0.271159	2.89258	0.00382092	0.0713803
Zwint	2894.15	-0.717618	0.248125	-2.89216	0.00382601	0.0713803
Rprd1a	357.053	0.58571	0.20252	2.89211	0.00382662	0.0713803
Cirbp	436.703	-0.649235	0.224488	-2.89207	0.00382718	0.0713803
Ttc37	222.479	0.629459	0.217677	2.89171	0.00383147	0.0713803
Frmd4b	240.758	1.01071	0.349635	2.89077	0.00384303	0.0713803
Pkp4	1188.1	0.527984	0.182657	2.89057	0.00384539	0.0713803
Fdps	307.347	-0.822142	0.284447	-2.89031	0.00384857	0.0713803
Hmx3	14.4926	-1.82371	0.631006	-2.89016	0.00385045	0.0713803
Mir124-2hg	431.901	0.844905	0.292403	2.88953	0.00385823	0.0714305
Nckap5	801.764	0.852393	0.295066	2.88883	0.00386684	0.0714434
Prpf8	840.331	-0.954516	0.330438	-2.88864	0.00386907	0.0714434
Dmac2	56.3707	-1.05475	0.365332	-2.8871	0.00388814	0.0716333
Pkn2	555.802	0.680618	0.235754	2.88699	0.00388952	0.0716333
Parp6	502.764	-0.649126	0.225048	-2.88439	0.00392178	0.0718003
Pip4k2a	333.887	0.725851	0.251672	2.88411	0.00392522	0.0718003
Thra	1355.62	-0.833571	0.289039	-2.88394	0.00392734	0.0718003
Ywhab	2309.76	-0.790684	0.274171	-2.88391	0.0039277	0.0718003
Tram1l1	353.096	-0.567425	0.196807	-2.88316	0.00393709	0.0718003
Mrpl9	97.5141	-0.791243	0.274437	-2.88315	0.00393723	0.0718003
Tbc1d10b	152.081	-0.907708	0.314841	-2.88307	0.0039382	0.0718003
Usp5	605.95	-0.999682	0.346753	-2.88298	0.00393936	0.0718003
Sgk1	389.676	0.754862	0.261879	2.88248	0.00394554	0.0718201
Gprasp2	1069.89	-1.03162	0.358019	-2.88147	0.00395828	0.071959
Wif1	13.7673	1.73703	0.603398	2.87874	0.00399264	0.0724691
Xist	12524.9	1.0019	0.348094	2.87825	0.00399891	0.0724691
Mterf3	216.675	0.780296	0.271122	2.87802	0.00400177	0.0724691
Fbll1	178.544	-0.68092	0.236672	-2.87706	0.00401394	0.0725962
Gnl3l	1748.31	-0.949613	0.330241	-2.87551	0.00403373	0.0728605
Sar1a	471.649	-0.669268	0.232791	-2.87498	0.00404052	0.0728898
Nsmaf	279.085	0.637887	0.221965	2.87382	0.00405536	0.0729806
Sdhb	421.182	-0.599912	0.208754	-2.87378	0.00405592	0.0729806
Mapre1	1401.26	-0.816311	0.284184	-2.87248	0.00407268	0.0731888
Ppp1r9b	486.411	-0.720456	0.250859	-2.87196	0.00407938	0.0732157
Plcl2	965.79	0.548238	0.190923	2.87152	0.00408509	0.0732249
Ddx3x	1302.66	-0.878699	0.306192	-2.86977	0.00410776	0.0732867
Nicn1	363.264	-0.708369	0.246844	-2.86971	0.00410854	0.0732867
Ss18l1	477.331	-0.734428	0.255928	-2.86967	0.00410907	0.0732867
Lhx1	20.8533	-1.4196	0.494714	-2.86954	0.00411065	0.0732867
Cobl	1643.32	0.523614	0.182492	2.86924	0.00411454	0.0732867
Tgfbr2	25.6203	1.35195	0.47153	2.86715	0.00414183	0.0736202
Sntn	10.5409	2.3067	0.804566	2.86701	0.00414371	0.0736202
Msantd1	54.5894	-0.894708	0.312215	-2.86567	0.00416121	0.0738178
Rnps1	268.955	-0.832051	0.290383	-2.86536	0.00416532	0.0738178
Ccdc120	52.9301	-0.915502	0.319807	-2.86267	0.00420088	0.0743546
5730522E02Rik	1393.92	0.898517	0.313986	2.86165	0.00421441	0.0743893
Matr3	4409.6	-0.70831	0.247523	-2.86159	0.00421521	0.0743893
Anapc2	279.036	-0.853871	0.298418	-2.86133	0.00421869	0.0743893
Cyp7b1	122.304	0.876952	0.306616	2.8601	0.00423502	0.074547
Wwox	431.913	0.845595	0.295677	2.85987	0.00423821	0.074547
Med12l	705.709	0.582313	0.203755	2.85791	0.00426447	0.0749154
Pcdh7	6680.44	0.492294	0.172424	2.85514	0.00430182	0.0753878
Ints6l	126.111	0.835666	0.292718	2.85485	0.00430575	0.0753878
Ube2l6	17.8174	-1.42784	0.500169	-2.85472	0.00430742	0.0753878
Atp6ap1	1293.71	-0.625289	0.219341	-2.85076	0.00436144	0.0760222
Ppm1k	182.076	-0.687359	0.241132	-2.85055	0.00436434	0.0760222
Irf2bpl	347.296	-0.935303	0.328146	-2.85027	0.00436826	0.0760222
Midn	138.515	-0.959219	0.336596	-2.84977	0.00437513	0.0760222
Hnrnpk	1988.45	-0.718373	0.252131	-2.84921	0.00438281	0.0760222
B230303A05Rik	857.921	0.905274	0.317737	2.84914	0.00438383	0.0760222
Prkaca	604.789	-0.857671	0.301063	-2.84881	0.00438831	0.0760222
Srsf1	738.256	-0.691216	0.242644	-2.84869	0.00439	0.0760222
Zcchc18	1201.61	-0.750707	0.263642	-2.84745	0.00440709	0.0760222
Foxp1	959.683	0.606778	0.213115	2.84719	0.00441076	0.0760222
Gm42372	296.486	-1.02449	0.359954	-2.84617	0.0044249	0.0760222
Tprgl	456.659	-0.752246	0.264309	-2.84609	0.00442599	0.0760222
Rrh	12.7862	1.83761	0.64567	2.84606	0.00442644	0.0760222
Nop2	83.4952	-0.922066	0.323995	-2.84593	0.00442824	0.0760222
Usp11	557.309	-0.94039	0.330489	-2.84545	0.00443487	0.0760222
Tubb3	3385.21	-0.94858	0.333368	-2.84545	0.00443491	0.0760222
5430437J10Rik	10.7499	1.9779	0.695119	2.84541	0.00443539	0.0760222
Rab3a	687.158	-0.915353	0.321781	-2.84464	0.00444611	0.0761134
Uqcrc1	514.729	-0.658329	0.231534	-2.84334	0.00446433	0.0762953
Capns1	414.519	-0.873956	0.307433	-2.84275	0.00447257	0.0762953
Grm3	1142.35	0.538351	0.189411	2.84223	0.00447988	0.0762953
Dazap2	130.978	-0.682656	0.240231	-2.84166	0.00448795	0.0762953
Mdh2	658.266	-0.786579	0.276806	-2.84162	0.00448846	0.0762953
Ddx5	2931.43	-0.80846	0.284512	-2.84157	0.00448923	0.0762953
Gpkow	231.248	-0.826592	0.29094	-2.84111	0.00449571	0.0763133
Bzw1	1769.05	-0.612739	0.215756	-2.83997	0.00451181	0.0764535
Sf3b2	567.729	-0.942384	0.331873	-2.83959	0.00451713	0.0764535
Ppp4c	154.627	-0.737456	0.259725	-2.83937	0.00452025	0.0764535
Ipo4	276.276	-0.999518	0.352113	-2.83863	0.00453079	0.07654
Taf1	435.816	-0.782356	0.275721	-2.83749	0.00454698	0.0767215
Zdhhc14	520.189	0.657491	0.231852	2.83583	0.00457072	0.0769298
Lekr1	224.158	0.937411	0.330588	2.83558	0.00457419	0.0769298
Eif3d	358.965	-0.767958	0.270839	-2.83548	0.00457571	0.0769298
2210016L21Rik	288.493	-0.616433	0.217524	-2.83387	0.00459885	0.0770995
Ywhah	1585.02	-0.738705	0.260789	-2.83258	0.00461742	0.0770995
Me3	180.94	0.706966	0.249614	2.83224	0.00462231	0.0770995
Tmem232	42.612	1.1286	0.398492	2.83217	0.00462328	0.0770995
Stmn4	1736.49	-0.607041	0.214354	-2.83195	0.00462645	0.0770995
Kalrn	2037.03	0.551405	0.194718	2.83182	0.0046284	0.0770995
Gpx3	152.24	-0.706037	0.249328	-2.83175	0.00462934	0.0770995
Jade3	160.138	0.647089	0.228514	2.83173	0.00462974	0.0770995
Gm29683	190.732	0.863563	0.304999	2.83136	0.00463505	0.0770995
Pdss2	347.879	0.750267	0.265108	2.83004	0.00465419	0.0773264
Snx17	173.85	-0.804973	0.284544	-2.82899	0.00466946	0.0773998
Ckmt1	201.267	-0.998426	0.352927	-2.82898	0.00466959	0.0773998
Igf1r	1026.8	0.644647	0.227937	2.82817	0.00468142	0.0775048
Magel2	229.231	-0.666829	0.235934	-2.82633	0.00470844	0.0778605
Exoc4	1446.52	0.639951	0.226533	2.82498	0.00472831	0.0780975
Bcas3	426.616	0.625489	0.221502	2.82385	0.00474509	0.0781642
Sorbs1	1032.63	0.594327	0.210472	2.82378	0.0047461	0.0781642
Lactb2	38.0261	1.06148	0.375944	2.82349	0.00475034	0.0781642
Cdc73	788.776	0.619167	0.21933	2.823	0.00475766	0.0781642
Cdk9	111.974	-0.883882	0.313159	-2.82247	0.00476554	0.0781642
Dock10	536.066	0.65011	0.230336	2.82244	0.00476605	0.0781642
Cdkn1b	223.922	-0.641045	0.227153	-2.82209	0.00477118	0.0781642
Gtpbp2	61.7296	-0.98299	0.348613	-2.81972	0.00480656	0.0784837
Susd6	148.493	0.791188	0.280606	2.81957	0.00480879	0.0784837
Strip1	445.029	-0.791843	0.280842	-2.81953	0.00480935	0.0784837
Mak	101.011	0.875374	0.310494	2.81929	0.004813	0.0784837
Tent2	367.856	0.732573	0.259877	2.81892	0.00481854	0.0784837
Sh3d19	268.525	0.733035	0.260212	2.81707	0.00484638	0.078846
Adamtsl1	150.842	0.759313	0.269665	2.81576	0.00486613	0.079076
Pola1	307.21	0.791871	0.28131	2.81494	0.00487859	0.0791872
Trit1	271.333	0.816647	0.29021	2.81399	0.00489304	0.0793303
Cd81	903.959	-0.539093	0.191645	-2.81297	0.00490858	0.0793838
Srm	126.968	-0.930995	0.330992	-2.81274	0.00491213	0.0793838
Clrn1	54.0735	1.19061	0.423301	2.81267	0.00491324	0.0793838
Dctn2	589.395	-0.649612	0.231075	-2.81126	0.00493477	0.0795763
Sfr1	345.967	-0.82503	0.293485	-2.81115	0.00493645	0.0795763
Sntb2	53.6779	0.943205	0.335647	2.81011	0.00495248	0.0797434
Rims2	2619.57	0.664524	0.236738	2.80701	0.00500044	0.080371
Hcfc1	482.026	-0.848305	0.302252	-2.80661	0.00500652	0.080371
Letm2	74.3751	0.810288	0.28872	2.80648	0.00500857	0.080371
Mdga2	6150.42	0.605134	0.215709	2.80533	0.00502646	0.0805663
Fam151b	39.3792	1.14427	0.408039	2.8043	0.00504253	0.0807321
Idh3b	393.183	-0.61413	0.219094	-2.80305	0.00506225	0.0809005
Sephs2	172.34	-0.732873	0.261469	-2.8029	0.00506454	0.0809005
Thap2	245.637	0.682149	0.243419	2.80237	0.00507283	0.0809413
Slc39a14	111.901	0.724362	0.258527	2.80188	0.00508055	0.0809727
Zmym1	102.742	-0.733233	0.262036	-2.79822	0.00513855	0.0818045
Tbc1d22a	244.615	0.768518	0.274732	2.79733	0.00515268	0.0819044
Clta	1005.78	-0.538842	0.192643	-2.79709	0.00515645	0.0819044
Zfp982	81.2583	0.915642	0.327444	2.79634	0.00516858	0.0820046
Sfrp2	50.1274	-0.964362	0.344994	-2.7953	0.00518517	0.0821753
Cc2d1a	205.709	-0.903775	0.323384	-2.79474	0.00519408	0.0821853
Cadm2	7073.3	0.625027	0.223661	2.79453	0.00519747	0.0821853
Ddx31	81.4606	0.859788	0.30782	2.79315	0.00521969	0.082398
Map9	1490.86	-0.782042	0.280027	-2.79274	0.00522638	0.082398
H2-D1	25.1817	-1.26739	0.45387	-2.79241	0.00523164	0.082398
Cacnb3	241.83	-0.776176	0.277975	-2.79225	0.00523431	0.082398
Mcm7	40.4675	-0.973341	0.348788	-2.79064	0.00526042	0.0827166
Smarca2	1429.28	-0.551854	0.197778	-2.79027	0.00526638	0.082718
Rims4	89.6653	0.842796	0.30224	2.7885	0.00529529	0.0828377
Ntrk3	1449.87	0.591528	0.212138	2.7884	0.00529684	0.0828377
Actb	14017.9	-0.895443	0.321181	-2.78797	0.00530391	0.0828377
Ilf2	531.185	-0.568261	0.203852	-2.78761	0.00530976	0.0828377
Gna11	308.217	-0.815037	0.292424	-2.78717	0.00531702	0.0828377
A230057D06Rik	680.324	0.821064	0.294616	2.7869	0.00532153	0.0828377
Pdcl3	227.859	-0.601981	0.21604	-2.78643	0.00532916	0.0828377
Mta2	110.108	-0.885269	0.317744	-2.78611	0.00533451	0.0828377
Dus3l	88.9624	-0.787103	0.28256	-2.78561	0.00534263	0.0828377
Frat1	53.5097	-0.92551	0.332258	-2.78551	0.00534428	0.0828377
Wdr13	393.41	-0.83411	0.299487	-2.78513	0.00535067	0.0828377
Frem1	43.5642	1.07656	0.386576	2.78486	0.00535511	0.0828377
Zfp334	211.216	-0.782785	0.281105	-2.78467	0.00535821	0.0828377
Mapk8ip1	874.342	-0.754654	0.271025	-2.78445	0.00536186	0.0828377
Zup1	224.196	0.833733	0.299429	2.78441	0.00536249	0.0828377
Snap47	1489.34	-0.67041	0.240802	-2.78407	0.00536808	0.0828377
Cant1	200.57	-0.651339	0.234046	-2.78295	0.00538673	0.082998
Set	679.136	-0.772567	0.277635	-2.78267	0.00539136	0.082998
H3f3b	899.784	-0.528527	0.189984	-2.78196	0.00540318	0.082998
Necap1	442.481	-0.700278	0.251801	-2.78108	0.00541788	0.082998
3110056K07Rik	144.477	1.0123	0.364041	2.78073	0.0054236	0.082998
Fbxo36	170.177	0.900324	0.323841	2.78014	0.00543355	0.082998
Ppp1ca	392.827	-0.671624	0.241585	-2.78007	0.00543465	0.082998
Dnah11	56.0213	1.03865	0.373612	2.78003	0.00543537	0.082998
Slc25a4	1927.83	-0.548503	0.197313	-2.77986	0.00543823	0.082998
1700109H08Rik	57.3351	1.23663	0.44487	2.77975	0.00544001	0.082998
A730020E08Rik	44.0227	0.935731	0.336647	2.77956	0.00544327	0.082998
Mtch1	1015.95	-0.678965	0.244338	-2.77879	0.00545618	0.083014
2310002F09Rik	12.7927	1.77555	0.639032	2.7785	0.00546098	0.083014
Jazf1	1741.53	0.502365	0.180842	2.77792	0.00547084	0.083014
Acap2	459.045	0.534876	0.192551	2.77784	0.00547215	0.083014
Usp27x	169.407	-0.860743	0.309938	-2.77714	0.00548393	0.083014
Arf3	938.741	-0.88875	0.32003	-2.77709	0.00548486	0.083014
Cdh2	4414.31	0.479654	0.172721	2.77705	0.00548556	0.083014
Rab28	625.009	0.771456	0.277936	2.77566	0.00550898	0.0831415
Calb1	1835.93	-0.736284	0.265289	-2.7754	0.00551343	0.0831415
Hsp90ab1	5876.14	-0.872583	0.314428	-2.77514	0.00551773	0.0831415
Herpud1	163.183	-0.705109	0.254088	-2.77506	0.00551912	0.0831415
Naa50	624.017	-0.579591	0.208899	-2.77451	0.00552852	0.0831415
Fmn2	1061.99	0.648958	0.233904	2.77446	0.00552939	0.0831415
Glyr1	591.233	-0.706188	0.254599	-2.77373	0.0055418	0.0832346
Ess2	114.629	-0.747052	0.269363	-2.7734	0.0055474	0.0832346
Arf1	735.634	-0.685993	0.247393	-2.77288	0.00555621	0.0832782
Gad1	1716.42	-0.868104	0.313223	-2.77152	0.00557956	0.0834684
Slc22a4	72.2829	0.878413	0.316977	2.77122	0.00558473	0.0834684
Cacng3	196.713	0.708521	0.255682	2.7711	0.00558667	0.0834684
9130019P16Rik	9.24827	2.05444	0.741842	2.76938	0.0056163	0.0838055
Brd3	584.07	-0.857539	0.309697	-2.76896	0.00562362	0.0838055
Dctn1	771.604	-0.99132	0.358155	-2.76785	0.00564272	0.0838055
Phlpp1	820.873	0.5715	0.206497	2.7676	0.00564712	0.0838055
Zdhhc23	145.765	0.72675	0.262605	2.76746	0.00564945	0.0838055
Tll1	61.4058	0.874835	0.316157	2.76709	0.00565599	0.0838055
Mylip	105.341	0.769695	0.278187	2.76682	0.00566053	0.0838055
Nfxl1	148.18	0.732466	0.264736	2.76678	0.00566136	0.0838055
Ralyl	3886.86	0.69979	0.252934	2.76669	0.00566278	0.0838055
Aff3	1300.12	0.603933	0.218335	2.76608	0.00567349	0.0838657
Mapk6	784.417	-0.709077	0.256405	-2.76546	0.00568433	0.0838657
Mcl1	268.397	-0.61502	0.222405	-2.76532	0.00568672	0.0838657
Asna1	124.345	-0.672896	0.24337	-2.76491	0.00569386	0.0838657
Aff4	1511.43	-0.647673	0.234261	-2.76475	0.00569661	0.0838657
Wsb2	700.831	-0.74675	0.270154	-2.76417	0.00570681	0.0839283
Dgkk	346.383	-1.07896	0.39043	-2.76352	0.00571813	0.0839303
Magi1	2373.44	0.560416	0.202803	2.76335	0.00572108	0.0839303
Ddb1	686.951	-0.854035	0.309081	-2.76314	0.00572482	0.0839303
Get1	902.501	-0.503369	0.182202	-2.7627	0.00573246	0.0839441
Syngr1	562.854	-0.728798	0.263829	-2.76239	0.00573803	0.0839441
Fasn	1242.04	-0.978895	0.354407	-2.76207	0.00574364	0.0839441
Fam228b	59.0379	0.913491	0.330807	2.76141	0.00575532	0.0839541
Spag17	29.8489	1.37287	0.497173	2.76135	0.00575624	0.0839541
2210408F21Rik	130.25	0.930828	0.337151	2.76086	0.0057649	0.0839935
Mphosph9	162.152	0.753774	0.273059	2.76048	0.00577164	0.0840048
Fem1b	2468.23	-0.682309	0.247212	-2.76001	0.00577989	0.084038
Acly	714.137	-0.909267	0.329536	-2.75923	0.00579371	0.0841414
Dusp1	44.5433	-0.917516	0.332605	-2.75858	0.00580539	0.0841414
Hmcn1	28.7807	1.29113	0.468081	2.75835	0.00580946	0.0841414
Gipc2	86.1147	0.978853	0.35488	2.75827	0.00581089	0.0841414
Agap2	844.167	-0.931172	0.337962	-2.75525	0.00586465	0.0844483
Pip5k1c	442.257	-0.877877	0.318627	-2.75519	0.00586584	0.0844483
Gm15246	93.6669	0.942441	0.342082	2.75502	0.00586893	0.0844483
Lasp1	549.433	-0.91363	0.331633	-2.75494	0.00587026	0.0844483
Zkscan8	238.473	0.684881	0.248616	2.75478	0.00587323	0.0844483
Glod4	314.652	-0.626614	0.227487	-2.7545	0.00587812	0.0844483
Mybbp1a	163.782	-0.774467	0.281183	-2.75431	0.00588154	0.0844483
9830166K06Rik	5.51047	2.62231	0.952126	2.75416	0.00588431	0.0844483
Arcn1	686.652	-0.67423	0.244834	-2.75382	0.00589044	0.0844483
Rnf187	1090.24	-0.774095	0.281108	-2.75373	0.00589202	0.0844483
Scfd2	312.463	0.751678	0.273039	2.75301	0.00590503	0.0845487
Rhov	66.7052	-0.932872	0.338912	-2.75255	0.00591339	0.0845825
Ubc	955.094	-0.981728	0.356894	-2.75076	0.00594576	0.0849593
Ulk1	214.978	-0.937316	0.340863	-2.74983	0.00596257	0.0851131
Mcph1	497.241	0.748136	0.272127	2.74922	0.00597378	0.0851869
Tbc1d32	282.705	0.599369	0.218051	2.74875	0.00598225	0.0852213
Vat1	762.271	-0.970753	0.353255	-2.74802	0.00599557	0.0853248
Usp22	2921.01	-0.909529	0.331166	-2.74645	0.00602446	0.0856495
Nomo1	293.429	-0.769009	0.280043	-2.74604	0.00603193	0.0856692
Enox2	282.44	0.59027	0.215109	2.74405	0.00606864	0.0858613
Efna5	4434.86	0.691298	0.251945	2.74385	0.00607236	0.0858613
Vgll4	115.442	0.771908	0.281332	2.74376	0.00607398	0.0858613
D430042O09Rik	181.41	0.690041	0.251551	2.74315	0.00608529	0.0858613
Shb	135.578	0.647275	0.236003	2.74266	0.0060944	0.0858613
Rpl8	580.344	-0.548162	0.199867	-2.74264	0.00609476	0.0858613
Dusp22	294.104	0.639403	0.233151	2.74245	0.00609834	0.0858613
Fam13a	307.186	0.838484	0.305806	2.74188	0.00610878	0.0858613
Kcnab1	384.025	0.647732	0.236259	2.74162	0.00611378	0.0858613
Ykt6	365.61	-0.643258	0.234635	-2.74152	0.00611554	0.0858613
Ksr2	686.454	0.604905	0.220656	2.74139	0.00611801	0.0858613
Cope	234.308	-0.647273	0.23612	-2.74129	0.00611985	0.0858613
Kcnk10	697.331	0.525891	0.191859	2.74103	0.00612468	0.0858613
Mir17hg	12.269	1.87296	0.683393	2.74068	0.0061313	0.0858686
Kcnip1	2445.81	0.932332	0.340303	2.73971	0.00614937	0.0860363
Klf7	939.21	0.666751	0.243476	2.73846	0.00617275	0.0862777
Arid5b	627.307	0.578599	0.211377	2.73729	0.00619485	0.086426
Zim1	665.4	-0.65839	0.24053	-2.73724	0.00619563	0.086426
Ppfia2	3027.1	0.512986	0.187484	2.73616	0.006216	0.086561
Zfat	270.903	0.747713	0.273282	2.73605	0.00621823	0.086561
4930452B06Rik	221.801	0.583903	0.213434	2.73575	0.00622374	0.086561
9530068E07Rik	638.03	-0.519409	0.1899	-2.73517	0.00623477	0.0865845
Grm1	1165.19	0.50918	0.186171	2.73502	0.00623772	0.0865845
Sbf1	313.581	-0.820696	0.300118	-2.73457	0.00624612	0.0866157
Jarid2	881.533	0.516485	0.188899	2.73418	0.0062536	0.0866342
Scrt2	52.9442	0.853394	0.312207	2.73342	0.00626806	0.0867493
A530058N18Rik	316.012	0.829405	0.303509	2.73272	0.00628138	0.0867668
Hacd1	183.391	0.872426	0.319277	2.73251	0.00628543	0.0867668
Prmt5	325.692	-0.778964	0.285086	-2.73238	0.0062878	0.0867668
Cacna2d2	605.456	-0.812226	0.297388	-2.7312	0.00631047	0.0869943
Ankfn1	634.676	0.540615	0.198077	2.72932	0.00634656	0.0871156
Arhgap39	485.628	0.581687	0.213132	2.72924	0.00634812	0.0871156
Atf1	77.6538	0.871833	0.319442	2.72924	0.00634813	0.0871156
Hp1bp3	692.373	-0.74177	0.271845	-2.72865	0.00635944	0.0871156
Ammecr1	211.991	0.840695	0.308116	2.7285	0.00636231	0.0871156
Zc3h7b	442.019	-0.697452	0.255632	-2.72835	0.00636525	0.0871156
D630013N20Rik	7.75586	2.18802	0.801989	2.72825	0.00636719	0.0871156
Trim67	565.961	-0.746791	0.273734	-2.72817	0.00636873	0.0871156
Ciapin1	173.691	-0.687846	0.252223	-2.72713	0.0063887	0.0873039
Rundc3a	317.381	-0.719949	0.264063	-2.72643	0.00640238	0.0874062
St7	1251.48	0.778605	0.285713	2.72513	0.00642768	0.0876665
Ppdpf	89.162	-0.730656	0.268216	-2.72414	0.00644697	0.0878446
Rrn3	351.497	-0.675248	0.247918	-2.72367	0.006456	0.0878827
Uxs1	365.203	0.762665	0.280149	2.72235	0.00648193	0.0881505
Eno2	292.845	-0.913646	0.33571	-2.72153	0.00649798	0.0882836
Prpf19	469.077	-0.830986	0.305399	-2.72099	0.00650874	0.0882894
Eif3l	471.578	-0.692592	0.254548	-2.72087	0.00651095	0.0882894
Ndufs2	390.303	-0.700863	0.257655	-2.72016	0.00652506	0.0883957
Eefsec	236.848	0.795493	0.292535	2.71931	0.00654189	0.0884717
A930011G23Rik	881.041	0.833534	0.306565	2.71895	0.0065489	0.0884717
Pag1	520.7	0.570135	0.209692	2.71892	0.0065495	0.0884717
Trim28	429.782	-0.931986	0.343069	-2.71661	0.00659536	0.0890058
Prr12	228.558	-0.933151	0.343732	-2.71476	0.00663234	0.0894192
Mpst	71.9856	-0.878199	0.3236	-2.71384	0.00665077	0.0895373
Nrg1	348.103	0.683269	0.251786	2.71369	0.00665381	0.0895373
Nhs	712.246	0.563471	0.207688	2.71307	0.00666633	0.0895515
Nol6	276.818	-1.00561	0.370663	-2.71301	0.00666758	0.0895515
Gm31508	49.61	1.23888	0.456747	2.7124	0.00667989	0.0896314
Actr1a	992.961	-0.787372	0.29046	-2.71078	0.0067126	0.0899846
Uvrag	481.015	0.748227	0.276133	2.70966	0.00673519	0.0901295
Cul7	157.078	-1.04925	0.387259	-2.70944	0.00673978	0.0901295
Eif4g1	950.042	-1.04927	0.387284	-2.7093	0.0067426	0.0901295
Tns3	188.625	0.735539	0.271608	2.70809	0.00676713	0.0903716
Dclre1c	64.7827	0.843234	0.311495	2.70705	0.00678835	0.0904942
Cfap47	123.241	1.17742	0.435025	2.70656	0.00679846	0.0904942
Hacd4	13.5072	1.80195	0.665848	2.70624	0.0068049	0.0904942
Slitrk2	382.706	0.55579	0.20538	2.70615	0.00680678	0.0904942
Cyc1	181.987	-0.668203	0.246927	-2.70607	0.00680842	0.0904942
Six3	179.028	-0.96537	0.356897	-2.7049	0.00683247	0.0906162
Sdhaf3	79.0729	0.794633	0.293779	2.70487	0.00683313	0.0906162
Zc3h12b	183.988	0.602831	0.222918	2.70427	0.00684539	0.0906162
Runx1	16.5634	1.66661	0.616405	2.70376	0.00685604	0.0906162
Gm20740	7.2126	3.39174	1.25454	2.70356	0.00686006	0.0906162
Prune1	402.98	-0.642549	0.237676	-2.70346	0.00686211	0.0906162
Ran	664.842	-0.54939	0.203252	-2.703	0.00687164	0.0906162
Itgb8	536.253	0.708899	0.26227	2.70294	0.00687293	0.0906162
Smg6	447.425	0.708733	0.262249	2.70252	0.00688167	0.0906162
Ddah2	77.3985	-0.879459	0.325444	-2.70234	0.00688538	0.0906162
Ensa	503.317	-0.540533	0.200035	-2.70219	0.00688835	0.0906162
Pdia3	2080.03	-0.515474	0.190822	-2.70134	0.00690608	0.0906523
Gstcd	175.171	0.732317	0.271096	2.70132	0.00690657	0.0906523
Hmgb3	300.36	-0.619711	0.229554	-2.69963	0.00694158	0.0906523
Mthfd2	79.1685	-0.832267	0.308332	-2.69925	0.00694951	0.0906523
Lrrc28	261.09	0.716459	0.26543	2.69924	0.00694989	0.0906523
Asap1	717.355	0.666555	0.246959	2.69905	0.0069537	0.0906523
Zfand2a	198.83	-0.603881	0.223794	-2.69839	0.00696767	0.0906523
Maoa	535.551	-0.552433	0.204739	-2.69823	0.00697086	0.0906523
Impg2	38.2833	1.19903	0.444412	2.69802	0.00697536	0.0906523
Ap2a2	914.511	-0.812087	0.30101	-2.69787	0.00697837	0.0906523
Mfsd14b	463.088	0.706202	0.261768	2.69782	0.00697959	0.0906523
B230319C09Rik	6.90116	2.31497	0.858289	2.69719	0.00699282	0.0906523
Cdh4	2076.05	0.519663	0.192675	2.6971	0.0069947	0.0906523
Psmc3	375.824	-0.665632	0.246799	-2.69706	0.00699538	0.0906523
Dnah7b	112.438	0.755712	0.280213	2.69692	0.00699849	0.0906523
Nhlrc1	62.007	-0.972903	0.360781	-2.69666	0.00700396	0.0906523
Cops6	272.704	-0.600155	0.222572	-2.69645	0.00700823	0.0906523
Plk2	318.776	-0.73508	0.272616	-2.69639	0.00700948	0.0906523
Mrfap1	544.709	-0.70867	0.262839	-2.69621	0.00701334	0.0906523
Chpf	254.4	-0.828268	0.307237	-2.69586	0.00702079	0.0906654
4930467D21Rik	22.5072	1.21934	0.452412	2.6952	0.00703454	0.0907598
Dusp18	192.488	-0.81162	0.301181	-2.6948	0.00704319	0.0907883
Jakmip2	1815.08	0.505875	0.187792	2.69381	0.00706401	0.090863
Arhgdia	543.477	-0.803941	0.298454	-2.69369	0.00706662	0.090863
Rnpc3	311.117	0.750569	0.278666	2.69343	0.00707202	0.090863
Ap2m1	565.272	-0.794569	0.295017	-2.6933	0.00707479	0.090863
Ino80b	40.4385	-1.0386	0.385767	-2.6923	0.00709618	0.0910547
Gm5820	51.9866	1.04629	0.388734	2.69152	0.00711267	0.0911761
Hnrnpa3	98.6829	-0.915089	0.340062	-2.69095	0.00712485	0.0911761
Caap1	315.819	0.753336	0.279975	2.69073	0.00712959	0.0911761
Chd5	792.131	-0.968706	0.360078	-2.69027	0.00713945	0.0911761
Becn1	165.057	-0.626438	0.23286	-2.69019	0.00714115	0.0911761
Dlx2	272.36	-0.863617	0.321043	-2.69003	0.00714447	0.0911761
Nhej1	8.36976	2.32053	0.862826	2.68946	0.00715685	0.0911769
Lss	146.891	-0.786144	0.292309	-2.68943	0.00715748	0.0911769
Fbn1	247.596	0.847528	0.31519	2.68894	0.00716788	0.0912269
Tspyl3	191.092	-0.972846	0.361885	-2.68828	0.00718221	0.0913268
Nefl	992.671	-0.775854	0.288653	-2.68784	0.00719152	0.0913628
C130071C03Rik	648.791	0.834619	0.310567	2.68741	0.00720094	0.0914001
Kifbp	443.061	-0.704557	0.262225	-2.68684	0.0072132	0.0914339
Psme1	388.485	-0.662153	0.246467	-2.68658	0.00721872	0.0914339
Cct3	868.453	-0.573059	0.21332	-2.68638	0.00722307	0.0914339
Cep112	742.067	0.833947	0.310573	2.68519	0.00724896	0.0916792
Yeats2	422.364	0.626518	0.233367	2.68469	0.00725979	0.0917338
Sfxn3	213.336	-0.765641	0.28525	-2.68411	0.00727241	0.0917421
Stub1	279.569	-0.769251	0.2866	-2.68406	0.00727347	0.0917421
Igf1	42.8906	-1.04508	0.389496	-2.68315	0.00729316	0.0918485
Gfpt1	766.127	-0.902431	0.336359	-2.68294	0.00729772	0.0918485
Mllt10	554.703	0.692977	0.258306	2.68277	0.00730147	0.0918485
Napg	482.192	-0.785251	0.292797	-2.6819	0.00732064	0.0920076
Pnck	198.877	-0.688066	0.256762	-2.67978	0.00736708	0.0925087
Adh5	224.061	-0.57047	0.212984	-2.67847	0.00739601	0.0927416
Alg2	2235.75	-0.589429	0.220072	-2.67834	0.00739879	0.0927416
Maml2	154.107	0.695883	0.259914	2.67736	0.00742043	0.0929301
Copg1	639.04	-0.794476	0.296787	-2.67693	0.00743009	0.0929686
Sclt1	444.178	0.814232	0.304311	2.67566	0.00745826	0.0932382
Atp6v1b2	1514.76	-0.745543	0.2787	-2.67508	0.00747122	0.0932785
Radx	102.487	-0.980189	0.366437	-2.67492	0.00747473	0.0932785
Pigb	109.08	0.821892	0.307309	2.67448	0.00748449	0.093279
Disc1	39.5812	1.11492	0.416939	2.67405	0.00749417	0.093279
Nme7	321.058	0.557572	0.208514	2.67403	0.00749463	0.093279
Tfam	248.694	-0.555357	0.207712	-2.67369	0.00750216	0.0932903
Fryl	597.913	0.506702	0.189539	2.67334	0.00750999	0.0933053
Ubtf	326.13	-0.892888	0.334112	-2.67242	0.00753057	0.0934786
Ednra	54.8312	0.897576	0.335906	2.67211	0.00753769	0.0934846
Lemd1	140.334	0.883273	0.330598	2.67174	0.00754585	0.0935035
Ptov1	406.541	-0.782199	0.292852	-2.67097	0.00756325	0.0936367
Setd1a	93.0424	-0.908198	0.340123	-2.67021	0.00758043	0.0936699
Ufsp1	51.8256	-1.02377	0.383429	-2.67003	0.00758438	0.0936699
Atp2b4	1054.37	-0.819332	0.306876	-2.66991	0.00758712	0.0936699
B3galnt2	121.601	0.844273	0.316249	2.66964	0.00759319	0.0936699
Sgms1	720.936	0.633228	0.237259	2.66894	0.00760918	0.0936699
Ccny	936.678	0.508443	0.190512	2.66883	0.00761166	0.0936699
Csde1	1757.97	-0.541947	0.203078	-2.66866	0.00761536	0.0936699
Uck2	229.866	0.600284	0.22498	2.66817	0.00762658	0.0936699
Pmm2	67.6659	0.92199	0.345566	2.66806	0.00762912	0.0936699
Stip1	540.958	-0.689824	0.258574	-2.6678	0.007635	0.0936699
4632427E13Rik	26.8956	1.40376	0.526302	2.66722	0.00764814	0.0936699
Kbtbd4	110.049	-0.743316	0.278701	-2.66707	0.00765154	0.0936699
Eif4a3	194.288	-0.737817	0.276663	-2.66684	0.00765679	0.0936699
Irgq	375.285	-0.968399	0.363174	-2.66649	0.00766488	0.0936699
Eif5	845.119	-0.632095	0.237055	-2.66645	0.00766565	0.0936699
Polr2m	843.515	-0.640651	0.240327	-2.66575	0.00768166	0.093724
Gmfb	1380.1	-0.626833	0.235151	-2.66566	0.00768377	0.093724
Ppp2r1a	1613.87	-0.850208	0.319006	-2.66518	0.00769471	0.093724
C1qtnf7	6.08679	2.73683	1.02698	2.66493	0.00770054	0.093724
Psme3	197.922	-0.749382	0.281215	-2.6648	0.00770335	0.093724
Lama3	78.7265	0.911004	0.341943	2.6642	0.0077172	0.0938116
Ppp1r26	216.342	-0.876244	0.328969	-2.66361	0.00773081	0.093896
Tmem131l	430.003	0.638871	0.239938	2.66266	0.00775268	0.0940174
Pthlh	6.3475	-2.39451	0.899314	-2.66259	0.00775415	0.0940174
Smarcd1	180.48	-0.805611	0.302632	-2.66202	0.00776742	0.0940973
Vps13b	936.161	0.571984	0.214999	2.66041	0.00780464	0.094467
Gpr101	175.091	-0.893952	0.336253	-2.65857	0.00784735	0.0949024
Cpsf2	352.447	-0.641357	0.241269	-2.65827	0.00785437	0.0949059
Tspyl5	301.507	-0.760023	0.285992	-2.65749	0.00787243	0.0950173
BC052040	438.039	0.599311	0.225534	2.65729	0.00787708	0.0950173
Zfp580	95.4761	-0.745507	0.280602	-2.65682	0.00788825	0.0950706
Dock3	1255.95	0.520497	0.195967	2.65605	0.00790616	0.095205
2310069G16Rik	53.0075	1.04002	0.391618	2.65571	0.00791423	0.0952208
Nars	530.339	-0.823999	0.310344	-2.65511	0.00792818	0.095273
Tmem176b	105.832	-0.745053	0.280628	-2.65495	0.00793209	0.095273
Rnf138rt1	44.7074	-0.9053	0.341024	-2.65465	0.00793904	0.0952753
Arid3b	39.7991	1.06827	0.402551	2.65375	0.00796023	0.0954201
Calb2	765.094	-0.816667	0.307762	-2.65356	0.00796466	0.0954201
Tuba1b	605.301	-0.84037	0.316774	-2.6529	0.00798038	0.0955272
Pip4k2b	577.772	-0.872915	0.329131	-2.65218	0.0079974	0.0955701
Ttll12	169.476	-0.84812	0.319783	-2.65217	0.00799752	0.0955701
Cstf2t	397.94	-0.740373	0.279401	-2.64986	0.00805249	0.0960852
Mgat5	739.711	0.582845	0.219959	2.64979	0.00805427	0.0960852
Tubg2	92.1758	-0.86878	0.327955	-2.64908	0.00807113	0.0961311
Rbm42	160.268	-0.812985	0.306897	-2.64905	0.00807177	0.0961311
Igfbp4	50.8881	-0.843816	0.318686	-2.6478	0.0081018	0.0964073
Zscan26	152.824	0.657478	0.248372	2.64715	0.00811734	0.0964923
Ablim1	1027.23	0.506285	0.191292	2.64666	0.0081292	0.0964923
Thap11	43.3036	-0.958084	0.362015	-2.64653	0.00813223	0.0964923
Arl13b	232.399	0.713171	0.269491	2.64636	0.00813634	0.0964923
Tubb4a	1232.87	-1.04069	0.39334	-2.64579	0.00815004	0.0965735
Eid2b	186.69	-0.815901	0.30846	-2.64507	0.0081673	0.0966967
Supt16	592.46	-0.748192	0.282929	-2.64445	0.00818241	0.0967665
Faap100	250.212	-0.890422	0.336757	-2.64411	0.00819059	0.0967665
Hnrnph2	182.404	-0.873683	0.330506	-2.64347	0.00820616	0.0967665
Th	7.88423	-2.39475	0.905946	-2.64337	0.00820858	0.0967665
Hsdl1	469.78	-0.71908	0.272103	-2.64267	0.00822542	0.0967665
Vwc2l	1078.24	0.640881	0.242514	2.64266	0.00822578	0.0967665
Atp6v1d	645.68	-0.689716	0.261122	-2.64135	0.00825756	0.0967665
Mmd	722.928	-0.529845	0.200598	-2.64133	0.00825823	0.0967665
Cacnb4	745.655	0.547278	0.207285	2.64022	0.00828526	0.0967665
Mapk3	282.48	-0.813677	0.308199	-2.6401	0.00828806	0.0967665
Tceal1	227.33	-0.572676	0.216931	-2.6399	0.00829302	0.0967665
Fkbp4	522.614	-0.661202	0.250517	-2.63935	0.00830658	0.0967665
Nudt11	273.687	-0.743476	0.281703	-2.63922	0.00830975	0.0967665
Rnu11	46.5839	1.49185	0.565309	2.63901	0.00831495	0.0967665
Setbp1	2314.91	0.564767	0.214018	2.63887	0.00831828	0.0967665
Erbb4	6181.05	0.604222	0.228971	2.63885	0.00831871	0.0967665
Taok2	561.708	-0.943315	0.357573	-2.6381	0.0083371	0.0967665
Tspan4	91.7262	-0.709306	0.268878	-2.63803	0.008339	0.0967665
Crtc3	239.999	0.921546	0.349333	2.63802	0.00833923	0.0967665
Asxl3	1078.56	0.603496	0.228788	2.6378	0.00834466	0.0967665
Rbbp8	96.5912	0.850343	0.322405	2.6375	0.00835185	0.0967665
Arf6	240.675	-0.760429	0.288342	-2.63725	0.00835823	0.0967665
Ap2s1	389.126	-0.550043	0.208587	-2.63699	0.00836446	0.0967665
Rsrc1	398.683	0.631403	0.239481	2.63655	0.00837544	0.0967665
Gnai3	683.688	-0.503144	0.190867	-2.63609	0.00838675	0.0967665
Son	1050.15	-0.774096	0.293657	-2.63605	0.00838769	0.0967665
Hpcal4	498.929	-0.853832	0.323912	-2.636	0.00838905	0.0967665
Eml5	610.607	0.724493	0.274875	2.63572	0.00839584	0.0967665
Ankrd55	486.809	0.740618	0.280993	2.63571	0.00839603	0.0967665
Cav2	145.125	-0.664923	0.252289	-2.63556	0.00839985	0.0967665
Nelfb	167.615	-0.818333	0.31051	-2.63545	0.00840256	0.0967665
Phtf2	525.931	0.54217	0.205738	2.63524	0.00840773	0.0967665
Naa10	108.052	-0.670492	0.254448	-2.63509	0.00841159	0.0967665
Rab35	189.492	-0.805885	0.30587	-2.63473	0.00842047	0.0967665
Efnb3	1587.17	-0.702451	0.266615	-2.6347	0.00842105	0.0967665
Mamdc2	15.18	1.48386	0.563235	2.63454	0.0084252	0.0967665
Ncdn	590.009	-1.01604	0.385673	-2.63445	0.00842732	0.0967665
Vps16	127.66	-0.646681	0.245653	-2.6325	0.00847595	0.0971761
Rab1a	1396.35	-0.560067	0.212763	-2.63236	0.00847951	0.0971761
Ak7	49.5077	1.08819	0.413417	2.63219	0.00848368	0.0971761
Psd	619.825	-0.700462	0.266229	-2.63105	0.00851211	0.0974225
Wasf2	94.2327	0.849997	0.323162	2.63025	0.00853215	0.0975301
Spata2l	33.1294	-1.12709	0.42858	-2.62983	0.00854272	0.0975301
Crppa	190.827	0.730906	0.277936	2.62976	0.00854448	0.0975301
Dlc1	225.773	0.587921	0.2236	2.62935	0.00855489	0.0975301
Chmp4b	630.271	-0.590964	0.224784	-2.62903	0.00856298	0.0975301
Sgta	444.603	-0.859177	0.326804	-2.62902	0.00856304	0.0975301
Naglu	24.3863	-1.23413	0.469534	-2.62842	0.00857814	0.0976231
Tenm2	6667.35	0.581309	0.221225	2.62769	0.00859675	0.097756
Rybp	716.883	0.555289	0.211456	2.62602	0.00863895	0.0981566
Snrnp200	483.437	-0.974988	0.371335	-2.62563	0.00864881	0.0981715
Pacrg	442.838	0.753176	0.286902	2.62521	0.00865961	0.0981715
Pfn2	2177.43	-0.530154	0.201953	-2.62514	0.00866138	0.0981715
Gm10548	34.0778	1.105	0.420973	2.62487	0.00866813	0.0981715
Bach2	560.142	0.681921	0.259829	2.62449	0.00867781	0.0981776
Rerg	112.5	0.667107	0.254224	2.62409	0.00868798	0.0981776
Ywhae	4668.53	-0.61853	0.235717	-2.62403	0.00868958	0.0981776
Sh3glb2	133.605	-0.730575	0.27845	-2.62372	0.00869755	0.0981889
Kif21b	1202.2	-0.928246	0.353906	-2.62286	0.00871958	0.0983588
Prps1	435.033	-0.554129	0.211292	-2.62257	0.00872683	0.0983618
Tada2a	253.967	0.615473	0.234725	2.6221	0.00873891	0.0984192
Zmiz2	333.314	-0.884383	0.337346	-2.62159	0.00875198	0.0984801
Prex2	130.103	0.683937	0.260911	2.62135	0.00875829	0.0984801
Nisch	1933.59	-0.855189	0.326313	-2.62076	0.00877339	0.0985712
Sowahc	197.566	-0.71745	0.273806	-2.62029	0.00878555	0.0985888
Lrrc47	146.158	-1.01832	0.388685	-2.61991	0.00879541	0.0985888
Gtdc1	696.663	0.698767	0.266717	2.61988	0.00879595	0.0985888
Nfkb1	279.752	0.731111	0.279107	2.61947	0.00880675	0.0986171
Ampd2	166.226	-0.977733	0.373288	-2.61924	0.00881247	0.0986171
Champ1	253.791	-0.882604	0.337051	-2.61861	0.0088289	0.0987225
Hsp90aa1	2874.4	-0.792685	0.302755	-2.61824	0.00883841	0.0987505
Jph4	476.186	-0.810677	0.309682	-2.61777	0.0088506	0.0987638
Hspbap1	76.2884	0.780933	0.298333	2.61766	0.00885362	0.0987638
Pigv	66.0475	0.866966	0.331251	2.61725	0.00886411	0.0987938
Kctd8	394.485	0.540514	0.206538	2.61701	0.00887034	0.0987938
Smc5	430.87	0.500747	0.1914	2.61623	0.0088906	0.0988682
Cited2	320.509	-0.787373	0.300961	-2.61619	0.00889161	0.0988682
Kremen1	31.4244	1.19485	0.456756	2.61595	0.00889806	0.0988682
Qk	1982.91	0.504504	0.192923	2.61505	0.00892145	0.0989421
Nrgn	314.886	-0.878219	0.335845	-2.61496	0.0089239	0.0989421
Pfkp	1032.96	0.816354	0.312227	2.61462	0.00893277	0.0989421
Nipal2	279.135	0.660213	0.25251	2.6146	0.00893319	0.0989421
Gm10649	44.1717	0.983671	0.376259	2.61435	0.00893983	0.0989421
Maz	358.641	-0.830087	0.31763	-2.61337	0.0089653	0.0991461
Cblb	716.342	0.681399	0.260808	2.61265	0.00898437	0.099279
Bmt2	721.645	0.588783	0.225393	2.61225	0.00899489	0.0993174
Thumpd2	54.4005	0.943526	0.361325	2.61129	0.00902009	0.09938
Gdap1	884.502	-0.580997	0.222494	-2.61129	0.00902018	0.09938
Hs6st3	1412.63	0.71697	0.274574	2.61121	0.00902215	0.09938
Tenm1	2271.96	0.522722	0.200203	2.61096	0.00902877	0.09938
Ube2f	168.05	0.796022	0.30493	2.61051	0.00904081	0.0994344
Clip3	899.985	-1.02537	0.392824	-2.61024	0.00904783	0.0994344
Tbl1x	566.68	0.564539	0.216308	2.60989	0.00905708	0.0994584
Kif3a	1162.67	-0.832495	0.319151	-2.60847	0.00909488	0.0997381
Pknox2	465.745	0.574979	0.220443	2.60829	0.00909958	0.0997381
Arnt	193.661	0.775569	0.297371	2.60808	0.00910505	0.0997381
Gpr83	28.0336	-1.19575	0.458582	-2.6075	0.00912063	0.0997381
Stx18	237.092	0.597734	0.229241	2.60745	0.00912185	0.0997381
Myb	22.7381	1.2423	0.476462	2.60733	0.00912502	0.0997381
Gapdh	1172.94	-0.843176	0.323457	-2.60677	0.00914014	0.0998154
Cwc27	438.158	0.603268	0.231464	2.60632	0.00915218	0.0998154
Bloc1s3	22.0985	-1.26499	0.485362	-2.60627	0.00915335	0.0998154
Kars	359.078	-0.686727	0.26357	-2.60548	0.00917462	0.099829
Dpf1	188.331	-0.842571	0.323388	-2.60545	0.00917531	0.099829
Eif4b	592.256	-0.760554	0.291911	-2.60543	0.00917585	0.099829
Tubg1	82.1118	-0.989156	0.379715	-2.605	0.00918751	0.0998298
Pde4b	1309.18	0.471452	0.180987	2.6049	0.0091901	0.0998298
Hgs	225.517	-0.908642	0.348875	-2.60449	0.00920113	0.0998663
Rcc2	74.1699	-0.812132	0.311849	-2.60425	0.00920763	0.0998663
Asic2	2596.79	0.650494	0.249854	2.60349	0.0092279	0.100009
Gnb1	3851.76	-0.704395	0.270617	-2.60292	0.00924337	0.1001
Fscn1	918.697	-0.940783	0.361488	-2.60253	0.00925398	0.100138
Slc38a6	247.051	0.781354	0.300389	2.60114	0.00929147	0.100466
Rtl6	334.907	-0.806418	0.310169	-2.59993	0.00932425	0.100556
Smarcd3	401.046	-0.556034	0.213866	-2.59992	0.00932446	0.100556
Dctn4	773.109	-0.58282	0.224194	-2.59963	0.00933247	0.100556
Pygo2	122.983	-0.75263	0.289545	-2.59935	0.00934	0.100556
Bri3bp	617.064	-0.727929	0.280056	-2.59923	0.00934341	0.100556
Rac3	449.429	-0.533903	0.205409	-2.59922	0.00934366	0.100556
Cfl2	1260.61	-0.499079	0.192034	-2.59891	0.00935213	0.100556
Snn	381.552	-0.550152	0.21172	-2.59848	0.00936363	0.100556
Pqbp1	287.427	-0.890693	0.342776	-2.59847	0.00936403	0.100556
Stx12	1152.06	-0.610574	0.235013	-2.59805	0.00937553	0.100603
Inpp5f	3683.67	-0.508415	0.195723	-2.59763	0.00938696	0.100649
Arl4c	619.551	-0.717805	0.27636	-2.59735	0.0093945	0.100653
Nppc	16.0134	-1.36097	0.524192	-2.59632	0.00942295	0.100881
Timm50	116.494	-0.660845	0.254571	-2.59592	0.00943388	0.100922
Chmp1a	226.439	-0.626016	0.241193	-2.5955	0.00944534	0.100957
Ppp2cb	559.789	-0.595225	0.229349	-2.59528	0.00945148	0.100957
Tkt	666.364	-0.778025	0.299874	-2.59451	0.0094726	0.101077
Aldh7a1	154.763	0.602754	0.232334	2.59435	0.00947708	0.101077
Gprasp1	3614.25	-0.976238	0.376423	-2.59346	0.00950161	0.101262
Vgf	364.368	-0.923372	0.35617	-2.5925	0.00952801	0.101466
Bcas2	381.907	-0.543096	0.209545	-2.59179	0.00954793	0.101602
A930017M01Rik	91.6872	-0.86681	0.33449	-2.59143	0.00955769	0.101629
Maf1	142.101	-0.651311	0.251357	-2.59118	0.00956487	0.101629
Dmwd	196.05	-0.836465	0.322914	-2.59036	0.00958753	0.101793
Nosip	101.573	-0.832259	0.321375	-2.58968	0.00960641	0.101829
Rtl9	38.8228	-1.30726	0.504796	-2.58968	0.00960647	0.101829
Anxa6	114.408	0.653731	0.252477	2.58926	0.00961811	0.101829
Fer	727.334	0.581048	0.224467	2.58857	0.00963765	0.101829
Ubb	911.567	-0.645486	0.249373	-2.58844	0.00964131	0.101829
Lrrn3	2340.42	0.432084	0.166943	2.58821	0.00964766	0.101829
Gm20063	115.674	0.859011	0.33192	2.588	0.00965342	0.101829
Prkca	846.935	0.458342	0.177108	2.58792	0.00965577	0.101829
Crem	196.346	0.72721	0.281003	2.58791	0.00965599	0.101829
Taldo1	161.016	-0.72964	0.281991	-2.58746	0.00966871	0.101887
Chrm2	258.423	0.538333	0.208131	2.58651	0.00969544	0.101941
Gnb2	396.167	-0.818356	0.316418	-2.58631	0.009701	0.101941
Med26	171.796	0.619544	0.239549	2.58629	0.00970148	0.101941
Kif5a	1281.95	-0.871914	0.337135	-2.58624	0.00970283	0.101941
Tada1	181.839	-0.587707	0.227269	-2.58595	0.00971101	0.101951
Dse	147.579	0.764828	0.295795	2.58567	0.00971908	0.10196
Rbm28	227.062	0.639063	0.247214	2.58506	0.00973625	0.102044
Snord89	21.8759	1.5481	0.598931	2.58477	0.00974431	0.102044
Ehmt2	297.248	-0.868533	0.33604	-2.58461	0.00974881	0.102044
Rrp1	752.8	-0.795307	0.30778	-2.58401	0.0097658	0.102071
Ssb	955.551	-0.56721	0.219508	-2.58401	0.00976594	0.102071
Xkr6	816.791	0.696144	0.269466	2.58343	0.00978247	0.102168
Ywhag	4743.39	-0.886532	0.343337	-2.58211	0.00981992	0.102365
Dnah7a	69.2559	0.96588	0.37412	2.58174	0.00983039	0.102365
Cep170b	561.086	-0.889078	0.344374	-2.58172	0.00983085	0.102365
Caskin1	323.447	-0.853453	0.330605	-2.58148	0.00983763	0.102365
Chm	788.115	0.598973	0.232046	2.58127	0.00984366	0.102365
Kcnb2	2190.13	0.634178	0.245709	2.58102	0.00985102	0.102365
Elp5	272.349	-0.531533	0.206011	-2.58011	0.00987675	0.102365
Cat	266.501	-0.681277	0.26406	-2.58001	0.00987971	0.102365
Wdr92	202.573	0.801978	0.31085	2.57995	0.00988145	0.102365
Lzts1	158.971	0.765107	0.296567	2.57988	0.00988346	0.102365
Myh7	37.0865	-1.1311	0.438472	-2.57963	0.00989051	0.102365
Lpl	46.1903	-0.925784	0.358892	-2.57956	0.00989267	0.102365
Atp6v1a	2150.73	-0.719512	0.27894	-2.57945	0.00989575	0.102365
Dgki	1215.06	0.567425	0.220022	2.57895	0.00991014	0.102439
Rassf8	127.152	0.661314	0.256468	2.57854	0.00992174	0.102483
Camkmt	459.795	0.604484	0.234489	2.57788	0.00994094	0.102575
Slc25a5	335.906	-0.586471	0.227514	-2.57773	0.00994516	0.102575
Doc2a	101.283	-0.771303	0.299288	-2.57712	0.00996264	0.10268
Gpr158	875.403	0.589126	0.228691	2.57608	0.0099928	0.102916
Gnai2	497.429	-0.7165	0.278203	-2.57545	0.0100109	0.102932
Tcf12	824.955	0.704839	0.27371	2.57513	0.0100202	0.102932
Ppp1r1b	12.1004	-1.68357	0.653902	-2.57465	0.010034	0.102932
Nnat	5661.51	-0.454716	0.176618	-2.57457	0.0100365	0.102932
Abhd8	183.342	-0.878995	0.34142	-2.57452	0.0100379	0.102932
Gm38396	110.053	0.935	0.363176	2.57451	0.0100382	0.102932
Ciao1	112.295	-0.728319	0.282947	-2.57404	0.0100517	0.102996
Mir100hg	1289.06	0.79932	0.310679	2.57282	0.0100874	0.103286
St3gal1	146.372	0.742778	0.288745	2.57243	0.0100986	0.103325
Rhoa	596.376	-0.584545	0.227293	-2.57177	0.010118	0.103449
Syngr3	770.628	-0.626921	0.243807	-2.57138	0.0101293	0.103489
E230029C05Rik	29.4688	1.3171	0.512354	2.57069	0.0101497	0.103609
Ppm1l	458.908	0.529253	0.20593	2.57007	0.0101679	0.103609
Tmem43	213.168	-0.66047	0.257012	-2.5698	0.0101757	0.103609
Hk1os	27.3779	1.14414	0.445231	2.56977	0.0101767	0.103609
2700069I18Rik	276.125	0.877829	0.341604	2.56973	0.0101778	0.103609
Slc24a2	622.139	0.539854	0.210195	2.56835	0.0102185	0.103876
Prpf39	249.488	0.633991	0.246865	2.56817	0.0102238	0.103876
Nanos1	213.068	-0.773689	0.30127	-2.56809	0.0102261	0.103876
Klhdc2	842.221	-0.530938	0.206769	-2.56779	0.010235	0.103891
A930033H14Rik	33.6935	1.01511	0.395464	2.56689	0.0102615	0.10406
Ctsf	72.3462	-0.753167	0.293435	-2.56672	0.0102664	0.10406
Frrs1	65.2983	0.791432	0.308376	2.56645	0.0102745	0.104068
Rab6a	2184.82	-0.697506	0.271833	-2.56594	0.0102897	0.104088
Prr3	202.648	-0.704215	0.274453	-2.56589	0.0102913	0.104088
Dpp6	4878.7	0.448605	0.174926	2.56454	0.0103314	0.104418
Pdzd11	61.7784	-0.810827	0.316284	-2.5636	0.0103592	0.104548
Rgsl1	11.7211	1.621	0.632319	2.56358	0.0103599	0.104548
Adamts7	19.7982	1.5063	0.587691	2.56308	0.0103747	0.104548
Madd	478.147	-0.70691	0.27585	-2.56266	0.0103874	0.104548
Zfp935	241.367	0.775939	0.302789	2.56264	0.0103879	0.104548
Tssc4	61.9426	-0.91481	0.357014	-2.56239	0.0103954	0.104548
Plxna4	1584.77	0.443317	0.173011	2.56236	0.0103963	0.104548
Adgb	22.4753	1.23225	0.480949	2.56212	0.0104036	0.104548
Snx29	417.132	0.617164	0.241032	2.56051	0.0104519	0.104775
Kdm4a	394.006	-0.602273	0.235223	-2.56044	0.0104541	0.104775
Gm15631	48.0413	0.92014	0.359381	2.56035	0.0104567	0.104775
Tubb2a	3341.99	-0.826775	0.322938	-2.56017	0.0104621	0.104775
Pfn1	278.355	-0.684005	0.267176	-2.56013	0.0104634	0.104775
Cpeb3	795.188	0.596373	0.233026	2.55926	0.0104895	0.104839
Tubb4b	562.617	-0.731797	0.285947	-2.55921	0.0104911	0.104839
Cct4	1384.18	-0.482055	0.188363	-2.55917	0.0104921	0.104839
Ccdc178	10.749	1.71264	0.66935	2.55866	0.0105075	0.104919
Gpatch8	665.308	0.464378	0.181531	2.55812	0.0105241	0.10501
Xylt1	570.469	0.757421	0.296258	2.55663	0.0105692	0.105289
Stmn3	3538.62	-0.524868	0.205298	-2.55662	0.0105695	0.105289
Eef1a2	956.542	-0.87394	0.341856	-2.55646	0.0105745	0.105289
Emd	135.435	-0.698415	0.273226	-2.55619	0.0105827	0.105296
Dpysl4	251.462	-0.807601	0.316002	-2.55568	0.010598	0.105329
2610005L07Rik	156.769	0.80299	0.314267	2.55512	0.0106151	0.105329
Adarb2	1509.76	0.716277	0.280338	2.55505	0.0106172	0.105329
3110039M20Rik	443.737	0.784701	0.307128	2.55496	0.0106199	0.105329
Adgrl2	2375.28	0.45413	0.177752	2.55485	0.0106234	0.105329
Msl1	312.203	-0.836074	0.327317	-2.55432	0.0106394	0.105414
Nr1h2	25.4982	-1.21109	0.474461	-2.55255	0.0106937	0.105852
Grb14	295.718	0.54044	0.211739	2.55239	0.0106986	0.105852
Dpysl2	7514.35	-0.859012	0.336624	-2.55184	0.0107155	0.105852
Ankrd16	126.901	0.825897	0.323686	2.55153	0.010725	0.105852
F8a	54.5271	-0.863113	0.338283	-2.55145	0.0107276	0.105852
Clvs1	1027.94	0.453408	0.177709	2.55141	0.0107287	0.105852
Abcf1	307.463	-0.824611	0.323519	-2.54888	0.010807	0.106507
Vmn2r85	10.5045	1.72405	0.676427	2.54876	0.0108108	0.106507
Med25	189.607	-0.818892	0.321392	-2.54795	0.0108357	0.106507
Ints13	161.809	0.67877	0.266412	2.54782	0.0108398	0.106507
Disp2	1414.22	-0.833154	0.327019	-2.54772	0.0108428	0.106507
Dnaja1	790.356	-0.694387	0.272564	-2.54761	0.0108463	0.106507
Efcc1	45.0973	0.960945	0.377202	2.54756	0.010848	0.106507
Cald1	153.654	0.682211	0.267827	2.5472	0.010859	0.106541
Ddx49	93.1822	-0.849315	0.333506	-2.54663	0.0108769	0.106642
Sbf2	1520.28	0.491366	0.192967	2.54637	0.0108851	0.106648
Idh1	1343.68	-0.6683	0.262513	-2.54578	0.0109035	0.106722
Abcc5	403.645	0.726531	0.285402	2.54564	0.0109078	0.106722
3110009E18Rik	43.4114	0.983711	0.3865	2.54518	0.0109223	0.106767
Anks1b	3753.57	0.579989	0.227893	2.54501	0.0109275	0.106767
Ndrg4	1445.36	-0.875927	0.344284	-2.54419	0.010953	0.106921
Megf8	308.219	-0.838628	0.329687	-2.54371	0.0109683	0.106921
Unc13b	283.898	0.667624	0.262483	2.5435	0.0109749	0.106921
Lsm14b	336.012	-0.815918	0.320807	-2.54333	0.0109802	0.106921
Pitpna	886.833	-0.665818	0.261794	-2.54329	0.0109813	0.106921
H1f0	138.09	-0.629176	0.24741	-2.54304	0.0109891	0.106924
Terf1	140.812	0.716205	0.28167	2.54271	0.0109997	0.106953
Golim4	86.1024	0.742951	0.292233	2.54233	0.0110117	0.106975
Ap3b2	705.928	-0.724843	0.285129	-2.54216	0.0110171	0.106975
Trdmt1	176.933	0.755388	0.297244	2.54131	0.0110438	0.107122
Fzr1	314.092	-0.814325	0.32045	-2.54119	0.0110475	0.107122
Maged1	3831.15	-0.832784	0.327796	-2.54055	0.0110678	0.107172
Trim46	329.779	-0.699346	0.27535	-2.53985	0.01109	0.107172
Cfl1	1818.92	-0.652001	0.256722	-2.53971	0.0110944	0.107172
Lima1	93.0993	0.755325	0.297421	2.53958	0.0110984	0.107172
Nedd4	3794.15	-0.711109	0.280014	-2.53954	0.0110997	0.107172
Qars	96.4931	-0.913728	0.359809	-2.53948	0.0111017	0.107172
Akt1	435.653	-0.700783	0.275969	-2.53935	0.0111059	0.107172
Gm16701	64.9218	0.738475	0.290841	2.53911	0.0111136	0.107173
Nfatc3	128.315	0.758871	0.29902	2.53786	0.0111531	0.10748
Npnt	69.1824	-0.816054	0.321625	-2.53728	0.0111717	0.107561
Lrba	613.886	0.591929	0.233307	2.53712	0.0111768	0.107561
Neat1	43.0933	0.965923	0.380818	2.53644	0.0111985	0.107697
Ruvbl2	142.178	-0.795351	0.313671	-2.53562	0.0112248	0.107876
Clstn1	2463.79	-0.720787	0.284343	-2.53492	0.0112472	0.107909
Prcp	115.625	0.681992	0.269099	2.53435	0.0112656	0.107909
Apex1	127.436	-0.71589	0.282495	-2.53417	0.0112713	0.107909
Rhot1	465.399	-0.484485	0.191202	-2.53389	0.0112805	0.107909
Tmem59l	353.153	-0.538681	0.212604	-2.53373	0.0112856	0.107909
Dnah12	62.9674	0.989354	0.390508	2.5335	0.0112929	0.107909
C2cd4c	113.268	-0.863699	0.340912	-2.5335	0.011293	0.107909
Eif3c	982.228	-0.970809	0.383212	-2.53335	0.0112979	0.107909
Aco2	682.923	-0.529539	0.209043	-2.53316	0.011304	0.107909
Celf5	681.948	-0.861394	0.340074	-2.53296	0.0113104	0.107909
Med4	112.616	-0.635386	0.250859	-2.53285	0.0113141	0.107909
Tubb2b	4231.32	-0.823442	0.32513	-2.53266	0.0113201	0.107909
Kcnn3	412.936	0.590454	0.233219	2.53175	0.0113494	0.108049
Klc1	1792.6	-0.706412	0.27906	-2.5314	0.0113608	0.108049
Fam110b	845.339	0.66224	0.261627	2.53124	0.011366	0.108049
Stk10	27.0362	1.20514	0.476118	2.53119	0.0113678	0.108049
Adcyap1	63.6424	-0.889188	0.351316	-2.53102	0.0113732	0.108049
Scoc	566.58	-0.524957	0.207431	-2.53076	0.0113815	0.108055
Gm5124	269.526	-0.906998	0.358547	-2.52965	0.0114176	0.108325
Thop1	118.03	-0.868998	0.34367	-2.52858	0.0114525	0.108583
Cnot2	766.198	0.542894	0.214827	2.52711	0.0115004	0.108903
Stx1b	494.033	-0.930334	0.368147	-2.52707	0.0115017	0.108903
Sugp2	374.607	-0.678846	0.268693	-2.52648	0.0115213	0.109015
Lrrtm1	264.88	-0.673334	0.266672	-2.52495	0.0115714	0.109415
A630089N07Rik	102.328	0.843965	0.334328	2.52437	0.0115907	0.109525
Atp9b	791.602	0.594093	0.235458	2.52313	0.0116314	0.109836
Lzts3	101.838	-0.85938	0.34066	-2.52269	0.011646	0.109891
Zfp60	487.145	-0.486277	0.192786	-2.52236	0.011657	0.109891
Cdhr3	23.915	1.25966	0.499419	2.52225	0.0116607	0.109891
Zfp654	595.231	0.656519	0.26032	2.52197	0.0116701	0.109906
Dync1h1	2111.78	-0.875734	0.347286	-2.52165	0.0116807	0.109922
Cdh12	858.701	0.46978	0.186314	2.52145	0.0116874	0.109922
Tmem255a	465.334	-0.628725	0.249417	-2.52078	0.0117096	0.109998
2510003B16Rik	27.0599	1.12872	0.447775	2.52073	0.011711	0.109998
Gm10406	34.5399	1.16058	0.460471	2.52042	0.0117216	0.110024
Adsl	166.699	-0.62606	0.248431	-2.52005	0.0117337	0.110064
Synpo2	74.3062	0.808014	0.320768	2.519	0.011769	0.110322
9530051G07Rik	49.9497	0.910696	0.361683	2.51794	0.0118044	0.11058
Col6a6	16.9563	1.34302	0.53346	2.51756	0.011817	0.110624
Grik4	387.471	0.564808	0.224427	2.51667	0.0118471	0.110808
Diaph3	190.28	0.84244	0.334775	2.51644	0.0118548	0.110808
Itgb3bp	62.8113	0.885556	0.351931	2.51628	0.0118602	0.110808
Thy1	365.497	-0.777472	0.309099	-2.51528	0.0118937	0.111039
Pcbp2	764.914	-0.608359	0.241906	-2.51486	0.0119081	0.111039
Atxn2l	287.397	-0.848115	0.337247	-2.51482	0.0119094	0.111039
Epha6	2156.88	0.6725	0.267437	2.51461	0.0119164	0.111039
Ppp2r5b	302.005	-0.782905	0.311388	-2.51424	0.0119288	0.111068
Kdm6a	724.408	0.549302	0.218506	2.5139	0.0119404	0.111068
Iqgap2	182.442	0.652347	0.259504	2.51382	0.0119432	0.111068
Gstm5	213.795	-0.603623	0.240196	-2.51304	0.0119696	0.1112
Casp3	1240.34	-0.495099	0.197021	-2.51293	0.0119732	0.1112
Rnase6	17.1073	1.28785	0.512547	2.51266	0.0119826	0.111214
P3h3	16.4264	1.35561	0.539601	2.51224	0.0119967	0.111272
Hipk2	762.172	0.587766	0.234058	2.51119	0.0120323	0.111421
Rpia	141.553	0.635699	0.253156	2.5111	0.0120356	0.111421
Vamp2	852.043	-0.780088	0.310683	-2.51088	0.012043	0.111421
Dusp7	90.3579	-0.942861	0.375522	-2.5108	0.0120457	0.111421
Psmd7	649.098	-0.549702	0.21902	-2.50983	0.0120791	0.111421
Btbd9	932.34	0.473467	0.188654	2.50972	0.0120828	0.111421
L3mbtl4	140.199	0.689031	0.27455	2.50968	0.0120841	0.111421
Copb2	465.202	-0.760113	0.302895	-2.50949	0.0120906	0.111421
Enc1	1755.68	-0.891969	0.355442	-2.50946	0.0120915	0.111421
Ttc9b	215.058	-0.745708	0.29716	-2.50945	0.0120919	0.111421
Pid1	454.51	0.56709	0.226009	2.50915	0.0121023	0.111444
Bag1	317.049	-0.523887	0.20893	-2.50747	0.0121598	0.11182
Marcks	4774.49	-0.712234	0.284062	-2.50732	0.0121651	0.11182
Jph1	53.7063	0.936798	0.373637	2.50724	0.0121678	0.11182
Elp4	838.075	0.538228	0.214687	2.50703	0.0121749	0.11182
Slc35e1	196.741	-0.579562	0.231207	-2.50668	0.0121869	0.111858
Nucks1	1318.87	-0.704564	0.28114	-2.50609	0.0122073	0.111888
Tubb5	8776.42	-0.824534	0.32902	-2.50603	0.0122095	0.111888
Islr2	1674.51	-0.677742	0.270483	-2.50567	0.0122219	0.111888
Bag5	162.721	-0.651066	0.259837	-2.50567	0.012222	0.111888
Adamts16	107.755	0.931943	0.372044	2.50493	0.0122476	0.11205
Adam32	20.7813	1.43648	0.573536	2.50461	0.0122587	0.112078
Fgf13	2037.82	0.488595	0.195186	2.50322	0.0123067	0.112406
Gspt2	144.734	-0.923844	0.36911	-2.5029	0.0123182	0.112406
Cul4b	490.179	-0.642358	0.256647	-2.50289	0.0123185	0.112406
Ppp1cb	2301.75	-0.52257	0.208807	-2.50264	0.0123269	0.112411
Dnajb1	174.264	-0.607265	0.242702	-2.5021	0.012346	0.112511
Kdm4d	98.4785	0.926751	0.37049	2.50142	0.0123696	0.112654
Ace	104.449	-0.810976	0.324251	-2.50108	0.0123816	0.112683
Cemip	151.319	-0.668826	0.2675	-2.50028	0.0124095	0.112683
Vdac1	932.113	-0.732994	0.293189	-2.50007	0.0124167	0.112683
Ache	287.143	-0.724025	0.289644	-2.49971	0.0124295	0.112683
Snap23	77.2201	0.793157	0.317321	2.49954	0.0124353	0.112683
Enpp5	1484.75	-0.55277	0.221156	-2.49946	0.0124384	0.112683
Rragb	654.42	-0.538596	0.215506	-2.49922	0.0124467	0.112683
AW554918	463.614	0.613574	0.245514	2.49914	0.0124496	0.112683
Ppa1	351.748	-0.643658	0.257584	-2.49882	0.0124607	0.112683
Foxn3	515.617	0.687059	0.274958	2.49878	0.0124622	0.112683
Tbc1d19	598.93	0.598057	0.239366	2.49851	0.0124718	0.112683
Tox	2620.8	0.586557	0.234785	2.49828	0.0124798	0.112683
Atp11b	361.449	0.714738	0.286106	2.49816	0.0124839	0.112683
Vmn2r87	17.9968	1.30364	0.521865	2.49804	0.0124883	0.112683
Trappc1	103.406	-0.695379	0.278384	-2.49791	0.0124928	0.112683
Ctsb	1039.76	-0.462317	0.185112	-2.49751	0.0125071	0.112719
Uggt2	523.311	0.501812	0.200938	2.49734	0.0125128	0.112719
Jpt2	216.268	-0.602657	0.241362	-2.4969	0.0125286	0.11278
Pign	306.424	0.594351	0.23807	2.49654	0.0125413	0.11278
Zfp512	471.289	-0.675324	0.270511	-2.49647	0.0125436	0.11278
Gm12695	8.54182	2.04471	0.819165	2.49609	0.012557	0.112829
Grik2	7295.21	0.616917	0.247176	2.49586	0.0125653	0.112832
Mthfsd	54.0882	0.808818	0.324169	2.49505	0.0125939	0.112916
Zc3h12c	530.802	0.489019	0.196003	2.49496	0.0125972	0.112916
Gria4	3873.49	0.559584	0.22429	2.49492	0.0125987	0.112916
Ascc3	924.639	0.488146	0.195745	2.49379	0.0126389	0.113203
Vcp	763.217	-0.830048	0.332973	-2.49283	0.0126728	0.113403
Mapkap1	465.719	0.546517	0.219246	2.49271	0.0126772	0.113403
Pde9a	292.701	0.551277	0.22119	2.49232	0.0126911	0.113455
Fus	842.816	-0.756207	0.303466	-2.4919	0.0127063	0.113458
Cables1	272.401	0.709077	0.28456	2.49183	0.0127085	0.113458
Dis3l2	580.195	0.536551	0.215341	2.49164	0.0127157	0.113458
Cplx2	683.863	-0.759602	0.304967	-2.49077	0.0127467	0.113617
Supt3	404.831	0.597888	0.240049	2.49069	0.0127495	0.113617
BC030500	54.053	-0.845156	0.339538	-2.48913	0.0128055	0.114
Ythdf1	323.196	-0.612078	0.245916	-2.48898	0.0128112	0.114
Dck	129.888	-0.678192	0.272496	-2.48882	0.0128168	0.114
1700028P14Rik	24.7413	1.1869	0.476958	2.48847	0.0128294	0.11404
Zmat2	217.401	-0.622662	0.250268	-2.48798	0.012847	0.114124
Spock2	1418.19	-0.74949	0.301549	-2.48546	0.0129383	0.114717
Leng9	11.4652	1.70309	0.685294	2.4852	0.0129477	0.114717
Ppm1g	477.132	-0.702777	0.282824	-2.48486	0.0129603	0.114717
Chchd3	631.01	0.586447	0.236027	2.48466	0.0129676	0.114717
Paics	345.371	-0.627704	0.252636	-2.48461	0.0129692	0.114717
Sipa1l1	475.34	0.504301	0.202974	2.48456	0.012971	0.114717
Lrp6	739.533	0.497774	0.200349	2.48454	0.0129718	0.114717
Parpbp	31.1783	1.14717	0.461759	2.48435	0.0129789	0.114717
Tuba1a	12439.4	-0.63094	0.254052	-2.48351	0.0130096	0.114917
Pwp1	175.122	-0.580257	0.233678	-2.48315	0.0130226	0.114959
Klhl3	386.745	0.671026	0.270451	2.48113	0.0130965	0.115539
Trerf1	427.693	0.618482	0.249312	2.48076	0.0131103	0.115589
Adamts9	50.4324	0.872442	0.35172	2.4805	0.0131198	0.1156
Lrrfip2	279.797	0.557575	0.224839	2.47989	0.0131423	0.115671
Atxn7l1	653.657	0.565856	0.228188	2.47978	0.0131463	0.115671
Jhy	25.0425	1.04351	0.420834	2.47962	0.0131524	0.115671
Aldoa	1097.22	-0.732293	0.295362	-2.4793	0.0131639	0.115684
Cx3cl1	767.647	-0.815101	0.328821	-2.47886	0.0131803	0.115684
Ptpru	138.572	-0.686609	0.277001	-2.47872	0.0131853	0.115684
Zswim8	207.365	-0.875147	0.353069	-2.47869	0.0131867	0.115684
Grsf1	390.719	-0.617229	0.249066	-2.47818	0.0132056	0.115777
Tro	1374.8	-0.804818	0.324803	-2.47786	0.0132172	0.115807
Nxpe3	218.086	0.616286	0.248791	2.47712	0.0132446	0.115975
Rslcan18	8.1367	2.10639	0.850517	2.4766	0.0132641	0.116025
Aste1	38.1053	0.914953	0.36945	2.47652	0.0132668	0.116025
Mroh8	6.17365	2.41474	0.975264	2.47599	0.0132867	0.116037
Hnrnpl	796.191	-0.670316	0.27074	-2.47586	0.0132914	0.116037
Rassf5	153.346	0.602884	0.243513	2.47578	0.0132945	0.116037
1700025G04Rik	820.843	0.543418	0.219509	2.4756	0.0133012	0.116037
Mettl15	97.6913	0.741906	0.29978	2.47483	0.0133299	0.116143
Ptprn2	2920.19	0.522108	0.210996	2.4745	0.0133424	0.116143
Ngrn	148.601	-0.621636	0.251226	-2.47441	0.0133456	0.116143
Scn1a	610.404	0.652079	0.263531	2.47439	0.0133462	0.116143
Rfk	261.086	-0.52478	0.212107	-2.47413	0.013356	0.116156
Lrp2	50.8659	0.804704	0.325289	2.47381	0.0133681	0.11619
Ftx	257.736	0.722114	0.291945	2.47346	0.0133812	0.116231
Dixdc1	433.47	-0.53177	0.21504	-2.47289	0.0134025	0.116345
Vps4a	394.478	-0.687496	0.278103	-2.47209	0.0134324	0.116533
Sema6d	1652.74	0.567448	0.229577	2.47171	0.0134468	0.116585
Pa2g4	399.943	-0.752731	0.304848	-2.4692	0.0135414	0.117271
Rangap1	611.326	-0.817591	0.331119	-2.46917	0.0135425	0.117271
Abcf2	159.057	-0.789432	0.319752	-2.46889	0.0135534	0.117293
Aopep	597.865	0.798558	0.323524	2.46831	0.0135752	0.11741
Scyl1	164.423	-0.836644	0.339009	-2.46791	0.0135904	0.11747
Hnrnpa2b1	1926.85	-0.587395	0.238036	-2.46767	0.0135994	0.117475
Wdr48	365.233	-0.641246	0.259955	-2.46676	0.0136342	0.117703
Rrp7a	185.948	-0.761925	0.309086	-2.46509	0.0136978	0.118181
Zfp961	172.418	0.572988	0.232474	2.46474	0.0137111	0.118223
Chuk	193.173	0.728918	0.295883	2.46353	0.0137576	0.118468
Ybx1	1685.68	-0.501611	0.203628	-2.46338	0.0137636	0.118468
Lrrc4b	1179.97	-0.620667	0.251961	-2.46334	0.0137648	0.118468
Wdr1	905.633	-0.68196	0.2769	-2.46284	0.0137842	0.118538
Atp10a	95.0618	0.91805	0.372783	2.46269	0.0137898	0.118538
Rprm	334.895	-0.684524	0.277989	-2.46241	0.0138006	0.118559
Srp72	616.132	-0.709338	0.288133	-2.46185	0.0138224	0.118674
Spred2	417.847	0.514682	0.209145	2.46088	0.0138597	0.118922
1700029J07Rik	25.349	1.05936	0.430561	2.46042	0.0138775	0.119002
Polr3k	324.621	-0.494441	0.201032	-2.45951	0.0139125	0.11923
Prpf6	232.441	-0.552737	0.224818	-2.4586	0.0139482	0.119462
Zyg11b	2300.42	-0.764041	0.310812	-2.45821	0.0139631	0.119518
Eomes	26.4812	-1.0287	0.418573	-2.45764	0.0139852	0.119541
Gm35612	20.2218	1.23294	0.501687	2.45759	0.0139872	0.119541
Fam91a1	448.857	-0.695925	0.283186	-2.45749	0.0139913	0.119541
Dynlrb1	772.9	-0.437429	0.17804	-2.45692	0.0140135	0.119649
Rbm8a	203.765	-0.697018	0.283718	-2.45673	0.0140209	0.119649
Nans	111.882	-0.713204	0.290447	-2.45554	0.0140673	0.119972
Tec	16.1377	1.37127	0.558619	2.45475	0.0140984	0.120165
Hmgcs1	2351.67	-0.624683	0.2546	-2.45359	0.014144	0.120225
Zfp608	847.072	0.472938	0.192784	2.4532	0.0141592	0.120225
Ank	555.188	0.510207	0.207977	2.45319	0.0141597	0.120225
Pcyox1	522.568	-0.523123	0.213263	-2.45295	0.0141691	0.120225
Arhgap26	988.349	0.464096	0.189219	2.45269	0.0141791	0.120225
Ophn1	513.13	0.595296	0.242725	2.45255	0.0141848	0.120225
Pias3	59.2795	-0.811149	0.330744	-2.45249	0.014187	0.120225
Plxna3	285.468	-0.730498	0.297882	-2.4523	0.0141946	0.120225
Anapc4	442.032	-0.534744	0.218059	-2.45229	0.0141952	0.120225
Rad9b	71.7168	0.761575	0.310565	2.45222	0.0141977	0.120225
Mogs	45.81	-1.00349	0.409239	-2.45209	0.0142029	0.120225
Csdc2	381.544	-0.821129	0.334886	-2.45196	0.0142079	0.120225
Ptges3	547.058	-0.560829	0.228784	-2.45134	0.0142325	0.120357
Pus1	22.4568	-1.13794	0.464277	-2.45099	0.0142462	0.120357
Armcx3	70.2119	-0.718272	0.293062	-2.45092	0.0142491	0.120357
Acot7	886.19	-0.556094	0.226954	-2.45025	0.0142756	0.120509
Patj	397.796	0.649082	0.264971	2.44963	0.0143002	0.12058
Rapgef4	1146.78	0.483389	0.197339	2.44954	0.0143039	0.12058
Plppr2	514.004	-0.735051	0.300095	-2.44939	0.0143097	0.12058
Srp68	197.712	-0.682421	0.278642	-2.44909	0.0143217	0.120592
Cct2	998.334	-0.606732	0.247754	-2.44893	0.0143282	0.120592
Calm2	5853.34	-0.504315	0.205956	-2.44865	0.0143391	0.120611
Gabbr1	2525.58	-0.64022	0.26149	-2.44835	0.0143511	0.120622
Cdk6	32.8515	0.979233	0.399982	2.44819	0.0143576	0.120622
Tbl2	50.5983	-0.875022	0.357492	-2.44767	0.0143784	0.120725
Catsperg2	8.77405	1.80859	0.739061	2.44714	0.0143994	0.120752
Nkx2-1	101.51	-0.789767	0.322756	-2.44695	0.014407	0.120752
Eif6	104.465	-0.690105	0.282027	-2.44694	0.0144073	0.120752
Snap29	307.115	-0.623908	0.255015	-2.44655	0.014423	0.120812
Pkm	961.822	-0.795552	0.325281	-2.44574	0.0144555	0.121012
Jpx	86.9662	0.732433	0.299717	2.44375	0.0145355	0.12161
Neu1	71.6519	-0.724204	0.296412	-2.44323	0.0145564	0.121712
Tmx4	4365.44	-0.473672	0.193958	-2.44213	0.0146007	0.12201
Slc25a1	211.266	-0.711503	0.291565	-2.44029	0.0146756	0.122563
Unc119	90.8905	-0.695272	0.284999	-2.43956	0.0147052	0.122738
Lztr1	252.309	-0.561891	0.230387	-2.4389	0.014732	0.122868
Zbtb18	101.731	-0.653999	0.268187	-2.43859	0.0147447	0.122868
Kcnj6	439.642	0.570032	0.233779	2.43834	0.0147549	0.122868
Npas3	943.55	0.577546	0.236874	2.4382	0.0147606	0.122868
Stard13	55.4324	0.816611	0.334936	2.43811	0.0147644	0.122868
Col4a4	15.6791	1.37598	0.564421	2.43786	0.0147747	0.122881
Atp6ap2	1122.33	-0.485503	0.199182	-2.43748	0.01479	0.122935
Usp6nl	281.921	0.583929	0.239592	2.43718	0.0148024	0.122935
Psmd3	272.723	-0.842559	0.345728	-2.43706	0.0148073	0.122935
Sytl5	38.3501	0.853179	0.350211	2.43619	0.0148431	0.123099
Ifitm10	24.7619	1.08878	0.446926	2.43615	0.0148446	0.123099
Galnt13	1534.6	0.46448	0.190715	2.43547	0.0148725	0.123211
Fars2	449.898	0.680843	0.279572	2.43531	0.0148792	0.123211
Fzd7	9.98051	-1.77233	0.727803	-2.43518	0.0148844	0.123211
Ina	953.038	-0.782108	0.321235	-2.43469	0.0149044	0.123305
Bclaf1	1022.28	-0.611	0.251016	-2.43411	0.0149283	0.12343
Pdss1	203.771	0.73905	0.303742	2.43315	0.0149682	0.123687
Tcte2	398.805	0.805718	0.331243	2.43241	0.0149989	0.123836
Chmp7	324.527	-0.793336	0.32621	-2.43198	0.0150164	0.123836
Mllt11	3033.38	-0.433406	0.178214	-2.43194	0.0150182	0.123836
Vezt	1163.78	0.607776	0.249947	2.43162	0.0150314	0.123836
Snhg11	1293.37	0.894577	0.3679	2.43157	0.0150334	0.123836
Ccnt2	309.739	0.609746	0.250802	2.43118	0.0150497	0.123836
Tsr1	116.935	-0.755958	0.310961	-2.43104	0.0150557	0.123836
Pls1	28.2106	0.998083	0.410562	2.43102	0.0150565	0.123836
Tsacc	36.2692	1.1095	0.45646	2.43067	0.0150711	0.123859
Cog5	601.431	0.540976	0.222603	2.43023	0.0150894	0.123859
Tufm	70.3001	-0.86712	0.356812	-2.43019	0.0150909	0.123859
Ctc1	204.429	-0.805582	0.331532	-2.42988	0.0151039	0.123859
Esrrg	543.774	0.601703	0.247654	2.42961	0.0151152	0.123859
C2cd2	147.223	0.593353	0.244232	2.42947	0.0151211	0.123859
Calm3	3294.1	-0.715943	0.294712	-2.4293	0.0151282	0.123859
Aspscr1	85.3741	-0.701244	0.288685	-2.42909	0.0151366	0.123859
Sez6	470.233	-0.785427	0.32337	-2.42888	0.0151457	0.123859
Palld	106.885	0.788821	0.324773	2.42884	0.0151472	0.123859
Eif3b	315.455	-0.858482	0.353647	-2.42751	0.0152028	0.124242
Rnf40	173.571	-0.754764	0.310963	-2.42718	0.0152167	0.124257
Msrb3	21.1844	1.26814	0.52251	2.42701	0.0152239	0.124257
Cct6a	1511.15	-0.503402	0.207431	-2.42684	0.0152312	0.124257
Bsg	1092.87	-0.439058	0.180968	-2.42616	0.0152596	0.124289
Cct8	1144.61	-0.631747	0.260424	-2.42584	0.0152728	0.124289
Eif5a	531.418	-0.56274	0.23199	-2.42571	0.0152786	0.124289
Tmem219	71.5264	0.711125	0.293176	2.42559	0.0152835	0.124289
Dnah9	313.11	0.855401	0.352657	2.42559	0.0152836	0.124289
Slc12a5	1094.49	-0.769815	0.317477	-2.42479	0.0153171	0.124289
Kat7	433.081	-0.607102	0.250385	-2.42467	0.0153223	0.124289
Fbxw9	145.828	-0.629807	0.259753	-2.42464	0.0153237	0.124289
Lmo4	407.043	-0.505969	0.208686	-2.42455	0.0153274	0.124289
Dstn	1489.07	-0.444087	0.183168	-2.42448	0.0153304	0.124289
Ahr	174.461	0.561037	0.231409	2.42444	0.0153321	0.124289
Septin3	1223.04	-0.686426	0.283162	-2.42415	0.0153444	0.124317
Nyap1	311.008	-0.791948	0.326773	-2.42354	0.0153699	0.124452
Sobp	1408.4	0.427105	0.176264	2.4231	0.0153885	0.124466
Zfp458	320.03	0.474529	0.195848	2.42294	0.0153955	0.124466
Tmem130	4286.26	-0.686591	0.283378	-2.42288	0.0153981	0.124466
Unc13c	378.497	0.681473	0.281399	2.42173	0.0154467	0.124672
Iqcm	7.77261	1.93729	0.799967	2.42172	0.0154474	0.124672
Rspo2	56.5943	0.841288	0.347408	2.42161	0.0154518	0.124672
Ppp1r42	10.2043	2.47472	1.022	2.42144	0.015459	0.124672
Rnf5	117.29	-0.712164	0.294205	-2.42064	0.0154933	0.124814
Dlg1	756.254	0.536446	0.221616	2.42061	0.0154944	0.124814
Hnrnpdl	595.506	-0.528894	0.21861	-2.41935	0.0155483	0.12515
Atp5g2	78.5791	0.837132	0.346037	2.4192	0.0155548	0.12515
Sema3c	273.115	-0.520453	0.215168	-2.41882	0.0155709	0.12515
Enho	101.719	-0.635345	0.262669	-2.4188	0.0155716	0.12515
Samd1	40.9756	-0.996799	0.4122	-2.41824	0.0155958	0.125273
Zc3hav1l	85.5092	-0.711894	0.294466	-2.41758	0.0156242	0.125334
Rmdn1	187.91	0.777981	0.321817	2.41746	0.0156292	0.125334
Ly6e	249.739	-0.555232	0.229694	-2.41726	0.0156376	0.125334
Mrps34	66.4281	-0.735619	0.304323	-2.41723	0.0156389	0.125334
Uck1	103.411	-0.692906	0.286678	-2.41702	0.0156483	0.125338
Pitpnm1	292.7	-0.724237	0.299769	-2.41598	0.0156927	0.125596
Slit3	376.173	0.699171	0.28941	2.41585	0.0156984	0.125596
Mei4	168.699	0.708453	0.293314	2.41534	0.0157205	0.125702
Mbnl1	1018.76	0.573401	0.237436	2.41497	0.0157364	0.125758
Slc35f3	258.529	0.593058	0.245608	2.41465	0.0157502	0.125796
Ccdc148	593.167	0.599638	0.248376	2.41423	0.0157684	0.12587
Nfkbiz	26.405	1.25517	0.519985	2.41387	0.0157842	0.12592
Hmcn2	14.2867	1.3899	0.57587	2.41357	0.0157969	0.12592
Mapt	3903.96	-0.760187	0.314998	-2.41331	0.0158083	0.12592
Acbd3	308.608	-0.607847	0.251878	-2.41326	0.0158104	0.12592
Slc25a42	45.9845	0.906688	0.375991	2.41146	0.0158888	0.126382
Bmper	189.187	0.641366	0.266008	2.41108	0.0159052	0.126382
Diras1	217.212	-0.750815	0.311409	-2.41102	0.0159079	0.126382
Rabac1	268.327	-0.554013	0.229785	-2.41101	0.0159085	0.126382
Syt10	147.751	0.911514	0.378081	2.4109	0.0159132	0.126382
Psmd13	400.038	-0.532153	0.220761	-2.41054	0.0159288	0.12643
Hsp90b1	2592.68	-0.597688	0.247978	-2.41024	0.0159419	0.12643
Mdm1	59.2418	0.760589	0.315578	2.41014	0.0159462	0.12643
Map3k12	323.181	-0.60956	0.252943	-2.40987	0.0159582	0.126454
Fyttd1	974.266	-0.47479	0.197058	-2.40939	0.0159793	0.126519
Arrb2	81.5979	-1.01333	0.420627	-2.40909	0.0159925	0.126519
Tollip	372.573	-0.603685	0.250589	-2.40907	0.0159934	0.126519
Zfp618	348.776	0.620511	0.257699	2.40789	0.016045	0.126857
Mpp7	319.246	0.660425	0.274351	2.40723	0.0160741	0.127015
Gsta3	14.23	1.36301	0.566279	2.40695	0.0160863	0.127037
Dvl3	211.287	-0.76193	0.31658	-2.40676	0.0160949	0.127037
Gpr139	368.203	0.501781	0.208558	2.40596	0.0161302	0.127244
Erlin2	526.085	-0.51765	0.21526	-2.40476	0.016183	0.12759
Ddx25	328.243	-0.57783	0.240375	-2.40387	0.0162226	0.12783
Gas2	277.945	0.770556	0.320619	2.40334	0.016246	0.12789
Ahcyl2	545.515	0.46357	0.19289	2.40329	0.0162484	0.12789
Cbln2	414.905	-0.558382	0.232434	-2.40233	0.0162912	0.128017
Cntn4	825.558	0.490429	0.204149	2.4023	0.0162922	0.128017
Syp	1546.1	-0.67395	0.280623	-2.40162	0.0163228	0.128017
Stk39	677.212	0.532904	0.221902	2.40153	0.0163267	0.128017
Thtpa	80.2529	-0.773892	0.322251	-2.40152	0.016327	0.128017
Chic2	437.485	0.652182	0.271583	2.40141	0.0163321	0.128017
Ik	428.516	-0.791847	0.329761	-2.40127	0.0163382	0.128017
Cnih2	472.734	-0.514716	0.214356	-2.40123	0.0163403	0.128017
Tbl1xr1	706.844	0.444003	0.184917	2.40109	0.0163463	0.128017
Sirpa	875.952	-0.602247	0.250855	-2.40078	0.0163604	0.128049
Gabpb1	385.83	0.557856	0.232392	2.4005	0.0163728	0.128049
Kcnq3	2129.2	0.423868	0.1766	2.40016	0.0163879	0.128049
Adipor1	240.25	-0.552671	0.230283	-2.39996	0.0163968	0.128049
Ncl	1988.47	-0.841421	0.350617	-2.39983	0.0164028	0.128049
Camkv	332.219	-0.858897	0.35795	-2.39949	0.0164181	0.128049
Klhl11	716.031	-0.758824	0.316258	-2.39939	0.0164226	0.128049
Actr10	629.965	-0.521172	0.217211	-2.39938	0.016423	0.128049
Klhdc3	142.815	-0.761509	0.317406	-2.39917	0.0164325	0.128051
Vps11	209.946	-0.756474	0.315451	-2.39807	0.0164816	0.128183
Ikzf1	13.3867	1.49092	0.621808	2.39772	0.0164973	0.128183
Cdk4	176.236	-0.565061	0.235688	-2.3975	0.0165074	0.128183
Kctd20	252.595	-0.564263	0.235367	-2.39738	0.0165129	0.128183
Cltc	3693.45	-0.732559	0.305588	-2.39721	0.0165205	0.128183
Stxbp1	2231.05	-0.846494	0.353117	-2.3972	0.0165207	0.128183
Sin3b	395.77	-0.567474	0.236734	-2.3971	0.0165256	0.128183
Cdk16	369.461	-0.722424	0.30138	-2.39706	0.0165273	0.128183
Zfp975	181.391	0.734208	0.306307	2.39697	0.0165313	0.128183
Psmc4	407.123	-0.59752	0.249364	-2.39618	0.0165669	0.128389
Pnpla3	14.1807	1.48116	0.618314	2.39549	0.0165982	0.128501
Apbb1	653.967	-0.644879	0.269244	-2.39514	0.0166138	0.128501
Zfp950	346.979	0.614557	0.256593	2.39506	0.0166175	0.128501
Psap	2866.85	-0.656168	0.273968	-2.39505	0.0166179	0.128501
Bmi1	225.031	-0.558171	0.233104	-2.39451	0.0166424	0.128571
Copa	1006.14	-0.733711	0.306426	-2.39442	0.0166469	0.128571
Nipsnap3b	380.969	-0.516186	0.215594	-2.39425	0.0166542	0.128571
Katna1	84.8855	0.76105	0.317973	2.39344	0.0166911	0.128785
Tpr	978.409	-0.670261	0.280087	-2.39304	0.0167093	0.128855
Mrs2	160.083	0.660249	0.276033	2.39192	0.0167605	0.129179
Hspa9	761.24	-0.687293	0.287447	-2.39103	0.0168013	0.129299
Slc12a6	578.108	0.524003	0.219177	2.39078	0.0168127	0.129299
Cacnb1	235.187	-0.887678	0.371317	-2.39062	0.0168199	0.129299
Gcn1	264.611	-0.812815	0.340006	-2.39059	0.0168213	0.129299
Uqcrfs1	629.76	-0.496997	0.207899	-2.39057	0.0168224	0.129299
C030023E24Rik	19.2797	1.29056	0.539919	2.39028	0.0168356	0.129299
Iqsec3	552.369	0.519892	0.217512	2.39017	0.0168404	0.129299
Sez6l2	750.604	-0.807863	0.338142	-2.38912	0.0168886	0.129599
Carnmt1	125.292	0.921424	0.385724	2.38881	0.0169028	0.129602
Gli2	20.4644	1.49008	0.623801	2.38871	0.0169074	0.129602
Zscan22	169.763	0.705063	0.29519	2.38851	0.016917	0.129605
Ccdc82	300.177	0.594682	0.249021	2.38808	0.0169367	0.129675
Slc24a3	1651.66	0.431331	0.180631	2.38791	0.0169446	0.129675
Abca17	50.7289	0.836349	0.350325	2.38735	0.0169703	0.129802
Gls	1654.68	0.525326	0.220076	2.38702	0.0169855	0.129847
Wwp1	489.633	0.468334	0.196333	2.38541	0.0170602	0.130348
Maged2	1143.47	-0.635191	0.266305	-2.3852	0.0170698	0.13035
Zfp951	97.5898	0.89103	0.373615	2.38489	0.0170842	0.13039
Ddx6	993.84	-0.632297	0.265189	-2.38433	0.0171104	0.130519
Serbp1	1810.87	-0.614837	0.257975	-2.38333	0.017157	0.130794
Cemip2	246.594	0.522746	0.219357	2.38309	0.0171682	0.130794
Psmd12	489.238	-0.487793	0.204701	-2.38296	0.0171743	0.130794
Flt3	25.0452	1.00439	0.421596	2.38235	0.0172027	0.130939
Pgls	69.6656	-0.730376	0.306625	-2.38198	0.0172198	0.130973
Tug1	2080.74	-0.545191	0.228906	-2.38172	0.0172319	0.130973
Zfand4	93.1649	0.639965	0.268706	2.38166	0.0172349	0.130973
4933406I18Rik	221.82	0.770723	0.323712	2.38089	0.0172708	0.1311
Mrpl2	49.7755	-0.763777	0.320807	-2.3808	0.0172752	0.1311
Atf4	229.111	-0.538458	0.226176	-2.3807	0.0172797	0.1311
Atpsckmt	86.0097	0.738215	0.310168	2.38005	0.0173102	0.131261
Syt13	821.561	-0.549091	0.230793	-2.37915	0.0173525	0.131377
D430036J16Rik	172.134	0.652375	0.274228	2.37895	0.0173622	0.131377
Jpt1	1057.64	-0.474414	0.199425	-2.37891	0.0173638	0.131377
Ung	7.81254	-1.80164	0.757361	-2.37883	0.0173676	0.131377
Mccc1	98.7225	0.727006	0.305627	2.37874	0.0173721	0.131377
Cxxc5	98.8105	-0.763074	0.320824	-2.37848	0.0173841	0.131397
Cnbp	1339.02	-0.534625	0.224819	-2.37803	0.0174055	0.131489
Tm4sf1	42.6982	1.17829	0.495564	2.37768	0.0174219	0.131542
Myo1d	147.921	0.748127	0.314714	2.37716	0.0174465	0.131594
Ttc3	9399.29	-0.54953	0.231173	-2.37714	0.0174475	0.131594
Fblim1	56.9136	-0.888688	0.373904	-2.37678	0.0174643	0.13165
Zfp369	213.627	0.601096	0.252971	2.37615	0.0174944	0.131807
Foxred2	77.6091	-0.709088	0.298475	-2.37571	0.0175153	0.131894
Trim32	620.072	-0.829844	0.349341	-2.37546	0.0175273	0.131913
Arhgap1	265.779	-0.69499	0.292611	-2.37513	0.0175426	0.131918
Tyw3	60.5697	0.739044	0.311197	2.37484	0.0175566	0.131918
Ppp3r1	1677.75	-0.55956	0.235655	-2.37449	0.0175734	0.131918
Klhl14	77.8041	0.70564	0.297186	2.37441	0.0175771	0.131918
Pgm2l1	2144.92	-0.827583	0.348555	-2.37432	0.0175811	0.131918
Ints6	428.559	0.513956	0.21647	2.37426	0.0175841	0.131918
Stx2	93.774	0.72929	0.307206	2.37395	0.0175991	0.131961
Btbd2	199.033	-0.77069	0.3247	-2.37354	0.0176183	0.132034
Ptprk	1249.96	0.497816	0.209818	2.37261	0.0176629	0.132298
Rpn1	849.085	-0.552367	0.232869	-2.37201	0.0176918	0.132374
Phf21b	16.6013	1.35778	0.572462	2.37183	0.0177004	0.132374
Zmynd19	113.12	-0.61757	0.260383	-2.37177	0.017703	0.132374
Mgat2	213.39	-0.520867	0.219649	-2.37136	0.0177226	0.132374
Dlg4	697.406	-0.722425	0.304658	-2.37127	0.0177271	0.132374
Pabpc1	1026.78	-0.635037	0.26781	-2.37122	0.0177294	0.132374
Ap2a1	536.988	-0.803386	0.338901	-2.37057	0.0177609	0.132423
Efl1	241.114	0.568	0.239606	2.37056	0.0177613	0.132423
Id2	349.863	-0.474281	0.200088	-2.37035	0.017771	0.132423
Mab21l2	13.9526	-1.4547	0.61372	-2.3703	0.0177736	0.132423
Srfbp1	187.878	0.565926	0.238875	2.36913	0.0178299	0.132745
Ramac	174.431	-0.564534	0.238299	-2.36901	0.0178356	0.132745
Bysl	118.562	-0.628271	0.265296	-2.36819	0.0178753	0.132872
Herc6	7.24265	1.82357	0.770034	2.36817	0.0178761	0.132872
Tgfbr3	40.1577	0.886417	0.374348	2.3679	0.0178895	0.132872
Hspa8	3194.99	-0.708808	0.29936	-2.36775	0.0178968	0.132872
Synrg	603.069	-0.608077	0.256828	-2.36765	0.0179017	0.132872
Ptms	1162.03	-0.624121	0.263622	-2.36749	0.0179093	0.132872
Cdc42	2863.58	-0.487789	0.20609	-2.36687	0.0179392	0.133024
H2-Q2	97.588	-0.692765	0.292736	-2.36652	0.0179563	0.13308
Ttc28	978.01	0.491185	0.20759	2.36614	0.0179748	0.133105
Mob3b	32.8418	1.08328	0.457851	2.366	0.0179813	0.133105
Leo1	181.24	-0.693729	0.293224	-2.36587	0.017988	0.133105
Vps52	118.846	-0.825094	0.34881	-2.36546	0.0180078	0.133158
Sv2a	820.457	-0.817792	0.345775	-2.3651	0.0180253	0.133158
Hjurp	32.499	0.942323	0.398464	2.36489	0.0180356	0.133158
Arx	240.803	-0.894546	0.378271	-2.36482	0.0180386	0.133158
Nkap	369.564	-0.64079	0.270987	-2.36465	0.0180471	0.133158
Txnl4a	406.277	-0.458793	0.194029	-2.36455	0.0180518	0.133158
Sap30l	46.8049	-0.854421	0.361417	-2.36409	0.0180746	0.133204
Scaf8	683.776	0.503709	0.213086	2.36388	0.0180847	0.133204
Orc2	212.003	0.550047	0.232692	2.36385	0.0180863	0.133204
2610507B11Rik	384.121	-0.59352	0.251164	-2.36307	0.018124	0.133381
Ggta1	23.959	1.09567	0.463683	2.36296	0.0181294	0.133381
Babam2	307.824	0.560945	0.237508	2.36179	0.0181869	0.133735
Tnik	2537.37	0.432264	0.183046	2.3615	0.0182011	0.133769
Erc2	4345.04	0.465846	0.197298	2.36113	0.0182196	0.133835
Kif13b	159.008	0.562188	0.238145	2.3607	0.0182407	0.133848
Fam57b	114.315	-0.69371	0.293878	-2.36054	0.0182484	0.133848
Siah2	164.645	0.630161	0.26696	2.36051	0.0182499	0.133848
Strap	742.904	-0.50402	0.21357	-2.35998	0.0182759	0.13397
Atg2a	74.665	-0.861371	0.365093	-2.35932	0.0183086	0.134139
Tes	74.7389	0.777924	0.329839	2.3585	0.0183491	0.134351
Obscn	17.7939	1.21228	0.514037	2.35835	0.0183566	0.134351
Dph6	267.732	0.532886	0.225991	2.35799	0.0183741	0.134409
Kat5	199.756	-0.611175	0.259286	-2.35714	0.0184161	0.134533
Ormdl3	172.721	-0.632362	0.268277	-2.35713	0.018417	0.134533
Ccdc124	172.46	-0.603287	0.255969	-2.35688	0.0184294	0.134533
A530065N20Rik	36.7388	1.16771	0.495484	2.35671	0.0184378	0.134533
Aurkaip1	102.951	-0.678376	0.287852	-2.35669	0.0184388	0.134533
Smc3	665.859	-0.622653	0.264259	-2.35622	0.0184621	0.134633
Ica1	853.055	0.558127	0.236919	2.35578	0.0184841	0.134724
Rbm15b	109.65	-0.822455	0.349171	-2.35545	0.0185003	0.134773
Ctbp1	690.604	-0.615883	0.2615	-2.3552	0.0185129	0.134795
Fmnl1	50.9958	-0.767267	0.325821	-2.35488	0.0185289	0.134842
Gabre	60.6492	-0.964082	0.409518	-2.35418	0.0185634	0.135003
Syngap1	350.275	-0.827134	0.351392	-2.35388	0.0185786	0.135003
9330158H04Rik	34.2927	1.06872	0.454034	2.35384	0.0185807	0.135003
Pcdh15	905.316	0.625852	0.265905	2.35367	0.0185893	0.135003
Mdh1	1447.5	-0.494405	0.210227	-2.35176	0.0186846	0.13557
Crmp1	2396.19	-0.75819	0.322398	-2.35172	0.0186867	0.13557
Blnk	9.13215	1.66374	0.707527	2.35149	0.0186984	0.135572
Rnf165	542.456	0.47415	0.201651	2.35134	0.0187062	0.135572
Abcd2	45.6824	-0.789609	0.335896	-2.35076	0.0187353	0.135713
Lypd6	173.904	-0.607861	0.258652	-2.35011	0.0187679	0.135879
Tdrp	26.9341	1.08593	0.462184	2.34956	0.0187954	0.136008
Adamts20	68.7422	0.810983	0.345217	2.3492	0.0188138	0.136072
Abca2	482.407	-0.710233	0.302486	-2.34799	0.0188752	0.136416
Isoc1	422.456	-0.585383	0.249325	-2.34788	0.0188808	0.136416
Cdon	79.3816	0.796327	0.339209	2.3476	0.0188949	0.136448
Rtl8c	292.131	-0.69884	0.297794	-2.34673	0.0189392	0.136529
Smg8	149.774	-0.62205	0.26508	-2.34665	0.0189429	0.136529
Mfn2	532.325	-0.737682	0.314362	-2.3466	0.0189453	0.136529
Dcaf11	152.637	-0.645048	0.274921	-2.34631	0.0189605	0.136529
Sf1	286.671	-0.659708	0.281184	-2.34618	0.018967	0.136529
Qpctl	119.493	-0.573399	0.244407	-2.34608	0.0189721	0.136529
Ehd1	175.342	-0.717124	0.305674	-2.34604	0.0189739	0.136529
Gpr88	130.486	-0.767479	0.327204	-2.34557	0.0189981	0.136633
Diaph2	552.449	0.657915	0.28052	2.34534	0.0190095	0.136646
Srxn1	89.4315	-0.671874	0.286508	-2.34505	0.0190246	0.136684
Sardh	8.52369	-1.83377	0.782063	-2.34478	0.0190382	0.136712
Fam227a	171.846	0.825831	0.352278	2.34426	0.0190648	0.136833
Srek1	534.577	0.499965	0.21332	2.34373	0.019092	0.136959
Mrpl49	99.5459	-0.703528	0.300231	-2.34329	0.0191144	0.137049
Tekt2	49.4234	-0.885961	0.378158	-2.34284	0.0191378	0.137148
Irs4	770.313	-0.78311	0.334454	-2.34146	0.0192084	0.137584
Trafd1	192.456	-0.698868	0.298519	-2.34112	0.0192261	0.137641
Zfp808	23.0541	1.19655	0.51118	2.34077	0.0192441	0.137699
Sntg1	1615.83	0.630933	0.269831	2.33825	0.0193741	0.138514
Tceal9	586.213	-0.563737	0.241109	-2.33811	0.0193818	0.138514
Sdc3	3043.86	-0.696997	0.298117	-2.338	0.0193874	0.138514
Phf21a	395.141	0.492229	0.210559	2.33773	0.0194015	0.138544
Por	349.721	-0.586368	0.250855	-2.33748	0.0194142	0.138552
Ndufa10	458.75	-0.534098	0.228509	-2.33732	0.0194224	0.138552
Oser1	56.8156	0.73888	0.316154	2.33709	0.0194345	0.138552
2010315B03Rik	183.05	0.616315	0.26378	2.33648	0.0194665	0.138552
Cacul1	541.897	0.426126	0.18238	2.33647	0.0194669	0.138552
Armc2	226.305	0.588972	0.252114	2.33613	0.0194845	0.138552
Exoc6b	1646.79	0.468998	0.20076	2.33611	0.0194854	0.138552
Oprl1	594.935	-0.590446	0.252759	-2.33601	0.0194908	0.138552
9330175M20Rik	16.5465	1.25	0.535156	2.33577	0.0195032	0.138552
Cep57l1	106.864	0.632399	0.270785	2.33543	0.0195211	0.138552
Nmt1	284.822	-0.576968	0.247064	-2.3353	0.019528	0.138552
Sdhaf1	27.0045	-1.01237	0.433513	-2.33527	0.0195293	0.138552
Tasp1	814.075	0.665192	0.284848	2.33525	0.0195304	0.138552
Lonrf2	1940.85	-0.732894	0.313929	-2.33459	0.0195649	0.138675
Zbtb2	74.3901	0.647849	0.277537	2.33428	0.0195809	0.138675
Fam161a	37.6453	0.828488	0.354949	2.3341	0.0195904	0.138675
Lyrm4	521.502	0.678633	0.290769	2.33392	0.0195999	0.138675
Map3k3	141.826	0.798156	0.342002	2.33378	0.0196074	0.138675
Mctp1	477.437	0.659264	0.282555	2.33323	0.0196363	0.138675
Ubqln4	174.868	-0.702837	0.301231	-2.33322	0.0196367	0.138675
Dlg3	387.458	-0.748021	0.320598	-2.3332	0.0196374	0.138675
Matk	87.9264	-0.641187	0.274819	-2.33312	0.0196418	0.138675
Pdha1	577.398	-0.686197	0.294143	-2.33287	0.0196552	0.138675
Mbd5	1250.45	0.500557	0.214569	2.33285	0.0196561	0.138675
Fam168b	837.896	-0.610148	0.261617	-2.33222	0.0196892	0.13884
Sema4a	253.497	-0.555255	0.238105	-2.33198	0.0197018	0.138853
[truncated: 12,090 more rows]

## Sheet: HTcounts
Geneid	Female_Veh_1	Female_Veh_2	Female_Veh_3	Female_E2_1	Female_E2_2	Female_E2_3
0610005C13Rik	2	5	1	4	7	2
0610009B22Rik	125	155	124	120	85	111
0610009E02Rik	56	45	35	85	54	46
0610009L18Rik	7	6	13	11	5	10
0610010F05Rik	1001	797	1265	941	969	660
0610010K14Rik	88	61	100	68	59	58
0610012G03Rik	146	109	156	115	81	63
0610030E20Rik	19	32	32	59	27	33
0610031O16Rik	0	0	0	0	0	0
0610038B21Rik	0	0	0	1	0	0
0610039H22Rik	0	0	0	0	0	0
0610039K10Rik	0	0	0	0	0	0
0610040B10Rik	19	41	14	30	34	28
0610040F04Rik	16	17	17	24	8	8
0610040J01Rik	26	16	20	51	21	25
0610043K17Rik	27	24	5	33	24	20
1110002E22Rik	0	0	2	3	1	0
1110002J07Rik	4	3	0	2	5	4
1110002L01Rik	112	48	83	129	78	71
1110004F10Rik	807	869	965	663	624	504
1110006O24Rik	1	3	2	2	3	6
1110008P14Rik	68	80	75	69	36	34
1110012L19Rik	95	95	121	80	87	53
1110015O18Rik	234	174	184	243	192	133
1110017D15Rik	64	32	21	43	32	24
1110019D14Rik	39	45	17	43	51	43
1110020A21Rik	11	18	9	17	17	2
1110025L11Rik	0	0	0	0	0	0
1110028F11Rik	0	0	0	0	0	0
1110028F18Rik	1	0	0	0	0	0
1110032A03Rik	93	85	132	119	106	78
1110032F04Rik	48	28	41	22	32	24
1110036E04Rik	0	0	1	0	0	0
1110038B12Rik	141	104	63	116	100	191
1110038F14Rik	36	42	54	28	35	15
1110046J04Rik	61	50	40	103	66	64
1110051M20Rik	812	622	870	949	705	508
1110058D11Rik	0	0	0	0	0	0
1110059E24Rik	236	484	304	566	349	383
1110059G10Rik	83	96	118	114	105	71
1110065P20Rik	77	61	83	45	74	41
1190005I06Rik	0	0	0	0	0	0
1190007I07Rik	26	19	27	39	27	33
1190028D05Rik	0	0	0	0	0	0
1300002E11Rik	44	70	38	106	58	53
1300017J02Rik	0	1	0	1	0	1
1500004A13Rik	281	219	339	385	251	156
1500009C09Rik	143	107	301	114	119	95
1500009L16Rik	172	154	215	257	209	181
1500011B03Rik	349	216	493	338	268	165
1500012K07Rik	0	0	0	3	0	2
1500015A07Rik	7	10	12	18	7	8
1500015L24Rik	0	0	0	1	0	0
1500026H17Rik	33	24	20	59	34	15
1600002D24Rik	0	0	1	7	2	3
1600010M07Rik	4	5	2	14	5	6
1600012H06Rik	44	56	66	71	70	56
1600012P17Rik	0	0	0	0	0	0
1600014C10Rik	146	121	182	146	91	52
1600014C23Rik	0	0	0	0	0	0
1600019K03Rik	0	0	0	0	0	0
1600020E01Rik	100	115	50	170	124	144
1600023N17Rik	4	1	5	4	4	3
1600025M17Rik	0	0	0	0	0	0
1600027J07Rik	0	0	0	1	0	0
1600029I14Rik	0	0	0	0	0	0
1600029O15Rik	36	32	36	55	30	31
1700001C19Rik	1	1	0	6	2	0
1700001D01Rik	1	0	0	0	0	0
1700001F09Rik	0	0	0	0	0	0
1700001G01Rik	0	0	0	0	0	1
1700001G11Rik	9	4	4	6	5	3
1700001G17Rik	2	9	14	2	5	9
1700001J03Rik	0	0	0	1	0	0
1700001J11Rik	0	0	0	0	0	0
1700001K19Rik	0	1	0	1	1	0
1700001K23Rik	0	0	0	0	0	0
1700001L05Rik	21	12	52	13	17	8
1700001L19Rik	143	196	151	186	177	138
1700001O22Rik	0	1	4	1	7	2
1700001P01Rik	2	2	2	4	2	3
1700003C15Rik	0	0	0	0	0	0
1700003D09Rik	0	0	1	0	0	1
1700003E16Rik	52	25	91	44	42	14
1700003E24Rik	0	0	0	0	0	0
1700003F12Rik	2	8	8	3	1	2
1700003G18Rik	10	7	6	13	9	5
1700003H04Rik	0	0	0	1	0	0
1700003I22Rik	0	0	0	0	0	0
1700003L19Rik	6	5	8	8	5	2
1700003M07Rik	19	20	33	21	14	20
1700003P14Rik	0	0	0	0	0	2
1700006A11Rik	0	1	0	1	3	0
1700006F04Rik	0	0	0	0	0	0
1700006H21Rik	0	0	0	0	0	0
1700007F19Rik	0	5	1	3	0	3
1700007J10Rik	1	2	1	0	0	1
1700007K13Rik	30	16	25	24	19	24
1700007L15Rik	4	1	0	2	7	8
1700007P06Rik	0	0	1	0	0	0
1700008C04Rik	1	3	0	1	5	4
1700008J07Rik	10	18	4	18	5	11
1700008K24Rik	0	0	0	0	0	0
1700008O03Rik	2	8	6	7	7	4
1700008P02Rik	0	0	0	0	0	0
1700009C05Rik	0	1	0	0	0	0
1700009J07Rik	0	0	0	0	0	0
1700009N14Rik	0	0	0	0	0	0
1700010B08Rik	0	0	0	0	0	2
1700010D01Rik	0	0	0	0	0	0
1700010I02Rik	0	0	0	4	0	0
1700010I14Rik	31	30	33	41	26	13
1700010J16Rik	1	1	0	2	2	0
1700010K23Rik	7	4	6	2	1	0
1700010N08Rik	0	0	0	0	0	0
1700011B04Rik	0	0	0	0	0	0
1700011C11Rik	0	0	3	1	0	1
1700011L22Rik	0	0	0	11	0	2
1700011M02Rik	0	0	0	0	0	0
1700012A03Rik	0	2	0	0	0	0
1700012B07Rik	2	0	0	1	5	2
1700012B09Rik	15	10	7	12	16	8
1700012C14Rik	12	2	1	3	0	3
1700012D01Rik	0	1	0	1	0	0
1700012D14Rik	57	87	45	116	74	73
1700012D16Rik	0	0	0	0	0	0
1700012H19Rik	0	0	0	0	0	0
1700012I11Rik	0	0	2	2	6	3
1700012P22Rik	0	0	0	0	0	0
1700013D24Rik	0	0	0	0	1	0
1700013F07Rik	17	18	15	26	19	16
1700013G24Rik	0	0	0	0	0	0
1700013H16Rik	0	1	0	0	3	0
1700015F17Rik	1	0	0	0	0	1
1700015G11Rik	0	0	0	0	0	0
1700016A09Rik	1	1	1	0	0	0
1700016C15Rik	1	0	0	3	0	1
1700016D06Rik	0	2	0	2	1	6
1700016G22Rik	0	2	1	0	0	1
1700016H13Rik	4	1	0	2	0	7
1700016K05Rik	0	0	0	1	0	0
1700016K19Rik	32	20	34	30	23	12
1700016L04Rik	5	4	1	4	10	8
1700016L21Rik	1	0	0	0	5	0
1700016P04Rik	0	0	0	0	0	0
1700017B05Rik	40	17	71	71	62	23
1700017G19Rik	0	0	0	2	0	0
1700017J07Rik	0	0	0	0	0	0
1700017L05Rik	0	0	0	0	0	0
1700017N19Rik	2	2	2	0	0	1
1700018A04Rik	0	0	0	1	1	0
1700018B08Rik	0	0	0	0	1	0
1700018B24Rik	0	0	0	0	0	0
1700018F24Rik	0	0	0	0	0	0
1700018G05Rik	0	0	0	0	0	0
1700018L02Rik	6	0	4	2	3	1
1700019A02Rik	7	12	12	19	10	9
1700019C18Rik	0	0	0	0	0	0
1700019D03Rik	21	50	27	72	25	65
1700019E08Rik	0	0	0	0	0	0
1700019G24Rik	0	2	2	2	0	3
1700019M22Rik	0	0	0	0	0	0
1700019N19Rik	2	1	1	3	2	0
1700019P21Rik	0	0	0	0	0	0
1700020A23Rik	0	0	0	0	0	0
1700020D05Rik	0	0	0	0	0	0
1700020D14Rik	0	0	0	0	0	0
1700020G17Rik	0	0	0	2	0	1
1700020L24Rik	2	1	0	0	1	2
1700020M21Rik	0	0	0	0	0	0
1700020N01Rik	0	0	0	0	1	0
1700020N15Rik	0	0	0	0	0	0
1700020N18Rik	0	0	0	0	0	0
1700021F02Rik	0	0	0	0	0	0
1700021F07Rik	0	0	0	0	1	0
1700021N21Rik	1	0	0	0	0	2
1700022A21Rik	0	0	0	0	0	0
1700022A22Rik	0	0	0	1	1	2
1700022E09Rik	0	0	0	0	0	0
1700022H01Rik	5	4	3	0	1	0
1700022H16Rik	0	0	0	0	2	0
1700022I11Rik	0	0	0	0	0	0
1700023C21Rik	0	0	0	0	0	0
1700023D09Rik	17	8	4	9	9	3
1700023F02Rik	1	2	0	1	2	0
1700024B18Rik	1	6	1	1	0	1
1700024F13Rik	3	8	1	13	5	3
1700024G13Rik	8	3	3	15	4	4
1700024I08Rik	1	0	0	1	3	0
1700024N05Rik	1	0	0	0	0	0
1700025B11Rik	0	5	0	0	0	0
1700025C18Rik	0	0	0	1	0	0
1700025F24Rik	0	0	2	0	1	1
1700025G04Rik	703	673	727	1374	887	637
1700025J12Rik	0	0	0	0	0	0
1700025K24Rik	0	0	0	0	0	0
1700025M24Rik	0	0	0	0	0	0
1700025N23Rik	0	0	0	0	2	0
1700026D11Rik	0	0	0	0	0	0
1700026F02Rik	0	3	1	0	0	0
1700026J14Rik	2	1	0	7	2	2
1700027A15Rik	0	2	0	0	0	0
1700027F06Rik	0	0	0	0	0	0
1700027F09Rik	0	0	0	0	0	0
1700027H10Rik	7	2	23	10	16	10
1700027I24Rik	0	0	1	0	1	0
1700027J07Rik	0	1	0	0	0	1
1700028B04Rik	0	0	0	0	0	0
1700028D13Rik	0	0	0	0	0	0
1700028E10Rik	37	54	32	79	33	65
1700028I16Rik	0	0	4	1	1	1
1700028J19Rik	2	4	3	4	1	12
1700028K03Rik	8	5	3	19	6	4
1700028M03Rik	0	0	1	0	0	0
1700028P14Rik	19	18	9	35	33	29
1700028P15Rik	0	0	0	0	0	0
1700029B22Rik	0	0	0	0	0	0
1700029F12Rik	0	0	0	0	0	0
1700029H14Rik	1	1	0	8	2	2
1700029I15Rik	0	0	0	0	1	0
1700029J03Rik	2	0	2	1	1	0
1700029J07Rik	22	15	15	46	32	23
1700029M20Rik	0	0	0	0	0	0
1700029N11Rik	1	0	0	0	0	1
1700029P11Rik	0	0	0	0	0	0
1700030A11Rik	0	0	2	2	4	0
1700030C10Rik	11	7	6	17	14	16
1700030C14Rik	1	4	5	4	7	11
1700030F04Rik	7	10	5	9	4	5
1700030J22Rik	104	55	180	104	83	64
1700030K09Rik	78	51	48	76	52	38
1700030L20Rik	0	0	0	0	0	0
1700030M09Rik	0	0	0	0	0	0
1700030N03Rik	0	0	1	1	0	1
1700030O20Rik	0	1	0	0	0	0
1700031A10Rik	0	0	1	0	0	0
1700031F05Rik	0	0	0	0	0	0
1700031L13Rik	0	0	0	0	0	0
1700031M16Rik	0	0	0	0	0	0
1700031P21Rik	0	0	0	1	0	0
1700034E13Rik	0	1	0	0	1	0
1700034G24Rik	0	0	0	3	0	1
1700034H15Rik	30	24	32	51	22	14
1700034I23Rik	0	0	0	0	0	0
1700034J05Rik	0	0	0	0	0	0
1700034K08Rik	1	0	0	0	0	0
1700034P13Rik	7	6	5	8	4	5
1700036G14Rik	1	0	0	0	0	1
1700037C18Rik	0	0	0	0	0	0
1700037H04Rik	103	56	175	110	105	46
1700039E22Rik	0	2	3	4	0	0
1700039M10Rik	2	1	4	1	0	3
1700040D17Rik	18	32	22	53	29	24
1700041A01Rik	1	0	0	0	0	0
1700041C23Rik	0	0	0	0	3	0
1700041M19Rik	0	0	0	0	0	0
1700042G07Rik	1	0	0	0	0	0
1700042G15Rik	0	0	0	0	0	0
1700042O10Rik	3	1	0	4	1	0
1700044C05Rik	0	0	0	0	0	0
1700044K03Rik	0	0	0	0	0	0
1700045H11Rik	0	1	1	3	0	0
1700046C09Rik	0	1	0	0	0	1
1700047A11Rik	0	0	1	0	2	1
1700047E10Rik	0	0	0	0	0	0
1700047G03Rik	0	1	0	0	0	0
1700047L14Rik	0	0	0	0	0	0
1700047M11Rik	0	0	0	0	0	0
1700048M11Rik	0	0	0	0	0	0
1700048O20Rik	26	52	38	63	42	60
1700049E15Rik	0	0	0	0	0	0
1700049E17Rik1	0	0	0	0	0	0
1700049E17Rik2	0	0	0	0	0	0
1700049E22Rik	0	0	0	0	0	0
1700049L16Rik	0	0	0	0	0	0
1700051A21Rik	0	0	0	2	1	1
1700052I22Rik	0	0	0	0	0	0
1700052K11Rik	29	28	22	45	42	26
1700054A03Rik	2	0	0	1	3	0
1700054K19Rik	0	0	0	0	0	0
1700054M17Rik	2	0	1	0	0	0
1700055C04Rik	0	0	0	0	0	0
1700055D16Rik	2	5	0	2	0	4
1700056E22Rik	2	1	1	2	8	0
1700057G04Rik	0	0	0	0	0	1
1700057H15Rik	1	2	2	1	11	0
1700057H21Rik	0	0	0	3	0	0
1700060C16Rik	0	0	0	0	1	1
1700060C20Rik	0	0	0	2	0	0
1700061F12Rik	0	0	0	0	0	0
1700061I17Rik	0	0	0	2	0	0
1700061J23Rik	0	0	2	0	1	0
1700061N14Rik	0	2	0	0	0	0
1700063A18Rik	0	0	0	0	2	0
1700063D05Rik	5	13	5	6	4	5
1700063H04Rik	0	0	0	0	0	0
1700063O14Rik	0	0	0	0	0	0
1700064J06Rik	0	0	0	0	1	2
1700064M15Rik	5	4	5	3	7	3
1700065D16Rik	3	0	2	2	1	0
1700065I16Rik	0	0	0	0	0	0
1700065J11Rik	0	0	0	0	0	0
1700065J18Rik	0	0	0	0	0	0
1700065L07Rik	0	1	0	0	0	1
1700065O20Rik	1	0	0	0	0	0
1700066B17Rik	0	0	0	0	0	0
1700066B19Rik	2	1	0	1	3	0
1700066C05Rik	0	0	0	0	0	0
1700066J03Rik	0	0	0	2	0	0
1700066M21Rik	178	170	167	186	138	82
1700066N21Rik	0	0	0	1	1	0
1700066O22Rik	2	2	0	8	0	0
1700067G17Rik	0	0	0	1	0	0
1700067K01Rik	0	0	0	3	0	1
1700067P10Rik	0	0	0	0	0	0
1700069L16Rik	3	1	1	4	0	1
1700069P05Rik	0	0	0	0	0	0
1700071K01Rik	0	0	0	0	0	0
1700071M16Rik	0	0	0	0	0	0
1700072B07Rik	0	0	0	0	0	0
1700072I22Rik	0	0	0	0	0	0
1700072O05Rik	0	0	0	0	0	0
1700073E17Rik	0	2	0	1	0	1
1700074H08Rik	0	0	0	0	0	0
1700074P13Rik	0	0	0	0	0	0
1700080N15Rik	0	0	0	4	4	0
1700080O16Rik	0	0	0	0	0	0
1700081H04Rik	1	0	0	0	0	0
1700083H02Rik	0	0	0	0	0	0
1700084D21Rik	0	0	0	0	0	1
1700084E18Rik	3	5	2	5	7	2
1700084F23Rik	2	2	1	3	1	1
1700084J12Rik	0	0	0	0	0	0
1700084M14Rik	0	0	0	0	0	0
1700085C21Rik	0	0	0	0	0	0
1700086L19Rik	255	214	386	239	218	142
1700086O06Rik	44	40	43	60	47	36
1700088E04Rik	61	35	41	50	53	27
1700091H14Rik	0	0	0	0	0	0
1700092C02Rik	0	0	0	0	0	0
1700092C10Rik	0	0	0	0	0	0
1700092E19Rik	0	0	0	0	0	0
1700092K14Rik	0	0	0	0	0	0
1700092M07Rik	1	0	0	0	0	0
1700093K21Rik	0	1	2	1	0	0
1700094D03Rik	39	25	28	48	44	26
1700094J05Rik	0	1	0	0	0	0
1700094M24Rik	0	0	0	0	0	0
1700095A21Rik	0	0	0	0	0	0
1700095B10Rik	0	0	0	0	0	0
1700095J03Rik	18	33	20	37	21	25
1700095J12Rik	0	0	0	0	0	0
1700096J18Rik	0	0	0	0	1	0
1700096K18Rik	14	7	12	15	8	3
1700096P03Rik	0	1	0	0	0	0
1700097N02Rik	0	0	0	2	0	0
1700099I09Rik	0	0	0	0	0	0
1700100I10Rik	0	0	0	0	0	0
1700100L14Rik	0	0	0	0	0	0
1700101I11Rik	12	20	5	6	5	9
1700101O22Rik	0	0	1	1	1	0
1700102H20Rik	4	11	5	3	9	2
1700102P08Rik	7	5	5	8	5	2
1700104L18Rik	4	2	0	8	3	8
1700105P06Rik	3	2	3	5	2	6
1700108F19Rik	0	0	1	0	1	0
1700108J01Rik	0	2	0	0	0	0
1700109G14Rik	0	5	0	3	2	0
1700109G15Rik	1	0	0	0	0	0
1700109H08Rik	41	43	19	119	46	68
1700109I08Rik	0	0	0	2	0	0
1700109K24Rik	1	2	1	1	0	1
1700110C19Rik	43	41	17	78	43	22
1700110I01Rik	1	4	0	2	5	0
1700110I07Rik	0	1	0	0	0	1
1700110K17Rik	3	0	1	0	0	0
1700111N16Rik	5	4	8	3	1	3
1700112H15Rik	0	0	0	0	0	0
1700112J05Rik	0	0	0	2	0	0
1700112J16Rik	10	16	23	29	24	30
1700113A16Rik	19	7	10	20	8	11
1700113B09Rik	0	2	0	0	0	0
1700113H08Rik	6	8	0	5	3	3
1700116B05Rik	0	0	0	0	0	0
1700119H24Rik	0	0	0	0	0	0
1700120C14Rik	17	5	10	22	8	15
1700120E14Rik	0	0	0	0	1	1
1700120G07Rik	0	0	0	0	0	0
1700120K04Rik	0	0	0	0	0	2
1700121L16Rik	1	11	0	11	0	0
1700121N20Rik	0	0	0	0	0	0
1700122C19Rik	0	1	0	1	0	0
1700122H20Rik	0	0	0	0	0	0
1700122O11Rik	0	0	0	0	0	0
1700123J17Rik	1	1	2	2	10	3
1700123K08Rik	0	0	0	0	0	0
1700123L14Rik	0	0	0	0	0	0
1700123M08Rik	72	76	56	168	75	87
1700123O12Rik	2	1	1	5	1	5
1700123O20Rik	95	85	92	84	69	73
1700123O21Rik	0	0	0	0	0	0
1700124L16Rik	0	2	1	2	5	0
1700125G02Rik	3	3	5	4	3	17
1700125G22Rik	6	2	1	4	6	2
1700125H03Rik	1	1	0	0	0	1
1700125H20Rik	0	5	1	0	1	0
1700126H18Rik	2	2	0	0	0	2
1700128A07Rik	1	1	0	0	0	4
1700128F08Rik	0	0	0	0	0	0
1700129C05Rik	0	0	0	0	0	0
1810006J02Rik	0	0	0	0	0	0
1810007C17Rik	0	0	0	0	0	0
1810007D17Rik	0	0	1	0	0	0
1810008I18Rik	0	0	0	0	0	0
1810009A15Rik	0	0	0	0	0	0
1810009J06Rik	0	0	0	0	0	0
1810010H24Rik	21	20	20	20	19	13
1810012K16Rik	3	2	2	4	2	1
1810013A23Rik	0	0	0	0	0	0
1810013L24Rik	1052	742	1850	973	969	669
1810014B01Rik	15	9	5	15	7	10
1810018F18Rik	0	0	0	0	0	0
1810019D21Rik	1	0	0	1	0	0
1810020O05Rik	4	1	3	2	4	5
1810021B22Rik	7	3	3	0	0	4
1810024B03Rik	20	6	19	33	18	13
1810026B05Rik	333	409	189	641	375	442
1810030O07Rik	135	78	157	128	110	76
1810034E14Rik	1	0	0	0	0	0
1810037I17Rik	63	73	38	83	48	55
1810041H14Rik	4	5	3	7	0	6
1810044D09Rik	1	1	3	6	5	6
1810046K07Rik	1	0	0	0	0	0
1810053B23Rik	0	0	0	1	0	0
1810055G02Rik	71	83	115	99	75	37
1810058I24Rik	40	19	51	64	27	16
1810062G17Rik	2	3	0	0	0	1
1810062O18Rik	21	21	13	9	16	9
1810063I02Rik	0	0	0	0	0	0
1810064F22Rik	2	0	0	0	0	0
1810065E05Rik	0	0	0	0	0	0
2010001A14Rik	5	4	1	8	1	0
2010003K11Rik	0	0	0	0	0	0
2010009K17Rik	0	0	4	1	0	2
2010010A06Rik	0	0	0	0	0	1
2010016I18Rik	0	0	0	1	0	0
2010106C02Rik	0	0	0	0	0	0
2010106E10Rik	0	0	1	1	0	0
2010109A12Rik	20	13	5	22	6	11
2010204K13Rik	25	45	34	65	24	38
2010300C02Rik	90	63	156	97	134	63
2010308F09Rik	6	3	3	15	12	17
2010310C07Rik	0	3	0	1	0	0
2010315B03Rik	160	155	134	255	210	173
2010320M18Rik	25	18	26	27	20	13
2200002D01Rik	1	1	0	0	1	2
2200002J24Rik	0	0	0	0	0	1
2210010C04Rik	0	0	0	0	0	0
2210016F16Rik	85	67	126	53	88	56
2210016L21Rik	356	266	522	256	254	156
2210039B01Rik	0	0	0	0	0	1
2210404E10Rik	0	0	0	0	0	0
2210406O10Rik	2	2	0	7	3	0
2210407C18Rik	0	0	0	0	0	0
2210408F21Rik	99	110	64	246	167	100
2210408I21Rik	670	692	873	1091	855	673
2210409D07Rik	0	0	0	0	0	0
2210409E12Rik	0	0	0	0	0	0
2210414B05Rik	0	0	0	0	0	0
2210416O15Rik	0	0	0	1	0	0
2210417A02Rik	0	0	0	0	0	0
2210418O10Rik	0	0	0	0	0	0
2210420H20Rik	0	2	2	11	0	1
2300002M23Rik	0	0	0	0	0	0
2300003K06Rik	0	0	0	0	0	0
2300009A05Rik	77	42	57	83	67	43
2310001H17Rik	1	10	7	6	1	3
2310001K24Rik	0	0	1	0	1	1
2310002D06Rik	2	1	1	3	1	2
2310002F09Rik	3	9	6	33	16	11
2310002L09Rik	0	0	0	1	0	0
2310003N18Rik	0	0	0	0	0	0
2310005A03Rik	0	0	0	0	0	0
2310005E17Rik	0	0	1	0	0	0
2310008N11Rik	0	0	0	0	0	0
2310009B15Rik	21	31	27	47	37	28
2310010J17Rik	25	36	11	9	21	26
2310011J03Rik	0	0	0	0	0	0
2310015A10Rik	24	19	12	31	15	23
2310015D24Rik	0	0	0	0	0	0
2310016D03Rik	0	0	0	1	0	2
2310016G11Rik	2	0	1	0	0	0
2310020H05Rik	0	0	0	0	0	0
2310022A10Rik	112	76	118	69	70	50
2310022B05Rik	158	108	201	165	118	71
2310030A07Rik	0	0	0	0	0	0
2310030G06Rik	5	7	19	6	4	10
2310033P09Rik	48	18	60	31	42	25
2310034C09Rik	0	0	0	0	0	0
2310034G01Rik	5	7	4	6	2	14
2310034O05Rik	0	0	0	0	0	1
2310039H08Rik	37	22	30	21	24	8
2310039L15Rik	0	0	0	0	0	1
2310040G24Rik	6	5	10	13	9	11
2310043L19Rik	0	0	0	0	0	0
2310043M15Rik	0	0	0	0	0	0
2310043O21Rik	0	0	0	1	1	1
2310050C09Rik	0	0	0	0	0	0
2310057J18Rik	0	0	0	0	0	1
2310057M21Rik	129	142	230	208	147	88
2310057N15Rik	0	0	0	0	0	0
2310061I04Rik	83	42	152	67	93	32
2310061N02Rik	0	0	0	0	0	0
2310065F04Rik	0	0	0	0	0	0
2310068J16Rik	5	3	1	1	3	3
2310069B03Rik	0	0	0	0	0	0
2310069G16Rik	44	40	22	71	86	49
2310075C17Rik	0	0	0	0	0	0
2310079G19Rik	0	0	0	0	0	0
2310081J21Rik	0	0	0	0	0	0
2400006E01Rik	0	2	0	0	2	0
2410002F23Rik	325	207	443	267	238	220
2410003L11Rik	0	0	0	1	0	0
2410004B18Rik	201	230	216	197	160	109
2410004I01Rik	3	8	2	2	3	0
2410004P03Rik	46	16	36	39	26	30
2410006H16Rik	59	97	68	72	49	65
2410012E07Rik	1	1	0	1	1	0
2410017I17Rik	0	0	0	1	1	0
2410018L13Rik	87	68	76	150	117	119
2410021H03Rik	0	0	0	0	0	0
2410022M11Rik	13	12	13	29	8	18
2410124H12Rik	0	2	0	0	0	0
2410131K14Rik	138	117	203	90	102	93
2410137M14Rik	0	0	2	3	1	5
2410141K09Rik	0	0	0	0	0	0
2500002B13Rik	3	3	2	5	2	1
2500004C02Rik	41	32	28	45	21	21
2510002D24Rik	80	84	87	103	80	47
2510003B16Rik	17	22	13	47	31	29
2510009E07Rik	447	263	610	406	415	301
2510039O18Rik	110	74	183	123	88	67
2610001J05Rik	182	171	197	203	144	127
2610002M06Rik	858	687	1414	586	780	439
2610005L07Rik	133	128	90	264	153	160
2610008E11Rik	534	501	401	644	482	445
2610016A17Rik	0	0	0	0	0	0
2610020C07Rik	47	51	33	111	83	59
2610024D14Rik	0	0	0	0	0	0
2610027K06Rik	0	0	0	0	1	1
2610028E06Rik	7	2	7	4	2	4
2610028H24Rik	2	1	3	1	2	2
2610035D17Rik	156	154	126	254	209	124
2610035F20Rik	2	2	4	3	2	6
2610037D02Rik	1	4	0	2	1	4
2610042L04Rik	25	30	9	38	21	23
2610044O15Rik8	188	235	187	296	181	185
2610203C22Rik	1	12	8	11	2	5
2610206C17Rik	1	2	1	13	8	4
2610301B20Rik	267	204	327	305	344	205
2610306M01Rik	28	28	27	39	21	16
2610307P16Rik	154	110	80	237	126	195
2610316D01Rik	408	449	287	826	639	728
2610318M16Rik	12	14	12	15	13	16
2610318N02Rik	4	0	3	8	4	4
2610507B11Rik	413	332	792	343	359	198
2610507I01Rik	62	38	59	54	44	25
2610524H06Rik	186	204	197	201	148	153
2610528A11Rik	1	0	0	14	6	0
2610528J11Rik	0	0	0	0	0	0
2700012I20Rik	0	0	1	0	0	0
2700038G22Rik	15	13	17	30	21	14
2700046A07Rik	0	0	0	0	0	0
2700046G09Rik	26	17	25	58	31	18
2700049A03Rik	113	123	184	207	147	96
2700054A10Rik	63	43	70	151	80	46
2700062C07Rik	65	94	106	97	61	36
2700069I18Rik	254	218	119	434	292	299
2700070H01Rik	0	0	0	0	0	0
2700081O15Rik	200	105	353	154	138	73
2700089I24Rik	1	9	3	15	7	5
2700097O09Rik	72	45	48	120	70	37
2700099C18Rik	5	5	7	10	13	9
2810001G20Rik	33	58	49	41	45	43
2810002D19Rik	36	60	44	66	56	46
2810004N23Rik	100	82	93	81	85	39
2810006K23Rik	50	32	47	40	40	27
2810013P06Rik	36	56	67	72	42	36
2810021J22Rik	87	88	109	117	85	52
2810025M15Rik	65	71	98	82	76	41
2810029C07Rik	34	27	45	43	31	18
2810032G03Rik	104	86	83	133	78	64
2810047C21Rik1	0	0	0	0	0	0
2810049E08Rik	28	46	32	40	53	30
2810403D21Rik	25	23	13	26	12	33
2810404M03Rik	2	3	1	9	12	0
2810405F15Rik	0	0	0	0	0	2
2810408A11Rik	6	5	12	12	6	4
2810408I11Rik	1	2	1	3	2	2
2810410L24Rik	20	17	14	25	17	16
2810414N06Rik	6	3	9	14	4	5
2810425M01Rik	1	6	2	2	2	2
2810429I04Rik	27	29	19	39	38	26
2810433D01Rik	0	0	0	0	0	0
2810442N19Rik	1	3	1	0	1	2
2810454H06Rik	16	14	14	41	13	22
2810459M11Rik	37	20	31	38	25	20
2810471M01Rik	0	2	7	5	1	1
2900005J15Rik	0	2	1	0	1	0
2900009J06Rik	53	80	45	105	99	50
2900026A02Rik	163	112	264	192	124	91
2900040C04Rik	0	0	0	0	0	0
2900041M22Rik	0	3	2	1	2	0
2900052L18Rik	57	27	16	98	38	48
2900052N01Rik	4	1	4	0	2	2
2900057B20Rik	1	0	0	0	0	0
2900060B14Rik	27	37	13	45	29	87
2900076A07Rik	93	121	74	170	109	109
2900079G21Rik	61	67	39	105	66	72
2900092C05Rik	0	0	0	1	0	3
2900092D14Rik	27	15	47	22	32	25
2900093K20Rik	19	31	5	12	6	13
2900097C17Rik	656	402	1462	546	563	255
3000002C10Rik	10	10	10	17	9	6
3010001F23Rik	85	105	31	173	99	113
3010003L21Rik	0	0	0	0	1	0
3100003L05Rik	1	0	2	0	1	1
3110009E18Rik	27	34	30	86	39	44
3110009F21Rik	0	0	0	0	0	0
3110015C05Rik	0	0	0	1	1	0
3110021A11Rik	4	11	4	8	1	10
3110039M20Rik	367	387	237	695	468	455
3110040M04Rik	0	0	0	0	0	0
3110040N11Rik	84	80	85	81	63	52
3110045C21Rik	0	15	0	2	1	2
3110056K07Rik	141	96	57	289	159	128
3110070M22Rik	1	7	4	6	5	4
3110082I17Rik	98	88	57	139	107	90
3110082J24Rik	3	3	2	5	0	0
3110099E03Rik	0	0	0	0	2	0
3200001D21Rik	0	0	2	1	3	0
3300002I08Rik	240	180	281	357	257	228
3300002P13Rik	0	0	0	0	0	0
3300005D01Rik	0	0	0	0	0	0
3425401B19Rik	1	1	0	0	0	0
3632454L22Rik	66	70	57	113	80	71
3830403N18Rik	0	0	0	0	1	0
3830406C13Rik	108	100	131	131	101	70
3830408C21Rik	59	51	33	103	59	55
3830417A13Rik	0	0	0	0	0	0
3830432H09Rik	6	2	2	2	8	7
3930402G23Rik	7	0	3	2	1	7
4430402I18Rik	16	36	18	52	30	26
4631405J19Rik	0	0	0	1	0	0
4632404H12Rik	29	53	22	55	37	41
4632415L05Rik	73	64	103	109	75	42
4632427E13Rik	14	23	7	63	30	24
4632428C04Rik	2	1	1	5	0	1
4732414G09Rik	13	6	1	13	8	6
4732416N19Rik	91	78	41	123	61	75
4732471J01Rik	198	239	145	339	241	253
4732490B19Rik	3	0	0	0	0	0
4732491K20Rik	44	35	35	60	41	48
4831407H17Rik	0	0	0	0	1	1
4831440E17Rik	21	13	4	42	20	8
4833411C07Rik	0	0	0	1	0	0
4833412C05Rik	1	1	1	1	4	0
4833415N18Rik	0	1	0	0	0	0
4833417C18Rik	0	2	1	4	0	0
4833418N02Rik	7	6	7	10	8	7
4833419F23Rik	0	1	1	3	0	0
4833420G17Rik	261	202	270	415	222	194
4833422C13Rik	35	41	33	74	29	31
4833422M21Rik	4	12	12	27	17	14
4833427F10Rik	0	0	0	0	0	0
4833427G06Rik	16	9	3	23	12	15
4833428L15Rik	0	0	0	4	8	0
4833438C02Rik	2	1	0	2	0	1
4833439L19Rik	479	349	704	421	388	212
4921504A21Rik	56	46	27	75	60	64
4921504E06Rik	5	5	0	2	4	1
4921507G05Rik	0	0	0	1	0	0
4921507P07Rik	62	58	62	75	73	55
4921508D12Rik	0	0	1	1	0	0
4921509C19Rik	0	0	0	0	0	0
4921509O07Rik	0	1	2	1	2	0
4921511C10Rik	0	0	1	0	0	2
4921511C20Rik	0	0	0	0	0	0
4921511I17Rik	6	2	17	3	3	6
4921513H07Rik	0	0	0	0	0	0
4921513I03Rik	0	0	0	0	0	0
4921515E04Rik	2	15	1	2	1	2
4921517D22Rik	0	1	0	2	0	0
4921518K17Rik	0	0	0	1	1	2
4921524J17Rik	149	189	140	191	170	112
4921524L21Rik	0	0	0	0	1	0
4921525O09Rik	0	2	2	1	0	4
4921529L05Rik	0	1	1	5	4	0
4921531C22Rik	14	10	7	19	20	10
4921531P14Rik	1	0	0	1	0	3
4921533I20Rik	0	0	0	0	0	0
4921534H16Rik	0	1	0	0	0	0
4921536K21Rik	14	9	7	11	18	9
4921539E11Rik	0	1	0	0	0	0
4922502B01Rik	490	479	433	872	776	627
4922502H24Rik	0	0	0	3	0	0
4922502N22Rik	1	0	2	1	1	2
4930401C15Rik	0	0	0	0	2	0
4930401G09Rik	0	0	0	0	0	0
4930401O10Rik	0	0	0	0	0	0
4930401O12Rik	1	0	1	0	1	0
4930402F06Rik	0	0	0	0	0	3
4930402F11Rik	0	0	0	0	0	0
4930402H24Rik	980	874	1290	1297	1038	773
4930402K13Rik	0	0	0	0	0	0
4930404A05Rik	0	0	0	0	3	1
4930404H11Rik	1	1	6	4	1	0
4930404I05Rik	8	1	3	2	2	1
4930404N11Rik	1	0	3	2	0	0
4930405A10Rik	1	0	0	0	0	0
4930405A21Rik	11	13	8	21	4	17
4930405D11Rik	0	2	3	1	5	3
4930405J17Rik	0	0	0	0	0	0
4930405L22Rik	1	0	0	0	0	1
4930405O22Rik	0	0	0	0	0	0
4930406D18Rik	0	0	0	1	0	1
4930407G08Rik	0	0	0	0	0	0
4930407I10Rik	0	0	0	0	0	0
4930407I19Rik	1	0	0	1	0	0
4930412B13Rik	0	5	1	0	0	0
4930412C18Rik	47	35	34	57	25	41
4930412M03Rik	0	0	0	0	3	3
4930412O13Rik	0	0	0	0	0	0
4930413E15Rik	0	0	0	0	0	1
4930413F20Rik	5	4	4	7	12	9
4930413G21Rik	1	1	3	6	3	3
4930413M19Rik	0	0	0	1	0	0
4930414N06Rik	0	1	1	0	0	0
4930415L06Rik	0	0	0	0	0	0
4930415O20Rik	1	1	2	5	4	2
4930417O13Rik	1	1	0	0	0	0
4930417O22Rik	0	0	0	0	0	0
4930419G24Rik	1	1	2	2	3	2
4930422M22Rik	0	0	0	0	2	0
4930423M02Rik	0	0	0	0	0	0
4930425K10Rik	0	0	0	0	1	0
4930425L21Rik	0	0	0	0	0	1
4930425O10Rik	0	0	0	0	1	0
4930426D05Rik	1	0	1	3	2	4
4930426L09Rik	2	3	2	0	1	3
4930428D20Rik	0	0	0	0	0	0
4930428E07Rik	0	0	1	0	0	0
4930428G15Rik	0	0	0	0	0	0
4930428O21Rik	0	0	0	0	0	1
4930429B21Rik	10	15	6	6	10	7
4930429D17Rik	0	1	1	1	0	0
4930429F11Rik	0	0	0	0	0	0
4930429F24Rik	7	22	13	16	6	18
4930429H19Rik	0	0	0	0	0	0
4930430F08Rik	138	137	145	189	141	81
4930430F21Rik	0	4	0	2	3	1
4930430J02Rik	1	2	3	4	0	3
4930431F12Rik	0	0	0	0	0	0
4930431P03Rik	0	0	0	2	3	0
4930431P22Rik	0	0	1	1	0	0
4930432J09Rik	2	0	1	1	3	0
4930432K21Rik	25	20	48	26	23	11
4930432L08Rik	0	0	0	1	0	0
4930432M17Rik	0	0	0	0	2	0
4930432O09Rik	0	0	0	0	0	0
4930433B08Rik	0	0	0	0	0	0
4930433I11Rik	0	0	0	0	0	0
4930433N12Rik	0	0	0	0	0	0
4930434J06Rik	1	0	4	2	1	3
4930435F18Rik	0	0	1	3	2	0
4930438A08Rik	1	0	1	0	0	0
4930438E09Rik	0	0	1	6	0	2
4930440C22Rik	0	0	0	0	0	0
4930440I19Rik	3	3	0	1	6	8
4930441H08Rik	1	0	1	2	0	1
4930441J16Rik	0	1	0	0	0	0
4930442J19Rik	0	0	0	0	0	0
4930442L01Rik	0	0	0	0	0	0
4930443O20Rik	3	0	1	1	4	0
4930444F02Rik	0	0	0	0	1	0
4930444G20Rik	1	0	0	0	0	0
4930444M15Rik	0	1	1	5	0	0
4930444P10Rik	41	24	9	29	39	24
4930445N18Rik	2	1	0	0	0	3
4930447A16Rik	0	0	0	2	0	1
4930447C04Rik	52	51	31	107	56	49
4930447F24Rik	1	0	0	0	0	0
4930447J18Rik	2	1	1	4	1	5
4930447K03Rik	14	4	4	11	7	9
4930447M23Rik	20	40	29	42	16	26
4930447N08Rik	8	0	0	15	6	6
4930448C13Rik	0	2	1	5	1	0
4930448F12Rik	0	0	0	5	0	1
4930448H16Rik	0	0	0	0	0	0
4930448I06Rik	0	0	0	0	3	0
4930448I18Rik	0	0	0	0	0	0
4930448K20Rik	0	0	0	0	0	0
4930449E01Rik	5	5	2	5	7	1
4930449E18Rik	0	0	2	1	2	0
4930449I24Rik	0	0	0	0	0	0
4930451G09Rik	20	21	27	36	27	20
4930451I11Rik	0	0	0	1	0	0
4930452A19Rik	2	3	1	4	3	3
4930452B06Rik	196	146	230	300	259	208
4930452G13Rik	10	11	5	6	12	4
4930452N14Rik	0	1	0	1	0	0
4930453H23Rik	0	0	0	0	0	0
4930453L07Rik	0	0	0	0	0	0
4930453N24Rik	117	116	136	161	117	115
4930455B14Rik	0	0	1	1	1	0
4930455C13Rik	2	0	4	0	1	2
4930455D15Rik	0	4	0	1	2	0
4930455F16Rik	0	0	2	0	0	0
4930455G09Rik	23	26	14	50	25	18
4930455H04Rik	0	0	0	0	1	0
4930455J16Rik	0	0	0	0	2	0
4930456L15Rik	1	0	0	2	0	1
4930459C07Rik	0	7	3	0	2	1
4930459L07Rik	0	0	0	0	0	0
4930461G14Rik	0	0	0	3	0	0
4930463O16Rik	0	1	0	1	0	0
4930465K10Rik	0	0	0	0	1	0
4930465M20Rik	0	0	0	0	0	0
4930467D21Rik	18	12	13	37	37	19
4930467E23Rik	0	0	0	0	0	0
4930467J12Rik	0	0	0	0	0	0
4930467K11Rik	0	5	1	3	0	3
4930469K13Rik	0	5	4	1	5	1
4930470G03Rik	10	9	1	22	7	16
4930470H14Rik	0	0	0	3	0	0
4930470O06Rik	0	0	0	0	0	0
4930470P17Rik	1	1	2	0	0	0
4930471C04Rik	2	0	0	0	0	0
4930471G03Rik	0	0	0	0	0	0
4930471G24Rik	1	0	0	0	0	0
4930471M09Rik	4	7	2	10	12	14
4930473A02Rik	1	7	7	6	2	6
4930473O22Rik	0	1	0	2	3	0
4930474G06Rik	10	2	7	10	5	7
4930474H20Rik	0	0	0	2	2	0
4930474M22Rik	0	0	0	0	0	0
4930474N05Rik	0	0	0	0	0	0
4930474N09Rik	0	1	0	2	0	0
4930477N07Rik	0	0	0	0	0	0
4930478L05Rik	0	0	0	0	0	0
4930478P22Rik	0	0	0	0	0	0
4930479D17Rik	5	1	1	2	7	4
4930480E11Rik	0	0	0	0	0	0
4930480G23Rik	1	0	0	0	0	0
4930480K15Rik	0	0	0	0	0	0
4930480K23Rik	17	27	26	52	27	22
4930480M12Rik	0	1	1	0	2	3
4930481A15Rik	17	14	11	20	6	5
4930482G09Rik	0	0	1	4	0	3
4930483J18Rik	1	0	1	4	3	1
4930483K19Rik	2	0	2	1	2	0
4930483O08Rik	1	0	0	7	2	0
4930484H19Rik	0	1	0	2	0	1
4930486F22Rik	0	0	0	1	1	0
4930486I03Rik	0	0	0	0	0	0
4930486L24Rik	0	0	0	1	1	0
4930487D11Rik	0	0	0	0	0	0
4930487H11Rik	0	0	1	0	0	0
4930488B22Rik	0	0	0	0	0	0
4930488L21Rik	3	4	3	9	3	3
4930500F04Rik	0	0	1	2	0	1
4930500G05Rik	10	19	15	33	17	12
4930500L23Rik	1	1	4	3	3	1
4930502A04Rik	0	0	0	1	1	0
4930502E09Rik	0	0	0	1	0	0
4930503B20Rik	3	4	4	10	8	14
4930503E14Rik	0	0	1	0	0	2
4930503E24Rik	1	2	0	1	0	2
4930503F20Rik	0	0	0	0	0	0
4930503H13Rik	0	0	0	0	0	0
4930503L19Rik	39	39	37	73	51	47
4930503O07Rik	0	0	0	0	0	0
4930504C09Rik	0	0	0	0	0	0
4930505A04Rik	23	7	5	18	9	12
4930505G20Rik	0	0	0	0	0	0
4930505K13Rik	0	0	0	0	0	0
4930505K14Rik	0	0	0	0	0	0
4930505N22Rik	2	6	8	17	3	2
4930506A18Rik	4	8	8	3	9	5
4930506C21Rik	14	25	8	43	21	21
4930507D05Rik	9	5	13	9	6	5
4930507D10Rik	2	1	0	1	0	0
4930509E16Rik	2	0	1	4	8	8
4930509G22Rik	2	1	1	3	6	3
4930509J09Rik	7	0	2	2	2	4
4930509K18Rik	0	0	1	0	0	0
4930511A02Rik	1	0	0	0	0	1
4930511A08Rik	0	0	0	0	0	0
4930511E03Rik	0	0	0	0	0	0
4930511M06Rik	1	0	0	0	1	0
4930512B01Rik	9	6	5	3	3	6
4930512J16Rik	4	4	1	6	8	1
4930512M02Rik	0	0	0	0	0	0
4930513D17Rik	7	0	1	4	5	2
4930513N10Rik	8	3	13	13	12	4
4930513O06Rik	0	0	0	0	0	0
4930515B02Rik	0	0	0	0	0	0
4930515G01Rik	11	11	7	16	9	9
4930515G16Rik	0	0	0	0	0	0
4930515L03Rik	6	0	5	8	10	11
4930515L19Rik	0	1	1	2	2	0
4930517E11Rik	0	0	0	0	0	0
4930517M08Rik	0	0	0	0	0	0
4930518J21Rik	0	0	6	0	0	1
4930518P08Rik	0	0	0	0	0	0
4930519D14Rik	0	0	0	0	0	0
4930519F16Rik	17	19	11	28	19	29
4930519F24Rik	2	0	0	1	1	0
4930519G04Rik	0	2	2	0	2	3
4930519H02Rik	0	0	0	0	4	0
4930519K11Rik	0	0	4	0	0	2
4930519L02Rik	3	0	1	0	0	0
4930520O04Rik	5	8	2	18	14	9
4930520P13Rik	0	0	0	0	0	1
4930521E06Rik	0	0	0	0	1	0
4930521O11Rik	0	0	0	1	0	0
4930521O17Rik	0	0	0	2	0	0
4930522H14Rik	0	1	0	0	0	0
4930522O17Rik	0	0	0	0	2	0
4930522P08Rik	6	21	10	34	8	14
4930523C07Rik	2	1	5	8	4	6
4930523O13Rik	0	0	0	0	0	0
4930524B15Rik	0	3	1	5	8	3
4930524B17Rik	0	0	3	0	1	1
4930524C18Rik	0	0	0	0	0	0
4930524O05Rik	0	0	0	0	0	0
4930524O08Rik	5	0	0	3	0	7
4930525C09Rik	0	0	0	0	0	0
4930525D18Rik	1	1	0	0	0	4
4930525G20Rik	36	33	21	41	32	18
4930526H09Rik	0	1	2	3	3	3
4930526I15Rik	19	25	16	16	22	16
4930526L06Rik	0	8	1	7	0	4
4930527F14Rik	1	1	0	0	0	0
4930527G23Rik	0	0	0	0	0	0
4930528A17Rik	3	6	4	6	1	6
4930528D03Rik	0	1	1	1	3	0
4930528G23Rik	0	2	0	2	2	1
4930528H21Rik	0	0	0	0	0	1
4930528P14Rik	2	1	0	0	0	0
4930529C04Rik	1	0	0	2	0	1
4930529K09Rik	2	0	0	3	2	3
4930529L06Rik	0	1	0	0	0	0
4930529N20Rik	0	0	0	0	0	0
4930532I03Rik	0	1	0	5	6	0
4930532M18Rik	0	0	0	2	0	0
4930533B01Rik	0	0	0	0	0	0
4930533N22Rik	0	0	1	0	5	0
4930533P14Rik	4	0	0	1	0	0
4930534H03Rik	1	0	0	0	0	0
4930539C22Rik	0	0	1	0	0	0
4930539J05Rik	29	45	20	79	25	39
4930539M17Rik	0	2	2	1	4	0
4930539N22Rik	1	0	0	1	1	1
4930540M03Rik	0	1	2	1	9	3
4930542C21Rik	0	0	0	0	0	0
4930542D17Rik	0	11	0	0	0	4
4930542M03Rik	0	0	0	0	0	0
4930543E12Rik	5	0	1	4	4	5
4930543N07Rik	0	0	0	0	0	0
4930544D05Rik	0	0	0	0	0	0
4930544G11Rik	0	0	0	0	0	0
4930544M13Rik	5	0	0	0	1	2
4930545E07Rik	0	0	0	0	0	0
4930545H06Rik	0	0	0	0	0	0
4930545L23Rik	0	1	3	8	5	0
4930546C10Rik	2	1	0	0	2	1
4930546K05Rik	0	0	0	0	0	4
4930547E08Rik	0	0	0	0	0	0
4930547E14Rik	10	11	10	25	17	7
4930548G14Rik	0	1	0	0	0	0
4930548H24Rik	0	1	0	0	0	0
4930548J01Rik	0	0	0	0	0	0
4930548K13Rik	0	0	2	0	0	0
4930549C15Rik	0	0	2	0	0	0
4930549G23Rik	0	6	1	6	0	0
4930550C14Rik	5	8	1	5	6	4
4930550C17Rik	3	0	0	0	0	0
4930550L24Rik	2	0	0	3	0	0
4930552N02Rik	6	3	2	4	2	1
4930552P12Rik	1	0	0	7	1	0
4930553C11Rik	47	56	20	26	31	23
4930553E22Rik	0	0	0	0	0	0
4930553J12Rik	0	0	0	0	0	0
4930553P18Rik	4	8	10	4	2	10
4930554C24Rik	0	0	0	0	0	0
4930554G24Rik	0	1	0	0	1	3
4930554H23Rik	0	1	3	4	3	3
4930554I06Rik	0	0	0	0	0	0
4930555B11Rik	0	0	0	0	1	3
4930555B12Rik	0	0	0	1	0	0
4930555G01Rik	0	0	0	0	1	0
4930555G21Rik	0	0	0	0	0	0
4930555K05Rik	0	0	0	0	0	0
4930555K19Rik	0	0	0	0	0	0
4930556C24Rik	1	0	0	0	0	0
4930556G01Rik	2	2	1	4	1	0
4930556J02Rik	1	0	0	0	0	0
4930556L07Rik	0	0	0	2	2	3
4930556M19Rik	0	1	0	0	2	1
4930556N09Rik	0	7	0	5	0	0
4930556N13Rik	2	1	1	4	4	3
4930557F10Rik	0	0	0	0	1	0
4930557J02Rik	0	0	0	0	1	1
4930557K07Rik	6	4	5	2	6	5
4930558C23Rik	0	0	0	0	0	0
4930558F17Rik	0	0	0	0	0	0
4930558G05Rik	0	0	0	0	1	0
4930558J18Rik	2	6	2	3	0	0
4930558K02Rik	27	23	9	45	25	27
4930559C10Rik	0	0	0	0	1	0
4930562C15Rik	0	0	0	1	0	0
4930562F07Rik	2	0	1	0	0	0
4930563E18Rik	0	1	0	1	0	0
4930563E22Rik	25	34	25	60	38	22
4930563F08Rik	0	0	0	0	0	0
4930563H07Rik	1	0	0	0	0	0
4930563J15Rik	0	0	0	0	0	0
4930563M20Rik	0	1	0	0	3	0
4930563M21Rik	0	0	0	0	0	1
4930564C03Rik	0	0	0	0	0	0
4930564D02Rik	0	0	0	0	0	0
4930565D16Rik	0	0	0	1	2	0
4930565N06Rik	0	0	0	0	5	0
4930567H12Rik	0	1	0	6	0	4
4930567H17Rik	0	0	0	0	0	0
4930567J20Rik	0	0	0	1	0	0
4930567K12Rik	1	1	0	1	1	2
4930567K20Rik	0	0	0	1	0	0
4930568D16Rik	0	0	0	0	0	0
4930568E12Rik	0	0	0	0	4	0
4930568G15Rik	9	15	12	24	7	14
4930570G19Rik	213	262	170	524	360	269
4930571K23Rik	1	0	0	0	0	0
4930571O06Rik	1	0	0	0	1	3
4930572K03Rik	0	0	2	0	2	0
4930572O03Rik	0	0	0	0	0	0
4930572O13Rik	0	0	0	0	0	0
4930573H18Rik	0	0	0	1	0	0
4930573O16Rik	0	0	0	1	0	3
4930577N17Rik	6	4	4	7	0	4
4930578E11Rik	6	15	1	7	1	3
4930578G10Rik	9	7	14	8	16	4
4930578I06Rik	0	0	0	0	0	0
4930578L24Rik	5	0	4	2	4	1
4930578M01Rik	25	11	7	25	17	16
4930578N18Rik	0	1	1	0	0	0
4930579D09Rik	0	0	0	0	0	0
4930579F01Rik	0	0	2	5	3	0
4930579G18Rik	4	0	1	3	0	0
4930579G24Rik	2	5	15	5	0	6
4930579H20Rik	0	0	0	0	0	0
4930579J19Rik	0	0	0	0	0	0
4930579K19Rik	14	3	10	24	11	23
4930579P08Rik	0	0	0	0	0	0
4930581F22Rik	21	26	5	47	18	31
4930583I09Rik	0	0	0	0	0	0
4930583K01Rik	1	4	0	3	3	3
4930583P06Rik	0	0	0	0	0	4
4930584F24Rik	0	0	0	1	0	0
4930586N03Rik	6	13	4	14	14	12
4930587E11Rik	2	0	0	0	0	0
4930589L23Rik	4	1	0	5	1	3
4930590A17Rik	4	3	3	8	5	3
4930590J08Rik	7	6	10	12	14	5
4930590L20Rik	1	4	2	1	2	0
4930591A17Rik	0	0	0	0	0	0
4930591E09Rik	1	3	0	1	6	5
4930592A05Rik	5	7	1	9	4	9
4930592C13Rik	4	8	3	9	5	8
4930592I03Rik	0	0	0	0	0	0
4930593A02Rik	52	46	35	72	45	57
4930593C16Rik	7	3	1	13	9	5
4930594C11Rik	0	0	0	0	0	0
4930594M22Rik	14	21	21	49	20	13
4930594O21Rik	0	0	0	0	0	0
4930595D18Rik	9	10	7	19	4	13
4930595M18Rik	0	0	0	0	0	0
4930596D02Rik	0	0	0	0	2	0
4930596I21Rik	0	0	0	0	0	0
4930597A21Rik	5	0	0	0	0	0
4930597G03Rik	1	0	0	0	0	0
4930598F16Rik	0	0	0	0	0	0
4930599N23Rik	0	3	7	3	5	1
4931400O07Rik	0	0	0	0	0	0
4931402G19Rik	0	0	1	1	0	0
4931403E22Rik	6	5	14	9	3	2
4931403G20Rik	1	0	0	0	0	0
4931406B18Rik	0	0	0	5	2	3
4931406C07Rik	94	91	61	126	127	96
4931406H21Rik	0	0	0	0	0	0
4931406P16Rik	311	217	479	354	269	243
4931408C20Rik	0	0	0	0	0	0
4931408D14Rik	1	0	3	4	2	0
4931414P19Rik	49	45	29	53	32	44
4931417E11Rik	0	0	0	0	0	0
4931419H13Rik	0	0	5	0	1	4
4931420L22Rik	0	0	0	0	0	0
4931422A03Rik	2	3	1	2	6	0
4931428F04Rik	452	216	613	346	286	173
4931428L18Rik	0	1	4	6	3	0
4931429L15Rik	1	1	0	4	1	0
4931429P17Rik	2	0	0	2	1	1
4931430N09Rik	1	0	1	0	0	0
4931431B13Rik	0	0	0	0	0	0
4931431C16Rik	5	6	1	10	4	6
4931440F15Rik	0	0	0	0	0	0
4931440J10Rik	36	36	24	60	52	19
4931440P22Rik	6	3	2	5	0	2
4932411N23Rik	1	0	0	0	0	0
4932412D23Rik	2	13	5	16	15	9
4932413F04Rik	0	1	0	0	2	0
4932414J04Rik	0	0	0	0	0	0
4932414N04Rik	0	2	0	2	3	0
4932415M13Rik	0	0	0	0	0	0
4932429P05Rik	0	0	1	0	0	0
4932435O22Rik	0	2	0	4	5	2
4932438A13Rik	1740	1358	2985	2042	1833	1255
4932438H23Rik	4	6	6	14	5	7
4932441J04Rik	60	62	41	107	114	52
4932702P03Rik	0	2	5	4	2	2
4933400A11Rik	0	0	0	0	0	0
4933400B14Rik	0	0	0	0	0	1
4933400C23Rik	6	2	2	2	0	3
4933400F21Rik	0	0	1	1	0	0
4933400L20Rik	2	0	2	2	1	0
4933401B06Rik	0	0	0	0	0	0
4933401D09Rik	0	0	0	0	0	0
4933401H06Rik	0	0	0	1	0	0
4933402C06Rik	0	0	0	3	0	0
4933402D24Rik	1	0	3	2	8	0
4933402E13Rik	0	0	0	0	0	1
4933402J07Rik	0	0	0	0	0	0
4933402J10Rik	4	0	0	0	0	1
4933402J15Rik	0	0	0	0	0	0
4933402N03Rik	2	0	0	1	0	0
4933402N22Rik	0	0	0	0	0	0
4933403O08Rik	6	4	18	6	10	7
4933404G15Rik	0	0	0	0	0	0
4933404K08Rik	2	3	1	1	1	2
4933404K13Rik	0	1	2	1	0	1
4933404O12Rik	70	35	81	65	40	20
4933405D12Rik	6	10	0	14	12	10
4933405E24Rik	1	0	0	0	0	0
4933405L10Rik	0	0	1	2	0	0
4933405O20Rik	0	0	0	0	0	0
4933406C10Rik	20	43	21	75	38	37
4933406D12Rik	0	0	0	0	0	0
4933406F09Rik	0	0	0	0	0	0
4933406G16Rik	0	0	0	0	0	0
4933406I18Rik	199	188	112	316	245	236
4933406J09Rik	1	2	2	7	0	0
4933406J10Rik	5	0	1	0	0	0
4933406K04Rik	0	0	0	0	1	0
4933407E24Rik	0	0	0	0	0	0
4933407G14Rik	0	0	0	0	0	0
4933407I05Rik	0	0	0	0	0	0
4933407K13Rik	29	25	13	58	34	32
4933407L21Rik	22	19	12	36	16	30
4933408J17Rik	1	3	1	10	2	4
4933408N05Rik	0	2	0	2	1	0
4933409F18Rik	0	0	0	0	0	1
4933409G03Rik	1	0	2	2	0	0
4933409K07Rik	0	0	0	1	0	0
4933411E08Rik	1	2	0	0	0	0
4933411G06Rik	0	0	0	0	0	0
4933411K16Rik	0	0	0	0	0	0
4933412E12Rik	9	4	22	8	5	6
4933412E24Rik	0	0	0	0	0	0
4933412O06Rik	39	26	37	43	49	31
4933413J09Rik	0	0	0	0	0	0
4933413L06Rik	0	0	0	0	0	1
4933416E03Rik	0	0	0	0	2	0
4933416E14Rik	2	0	0	0	0	0
4933416I08Rik	0	0	0	0	0	0
4933416M06Rik	2	0	1	0	0	1
4933416M07Rik	0	0	3	0	0	0
4933416O17Rik	0	0	0	0	0	0
4933417A18Rik	0	0	1	1	3	0
4933417D19Rik	0	6	3	5	1	3
4933417E11Rik	0	0	2	0	0	2
4933417G07Rik	0	0	2	0	0	0
4933417O13Rik	0	0	0	1	0	0
4933421I07Rik	0	0	0	0	0	0
4933421O10Rik	58	65	48	77	53	63
4933422A05Rik	2	0	0	0	3	0
4933424G05Rik	2	2	0	2	4	3
4933424G06Rik	3	8	11	10	9	12
4933424L21Rik	2	3	4	4	5	1
4933425B07Rik	0	0	4	3	2	6
4933427D06Rik	0	0	0	2	2	0
4933427D14Rik	197	286	191	431	269	132
4933427E11Rik	0	0	1	6	2	0
4933427E13Rik	0	0	0	1	1	0
4933427I22Rik	0	0	3	0	0	6
4933428C19Rik	3	3	0	8	9	5
4933428G20Rik	1	1	1	2	0	0
4933428M09Rik	0	1	0	1	0	0
4933429K18Rik	0	2	4	2	6	0
4933429O19Rik	0	0	2	0	0	0
4933430H16Rik	0	0	0	0	0	0
4933430I17Rik	17	9	7	18	11	7
4933430M04Rik	0	4	2	1	2	1
4933430N04Rik	0	0	0	0	0	0
4933431E20Rik	219	150	366	185	237	84
4933431G14Rik	0	0	0	2	0	0
4933432G23Rik	0	0	0	0	0	0
4933432I03Rik	0	0	0	6	4	0
4933432I09Rik	3	3	0	0	1	0
4933432K03Rik	0	1	0	0	0	0
4933433F19Rik	0	0	0	0	0	0
4933433G08Rik	0	0	0	0	0	0
4933433G15Rik	34	27	15	50	16	20
4933433G19Rik	6	5	3	2	8	6
4933433H22Rik	0	0	0	0	0	0
4933434E20Rik	249	310	238	262	174	160
4933436E23Rik	0	5	0	2	1	1
4933436H12Rik	1	0	0	0	0	0
4933436I01Rik	0	0	0	0	0	0
4933438B17Rik	0	1	0	0	2	0
4933438K21Rik	2	0	0	0	0	0
4933439C10Rik	15	12	21	23	19	2
4933439K11Rik	14	26	3	44	9	15
4933440J02Rik	0	0	0	0	0	0
4933440M02Rik	0	0	1	0	6	0
5031410I06Rik	0	0	0	0	0	0
5031425E22Rik	67	40	33	89	42	41
5031425F14Rik	1	0	0	2	0	0
5031426D15Rik	0	0	0	0	0	0
5031434C07Rik	0	0	2	0	1	0
5031434O11Rik	10	10	11	31	21	12
5031439G07Rik	423	284	655	443	412	267
5033403F01Rik	7	8	9	19	9	6
5033403H07Rik	0	3	0	1	0	0
5033404E19Rik	1	0	0	0	0	0
5033406O09Rik	0	0	0	0	0	0
5033417F24Rik	21	16	7	35	10	19
5033428I22Rik	0	0	0	0	0	1
5330411J11Rik	5	5	5	5	2	2
5330413P13Rik	33	22	29	41	49	27
5330416C01Rik	6	1	8	12	6	2
5330417C22Rik	217	187	289	264	210	114
5330434G04Rik	239	152	179	470	308	242
5330439B14Rik	0	0	0	0	0	0
5430401F13Rik	0	0	0	0	0	0
5430402E10Rik	0	0	0	0	0	0
5430402O13Rik	68	79	50	139	86	60
5430403N17Rik	3	1	3	2	5	2
5430405H02Rik	33	27	28	89	36	71
5430416N02Rik	85	94	48	123	116	97
5430421F17Rik	0	0	0	0	0	0
5430425K12Rik	0	0	0	0	2	0
5430427M07Rik	0	0	0	0	0	0
5430427O19Rik	0	3	2	4	0	2
5430428K19Rik	2	0	2	0	3	2
5430431A17Rik	0	0	0	0	0	0
5430434I15Rik	0	0	0	0	0	0
5430437J10Rik	5	3	6	22	8	18
5430440P10Rik	0	2	0	2	0	1
5530400C23Rik	0	0	0	0	0	0
5530401A14Rik	0	1	1	6	2	2
5530601H04Rik	89	110	73	151	87	119
5730403I07Rik	3	1	8	8	7	4
5730405O15Rik	53	39	58	55	40	62
5730408K05Rik	87	72	31	60	60	191
5730409E04Rik	241	230	425	156	184	129
5730412P04Rik	16	4	2	22	6	6
5730416F02Rik	0	0	0	0	0	0
5730420D15Rik	2	1	1	2	0	1
5730435O14Rik	0	0	0	0	0	0
5730455P16Rik	362	211	653	317	302	194
5730460C07Rik	0	0	0	0	0	0
5730480H06Rik	41	16	17	39	30	30
5730488B01Rik	0	0	0	0	0	1
5730507C01Rik	14	13	12	30	21	11
5730522E02Rik	1248	1083	629	1962	1752	1473
5730596B20Rik	0	0	0	0	0	0
5830408C22Rik	0	1	0	0	0	0
5830411N06Rik	1	1	0	0	0	2
5830416I19Rik	0	0	0	1	0	0
5830417I10Rik	46	59	71	108	53	77
5830418P13Rik	0	0	1	0	0	0
5830428M24Rik	0	0	1	0	0	0
5830432E09Rik	0	0	0	0	1	3
5830444B04Rik	4	1	2	3	2	5
5830454E08Rik	9	9	2	2	3	1
5930403L14Rik	0	0	0	0	0	0
5930430L01Rik	10	15	3	15	19	12
5930438M14Rik	3	4	6	3	1	1
6030407O03Rik	25	10	6	37	29	16
6030440G07Rik	1	3	1	1	3	0
6030443J06Rik	10	7	2	17	7	8
6030458C11Rik	167	137	161	164	167	117
6030466F02Rik	1	0	0	0	0	0
6030468B19Rik	0	1	0	0	0	0
6030469F06Rik	1	1	0	1	0	0
6030471H07Rik	1	0	0	0	0	0
6030498E09Rik	3	1	0	4	4	5
6230400D17Rik	2	13	3	20	6	3
6330403K07Rik	2055	1668	2749	1101	1415	812
6330407A03Rik	0	0	0	0	0	0
6330409D20Rik	14	15	28	33	20	26
6330410L21Rik	0	0	0	0	1	0
6330415B21Rik	0	0	0	0	0	0
6330415G19Rik	15	21	11	34	13	11
6330418K02Rik	28	23	29	24	23	14
6330549D23Rik	14	11	5	28	20	20
6430411K18Rik	2	13	6	21	16	9
6430503K07Rik	0	0	0	0	0	0
6430548M08Rik	287	212	657	312	246	150
6430550D23Rik	1	1	3	0	0	0
6430553K19Rik	0	5	4	0	0	1
6430562O15Rik	0	0	0	0	0	0
6430571L13Rik	29	18	49	30	27	8
6430584L05Rik	14	8	21	20	27	24
6430628N08Rik	5	4	3	4	5	1
6430706D22Rik	0	0	0	0	0	0
6430710C18Rik	3	5	2	9	6	4
6530402F18Rik	8	5	12	8	9	3
6530403H02Rik	62	40	34	105	48	81
6530411M01Rik	14	6	6	13	9	5
6720468P15Rik	1	3	3	4	5	1
6720483E21Rik	2	0	0	0	0	0
6720489N17Rik	59	52	41	108	55	77
6820408C15Rik	30	24	14	38	36	16
6820426E19Rik	0	0	0	0	0	0
6820431F20Rik	146	138	102	296	206	174
7420426K07Rik	0	0	0	0	0	0
7420700N18Rik	0	1	0	0	0	0
7420701I03Rik	0	0	0	1	0	0
7530416G11Rik	1	1	1	6	1	0
7630403G23Rik	1	0	0	3	1	0
8030423F21Rik	13	15	4	17	7	1
8030423J24Rik	0	0	0	0	0	0
8030442B05Rik	0	2	0	4	1	11
8030443G20Rik	0	0	0	1	1	0
8030451O07Rik	0	0	0	0	0	0
8030455M16Rik	0	1	0	0	0	0
8030462N17Rik	417	368	500	596	568	386
8030474K03Rik	0	0	0	0	0	0
8430422H06Rik	0	2	2	0	4	1
8430423G03Rik	0	0	0	0	0	0
8430426J06Rik	6	0	0	3	3	3
8430429K09Rik	88	60	53	126	102	65
8430430B14Rik	0	0	0	0	0	0
8430431K14Rik	0	0	0	0	0	0
8430436N08Rik	0	0	2	3	2	4
8430437L04Rik	0	0	0	2	0	2
9030025P20Rik	1	2	0	2	0	2
9030204H09Rik	0	0	0	0	0	0
9030404E10Rik	1	2	0	1	0	0
9030612E09Rik	7	4	5	9	2	10
9030616G12Rik	0	0	0	0	0	0
9030619P08Rik	0	0	0	0	0	0
9030624G23Rik	36	39	40	71	37	57
9030625G05Rik	0	1	0	0	0	0
9130008F23Rik	10	4	4	2	9	6
9130015A21Rik	1	3	2	2	0	1
9130015G15Rik	1	2	0	9	3	3
9130015L21Rik	0	0	0	0	0	0
9130019O22Rik	24	11	19	32	13	14
9130019P16Rik	3	6	2	21	17	7
9130023H24Rik	30	18	37	22	8	18
9130024F11Rik	6	12	13	13	10	8
9130209A04Rik	0	1	6	0	0	6
9130221F21Rik	0	0	0	0	0	0
9130221H12Rik	9	4	16	6	3	2
9130227L01Rik	1	2	1	2	0	1
9130230L23Rik	2	0	0	1	0	0
9130401M01Rik	183	124	178	117	163	75
9130409I23Rik	0	0	0	0	0	0
9230009I02Rik	2	0	0	1	3	1
9230019H11Rik	0	0	0	0	0	0
9230020A06Rik	2	0	1	0	2	0
9230102K24Rik	0	0	0	0	2	0
9230102O04Rik	0	0	0	0	0	0
9230105E05Rik	0	0	0	0	0	0
9230112D13Rik	0	0	0	1	0	0
9230112J17Rik	2	9	9	8	4	4
9230114K14Rik	4	4	14	12	5	1
9230116L04Rik	0	2	0	5	0	0
9230116N13Rik	15	7	5	22	3	6
9230117E06Rik	1	0	0	0	0	0
9330020H09Rik	11	13	11	25	17	28
9330102E08Rik	7	6	9	13	5	1
9330104G04Rik	21	21	17	24	30	11
9330111N05Rik	25	26	66	36	24	43
9330117O12Rik	3	23	4	23	14	10
9330133O14Rik	46	23	32	26	31	18
9330136K24Rik	16	13	18	40	16	12
9330151L19Rik	40	50	65	77	46	36
9330158H04Rik	22	29	16	52	31	46
9330159F19Rik	921	551	1622	876	735	499
9330159M07Rik	5	4	4	23	10	4
9330162012Rik	12	16	20	23	15	25
9330162B11Rik	0	0	0	0	0	0
9330175E14Rik	0	0	0	0	0	0
9330175M20Rik	9	13	8	27	19	20
9330178D15Rik	3	4	3	4	0	0
9330179D12Rik	0	1	1	5	3	0
9330182L06Rik	601	485	763	802	736	437
9330182O14Rik	0	0	0	0	0	0
9330188P03Rik	4	2	2	5	1	2
9330198I05Rik	4	1	0	7	5	2
9330199G10Rik	3	1	5	3	0	3
9430014N10Rik	1	9	0	0	0	0
9430015G10Rik	73	44	70	89	66	65
9430018G01Rik	6	4	5	12	1	11
9430019J16Rik	0	0	0	0	0	0
9430021M05Rik	137	130	118	313	220	137
9430037G07Rik	3	5	2	8	7	0
9430038I01Rik	57	59	36	73	34	59
9430041J12Rik	4	11	9	68	42	25
9430060I03Rik	9	9	10	9	3	7
9430065F17Rik	20	12	9	41	7	17
9430069I07Rik	0	0	0	0	0	1
9430078K24Rik	1	0	0	0	0	0
9430083A17Rik	78	77	38	121	46	76
9430091E24Rik	39	45	34	85	42	36
9530002B09Rik	0	1	0	1	0	0
9530003J23Rik	0	2	0	0	0	0
9530014B07Rik	0	0	0	0	0	0
9530020I12Rik	4	2	0	0	0	0
9530026F06Rik	0	0	2	0	0	0
9530026P05Rik	15	7	8	48	22	2
9530027J09Rik	3	3	3	4	1	6
9530036O11Rik	37	33	31	57	37	50
9530051G07Rik	50	31	28	77	74	41
9530052C20Rik	37	54	29	74	59	52
9530052E02Rik	40	11	13	40	41	37
9530053A07Rik	2	3	1	3	1	3
9530059O14Rik	22	32	23	59	51	46
9530062K07Rik	9	19	8	29	21	16
9530068E07Rik	761	679	969	575	525	409
9530077C05Rik	110	157	138	154	132	119
9530080O11Rik	22	22	17	18	15	26
9530082P21Rik	0	0	3	3	0	0
9530091C08Rik	0	0	0	0	0	0
9630001P10Rik	5	5	15	14	9	3
9630013A20Rik	7	8	6	11	1	11
9630013K17Rik	0	1	0	0	1	0
9630028B13Rik	0	0	1	0	4	5
9630028H03Rik	0	0	0	0	1	0
9630028I04Rik	0	0	1	0	2	1
9830107B12Rik	1	0	0	0	0	0
9830132P13Rik	3	1	1	3	3	0
9830166K06Rik	2	1	2	11	11	6
9930012K11Rik	3	2	8	11	10	4
9930014A18Rik	13	13	23	15	10	10
9930021J03Rik	846	611	953	1025	858	799
9930104L06Rik	44	40	38	60	49	25
9930111H07Rik	0	0	0	0	0	0
9930111J21Rik1	2	0	1	0	0	0
9930111J21Rik2	0	0	0	0	0	0
a	8	0	3	1	1	0
A030001D20Rik	8	9	22	15	17	2
A130010J15Rik	48	28	42	36	23	21
A130030D18Rik	0	0	0	2	0	0
A130077B15Rik	0	0	0	1	0	2
A1bg	0	0	0	0	0	0
A1cf	2	0	1	1	0	0
A230001M10Rik	1	1	2	4	3	1
A230009B12Rik	0	0	0	1	1	1
A230020J21Rik	1	2	1	5	2	5
A230028O05Rik	0	1	1	3	0	0
A230051N06Rik	24	10	17	23	20	22
A230056J06Rik	9	13	6	14	7	6
A230056P14Rik	34	30	31	60	25	30
A230057D06Rik	525	591	381	867	896	708
A230070E04Rik	137	101	227	159	152	78
A230072C01Rik	55	62	36	56	56	56
A230072E10Rik	11	4	6	23	7	10
A230077H06Rik	54	93	69	265	165	218
A230083G16Rik	12	25	23	52	5	20
A230103J11Rik	24	30	29	42	6	22
A230107N01Rik	26	21	15	36	28	35
A230108P19Rik	1	1	2	10	3	4
A26c3	0	0	0	0	0	0
A2m	15	21	8	18	14	17
A2ml1	26	30	56	39	49	35
A330008L17Rik	184	173	154	236	228	160
A330009N23Rik	8	1	7	2	1	0
A330015K06Rik	7	2	3	14	7	1
A330023F24Rik	67	97	35	149	105	65
A330032B11Rik	30	30	14	39	23	52
A330033J07Rik	35	39	19	66	44	45
A330035P11Rik	12	10	17	17	14	14
A330040F15Rik	10	5	17	30	13	9
A330041J22Rik	13	17	9	43	41	28
A330048O09Rik	2	5	0	6	1	0
A330049N07Rik	0	0	1	7	2	2
A330069E16Rik	11	23	6	11	9	10
A330070K13Rik	1	4	0	1	1	0
A330074K22Rik	10	6	9	28	15	9
A330076C08Rik	0	2	1	1	0	2
A330076H08Rik	68	86	70	110	105	108
A330093E20Rik	3	8	9	21	31	13
A330094K24Rik	0	0	0	0	0	0
A330102I10Rik	321	353	224	760	454	422
A3galt2	1	1	2	4	3	1
A430005L14Rik	37	58	31	33	22	20
A430033K04Rik	201	197	161	268	177	165
A430035B10Rik	8	11	14	12	8	4
A430046D13Rik	37	22	39	30	23	13
A430057M04Rik	6	4	1	5	9	1
A430078I02Rik	9	1	6	10	5	7
A430085M09Rik	0	0	0	0	0	0
A430088P11Rik	0	0	0	1	0	0
A430089I19Rik	0	0	0	0	0	0
A430090L17Rik	1	2	1	2	2	1
A430093F15Rik	1	1	1	0	1	0
A4galt	5	12	17	20	8	10
A4gnt	0	0	1	0	1	0
A530006G24Rik	0	0	0	0	0	0
A530010L16Rik	0	0	0	0	0	0
A530013C23Rik	1	0	0	3	1	2
A530016L24Rik	0	0	0	0	0	0
A530021J07Rik	2	1	1	0	0	2
A530032D15Rik	0	2	0	0	1	0
A530040E14Rik	0	0	1	0	1	0
A530046M15Rik	2	0	0	0	0	0
A530053G22Rik	0	0	0	0	0	0
A530058N18Rik	280	250	168	571	341	283
A530064D06Rik	0	0	0	1	0	2
A530065N20Rik	18	35	15	89	48	21
A530072M11Rik	13	16	12	49	24	8
A530088E08Rik	0	0	0	0	0	1
A630001G21Rik	9	6	2	5	2	3
A630001O12Rik	0	0	0	0	0	0
A630010A05Rik	0	0	0	3	0	0
A630012P03Rik	1	1	0	1	0	0
A630019I02Rik	0	0	0	0	0	0
A630023A22Rik	0	0	0	0	2	0
A630023P12Rik	0	0	2	0	0	1
A630066F11Rik	14	9	10	15	14	8
A630072M18Rik	19	13	29	15	8	16
A630073D07Rik	0	0	0	0	0	0
A630075F10Rik	0	0	4	6	7	5
A630076J17Rik	0	0	0	0	0	0
A630077J23Rik	0	1	0	1	0	0
A630089N07Rik	93	71	64	145	94	128
A630095N17Rik	0	0	2	0	0	0
A730004F24Rik	0	7	0	6	5	15
A730006G06Rik	3	5	6	4	8	3
A730008H23Rik	0	0	0	0	0	0
A730013G03Rik	2	1	1	1	1	1
A730017L22Rik	176	147	174	254	185	148
A730018C14Rik	9	14	9	41	9	12
A730020E08Rik	34	29	33	74	57	39
A730020M07Rik	0	0	0	0	0	0
A730035I17Rik	0	0	0	4	0	5
A730036I17Rik	3	0	0	5	0	0
A730043L09Rik	0	0	0	0	0	0
A730046J19Rik	18	21	60	21	41	18
A730056A06Rik	58	56	59	99	52	60
A730063M14Rik	9	11	10	11	1	7
A730081D07Rik	69	54	50	110	73	83
A730082K24Rik	0	1	0	1	0	0
A730085K08Rik	0	0	2	0	1	0
A730090N16Rik	17	5	6	15	19	16
A730098A19Rik	18	16	22	49	20	21
A830009L08Rik	1	3	1	13	5	0
A830010M20Rik	397	311	680	375	379	209
A830011K09Rik	18	25	16	23	17	18
A830018L16Rik	740	689	734	996	956	787
A830019L24Rik	0	3	0	0	0	1
A830019P07Rik	43	62	31	74	94	51
A830029E22Rik	0	1	2	3	0	3
A830035O19Rik	4	0	4	3	2	4
A830036E02Rik	0	0	3	0	0	0
A830052D11Rik	126	147	75	168	135	159
A830082K12Rik	177	175	173	410	298	226
A830082N09Rik	201	132	366	161	174	69
A930001A20Rik	5	1	0	2	1	1
A930001C03Rik	2	0	1	0	0	0
A930002C04Rik	0	1	4	0	0	0
A930003A15Rik	0	0	0	0	0	0
A930003O13Rik	8	12	12	23	11	3
A930004D18Rik	8	3	12	3	4	9
A930005H10Rik	28	34	19	55	52	20
A930006I01Rik	0	0	0	0	1	0
A930006K02Rik	20	27	9	61	32	10
A930007A09Rik	33	17	31	37	33	26
A930007I19Rik	75	67	29	126	73	64
A930009A15Rik	1	0	1	4	4	0
A930011G23Rik	688	780	448	1219	1302	769
A930012L18Rik	8	5	6	24	5	11
A930013F10Rik	0	0	0	0	0	0
A930015D03Rik	315	215	416	359	243	165
A930016O22Rik	0	0	0	4	2	4
A930017K11Rik	0	0	0	0	0	0
A930017M01Rik	112	82	200	57	94	39
A930018P22Rik	5	0	1	0	0	0
A930019D19Rik	0	1	1	1	0	0
A930024E05Rik	7	3	2	10	10	8
A930031H19Rik	0	0	2	0	0	0
A930033H14Rik	31	19	21	65	43	27
A930037H05Rik	19	45	30	32	41	24
A930041C12Rik	1	1	0	4	2	0
AA387883	5	4	5	12	21	0
AA388235	59	39	61	39	26	23
AA413626	0	0	0	0	0	0
AA414768	81	53	95	29	44	18
AA465934	18	35	23	26	25	23
AA467197	2	2	1	0	3	0
AA536875	0	1	0	0	1	0
AA543186	1	4	5	13	10	5
AA543401	0	0	0	0	0	0
AA545190	0	0	0	1	0	0
AA619741	1	0	0	2	0	0
AA623943	0	0	0	0	0	0
AA792892	0	0	0	0	0	0
AA986860	6	4	2	6	0	4
Aaas	38	25	50	29	26	8
Aacs	343	190	596	220	288	136
Aadac	0	0	0	0	0	0
Aadacl2	0	0	0	0	0	0
Aadacl2fm1	0	0	0	0	1	0
Aadacl2fm2	0	1	0	0	0	0
Aadacl2fm3	0	0	0	0	0	0
Aadacl3	0	0	0	0	0	0
Aadacl4	0	0	1	0	0	0
Aadacl4fm1	0	0	0	0	0	0
Aadacl4fm2	0	0	0	0	0	0
AAdacl4fm3	0	0	0	0	0	0
Aadacl4fm4	0	0	0	0	0	0
Aadacl4fm5	0	0	0	0	0	0
Aadat	14	17	12	19	4	12
Aagab	314	277	348	320	302	182
Aak1	780	700	1453	1033	880	572
Aamdc	104	87	109	154	119	87
Aamp	293	193	408	165	269	80
Aanat	0	1	0	0	0	0
Aar2	150	87	256	114	122	50
Aard	21	14	11	10	15	19
Aars	633	254	1203	295	538	180
Aars2	24	25	54	27	19	10
Aarsd1	185	113	199	115	133	68
Aasdh	62	55	87	80	83	43
Aasdhppt	224	194	299	274	234	201
Aass	3	1	4	3	0	2
Aatf	228	207	147	299	282	219
Aatk	462	263	900	397	353	182
AB124611	0	0	0	1	0	2
Abat	852	523	1573	795	798	434
Abca1	155	184	199	329	148	211
Abca12	6	1	11	8	6	2
Abca13	12	5	5	16	5	17
Abca14	1	2	2	1	1	3
Abca15	1	0	2	0	0	0
Abca16	4	0	6	5	3	8
Abca17	50	32	33	69	79	42
Abca2	525	329	1192	432	393	249
Abca3	603	424	1326	610	602	318
Abca4	4	3	3	3	4	4
Abca5	529	381	892	517	528	361
Abca6	12	21	13	13	16	4
Abca7	21	10	31	18	10	13
Abca8a	4	7	13	7	4	4
Abca8b	220	187	270	257	248	150
Abca9	26	7	22	34	19	15
Abcb10	181	164	290	187	212	110
Abcb11	1	0	0	3	0	1
Abcb1a	9	9	5	18	5	9
Abcb1b	12	23	22	26	10	27
Abcb4	11	2	4	14	11	12
Abcb5	2	1	0	1	1	0
Abcb6	144	80	198	102	129	73
Abcb7	266	253	413	341	321	213
Abcb8	100	81	118	61	73	46
Abcb9	136	111	241	144	145	64
Abcc1	185	136	173	272	182	169
Abcc10	22	43	66	57	35	42
Abcc12	7	1	5	0	5	0
Abcc2	1	3	3	1	1	0
Abcc3	6	1	6	10	1	9
Abcc4	58	25	56	88	52	49
Abcc5	364	331	241	712	442	339
Abcc6	3	14	9	10	4	8
Abcc8	54	47	98	97	77	55
Abcc9	10	6	3	12	27	3
Abcd1	59	49	103	74	60	43
Abcd2	52	57	76	38	38	22
Abcd3	640	431	899	594	582	309
Abcd4	25	24	20	30	31	13
Abce1	723	610	1262	680	865	505
Abcf1	440	187	710	237	288	131
Abcf2	228	121	323	104	170	68
Abcf3	162	112	240	90	116	49
Abcg1	139	144	205	194	135	100
Abcg2	143	147	163	197	133	126
Abcg3	0	1	1	2	0	6
Abcg4	131	88	267	154	140	81
Abcg5	4	4	10	10	13	2
Abcg8	0	3	1	2	1	0
Abhd1	7	12	13	26	14	5
Abhd10	149	131	191	235	139	114
Abhd11	65	51	100	56	41	23
Abhd11os	0	0	1	0	0	2
Abhd12	550	514	641	631	565	364
Abhd12b	0	0	0	2	0	0
Abhd13	289	251	364	274	254	186
Abhd14a	118	107	140	131	74	76
Abhd14b	6	11	3	5	5	5
Abhd15	1	0	4	4	2	2
Abhd16a	99	95	151	88	95	61
Abhd16b	0	0	0	0	0	0
Abhd17a	221	126	327	146	173	67
Abhd17b	524	543	619	561	483	367
Abhd17c	521	385	757	560	449	298
Abhd18	54	49	57	83	77	24
Abhd2	350	295	404	448	291	308
Abhd3	44	34	28	63	49	39
Abhd4	97	60	55	97	56	62
Abhd5	200	184	236	197	188	100
Abhd6	202	215	226	283	257	185
Abhd8	259	148	386	146	196	51
Abi1	943	792	1228	1125	1096	725
Abi2	2020	1332	3344	1621	1744	1142
Abi3	1	0	1	0	0	4
Abi3bp	5	4	6	9	11	0
Abitram	83	66	109	74	74	36
Abl1	209	190	308	310	206	175
Abl2	437	380	714	597	435	369
Ablim1	901	825	958	1442	1190	879
Ablim2	248	316	300	511	346	240
Ablim3	1166	828	1678	1525	1125	778
Abo	0	0	0	0	0	0
Abr	1404	872	2722	1198	1269	704
Abra	0	0	0	0	0	0
Abracl	54	32	51	69	47	45
Abraxas1	61	49	24	46	55	22
Abraxas2	215	160	298	256	216	132
Abt1	64	51	63	87	59	31
Abtb1	39	30	53	31	25	14
Abtb2	43	78	42	94	58	46
Acaa1a	74	43	67	58	54	37
Acaa1b	4	7	4	1	0	0
Acaa2	73	71	77	41	62	31
Acaca	576	549	882	762	650	502
Acacb	19	17	35	15	10	10
Acad10	8	13	6	26	14	14
Acad11	38	48	65	54	56	29
Acad12	8	9	3	8	3	3
Acad8	72	71	60	95	63	40
Acad9	165	134	159	148	177	111
Acadl	61	57	57	68	57	28
Acadm	179	150	161	162	148	85
Acads	7	4	14	6	5	0
Acadsb	333	358	366	500	389	306
Acadvl	43	20	48	27	21	9
Acan	7	3	6	4	3	4
Acap1	0	3	0	0	1	0
Acap2	373	350	475	617	557	401
Acap3	214	121	337	142	152	87
Acat1	1105	1063	1541	931	1128	699
Acat2	375	246	433	273	285	148
Acat3	1	1	1	7	6	3
Acbd3	365	252	624	285	286	152
Acbd4	16	10	21	14	21	9
Acbd5	490	407	637	395	402	220
Acbd6	437	312	401	475	473	374
Acbd7	8	17	8	17	7	12
Accs	41	22	29	45	31	19
Accsl	4	4	0	11	1	4
Acd	74	54	120	64	70	41
Ace	122	81	246	80	95	48
Ace2	0	1	0	1	1	0
Ace3	0	0	0	0	0	0
Acer1	0	0	0	0	1	0
Acer2	51	43	103	87	65	37
Acer3	225	229	171	336	256	240
Ache	319	229	657	254	267	124
Acin1	554	506	856	753	601	431
Ackr1	142	113	295	152	118	77
Ackr2	0	1	2	2	0	1
Ackr3	29	20	27	30	14	32
Ackr4	0	1	3	6	2	0
Acly	1060	459	1641	486	718	267
Acmsd	1	1	0	0	0	1
Acnat1	0	1	0	0	0	0
Acnat2	0	0	0	0	0	0
Aco1	301	204	467	328	277	181
Aco2	800	634	1205	590	652	385
Acod1	0	0	1	0	0	0
Acot1	36	20	21	42	44	31
Acot10	2	1	2	0	0	0
Acot11	31	17	43	28	29	14
Acot12	5	4	4	10	3	6
Acot13	142	148	97	196	108	93
Acot2	34	21	36	38	26	21
Acot3	5	0	16	7	2	7
Acot4	2	3	8	0	4	3
Acot5	4	1	1	4	0	1
Acot6	21	16	23	25	18	5
Acot7	1117	784	1558	761	915	437
Acot8	34	29	45	61	34	28
Acot9	184	185	170	246	204	199
Acox1	540	292	997	350	465	230
Acox2	0	1	2	1	2	1
Acox3	49	53	50	66	38	32
Acoxl	1	1	0	6	8	2
Acp1	241	229	246	285	237	150
Acp2	314	273	533	297	269	151
Acp4	0	0	0	0	0	0
Acp5	3	0	1	0	2	0
Acp6	15	30	17	16	17	25
Acp7	3	0	7	0	1	1
Acpp	5	5	10	10	4	3
Acr	30	28	16	50	26	15
Acrbp	22	18	9	29	12	13
Acrv1	0	0	0	0	0	0
Acsbg1	55	31	55	36	67	26
Acsbg2	0	0	0	2	0	0
Acsbg3	0	2	3	0	2	1
Acsf2	10	3	5	19	7	2
Acsf3	50	47	75	94	49	31
Acsl1	277	233	428	333	266	220
Acsl3	899	693	1260	692	852	413
Acsl4	1367	1092	2196	1187	1314	764
Acsl5	82	94	100	65	76	69
Acsl6	258	188	330	321	280	201
Acsm1	0	0	1	1	0	0
Acsm2	2	2	0	1	1	6
Acsm3	3	2	0	0	1	0
Acsm4	0	0	0	1	0	0
Acsm5	0	0	0	0	0	0
Acss1	66	21	54	102	48	50
Acss2	49	52	96	49	69	24
Acss2os	0	1	1	0	0	0
Acss3	12	15	8	34	13	18
Acta1	30	22	28	11	21	13
Acta2	7	2	1	0	4	1
Actb	20361	8679	33020	9034	13479	6095
Actbl2	0	0	1	2	0	1
Actc1	0	1	0	2	1	1
Acte1	1	0	0	0	0	0
Actg1	3356	1649	6345	1620	2324	971
Actg2	0	2	1	1	3	0
Actl10	0	0	0	0	0	0
Actl11	0	0	0	0	0	0
Actl6a	53	57	51	78	51	46
Actl6b	271	183	471	182	183	109
Actl7a	0	0	0	0	0	0
Actl7b	0	0	0	0	0	0
Actl9	0	0	0	0	0	0
Actn1	167	148	176	208	183	126
Actn2	43	72	41	68	90	68
Actn3	12	2	17	7	10	5
Actn4	378	305	506	511	376	310
Actr10	740	589	1095	503	601	384
Actr1a	1364	701	2170	701	973	456
Actr1b	164	118	244	109	108	65
Actr2	2470	1952	3574	1706	2099	1333
Actr3	1482	1245	1958	1273	1301	870
Actr3b	259	285	372	286	294	202
Actr5	45	32	73	65	34	28
Actr6	277	334	255	317	224	215
Actr8	134	102	174	108	97	70
Actrt1	0	0	0	2	0	0
Actrt2	0	0	0	0	0	0
Actrt3	3	0	1	0	5	2
Acvr1	331	289	305	622	446	381
Acvr1b	577	430	1113	580	501	315
Acvr1c	16	5	7	22	2	6
Acvr2a	1975	1583	2402	1924	1873	1245
Acvr2b	271	157	435	319	160	135
Acvrl1	1	1	2	0	2	2
Acy1	8	5	14	7	6	8
Acy3	0	0	4	0	2	1
Acyp1	28	51	26	44	35	23
Acyp2	194	246	168	357	274	285
Ada	19	20	17	17	23	7
Adad1	1	3	0	5	1	0
Adad2	0	0	0	0	0	0
Adal	54	43	61	86	60	30
Adam10	974	703	1239	867	823	608
Adam11	47	35	70	68	49	48
Adam12	73	93	64	236	180	176
Adam15	127	111	244	134	130	65
Adam17	136	110	146	247	176	104
Adam18	1	1	5	8	6	0
Adam19	183	173	156	382	188	192
Adam1a	4	9	11	12	7	3
Adam1b	0	0	0	0	0	0
Adam2	0	0	0	2	2	3
Adam20	0	0	0	0	0	0
Adam21	8	1	16	3	4	11
Adam22	1853	1428	3228	2261	2207	1347
Adam23	1048	860	1666	1671	1425	828
Adam24	0	0	0	0	0	0
Adam25	0	0	0	0	0	0
Adam26a	0	0	0	0	0	0
Adam26b	1	0	0	0	0	0
Adam28	0	0	1	11	1	9
Adam29	0	0	0	0	0	0
Adam3	1	3	0	1	2	1
Adam30	0	0	0	0	0	1
Adam32	12	16	6	34	47	11
Adam33	5	1	1	2	0	3
Adam34	0	0	0	3	0	0
Adam34l	0	0	0	0	0	0
Adam39	0	0	0	0	0	0
Adam4	0	0	0	0	0	0
Adam5	28	17	19	21	17	21
Adam6a	0	0	0	0	0	0
Adam6b	0	0	0	0	0	0
Adam7	1	0	1	0	0	0
Adam8	1	1	2	3	1	2
Adam9	198	196	249	298	228	151
Adamdec1	0	2	1	2	1	0
Adamts1	6	6	19	9	7	12
Adamts10	50	68	46	127	80	50
Adamts12	11	18	19	27	21	13
Adamts13	1	0	0	1	0	1
Adamts14	0	5	0	0	2	0
Adamts15	100	94	181	102	85	45
Adamts16	83	90	53	239	102	87
Adamts17	164	197	246	305	245	194
Adamts18	144	206	196	263	264	154
Adamts19	22	31	15	94	65	24
Adamts2	56	75	99	48	53	35
Adamts20	52	61	40	115	75	65
Adamts3	99	76	167	129	172	61
Adamts4	16	12	24	11	10	6
Adamts5	69	69	114	77	72	71
Adamts6	63	55	39	95	62	48
Adamts7	11	14	6	37	13	31
Adamts8	12	10	4	13	13	6
Adamts9	25	30	62	77	61	51
Adamtsl1	115	114	124	254	144	152
Adamtsl2	14	15	18	6	12	1
Adamtsl3	22	28	14	27	20	11
Adamtsl4	0	1	0	2	0	0
Adamtsl5	0	0	0	0	0	0
Adap1	494	319	741	418	425	196
Adap2	2	1	1	5	1	5
Adar	485	297	824	405	365	197
Adarb1	293	225	399	419	343	286
Adarb2	1247	1350	885	2118	1872	1430
Adat1	39	34	37	71	53	34
Adat2	21	33	17	50	32	30
Adat3	0	0	0	0	0	0
Adck1	134	100	129	177	147	100
Adck2	118	63	114	122	99	57
Adck5	43	29	34	45	21	26
Adcy1	713	618	1697	921	776	528
Adcy10	9	7	8	9	11	8
Adcy2	501	549	554	833	630	416
Adcy3	283	187	465	310	240	169
Adcy4	2	0	0	0	0	1
Adcy5	468	446	817	776	587	408
Adcy6	114	77	199	124	132	65
Adcy7	136	118	256	139	122	79
Adcy8	418	412	433	995	735	632
Adcy9	316	273	401	508	411	225
Adcyap1	70	65	139	55	60	20
Adcyap1r1	881	574	1490	909	639	418
Add1	1036	631	1838	890	846	483
Add2	978	627	1846	1089	800	577
Add3	680	527	1303	673	653	382
Adgb	20	8	16	47	36	14
Adgra1	357	268	542	321	300	183
Adgra2	8	5	15	18	7	10
Adgra3	176	172	243	277	163	136
Adgrb1	444	343	895	526	401	220
Adgrb2	542	359	1077	491	402	242
Adgrb3	6495	5003	4920	10518	9930	7268
Adgrd1	13	6	10	5	7	2
Adgre1	13	26	33	34	23	29
Adgre4	1	0	2	2	3	3
Adgre5	12	3	1	9	13	9
Adgrf1	5	8	1	1	0	0
Adgrf2	11	3	6	25	14	7
Adgrf3	0	0	0	0	0	0
Adgrf4	12	5	5	28	14	10
Adgrf5	42	20	67	34	48	29
Adgrg1	653	394	1106	663	506	315
Adgrg2	51	44	79	62	54	35
Adgrg3	3	3	4	6	5	3
Adgrg4	2	3	0	5	1	0
Adgrg5	1	0	1	1	1	0
Adgrg6	8	13	15	24	5	20
Adgrg7	0	0	1	3	1	1
Adgrl1	1437	962	3561	1418	1233	710
Adgrl2	2024	1652	2833	3174	2684	2088
Adgrl3	7091	6139	6898	11862	9709	7871
Adgrl4	12	4	5	6	13	12
Adgrv1	137	106	64	234	179	197
[truncated: 23,240 more rows]
