# Supplementary material for: Gene regulation by gonadal hormone receptors underlies brain sex differences
Source: Nature. 2022 May 4;606(7912):153–9. doi: 10.1038/s41586-022-04686-1 (PMC9159952; doi:10.1038/s41586-022-04686-1)
Supplement: Supplementary file 13 — Supplementary Table 11 Sex-biased genes in each P14 BNST vGAT+ snRNA-seq cluster. MAST output for differential expression analysis between control females and males, and between control females and conditional ERα-mutant males, in each P14 BNST vGAT+/ERα+ snRNA-seq cluster. [file 41586_2022_4686_MOESM13_ESM.xlsx]

## Sheet: i1_Nfix_F_vs_M
	p_val	avg_log2FC	pct.1	pct.2	p_val_adj
Tsix	0	-2.40968	0.001	0.816	0
Xist	0	-3.59452	0.003	0.961	0
Eif2s3y	6.62371e-193	1.44758	0.544	0	2.13847e-188
Uty	1.53904e-161	1.27229	0.483	0.001	4.96878e-157
Etl4	2.76532e-107	1.76086	0.805	0.467	8.92784e-103
Kdm5d	8.84219e-87	0.775007	0.294	0.001	2.8547e-82
Esr1	1.40724e-54	-0.943643	0.503	0.694	4.54328e-50
Ddx3y	2.12111e-43	0.453523	0.153	0	6.84801e-39
Oxr1	2.19345e-42	0.710454	0.958	0.9	7.08155e-38
Col25a1	1.7305e-35	0.800653	0.707	0.467	5.58692e-31
Gm42418	7.14222e-34	-0.519412	0.835	0.923	2.30587e-29
Gm17171	1.26534e-32	0.691583	0.317	0.092	4.08514e-28
A330015K06Rik	2.58143e-29	0.807243	0.661	0.466	8.33415e-25
Prkg1	1.5057e-27	0.573347	0.951	0.907	4.86115e-23
Klhl29	1.31634e-26	0.557344	0.951	0.894	4.2498e-22
Il1rapl2	1.46633e-26	1.16763	0.467	0.287	4.73406e-22
Pak7	1.80352e-25	0.506177	0.885	0.791	5.82265e-21
Greb1	5.08612e-25	0.56298	0.409	0.188	1.64205e-20
Dpyd	2.93034e-24	-0.537745	0.724	0.792	9.46061e-20
Kcnab1	6.44121e-24	0.664572	0.729	0.547	2.07954e-19
Plcb4	1.135e-21	-0.435837	0.746	0.827	3.66435e-17
Brinp2	1.63367e-21	0.580424	0.498	0.293	5.27432e-17
Rerg	1.35033e-20	0.636204	0.414	0.214	4.35955e-16
Galntl6	1.40076e-19	-0.2542	0.997	1	4.52236e-15
Gm45194	1.48061e-19	0.378842	0.109	0.012	4.78014e-15
Tmem163	5.14228e-18	0.497956	0.281	0.118	1.66019e-13
Gm32442	8.80744e-18	0.510712	0.394	0.209	2.84348e-13
Klhl1	1.21792e-17	-0.511618	0.149	0.267	3.93206e-13
Pcdh15	1.00447e-16	-0.337318	0.91	0.958	3.24294e-12
Gm26854	2.74286e-16	0.511356	0.485	0.319	8.85531e-12
Tenm1	3.84142e-16	0.342996	0.971	0.94	1.2402e-11
Ube3a	2.73048e-15	0.201058	0.998	0.997	8.81535e-11
Kcnmb2	7.02057e-15	-0.586965	0.278	0.398	2.26659e-10
Nnat	8.97786e-15	-0.448305	0.664	0.772	2.8985e-10
Asic2	3.69759e-14	0.365746	0.938	0.894	1.19377e-09
Dlg2	4.14828e-14	0.258229	0.999	0.999	1.33927e-09
Nrg1	4.50994e-14	0.304916	0.997	0.995	1.45603e-09
Epha3	5.16983e-14	-0.482059	0.493	0.636	1.66908e-09
Nell2	1.199e-13	0.499895	0.568	0.41	3.87096e-09
Has2os	1.30065e-13	0.209607	0.063	0.004	4.19914e-09
Crim1	2.34302e-13	0.442427	0.59	0.442	7.56445e-09
Pld5	2.43714e-13	0.497109	0.445	0.284	7.8683e-09
Gnas	2.44869e-13	-0.45721	0.687	0.757	7.90559e-09
Kcnc2	3.63663e-13	-0.334992	0.776	0.835	1.17409e-08
Pard3b	4.54593e-13	-0.418235	0.631	0.704	1.46765e-08
Rasgef1b	8.50729e-13	-0.459477	0.206	0.327	2.74658e-08
Esr2	1.4188e-12	-0.435056	0.155	0.244	4.58061e-08
Gria2	1.52382e-12	0.206825	0.991	0.987	4.91964e-08
Grin2b	2.14026e-12	0.236518	0.984	0.965	6.90981e-08
Il1rap	3.58602e-12	0.410875	0.344	0.191	1.15775e-07
Gm12296	4.28224e-12	0.459814	0.608	0.468	1.38252e-07
Csmd1	6.42422e-12	0.346779	0.999	0.996	2.07406e-07
Nrg3	1.48668e-11	0.234997	0.998	0.996	4.79973e-07
Ptpn5	1.64329e-11	0.324888	0.548	0.384	5.30538e-07
Cadm1	1.73186e-11	0.286589	0.952	0.917	5.59132e-07
Rnf152	4.30036e-11	-0.321507	0.137	0.236	1.38837e-06
Egfem1	1.39523e-10	0.360347	0.869	0.768	4.5045e-06
Gm11418	1.39862e-10	0.331028	0.365	0.228	4.51544e-06
Gm16105	1.86331e-10	-0.324727	0.187	0.296	6.0157e-06
Rgs7	1.94362e-10	0.335032	0.848	0.768	6.27498e-06
Me3	2.22827e-10	0.362363	0.428	0.272	7.19397e-06
Shisa6	2.26922e-10	0.407726	0.73	0.619	7.32619e-06
Nkain3	2.40889e-10	0.292006	0.834	0.726	7.77711e-06
Pou2f2	3.2986e-10	-0.312092	0.46	0.542	1.06495e-05
Pbx1	5.01296e-10	-0.292175	0.712	0.759	1.61844e-05
Pcdh7	5.24533e-10	-0.210709	0.975	0.973	1.69345e-05
Prkce	7.62187e-10	0.316069	0.855	0.799	2.46072e-05
Tenm2	9.32342e-10	-0.496932	0.641	0.658	3.01007e-05
Kctd8	9.5264e-10	-0.408202	0.238	0.351	3.0756e-05
Plagl1	9.63806e-10	-0.360713	0.313	0.416	3.11165e-05
Arl3	1.25047e-09	-0.317454	0.365	0.455	4.03715e-05
Prr16	1.3051e-09	-0.318419	0.606	0.676	4.21352e-05
Cadm2	3.33452e-09	-0.201653	0.952	0.968	0.000107655
Adra1a	3.47266e-09	0.336729	0.495	0.346	0.000112115
Gm15398	3.67607e-09	-0.372143	0.73	0.813	0.000118682
Dpp10	4.81408e-09	0.255077	0.974	0.943	0.000155423
Dock10	7.78987e-09	0.332785	0.805	0.704	0.000251496
Fat1	8.16557e-09	0.385388	0.383	0.253	0.000263626
Cdh13	1.24455e-08	-0.382533	0.488	0.59	0.000401802
Fam135b	1.27301e-08	-0.271235	0.785	0.785	0.000410991
Scn1a	1.30311e-08	0.303381	0.803	0.702	0.000420708
Angpt1	1.33363e-08	0.270736	0.14	0.057	0.000430562
Arglu1	1.4233e-08	-0.267752	0.791	0.839	0.000459513
Baiap3	1.72001e-08	-0.308179	0.424	0.499	0.000555304
Pde1c	1.74714e-08	-0.360973	0.285	0.392	0.000564065
Lrfn5	2.02889e-08	0.254161	0.937	0.898	0.000655028
Sox2ot	2.37674e-08	-0.37095	0.857	0.883	0.00076733
Ddx5	2.96054e-08	-0.250607	0.848	0.864	0.00095581
1700080N15Rik	3.74271e-08	0.33767	0.298	0.178	0.00120834
Fstl4	4.03836e-08	-0.355217	0.223	0.324	0.00130378
Plekhh2	4.5353e-08	0.339863	0.339	0.218	0.00146422
Pacrg	4.53557e-08	-0.314671	0.38	0.446	0.00146431
A830018L16Rik	4.78499e-08	-0.326964	0.592	0.639	0.00154483
Pcdh19	5.13489e-08	-0.325601	0.339	0.435	0.0016578
2021-03-01	8.4454e-08	-0.205108	0.946	0.949	0.0027266
Pura	8.57332e-08	-0.284517	0.376	0.471	0.0027679
Sox5	1.00057e-07	0.302942	0.749	0.665	0.00323034
Ptprk	1.28511e-07	-0.23984	0.75	0.769	0.00414897
Itgbl1	1.4346e-07	-0.325089	0.386	0.45	0.00463161
Schip1	1.96038e-07	0.27748	0.961	0.948	0.00632907
AY036118	2.38672e-07	-0.208237	0.656	0.733	0.00770553
Sox6	2.38771e-07	0.301368	0.785	0.671	0.00770873
Celf6	2.65664e-07	-0.264278	0.213	0.284	0.00857696
Cacna2d3	3.58006e-07	0.234433	0.904	0.835	0.0115582
Gm48837	3.89665e-07	0.270845	0.2	0.112	0.0125803
Atxn1	3.91493e-07	0.258758	0.91	0.861	0.0126394
Grik4	3.94632e-07	0.276987	0.432	0.304	0.0127407
A730090N16Rik	4.39076e-07	0.23202	0.153	0.069	0.0141756
Gm16168	4.72352e-07	-0.300788	0.274	0.361	0.0152499
Rbfox1	5.26477e-07	0.267118	0.911	0.894	0.0169973
Ctnna3	5.35264e-07	0.282057	0.746	0.645	0.017281
Gm49969	7.2068e-07	0.300184	0.221	0.128	0.0232672
Cmss1	7.40172e-07	-0.289403	0.361	0.458	0.0238964
Gm42439	1.05339e-06	-0.276854	0.415	0.481	0.0340086
Trhde	1.07012e-06	-0.283481	0.267	0.359	0.0345488
Cacna1e	1.07962e-06	0.245489	0.825	0.744	0.0348557
2810032G03Rik	1.14828e-06	0.247504	0.258	0.153	0.0370724
Gm4876	1.32158e-06	-0.276116	0.423	0.512	0.0426671
Lrrc7	1.32688e-06	0.22144	0.969	0.94	0.0428383
Pigk	1.37882e-06	-0.272647	0.65	0.708	0.0445152
Crebzf	1.41156e-06	-0.301447	0.464	0.511	0.0455721
Ano4	1.52744e-06	0.376748	0.42	0.313	0.0493134
Lncpint	2.60924e-06	0.223478	0.816	0.716	0.0842394
Chst11	2.67147e-06	-0.269775	0.276	0.363	0.0862485
Zdbf2	2.82152e-06	-0.224405	0.458	0.495	0.0910926
Kcnip1	3.32911e-06	-0.260528	0.576	0.598	0.10748
Hs6st2	3.36217e-06	0.264787	0.523	0.399	0.108548
Mlip	3.74213e-06	0.204127	0.296	0.192	0.120815
Dlgap2	4.32731e-06	0.246901	0.908	0.873	0.139707
Lingo2	4.37348e-06	-0.290057	0.479	0.572	0.141198
Sav1	4.72437e-06	-0.257682	0.258	0.323	0.152526
Cadps2	4.91374e-06	0.223686	0.634	0.519	0.15864
Kif26b	5.13737e-06	0.246298	0.78	0.687	0.16586
Gm38505	5.25984e-06	-0.425563	0.608	0.663	0.169814
Slit3	5.38639e-06	0.329473	0.308	0.204	0.173899
Gm16226	5.92791e-06	-0.227483	0.062	0.127	0.191383
Gm15584	6.01395e-06	0.314425	0.614	0.511	0.19416
Tnc	6.05372e-06	-0.202527	0.032	0.079	0.195444
Clk1	6.31328e-06	-0.230632	0.553	0.602	0.203824
Dab1	6.63895e-06	0.213369	0.941	0.913	0.214338
Elavl4	7.13584e-06	0.21259	0.47	0.349	0.23038
Leng9	7.56019e-06	-0.251994	0.386	0.449	0.244081
Lin7a	7.98978e-06	0.286275	0.29	0.188	0.25795
Csgalnact1	9.40923e-06	0.253146	0.833	0.735	0.303777
Pvt1	9.7396e-06	0.285401	0.378	0.261	0.314443
Zfp385b	1.02911e-05	0.261803	0.721	0.637	0.332248
Gpr137c	1.08708e-05	-0.278101	0.261	0.322	0.350965
Camk2d	1.29694e-05	0.220212	0.884	0.813	0.418717
Adamts6	1.63737e-05	-0.246625	0.266	0.339	0.528625
Phactr1	1.67244e-05	0.214923	0.954	0.929	0.539948
Btaf1	1.77223e-05	-0.201768	0.407	0.464	0.572165
Ide	1.85575e-05	-0.201641	0.202	0.262	0.59913
Atp2c1	2.04665e-05	-0.205919	0.704	0.743	0.66076
Cdh20	2.09843e-05	0.250707	0.232	0.144	0.677477
Dock4	2.11171e-05	0.325109	0.571	0.477	0.681767
Dtna	2.13853e-05	-0.223447	0.634	0.667	0.690426
Gm40841	2.51024e-05	0.269794	0.351	0.253	0.810431
Spon1	2.52925e-05	-0.263602	0.132	0.202	0.816569
Gm11802	2.56499e-05	-0.208887	0.214	0.287	0.828106
Gm12027	2.79967e-05	0.227752	0.401	0.319	0.903874
Htr4	2.89297e-05	0.240104	0.538	0.416	0.933997
Plcl1	2.93263e-05	-0.229243	0.353	0.435	0.946799
Ar	2.96929e-05	0.294959	0.669	0.571	0.958635
Dgkg	3.28907e-05	0.240962	0.686	0.575	1
Phactr2	3.31919e-05	-0.260367	0.438	0.484	1
Grb14	3.38933e-05	0.213599	0.302	0.211	1
Pcsk2	3.6365e-05	0.307875	0.464	0.351	1
Pcsk5	3.72394e-05	-0.214442	0.223	0.292	1
Glra3	3.94091e-05	0.299358	0.397	0.291	1
1810034E14Rik	4.06938e-05	-0.229825	0.174	0.21	1
Agbl4	4.18197e-05	0.227849	0.817	0.777	1
Ppp2r2b	4.19037e-05	0.224362	0.836	0.754	1
Naaladl2	4.25845e-05	-0.201579	0.38	0.402	1
Cwc22	4.34652e-05	0.213474	0.838	0.782	1
Pid1	4.41136e-05	0.271196	0.38	0.279	1
Aff3	4.49839e-05	0.249944	0.656	0.558	1
Gm14211	4.56318e-05	-0.274167	0.287	0.358	1
Tacr1	4.77124e-05	0.220519	0.261	0.17	1
Gm38393	4.91927e-05	0.251423	0.424	0.314	1
Mast4	4.99505e-05	-0.246912	0.462	0.521	1
Gm28153	5.14004e-05	0.214007	0.15	0.084	1
Car8	5.31703e-05	-0.222029	0.115	0.174	1
Ptprt	5.58774e-05	0.311578	0.843	0.781	1
Arpp21	6.22555e-05	0.225511	0.765	0.663	1
Cit	6.43142e-05	0.218457	0.68	0.591	1
Ryr2	6.70529e-05	0.202625	0.847	0.805	1
Mok	7.38873e-05	-0.212031	0.195	0.236	1
Galnt1	7.53136e-05	-0.209912	0.351	0.397	1
Rbm4b	7.53702e-05	-0.236276	0.503	0.546	1
St6galnac5	8.42078e-05	-0.210241	0.473	0.512	1
Cntn3	8.96482e-05	0.215834	0.228	0.143	1
Gulp1	9.07259e-05	-0.244563	0.246	0.313	1
Gm50232	9.17154e-05	-0.219612	0.281	0.362	1
Lmo3	9.31292e-05	-0.203114	0.403	0.442	1
Plce1	9.91993e-05	0.214223	0.296	0.2	1
Grin3a	0.000110246	-0.253697	0.366	0.411	1
Ankrd44	0.000116845	-0.230363	0.319	0.383	1
Jam3	0.000117382	-0.205509	0.301	0.363	1
Drc1	0.000118987	-0.206469	0.283	0.339	1
B830012L14Rik	0.000134521	0.23509	0.68	0.577	1
Pde2a	0.000135352	-0.221159	0.271	0.346	1
Man1a	0.000140529	0.287474	0.609	0.53	1
Gm28756	0.000142217	0.207535	0.271	0.183	1
Bcl11a	0.000157519	0.23609	0.422	0.318	1
D430042O09Rik	0.000158994	-0.228813	0.385	0.446	1
Cers4	0.000160359	-0.20728	0.309	0.374	1
Prlr	0.000166621	0.216571	0.732	0.641	1
Gm48765	0.000174419	-0.221661	0.289	0.351	1
Cdh7	0.000178321	0.226253	0.205	0.127	1
Ccdc107	0.000201704	-0.218218	0.166	0.209	1
Epha7	0.000201882	-0.206994	0.213	0.266	1
Cdh8	0.000208841	-0.258186	0.505	0.543	1
Hs3st4	0.000259701	-0.213575	0.219	0.292	1
Rbms3	0.000267989	-0.202291	0.696	0.726	1
Rnf169	0.000285438	-0.209434	0.462	0.524	1
AC149090.1	0.000302517	-0.271182	0.737	0.772	1
Cntnap5b	0.000321352	0.292897	0.483	0.423	1
Gm12239	0.000342701	0.217797	0.196	0.126	1
Tead1	0.000394429	-0.219378	0.318	0.397	1
Lmo4	0.000400218	-0.233863	0.126	0.176	1
Satb1	0.000434153	-0.227735	0.434	0.477	1
Zfp704	0.000525312	-0.201587	0.492	0.524	1
Tcerg1l	0.000663611	0.23075	0.245	0.171	1
Sdk1	0.000686884	0.271209	0.662	0.608	1
Sgcd	0.000705679	0.384547	0.533	0.475	1
Gm13944	0.000713192	0.219447	0.25	0.176	1
Cnot3	0.000724677	-0.200472	0.249	0.31	1
Kctd16	0.000796028	-0.27314	0.265	0.333	1
Gm42303	0.000805522	-0.222405	0.254	0.31	1
Tuba1a	0.000839745	-0.245788	0.212	0.274	1
Tmem243	0.000911086	-0.218208	0.467	0.516	1
Cdh18	0.000923487	0.252339	0.715	0.663	1
Gm47283	0.000935116	-0.229817	0.568	0.607	1
Slc38a2	0.00104279	-0.230078	0.276	0.348	1
5730522E02Rik	0.00105165	0.22541	0.742	0.686	1
Gm21798	0.00125619	-0.20194	0.229	0.288	1
Pifo	0.00145205	-0.200785	0.316	0.376	1
Brinp3	0.00155694	0.240398	0.928	0.914	1
Rps27	0.00156025	-0.207313	0.22	0.281	1
Mir670hg	0.00166644	0.213423	0.717	0.63	1
Calb1	0.00207304	0.200091	0.701	0.613	1
Hs6st3	0.00214243	0.211835	0.886	0.868	1
Nhs	0.00224456	0.24005	0.589	0.515	1
Lrrtm3	0.00304653	0.204901	0.519	0.431	1
Sv2c	0.00308646	0.211931	0.452	0.364	1
Rap1gds1	0.00341324	0.205225	0.537	0.451	1
B3galt1	0.00365767	0.246177	0.848	0.803	1
B230217J21Rik	0.00446479	-0.20522	0.516	0.568	1
Unc5c	0.00560655	0.203674	0.641	0.556	1
E130114P18Rik	0.00687997	0.231624	0.409	0.37	1
Ntng1	0.00751411	-0.208249	0.498	0.508	1
Lrrtm4	0.00772114	0.231246	0.962	0.96	1
Pde7b	0.0149371	0.20101	0.392	0.315	1
Myo5b	0.0169715	-0.204406	0.183	0.197	1
Cntn4	0.031458	0.209911	0.402	0.329	1
Dnajc12	0.260301	-0.230225	0.056	0.069	1

## Sheet: i1_Nfix_F_vs_KO_M
	p_val	avg_log2FC	pct.1	pct.2	p_val_adj
Xist	0	-3.59002	0.002	0.961	0
Tsix	5.7568529053422e-320	-2.39524	0.004	0.816	1.85859996048973e-315
Eif2s3y	3.28703e-162	1.41898	0.503	0	1.06122e-157
Uty	3.29466e-154	1.39728	0.49	0.001	1.06368e-149
Kdm5d	2.14077e-81	0.787444	0.29	0.001	6.91147e-77
AC149090.1	3.85999e-52	-1.06259	0.53	0.772	1.2462e-47
Ddx3y	1.20226e-44	0.484621	0.162	0	3.8815e-40
Cwc22	3.41035e-18	-0.405396	0.592	0.782	1.10103e-13
Gm42418	5.47903e-12	-0.296414	0.853	0.923	1.76891e-07
Etl4	6.60386e-12	-0.557961	0.326	0.467	2.13206e-07
AY036118	1.73558e-11	-0.359293	0.599	0.733	5.60332e-07
Hivep2	6.9142e-10	-0.289363	0.723	0.816	2.23225e-05
Gabarapl2	2.12648e-09	0.296379	0.157	0.064	6.86533e-05
Gria1	3.39644e-08	-0.204817	0.993	0.992	0.00109654
Rmnd1	1.12541e-07	0.269711	0.305	0.2	0.00363337
Samd5	4.75694e-07	-0.338466	0.149	0.232	0.0153578
D430042O09Rik	7.98396e-07	-0.320193	0.337	0.446	0.0257762
Gm16105	2.10834e-06	-0.291934	0.198	0.296	0.0680677
Map3k5	5.76157e-06	0.230408	0.342	0.25	0.186012
Pak7	9.49888e-06	-0.268325	0.732	0.791	0.306671
Camk2a	1.54432e-05	-0.204826	0.749	0.805	0.498585
Leng9	1.62083e-05	-0.270964	0.349	0.449	0.523285
5330438D12Rik	1.71516e-05	-0.202871	0.819	0.864	0.55374
Ncam2	2.10995e-05	0.218723	0.953	0.943	0.681197
Gm48765	2.67851e-05	-0.260125	0.27	0.351	0.864755
Hcn1	2.87227e-05	0.216437	0.779	0.722	0.927313
Atp6v0b	5.36448e-05	-0.210829	0.612	0.669	1
Tox	5.74111e-05	0.204488	0.943	0.953	1
Greb1	5.99087e-05	-0.243118	0.11	0.188	1
Slc16a11	6.06782e-05	-0.240058	0.184	0.276	1
4930455C13Rik	6.63855e-05	-0.254847	0.274	0.355	1
Scn3a	6.78883e-05	0.200359	0.619	0.586	1
Usp46	8.50468e-05	-0.204032	0.172	0.261	1
Ppp1r14c	8.53229e-05	-0.21172	0.141	0.226	1
4930473A02Rik	0.000101092	-0.261433	0.234	0.315	1
Arl3	0.000103138	-0.200752	0.387	0.455	1
Gm29571	0.000104948	-0.205299	0.045	0.091	1
Traf3ip2	0.000130609	-0.293933	0.248	0.322	1
Gm15738	0.000136995	-0.247395	0.574	0.645	1
Moxd1	0.000168568	0.260365	0.754	0.699	1
Gm15345	0.000185249	-0.217498	0.583	0.68	1
Magel2	0.000189559	0.229471	0.391	0.3	1
Gm28905	0.000221693	-0.310515	0.172	0.257	1
Tmsb10	0.000231786	0.217065	0.168	0.102	1
Camk1	0.000259965	-0.217887	0.288	0.374	1
Nkain3	0.000286967	0.218888	0.77	0.726	1
Larp1	0.000298907	-0.217723	0.449	0.511	1
Nell1	0.000304576	0.239208	0.756	0.706	1
Galnt1	0.000307592	-0.232171	0.322	0.397	1
Nsmf	0.000308404	-0.21411	0.256	0.351	1
Ptchd4	0.000324599	0.205816	0.697	0.668	1
5530401A14Rik	0.000344331	-0.232271	0.19	0.265	1
Zfr2	0.000385541	-0.251983	0.276	0.368	1
Atp6v0c	0.000412608	0.227796	0.269	0.209	1
Hnrnpl	0.000427167	-0.200457	0.336	0.401	1
Kcnj6	0.00059745	-0.216998	0.37	0.453	1
Ghr	0.000771773	0.259147	0.594	0.532	1
Gm12216	0.000882187	-0.204846	0.268	0.342	1
Gm38393	0.00159829	0.242675	0.384	0.314	1
Grm8	0.0017725	0.234711	0.887	0.857	1
Cdh12	0.00200049	0.217629	0.449	0.39	1
Crtc1	0.00238319	-0.206818	0.248	0.313	1
1810034E14Rik	0.00272376	-0.2352	0.162	0.21	1
Slc38a9	0.00301278	-0.208565	0.226	0.298	1
Fstl5	0.00307043	0.200949	0.614	0.575	1
A330015K06Rik	0.00341417	-0.220924	0.399	0.466	1
Pura	0.00367348	-0.200135	0.398	0.471	1
Calb1	0.00619398	0.204405	0.687	0.613	1
Nek1	0.00620082	0.202481	0.43	0.363	1
Tafa1	0.00803851	-0.218376	0.077	0.123	1
Eda	0.00823873	0.216682	0.195	0.144	1
Gm5149	0.00884268	-0.230187	0.267	0.327	1
Cdh7	0.0104691	0.223205	0.182	0.127	1
Mrps26	0.0105834	0.206277	0.207	0.156	1
Fam13a	0.010679	0.220036	0.351	0.288	1
Kcnq5	0.0127776	0.214075	0.486	0.446	1
Mink1	0.0147465	-0.210076	0.3	0.359	1
Thrb	0.0272302	-0.210135	0.429	0.485	1
Gm38505	0.0287784	-0.200672	0.603	0.663	1
Pcdh11x	0.0303826	0.27661	0.49	0.437	1
Gm15261	0.05057	-0.20739	0.263	0.296	1
Edil3	0.056758	0.232719	0.442	0.41	1
Sema6d	0.0813177	0.204479	0.407	0.361	1
Dnajc12	0.321481	-0.210158	0.05	0.069	1

## Sheet: i2_Tac2_F_vs_M
	p_val	avg_log2FC	pct.1	pct.2	p_val_adj
Xist	7.8962e-171	-2.76639	0.003	0.919	2.54929e-166
Tsix	4.20064e-101	-1.68136	0.023	0.734	1.35618e-96
Uty	1.71172e-63	1.11795	0.457	0	5.52628e-59
Eif2s3y	5.02067e-63	1.14509	0.475	0	1.62092e-58
Kdm5d	7.69041e-42	0.778319	0.328	0	2.48285e-37
Malat1	3.3459e-22	-0.377752	1	1	1.08022e-17
Kcnq5	3.75161e-22	0.83859	0.869	0.622	1.21121e-17
Ddx3y	3.85373e-20	0.382759	0.164	0	1.24418e-15
Macrod2	1.57021e-19	0.576087	1	0.997	5.06941e-15
Snhg11	8.98841e-19	-0.226172	1	1	2.90191e-14
Pdzrn4	2.0812e-16	1.14183	0.727	0.641	6.71914e-12
Gm42418	7.07755e-15	-0.425813	0.861	0.95	2.28499e-10
Lrp1b	1.57841e-14	0.559311	0.997	0.997	5.09589e-10
Gm26871	7.92568e-14	0.352698	1	0.994	2.55881e-09
Il1rapl2	3.07264e-10	-0.363288	0.826	0.963	9.92e-06
Gpc5	9.06766e-10	0.896406	0.646	0.562	2.92749e-05
Fat3	1.99878e-09	0.331226	0.977	0.956	6.45305e-05
Ctnnd2	2.47989e-09	0.337575	0.99	0.975	8.00632e-05
Zmat4	1.88993e-08	0.581428	0.694	0.584	0.000610164
Negr1	5.91317e-08	0.298625	0.997	0.994	0.00190907
Slc16a11	1.34721e-07	-0.41629	0.212	0.4	0.00434946
Gm48837	1.8888e-07	0.362546	0.29	0.138	0.00609799
Macrod2os1	2.01376e-07	0.463283	0.664	0.597	0.00650142
Ppfia2	2.02766e-07	0.307746	0.987	0.963	0.0065463
Cntn3	3.85935e-07	0.464079	0.775	0.634	0.0124599
Ccser1	6.00517e-07	0.339459	0.98	0.975	0.0193877
Shisa6	1.11817e-06	0.404783	0.409	0.253	0.0361002
Ankrd55	1.18502e-06	0.452885	0.657	0.541	0.0382583
Gm47283	1.21023e-06	-0.392065	0.561	0.722	0.0390724
Rora	1.47421e-06	-0.438114	0.636	0.778	0.0475947
Gm29114	2.06334e-06	0.387714	0.225	0.091	0.066615
Drp2	2.55297e-06	0.359932	0.283	0.169	0.0824226
Ptprz1	2.61906e-06	0.52187	0.553	0.409	0.0845563
Cmss1	2.87753e-06	-0.3545	0.359	0.494	0.0929009
Gm40841	2.87814e-06	0.334809	0.758	0.606	0.0929207
Ar	3.31289e-06	0.435555	0.422	0.312	0.106957
Nav1	4.51463e-06	0.331364	0.833	0.713	0.145755
Grid2	4.5704e-06	0.235879	0.995	0.997	0.147555
Opcml	5.01416e-06	-0.317356	0.967	0.978	0.161882
Gfra1	7.43769e-06	0.419969	0.396	0.247	0.240126
Ikzf2	8.08581e-06	0.513864	0.386	0.294	0.26105
Ptprg	8.59898e-06	0.268961	0.985	0.981	0.277618
Emc10	8.76543e-06	-0.349562	0.323	0.494	0.282992
Phactr1	9.63441e-06	0.382222	0.952	0.941	0.311047
Pdcd7	1.01129e-05	-0.337082	0.664	0.787	0.326497
Sorbs2	1.25288e-05	0.35386	0.801	0.691	0.404493
Dpyd	1.36523e-05	0.419796	0.775	0.75	0.440766
Mgat4c	1.40412e-05	0.319585	0.957	0.969	0.453321
Gm41804	1.41772e-05	-0.25923	0.03	0.125	0.457711
Sntg1	1.47645e-05	0.366705	0.952	0.956	0.476672
Gm20713	1.5216e-05	0.537393	0.449	0.303	0.49125
Lgi1	1.69412e-05	-0.336298	0.606	0.709	0.546945
Pcdh15	1.94314e-05	-0.271957	0.962	0.956	0.627341
Grip1	3.16478e-05	0.30202	0.952	0.944	1
Kcnc2	3.17373e-05	-0.276918	0.838	0.928	1
Kdm5c	3.50603e-05	-0.358496	0.247	0.406	1
1700080N15Rik	3.66218e-05	0.346629	0.369	0.269	1
Mapk8ip3	3.79999e-05	-0.293158	0.412	0.537	1
Gm15398	4.3493e-05	-0.375492	0.833	0.872	1
Ano3	4.47276e-05	0.416861	0.449	0.312	1
Pnrc1	4.87827e-05	0.34082	0.26	0.141	1
Fstl5	5.05868e-05	0.349736	0.917	0.9	1
Kifc3	5.43362e-05	-0.282326	0.124	0.259	1
Tcerg1l	6.59091e-05	-0.447497	0.232	0.378	1
Lrrtm4	7.2651e-05	-0.27842	0.99	0.994	1
Pde4d	7.40935e-05	0.271279	0.987	0.994	1
B3galt1	7.64264e-05	0.336696	0.806	0.784	1
Kcnh7	8.14013e-05	-0.385909	0.591	0.722	1
Alk	9.41503e-05	-0.29701	0.803	0.887	1
Eif2s3x	9.76275e-05	-0.223516	0.043	0.138	1
Gria4	0.000107576	0.248709	0.982	0.978	1
Nbea	0.000112725	0.220929	0.982	0.981	1
Ndst3	0.000118442	0.33694	0.407	0.288	1
Prickle1	0.000125237	-0.263829	0.677	0.766	1
Leng9	0.000170998	-0.315451	0.444	0.578	1
Pdxp	0.000179033	0.230794	0.139	0.053	1
Gprin3	0.000189314	0.301591	0.487	0.425	1
Dcbld1	0.000195928	-0.315143	0.121	0.212	1
Tor1aip2	0.000212278	-0.362979	0.23	0.362	1
Nr3c1	0.000240954	-0.304406	0.475	0.597	1
Col25a1	0.000242263	0.31639	0.745	0.609	1
Slco3a1	0.000242931	0.300449	0.598	0.569	1
Slc41a2	0.000260792	-0.254138	0.258	0.416	1
Parp8	0.000359065	0.264855	0.72	0.606	1
Ywhae	0.000376662	0.229398	0.419	0.303	1
Ptpn1	0.000380279	-0.262121	0.301	0.403	1
Plxna2	0.000410298	-0.254462	0.437	0.594	1
Gm16105	0.00044246	-0.237167	0.167	0.291	1
Otof	0.000476834	-0.279472	0.407	0.534	1
Crim1	0.000486114	0.317075	0.52	0.406	1
Pde1c	0.000493963	0.391619	0.285	0.181	1
Mctp1	0.00050049	-0.387163	0.52	0.675	1
Map7	0.000531463	-0.240686	0.215	0.319	1
Herc3	0.000582173	0.312059	0.551	0.428	1
Pds5b	0.000610234	0.265348	0.659	0.572	1
Scn3a	0.000610786	0.309376	0.626	0.55	1
Podxl2	0.000643515	-0.290486	0.374	0.5	1
Slc9a9	0.000733048	0.24032	0.495	0.384	1
Prune2	0.000736124	0.213794	0.215	0.125	1
4930588J15Rik	0.000746927	0.201715	0.159	0.075	1
Slc12a2	0.000764679	0.260362	0.361	0.25	1
Fgf13	0.000767699	0.470162	0.538	0.484	1
Ryr2	0.000786144	0.201067	0.947	0.934	1
Psmc6	0.000856538	-0.227283	0.455	0.597	1
Selenot	0.000896373	-0.21336	0.202	0.316	1
Klhl29	0.000929001	-0.210405	0.919	0.95	1
Gm45740	0.000988607	0.323391	0.129	0.091	1
Esr1	0.00105051	-0.269422	0.664	0.662	1
Dmac2	0.00108222	-0.246586	0.136	0.244	1
Pde1a	0.00112135	0.353752	0.644	0.628	1
Trim26	0.00117482	0.207609	0.162	0.088	1
Kcnh1	0.00118918	-0.247594	0.29	0.434	1
Gm29514	0.00119318	0.21827	0.505	0.394	1
Atp11c	0.00119646	0.285579	0.336	0.253	1
Adamts6	0.00119948	-0.281375	0.081	0.181	1
Pak3	0.00120782	0.247467	0.833	0.822	1
Gnas	0.00122701	-0.201198	0.793	0.887	1
Bicral	0.00126731	-0.222577	0.588	0.703	1
Brinp3	0.0013215	0.232696	0.962	0.959	1
Tdrd3	0.0013464	0.317327	0.343	0.231	1
Pcdh17	0.00149059	0.270283	0.889	0.884	1
Rnf152	0.0015319	-0.330117	0.187	0.294	1
Focad	0.00158567	0.234794	0.846	0.816	1
Cyb5a	0.00159064	-0.271656	0.174	0.259	1
Srsf9	0.00159425	-0.211559	0.131	0.231	1
Pde7b	0.00162998	0.236358	0.359	0.256	1
Srsf5	0.00163446	-0.224086	0.49	0.584	1
Anp32a	0.0016694	-0.220635	0.109	0.194	1
Tmem163	0.00167267	0.263235	0.172	0.094	1
Nkain2	0.00171196	0.280323	0.985	0.978	1
Upf2	0.00171515	-0.234801	0.356	0.503	1
Nkain3	0.00172955	0.477428	0.758	0.7	1
Prpf4b	0.00173393	-0.22787	0.836	0.872	1
Pde4a	0.00186003	-0.248515	0.508	0.613	1
Cntnap3	0.00189353	0.221994	0.162	0.094	1
Kcnk2	0.00190584	0.277487	0.422	0.369	1
Dok6	0.00207222	-0.222323	0.679	0.772	1
Rad23b	0.00207824	-0.247861	0.29	0.409	1
Cacng3	0.00214368	0.285404	0.396	0.322	1
Dnah7b	0.00244091	0.205982	0.177	0.097	1
Mir99ahg	0.00257426	0.21413	0.962	0.966	1
Nek10	0.00261825	0.305399	0.434	0.359	1
Tafa5	0.0029222	-0.235374	0.528	0.656	1
Flrt3	0.00293353	0.310158	0.619	0.556	1
Pde2a	0.00295898	-0.229175	0.283	0.425	1
Kidins220	0.00300519	-0.245736	0.702	0.803	1
Malt1	0.00325204	0.200436	0.172	0.112	1
Ddb2	0.00330422	-0.214565	0.21	0.297	1
Rcc1l	0.00334133	-0.209419	0.086	0.169	1
Gpc3	0.00340705	0.285153	0.146	0.084	1
Deaf1	0.00343737	0.212105	0.311	0.225	1
Crybg3	0.00347851	0.203782	0.169	0.091	1
Spock3	0.00351688	0.290649	0.876	0.853	1
Baiap3	0.00355816	-0.225982	0.455	0.594	1
Usp8	0.0037786	-0.236734	0.242	0.359	1
Slc39a11	0.00383474	0.20141	0.263	0.175	1
Myo1d	0.00391436	-0.268653	0.22	0.322	1
Spef2	0.00391852	0.222113	0.225	0.141	1
Ddx5	0.00399969	-0.228477	0.717	0.781	1
Micos10	0.00414946	-0.203689	0.187	0.272	1
Ptpru	0.00432012	-0.249918	0.404	0.522	1
Cep126	0.00466937	-0.266613	0.275	0.391	1
Aifm1	0.00480053	-0.21132	0.157	0.256	1
Dock11	0.00496457	0.202919	0.242	0.162	1
Prpf6	0.00498377	-0.205534	0.235	0.347	1
Rnf214	0.00505914	-0.223961	0.295	0.391	1
Cdh11	0.00521303	0.332322	0.311	0.238	1
Ero1lb	0.00547243	-0.238707	0.164	0.269	1
Tmeff2	0.00562498	0.309502	0.874	0.809	1
Clk1	0.005679	-0.22648	0.561	0.631	1
Arf5	0.00576953	-0.209976	0.154	0.247	1
Clec16a	0.00587035	-0.250724	0.492	0.581	1
Kcnd2	0.00589349	0.209648	1	1	1
Ecel1	0.00637895	0.28555	0.346	0.278	1
Ccdc167	0.00641216	-0.222488	0.149	0.234	1
1700026F02Rik	0.00679884	0.2453	0.268	0.191	1
St6galnac3	0.0068598	0.264589	0.561	0.494	1
Maged1	0.00690726	0.234462	0.391	0.294	1
Ccdc50	0.00702255	0.245756	0.437	0.431	1
Atp6v0a1	0.00705645	0.208954	0.856	0.775	1
Osbpl3	0.00712494	-0.209924	0.061	0.131	1
Hcn2	0.00747748	-0.233176	0.268	0.381	1
Itgbl1	0.0077852	-0.276914	0.381	0.488	1
Cdh12	0.00779497	0.321403	0.677	0.6	1
Eif5b	0.00785757	-0.234442	0.381	0.497	1
Cops5	0.00798461	-0.246963	0.194	0.309	1
Sec24b	0.00800105	0.211411	0.677	0.591	1
Gng4	0.00800298	-0.213556	0.202	0.262	1
Mfsd11	0.00800998	-0.217665	0.217	0.319	1
Mtdh	0.0080302	0.278005	0.581	0.512	1
Dhdds	0.00855672	-0.211671	0.313	0.441	1
Bmpr1a	0.0087023	-0.218164	0.295	0.394	1
Med15	0.00910285	-0.222661	0.316	0.406	1
Gm48091	0.00980247	-0.225431	0.442	0.566	1
Slc24a5	0.0100167	0.283176	0.75	0.7	1
Khdrbs2	0.0104219	0.267681	0.682	0.606	1
Celf2	0.0108323	-0.201838	0.859	0.912	1
C1qtnf4	0.0110071	-0.216564	0.152	0.228	1
Ralgapa2	0.0111235	-0.205175	0.641	0.669	1
Eipr1	0.0115474	-0.212339	0.253	0.341	1
N4bp2	0.0118671	0.244851	0.525	0.456	1
Unc5c	0.0119965	0.403525	0.588	0.531	1
Gm50013	0.0122187	-0.234908	0.217	0.3	1
Hdac8	0.0123084	-0.235763	0.308	0.431	1
Klf12	0.0126955	0.214471	0.629	0.541	1
Pak7	0.0127745	0.254956	0.667	0.609	1
Tmtc1	0.0134175	0.237984	0.354	0.309	1
Plppr3	0.0135086	0.222662	0.366	0.281	1
Lgr4	0.0135659	0.205645	0.346	0.266	1
6330411D24Rik	0.013708	-0.309108	0.184	0.288	1
Lmtk2	0.0140402	-0.232947	0.364	0.478	1
Chsy3	0.0142063	-0.219622	0.846	0.884	1
Ntrk3	0.0142171	-0.207277	0.833	0.903	1
Uggt1	0.014447	-0.234284	0.285	0.397	1
Dcc	0.0154798	0.359557	0.922	0.903	1
Lcorl	0.0160961	0.265844	0.535	0.462	1
Ptpn5	0.0161309	0.202507	0.626	0.553	1
Phf3	0.0161824	-0.205193	0.583	0.697	1
Shisa9	0.0163842	0.229668	0.793	0.741	1
Hcrtr2	0.0166237	0.313413	0.311	0.238	1
Diras2	0.0168721	-0.202471	0.217	0.281	1
Cspg5	0.0174192	-0.227004	0.346	0.431	1
Zfp30	0.0176371	-0.207366	0.295	0.381	1
Pde4b	0.0177599	0.318995	0.788	0.731	1
Tle1	0.0183329	0.214142	0.424	0.341	1
Pacrg	0.0191997	0.229833	0.381	0.309	1
Cpne4	0.0208127	-0.306124	0.321	0.425	1
A330076H08Rik	0.0208729	0.207438	0.843	0.803	1
Pcsk2	0.0209812	-0.209437	0.399	0.497	1
Dcun1d5	0.0212669	-0.206467	0.301	0.375	1
Serpini1	0.0217044	-0.205465	0.184	0.266	1
Dner	0.0218747	0.249835	0.48	0.422	1
8030451O07Rik	0.0220127	0.304823	0.54	0.466	1
Cntnap5c	0.0221128	-0.224811	0.831	0.891	1
Bcl11a	0.0227601	-0.229603	0.437	0.537	1
Hdx	0.0248937	0.206581	0.295	0.25	1
Gm45341	0.0250964	0.229508	0.455	0.378	1
Slc6a15	0.0251138	0.218681	0.389	0.309	1
Gm26749	0.0259429	-0.208121	0.49	0.597	1
Taok3	0.0271967	-0.208947	0.399	0.512	1
Ndst4	0.0294146	0.331652	0.429	0.369	1
Wsb1	0.0323791	0.203374	0.558	0.484	1
Isl1	0.032712	0.208232	0.48	0.406	1
Klhl1	0.0328507	-0.296141	0.49	0.584	1
Arl4a	0.0328576	-0.228615	0.253	0.338	1
4930509J09Rik	0.0330682	0.246948	0.442	0.359	1
Mllt3	0.0333165	0.225305	0.699	0.65	1
Gm20754	0.0371551	0.282423	0.528	0.456	1
Ptprr	0.0380522	0.21164	0.505	0.438	1
Uri1	0.0401372	-0.240838	0.245	0.344	1
Ptpro	0.0426889	0.230631	0.545	0.494	1
Efna5	0.0428108	0.232347	0.76	0.762	1
Ocrl	0.0433429	0.237851	0.566	0.491	1
Col11a1	0.0438621	-0.28128	0.346	0.456	1
Cntnap5b	0.0445388	0.252583	0.725	0.666	1
Gm34544	0.0471671	0.425266	0.116	0.066	1
Ldb2	0.0484577	-0.205879	0.225	0.294	1
Mthfs	0.0492141	0.215376	0.311	0.256	1
Zfp385b	0.0503548	0.245383	0.768	0.753	1
Thsd7a	0.0523712	-0.237905	0.465	0.569	1
Nrg1	0.0554757	-0.216141	0.957	0.959	1
Cpa6	0.0568344	-0.257909	0.081	0.141	1
Smpd3	0.0587982	-0.214477	0.313	0.4	1
Wwc2	0.059366	0.211307	0.308	0.238	1
Aff2	0.0616325	0.254406	0.747	0.722	1
Mgat5	0.0667802	-0.202336	0.447	0.537	1
Zfpm2	0.0761017	0.360025	0.343	0.294	1
Dlgap1	0.0768881	0.200628	0.588	0.588	1
Eda	0.0799216	-0.202708	0.396	0.494	1
Stat5b	0.0864556	-0.209434	0.419	0.506	1
Itpr1	0.0898472	-0.210137	0.27	0.362	1
Sncaip	0.0973591	0.207247	0.561	0.512	1
Ptprt	0.128828	-0.210882	0.551	0.606	1
Gm15584	0.131922	0.221755	0.614	0.572	1
Evi5l	0.159441	0.209885	0.414	0.372	1
Elmo1	0.166169	0.227266	0.497	0.456	1
A330008L17Rik	0.188319	0.242658	0.265	0.219	1
Trhde	0.406857	-0.240374	0.247	0.291	1
Gm5089	0.418858	0.20336	0.172	0.156	1
Erbb4	0.710006	-0.204695	0.419	0.438	1

## Sheet: i2_Tac2_F_vs_KO_M
	p_val	avg_log2FC	pct.1	pct.2	p_val_adj
Xist	4.34677e-147	-2.77063	0	0.919	1.40335e-142
Tsix	7.9001e-88	-1.69993	0.017	0.734	2.55055e-83
Eif2s3y	2.57169e-65	1.19183	0.522	0	8.3027e-61
Uty	2.40784e-62	1.10672	0.498	0	7.77371e-58
Kdm5d	8.43388e-39	0.661334	0.32	0	2.72288e-34
Cwc22	5.79537e-23	-0.747659	0.522	0.869	1.87103e-18
Ddx3y	2.39541e-20	0.433373	0.182	0	7.73359e-16
AC149090.1	2.77207e-18	-0.845979	0.749	0.925	8.94962e-14
Malat1	4.32626e-09	-0.272713	1	1	0.000139673
Ipcef1	4.63468e-08	0.509555	0.491	0.312	0.00149631
Gm42418	7.6215e-07	-0.25806	0.914	0.95	0.024606
Gm11418	2.31738e-06	-0.377915	0.436	0.653	0.0748168
Pdcd7	2.83476e-06	-0.401127	0.625	0.787	0.0915202
D830024N08Rik	1.84951e-05	-0.328505	0.581	0.706	0.597115
Gm48727	3.26849e-05	-0.395767	0.144	0.281	1
Gm16105	3.85987e-05	-0.291333	0.162	0.291	1
Cmss1	4.78248e-05	-0.319735	0.361	0.494	1
Emc10	4.92936e-05	-0.367775	0.344	0.494	1
Specc1	5.94276e-05	-0.373781	0.22	0.394	1
Kdm5c	7.19391e-05	-0.374643	0.237	0.406	1
Khdrbs2	9.39206e-05	0.424627	0.663	0.606	1
Gabarapl2	0.000134554	0.284668	0.199	0.094	1
Zfp438	0.000145619	0.216687	0.203	0.094	1
Srrm2	0.000146906	-0.2401	0.918	0.966	1
Slc4a3	0.000186703	-0.314066	0.426	0.569	1
Atp6v0b	0.000187363	-0.257804	0.773	0.825	1
Prxl2c	0.000263845	-0.306199	0.107	0.228	1
Srsf12	0.000283573	0.222345	0.289	0.175	1
Nvl	0.000306551	-0.274257	0.371	0.522	1
Wsb1	0.00033607	0.320218	0.625	0.484	1
Igf2bp3	0.0003413	-0.318999	0.529	0.65	1
Asic2	0.000428844	-0.209886	0.993	1	1
Scg5	0.000493737	0.257448	0.464	0.438	1
Myef2	0.000519586	0.286568	0.684	0.547	1
Tro	0.000650647	-0.278975	0.759	0.853	1
Tdrd3	0.000735234	0.299193	0.364	0.231	1
Psmd4	0.000898965	-0.306828	0.223	0.362	1
Slc6a15	0.000911356	0.33074	0.43	0.309	1
Nav3	0.000921783	0.211895	0.983	0.991	1
Slc16a11	0.00100713	-0.29896	0.268	0.4	1
Hs6st3	0.00107866	0.303108	0.959	0.947	1
Cops5	0.00110073	-0.304621	0.172	0.309	1
Shfl	0.00110437	-0.301702	0.392	0.544	1
Gm10125	0.00111188	-0.241747	0.268	0.419	1
Lncppara	0.00114548	-0.280467	0.175	0.306	1
Pnmal2	0.00122969	-0.283915	0.165	0.291	1
Myo18a	0.00123574	-0.270166	0.443	0.581	1
Gm26618	0.00140755	0.223868	0.285	0.172	1
Tmem161b	0.00145743	0.317162	0.46	0.35	1
Anp32a	0.00148158	-0.211845	0.117	0.194	1
Efna5	0.00148509	0.422547	0.797	0.762	1
Sec24b	0.00149199	0.262301	0.698	0.591	1
Dpm1	0.00155506	-0.290546	0.45	0.591	1
Raph1	0.00156296	0.275772	0.711	0.6	1
Leng9	0.00170587	-0.281197	0.426	0.578	1
Setd4	0.00190652	-0.275286	0.261	0.391	1
Top3b	0.00192966	0.207723	0.244	0.141	1
Utrn	0.00195709	-0.24867	0.56	0.678	1
A330074K22Rik	0.00210094	-0.244319	0.134	0.247	1
Fam13a	0.00213981	-0.241901	0.32	0.362	1
Soga1	0.00215458	-0.332206	0.251	0.369	1
Prickle1	0.00250989	-0.253001	0.691	0.766	1
Syndig1	0.00251438	-0.328863	0.354	0.491	1
Srsf2	0.00261106	0.321349	0.488	0.391	1
Bdh1	0.00261911	-0.26435	0.196	0.319	1
Vezt	0.00263518	0.207364	0.722	0.613	1
Lrp8os2	0.00267058	-0.291361	0.206	0.309	1
Agpat4	0.00278508	-0.250652	0.223	0.325	1
Sash1	0.00285381	-0.285972	0.182	0.269	1
Plxna3	0.00286494	0.209354	0.206	0.116	1
Mcmdc2	0.00293431	-0.248808	0.168	0.294	1
Ptpn9	0.00293528	0.24428	0.457	0.403	1
Isl1	0.00300335	0.273015	0.491	0.406	1
Gm50152	0.00313732	-0.248471	0.381	0.531	1
Ppfia2	0.00336943	0.227789	0.973	0.963	1
Slc24a2	0.00337898	-0.238374	0.515	0.656	1
Cox7c	0.00363525	-0.214223	0.371	0.481	1
Acadsb	0.00368063	0.263188	0.529	0.431	1
P2ry14	0.00369087	-0.280862	0.725	0.809	1
Hace1	0.00396002	0.285888	0.55	0.472	1
4930570B17Rik	0.00407023	-0.278787	0.351	0.475	1
Jkamp	0.00413755	0.239843	0.223	0.131	1
Arl4a	0.00418186	-0.232422	0.234	0.338	1
Casd1	0.00446645	0.294615	0.289	0.191	1
Atrnl1	0.0044946	-0.311526	0.519	0.6	1
1600010M07Rik	0.00451752	-0.243805	0.313	0.422	1
Gon4l	0.00468997	-0.221728	0.481	0.578	1
Ttll7	0.00476875	-0.252433	0.416	0.556	1
Arhgap12	0.0051377	0.229296	0.56	0.444	1
Tmem167	0.00514509	0.256896	0.333	0.241	1
Ttbk1	0.00519642	-0.253725	0.254	0.372	1
Actr2	0.0054124	0.228655	0.419	0.306	1
Ppp1r14c	0.00542438	-0.224603	0.227	0.347	1
Timp4	0.00570858	-0.247726	0.471	0.603	1
Zfp799	0.00573404	-0.258628	0.261	0.388	1
Rmnd1	0.00578529	0.298462	0.392	0.297	1
Olfr55	0.00623099	-0.209741	0.058	0.141	1
Eps8	0.00632143	-0.276389	0.21	0.284	1
Tmem132a	0.00662958	0.243923	0.595	0.519	1
Ywhae	0.00667235	0.260713	0.399	0.303	1
Prkg1	0.00694939	0.214744	0.887	0.903	1
Dph3	0.00695241	0.218277	0.168	0.088	1
Lims1	0.00699503	0.228167	0.436	0.397	1
2021-03-01	0.00701149	0.297045	0.948	0.925	1
B230217J21Rik	0.00710374	-0.231035	0.797	0.887	1
5530401A14Rik	0.00722185	-0.226165	0.443	0.562	1
Pcsk7	0.0072581	-0.207152	0.388	0.519	1
Dnm1l	0.00731217	-0.202503	0.478	0.534	1
Gm48956	0.00750137	0.231953	0.227	0.144	1
Slc41a2	0.00754671	-0.267499	0.302	0.416	1
Adamts16	0.00754781	0.251438	0.405	0.303	1
Lrfn2	0.00767304	-0.212061	0.632	0.675	1
Rims3	0.00782625	0.295997	0.289	0.191	1
Mir124a-1hg	0.00783746	-0.236897	0.684	0.772	1
Rmdn1	0.00801595	-0.263042	0.574	0.662	1
Slain1	0.00824022	0.218942	0.326	0.253	1
Mbd2	0.00836473	-0.217757	0.199	0.3	1
Dvl1	0.00854934	0.281851	0.282	0.212	1
H2afz	0.00867203	0.217322	0.21	0.144	1
Cpne4	0.00873531	0.441939	0.519	0.425	1
Gpr45	0.00884427	0.227559	0.405	0.359	1
Eml6	0.00891227	0.201805	0.948	0.931	1
Stag1	0.00917621	0.200844	0.859	0.809	1
Pdcd4	0.00919284	-0.206609	0.347	0.412	1
Sgcz	0.00954214	0.243776	0.969	0.953	1
Sytl5	0.00958896	-0.214487	0.089	0.175	1
Mfsd11	0.00968849	-0.213829	0.21	0.319	1
Ptpn5	0.0100659	0.275506	0.632	0.553	1
Plppr3	0.0101412	0.20639	0.375	0.281	1
Btbd10	0.0103875	0.268862	0.43	0.328	1
Luzp1	0.0105937	-0.222936	0.309	0.431	1
Mfsd14b	0.0107212	0.220244	0.254	0.166	1
Ywhah	0.0109102	0.203692	0.254	0.159	1
Nav1	0.0110495	0.224043	0.784	0.713	1
Gm13883	0.0113829	-0.219027	0.199	0.297	1
Uba6	0.011447	0.235145	0.399	0.341	1
Gm48747	0.0116613	-0.216933	0.34	0.472	1
Soga3	0.0118598	-0.218656	0.553	0.637	1
Las1l	0.0121547	0.202742	0.405	0.316	1
Srr	0.0122244	-0.231029	0.296	0.369	1
Galnt11	0.012863	0.222361	0.368	0.278	1
Gm17494	0.0130601	-0.263931	0.186	0.294	1
Gcnt7	0.0133133	-0.215127	0.131	0.212	1
Tafa2	0.0133782	0.216372	0.643	0.547	1
Tcerg1	0.013773	0.234174	0.381	0.288	1
Nckap5	0.0141738	0.281583	0.416	0.375	1
Abi1	0.0144297	0.226164	0.529	0.422	1
Pde11a	0.0148377	-0.358311	0.179	0.278	1
Gm15680	0.0157753	-0.243584	0.162	0.231	1
3110021N24Rik	0.0158579	-0.22359	0.649	0.694	1
Arhgef28	0.0158825	0.22793	0.361	0.281	1
Tent4b	0.0165657	-0.212528	0.313	0.438	1
Bace1	0.0173593	-0.221944	0.155	0.247	1
Exoc6b	0.0180669	0.202563	0.818	0.787	1
Stmn2	0.0180983	0.209868	0.722	0.675	1
Zfp30	0.0188416	-0.201973	0.282	0.381	1
Lncenc1	0.0191892	-0.207545	0.086	0.166	1
Morf4l2	0.0192233	0.223164	0.454	0.416	1
Rbm45	0.0193336	-0.241527	0.137	0.209	1
Sdcbp	0.0199083	-0.237107	0.258	0.369	1
Upf2	0.0203951	-0.204676	0.392	0.503	1
H3f3b	0.0212995	0.223746	0.536	0.447	1
Hip1	0.0224333	-0.228236	0.378	0.459	1
Plcl2	0.0228209	0.220504	0.663	0.644	1
Pim2	0.0228798	-0.229144	0.182	0.281	1
Necab1	0.0229315	0.218783	0.158	0.097	1
Rps6kl1	0.023423	0.232782	0.292	0.209	1
Kidins220	0.0235708	-0.218552	0.735	0.803	1
Ptprm	0.0235882	-0.292887	0.265	0.381	1
Myo1d	0.0237466	-0.203409	0.223	0.322	1
Tma7	0.024794	-0.237884	0.144	0.234	1
Gm28905	0.0255365	-0.349151	0.399	0.488	1
Arhgap5	0.0255526	0.2198	0.564	0.484	1
Rgs7bp	0.0260549	-0.200907	0.433	0.484	1
Slc7a6	0.0263489	-0.214373	0.265	0.375	1
Fggy	0.0266093	-0.201272	0.175	0.247	1
Ext1	0.0274581	0.243805	0.704	0.634	1
Ogdh	0.0276022	-0.239223	0.447	0.569	1
Gm37240	0.0279916	-0.207534	0.639	0.744	1
Ammecr1	0.028278	-0.320691	0.574	0.662	1
Gm38251	0.0284161	-0.21626	0.196	0.294	1
Ggact	0.0285157	-0.203535	0.344	0.397	1
Ttyh1	0.0285907	-0.20738	0.409	0.497	1
Ankrd55	0.0290533	0.221738	0.553	0.541	1
Pitpnm1	0.029123	-0.237354	0.182	0.278	1
Ptpn1	0.0291242	-0.211116	0.316	0.403	1
Sema6d	0.03014	0.265156	0.818	0.778	1
Pde4a	0.0310487	-0.220795	0.502	0.613	1
Miga2	0.0310642	-0.215153	0.309	0.406	1
Fgfr1	0.0319508	-0.222277	0.165	0.259	1
Dipk1a	0.0326585	0.21928	0.371	0.288	1
Cplx2	0.0327673	-0.200248	0.127	0.175	1
Zfp804b	0.0328327	-0.232704	0.564	0.662	1
Wrn	0.0333483	-0.208625	0.292	0.391	1
Slc25a36	0.0334549	0.220368	0.371	0.306	1
Arhgap21	0.0346719	-0.216196	0.464	0.562	1
Capn15	0.0349017	-0.223883	0.385	0.491	1
Ccdc136	0.0365092	-0.221273	0.261	0.344	1
Tcf4	0.0367276	0.24548	0.454	0.409	1
Angel2	0.037461	-0.200927	0.199	0.256	1
Lrig2	0.0375064	0.209697	0.388	0.303	1
Ptk2	0.0378024	0.212873	0.742	0.709	1
Rnf180	0.0384256	-0.201883	0.347	0.438	1
1700080N15Rik	0.038721	0.203853	0.316	0.269	1
Pdpr	0.0398601	0.224024	0.323	0.247	1
Fam126b	0.0407919	-0.207032	0.34	0.438	1
Hrh3	0.0409316	0.219968	0.168	0.103	1
Gm49961	0.0420163	-0.255118	0.333	0.419	1
Angpt2	0.0426673	-0.24089	0.247	0.325	1
2021-09-03	0.0438107	0.202505	0.423	0.341	1
Col25a1	0.043936	-0.341036	0.502	0.609	1
Ikzf2	0.0441636	-0.200486	0.203	0.294	1
Tmtc1	0.0442096	0.208458	0.364	0.309	1
Mboat2	0.0445582	-0.238816	0.416	0.519	1
Ptprt	0.047725	0.315355	0.632	0.606	1
Gga1	0.0478511	-0.220795	0.196	0.291	1
Dhdds	0.0484895	-0.225908	0.347	0.441	1
Chsy3	0.0501077	-0.205739	0.845	0.884	1
Map7	0.0514846	-0.220872	0.247	0.319	1
Cacul1	0.052465	0.207977	0.326	0.262	1
Dgki	0.0531648	0.223203	0.904	0.863	1
Washc2	0.0556831	-0.217965	0.206	0.297	1
Gpc5	0.0568897	0.366689	0.608	0.562	1
Bclaf3	0.058191	0.237326	0.21	0.15	1
Cacna2d3	0.0619193	-0.201716	0.148	0.191	1
Carmil1	0.0643102	0.210826	0.667	0.588	1
Pcdh11x	0.0691634	0.210278	0.742	0.747	1
Gm15738	0.0700629	-0.210637	0.735	0.794	1
Rsbn1l	0.0710143	-0.212244	0.186	0.269	1
Klf8	0.071224	0.20382	0.33	0.259	1
Dnajc19	0.0712825	-0.200297	0.423	0.5	1
Tmem135	0.072381	0.224108	0.519	0.488	1
Slc44a2	0.0753977	-0.227986	0.254	0.338	1
Cpa6	0.0754666	-0.262489	0.096	0.141	1
Cab39l	0.0802431	-0.216628	0.186	0.275	1
Man1a	0.0826382	-0.214992	0.464	0.547	1
B3galt1	0.0838881	-0.211389	0.698	0.784	1
Thap3	0.0848878	-0.213579	0.33	0.419	1
Cenpc1	0.0852217	0.207086	0.385	0.319	1
Ldb2	0.0890427	-0.25597	0.247	0.294	1
Exoc1	0.0925413	-0.202879	0.251	0.338	1
Epb41l4b	0.0934374	-0.213491	0.258	0.334	1
Trim46	0.0960446	0.221664	0.423	0.388	1
Ccdc50	0.0973053	0.202511	0.467	0.431	1
Dpp10	0.0985402	-0.208631	0.99	0.994	1
Hs3st4	0.103037	-0.250317	0.344	0.422	1
Gm15261	0.105389	-0.200426	0.082	0.15	1
Pcdh7	0.110483	0.214198	0.973	0.963	1
Esr1	0.112326	0.200264	0.729	0.662	1
Htr2c	0.117875	-0.211447	0.677	0.688	1
Cdh12	0.133613	0.206822	0.66	0.6	1
Elmo1	0.143683	-0.220325	0.375	0.456	1
Prkd1	0.147564	0.214771	0.399	0.334	1
Pdzrn4	0.148541	-0.246976	0.567	0.641	1
Il1rapl2	0.158002	0.201502	0.952	0.963	1
Tshz3	0.16061	-0.242711	0.175	0.231	1
4930445B16Rik	0.210781	-0.220892	0.282	0.356	1
Klhl1	0.212406	0.20557	0.622	0.584	1
Sars	0.235417	0.201684	0.368	0.322	1
Cntn4	0.242491	-0.282412	0.357	0.431	1
Twsg1	0.260157	-0.230374	0.096	0.106	1
Grm8	0.309562	-0.204374	0.505	0.547	1
Erbb4	0.72395	-0.268093	0.405	0.438	1

## Sheet: i3_Esr2_F_vs_M
	p_val	avg_log2FC	pct.1	pct.2	p_val_adj
Xist	1.51131420229575e-317	-3.71	0	0.973	4.87927790211182e-313
Tsix	8.54192e-229	-2.43109	0.003	0.825	2.75776e-224
Eif2s3y	1.94951e-114	1.3473	0.525	0	6.29398e-110
Uty	4.62385e-97	1.21013	0.463	0.002	1.49281e-92
Kdm5d	4.62794e-56	0.747135	0.296	0.002	1.49413e-51
Ctnna2	1.49487e-51	0.545964	1	1	4.82618e-47
Snhg11	4.88996e-38	-0.248253	1	1	1.57872e-33
Sox5	3.20838e-36	1.29954	0.716	0.432	1.03583e-31
Ddx3y	4.76473e-33	0.50795	0.18	0	1.53829e-28
Gm42418	1.0263e-29	-0.534209	0.843	0.94	3.31343e-25
Malat1	4.97732e-29	-0.289248	1	1	1.60693e-24
Grm8	1.85186e-25	0.586722	0.965	0.9	5.97874e-21
Nrxn3	2.3814e-20	0.278516	1	1	7.68837e-16
B3galt1	2.40729e-20	0.719465	0.908	0.815	7.77195e-16
Cntn5	4.08988e-20	-0.417702	0.993	0.992	1.32042e-15
Esr1	4.38422e-20	-0.541139	0.625	0.794	1.41545e-15
Erbb4	1.11819e-19	-0.421859	0.98	0.996	3.61008e-15
Nkain3	7.38886e-18	0.458602	0.96	0.936	2.38549e-13
Man1a	1.55679e-17	0.711926	0.323	0.125	5.0261e-13
Plcxd3	2.51886e-15	-0.470762	0.317	0.557	8.13213e-11
Sox5os4	2.63493e-14	0.751099	0.332	0.148	8.50688e-10
Lrp1b	4.37919e-14	0.243097	1	0.996	1.41382e-09
Nnat	4.76875e-14	-0.384397	0.876	0.929	1.53959e-09
Klf12	2.89141e-13	0.57335	0.577	0.422	9.33492e-09
Htr2c	4.39548e-13	-0.551016	0.436	0.647	1.41908e-08
Plxna4	1.39252e-12	0.511906	0.706	0.536	4.49575e-08
Cntnap5b	1.00522e-11	-0.598821	0.436	0.617	3.24534e-07
Cdh4	1.70482e-11	-0.370339	0.853	0.936	5.504e-07
Cntnap5a	3.49782e-11	-0.462231	0.68	0.827	1.12927e-06
Fam189a1	3.57184e-11	-0.398814	0.792	0.875	1.15317e-06
Esr2	1.73372e-10	-0.423639	0.571	0.755	5.5973e-06
Zbtb20	2.49628e-10	0.442778	0.866	0.809	8.05926e-06
Luzp2	7.23048e-10	-0.444885	0.517	0.699	2.33436e-05
Pard3	8.29447e-10	0.349411	0.701	0.617	2.67787e-05
Sdk1	1.00838e-09	0.418432	0.896	0.861	3.25555e-05
Rian	1.1157e-09	0.212112	0.993	0.979	3.60205e-05
Unc5d	1.12477e-09	0.287363	1	0.996	3.63132e-05
Ptprk	1.14451e-09	0.620333	0.54	0.395	3.69505e-05
Kcnc2	1.46039e-09	0.491951	0.792	0.713	4.71487e-05
Ssbp2	1.55567e-09	-0.422038	0.504	0.613	5.02248e-05
Zfp804b	2.13339e-09	-0.385167	0.733	0.857	6.88766e-05
Car10	3.55998e-09	0.387646	0.847	0.769	0.000114934
Fgf14	3.62341e-09	0.204849	0.999	0.998	0.000116982
Oprk1	4.78874e-09	0.435055	0.266	0.131	0.000154604
Ube2e2	5.05661e-09	0.371266	0.825	0.751	0.000163253
Cpne4	1.22218e-08	0.526527	0.427	0.285	0.00039458
Cntn4	1.8326e-08	-0.558636	0.195	0.345	0.000591654
Gpc6	2.19014e-08	0.64762	0.619	0.514	0.000707087
Ltbp1	2.76016e-08	0.426279	0.401	0.27	0.000891118
Kcnq5	3.79817e-08	0.423001	0.648	0.528	0.00122624
Npas3	4.08609e-08	0.449252	0.57	0.416	0.00131919
Grik1	4.29717e-08	0.337881	0.993	0.985	0.00138734
Cyp19a1	4.56776e-08	-0.521495	0.179	0.331	0.0014747
Nrg1	5.63305e-08	-0.444353	0.895	0.95	0.00181863
Leng9	1.0455e-07	-0.326859	0.387	0.536	0.00337539
Kdm6a	1.20661e-07	-0.363586	0.277	0.424	0.00389554
Cadps2	1.25392e-07	0.307625	0.962	0.946	0.00404828
Pde4d	1.32574e-07	0.314873	0.984	0.985	0.00428014
Slc35f4	1.56124e-07	0.374904	0.696	0.597	0.00504048
Col6a5	2.27064e-07	-0.32544	0.13	0.26	0.00733077
Sntb1	2.50743e-07	0.33304	0.11	0.042	0.00809522
Gm48837	3.02829e-07	0.338708	0.257	0.141	0.00977682
Tcerg1l	3.32499e-07	0.387902	0.263	0.143	0.0107347
Grid2	4.09063e-07	0.235367	0.994	1	0.0132066
Dip2c	4.37912e-07	0.238513	0.944	0.915	0.014138
Ctnna3	4.63169e-07	-0.310372	0.88	0.906	0.0149534
Il1rapl2	5.06165e-07	-0.77819	0.25	0.343	0.0163415
Msi2	5.10564e-07	0.286997	0.567	0.42	0.0164835
Lrrtm4	5.68345e-07	-0.25	0.974	0.992	0.018349
Gm47283	6.07277e-07	-0.317597	0.596	0.728	0.0196059
Slit2	7.03318e-07	0.353315	0.834	0.788	0.0227066
Lhfpl3	7.19643e-07	0.334695	0.772	0.667	0.0232337
Schip1	8.15772e-07	-0.497017	0.537	0.649	0.0263372
Tmeff2	8.18111e-07	-0.28191	0.626	0.773	0.0264127
Klhdc10	1.06124e-06	-0.280936	0.885	0.933	0.0342623
Gldn	1.06314e-06	-0.318023	0.209	0.351	0.0343236
Gm28756	1.18848e-06	-0.360081	0.123	0.233	0.0383701
Rims1	1.30651e-06	0.254163	0.968	0.95	0.0421808
Zmat4	1.42392e-06	0.373827	0.554	0.437	0.0459711
Fstl5	1.83954e-06	0.336381	0.844	0.827	0.0593895
Gm16105	1.91957e-06	-0.292891	0.201	0.322	0.0619732
Usp6nl	2.00339e-06	0.291979	0.214	0.116	0.0646794
Ripor2	2.13537e-06	-0.338578	0.522	0.632	0.0689405
Ghr	2.8038e-06	-0.432671	0.31	0.447	0.0905208
Sox5os2	4.44957e-06	0.220108	0.084	0.021	0.143654
Arglu1	4.61413e-06	-0.247603	0.837	0.877	0.148967
Cntnap5c	4.97142e-06	-0.379742	0.603	0.69	0.160502
Dync1i2	5.5682e-06	-0.202067	0.808	0.898	0.179769
Grik3	5.88697e-06	-0.308688	0.254	0.393	0.190061
Cntnap2	5.92985e-06	0.218467	0.994	0.994	0.191445
Rora	8.41557e-06	0.316454	0.684	0.59	0.271697
Galntl6	8.46594e-06	0.327425	1	0.994	0.273323
Kcnd2	9.25225e-06	0.29213	0.965	0.979	0.298709
Sorcs3	9.71672e-06	0.298098	0.781	0.711	0.313704
B3glct	1.29283e-05	0.321919	0.126	0.052	0.417391
Gfra2	1.40766e-05	-0.328427	0.365	0.501	0.454463
Rps27	1.42713e-05	-0.280657	0.173	0.293	0.460749
Tafa1	1.47271e-05	-0.390347	0.133	0.239	0.475463
Dock4	1.64457e-05	-0.370713	0.371	0.509	0.530949
Caln1	1.68348e-05	0.327224	0.654	0.553	0.543513
Parm1	1.79199e-05	0.248752	0.182	0.096	0.578543
Chd5	1.84748e-05	-0.235578	0.489	0.582	0.59646
B230217J21Rik	2.15173e-05	0.314666	0.625	0.555	0.694686
Synpr	2.20367e-05	0.344566	0.45	0.345	0.711455
Runx1t1	2.38912e-05	-0.265036	0.216	0.337	0.771328
Ube4bos1	2.54264e-05	-0.202266	0.274	0.407	0.820892
Tmem132d	2.60475e-05	-0.297503	0.615	0.669	0.840943
Ndufaf5	2.84087e-05	0.230879	0.192	0.11	0.917175
Npffr1	3.19078e-05	-0.258046	0.066	0.143	1
Lrrtm1	3.46721e-05	0.308381	0.668	0.593	1
Hira	3.93076e-05	0.31847	0.456	0.364	1
Tnr	4.03332e-05	-0.281145	0.665	0.79	1
Myo5b	4.26895e-05	-0.240189	0.062	0.131	1
Pebp1	4.3254e-05	-0.241889	0.302	0.38	1
Hdac9	4.87271e-05	0.376332	0.759	0.69	1
Gldnos	5.15474e-05	-0.221457	0.105	0.208	1
Ptpn13	5.19419e-05	0.231353	0.123	0.052	1
Pigk	5.83339e-05	-0.240545	0.723	0.825	1
Tox3	6.12093e-05	-0.328389	0.202	0.32	1
4930517O19Rik	6.28005e-05	0.426932	0.364	0.258	1
Cdh22	6.32908e-05	-0.232337	0.303	0.405	1
Plekhh2	6.39346e-05	0.319836	0.481	0.38	1
Ppp1r2	6.66232e-05	-0.251992	0.211	0.322	1
Gm16168	7.06471e-05	-0.335181	0.232	0.333	1
Tenm2	7.25483e-05	-0.351024	0.814	0.867	1
Abca8b	7.46023e-05	-0.281837	0.446	0.545	1
Hpcal1	7.83433e-05	0.283938	0.27	0.173	1
Galnt7	7.86178e-05	-0.280567	0.421	0.499	1
Nubpl	7.9008e-05	0.24107	0.156	0.087	1
Maml2	8.2603e-05	0.404278	0.566	0.522	1
Dctn4	8.45064e-05	-0.271911	0.375	0.507	1
Naa35	8.74199e-05	-0.265522	0.313	0.412	1
Serpini1	8.96313e-05	-0.235136	0.173	0.289	1
Tiparp	9.51569e-05	0.253684	0.134	0.064	1
Tac1	9.61808e-05	-0.239912	0.088	0.17	1
Gon4l	0.000112568	-0.203043	0.472	0.545	1
Ccdc50	0.000119661	-0.225126	0.355	0.486	1
Adcy8	0.000120225	0.29767	0.421	0.328	1
Gm15261	0.00012459	-0.386667	0.286	0.397	1
Satb1	0.00012894	-0.360602	0.228	0.335	1
Hs6st3	0.000134608	-0.21391	0.935	0.946	1
Lingo2	0.00013533	-0.332123	0.732	0.817	1
AY036118	0.000158903	-0.224795	0.674	0.765	1
Rmst	0.000173106	0.528693	0.567	0.503	1
Csgalnact1	0.000191798	0.345529	0.495	0.426	1
Gm20713	0.000192353	0.372598	0.24	0.191	1
Rac3	0.000196352	0.235441	0.216	0.135	1
C2cd3	0.000213713	-0.271832	0.198	0.258	1
Cpne6	0.000218103	-0.261243	0.16	0.254	1
Ndst3	0.000220198	-0.243963	0.672	0.759	1
Dpp10	0.000223035	-0.392286	0.626	0.726	1
Fat1	0.000241288	0.236185	0.232	0.143	1
Trpc4	0.000245901	0.476721	0.352	0.289	1
1700080N15Rik	0.000249149	0.231693	0.326	0.233	1
Bmpr1b	0.000254775	0.236761	0.182	0.191	1
Apba2	0.000261572	0.222579	0.589	0.565	1
Sncaip	0.00026435	0.317971	0.405	0.31	1
Agrp	0.00026926	-0.205614	0.218	0.328	1
Arid1b	0.000271328	0.22646	0.652	0.576	1
Coq8b	0.000277285	-0.237116	0.287	0.38	1
Nell2	0.000283728	-0.332229	0.42	0.524	1
B830012L14Rik	0.000295559	0.241763	0.73	0.651	1
Nova1	0.000304345	0.236142	0.782	0.744	1
Btaf1	0.000324157	-0.244253	0.378	0.476	1
Antxr1	0.00032489	0.202618	0.136	0.071	1
Mctp1	0.000331548	-0.300936	0.527	0.622	1
Cntn6	0.000345924	-0.290524	0.281	0.395	1
Grid1	0.00038407	0.244732	0.831	0.786	1
Mir124a-1hg	0.000396797	-0.211771	0.577	0.655	1
Unc5c	0.000413701	-0.221246	0.782	0.823	1
Nr2f2	0.000418724	-0.273909	0.391	0.52	1
Rnf152	0.000448227	-0.232823	0.209	0.287	1
Ar	0.000454063	0.309005	0.455	0.362	1
Adgra1	0.000458364	-0.21424	0.245	0.339	1
Ano4	0.000482928	0.292156	0.626	0.57	1
Pacrg	0.000486712	-0.27185	0.336	0.432	1
Ankrd55	0.000521857	0.280121	0.609	0.543	1
Gm15584	0.000522239	0.280732	0.642	0.541	1
Slc16a11	0.000550284	-0.249207	0.25	0.362	1
Arpp21	0.000554757	0.294218	0.557	0.528	1
Kif26b	0.000579723	0.265429	0.625	0.545	1
Vav3	0.00058059	0.226224	0.124	0.062	1
Srgap2	0.000580917	0.236783	0.694	0.638	1
Cntnap3	0.0005851	-0.256616	0.205	0.306	1
Hdac7	0.000616982	-0.23786	0.323	0.401	1
Slc38a9	0.000617938	-0.202975	0.261	0.347	1
Greb1	0.000750502	0.24599	0.44	0.351	1
Spata5	0.000756814	0.238604	0.27	0.191	1
Fam135b	0.000759505	-0.275449	0.537	0.636	1
Gnal	0.000783097	0.249126	0.408	0.345	1
Dlgap2	0.00079198	-0.225883	0.824	0.873	1
Arhgef11	0.0008418	-0.256049	0.525	0.615	1
Whrn	0.000849096	-0.255516	0.283	0.383	1
Ptprr	0.000882772	0.221736	0.571	0.507	1
Fryl	0.000884873	0.275793	0.431	0.339	1
Gpr137c	0.00089369	-0.248732	0.307	0.387	1
Adamts19	0.000896449	0.43901	0.183	0.123	1
Arl15	0.000899807	-0.297904	0.544	0.634	1
Tox2	0.000911647	-0.202391	0.173	0.272	1
Cdkl1	0.000912811	-0.200025	0.159	0.256	1
Lin7a	0.00091531	0.297554	0.543	0.466	1
Immp2l	0.000927067	0.26264	0.605	0.518	1
Ccser1	0.00102537	0.240378	0.932	0.925	1
Enox1	0.00102914	0.255661	0.628	0.549	1
Htr7	0.00103569	-0.233192	0.299	0.412	1
Gm21798	0.00106563	0.346524	0.368	0.295	1
Tle4	0.00109746	-0.230241	0.343	0.432	1
Tmtc2	0.00113097	0.353605	0.338	0.272	1
Ptprf	0.00116289	-0.204706	0.325	0.422	1
Mast4	0.00118341	0.270326	0.287	0.231	1
Rab10	0.00120567	0.241475	0.424	0.353	1
Robo2	0.00127009	-0.205564	0.766	0.84	1
Aff3	0.00130518	0.272617	0.498	0.422	1
Tenm4	0.00133444	0.216115	0.844	0.848	1
Nav1	0.00144939	0.200734	0.759	0.694	1
Gm15345	0.00145099	-0.228755	0.351	0.457	1
1700024B18Rik	0.00145705	0.256438	0.554	0.507	1
Gm5149	0.00146881	-0.211113	0.53	0.597	1
Abcb10	0.00160675	-0.207954	0.113	0.191	1
Cmss1	0.00161834	-0.206771	0.374	0.47	1
Lrrtm3	0.001817	-0.256618	0.645	0.709	1
Cartpt	0.00186914	-0.249171	0.117	0.195	1
Il1rap	0.00190482	0.237175	0.483	0.399	1
Agbl4	0.00194449	0.214496	0.883	0.859	1
Klhl1	0.00208314	-0.220465	0.404	0.518	1
Nagk	0.0021093	-0.231948	0.219	0.316	1
9530026P05Rik	0.00222072	-0.307601	0.19	0.289	1
Zdhhc2	0.00227399	-0.219113	0.414	0.497	1
Xiap	0.002298	0.243383	0.32	0.243	1
Ptp4a2	0.00247404	-0.20965	0.189	0.281	1
Pakap.1	0.00253581	0.227147	0.429	0.349	1
Cplx2	0.00266865	-0.212489	0.183	0.272	1
Fras1	0.00284657	-0.264134	0.176	0.247	1
A330102I10Rik	0.0032928	-0.200853	0.599	0.672	1
A830082K12Rik	0.00345231	-0.201702	0.391	0.505	1
Cpne8	0.00370675	0.240367	0.397	0.347	1
Galnt18	0.00371876	0.299046	0.26	0.195	1
Adamts9	0.00406848	-0.217224	0.087	0.154	1
Arhgap6	0.00420988	-0.213526	0.338	0.437	1
Magi3	0.00424079	0.225537	0.579	0.524	1
Pakap	0.00424635	0.224695	0.586	0.528	1
D630045J12Rik	0.00426256	-0.212654	0.4	0.507	1
Pdzrn4	0.00431687	0.24301	0.808	0.761	1
Ank1	0.00445038	0.210468	0.408	0.333	1
Gpm6b	0.00445717	0.225122	0.569	0.509	1
Tsc22d1	0.00446541	0.227348	0.71	0.669	1
Dync1li2	0.00456888	-0.212601	0.355	0.412	1
Spink10	0.00466529	0.215149	0.355	0.304	1
Gas7	0.00507393	0.210378	0.463	0.401	1
Sntg1	0.00534376	0.205211	0.97	0.954	1
Ccdc171	0.00536884	0.217878	0.18	0.119	1
Pknox2	0.00541298	0.220177	0.426	0.395	1
Ptchd4	0.0054274	0.220556	0.46	0.405	1
Slit3	0.00551409	-0.221972	0.452	0.557	1
Thbs3	0.00563428	-0.205647	0.202	0.291	1
Rgs20	0.00592279	-0.218248	0.405	0.459	1
Dock11	0.00620482	0.247103	0.266	0.2	1
Kcnmb2	0.00653535	-0.226929	0.261	0.337	1
Gm37459	0.00754231	-0.220984	0.183	0.254	1
Sh3kbp1	0.00762692	0.203099	0.397	0.345	1
Lcorl	0.00808691	0.236606	0.645	0.599	1
Col8a1	0.00841214	-0.250332	0.141	0.187	1
Khdrbs3	0.00896567	0.213339	0.655	0.595	1
4930419G24Rik	0.00912499	-0.2646	0.276	0.366	1
Mef2d	0.00947739	-0.224746	0.234	0.318	1
Ankfn1	0.0102098	0.20211	0.727	0.68	1
Ppip5k2	0.0121238	0.210853	0.384	0.326	1
Csnk2a1	0.0125062	0.220344	0.351	0.281	1
Prkca	0.0129962	0.213488	0.773	0.734	1
9530059O14Rik	0.0131842	-0.22148	0.392	0.476	1
Unc13c	0.0138435	-0.23239	0.465	0.549	1
Sgcd	0.0145197	0.326618	0.648	0.62	1
Flrt2	0.0148799	0.259047	0.492	0.441	1
Ptprz1	0.0157174	0.239999	0.436	0.364	1
Mllt10	0.0167976	0.204491	0.654	0.597	1
Pex5l	0.0175858	-0.253787	0.456	0.543	1
Kcnh1	0.0188348	0.226465	0.296	0.241	1
Ext2	0.0190037	0.222995	0.356	0.308	1
Ndst4	0.0192277	-0.204861	0.291	0.358	1
Gpc5	0.0205721	0.346518	0.439	0.457	1
5330417C22Rik	0.0212279	-0.201218	0.442	0.528	1
Epb41l4a	0.0212292	-0.20446	0.483	0.561	1
Gm12027	0.0226571	0.233926	0.31	0.252	1
Gria3	0.0226648	0.227924	0.889	0.867	1
Rtl4	0.0276305	0.227012	0.543	0.486	1
Grin3a	0.0286548	0.225533	0.644	0.586	1
Arnt	0.032259	0.224724	0.372	0.316	1
Thsd7a	0.0329079	0.299305	0.506	0.478	1
Ammecr1	0.0394251	0.231657	0.442	0.395	1
Kcnj3	0.0417314	0.201582	0.628	0.58	1
Srrm4	0.0516351	0.239749	0.657	0.626	1
Ptprm	0.0550444	-0.208871	0.633	0.655	1
Greb1l	0.0742942	0.211089	0.512	0.462	1
Gm32647	0.0952436	0.275937	0.531	0.551	1

## Sheet: i3_Esr2_F_vs_KO_M
	p_val	avg_log2FC	pct.1	pct.2	p_val_adj
Xist	8.19334e-268	-3.71	0	0.973	2.64522e-263
Tsix	4.98864e-197	-2.44105	0	0.825	1.61058e-192
Uty	6.83128e-96	1.34497	0.519	0.002	2.20548e-91
Eif2s3y	3.59294e-94	1.30835	0.504	0	1.15998e-89
Kdm5d	3.54291e-51	0.813197	0.315	0.002	1.14383e-46
Ddx3y	3.33522e-33	0.509497	0.2	0	1.07678e-28
AC149090.1	1.99131e-21	-0.960561	0.539	0.748	6.42896e-17
Gm42418	9.45242e-14	-0.412031	0.864	0.94	3.05171e-09
Cwc22	2.84133e-10	-0.359376	0.626	0.8	9.17323e-06
Hivep2	1.35709e-07	-0.309351	0.71	0.78	0.00438138
Bmpr1b	2.11823e-07	0.624756	0.259	0.191	0.00683871
Gabarapl2	3.02376e-07	0.302185	0.167	0.058	0.00976222
Gm48837	6.02719e-07	0.317891	0.263	0.141	0.0194588
D830024N08Rik	8.15492e-07	-0.367815	0.549	0.69	0.0263282
Il1rapl2	1.07937e-06	-0.831557	0.23	0.343	0.0348475
Grm8	2.75346e-06	0.328277	0.922	0.9	0.0888955
Cdh4	3.10527e-06	-0.287579	0.885	0.936	0.100254
Kdm6a	6.47205e-06	-0.354179	0.3	0.424	0.20895
Gm16105	6.88464e-06	-0.310895	0.187	0.322	0.22227
Pard3	7.98311e-06	0.324461	0.679	0.617	0.257735
Gm29571	1.2517e-05	-0.231295	0.019	0.079	0.40411
AY036118	2.00197e-05	-0.254643	0.708	0.765	0.646335
Sox5	2.47237e-05	0.408706	0.553	0.432	0.798204
Thap2	2.70756e-05	-0.299311	0.132	0.225	0.874135
Sema3c	2.74308e-05	-0.216198	0.076	0.156	0.885604
Klhdc10	4.43629e-05	-0.256789	0.899	0.933	1
Kcnd2	4.59785e-05	0.286542	0.988	0.979	1
Cntnap5a	4.70413e-05	-0.289928	0.722	0.827	1
Galnt1	5.02742e-05	-0.30548	0.381	0.499	1
Sash1	9.15313e-05	-0.307454	0.185	0.281	1
Spata5	9.18462e-05	0.301857	0.294	0.191	1
Oprk1	9.49694e-05	0.30975	0.228	0.131	1
Ppp1r14c	0.000144137	-0.273555	0.158	0.266	1
Schip1	0.000154446	-0.494972	0.582	0.649	1
Gm48727	0.000154864	-0.288444	0.163	0.256	1
Camk2a	0.000182687	-0.234865	0.794	0.83	1
Snrnp70	0.000202216	-0.204865	0.829	0.904	1
1700042O10Rik	0.000204982	-0.274289	0.115	0.2	1
Cdkl1	0.000262181	-0.246677	0.154	0.256	1
Dctn4	0.000265067	-0.238971	0.377	0.507	1
Thap3	0.000307701	-0.266997	0.282	0.38	1
Sncaip	0.000380286	0.264821	0.424	0.31	1
Dbn1	0.000395129	-0.219592	0.545	0.595	1
Tafa1	0.000426916	-0.353941	0.15	0.239	1
Gm16070	0.000433263	-0.22464	0.062	0.131	1
Caln1	0.00044935	0.301296	0.646	0.553	1
Ctif	0.00052398	-0.255856	0.617	0.692	1
Nmbr	0.000590028	0.206733	0.302	0.222	1
Rbfox3	0.000611458	-0.232376	0.671	0.719	1
Cmss1	0.000628377	-0.233782	0.397	0.47	1
Rbm28	0.000655864	0.21455	0.438	0.389	1
Nol4	0.000671943	0.215029	0.716	0.676	1
Hps1	0.000676548	-0.208538	0.08	0.154	1
Cpne8	0.000788112	0.350788	0.43	0.347	1
Xkr4	0.000808855	0.206594	0.965	0.952	1
Rmnd1	0.000943649	0.228249	0.315	0.21	1
Rgs9	0.000985506	-0.238365	0.243	0.345	1
Ube4bos1	0.00102103	-0.236835	0.294	0.407	1
Atl2	0.00104459	0.205644	0.284	0.187	1
Traf3ip2	0.00116465	-0.257255	0.307	0.401	1
Usp6nl	0.00119024	0.219495	0.198	0.116	1
Il1rap	0.00138194	0.271045	0.49	0.399	1
Plxna4	0.00143791	0.257461	0.636	0.536	1
Leng9	0.00152332	-0.239478	0.463	0.536	1
Tmem131l	0.00172023	0.21874	0.28	0.189	1
Mir124a-1hg	0.00178545	-0.218253	0.58	0.655	1
Arpc2	0.0019958	0.269446	0.311	0.218	1
Gm47027	0.00203074	-0.215269	0.142	0.204	1
Lingo2	0.0021027	-0.216219	0.749	0.817	1
Runx1t1	0.00212421	-0.286289	0.241	0.337	1
Cadm2	0.0022818	0.20601	0.953	0.958	1
Scn5a	0.00229285	-0.203999	0.436	0.472	1
Pak3	0.00247385	0.22461	0.891	0.836	1
Atp6v1h	0.0025239	0.27323	0.498	0.399	1
Gm38393	0.00253666	0.203598	0.412	0.345	1
Plcxd3	0.00265559	-0.225671	0.457	0.557	1
Gnaz	0.00277438	-0.224874	0.189	0.245	1
Abi2	0.00297585	0.254286	0.588	0.509	1
Ran	0.00310804	0.206659	0.13	0.067	1
Hacd2	0.00322374	-0.208746	0.179	0.235	1
Lhfpl3	0.00341958	0.293507	0.728	0.667	1
Clec16a	0.00343238	-0.20416	0.414	0.495	1
C2cd3	0.00345493	-0.262808	0.198	0.258	1
Gm15738	0.00373259	-0.228651	0.611	0.686	1
Fras1	0.00375671	-0.20715	0.204	0.247	1
Gm28756	0.00377343	-0.248163	0.175	0.233	1
Rora	0.00380356	0.257531	0.623	0.59	1
Lin7a	0.00473346	0.24437	0.57	0.466	1
A830018L16Rik	0.00479327	-0.227653	0.741	0.796	1
Sdk1	0.00483258	0.277321	0.881	0.861	1
Srsf2	0.00497226	0.223342	0.453	0.356	1
Myo10	0.00504351	-0.214033	0.222	0.295	1
Rph3a	0.00520805	-0.21869	0.327	0.387	1
Ptprr	0.00540527	0.22159	0.57	0.507	1
Scfd1	0.0059571	-0.207837	0.298	0.387	1
Ubxn11	0.00624405	-0.241141	0.286	0.376	1
Sorcs3	0.00659463	0.238779	0.755	0.711	1
Dock4	0.00670067	-0.225685	0.409	0.509	1
Timp4	0.00730732	-0.218801	0.412	0.476	1
Zfp74	0.00731234	-0.210062	0.171	0.241	1
Pabpn1	0.00733055	-0.206578	0.716	0.794	1
Arhgap35	0.00755314	0.204091	0.5	0.428	1
Cfap36	0.00757119	-0.235682	0.379	0.457	1
Gon4l	0.00760701	-0.210534	0.465	0.545	1
Dtnbos	0.00773474	-0.207409	0.325	0.387	1
Man1a	0.00799522	0.288564	0.175	0.125	1
Cdh22	0.00828974	-0.206281	0.321	0.405	1
Scrn1	0.00854782	-0.210845	0.317	0.405	1
Yme1l1	0.00887653	0.228993	0.44	0.372	1
Frmpd4	0.00941491	-0.207812	0.498	0.59	1
Arl15	0.0101858	-0.252603	0.549	0.634	1
Galnt18	0.0118959	0.252404	0.272	0.195	1
Cntnap5b	0.0127654	-0.240575	0.535	0.617	1
Sumo1	0.0128341	-0.219437	0.356	0.426	1
Cpne4	0.0129959	0.307784	0.368	0.285	1
Klf12	0.0133392	0.269541	0.488	0.422	1
Senp8	0.0135113	-0.213682	0.261	0.304	1
Srgap2	0.0135398	0.218535	0.716	0.638	1
Eif4a2	0.0147802	0.202171	0.267	0.216	1
Nlk	0.0149115	0.206061	0.566	0.493	1
Naaladl2	0.015198	-0.212044	0.484	0.543	1
Camk4	0.0165625	0.240475	0.463	0.376	1
Kcnq5	0.0170361	0.275907	0.605	0.528	1
Gm37768	0.0181171	-0.220511	0.16	0.225	1
St8sia4	0.0196307	0.205887	0.224	0.154	1
Gm12027	0.0206217	0.207784	0.321	0.252	1
Srrm4	0.0225339	0.260128	0.652	0.626	1
Stxbp6	0.0228299	0.275185	0.267	0.198	1
Gnal	0.0248956	0.206281	0.399	0.345	1
Baz1b	0.025183	0.221696	0.432	0.356	1
4930405A21Rik	0.0256045	-0.206815	0.123	0.181	1
Lin52	0.0256196	-0.201263	0.214	0.264	1
Pola1	0.0274283	0.249762	0.292	0.229	1
Cul3	0.0299737	0.204132	0.395	0.32	1
Shc3	0.0300842	0.218565	0.584	0.522	1
Gm11099	0.0307828	-0.21133	0.434	0.47	1
Srrm4os	0.0328885	0.204051	0.354	0.279	1
Gm16168	0.0329456	-0.21299	0.276	0.333	1
Ank1	0.0335475	0.217414	0.403	0.333	1
Gm28905	0.0348441	-0.210053	0.475	0.532	1
Adamts19	0.0357804	0.229187	0.15	0.123	1
B230209E15Rik	0.0472052	0.200107	0.477	0.418	1
Gm14703	0.0491632	-0.207542	0.16	0.218	1
Cyp19a1	0.0501318	-0.259279	0.27	0.331	1
Sgcd	0.056512	0.289379	0.654	0.62	1
Dpp10	0.0571586	-0.217557	0.669	0.726	1
Gm38505	0.0649351	-0.20388	0.827	0.848	1
Inpp4b	0.087962	0.261694	0.333	0.274	1
6330403K07Rik	0.0949113	0.202356	0.601	0.549	1
Pla2g6	0.108502	0.29333	0.099	0.079	1
Gpc5	0.219838	-0.225808	0.405	0.457	1
Fgf13	0.241933	0.205931	0.611	0.595	1

## Sheet: i4_Bnc2_F_vs_M
	p_val	avg_log2FC	pct.1	pct.2	p_val_adj
Xist	0	-3.36723	0.001	0.952	0
Tsix	1.00119e-275	-2.10821	0.004	0.759	3.23234e-271
Eif2s3y	1.13355e-143	1.32469	0.507	0	3.65966e-139
Uty	5.28347e-141	1.21068	0.486	0	1.70577e-136
Kdm5d	2.14599e-87	0.802095	0.332	0	6.92834e-83
Snhg11	1.42919e-46	-0.241423	1	1	4.61413e-42
Pdzrn4	1.01511e-39	0.890179	0.897	0.765	3.27728e-35
Prkg1	2.03017e-38	0.739081	0.97	0.92	6.55442e-34
Ddx3y	2.99782e-36	0.413317	0.149	0	9.67847e-32
Malat1	2.95882e-31	-0.30415	1	1	9.55255e-27
Lrp1b	3.87267e-26	0.72534	0.966	0.941	1.25029e-21
Gm42418	2.78853e-25	-0.446783	0.861	0.941	9.00278e-21
Cadps2	8.09697e-24	0.686783	0.486	0.265	2.61411e-19
Zfp804a	7.09052e-16	0.7328	0.69	0.598	2.28917e-11
Galntl6	2.43317e-14	0.615514	0.944	0.91	7.85548e-10
Fbn2	3.43556e-14	0.38565	0.211	0.074	1.10917e-09
1700080N15Rik	8.65014e-14	0.431856	0.336	0.169	2.7927e-09
B3galt1	8.79191e-14	0.500331	0.914	0.883	2.83847e-09
Pld5	1.39836e-13	0.503721	0.463	0.288	4.51462e-09
Gm26871	5.50019e-13	0.276445	0.988	0.986	1.77574e-08
Gm47283	1.09441e-12	-0.330513	0.584	0.756	3.53329e-08
Col25a1	1.33791e-12	0.324152	0.824	0.685	4.31944e-08
Car10	2.128e-12	0.552994	0.654	0.534	6.87025e-08
Alk	2.28037e-12	-0.595245	0.445	0.55	7.36218e-08
Cdh18	2.3329e-12	-0.325704	0.919	0.971	7.53176e-08
Grip1	3.82573e-12	0.327406	0.951	0.905	1.23514e-07
Pde4b	5.35702e-12	0.378291	0.81	0.682	1.72951e-07
Sgcd	5.42938e-12	0.460143	0.849	0.764	1.75287e-07
Leng9	1.19838e-11	-0.339643	0.416	0.55	3.86897e-07
Brinp3	1.83757e-11	0.367465	0.966	0.926	5.93258e-07
Negr1	2.08447e-11	0.275699	0.994	0.998	6.72971e-07
Fstl5	2.18804e-11	0.562192	0.674	0.678	7.06408e-07
Ctnna2	2.31416e-11	0.267011	0.993	0.998	7.47126e-07
Arhgap36	3.06789e-10	0.41001	0.231	0.111	9.90468e-06
Nbea	3.10075e-10	0.244235	0.976	0.976	1.00108e-05
Gm16105	4.79406e-10	-0.335263	0.204	0.333	1.54776e-05
Parm1	9.26904e-10	0.423819	0.444	0.302	2.99251e-05
Prr16	1.70644e-09	0.43535	0.668	0.558	5.50923e-05
Adgrb3	2.44551e-09	0.256363	0.999	0.994	7.89531e-05
Nrg3	3.37967e-09	0.357148	0.996	0.994	0.000109113
Robo1	4.66822e-09	-0.248847	0.756	0.876	0.000150713
Ctnnd2	5.49397e-09	0.240109	0.985	0.982	0.000177373
Plxdc2	7.63795e-09	-0.429284	0.459	0.564	0.000246591
Lsamp	1.3392e-08	0.238206	1	1	0.000432361
Ccdc85a	1.66563e-08	0.27654	0.848	0.805	0.000537749
Gfra1	4.64595e-08	0.331144	0.641	0.513	0.00149995
Gm14798	4.66424e-08	0.213705	0.15	0.061	0.00150585
C430049B03Rik	7.70675e-08	0.247374	0.056	0.008	0.00248812
Csmd1	9.05667e-08	0.205523	0.995	0.99	0.00292394
Ptprd	1.56811e-07	0.213767	0.994	0.995	0.00506264
Sox5	2.78914e-07	0.364061	0.24	0.146	0.00900473
Atxn2l	4.43739e-07	-0.267558	0.419	0.514	0.0143261
Sh3kbp1	6.02386e-07	0.289454	0.495	0.373	0.019448
Cmss1	6.07369e-07	-0.302819	0.364	0.482	0.0196089
Astn2	6.34757e-07	-0.268524	0.81	0.871	0.0204931
Nova1	6.70582e-07	0.246773	0.778	0.678	0.0216497
Gm48837	7.35528e-07	0.212796	0.184	0.093	0.0237465
Plch1	7.84871e-07	0.247826	0.18	0.095	0.0253396
Ncam2	7.97635e-07	0.290507	0.869	0.847	0.0257516
Fgf13	8.09225e-07	0.380154	0.721	0.664	0.0261258
Dok6	8.92222e-07	-0.244071	0.687	0.786	0.0288054
Ncald	9.43339e-07	-0.28209	0.53	0.613	0.0304557
Cntnap5b	1.1867e-06	-0.38226	0.602	0.648	0.0383125
Sfta3-ps	1.47778e-06	-0.289223	0.027	0.085	0.0477102
Cacna2d3	1.51664e-06	0.290422	0.545	0.428	0.0489647
Mpped2	1.96616e-06	-0.251685	0.062	0.127	0.0634774
4930588J15Rik	2.09263e-06	0.246455	0.198	0.109	0.0675606
Kcnip1	2.15474e-06	-0.27421	0.549	0.608	0.0695657
Mir124a-1hg	2.67585e-06	-0.229906	0.602	0.659	0.0863898
Gulp1	2.74256e-06	0.289075	0.113	0.051	0.0885435
Ano1	3.11642e-06	-0.25918	0.046	0.108	0.100614
Scml4	3.18277e-06	0.293997	0.461	0.363	0.102756
Ankrd55	3.74607e-06	0.263935	0.491	0.384	0.120942
Gad1	4.01738e-06	-0.213765	0.409	0.428	0.129701
Trpm3	4.11398e-06	0.385023	0.76	0.732	0.13282
Nexmif	4.56888e-06	0.277302	0.773	0.686	0.147506
Tox	5.18107e-06	0.371665	0.436	0.322	0.167271
Fam124a	5.18186e-06	0.259265	0.343	0.238	0.167297
Tmem267	6.08162e-06	0.201023	0.097	0.042	0.196345
Cdh4	6.69721e-06	0.291859	0.811	0.76	0.21622
Gm29114	7.08117e-06	0.260027	0.186	0.103	0.228615
6530409C15Rik	7.52752e-06	-0.208427	0.346	0.399	0.243026
Fut8	8.47293e-06	0.277393	0.662	0.587	0.273548
Pabpc4	1.00116e-05	-0.260779	0.232	0.325	0.323224
Mras	1.09929e-05	-0.223393	0.155	0.228	0.354906
Klhl29	1.19589e-05	-0.237659	0.611	0.709	0.386093
Dgkh	1.46072e-05	-0.243251	0.414	0.511	0.471593
Btaf1	1.55361e-05	-0.222299	0.351	0.46	0.501583
Etl4	1.84096e-05	-0.292879	0.574	0.682	0.594353
Gm10754	1.84134e-05	-0.353271	0.234	0.305	0.594476
Pak7	2.3242e-05	0.282339	0.535	0.458	0.750367
Galnt1	2.36536e-05	-0.228527	0.342	0.447	0.763655
Gm20713	2.80345e-05	0.376046	0.173	0.135	0.905095
Spock3	2.92415e-05	0.23698	0.863	0.817	0.944061
Ar	3.02107e-05	0.275805	0.36	0.262	0.975351
Pnrc1	3.10173e-05	0.229485	0.251	0.164	1
Gm29514	3.15044e-05	0.264373	0.4	0.299	1
Ptpn5	3.15451e-05	0.242467	0.61	0.519	1
Man1a	3.29881e-05	-0.40513	0.145	0.199	1
Gm15584	3.50643e-05	0.304567	0.53	0.437	1
Larp1	3.73533e-05	-0.245611	0.473	0.558	1
Gpr137c	3.95975e-05	-0.223173	0.288	0.383	1
Rbms3	4.15787e-05	0.335638	0.597	0.545	1
Ecel1	4.33874e-05	0.248083	0.446	0.378	1
Gm14697	4.68922e-05	0.268058	0.252	0.161	1
Gpc5	4.76046e-05	0.599209	0.355	0.296	1
Zmat4	5.47977e-05	0.279229	0.473	0.378	1
Cox4i1	5.89292e-05	-0.211316	0.284	0.365	1
Grm8	6.80245e-05	0.35399	0.68	0.603	1
Atp11c	7.19585e-05	0.218779	0.432	0.336	1
Ikzf2	7.98895e-05	0.257438	0.34	0.278	1
Chn2	8.37712e-05	-0.274143	0.231	0.328	1
Lhfpl3	8.48134e-05	0.212345	0.846	0.785	1
A330093E20Rik	8.71527e-05	0.201467	0.215	0.137	1
Fat3	0.000138606	0.202575	0.86	0.812	1
Myo5b	0.000142179	-0.252751	0.104	0.169	1
Sema6a	0.000163475	0.250367	0.602	0.518	1
Rrnad1	0.000168241	-0.228196	0.233	0.326	1
Crim1	0.000175952	0.227034	0.656	0.582	1
Clstn2	0.000179789	0.263121	0.602	0.518	1
Psmd7	0.000230514	-0.224291	0.311	0.412	1
Nrg3os	0.000249448	0.277819	0.858	0.817	1
Ddx50	0.00025412	-0.223428	0.628	0.719	1
Tmeff2	0.000256849	0.244562	0.89	0.85	1
Nrip1	0.000265903	0.22162	0.253	0.18	1
Grip1os2	0.00027563	0.260527	0.454	0.36	1
Actn2	0.000371786	-0.20125	0.136	0.193	1
A330102I10Rik	0.000385729	0.258645	0.49	0.402	1
Apobec4	0.000465597	-0.201638	0.202	0.289	1
Dpyd	0.000494493	0.272167	0.612	0.572	1
Pds5b	0.000503957	0.201571	0.685	0.641	1
Pde3a	0.000518862	-0.276727	0.131	0.203	1
Dock4	0.000561328	0.208847	0.816	0.785	1
Rmst	0.000567109	0.295574	0.615	0.543	1
4930447C04Rik	0.00064132	-0.236729	0.131	0.188	1
Thsd7a	0.000672622	-0.275019	0.36	0.415	1
Tnr	0.000703814	-0.215265	0.671	0.733	1
Vwc2l	0.000737071	0.235755	0.475	0.397	1
Neto1	0.000772769	-0.231121	0.211	0.267	1
Synpr	0.000808161	0.230026	0.212	0.15	1
Ptprt	0.000839064	0.277342	0.685	0.69	1
Nr3c2	0.000867047	-0.26086	0.279	0.363	1
Pcsk2	0.00095793	-0.221631	0.197	0.28	1
Pknox2	0.00102749	-0.213737	0.295	0.375	1
Kirrel3	0.00125727	-0.305888	0.856	0.879	1
Rbms1	0.00135366	0.216456	0.371	0.291	1
Zfr2	0.0014106	-0.201853	0.321	0.402	1
Sphkap	0.00150109	-0.202354	0.205	0.26	1
Hs6st3	0.00150558	-0.349259	0.435	0.471	1
Grik1	0.00156599	0.328245	0.732	0.69	1
Elmo1	0.00164541	0.215166	0.703	0.632	1
A330015K06Rik	0.00177615	-0.237394	0.279	0.365	1
Btbd11	0.00179504	0.215083	0.383	0.32	1
Ripor2	0.00195454	-0.206205	0.477	0.532	1
Pid1	0.00201073	0.206219	0.523	0.444	1
Aplp1	0.0020388	-0.212434	0.261	0.333	1
4930445B16Rik	0.00235073	-0.260603	0.432	0.519	1
Kcnh5	0.00318813	0.225469	0.454	0.391	1
Ptprz1	0.00334319	-0.202197	0.439	0.494	1
Slit3	0.00353602	0.255196	0.543	0.486	1
Ndst3	0.00382061	0.20105	0.429	0.36	1
Tshz2	0.00412844	-0.239245	0.83	0.852	1
Pard3b	0.00419027	-0.24024	0.348	0.418	1
Sv2c	0.00465161	0.201601	0.258	0.191	1
Cdh8	0.0068835	0.256383	0.638	0.577	1
Gm20642	0.00896927	0.218342	0.857	0.838	1
Cntnap5a	0.00964723	0.259696	0.851	0.833	1
Tafa2	0.00975167	-0.220513	0.329	0.35	1
Ptprk	0.0116704	-0.202391	0.261	0.32	1
Hs3st4	0.0129611	0.201271	0.595	0.535	1
Plpp4	0.033186	-0.223792	0.211	0.259	1
Pde10a	0.0353958	-0.227786	0.706	0.741	1
Adarb2	0.0481026	-0.322249	0.333	0.386	1
Gm15261	0.0721015	-0.203333	0.336	0.373	1
Egfem1	0.0745382	-0.233826	0.719	0.743	1
Schip1	0.64488	0.215882	0.687	0.696	1

## Sheet: i4_Bnc2_F_vs_KO_M
	p_val	avg_log2FC	pct.1	pct.2	p_val_adj
Xist	0	-3.3616	0.003	0.952	0
Tsix	4.10866e-234	-2.11431	0.003	0.759	1.32648e-229
Eif2s3y	8.9195e-135	1.33327	0.511	0	2.87966e-130
Uty	1.70902e-124	1.23318	0.471	0	5.51758e-120
Kdm5d	8.10482e-91	0.875213	0.36	0	2.61664e-86
Ddx3y	4.5039e-45	0.522976	0.196	0	1.45408e-40
Cwc22	1.06828e-44	-0.73659	0.484	0.82	3.44893e-40
AC149090.1	1.84969e-32	-0.879424	0.668	0.82	5.97171e-28
Meg3	1.39366e-13	-0.200325	1	1	4.49944e-09
Gm16105	1.67414e-11	-0.38636	0.169	0.333	5.40495e-07
Gm42418	1.07848e-10	-0.293033	0.89	0.941	3.48187e-06
Mdga2	2.29307e-10	0.207409	1	1	7.40318e-06
Atp6v0b	2.43981e-10	-0.354603	0.667	0.777	7.87693e-06
Gabarapl2	2.64445e-10	0.356217	0.189	0.072	8.5376e-06
Camk2a	2.82862e-08	-0.279376	0.784	0.823	0.000913219
Leng9	1.81776e-07	-0.332491	0.425	0.55	0.00586863
Rbfox3	1.08093e-06	-0.300241	0.628	0.723	0.0348979
Nvl	1.13227e-06	-0.288934	0.349	0.494	0.0365553
4930570B17Rik	1.77802e-06	-0.361174	0.348	0.471	0.0574034
AY036118	1.86556e-06	-0.252995	0.679	0.754	0.0602295
9630014M24Rik	5.53306e-06	0.274185	0.41	0.299	0.178635
Stx16	7.98318e-06	-0.265125	0.241	0.338	0.257737
Rmdn1	8.0661e-06	-0.21884	0.532	0.656	0.260414
4930517O19Rik	9.57882e-06	-0.290753	0.526	0.572	0.309252
Cadm2	1.24705e-05	0.264462	0.954	0.945	0.402609
Tnpo1	1.3636e-05	0.298857	0.541	0.436	0.440237
D830024N08Rik	1.4105e-05	-0.28546	0.565	0.656	0.455381
Pcsk7	1.49355e-05	-0.259127	0.311	0.431	0.482193
Zfr2	1.60891e-05	-0.254587	0.283	0.402	0.519437
Mir124a-1hg	1.68474e-05	-0.236078	0.583	0.659	0.543917
Ipcef1	1.71605e-05	0.262555	0.245	0.15	0.554026
Pbx1	1.76256e-05	0.210535	0.96	0.95	0.569043
Timp4	1.98348e-05	-0.252629	0.385	0.495	0.640365
Cdc42bpa	2.04974e-05	0.256938	0.823	0.788	0.661758
Ccdc88a	2.08239e-05	0.224522	0.841	0.817	0.672298
2010300C02Rik	2.36549e-05	-0.272572	0.185	0.251	0.763698
Amy1	2.68204e-05	0.261051	0.644	0.558	0.865895
Kifc2	3.21287e-05	-0.259162	0.296	0.392	1
Rtl1	4.25502e-05	-0.260974	0.401	0.482	1
1700080N15Rik	4.98941e-05	0.252974	0.263	0.169	1
Galnt1	6.70774e-05	-0.293245	0.333	0.447	1
Sfta3-ps	7.98686e-05	-0.243681	0.03	0.085	1
Kdm6a	8.78847e-05	-0.241083	0.317	0.408	1
Add2	9.35899e-05	-0.212077	0.529	0.572	1
Ryr1	9.7479e-05	0.241871	0.299	0.206	1
5730522E02Rik	0.00013921	0.282476	0.68	0.629	1
Zranb2	0.000157965	-0.218627	0.776	0.841	1
Hnrnph1	0.000168429	0.212127	0.446	0.391	1
Man1a	0.000173342	-0.413946	0.124	0.199	1
Psmd7	0.000174426	-0.232239	0.328	0.412	1
Camk1d	0.000197646	-0.205924	0.627	0.703	1
Arpp21	0.000198025	-0.235367	0.729	0.797	1
Minar2	0.000224637	0.231122	0.311	0.227	1
Gm16189	0.000248691	-0.229191	0.261	0.32	1
Mpped2	0.000319492	-0.230484	0.063	0.127	1
Fam135b	0.000359747	0.219732	0.696	0.656	1
Myo18a	0.000437712	-0.236037	0.394	0.5	1
Syngap1	0.0004525	-0.217644	0.226	0.317	1
Pigu	0.000617436	0.218176	0.267	0.201	1
Kcnc2	0.000753586	0.297828	0.519	0.441	1
U2af1	0.000907815	0.206509	0.224	0.151	1
Apobec4	0.000918932	-0.209462	0.213	0.289	1
Hcn1	0.000995055	-0.233522	0.607	0.711	1
Rgs6	0.0012042	-0.287649	0.267	0.331	1
Dazap1	0.00121191	-0.202189	0.249	0.336	1
Hnrnpa3	0.00128736	0.20778	0.479	0.404	1
Col25a1	0.00141471	-0.328485	0.607	0.685	1
Nckap5	0.00156934	0.222765	0.517	0.466	1
Ccdc85a	0.00175767	-0.249422	0.731	0.805	1
Cntnap5a	0.00179214	-0.225287	0.783	0.833	1
Srsf2	0.00215832	0.220957	0.406	0.341	1
Plppr4	0.00235685	0.206025	0.591	0.535	1
4932443L11Rik	0.00235925	0.203804	0.415	0.339	1
Klhl29	0.00267115	-0.201828	0.639	0.709	1
Atp11b	0.00271208	0.209861	0.517	0.455	1
Gm50152	0.00271291	-0.202947	0.378	0.469	1
Ggact	0.00275633	-0.247551	0.29	0.33	1
Cpne8	0.00312998	-0.237596	0.302	0.381	1
Pid1	0.00315327	-0.272504	0.362	0.444	1
Sema6d	0.00338974	-0.238243	0.378	0.473	1
Spon1	0.00349086	0.236005	0.307	0.272	1
Pde3a	0.00360585	-0.286429	0.147	0.203	1
Gm32647	0.00379304	-0.344145	0.217	0.297	1
Rrnad1	0.00410936	-0.207925	0.241	0.326	1
Ankfn1	0.00424298	-0.257068	0.478	0.537	1
H3f3b	0.0044179	0.211101	0.519	0.457	1
Naxd	0.00453044	-0.204914	0.206	0.285	1
Fstl5	0.0046635	-0.272355	0.61	0.678	1
Ikzf2	0.00508594	-0.216661	0.221	0.278	1
Fndc9	0.00671033	-0.206567	0.389	0.466	1
Alcam	0.00690176	0.245484	0.582	0.535	1
Smc3	0.0073096	0.238491	0.351	0.291	1
Myo5b	0.0075635	-0.213083	0.11	0.169	1
Nr3c2	0.00880756	-0.253557	0.292	0.363	1
Egfem1	0.00905936	0.260767	0.761	0.743	1
Cox7c	0.0100434	-0.215967	0.377	0.458	1
Cacna2d3	0.0111653	0.273211	0.483	0.428	1
Kdm5b	0.012028	0.208444	0.427	0.368	1
Cadps2	0.0125531	-0.255577	0.194	0.265	1
Specc1	0.0125752	-0.202082	0.405	0.46	1
Rps7	0.0131036	0.207233	0.169	0.117	1
Rtl4	0.0131805	0.205712	0.435	0.407	1
Gnb2	0.0150333	0.215404	0.354	0.291	1
Nxph1	0.0152064	-0.263815	0.343	0.428	1
Eda	0.0180088	0.214067	0.437	0.371	1
Gm15155	0.0192914	-0.21005	0.183	0.232	1
Cacna2d1	0.0210478	0.200386	0.343	0.305	1
Kirrel3	0.0234471	-0.253876	0.848	0.879	1
Mbnl3	0.0329206	0.218464	0.212	0.164	1
Isl1	0.0357691	0.22329	0.434	0.373	1
Cntn4	0.038908	-0.298075	0.291	0.339	1
Nme5	0.0424665	-0.211167	0.099	0.132	1
Slit2	0.0568221	0.213131	0.567	0.582	1
Gm15261	0.0968613	-0.251166	0.336	0.373	1
Thrb	0.108348	-0.214271	0.438	0.468	1
Gpc5	0.160829	0.252977	0.307	0.296	1
Pla2g6	0.31999	-0.249298	0.091	0.117	1

## Sheet: i5_Haus4_F_vs_M
	p_val	avg_log2FC	pct.1	pct.2	p_val_adj
Xist	3.50686e-200	-3.37765	0.004	0.947	1.13219e-195
Tsix	9.51504e-120	-2.00956	0.002	0.716	3.07193e-115
Eif2s3y	3.37366e-75	1.25765	0.492	0	1.08919e-70
Uty	1.1433e-68	1.19755	0.472	0.003	3.69116e-64
Kdm5d	9.06747e-41	0.798019	0.322	0.006	2.92743e-36
Ddx3y	4.82938e-25	0.464437	0.177	0	1.55916e-20
Snhg11	5.14851e-22	-0.253211	1	1	1.6622e-17
Gm42418	5.96565e-15	-0.430961	0.841	0.933	1.92601e-10
Greb1	1.43252e-09	0.408372	0.148	0.025	4.6249e-05
Gm47283	3.49696e-08	-0.407103	0.6	0.719	0.00112899
Malat1	6.54838e-08	-0.229873	1	1	0.00211415
Gm16105	5.46202e-07	-0.392535	0.143	0.304	0.0176341
Pabpn1	1.21949e-06	-0.340075	0.689	0.808	0.0393712
Rnf152	3.22669e-06	-0.417353	0.255	0.412	0.104174
Kdm6a	4.47578e-06	-0.333509	0.224	0.343	0.1445
Gm48837	1.65954e-05	0.336031	0.199	0.086	0.535783
Ccl28	2.15989e-05	0.238089	0.067	0.008	0.69732
Nfrkb	2.94721e-05	-0.286528	0.17	0.318	0.951506
Khsrp	3.72602e-05	-0.247338	0.112	0.245	1
Nnat	3.90203e-05	-0.24109	0.919	0.944	1
Amer1	4.31077e-05	-0.232314	0.031	0.117	1
Cmss1	5.4696e-05	-0.217647	0.378	0.446	1
B3galt1	0.000124317	0.412471	0.821	0.819	1
Tmem267	0.000195001	0.20417	0.092	0.033	1
Slc8a1	0.000208322	0.269432	0.935	0.942	1
Gm26749	0.000260409	-0.320057	0.423	0.574	1
Meis2	0.000393223	-0.216222	0.098	0.195	1
Aldh7a1	0.000498153	-0.208924	0.183	0.248	1
Car10	0.00063296	0.235911	0.897	0.891	1
Ptpn5	0.00063691	0.208579	0.477	0.376	1
Fbxl17	0.000684636	0.258458	0.881	0.822	1
Fam135b	0.000687371	-0.258675	0.579	0.613	1
Smc2	0.000698585	0.210104	0.177	0.1	1
Mfsd11	0.000705227	-0.244616	0.192	0.29	1
Nmt2	0.000765656	-0.24019	0.358	0.504	1
Mbd5	0.000866701	0.232405	0.852	0.774	1
Il1rap	0.000901217	0.235503	0.188	0.106	1
Tmem192	0.000991172	-0.20926	0.038	0.109	1
Cwc22	0.0010293	0.250259	0.855	0.799	1
Parp1	0.00104783	-0.250244	0.119	0.228	1
Slc44a1	0.00106826	0.255192	0.472	0.357	1
Pak7	0.00110812	0.384332	0.671	0.588	1
Lrp8os2	0.00125882	-0.276293	0.154	0.242	1
Leng9	0.00133299	-0.244707	0.454	0.543	1
Tcerg1l	0.00138283	0.296432	0.271	0.184	1
Pcsk2	0.00147113	-0.284754	0.403	0.476	1
6720427I07Rik	0.00151102	-0.264962	0.168	0.251	1
Chd5	0.00161205	-0.252345	0.523	0.618	1
Rgs6	0.00164343	-0.302464	0.092	0.192	1
Esr1	0.00194623	-0.216572	0.273	0.315	1
Galnt14	0.00232831	-0.283704	0.204	0.292	1
Csgalnact1	0.00239522	0.226491	0.389	0.301	1
Slc35b1	0.00265941	-0.233414	0.121	0.206	1
Sav1	0.00287092	-0.214004	0.304	0.418	1
Wdr41	0.00333359	-0.204344	0.161	0.253	1
Kcnh7	0.00359447	0.204103	0.928	0.88	1
Mcc	0.00421004	-0.24564	0.302	0.37	1
Gm41804	0.00431821	-0.207208	0.049	0.114	1
Sqstm1	0.00465689	-0.246751	0.284	0.384	1
Tead1	0.00527369	-0.270359	0.477	0.565	1
Serbp1	0.00537445	-0.258741	0.228	0.337	1
Erbb4	0.00538181	0.304029	0.864	0.855	1
Gm30382	0.00578765	0.2783	0.714	0.682	1
Zfp976	0.00589304	-0.202466	0.105	0.181	1
Svop	0.00623	-0.229052	0.427	0.518	1
Syndig1	0.00634977	0.275037	0.235	0.167	1
Inpp4b	0.00647796	0.259417	0.573	0.51	1
Rph3a	0.00676019	-0.25972	0.264	0.368	1
Pdzrn4	0.00702586	0.275729	0.465	0.404	1
Cdh11	0.00714039	0.200385	0.43	0.345	1
Zcchc7	0.00717778	0.245188	0.87	0.833	1
Cfap46	0.00726785	-0.237099	0.217	0.315	1
mt-Co1	0.00741567	-0.20255	0.215	0.29	1
Chrm3	0.00767026	-0.335455	0.224	0.312	1
Crebl2	0.00777175	0.213746	0.168	0.1	1
Atl3	0.0080742	-0.218876	0.224	0.295	1
Gabrg1	0.00890957	0.257871	0.564	0.479	1
Atp6v0b	0.00968486	0.211876	0.761	0.724	1
Rnf32	0.00986101	-0.233822	0.251	0.318	1
1700080N15Rik	0.0103898	0.235638	0.34	0.267	1
Nrbp2	0.0110847	-0.222753	0.336	0.432	1
Gtf3c2	0.0115052	0.27327	0.257	0.192	1
Xrn1	0.0115864	0.209527	0.624	0.582	1
Gnptg	0.0117747	0.266144	0.394	0.329	1
Clip4	0.012077	0.20808	0.32	0.248	1
Hexdc	0.0122606	-0.22178	0.177	0.273	1
Efnb2	0.0127785	0.20145	0.28	0.203	1
Lin7a	0.0128212	0.257982	0.519	0.429	1
Slc38a9	0.0132295	-0.223134	0.23	0.329	1
Adgrb2	0.0132622	0.224431	0.217	0.173	1
Cpne4	0.0134978	0.21481	0.15	0.092	1
Shank2	0.0136322	0.220225	0.711	0.649	1
Herc1	0.0144625	0.216896	0.779	0.741	1
Ndrg3	0.0144907	-0.240203	0.338	0.421	1
Cspg5	0.0156254	-0.217783	0.336	0.437	1
Pam	0.0157158	-0.231978	0.414	0.504	1
Adamts6	0.0160313	-0.24272	0.197	0.287	1
Snx13	0.0160762	0.249002	0.313	0.24	1
B130024G19Rik	0.0166514	0.239674	0.365	0.301	1
mt-Co3	0.0176289	-0.221508	0.188	0.276	1
Krba1	0.0185671	-0.21447	0.168	0.24	1
Gm50368	0.0199369	0.245675	0.28	0.206	1
Camkv	0.0202648	0.240504	0.289	0.217	1
Fbxo21	0.0204963	-0.201836	0.246	0.315	1
Sulf1	0.0213223	0.301562	0.336	0.262	1
Gpm6b	0.0222881	-0.245369	0.318	0.421	1
Gpc6	0.0224299	0.277696	0.765	0.755	1
Tmeff2	0.0224607	0.205774	0.937	0.93	1
Lrrc28	0.0230591	0.219017	0.226	0.162	1
Gm50152	0.0257074	-0.206182	0.331	0.437	1
Lhfp	0.0261858	0.283818	0.255	0.187	1
Ralyl	0.0273054	0.211439	0.971	0.975	1
Ndufs4	0.0274339	-0.219323	0.418	0.521	1
P3h2	0.0285842	0.246885	0.17	0.111	1
Gm2164	0.0308217	0.218398	0.206	0.212	1
Pcbp4	0.0315862	-0.212142	0.21	0.267	1
Pibf1	0.03199	0.205787	0.436	0.365	1
Tacc1	0.0343612	-0.224312	0.345	0.454	1
Mkln1os	0.0351842	0.201526	0.262	0.195	1
Selenot	0.0359473	-0.220799	0.181	0.265	1
Stxbp6	0.036523	-0.22514	0.134	0.201	1
6030443J06Rik	0.0385432	-0.222049	0.148	0.214	1
4930445B16Rik	0.0390147	0.251872	0.521	0.504	1
Chpf2	0.0427825	-0.200717	0.195	0.267	1
Mgat5b	0.0427844	-0.211834	0.181	0.248	1
Dnm2	0.0438917	-0.214415	0.309	0.39	1
Olfm3	0.0470299	0.213444	0.497	0.485	1
Slit2	0.0504379	0.274344	0.682	0.646	1
Ppp1r2	0.0525065	-0.203038	0.237	0.334	1
Fras1	0.0544344	0.215601	0.257	0.212	1
Rnf217	0.0544624	0.200127	0.432	0.365	1
Hcn1	0.0545514	0.207821	0.658	0.685	1
Actr1b	0.0628128	0.218377	0.418	0.362	1
Ntng1	0.0642745	-0.298648	0.338	0.39	1
Hs3st4	0.0746743	0.230723	0.644	0.599	1
Grm3	0.0787062	0.264716	0.562	0.524	1
Pcdh10	0.0848366	0.217528	0.295	0.251	1
Gm15398	0.084869	-0.23873	0.559	0.646	1
Pard3b	0.0983159	0.237766	0.521	0.507	1
Cntnap5c	0.101022	-0.204763	0.432	0.471	1
Zfpm2	0.10396	0.203828	0.23	0.214	1
C2cd2	0.105486	-0.214344	0.412	0.474	1
Sorbs2os	0.122499	0.233757	0.564	0.521	1
Rbm10	0.144118	0.207272	0.262	0.212	1
Trhde	0.148708	0.203961	0.57	0.535	1
Kcnq5	0.14914	0.289935	0.573	0.549	1
Ptprk	0.271391	0.210048	0.253	0.231	1
Gm14582	0.378428	0.210539	0.183	0.167	1
Sntg2	0.403849	0.206256	0.389	0.387	1
Dpp10	0.937967	0.206342	0.81	0.825	1
Grik1	0.970757	0.202673	0.803	0.797	1

## Sheet: i5_Haus4_F_vs_KO_M
	p_val	avg_log2FC	pct.1	pct.2	p_val_adj
Xist	9.83997e-179	-3.35177	0.011	0.947	3.17684e-174
Tsix	6.9339e-100	-1.95433	0.016	0.716	2.23861e-95
Uty	3.96984e-70	1.24518	0.504	0.003	1.28166e-65
Eif2s3y	2.28292e-68	1.24478	0.49	0	7.37041e-64
Kdm5d	5.61163e-40	0.83837	0.332	0.006	1.81172e-35
Ddx3y	3.31681e-22	0.456305	0.172	0	1.07083e-17
AC149090.1	1.95464e-11	-0.74199	0.629	0.825	6.31055e-07
Cwc22	2.17454e-08	-0.346534	0.586	0.799	0.000702052
Gm42418	6.34422e-08	-0.305047	0.883	0.933	0.00204823
Gm16105	1.01424e-06	-0.423982	0.142	0.304	0.0327447
Gm48837	1.20606e-05	0.297572	0.196	0.086	0.389376
Gm48727	2.81564e-05	-0.4092	0.253	0.401	0.909028
Gm15810	8.80073e-05	-0.278823	0.079	0.192	1
Tenm2	0.000106453	0.210348	0.989	0.981	1
Igf2bp3	0.000106516	-0.218133	0.515	0.565	1
Chd5	0.000113033	-0.268327	0.534	0.618	1
Lrrc4c	0.000124448	0.229414	0.997	0.986	1
Ppp1r14c	0.000168517	-0.324697	0.223	0.348	1
Galnt1	0.000188309	-0.336721	0.308	0.446	1
Mfhas1	0.000242875	0.295683	0.302	0.189	1
Grid2	0.000284891	0.211261	0.992	0.997	1
Leng9	0.000305244	-0.309523	0.439	0.543	1
Pabpn1	0.000330502	-0.278862	0.703	0.808	1
Nmt2	0.000401333	-0.255579	0.354	0.504	1
Akap1	0.000403175	0.248499	0.153	0.07	1
Rmnd1	0.000468743	0.312317	0.379	0.262	1
N4bp2l2	0.0005101	-0.251814	0.507	0.588	1
Gm29394	0.000530974	-0.209867	0.025	0.095	1
Hdgfl3	0.000576867	-0.23538	0.493	0.607	1
Gm12064	0.000779207	-0.202696	0.025	0.089	1
Gm19461	0.000819952	-0.285353	0.215	0.326	1
Mbd5	0.000830267	0.200136	0.858	0.774	1
Pnn	0.000885442	-0.2236	0.668	0.733	1
Ubxn11	0.000954835	-0.310783	0.213	0.345	1
D830024N08Rik	0.000957279	-0.236138	0.602	0.699	1
Gm48728	0.000985563	-0.221354	0.095	0.195	1
Pitpnm3	0.00101132	0.24269	0.371	0.265	1
Tbl1x	0.00106865	0.293154	0.534	0.468	1
Zfp292	0.0010928	0.240618	0.564	0.46	1
Pam	0.00109495	-0.291252	0.431	0.504	1
Meis2	0.00114736	-0.365802	0.093	0.195	1
Cacnb4	0.0011911	-0.21706	0.529	0.624	1
Cntnap5c	0.00119406	-0.398145	0.381	0.471	1
Zfp804b	0.00120302	0.242272	0.381	0.435	1
Lrrc28	0.00133286	0.249027	0.259	0.162	1
Pcsk7	0.0013377	-0.244241	0.311	0.393	1
Cdr1	0.00133844	0.344951	0.215	0.125	1
Ppp4r3a	0.00158103	0.243235	0.376	0.267	1
Gm47889	0.00163648	-0.246534	0.063	0.153	1
Fnbp1l	0.00164525	0.232326	0.801	0.716	1
Ccdc136	0.00165317	-0.222519	0.213	0.279	1
Zfr2	0.00202129	-0.247786	0.294	0.398	1
Galnt14	0.00241643	-0.303653	0.185	0.292	1
Erc1	0.00244726	0.29854	0.659	0.582	1
Abcb10	0.00252189	-0.214969	0.12	0.226	1
Itfg2	0.00257806	-0.244895	0.142	0.242	1
Adamts6	0.0027509	-0.324413	0.177	0.287	1
Rab43	0.00276978	-0.276976	0.104	0.195	1
Nfrkb	0.00278929	-0.209406	0.213	0.318	1
Trpc5	0.00306113	-0.331081	0.33	0.454	1
Wscd2	0.00314949	-0.260978	0.373	0.448	1
Thsd4	0.00339023	-0.200182	0.095	0.189	1
Gm15614	0.00339526	-0.265321	0.221	0.323	1
Adgrl2	0.00341742	0.232634	0.812	0.78	1
Xrn2	0.0034346	0.302718	0.403	0.301	1
Gm48765	0.00383008	-0.29358	0.262	0.334	1
Plpp1	0.00384668	0.269691	0.262	0.178	1
mt-Co3	0.004057	-0.278528	0.166	0.276	1
Mrpl33	0.00407467	-0.229021	0.172	0.284	1
Map1lc3a	0.00413533	0.214858	0.161	0.086	1
Zbtb20	0.00430232	-0.219972	0.785	0.825	1
Ctnnbl1	0.00434763	0.217616	0.237	0.173	1
Cdh4	0.00503038	-0.26256	0.649	0.702	1
Hivep2	0.00526964	-0.22402	0.684	0.78	1
Ccdc28a	0.00534031	0.241929	0.213	0.131	1
Syndig1	0.00586422	0.296435	0.253	0.167	1
Cpq	0.0062163	-0.257708	0.112	0.187	1
Matr3	0.00621678	0.312961	0.365	0.279	1
1700054A03Rik	0.00630322	-0.208039	0.131	0.201	1
Camk1	0.00631144	-0.207725	0.251	0.331	1
Pde10a	0.00648353	-0.245096	0.676	0.774	1
Gnptg	0.00657059	0.29015	0.414	0.329	1
Nkiras1	0.00664907	0.287639	0.172	0.1	1
Hcn2	0.00769494	-0.24644	0.199	0.29	1
Pfkp	0.00778725	0.277547	0.779	0.76	1
Cdh8	0.00794985	0.271511	0.858	0.844	1
Hacd4	0.00839127	-0.292451	0.183	0.295	1
Rfc2	0.00851753	0.213631	0.199	0.128	1
5330417C22Rik	0.00888234	-0.223631	0.401	0.521	1
Rmdn1	0.00916239	-0.201847	0.569	0.632	1
Sncaip	0.00929848	-0.228615	0.272	0.34	1
Gm16083	0.00932474	-0.215289	0.471	0.532	1
D430042O09Rik	0.0096187	-0.235268	0.297	0.398	1
Zcchc7	0.00975127	0.202981	0.864	0.833	1
Hsp90aa1	0.00976754	0.252422	0.324	0.253	1
Efnb2	0.00999817	0.270941	0.289	0.203	1
Igf2r	0.0101121	-0.229428	0.199	0.29	1
Bex3	0.0103769	0.263812	0.264	0.189	1
Rps14	0.0107276	0.201301	0.144	0.081	1
Atxn7l3b	0.0108772	-0.241984	0.191	0.292	1
Tsc22d2	0.0112231	0.237491	0.33	0.281	1
Tecr	0.0113191	0.20265	0.54	0.457	1
C530008M17Rik	0.0115392	0.203142	0.777	0.696	1
Gm44151	0.0115756	-0.20046	0.559	0.638	1
Prkca	0.0116109	0.247325	0.599	0.518	1
Senp8	0.0119344	-0.222388	0.237	0.334	1
Cacna2d2	0.012054	0.221006	0.417	0.334	1
Ube2v2	0.0121216	-0.209611	0.275	0.393	1
Sh3gl2	0.0123416	-0.210598	0.381	0.496	1
Gfra1	0.0128702	0.242171	0.504	0.423	1
Zhx3	0.0132117	-0.214487	0.313	0.387	1
Mark1	0.0132746	-0.264858	0.343	0.46	1
Rora	0.0134558	-0.238806	0.499	0.585	1
Gm43376	0.013516	-0.206296	0.452	0.529	1
Tbc1d1	0.0136006	-0.235508	0.218	0.309	1
Serac1	0.0137712	-0.220538	0.169	0.228	1
Ncs1	0.0140338	0.223333	0.286	0.214	1
Pim2	0.0143243	-0.238432	0.18	0.276	1
Usp22	0.0145466	0.213746	0.379	0.298	1
Kdm6a	0.01461	-0.220689	0.251	0.343	1
A430090L17Rik	0.0148957	-0.232225	0.098	0.173	1
Drc1	0.0150525	-0.243229	0.193	0.29	1
Ctr9	0.0150833	-0.218666	0.134	0.198	1
Las1l	0.015141	0.217906	0.458	0.396	1
Zfp804a	0.0156297	-0.317805	0.341	0.457	1
Cfap20	0.0157829	0.22749	0.305	0.279	1
Prpf19	0.0160956	-0.220083	0.076	0.153	1
Inpp4b	0.0162564	0.27366	0.567	0.51	1
Gm42477	0.0162946	-0.216493	0.117	0.201	1
Chl1	0.0164687	0.265713	0.668	0.607	1
Nell1	0.0165023	0.243479	0.733	0.68	1
Rnf8	0.0166026	-0.240521	0.253	0.345	1
Pard3	0.0167267	-0.240349	0.387	0.507	1
Syngr3	0.0171245	-0.237505	0.218	0.331	1
Kcnh7	0.0175091	0.201723	0.902	0.88	1
Tmem39b	0.0181551	-0.201984	0.087	0.153	1
Prxl2c	0.018656	-0.234456	0.114	0.181	1
Tab2	0.0189789	0.203665	0.3	0.223	1
4921534H16Rik	0.019218	-0.247991	0.324	0.418	1
Fbxl2	0.0192534	-0.209492	0.463	0.56	1
Gm10550	0.019343	-0.219133	0.104	0.181	1
Klhl12	0.0193563	-0.200936	0.142	0.228	1
Gm32647	0.0204	-0.257137	0.649	0.71	1
Shank2	0.0208315	0.219992	0.668	0.649	1
1700042O10Rik	0.0212188	-0.214693	0.06	0.117	1
Htr2c	0.021309	-0.300618	0.33	0.373	1
3110021N24Rik	0.0216965	-0.213313	0.55	0.632	1
Cntnap4	0.0225725	-0.248162	0.534	0.624	1
Borcs5	0.0231801	-0.204633	0.074	0.139	1
Slc38a9	0.0238328	-0.220532	0.234	0.329	1
Sorbs2	0.0239289	0.211785	0.787	0.763	1
6720427I07Rik	0.0239459	-0.203405	0.202	0.251	1
Ipo8	0.0242992	0.263842	0.322	0.248	1
Itgbl1	0.0248709	-0.208051	0.48	0.51	1
Rgs6	0.0259029	-0.303499	0.114	0.192	1
9630013A20Rik	0.0261355	0.208019	0.444	0.368	1
Spats2l	0.0264116	-0.240951	0.302	0.39	1
Setd7	0.0268288	-0.215311	0.283	0.343	1
Prpf40a	0.0275056	0.256253	0.482	0.412	1
Lhfp	0.027912	0.322501	0.237	0.187	1
Lmo3	0.0282333	-0.215075	0.346	0.44	1
2900026A02Rik	0.0287024	-0.201905	0.166	0.24	1
Cntn3	0.0287838	0.321981	0.411	0.348	1
Mvb12b	0.0290186	-0.202708	0.319	0.396	1
Gm20713	0.0294168	0.201585	0.368	0.292	1
Rimklb	0.0305381	0.244272	0.311	0.237	1
Dock11	0.031149	-0.200751	0.229	0.27	1
Cwc15	0.0313783	-0.210629	0.087	0.148	1
Syncrip	0.0318494	0.20608	0.33	0.259	1
H2afz	0.0334204	0.224742	0.174	0.117	1
Gab2	0.0335692	0.200256	0.425	0.376	1
Nwd2	0.0338705	-0.201864	0.229	0.287	1
A530046M15Rik	0.0339949	-0.218277	0.21	0.298	1
Ppp2r2a	0.0343041	0.209611	0.36	0.29	1
Zfp157	0.0346231	0.212073	0.354	0.279	1
Ralyl	0.0357971	0.215799	0.981	0.975	1
Gm10658	0.0375925	-0.203531	0.169	0.22	1
Rbfox2	0.0376011	0.207367	0.817	0.76	1
Shc2	0.038679	-0.209458	0.204	0.279	1
Zfhx4	0.0387386	0.233497	0.463	0.396	1
Man2a2	0.0390036	-0.230845	0.213	0.309	1
Olfm3	0.039865	0.266445	0.542	0.485	1
Lrp8os2	0.0403195	-0.243066	0.169	0.242	1
Sorcs1	0.0412022	0.273295	0.728	0.724	1
Hspa4l	0.0412819	0.207231	0.338	0.281	1
Fubp3	0.0419894	0.211954	0.259	0.195	1
Dpyd	0.0424489	-0.209529	0.649	0.744	1
Anapc4	0.0435085	0.207344	0.376	0.312	1
Gsk3b	0.0456811	0.218118	0.752	0.696	1
Grm3	0.0465218	0.205552	0.586	0.524	1
Kcnc3	0.0501797	-0.201111	0.147	0.22	1
Zfp445	0.0505199	0.226738	0.589	0.521	1
Cadps2	0.0515691	-0.229327	0.482	0.535	1
Vti1a	0.0520808	0.203738	0.61	0.557	1
Megf9	0.0541253	0.222164	0.319	0.267	1
Taf1d	0.054919	0.226209	0.586	0.524	1
Gm28905	0.0551967	-0.223417	0.529	0.613	1
Luc7l	0.0613007	0.205552	0.381	0.323	1
Pcsk2	0.062567	-0.257102	0.387	0.476	1
4930445B16Rik	0.0652895	0.21698	0.534	0.504	1
Rhou	0.0656285	-0.205229	0.076	0.125	1
Gm48678	0.0661764	-0.216687	0.567	0.657	1
Znhit6	0.0668958	-0.205794	0.204	0.292	1
Nrg3os	0.0680822	-0.209366	0.839	0.9	1
Mei4	0.0686113	-0.240817	0.163	0.242	1
Dpp10	0.0689096	0.323816	0.842	0.825	1
Fam78b	0.069826	-0.208694	0.177	0.248	1
Ipcef1	0.0710279	0.287577	0.267	0.201	1
Hs6st3	0.0725382	-0.275219	0.411	0.518	1
Gm2164	0.0734517	0.284223	0.267	0.212	1
Map4k5	0.0773818	0.245012	0.411	0.365	1
Ptprk	0.0805169	0.312984	0.292	0.231	1
Gm45352	0.0865102	0.211227	0.232	0.201	1
Dock4	0.0889141	0.200765	0.654	0.638	1
Kcnq5	0.0946861	0.207663	0.529	0.549	1
Eif2s2	0.107997	-0.205325	0.27	0.348	1
Prdm10	0.108338	0.203382	0.362	0.309	1
Erbb4	0.10859	0.251008	0.842	0.855	1
4930587E11Rik	0.108649	0.208575	0.215	0.22	1
Thoc7	0.117895	-0.237476	0.232	0.304	1
Zfpm2	0.126364	0.314604	0.248	0.214	1
Dsel	0.133566	-0.201655	0.234	0.295	1
Arpp21	0.135379	-0.224431	0.294	0.345	1
Nxph1	0.1373	-0.23734	0.267	0.354	1
Grik1	0.139009	-0.224286	0.766	0.797	1
A330015K06Rik	0.139401	-0.202962	0.185	0.251	1
Cpeb2	0.140974	0.212518	0.534	0.482	1
Brinp3	0.142725	0.223295	0.891	0.903	1
Alcam	0.144815	0.234981	0.48	0.474	1
Tango6	0.146323	0.245288	0.172	0.134	1
Neto1	0.15071	0.24783	0.638	0.588	1
Gm49521	0.151452	-0.206241	0.153	0.214	1
Limk2	0.15191	0.219337	0.357	0.301	1
Gpc5	0.154397	0.403261	0.529	0.501	1
Dvl1	0.173222	0.207813	0.251	0.195	1
Stx2	0.182239	0.204121	0.199	0.15	1
Actr1b	0.186032	0.201149	0.379	0.362	1
Tuba1a	0.192346	0.217021	0.351	0.298	1
Kirrel3	0.200087	-0.20703	0.755	0.786	1
Gdi2	0.225284	0.215976	0.322	0.273	1
2021-09-07	0.267915	0.213813	0.409	0.365	1
Sgce	0.34159	0.201113	0.444	0.409	1
Alk	0.433998	0.205032	0.662	0.638	1
Pbx3	0.63392	0.202799	0.332	0.354	1
Rbl2	0.66209	0.237556	0.362	0.337	1

[truncated: 18 more sheets: i6_Epsti1_F_vs_M, i6_Epsti1_F_vs_KO_M, i7_Nxph2_F_vs_M, i7_Nxph2_F_vs_KO_M, i8_Zeb2_F_vs_M, i8_Zeb2_F_vs_KO_M, i9_Th_F_vs_M, i9_Th_F_vs_KO_M, i10_Synpo2_F_vs_M, i10_Synpo2_F_vs_KO_M, i11_C1ql3_F_vs_M, i11_C1ql3_F_vs_KO_M, i12_Esr1_F_vs_M, i12_Esr1_F_vs_KO_M, i13_Avp_F_vs_M, i13_Avp_F_vs_KO_M, i14_Gli3_F_vs_M, i14_Gli3_F_vs_KO_M]
