# Supplementary material for: Gene regulation by gonadal hormone receptors underlies brain sex differences
Source: Nature. 2022 May 4;606(7912):153–9. doi: 10.1038/s41586-022-04686-1 (PMC9159952; doi:10.1038/s41586-022-04686-1)
Supplement: Supplementary file 14 — Source Data Fig. 1 [file 41586_2022_4686_MOESM14_ESM.xlsx]

## Sheet: Sheet1
E2 induced genes ISH (fig1f)																			E2 induced genes ISH (extended fig1.3)
Gene	Sex	Rx	Rep	Intensity		Median	1st quartile	3rd quartile		ANOVA									Gene	Sex	Rx	Rep	Intensity		Median	1st quartile	3rd quartile		ANOVA
Brinp2	F	CO	1	74.13		50.407	33.6893	67.7437		Brinp2	DF	Sum of Sq	Mean Sq	F-Value	P-Value	Lambda	Power		Irs2	F	CO	1	99.903		94.632	87.0455	102.272		Irs2	DF	Sum of Sq	Mean Sq	F-Value	P-Value	Lambda	Power
Brinp2	F	CO	2	65.615						Sex	1	2869.48	2869.48	1.301	0.2764	1.301	0.175		Irs2	F	CO	2	89.361						Sex	1	2795.24	2795.24	2.614	0.1319	2.614	0.306
Brinp2	F	CO	3	35.199						Rx	1	12098.4	12098.4	5.483	0.0373	5.483	0.572		Irs2	F	CO	3	80.099						Rx	1	24611.3	24611.3	23.012	0.0004	23.012	0.996
Brinp2	F	CO	4	29.16						Sex*Rx	1	532.11	532.11	0.241	0.6322	0.241	0.073		Irs2	F	CO	4	109.378						Sex*Rx	1	556.44	556.44	0.53	0.4807	0.53	0.1
Brinp2	F	EB	1	93.863		92.517	85.5522	101.455		Residual	12	26476.6	2206.38						Irs2	F	EB	1	179.476		169.67	157.624	197.073		Residual	12	12833.9	1069.5
Brinp2	F	EB	2	124.23															Irs2	F	EB	2	159.864
Brinp2	F	EB	3	68.696															Irs2	F	EB	3	150.903
Brinp2	F	EB	4	91.171															Irs2	F	EB	4	249.863
Brinp2	M	CO	1	56.945		64.0085	50.2167	80.0695											Irs2	M	CO	1	77.545		83.752	71.255	92.6438
Brinp2	M	CO	2	107.062															Irs2	M	CO	2	89.959
Brinp2	M	CO	3	30.032															Irs2	M	CO	3	52.385
Brinp2	M	CO	4	71.072															Irs2	M	CO	4	100.698
Brinp2	M	EB	1	70.508		117.639	68.2297	182.215											Irs2	M	EB	1	127.774		139.537	122.38	163.846
Brinp2	M	EB	2	234.551															Irs2	M	EB	2	106.197
Brinp2	M	EB	3	61.395															Irs2	M	EB	3	151.299
Brinp2	M	EB	4	164.77															Irs2	M	EB	4	201.489
Rcn1	F	CO	1	98.883		95.9025	85.3342	103.445		Rcn1	DF	Sum of Sq	Mean Sq	F-Value	P-Value	Lambda	Power		Nrip1	F	CO	1	50.02		35.2395	30.3848	40.4665		Nrip1	DF	Sum of Sq	Mean Sq	F-Value	P-Value	Lambda	Power
Rcn1	F	CO	2	117.132						Sex	1	1281.46	1281.46	1.543	0.2379	0.2379	0.199		Nrip1	F	CO	2	33.197						Sex	1	71.572	71.572	0.305	0.5906	0.305	0.079
Rcn1	F	CO	3	92.922						Rx	1	4979.07	4979.07	5.994	0.0307	0.0307	0.612		Nrip1	F	CO	3	37.282						Rx	1	978.751	978.751	4.177	0.0636	4.177	0.458
Rcn1	F	CO	4	62.571						Sex*Rx	1	405.318	405.318	0.488	0.4981	0.4981	0.096		Nrip1	F	CO	4	21.948						Sex*Rx	1	4	4	0.017	0.8982	0.017	0.052
Rcn1	F	EB	1	192.556		124.482	120.05	142.65		Residual	12	9667.38	830.615						Nrip1	F	EB	1	62.404		48.4615	42.8788	55.8385		Residual	12	2811.54	234.295
Rcn1	F	EB	2	111.356															Nrip1	F	EB	2	43.273
Rcn1	F	EB	3	126.015															Nrip1	F	EB	3	53.65
Rcn1	F	EB	4	122.948															Nrip1	F	EB	4	41.696
Rcn1	M	CO	1	131.409		133.378	118.607	135.61											Nrip1	M	CO	1	47.113		26.4795	22.3747	34.4868
Rcn1	M	CO	2	135.348															Nrip1	M	CO	2	22.681
Rcn1	M	CO	3	136.395															Nrip1	M	CO	3	30.278
Rcn1	M	CO	4	80.202															Nrip1	M	CO	4	21.456
Rcn1	M	EB	1	155.969		153.464	140.135	159.385											Nrip1	M	EB	1	52.105		41.177	29.4503	58.7522
Rcn1	M	EB	2	169.631															Nrip1	M	EB	2	30.249
Rcn1	M	EB	3	150.96															Nrip1	M	EB	3	78.694
Rcn1	M	EB	4	107.661															Nrip1	M	EB	4	27.054
Enah	F	CO	1	187.044		185.453	172.645	193.804		Enah	DF	Sum of Sq	Mean Sq	F-Value	P-Value	Lambda	Power		Nr2f1	F	CO	1	257.297		261.623	255.416	268.979		Nr2f1	DF	Sum of Sq	Mean Sq	F-Value	P-Value	Lambda	Power
Enah	F	CO	2	183.862						Sex	1	149.023	149.023	0.043	0.8391	0.043	0.054		Nr2f1	F	CO	2	265.949						Sex	1	7962.28	7962.28	1.638	0.2248	1.638	0.208
Enah	F	CO	3	138.996						Rx	1	88626.8	88626.8	25.599	0.0003	25.599	0.998		Nr2f1	F	CO	3	249.774						Rx	1	33197.5	33197.5	6.828	0.0227	6.828	0.672
Enah	F	CO	4	214.082						Sex*Rx	1	512.456	512.456	0.148	0.7072	0.148	0.064		Nr2f1	F	CO	4	278.068						Sex*Rx	1	460.676	460.676	0.095	0.7635	0.095	0.059
Enah	F	EB	1	327.031		321.284	309.502	352.945		Residual	12	41544.9	3462.07						Nr2f1	F	EB	1	170.409		159.108	138.157	181.89		Residual	12	58346.4	4862.2
Enah	F	EB	2	315.537															Nr2f1	F	EB	2	216.335
Enah	F	EB	3	291.396															Nr2f1	F	EB	3	147.808
Enah	F	EB	4	430.685															Nr2f1	F	EB	4	109.206
Enah	M	CO	1	174.928		171.19	167.231	190.168											Nr2f1	M	CO	1	471.909		254.297	238.434	312.519
Enah	M	CO	2	167.451															Nr2f1	M	CO	2	206.122
Enah	M	CO	3	166.571															Nr2f1	M	CO	3	249.205
Enah	M	CO	4	235.886															Nr2f1	M	CO	4	259.389
Enah	M	EB	1	322.511		313.272	284.563	352.451											Nr2f1	M	EB	1	163.969		202.919	192.459	226.747
Enah	M	EB	2	304.032															Nr2f1	M	EB	2	295.34
Enah	M	EB	3	226.155															Nr2f1	M	EB	3	201.956
Enah	M	EB	4	442.271															Nr2f1	M	EB	4	203.883
Tle3	F	CO	1	55.299		49.513	44.0775	54.438		Tle3	DF	Sum of Sq	Mean Sq	F-Value	P-Value	Lambda	Power		Unc5b	F	CO	1	69.711		69.8543	65.4034	75.5831		Unc5b	DF	Sum of Sq	Mean Sq	F-Value	P-Value	Lambda	Power
Tle3	F	CO	2	44.875						Sex	1	5.074	5.074	0.025	0.8763	0.025	0.052		Unc5b	F	CO	2	92.34						Sex	1	943.642	943.642	1.79	0.2057	1.79	0.224
Tle3	F	CO	3	41.685						Rx	1	10576.6	10576.6	52.73	0.0001	52.73	1		Unc5b	F	CO	3	52.4805						Rx	1	2122.31	2122.31	4.027	0.0679	4.027	0.444
Tle3	F	CO	4	54.151						Sex*Rx	1	179.091	179.091	0.893	0.3633	0.893	0.135		Unc5b	F	CO	4	69.9975						Sex*Rx	1	1770.81	1770.81	3.36	0.0917	3.36	0.38
Tle3	F	EB	1	114.513		107.714	104.455	110.377		Residual	12	2406.95	200.58						Unc5b	F	EB	1	125.538		107.655	88.509	134.353		Residual	12	6324.85	527.071
Tle3	F	EB	2	98.532															Unc5b	F	EB	2	160.798
Tle3	F	EB	3	106.429															Unc5b	F	EB	3	89.772
Tle3	F	EB	4	108.999															Unc5b	F	EB	4	84.72
Tle3	M	CO	1	56.803		58.4765	52.1625	60.8845											Unc5b	M	CO	1	69.736		75.2615	66.456	85.6189
Tle3	M	CO	2	38.241															Unc5b	M	CO	2	56.616
Tle3	M	CO	3	63.088															Unc5b	M	CO	3	100.114
Tle3	M	CO	4	60.15															Unc5b	M	CO	4	80.787
Tle3	M	EB	1	134.614		91.6015	88.0812	102.822											Unc5b	M	EB	1	77.774		76.711	72.1999	83.3183
Tle3	M	EB	2	92.224															Unc5b	M	EB	2	75.648
Tle3	M	EB	3	90.979															Unc5b	M	EB	3	61.8555
Tle3	M	EB	4	79.388															Unc5b	M	EB	4	99.951
																			Phlda1	F	CO	1	155.015		111.274	92.5787	131.811		Phlda1	DF	Sum of Sq	Mean Sq	F-Value	P-Value	Lambda	Power
																			Phlda1	F	CO	2	98.473						Sex	1	7355.64	7355.64	4.812	0.0487	4.812	0.515
																			Phlda1	F	CO	3	124.076						Rx	1	11404.1	11404.1	7.46	0.0182	7.46	0.713
																			Phlda1	F	CO	4	74.896						Sex*Rx	1	1528.42	1528.42	1	0.3371	1	0.145
																			Phlda1	F	EB	1	267.602		170.937	140.669	216.327		Residual	8	18343.3	1528.61
																			Phlda1	F	EB	2	199.235
																			Phlda1	F	EB	3	134.762
																			Phlda1	F	EB	4	142.638
																			Phlda1	M	CO	1	125.413		89.378	71.7957	107.364
																			Phlda1	M	CO	2	77.408
																			Phlda1	M	CO	3	54.959
																			Phlda1	M	CO	4	101.348
																			Phlda1	M	EB	1	106.62		122.278	117.609	128.3
																			Phlda1	M	EB	2	143.351
																			Phlda1	M	EB	3	123.283
																			Phlda1	M	EB	4	121.272
																			Nr3c1	F	CO	1	137.164		121.505	92.6933	144.769		Nr3c1	DF	Sum of Sq	Mean Sq	F-Value	P-Value	Lambda	Power
																			Nr3c1	F	CO	2	105.846						Sex	1	11003.3	11003.3	10.89	0.0063	10.89	0.87
																			Nr3c1	F	CO	3	53.235						Rx	1	1225.35	1225.35	1.213	0.2924	1.213	0.166
																			Nr3c1	F	CO	4	167.582						Sex*Rx	1	1009.3	1009.3	0.999	0.3373	0.999	0.145
																			Nr3c1	F	EB	1	117.97		79.315	56.0023	105.882		Residual	12	12124.9	1010.41
																			Nr3c1	F	EB	2	56.777
																			Nr3c1	F	EB	3	53.678
																			Nr3c1	F	EB	4	101.853
																			Nr3c1	M	CO	1	66.016		48.7855	34.237	62.1723
																			Nr3c1	M	CO	2	36.68
																			Nr3c1	M	CO	3	26.908
																			Nr3c1	M	CO	4	60.891
																			Nr3c1	M	EB	1	63.096		47.4415	37.0362	56.4113
																			Nr3c1	M	EB	2	26.045
																			Nr3c1	M	EB	3	40.7
																			Nr3c1	M	EB	4	54.183
