# Supplementary material for: Gene regulation by gonadal hormone receptors underlies brain sex differences
Source: Nature. 2022 May 4;606(7912):153–9. doi: 10.1038/s41586-022-04686-1 (PMC9159952; doi:10.1038/s41586-022-04686-1)
Supplement: Supplementary file 15 — Source Data Fig. 2 [file 41586_2022_4686_MOESM15_ESM.xlsx]

## Sheet: Sheet1
ERa/Nfix p14 IHC (fig2c)
Sex	Replicate
F	1	857
F	2	793
F	3	1214
F	4	805
F	5	679
F	6	805
M	1	1294
M	2	1472
M	3	1487
M	4	499
M	5	1399
M	6	1399
	Median
	F	805
	M	1399
	1st quartile
	F	796
	M	1320.25
	3rd quartile
	F	844
	M	1453.75
	Ttest (2tail, homoscedastic)
		0.0422438
